# Supplementary material for: Tracing the evolution of single-cell 3D genomes in Kras-driven cancers
Source: Nat Genet. 2025 Aug 18;57(12):3075–87. doi: 10.1038/s41588-025-02297-w (PMC12695640; doi:10.1038/s41588-025-02297-w)
Supplement: Supplementary file 3 — Supplementary Table 1: Template oligonucleotide probe libraries for genome-wide (Supplementary Table 1-1) and fine-scale (Supplementary Table 1-2) chromatin tracing and RNA MERFISH (Supplementary Table 1-3). Supplementary Table 2: Codebooks for all target genomic loci in genome-wide chromatin tracing (Supplementary Table 2-1) and RNA MERFISH (Supplementary Table 2-2), and coordinates of genomic features in genome-wide chromatin tracing (Supplementary Tables 2-1,2-3) and in fine-scale chromatin tracing (Supplementary Table 2-4). In ‘Supplementary Table 2-1’, the first column indicates which chromosome each target genomic region in genome-wide chromatin tracing is located in. The second and third columns indicate the start coordinate and end coordinate of the target genomic region. Each region corresponds to a topologically associating domain (TAD). The fourth column indicates the binary barcode for each genomic region. ‘Supplementary Table 2-2’ contains the gene name and binary barcode of each RNA MERFISH target gene. ‘Supplementary Table 2-3’ contains mitogen-activated protein kinase (MAPK) pathway gene, oncogene and tumor suppressor gene names and coordinates of super-enhancers (mm9) in all target TADs in genome-wide chromatin tracing. Each row corresponds to a target TAD in Supplementary Table 2-1. ‘Supplementary Table 2-4’ contains gene names and genomic coordinates of each target region (mm10) in fine-scale chromatin tracing. Supplementary Table 3: Oligo sequences for adaptors, common readout probes, blocking oligos and primers. The spreadsheet contains the following eight blocks: ‘large-scale adapter’, ‘fine-scale adapter’, ‘large- and fine-scale readout’, ‘blocking oligo’, ‘large- and fine-scale primer’, ‘RNA MERFISH adapter’, ‘RNA MERFISH readout’ and ‘RNA MERFISH primer’. ‘Large-scale adapter’ contains the sequences of all 100 adaptor oligos that can bind to the primary probes in genome-wide chromatin tracing and correspond to the 100 bits in the codebook. ‘ [file 41588_2025_2297_MOESM3_ESM.xlsx]

## Sheet: Supplementary Table 1-1
Sequence
CGGCTCGCAGCGTGTAAACGTCTGTTTGACGCGCTGGACGTGCCCATAAACCAATCTGGTGGAATCAATTGGTTTCTTCTTCTGTTTGACGCGCTGGACGTCTGTTTGACGCGCTGGACGGCGTGGAGGGCATACAACGC
CGGCTCGCAGCGTGTAAACGGCAGATTCCGCTACGCTCCGTCAAGTTGACAAAAACTAAACAATACAAGTGTTTGTGAGAGCAGATTCCGCTACGCTCCGGCAGATTCCGCTACGCTCCGGCGTGGAGGGCATACAACGC
CGGCTCGCAGCGTGTAAACGTCTGTTTGACGCGCTGGACGGTCAAGATATGCAATTTGGCTTCATGAATAAAATTATTCTTCTGTTTGACGCGCTGGACGTCTGTTTGACGCGCTGGACGGCGTGGAGGGCATACAACGC
CGGCTCGCAGCGTGTAAACGGCAGATTCCGCTACGCTCCGTATAAACTGCATTAGAAGCATACATGAATTGTGTTCAGACGCAGATTCCGCTACGCTCCGGCAGATTCCGCTACGCTCCGGCGTGGAGGGCATACAACGC
CGGCTCGCAGCGTGTAAACGTCTGTTTGACGCGCTGGACGATCCCACCCCTAAGACTTTAATTATGCATATGTAAATATTTCTGTTTGACGCGCTGGACGTCTGTTTGACGCGCTGGACGGCGTGGAGGGCATACAACGC
CGGCTCGCAGCGTGTAAACGGCAGATTCCGCTACGCTCCGACTCCATTAAAAAGTGGGAAATCTAAGCCAGTTTTCCTCTGCAGATTCCGCTACGCTCCGGCAGATTCCGCTACGCTCCGGCGTGGAGGGCATACAACGC
CGGCTCGCAGCGTGTAAACGTCTGTTTGACGCGCTGGACGATTTTTGTTAAGGTACACTCAAATTTTACCACAGGTTTATTCTGTTTGACGCGCTGGACGTCTGTTTGACGCGCTGGACGGCGTGGAGGGCATACAACGC
CGGCTCGCAGCGTGTAAACGGCAGATTCCGCTACGCTCCGGGCCCTTGTTCTACATTCTTTCCATTAAATGATGTGTGCTGCAGATTCCGCTACGCTCCGGCAGATTCCGCTACGCTCCGGCGTGGAGGGCATACAACGC
CGGCTCGCAGCGTGTAAACGTCTGTTTGACGCGCTGGACGTGACTCCTCTGAATGGTGATTTCCTGTTTTGTTTTGTTTTTCTGTTTGACGCGCTGGACGTCTGTTTGACGCGCTGGACGGCGTGGAGGGCATACAACGC
CGGCTCGCAGCGTGTAAACGGCAGATTCCGCTACGCTCCGCTTATAATATAAAATTGTCAGTATGGTTTTTGATGCTAAGGCAGATTCCGCTACGCTCCGGCAGATTCCGCTACGCTCCGGCGTGGAGGGCATACAACGC
CGGCTCGCAGCGTGTAAACGTCTGTTTGACGCGCTGGACGCTATGTAAGGTACACTACTATAGGTGGGTAGTCAGGGATGTCTGTTTGACGCGCTGGACGTCTGTTTGACGCGCTGGACGGCGTGGAGGGCATACAACGC
CGGCTCGCAGCGTGTAAACGGCAGATTCCGCTACGCTCCGGTGAGAGGTACAAAGTATTGATAAGGGCATAACTGTCCAGGCAGATTCCGCTACGCTCCGGCAGATTCCGCTACGCTCCGGCGTGGAGGGCATACAACGC
CGGCTCGCAGCGTGTAAACGTCTGTTTGACGCGCTGGACGAAGATAGTAGCATCCAACAATTGTACCAAGAAGAGAAATTTCTGTTTGACGCGCTGGACGTCTGTTTGACGCGCTGGACGGCGTGGAGGGCATACAACGC
CGGCTCGCAGCGTGTAAACGGCAGATTCCGCTACGCTCCGTTATCCGAGAATTCAAGGGAAATTGGGCGGAGTCTGGTAGGCAGATTCCGCTACGCTCCGGCAGATTCCGCTACGCTCCGGCGTGGAGGGCATACAACGC
CGGCTCGCAGCGTGTAAACGTCTGTTTGACGCGCTGGACGGTACAACACAAAATATCAAGTCAAAAACTTTCCGACAGTGTCTGTTTGACGCGCTGGACGTCTGTTTGACGCGCTGGACGGCGTGGAGGGCATACAACGC
CGGCTCGCAGCGTGTAAACGGCAGATTCCGCTACGCTCCGCAGCCCACTGGCATTCTGAATATTGAGTACGTCTCATTGGGCAGATTCCGCTACGCTCCGGCAGATTCCGCTACGCTCCGGCGTGGAGGGCATACAACGC
CGGCTCGCAGCGTGTAAACGTCTGTTTGACGCGCTGGACGATCACTTCTACAATTCAAACTTTGCTTCTTTTTACAGACATCTGTTTGACGCGCTGGACGTCTGTTTGACGCGCTGGACGGCGTGGAGGGCATACAACGC
CGGCTCGCAGCGTGTAAACGGCAGATTCCGCTACGCTCCGTAATAGGAATTTGGGAAGACTGATGAAGCACTACTAAGCTGCAGATTCCGCTACGCTCCGGCAGATTCCGCTACGCTCCGGCGTGGAGGGCATACAACGC
CGGCTCGCAGCGTGTAAACGTCTGTTTGACGCGCTGGACGGGTGACATAGTTTAATAATGCCATCATTGTTGATTCACCATCTGTTTGACGCGCTGGACGTCTGTTTGACGCGCTGGACGGCGTGGAGGGCATACAACGC
CGGCTCGCAGCGTGTAAACGGCAGATTCCGCTACGCTCCGTGATCCTAAGATTTGAAAGCCCACCTACTAGATATGGGATGCAGATTCCGCTACGCTCCGGCAGATTCCGCTACGCTCCGGCGTGGAGGGCATACAACGC
CGGCTCGCAGCGTGTAAACGTCTGTTTGACGCGCTGGACGTCTCTGATTTTGTTTACTTCGCTCTTTGCTAAATTTCTTCTCTGTTTGACGCGCTGGACGTCTGTTTGACGCGCTGGACGGCGTGGAGGGCATACAACGC
CGGCTCGCAGCGTGTAAACGGCAGATTCCGCTACGCTCCGTCCAGCTAATAGAAATGGATAATTCTTATGTGCAAACCAGGCAGATTCCGCTACGCTCCGGCAGATTCCGCTACGCTCCGGCGTGGAGGGCATACAACGC
CGGCTCGCAGCGTGTAAACGTCTGTTTGACGCGCTGGACGTGTTTGGGTATGATTGTCTGATAAAATCAGGCTCCTGCCTTCTGTTTGACGCGCTGGACGTCTGTTTGACGCGCTGGACGGCGTGGAGGGCATACAACGC
CGGCTCGCAGCGTGTAAACGGCAGATTCCGCTACGCTCCGATTTCAATCTTAAGGTGGGCAAATAGCATTACTTTAGCTAGCAGATTCCGCTACGCTCCGGCAGATTCCGCTACGCTCCGGCGTGGAGGGCATACAACGC
CGGCTCGCAGCGTGTAAACGTCTGTTTGACGCGCTGGACGTTGCTGTTTGTTTTTCAAAATAAAAACACAACTAATGTGTTCTGTTTGACGCGCTGGACGTCTGTTTGACGCGCTGGACGGCGTGGAGGGCATACAACGC
CGGCTCGCAGCGTGTAAACGGCAGATTCCGCTACGCTCCGCAGTGCCAGGATACTATCTTAAGTCTTGAATAAATGTTGAGCAGATTCCGCTACGCTCCGGCAGATTCCGCTACGCTCCGGCGTGGAGGGCATACAACGC
CGGCTCGCAGCGTGTAAACGTCTGTTTGACGCGCTGGACGGACCATCACTTTATCAGAAGAAAAATAACCACCACAGGTTTCTGTTTGACGCGCTGGACGTCTGTTTGACGCGCTGGACGGCGTGGAGGGCATACAACGC
CGGCTCGCAGCGTGTAAACGGCAGATTCCGCTACGCTCCGGTGACTGCCAATTTTAATAGTACTATCTCCCTTAGAAATAGCAGATTCCGCTACGCTCCGGCAGATTCCGCTACGCTCCGGCGTGGAGGGCATACAACGC
CGGCTCGCAGCGTGTAAACGTCTGTTTGACGCGCTGGACGGCCTCGGGAGATTCACTTCTCATTTGTGCTACAGTAGCAGTCTGTTTGACGCGCTGGACGTCTGTTTGACGCGCTGGACGGCGTGGAGGGCATACAACGC
CGGCTCGCAGCGTGTAAACGGCAGATTCCGCTACGCTCCGGTGATAAATTGTTTGGGGAAAGCCTTTTTGAATTGACCTAGCAGATTCCGCTACGCTCCGGCAGATTCCGCTACGCTCCGGCGTGGAGGGCATACAACGC
CGGCTCGCAGCGTGTAAACGTCTGTTTGACGCGCTGGACGTTCTAAATGATGGATATTAATTTTACTTTTGCAAAACAGGTCTGTTTGACGCGCTGGACGTCTGTTTGACGCGCTGGACGGCGTGGAGGGCATACAACGC
CGGCTCGCAGCGTGTAAACGGCAGATTCCGCTACGCTCCGTAATTAACAAGCTGAAAGTCTATTAAGTCAAAAGAAGCCTGCAGATTCCGCTACGCTCCGGCAGATTCCGCTACGCTCCGGCGTGGAGGGCATACAACGC
CGGCTCGCAGCGTGTAAACGTCTGTTTGACGCGCTGGACGGCTTCCCTGAAGATCCCTTCTTCTGTAACACTGTCACAACTCTGTTTGACGCGCTGGACGTCTGTTTGACGCGCTGGACGGCGTGGAGGGCATACAACGC
CGGCTCGCAGCGTGTAAACGGCAGATTCCGCTACGCTCCGCAATGTAGTGCCAGGAACTAATGGTAGACTGCCTTGGGACGCAGATTCCGCTACGCTCCGGCAGATTCCGCTACGCTCCGGCGTGGAGGGCATACAACGC
CGGCTCGCAGCGTGTAAACGTCTGTTTGACGCGCTGGACGCCCCTTGGCTTTGATTGTTTACTCTCTGCTACAAGAGAGATCTGTTTGACGCGCTGGACGTCTGTTTGACGCGCTGGACGGCGTGGAGGGCATACAACGC
CGGCTCGCAGCGTGTAAACGGCAGATTCCGCTACGCTCCGAGATCTGAAAAGAATTGAGCCCCAAACTGAGATCTTTATTGCAGATTCCGCTACGCTCCGGCAGATTCCGCTACGCTCCGGCGTGGAGGGCATACAACGC
CGGCTCGCAGCGTGTAAACGTCTGTTTGACGCGCTGGACGACTATTGTCAAAGCTGCAAAGGGAAGGGGAGAGTCAAGTCTCTGTTTGACGCGCTGGACGTCTGTTTGACGCGCTGGACGGCGTGGAGGGCATACAACGC
CGGCTCGCAGCGTGTAAACGGCAGATTCCGCTACGCTCCGCATAAATGAAATTTCTCAGATTGGCAGCTCAGATAGCTGTGCAGATTCCGCTACGCTCCGGCAGATTCCGCTACGCTCCGGCGTGGAGGGCATACAACGC
CGGCTCGCAGCGTGTAAACGTCTGTTTGACGCGCTGGACGCCTTGTAAATATAGTACACTTGGTAGGAAGTTAAAGCAAATCTGTTTGACGCGCTGGACGTCTGTTTGACGCGCTGGACGGCGTGGAGGGCATACAACGC
CGGCTCGCAGCGTGTAAACGGCAGATTCCGCTACGCTCCGTCTAAAGTCTTCTACAAGGCATATTCTCTGTCTACCCCACGCAGATTCCGCTACGCTCCGGCAGATTCCGCTACGCTCCGGCGTGGAGGGCATACAACGC
CGGCTCGCAGCGTGTAAACGTCTGTTTGACGCGCTGGACGCTGTATGTGGATGACTTTGTTTGAATCATCCTTACATACCTCTGTTTGACGCGCTGGACGTCTGTTTGACGCGCTGGACGGCGTGGAGGGCATACAACGC
CGGCTCGCAGCGTGTAAACGGCAGATTCCGCTACGCTCCGACATTGCCCACTGTTGTGCTTGTACAAAAGGAATTCCCTGGCAGATTCCGCTACGCTCCGGCAGATTCCGCTACGCTCCGGCGTGGAGGGCATACAACGC
CGGCTCGCAGCGTGTAAACGTCTGTTTGACGCGCTGGACGATTCAGCATGTGTGTAAATTGAACAAAAGAAGCAGAACCATCTGTTTGACGCGCTGGACGTCTGTTTGACGCGCTGGACGGCGTGGAGGGCATACAACGC
CGGCTCGCAGCGTGTAAACGGCAGATTCCGCTACGCTCCGAAACAGTCTGCTTATGAATTACAAAGACTGGAACATACTTGCAGATTCCGCTACGCTCCGGCAGATTCCGCTACGCTCCGGCGTGGAGGGCATACAACGC
CGGCTCGCAGCGTGTAAACGTCTGTTTGACGCGCTGGACGATAATACTCAGTTCAGAAATCTTAAAATAGGTGCTTAAAATCTGTTTGACGCGCTGGACGTCTGTTTGACGCGCTGGACGGCGTGGAGGGCATACAACGC
CGGCTCGCAGCGTGTAAACGGCAGATTCCGCTACGCTCCGGGCATGGAATTAGAATTTACTCTATTCAGGAATCCAGATAGCAGATTCCGCTACGCTCCGGCAGATTCCGCTACGCTCCGGCGTGGAGGGCATACAACGC
CGGCTCGCAGCGTGTAAACGTCTGTTTGACGCGCTGGACGCCCCAAGGAAGGTTGATGCATGCATCTTTTGTAACAGAGTTCTGTTTGACGCGCTGGACGTCTGTTTGACGCGCTGGACGGCGTGGAGGGCATACAACGC
CGGCTCGCAGCGTGTAAACGGCAGATTCCGCTACGCTCCGCAATCTGTCCCCAAATGGGCCTGAGTATGACATCTCACAGGCAGATTCCGCTACGCTCCGGCAGATTCCGCTACGCTCCGGCGTGGAGGGCATACAACGC
CGGCTCGCAGCGTGTAAACGTCTGTTTGACGCGCTGGACGTCAGTTTCCAGCACGTTGTCAGTGACAGTATAACCCAATTTCTGTTTGACGCGCTGGACGTCTGTTTGACGCGCTGGACGGCGTGGAGGGCATACAACGC
CGGCTCGCAGCGTGTAAACGGCAGATTCCGCTACGCTCCGTTGTAAAGTAAATCTAGCTTTGGCAATGGTCTTCTTACTAGCAGATTCCGCTACGCTCCGGCAGATTCCGCTACGCTCCGGCGTGGAGGGCATACAACGC
CGGCTCGCAGCGTGTAAACGTCTGTTTGACGCGCTGGACGTATCTTATGCACAGAGTGCCACATATCCTGGCAAACCCAGTCTGTTTGACGCGCTGGACGTCTGTTTGACGCGCTGGACGGCGTGGAGGGCATACAACGC
CGGCTCGCAGCGTGTAAACGGCAGATTCCGCTACGCTCCGAGCCATCTCATCTGAAACCAGATTTAGTTGGAAAGGATAAGCAGATTCCGCTACGCTCCGGCAGATTCCGCTACGCTCCGGCGTGGAGGGCATACAACGC
CGGCTCGCAGCGTGTAAACGTCTGTTTGACGCGCTGGACGATCTCTAAATATCCCCATCAGTTGCAAGCTAACCATCACTTCTGTTTGACGCGCTGGACGTCTGTTTGACGCGCTGGACGGCGTGGAGGGCATACAACGC
CGGCTCGCAGCGTGTAAACGGCAGATTCCGCTACGCTCCGCTGTCTGCTTGGGAGGTATACAAAGCTAATTGTGTCAGTTGCAGATTCCGCTACGCTCCGGCAGATTCCGCTACGCTCCGGCGTGGAGGGCATACAACGC
CGGCTCGCAGCGTGTAAACGTCTGTTTGACGCGCTGGACGTCACTAATCTCATCCACCTTAATCTTACTTTAGAGTCCTTTCTGTTTGACGCGCTGGACGTCTGTTTGACGCGCTGGACGGCGTGGAGGGCATACAACGC
CGGCTCGCAGCGTGTAAACGGCAGATTCCGCTACGCTCCGGTCATCATTTTCTCTGTGTATACTGTGTGTATGGAATTATGCAGATTCCGCTACGCTCCGGCAGATTCCGCTACGCTCCGGCGTGGAGGGCATACAACGC
CGGCTCGCAGCGTGTAAACGTCTGTTTGACGCGCTGGACGTATGACAACAAGGCTACAAACTTTGAAAAGGAAATCGAGATCTGTTTGACGCGCTGGACGTCTGTTTGACGCGCTGGACGGCGTGGAGGGCATACAACGC
CGGCTCGCAGCGTGTAAACGGCAGATTCCGCTACGCTCCGAAAAGACATCTTTCCACATGAAAGAATATTATCAGTCAAAGCAGATTCCGCTACGCTCCGGCAGATTCCGCTACGCTCCGGCGTGGAGGGCATACAACGC
CGGCTCGCAGCGTGTAAACGTCTGTTTGACGCGCTGGACGAATGAGATTTGAAAACTAACACTGAACCCAAAGCTTCCCCTCTGTTTGACGCGCTGGACGTCTGTTTGACGCGCTGGACGGCGTGGAGGGCATACAACGC
CGGCTCGCAGCGTGTAAACGGCAGATTCCGCTACGCTCCGGCCAGTACTCTTAACTAGTGAGTCATCTCCCAAACTCCAAGCAGATTCCGCTACGCTCCGGCAGATTCCGCTACGCTCCGGCGTGGAGGGCATACAACGC
CGGCTCGCAGCGTGTAAACGTCTGTTTGACGCGCTGGACGCCTATATTCAATCACCTTGTTAAGCTAGACTGAGATGCTCTCTGTTTGACGCGCTGGACGTCTGTTTGACGCGCTGGACGGCGTGGAGGGCATACAACGC
CGGCTCGCAGCGTGTAAACGGCAGATTCCGCTACGCTCCGGGAATAATAAATGTAAGATGTTCTTTCTCATGTAGCAAATGCAGATTCCGCTACGCTCCGGCAGATTCCGCTACGCTCCGGCGTGGAGGGCATACAACGC
CGGCTCGCAGCGTGTAAACGTCTGTTTGACGCGCTGGACGTAGCTTTGAACTTTTCCTTTAGATATCAGAAGAATACCACTCTGTTTGACGCGCTGGACGTCTGTTTGACGCGCTGGACGGCGTGGAGGGCATACAACGC
CGGCTCGCAGCGTGTAAACGGCAGATTCCGCTACGCTCCGAGATACCTACCAATGGTAAATTATTCCAACTCACAGAGAAGCAGATTCCGCTACGCTCCGGCAGATTCCGCTACGCTCCGGCGTGGAGGGCATACAACGC
CGGCTCGCAGCGTGTAAACGTCTGTTTGACGCGCTGGACGAAGTGAATTCACAGGGAGCTCTTTCTGTGTGGATTTACAGTCTGTTTGACGCGCTGGACGTCTGTTTGACGCGCTGGACGGCGTGGAGGGCATACAACGC
CGGCTCGCAGCGTGTAAACGGCAGATTCCGCTACGCTCCGTAACTCAAATCACTCAGGGCCATTGCAGGGATTTGTGATGGCAGATTCCGCTACGCTCCGGCAGATTCCGCTACGCTCCGGCGTGGAGGGCATACAACGC
CGGCTCGCAGCGTGTAAACGTCTGTTTGACGCGCTGGACGCATAAAGCAACAGTTAGCTTTAAACCAGCACAAGAGCTGGTCTGTTTGACGCGCTGGACGTCTGTTTGACGCGCTGGACGGCGTGGAGGGCATACAACGC
CGGCTCGCAGCGTGTAAACGGCAGATTCCGCTACGCTCCGCATAAAACGCTCAGCTTGGAGCTGGATATAATGATGGAAAGCAGATTCCGCTACGCTCCGGCAGATTCCGCTACGCTCCGGCGTGGAGGGCATACAACGC
CGGCTCGCAGCGTGTAAACGTCTGTTTGACGCGCTGGACGCACAAAAGCTCAAGAAGAGAAATTGTCCAGCACACCCCTCTCTGTTTGACGCGCTGGACGTCTGTTTGACGCGCTGGACGGCGTGGAGGGCATACAACGC
CGGCTCGCAGCGTGTAAACGGCAGATTCCGCTACGCTCCGCACTCACAGGACAATTGTTTCAACCTTAGCTCTAAGTAGAGCAGATTCCGCTACGCTCCGGCAGATTCCGCTACGCTCCGGCGTGGAGGGCATACAACGC
CGGCTCGCAGCGTGTAAACGTCTGTTTGACGCGCTGGACGTTTTTAATTGTTGAGGCATCCCTATAACAGAAAGTGGGTGTCTGTTTGACGCGCTGGACGTCTGTTTGACGCGCTGGACGGCGTGGAGGGCATACAACGC
CGGCTCGCAGCGTGTAAACGGCAGATTCCGCTACGCTCCGCTCGCATCCTTTTGTCTTTCTGTCTGTTTTTGTTAGTTTTGCAGATTCCGCTACGCTCCGGCAGATTCCGCTACGCTCCGGCGTGGAGGGCATACAACGC
CGGCTCGCAGCGTGTAAACGTCTGTTTGACGCGCTGGACGGTATAGATTCAAAAGTGTTCCACCAGTGAAGCCACATGCTTCTGTTTGACGCGCTGGACGTCTGTTTGACGCGCTGGACGGCGTGGAGGGCATACAACGC
CGGCTCGCAGCGTGTAAACGGCAGATTCCGCTACGCTCCGCTATTCATTTGGCAGACTGTCTCCACATGAGTTTATCTCTGCAGATTCCGCTACGCTCCGGCAGATTCCGCTACGCTCCGGCGTGGAGGGCATACAACGC
CGGCTCGCAGCGTGTAAACGTCTGTTTGACGCGCTGGACGACGATAAGTCTTCACCTTGCATCAGAGCACCCTAAGATTTTCTGTTTGACGCGCTGGACGTCTGTTTGACGCGCTGGACGGCGTGGAGGGCATACAACGC
CGGCTCGCAGCGTGTAAACGGCAGATTCCGCTACGCTCCGACTTCTTTTCTTCCTCTACCATCACCCTCAGCTTTGCCAGGCAGATTCCGCTACGCTCCGGCAGATTCCGCTACGCTCCGGCGTGGAGGGCATACAACGC
CGGCTCGCAGCGTGTAAACGTCTGTTTGACGCGCTGGACGTTAGCTTGATTCACCCCCTCAACTGTGAATATTAAAGTCTTCTGTTTGACGCGCTGGACGTCTGTTTGACGCGCTGGACGGCGTGGAGGGCATACAACGC
CGGCTCGCAGCGTGTAAACGGCAGATTCCGCTACGCTCCGTCTACACAAAACCATGTGACCTACAGAGGATAATATTTAGGCAGATTCCGCTACGCTCCGGCAGATTCCGCTACGCTCCGGCGTGGAGGGCATACAACGC
CGGCTCGCAGCGTGTAAACGTCTGTTTGACGCGCTGGACGCTCTGTTTCAATGTCCATATATGTAAAATGAATGTACTACTCTGTTTGACGCGCTGGACGTCTGTTTGACGCGCTGGACGGCGTGGAGGGCATACAACGC
CGGCTCGCAGCGTGTAAACGGCAGATTCCGCTACGCTCCGCCAACATTAGTTGAGGATCAAATAAAAATATAGAACAAGCGCAGATTCCGCTACGCTCCGGCAGATTCCGCTACGCTCCGGCGTGGAGGGCATACAACGC
CGGCTCGCAGCGTGTAAACGTCTGTTTGACGCGCTGGACGCAAGAAATGTAAATATCTACCAAATCCTACCATATCCTACTCTGTTTGACGCGCTGGACGTCTGTTTGACGCGCTGGACGGCGTGGAGGGCATACAACGC
CGGCTCGCAGCGTGTAAACGGCAGATTCCGCTACGCTCCGATATTCTACCATATCCTAGGGGAAAAGCTCTTTAAAACAAGCAGATTCCGCTACGCTCCGGCAGATTCCGCTACGCTCCGGCGTGGAGGGCATACAACGC
CGGCTCGCAGCGTGTAAACGTCTGTTTGACGCGCTGGACGAAATACTCAAATGCATTTTGTTCCACAACTTTCTCTTGTATCTGTTTGACGCGCTGGACGTCTGTTTGACGCGCTGGACGGCGTGGAGGGCATACAACGC
CGGCTCGCAGCGTGTAAACGGCAGATTCCGCTACGCTCCGAACCCTTCAATATATGGGGTTTCTTTATAAATTTCAATAAGCAGATTCCGCTACGCTCCGGCAGATTCCGCTACGCTCCGGCGTGGAGGGCATACAACGC
CGGCTCGCAGCGTGTAAACGTCTGTTTGACGCGCTGGACGCCAAATAAAGCCCTGTGAGGTTCATGCATTTATGAATGGATCTGTTTGACGCGCTGGACGTCTGTTTGACGCGCTGGACGGCGTGGAGGGCATACAACGC
CGGCTCGCAGCGTGTAAACGGCAGATTCCGCTACGCTCCGATATTTTTGAATCAGAGGAAATAATGACATCTCTTCTGAGGCAGATTCCGCTACGCTCCGGCAGATTCCGCTACGCTCCGGCGTGGAGGGCATACAACGC
CGGCTCGCAGCGTGTAAACGTCTGTTTGACGCGCTGGACGTTAACTGTGAAAAGTCACTTTGAATAAAACAATGTTATAATCTGTTTGACGCGCTGGACGTCTGTTTGACGCGCTGGACGGCGTGGAGGGCATACAACGC
CGGCTCGCAGCGTGTAAACGGCAGATTCCGCTACGCTCCGTTGCAAGCCCCTGTCCTTTATAATCCTTCAAAGGTTCCTTGCAGATTCCGCTACGCTCCGGCAGATTCCGCTACGCTCCGGCGTGGAGGGCATACAACGC
CGGCTCGCAGCGTGTAAACGTCTGTTTGACGCGCTGGACGACTTAAGAATAAAATCTCACTACCTTTCATTATCTAGTACTCTGTTTGACGCGCTGGACGTCTGTTTGACGCGCTGGACGGCGTGGAGGGCATACAACGC
CGGCTCGCAGCGTGTAAACGGCAGATTCCGCTACGCTCCGTTTTCTCTAACTACTCATCTGAAAACTGCATTTGGGAGCAGCAGATTCCGCTACGCTCCGGCAGATTCCGCTACGCTCCGGCGTGGAGGGCATACAACGC
CGGCTCGCAGCGTGTAAACGTCTGTTTGACGCGCTGGACGGTCCTGACCATTTCTTTTGATCAGTATTTATGCTTTGTGGTCTGTTTGACGCGCTGGACGTCTGTTTGACGCGCTGGACGGCGTGGAGGGCATACAACGC
CGGCTCGCAGCGTGTAAACGGCAGATTCCGCTACGCTCCGCAAGGCTATAAAGTGAATCATAATGTTTTCTCATCATTTAGCAGATTCCGCTACGCTCCGGCAGATTCCGCTACGCTCCGGCGTGGAGGGCATACAACGC
CGGCTCGCAGCGTGTAAACGTCTGTTTGACGCGCTGGACGTTTATAAAGACATCTTCTGCCTCACATAAACCATTAAGGTTCTGTTTGACGCGCTGGACGTCTGTTTGACGCGCTGGACGGCGTGGAGGGCATACAACGC
CGGCTCGCAGCGTGTAAACGGCAGATTCCGCTACGCTCCGTTCTTGTTTCTATTGAAGGACTTAAACTTATTATTTTGTGGCAGATTCCGCTACGCTCCGGCAGATTCCGCTACGCTCCGGCGTGGAGGGCATACAACGC
CGGCTCGCAGCGTGTAAACGTCTGTTTGACGCGCTGGACGTTCTGTCTTGAGAAAGCAGATACTTCAATGTACTAGAATATCTGTTTGACGCGCTGGACGTCTGTTTGACGCGCTGGACGGCGTGGAGGGCATACAACGC
CGGCTCGCAGCGTGTAAACGGCAGATTCCGCTACGCTCCGTTTTAGTATCTAGAAAAGTGTGTTAGTATCTAGACAAAAGGCAGATTCCGCTACGCTCCGGCAGATTCCGCTACGCTCCGGCGTGGAGGGCATACAACGC
CGGCTCGCAGCGTGTAAACGTCTGTTTGACGCGCTGGACGTATCTAGATTAGTGTCTTTCACATTGTAGATATTCAGGCTTCTGTTTGACGCGCTGGACGTCTGTTTGACGCGCTGGACGGCGTGGAGGGCATACAACGC
CGGCTCGCAGCGTGTAAACGGCAGATTCCGCTACGCTCCGAAATAAAATAATCTGTATGAAAGAAGAAACACAAATATACGCAGATTCCGCTACGCTCCGGCAGATTCCGCTACGCTCCGGCGTGGAGGGCATACAACGC
CGGCTCGCAGCGTGTAAACGTCTGTTTGACGCGCTGGACGATGGCACCAATAATGTCAGGATTTAGGACTAATGCTGAATTCTGTTTGACGCGCTGGACGTCTGTTTGACGCGCTGGACGGCGTGGAGGGCATACAACGC
CGGCTCGCAGCGTGTAAACGGCAGATTCCGCTACGCTCCGTCTCTCTAGGAACAACATTACTTGCAATTGCTATTTGCACGCAGATTCCGCTACGCTCCGGCAGATTCCGCTACGCTCCGGCGTGGAGGGCATACAACGC
CGGCTCGCAGCGTGTAAACGTCTGTTTGACGCGCTGGACGACATACATTGTACCACCTACTCATAAGAGCTAACATTGGATCTGTTTGACGCGCTGGACGTCTGTTTGACGCGCTGGACGGCGTGGAGGGCATACAACGC
CGGCTCGCAGCGTGTAAACGGCAGATTCCGCTACGCTCCGGCTACAAAGCCAGGACTCAATGAAACAACCCAGTGATGTAGCAGATTCCGCTACGCTCCGGCAGATTCCGCTACGCTCCGGCGTGGAGGGCATACAACGC
CGGCTCGCAGCGTGTAAACGTCTGTTTGACGCGCTGGACGGAGTAGTATAGGACTGGACTGTGAGCACATGTCTGTATTCTCTGTTTGACGCGCTGGACGTCTGTTTGACGCGCTGGACGGCGTGGAGGGCATACAACGC
CGGCTCGCAGCGTGTAAACGGCAGATTCCGCTACGCTCCGCTTATCTGAAGTGTGTCTACTGAAGAGATCCCTCCACCAAGCAGATTCCGCTACGCTCCGGCAGATTCCGCTACGCTCCGGCGTGGAGGGCATACAACGC
CGGCTCGCAGCGTGTAAACGTCTGTTTGACGCGCTGGACGCACTGTAACTCTCTACCTTCCAACCTCAGAGCAGAAAATCTCTGTTTGACGCGCTGGACGTCTGTTTGACGCGCTGGACGGCGTGGAGGGCATACAACGC
CGGCTCGCAGCGTGTAAACGGCAGATTCCGCTACGCTCCGTTTGCACATACTGTTGTCATGATCTTCCAAGTGGACACAGGCAGATTCCGCTACGCTCCGGCAGATTCCGCTACGCTCCGGCGTGGAGGGCATACAACGC
CGGCTCGCAGCGTGTAAACGTCTGTTTGACGCGCTGGACGTTAGCCAATATTATATCACTGTTTTAACCCAGGCTTAGGATCTGTTTGACGCGCTGGACGTCTGTTTGACGCGCTGGACGGCGTGGAGGGCATACAACGC
CGGCTCGCAGCGTGTAAACGGCAGATTCCGCTACGCTCCGCACAGAATAACTTTCTTTTGCAGACCTTATGATTAAAGGCGCAGATTCCGCTACGCTCCGGCAGATTCCGCTACGCTCCGGCGTGGAGGGCATACAACGC
CGGCTCGCAGCGTGTAAACGTCTGTTTGACGCGCTGGACGTTAACAGATGTGCCATTCATGATTCCCACTGGCTGATCTGTCTGTTTGACGCGCTGGACGTCTGTTTGACGCGCTGGACGGCGTGGAGGGCATACAACGC
CGGCTCGCAGCGTGTAAACGGCAGATTCCGCTACGCTCCGGTCATTCTGAAATTATATAAAGAGAATAATAAAAAGCATGGCAGATTCCGCTACGCTCCGGCAGATTCCGCTACGCTCCGGCGTGGAGGGCATACAACGC
CGGCTCGCAGCGTGTAAACGTCTGTTTGACGCGCTGGACGCATTCATTTGCAGGCACAGTTCCTTAAAGCAATGGTTGCTTCTGTTTGACGCGCTGGACGTCTGTTTGACGCGCTGGACGGCGTGGAGGGCATACAACGC
CGGCTCGCAGCGTGTAAACGGCAGATTCCGCTACGCTCCGATTATTTTGTATGGCTCCTTCCCAGAACCACTTCCTATGAGCAGATTCCGCTACGCTCCGGCAGATTCCGCTACGCTCCGGCGTGGAGGGCATACAACGC
CGGCTCGCAGCGTGTAAACGTCTGTTTGACGCGCTGGACGAAAAGCTTCCATTAATTTCCCATTAGTAAATGTTAATTAATCTGTTTGACGCGCTGGACGTCTGTTTGACGCGCTGGACGGCGTGGAGGGCATACAACGC
CGGCTCGCAGCGTGTAAACGGCAGATTCCGCTACGCTCCGAGCATGTATCATTGCTTTTAGCAGTTTTCTTCATAATACAGCAGATTCCGCTACGCTCCGGCAGATTCCGCTACGCTCCGGCGTGGAGGGCATACAACGC
CGGCTCGCAGCGTGTAAACGTCTGTTTGACGCGCTGGACGTAATACATGCAAATTTTGTTCACAATGTTTCAAGTGGCTTTCTGTTTGACGCGCTGGACGTCTGTTTGACGCGCTGGACGGCGTGGAGGGCATACAACGC
CGGCTCGCAGCGTGTAAACGGCAGATTCCGCTACGCTCCGCAGAACAAACAAACACATGGATGTTATTTTTAAAAGATTTGCAGATTCCGCTACGCTCCGGCAGATTCCGCTACGCTCCGGCGTGGAGGGCATACAACGC
CGGCTCGCAGCGTGTAAACGTCTGTTTGACGCGCTGGACGTATAGAAAGATTTTAGACTCTGATCCTTCCCTAAAATGCCTCTGTTTGACGCGCTGGACGTCTGTTTGACGCGCTGGACGGCGTGGAGGGCATACAACGC
CGGCTCGCAGCGTGTAAACGGCAGATTCCGCTACGCTCCGATTTCCTGCCAATGCAATGAAAGGTTAGCAACCCTGATTTGCAGATTCCGCTACGCTCCGGCAGATTCCGCTACGCTCCGGCGTGGAGGGCATACAACGC
CGGCTCGCAGCGTGTAAACGTCTGTTTGACGCGCTGGACGCCTTTAAAACATGAATAATGACTTCTGGGCTTTAAAACACTCTGTTTGACGCGCTGGACGTCTGTTTGACGCGCTGGACGGCGTGGAGGGCATACAACGC
CGGCTCGCAGCGTGTAAACGGCAGATTCCGCTACGCTCCGCTGTTAGTGCAGTATTTGGATAGAATGCTTTGAAAAGGAGGCAGATTCCGCTACGCTCCGGCAGATTCCGCTACGCTCCGGCGTGGAGGGCATACAACGC
CGGCTCGCAGCGTGTAAACGTCTGTTTGACGCGCTGGACGGGAACAGGCCAAGGAATGCTTCTAATTTAAAGATGTATGGTCTGTTTGACGCGCTGGACGTCTGTTTGACGCGCTGGACGGCGTGGAGGGCATACAACGC
CGGCTCGCAGCGTGTAAACGGCAGATTCCGCTACGCTCCGCTAAAATGTTATACAGGATCCAATGCAATAATCTTAGGTGGCAGATTCCGCTACGCTCCGGCAGATTCCGCTACGCTCCGGCGTGGAGGGCATACAACGC
CGGCTCGCAGCGTGTAAACGTCTGTTTGACGCGCTGGACGCCTTTCTACTAGTTATTATGAATGGTACATACCTCCCTACTCTGTTTGACGCGCTGGACGTCTGTTTGACGCGCTGGACGGCGTGGAGGGCATACAACGC
CGGCTCGCAGCGTGTAAACGGCAGATTCCGCTACGCTCCGTTCTATTCGCATGTTTAACATGGAGAAACTGAAACATATCGCAGATTCCGCTACGCTCCGGCAGATTCCGCTACGCTCCGGCGTGGAGGGCATACAACGC
CGGCTCGCAGCGTGTAAACGTCTGTTTGACGCGCTGGACGTTATATACATTCAGTCAAAGTAATTTAGAAGAATATTATCTCTGTTTGACGCGCTGGACGTCTGTTTGACGCGCTGGACGGCGTGGAGGGCATACAACGC
CGGCTCGCAGCGTGTAAACGGCAGATTCCGCTACGCTCCGCACAGCTGTATAAGATTACCAGGAGATTCCTCAAATATTTGCAGATTCCGCTACGCTCCGGCAGATTCCGCTACGCTCCGGCGTGGAGGGCATACAACGC
CGGCTCGCAGCGTGTAAACGTCTGTTTGACGCGCTGGACGCAAATAATGGGTTATACAGCAATTCAGAGTTCCACGGTGATCTGTTTGACGCGCTGGACGTCTGTTTGACGCGCTGGACGGCGTGGAGGGCATACAACGC
CGGCTCGCAGCGTGTAAACGGCAGATTCCGCTACGCTCCGCTCATTAGACAGTGATGAAAAAGGCCTGATAGTTCCAAAAGCAGATTCCGCTACGCTCCGGCAGATTCCGCTACGCTCCGGCGTGGAGGGCATACAACGC
CGGCTCGCAGCGTGTAAACGTCTGTTTGACGCGCTGGACGCAGTTCAACTCAGAGGAGCTATTAGCAAAATAAACCTCAGTCTGTTTGACGCGCTGGACGTCTGTTTGACGCGCTGGACGGCGTGGAGGGCATACAACGC
CGGCTCGCAGCGTGTAAACGGCAGATTCCGCTACGCTCCGTCTCAGGAATATTTTGTAGGGACCTTAACAAAAAGGGGGCGCAGATTCCGCTACGCTCCGGCAGATTCCGCTACGCTCCGGCGTGGAGGGCATACAACGC
CGGCTCGCAGCGTGTAAACGTCTGTTTGACGCGCTGGACGGTTTCTCCAAGGTTCAGCCAGCAACACAATTGTCTGACAGTCTGTTTGACGCGCTGGACGTCTGTTTGACGCGCTGGACGGCGTGGAGGGCATACAACGC
CGGCTCGCAGCGTGTAAACGGCAGATTCCGCTACGCTCCGATATGTTCAGCACTACCCTTTTACCCTTTGCCCTTCATGGGCAGATTCCGCTACGCTCCGGCAGATTCCGCTACGCTCCGGCGTGGAGGGCATACAACGC
CGGCTCGCAGCGTGTAAACGTCTGTTTGACGCGCTGGACGCTGTCTCATTGTAGTATTTTTCTCCACGTTTTCCTACTTCTCTGTTTGACGCGCTGGACGTCTGTTTGACGCGCTGGACGGCGTGGAGGGCATACAACGC
CGGCTCGCAGCGTGTAAACGGCAGATTCCGCTACGCTCCGTTTCTCAGCATCATTTCCTGAAGAGAAGAAGCATTATTTTGCAGATTCCGCTACGCTCCGGCAGATTCCGCTACGCTCCGGCGTGGAGGGCATACAACGC
CGGCTCGCAGCGTGTAAACGTCTGTTTGACGCGCTGGACGTGGTAAACTGTTTAGATTCAAAAGTCTAATAAATGTTACATCTGTTTGACGCGCTGGACGTCTGTTTGACGCGCTGGACGGCGTGGAGGGCATACAACGC
CGGCTCGCAGCGTGTAAACGGCAGATTCCGCTACGCTCCGAAATGACTTCTTCAGTACACTGAGTTTAACACCACGTGCTGCAGATTCCGCTACGCTCCGGCAGATTCCGCTACGCTCCGGCGTGGAGGGCATACAACGC
CGGCTCGCAGCGTGTAAACGTCTGTTTGACGCGCTGGACGAGAAAATGTCAATCTGTAGGAGGCACACACAGGTGTTTAGTCTGTTTGACGCGCTGGACGTCTGTTTGACGCGCTGGACGGCGTGGAGGGCATACAACGC
CGGCTCGCAGCGTGTAAACGGCAGATTCCGCTACGCTCCGAATAACTAATAAGCACTTATATTGCTGATTTACAGATAATGCAGATTCCGCTACGCTCCGGCAGATTCCGCTACGCTCCGGCGTGGAGGGCATACAACGC
CGGCTCGCAGCGTGTAAACGTCTGTTTGACGCGCTGGACGAGGAAGTGATTTCAGAATATTTTATAGTTTTCACAAGTTATCTGTTTGACGCGCTGGACGTCTGTTTGACGCGCTGGACGGCGTGGAGGGCATACAACGC
CGGCTCGCAGCGTGTAAACGGCAGATTCCGCTACGCTCCGAGGTGAAAGTACAGAGTACATGCCAGTATCAGCCCACTTGGCAGATTCCGCTACGCTCCGGCAGATTCCGCTACGCTCCGGCGTGGAGGGCATACAACGC
CGGCTCGCAGCGTGTAAACGTCTGTTTGACGCGCTGGACGGAAGTTTCCACACATTACACTACATAGTTACTAAATTGCTTCTGTTTGACGCGCTGGACGTCTGTTTGACGCGCTGGACGGCGTGGAGGGCATACAACGC
CGGCTCGCAGCGTGTAAACGGCAGATTCCGCTACGCTCCGAGCCAAGGAGTCTCTAGGGTAACAGCCTCTATATTTTTCTGCAGATTCCGCTACGCTCCGGCAGATTCCGCTACGCTCCGGCGTGGAGGGCATACAACGC
CGGCTCGCAGCGTGTAAACGTCTGTTTGACGCGCTGGACGATATATGTTTAATGTGTTAAACATTGTGTTCCAAAGCTTCTCTGTTTGACGCGCTGGACGTCTGTTTGACGCGCTGGACGGCGTGGAGGGCATACAACGC
CGGCTCGCAGCGTGTAAACGGCAGATTCCGCTACGCTCCGCACAGAGAAGTCAAAAGAACAGATTTCTGAGCATATTGTCGCAGATTCCGCTACGCTCCGGCAGATTCCGCTACGCTCCGGCGTGGAGGGCATACAACGC
CGGCTCGCAGCGTGTAAACGTCTGTTTGACGCGCTGGACGACATTCCTACATCTGTGCAGTAATGCCTGAGTGATGGCTCTCTGTTTGACGCGCTGGACGTCTGTTTGACGCGCTGGACGGCGTGGAGGGCATACAACGC
CGGCTCGCAGCGTGTAAACGGCAGATTCCGCTACGCTCCGTAAGTCTTGCACTTCAGTGTATAAGCAAAGTGACAACTATGCAGATTCCGCTACGCTCCGGCAGATTCCGCTACGCTCCGGCGTGGAGGGCATACAACGC
CGGCTCGCAGCGTGTAAACGTCTGTTTGACGCGCTGGACGAGAGACTTGGTGGATCAAGTGAGAAGCAGTAAATCAGCCATCTGTTTGACGCGCTGGACGTCTGTTTGACGCGCTGGACGGCGTGGAGGGCATACAACGC
CGGCTCGCAGCGTGTAAACGGCAGATTCCGCTACGCTCCGAAATGCACAATTAAAGTTTGCCCAATGTGCTTGCTACCCCGCAGATTCCGCTACGCTCCGGCAGATTCCGCTACGCTCCGGCGTGGAGGGCATACAACGC
CGGCTCGCAGCGTGTAAACGTCTGTTTGACGCGCTGGACGTCCCAGTTACATGTGAAAGTCAAACTAGGGATGCTGCCAGTCTGTTTGACGCGCTGGACGTCTGTTTGACGCGCTGGACGGCGTGGAGGGCATACAACGC
CGGCTCGCAGCGTGTAAACGGCAGATTCCGCTACGCTCCGCATAAATGATAAATGTTCACTCATTTTACATATATATGTCGCAGATTCCGCTACGCTCCGGCAGATTCCGCTACGCTCCGGCGTGGAGGGCATACAACGC
CGGCTCGCAGCGTGTAAACGTCTGTTTGACGCGCTGGACGTATTAACACTACTTTAAGCTCAGTATTTCTTTAGCTGTTATCTGTTTGACGCGCTGGACGTCTGTTTGACGCGCTGGACGGCGTGGAGGGCATACAACGC
CGGCTCGCAGCGTGTAAACGGCAGATTCCGCTACGCTCCGCCAAATATGGACATCTTTGAGCAGTAACAAGTCCTATTTAGCAGATTCCGCTACGCTCCGGCAGATTCCGCTACGCTCCGGCGTGGAGGGCATACAACGC
CGGCTCGCAGCGTGTAAACGTCTGTTTGACGCGCTGGACGGAATTGTAATCCTATCCAAACCCAGCACAAAGGAAACCATTCTGTTTGACGCGCTGGACGTCTGTTTGACGCGCTGGACGGCGTGGAGGGCATACAACGC
CGGCTCGCAGCGTGTAAACGGCAGATTCCGCTACGCTCCGAGTACAACACACCAAGAATTCTACATAATATAAATGACTTGCAGATTCCGCTACGCTCCGGCAGATTCCGCTACGCTCCGGCGTGGAGGGCATACAACGC
CGGCTCGCAGCGTGTAAACGTCTGTTTGACGCGCTGGACGGTAAGTGTGAGAGGAATCCTCTGCTAGTGAAATATTAAGTTCTGTTTGACGCGCTGGACGTCTGTTTGACGCGCTGGACGGCGTGGAGGGCATACAACGC
CGGCTCGCAGCGTGTAAACGGCAGATTCCGCTACGCTCCGAATCGGGGGAGAACTTGTAGCATACATAGAAAAACTAGTCGCAGATTCCGCTACGCTCCGGCAGATTCCGCTACGCTCCGGCGTGGAGGGCATACAACGC
CGGCTCGCAGCGTGTAAACGTCTGTTTGACGCGCTGGACGAGAAGATGGGAAACGTGACAGACTACAAACACGTTCCTGCTCTGTTTGACGCGCTGGACGTCTGTTTGACGCGCTGGACGGCGTGGAGGGCATACAACGC
CGGCTCGCAGCGTGTAAACGGCAGATTCCGCTACGCTCCGCCTTCCTTGGTTTCTTTTTCCTCACCTAACATGAGTTAGGGCAGATTCCGCTACGCTCCGGCAGATTCCGCTACGCTCCGGCGTGGAGGGCATACAACGC
CGGCTCGCAGCGTGTAAACGTCTGTTTGACGCGCTGGACGAAAGAAAACCACAAGAGTGACTTGGCTTACTAGTCATTAGTCTGTTTGACGCGCTGGACGTCTGTTTGACGCGCTGGACGGCGTGGAGGGCATACAACGC
CGGCTCGCAGCGTGTAAACGGCAGATTCCGCTACGCTCCGGATTTCATGCAAAAGTAGAACAGTGGACATGGTGGGCAGGGCAGATTCCGCTACGCTCCGGCAGATTCCGCTACGCTCCGGCGTGGAGGGCATACAACGC
CGGCTCGCAGCGTGTAAACGTCTGTTTGACGCGCTGGACGCTGATACAGTACCTCCAGATTTGCCCAAGCTGCAAGATGTTCTGTTTGACGCGCTGGACGTCTGTTTGACGCGCTGGACGGCGTGGAGGGCATACAACGC
CGGCTCGCAGCGTGTAAACGGCAGATTCCGCTACGCTCCGCAGCGAAGGCTGCGGAAGAAATGGTCTCTTTGTATTGTACGCAGATTCCGCTACGCTCCGGCAGATTCCGCTACGCTCCGGCGTGGAGGGCATACAACGC
CGGCTCGCAGCGTGTAAACGTCTGTTTGACGCGCTGGACGGAACACGCTTTAACTAGGAAGCTAGGGCTCCTATACTGGCTCTGTTTGACGCGCTGGACGTCTGTTTGACGCGCTGGACGGCGTGGAGGGCATACAACGC
CGGCTCGCAGCGTGTAAACGGCAGATTCCGCTACGCTCCGCACAGTACTTGCAGAGCTAGAACACCTAAAGCAAAGCTGGGCAGATTCCGCTACGCTCCGGCAGATTCCGCTACGCTCCGGCGTGGAGGGCATACAACGC
CGGCTCGCAGCGTGTAAACGTCTGTTTGACGCGCTGGACGGAGGGACATGGCTAGTAACCAGGGAAAAGAGAACTAGCTCTCTGTTTGACGCGCTGGACGTCTGTTTGACGCGCTGGACGGCGTGGAGGGCATACAACGC
CGGCTCGCAGCGTGTAAACGGCAGATTCCGCTACGCTCCGAAAGCTAATGCCACTTCTCTTATTCCAAAACTGCAATTACGCAGATTCCGCTACGCTCCGGCAGATTCCGCTACGCTCCGGCGTGGAGGGCATACAACGC
CGGCTCGCAGCGTGTAAACGTCTGTTTGACGCGCTGGACGCCTTAAACCTATAAACGTACAGACTTACTGTAGGGTCTCATCTGTTTGACGCGCTGGACGTCTGTTTGACGCGCTGGACGGCGTGGAGGGCATACAACGC
CGGCTCGCAGCGTGTAAACGGCAGATTCCGCTACGCTCCGTTCAGAAATGACTCGAATTTAATCTATTCTCGAAGAGAATGCAGATTCCGCTACGCTCCGGCAGATTCCGCTACGCTCCGGCGTGGAGGGCATACAACGC
CGGCTCGCAGCGTGTAAACGTCTGTTTGACGCGCTGGACGGCTTTAGTTTGCCTTACCTAGTTAGCTTTTCAAATGTAAGTCTGTTTGACGCGCTGGACGTCTGTTTGACGCGCTGGACGGCGTGGAGGGCATACAACGC
CGGCTCGCAGCGTGTAAACGGCAGATTCCGCTACGCTCCGAAAGAGGGTGATCCTTAAACTGCAATGTGACTCACACACTGCAGATTCCGCTACGCTCCGGCAGATTCCGCTACGCTCCGGCGTGGAGGGCATACAACGC
CGGCTCGCAGCGTGTAAACGTCTGTTTGACGCGCTGGACGGTTCAGAGTAAGCTGGTGATACTGCAGGGAACAGTTCCAGTCTGTTTGACGCGCTGGACGTCTGTTTGACGCGCTGGACGGCGTGGAGGGCATACAACGC
CGGCTCGCAGCGTGTAAACGGCAGATTCCGCTACGCTCCGGATACAGGTTAATATTCCCTGTTTCCTGGCCTCTCCCGAGGCAGATTCCGCTACGCTCCGGCAGATTCCGCTACGCTCCGGCGTGGAGGGCATACAACGC
CGGCTCGCAGCGTGTAAACGTCTGTTTGACGCGCTGGACGTATAGTGACATTCTCTGAATATCAAAACCCTCACTGACAGTCTGTTTGACGCGCTGGACGTCTGTTTGACGCGCTGGACGGCGTGGAGGGCATACAACGC
CGGCTCGCAGCGTGTAAACGGCAGATTCCGCTACGCTCCGTTATGCTACAGCACTCCACTGTTTTAGCACCTACCTGACCGCAGATTCCGCTACGCTCCGGCAGATTCCGCTACGCTCCGGCGTGGAGGGCATACAACGC
CGGCTCGCAGCGTGTAAACGTCTGTTTGACGCGCTGGACGAGGTGAGATTAGTCTCACCCAGTGGATACACCAACAATTGTCTGTTTGACGCGCTGGACGTCTGTTTGACGCGCTGGACGGCGTGGAGGGCATACAACGC
CGGCTCGCAGCGTGTAAACGGCAGATTCCGCTACGCTCCGCAAAGACTAGTGCCCAGGGGTTCTGCTACTTGGTCTTTACGCAGATTCCGCTACGCTCCGGCAGATTCCGCTACGCTCCGGCGTGGAGGGCATACAACGC
CGGCTCGCAGCGTGTAAACGTCTGTTTGACGCGCTGGACGCCTGGTATGTGGCCATGGGCCCATAAGTGGTTATATGTATTCTGTTTGACGCGCTGGACGTCTGTTTGACGCGCTGGACGGCGTGGAGGGCATACAACGC
CGGCTCGCAGCGTGTAAACGGCAGATTCCGCTACGCTCCGTAAACCAATTTTTATAGTAAAAGATGGGTAGTAAGGATGAGCAGATTCCGCTACGCTCCGGCAGATTCCGCTACGCTCCGGCGTGGAGGGCATACAACGC
CGGCTCGCAGCGTGTAAACGTCTGTTTGACGCGCTGGACGACCCAAGCCACTTAACTTCAGGCATTTTAAAATTCATCTTTCTGTTTGACGCGCTGGACGTCTGTTTGACGCGCTGGACGGCGTGGAGGGCATACAACGC
CGGCTCGCAGCGTGTAAACGGCAGATTCCGCTACGCTCCGACTGGGCCATTTTGACTAGGAAGTTCCCTTTGGAAAATACGCAGATTCCGCTACGCTCCGGCAGATTCCGCTACGCTCCGGCGTGGAGGGCATACAACGC
CGGCTCGCAGCGTGTAAACGTCTGTTTGACGCGCTGGACGGTTCTTTTTCTCCAGAATTCATATCCATCTCTAGTGTACTTCTGTTTGACGCGCTGGACGTCTGTTTGACGCGCTGGACGGCGTGGAGGGCATACAACGC
CGGCTCGCAGCGTGTAAACGGCAGATTCCGCTACGCTCCGGGTGCTTTGTGCCAAATCCACTAGGGAGATTTCTTAGGTAGCAGATTCCGCTACGCTCCGGCAGATTCCGCTACGCTCCGGCGTGGAGGGCATACAACGC
CGGCTCGCAGCGTGTAAACGTCTGTTTGACGCGCTGGACGGGTCCTCAGAGATTGAGTGTATTCTAGGTCAAGTGCAATGTCTGTTTGACGCGCTGGACGTCTGTTTGACGCGCTGGACGGCGTGGAGGGCATACAACGC
CGGCTCGCAGCGTGTAAACGGCAGATTCCGCTACGCTCCGAGCCAGGCTTTGTGTGCAATACTGCTCTCAATAGTCTCTAGCAGATTCCGCTACGCTCCGGCAGATTCCGCTACGCTCCGGCGTGGAGGGCATACAACGC
CGGCTCGCAGCGTGTAAACGTCTGTTTGACGCGCTGGACGACCTCCCCTCCCCCATTTCTTCTACCCTTCATTACTTTAGTCTGTTTGACGCGCTGGACGTCTGTTTGACGCGCTGGACGGCGTGGAGGGCATACAACGC
CGGCTCGCAGCGTGTAAACGGCAGATTCCGCTACGCTCCGAACACAGTGACCACACCCCTTACCTCAGAATCAACTGTTCGCAGATTCCGCTACGCTCCGGCAGATTCCGCTACGCTCCGGCGTGGAGGGCATACAACGC
CGGCTCGCAGCGTGTAAACGTCTGTTTGACGCGCTGGACGAGATTCCTGGTCTATCAGAAATGTAATCTCATCATAAGTGTCTGTTTGACGCGCTGGACGTCTGTTTGACGCGCTGGACGGCGTGGAGGGCATACAACGC
CGGCTCGCAGCGTGTAAACGGCAGATTCCGCTACGCTCCGAACATTATCATTACTCTGTAGCTTTATAATCTCAGCTTTAGCAGATTCCGCTACGCTCCGGCAGATTCCGCTACGCTCCGGCGTGGAGGGCATACAACGC
CGGCTCGCAGCGTGTAAACGTCTGTTTGACGCGCTGGACGTCCTGTTTTGATTAGTCCCTTTCTATGGTCAGCTCATTCCTCTGTTTGACGCGCTGGACGTCTGTTTGACGCGCTGGACGGCGTGGAGGGCATACAACGC
CGGCTCGCAGCGTGTAAACGGCAGATTCCGCTACGCTCCGACTACACTTGAATTTAGACTTTTCCTCAATTTGTTTGCTTGCAGATTCCGCTACGCTCCGGCAGATTCCGCTACGCTCCGGCGTGGAGGGCATACAACGC
CGGCTCGCAGCGTGTAAACGTCTGTTTGACGCGCTGGACGCCTTTCTAATTACCATGCTTACCCATACTTAACACTGCTCTCTGTTTGACGCGCTGGACGTCTGTTTGACGCGCTGGACGGCGTGGAGGGCATACAACGC
CGGCTCGCAGCGTGTAAACGGCAGATTCCGCTACGCTCCGGTATCTTAGTCTCTTACATGCATCATGATTGAGAAAACATGCAGATTCCGCTACGCTCCGGCAGATTCCGCTACGCTCCGGCGTGGAGGGCATACAACGC
CGGCTCGCAGCGTGTAAACGTCTGTTTGACGCGCTGGACGCACTTCCTTCCAGTCTGAGCCTTTGCAGTTGGCATTTATGTCTGTTTGACGCGCTGGACGTCTGTTTGACGCGCTGGACGGCGTGGAGGGCATACAACGC
CGGCTCGCAGCGTGTAAACGGCAGATTCCGCTACGCTCCGCCTTGACTGTCAAACCAAAGTGGAACCTGAGGCTACTCAGGCAGATTCCGCTACGCTCCGGCAGATTCCGCTACGCTCCGGCGTGGAGGGCATACAACGC
CGGCTCGCAGCGTGTAAACGTCTGTTTGACGCGCTGGACGTCTACTAAAATTATTTGTTTGTTAGTTGGTTGGTTTTTCTTCTGTTTGACGCGCTGGACGTCTGTTTGACGCGCTGGACGGCGTGGAGGGCATACAACGC
CGGCTCGCAGCGTGTAAACGGCAGATTCCGCTACGCTCCGAACTCTAGACATATTCTTTCCTTGCCCTCATTTCACTGAGGCAGATTCCGCTACGCTCCGGCAGATTCCGCTACGCTCCGGCGTGGAGGGCATACAACGC
CGGCTCGCAGCGTGTAAACGTCTGTTTGACGCGCTGGACGTCATCAGAACAGAGCTCACACATTTCACTATTTTATGTCATCTGTTTGACGCGCTGGACGTCTGTTTGACGCGCTGGACGGCGTGGAGGGCATACAACGC
CGGCTCGCAGCGTGTAAACGGCAGATTCCGCTACGCTCCGAGGCATCTATAGCCACTTCTTCTGATCCCCGTTTTCTTTCGCAGATTCCGCTACGCTCCGGCAGATTCCGCTACGCTCCGGCGTGGAGGGCATACAACGC
CGGCTCGCAGCGTGTAAACGTCTGTTTGACGCGCTGGACGCATCTTTGCAGTTTTTGAAGACTTTTTACAGAAAAATATTTCTGTTTGACGCGCTGGACGTCTGTTTGACGCGCTGGACGGCGTGGAGGGCATACAACGC
CGGCTCGCAGCGTGTAAACGGCAGATTCCGCTACGCTCCGGACTTCCTTTCTTTTATTCTTTATCACCCATCCTTTCTTGGCAGATTCCGCTACGCTCCGGCAGATTCCGCTACGCTCCGGCGTGGAGGGCATACAACGC
CGGCTCGCAGCGTGTAAACGTCTGTTTGACGCGCTGGACGCACTCAGAAAGCAATAGCTATTCCCCAGGGACTGCCTTACTCTGTTTGACGCGCTGGACGTCTGTTTGACGCGCTGGACGGCGTGGAGGGCATACAACGC
CGGCTCGCAGCGTGTAAACGGCAGATTCCGCTACGCTCCGGTTACAGGTGGTCTGTGTCCAGTTCCTGAATCCCCTTATGGCAGATTCCGCTACGCTCCGGCAGATTCCGCTACGCTCCGGCGTGGAGGGCATACAACGC
CGGCTCGCAGCGTGTAAACGTCTGTTTGACGCGCTGGACGATTTGACATAGGATACCATTCTTTTCTTGATGAATTCCCTTCTGTTTGACGCGCTGGACGTCTGTTTGACGCGCTGGACGGCGTGGAGGGCATACAACGC
CGGCTCGCAGCGTGTAAACGGCAGATTCCGCTACGCTCCGCACTATCTACCCACCCTTTTCTCCCCTCTGTTTCAAGGACGCAGATTCCGCTACGCTCCGGCAGATTCCGCTACGCTCCGGCGTGGAGGGCATACAACGC
CGGCTCGCAGCGTGTAAACGTCTGTTTGACGCGCTGGACGTTCCTAATTCTATTTCTCTGCTAATTCTCCTTCCTTTCCATCTGTTTGACGCGCTGGACGTCTGTTTGACGCGCTGGACGGCGTGGAGGGCATACAACGC
CGGCTCGCAGCGTGTAAACGGCAGATTCCGCTACGCTCCGTTGAGTTCTTATATCTATCACCCTTCTCCCCTCCAGTCCCGCAGATTCCGCTACGCTCCGGCAGATTCCGCTACGCTCCGGCGTGGAGGGCATACAACGC
CGGCTCGCAGCGTGTAAACGTCTGTTTGACGCGCTGGACGATCTTCAGCAGACAAAATCATGCCCCTGACATACCATGTGTCTGTTTGACGCGCTGGACGTCTGTTTGACGCGCTGGACGGCGTGGAGGGCATACAACGC
CGGCTCGCAGCGTGTAAACGGCAGATTCCGCTACGCTCCGATTCACCTACCATAACGGCGTTTTCAAAGAGACCAAAATTGCAGATTCCGCTACGCTCCGGCAGATTCCGCTACGCTCCGGCGTGGAGGGCATACAACGC
CGGCTCGCAGCGTGTAAACGTCTGTTTGACGCGCTGGACGTTTCTTTGCTTTCTTACTTAGATTCTCAATAGATACTTCATCTGTTTGACGCGCTGGACGTCTGTTTGACGCGCTGGACGGCGTGGAGGGCATACAACGC
CGGCTCGCAGCGTGTAAACGGCAGATTCCGCTACGCTCCGTAAACTTGCCCAGAATTGAATCCTGATCTATCCCTTTGTTGCAGATTCCGCTACGCTCCGGCAGATTCCGCTACGCTCCGGCGTGGAGGGCATACAACGC
CGGCTCGCAGCGTGTAAACGTCTGTTTGACGCGCTGGACGTTTCAGCTGACCTTTATTCTCAAGATTAAAACCAAACAAATCTGTTTGACGCGCTGGACGTCTGTTTGACGCGCTGGACGGCGTGGAGGGCATACAACGC
CGGCTCGCAGCGTGTAAACGGCAGATTCCGCTACGCTCCGACTTTCTAAATGTATTTTATTGGCCTTTTCTCATGTCTTCGCAGATTCCGCTACGCTCCGGCAGATTCCGCTACGCTCCGGCGTGGAGGGCATACAACGC
CGGCTCGCAGCGTGTAAACGTCTGTTTGACGCGCTGGACGGTTATTCTCTGACTTTACTCACATGATTGCTCACCTGGATTCTGTTTGACGCGCTGGACGTCTGTTTGACGCGCTGGACGGCGTGGAGGGCATACAACGC
CGGCTCGCAGCGTGTAAACGGCAGATTCCGCTACGCTCCGCTTACCCCCTTACCATTTTCTTCATTGCCTTCCCATCACCGCAGATTCCGCTACGCTCCGGCAGATTCCGCTACGCTCCGGCGTGGAGGGCATACAACGC
CGGCTCGCAGCGTGTAAACGTCTGTTTGACGCGCTGGACGCTTTATGGAGTTCCCTGGGGATGGGGTTAGCATGTAGTTGTCTGTTTGACGCGCTGGACGTCTGTTTGACGCGCTGGACGGCGTGGAGGGCATACAACGC
CGGCTCGCAGCGTGTAAACGGCAGATTCCGCTACGCTCCGTCTGAGCTCAGTGTAAATGGAGGACTCCCATTTTCAGCAGGCAGATTCCGCTACGCTCCGGCAGATTCCGCTACGCTCCGGCGTGGAGGGCATACAACGC
CGGCTCGCAGCGTGTAAACGTCTGTTTGACGCGCTGGACGCTTCCTCTTCTCTATCTGACCTTATTTGGGGAGCCTGACCTCTGTTTGACGCGCTGGACGTCTGTTTGACGCGCTGGACGGCGTGGAGGGCATACAACGC
CGGCTCGCAGCGTGTAAACGGCAGATTCCGCTACGCTCCGATTGAGTATCAAATAAAAGAGCTGTTAGAGAAATGACAGAGCAGATTCCGCTACGCTCCGGCAGATTCCGCTACGCTCCGGCGTGGAGGGCATACAACGC
CGGCTCGCAGCGTGTAAACGTCTGTTTGACGCGCTGGACGTTAAAAATTCTAAAAGATCTGTGTTAGGTCTCTAGACAGCTCTGTTTGACGCGCTGGACGTCTGTTTGACGCGCTGGACGGCGTGGAGGGCATACAACGC
CGGCTCGCAGCGTGTAAACGGCAGATTCCGCTACGCTCCGTTTGCATATCAATTCAATCATTTGACCAGGTTCTCTTTTGGCAGATTCCGCTACGCTCCGGCAGATTCCGCTACGCTCCGGCGTGGAGGGCATACAACGC
CGGCTCGCAGCGTGTAAACGTCTGTTTGACGCGCTGGACGCTCTGTTCTTTCAGGTCTGTGTAGTTCTTCATACAGTTCATCTGTTTGACGCGCTGGACGTCTGTTTGACGCGCTGGACGGCGTGGAGGGCATACAACGC
CGGCTCGCAGCGTGTAAACGGCAGATTCCGCTACGCTCCGGGGATGGGAACTGTGTCACACTATCTCTTCTATAGCCATGGCAGATTCCGCTACGCTCCGGCAGATTCCGCTACGCTCCGGCGTGGAGGGCATACAACGC
CGGCTCGCAGCGTGTAAACGTCTGTTTGACGCGCTGGACGATGTATTATCAGACAGTGCTTTTATTCATGTAAAGCTCACTCTGTTTGACGCGCTGGACGTCTGTTTGACGCGCTGGACGGCGTGGAGGGCATACAACGC
CGGCTCGCAGCGTGTAAACGGCAGATTCCGCTACGCTCCGATCACTTCAGGTCATTGCAGGACTAGGTACACTCTCCCTCGCAGATTCCGCTACGCTCCGGCAGATTCCGCTACGCTCCGGCGTGGAGGGCATACAACGC
CGGCTCGCAGCGTGTAAACGTCTGTTTGACGCGCTGGACGGGCTAGGCAAAACAGCTCAGTTTCAAGAACAGAATTAAAGTCTGTTTGACGCGCTGGACGTCTGTTTGACGCGCTGGACGGCGTGGAGGGCATACAACGC
CGGCTCGCAGCGTGTAAACGGCAGATTCCGCTACGCTCCGTTAAATAAAAGACATAAGAATACTTTAAACCCTGCTCCAAGCAGATTCCGCTACGCTCCGGCAGATTCCGCTACGCTCCGGCGTGGAGGGCATACAACGC
CGGCTCGCAGCGTGTAAACGTCTGTTTGACGCGCTGGACGACACGTTAAGCAATCATGAACACTATTTTTGTTTTGTTTTTCTGTTTGACGCGCTGGACGTCTGTTTGACGCGCTGGACGGCGTGGAGGGCATACAACGC
CGGCTCGCAGCGTGTAAACGGCAGATTCCGCTACGCTCCGAAAGGAATGTATATGTTGTAGTTCTTATTGTGGTTGTCTAGCAGATTCCGCTACGCTCCGGCAGATTCCGCTACGCTCCGGCGTGGAGGGCATACAACGC
CGGCTCGCAGCGTGTAAACGTCTGTTTGACGCGCTGGACGATTAAGACAACCCAATATCAACTAAAATAAATGAATAAATTCTGTTTGACGCGCTGGACGTCTGTTTGACGCGCTGGACGGCGTGGAGGGCATACAACGC
CGGCTCGCAGCGTGTAAACGGCAGATTCCGCTACGCTCCGGAGCCGTAACACTAATATCCTCAGAGAATCTCCCAAACATGCAGATTCCGCTACGCTCCGGCAGATTCCGCTACGCTCCGGCGTGGAGGGCATACAACGC
CGGCTCGCAGCGTGTAAACGTCTGTTTGACGCGCTGGACGAACTCAGTCATTTTCATTGACTGGCTGGTGAACAACACACTCTGTTTGACGCGCTGGACGTCTGTTTGACGCGCTGGACGGCGTGGAGGGCATACAACGC
CGGCTCGCAGCGTGTAAACGGCAGATTCCGCTACGCTCCGAGCCCAAGGAAGAAATACAGACTGACTGGGGTAGAAGTATGCAGATTCCGCTACGCTCCGGCAGATTCCGCTACGCTCCGGCGTGGAGGGCATACAACGC
CGGCTCGCAGCGTGTAAACGTCTGTTTGACGCGCTGGACGTATCCACACATGGCCTTACAACTGCTCAGTGCTGACAATATCTGTTTGACGCGCTGGACGTCTGTTTGACGCGCTGGACGGCGTGGAGGGCATACAACGC
CGGCTCGCAGCGTGTAAACGGCAGATTCCGCTACGCTCCGTGAATGATTTGTATATATATCCCCTTTATTCCTCTTCTATGCAGATTCCGCTACGCTCCGGCAGATTCCGCTACGCTCCGGCGTGGAGGGCATACAACGC
CGGCTCGCAGCGTGTAAACGTCTGTTTGACGCGCTGGACGTTTAGTATCTTCTTTCTTATCTATTTTATTCTCCTAATAATCTGTTTGACGCGCTGGACGTCTGTTTGACGCGCTGGACGGCGTGGAGGGCATACAACGC
CGGCTCGCAGCGTGTAAACGGCAGATTCCGCTACGCTCCGCTTCTATCTAGCATCTATCTATATATCTAACTAACTTTCAGCAGATTCCGCTACGCTCCGGCAGATTCCGCTACGCTCCGGCGTGGAGGGCATACAACGC
CGGCTCGCAGCGTGTAAACGTCTGTTTGACGCGCTGGACGAATTCCACATTTGCCTAGATGCTTCCATGTTCCATCCTTGTCTGTTTGACGCGCTGGACGTCTGTTTGACGCGCTGGACGGCGTGGAGGGCATACAACGC
CGGCTCGCAGCGTGTAAACGGCAGATTCCGCTACGCTCCGTTCACAGCAGCAAAACACTGAATAATATGCCAATAATGAGGCAGATTCCGCTACGCTCCGGCAGATTCCGCTACGCTCCGGCGTGGAGGGCATACAACGC
CGGCTCGCAGCGTGTAAACGTCTGTTTGACGCGCTGGACGCCAAGACAGGAAAGATTTAGTGATGAATTTTAGGAAATTTTCTGTTTGACGCGCTGGACGTCTGTTTGACGCGCTGGACGGCGTGGAGGGCATACAACGC
CGGCTCGCAGCGTGTAAACGGCAGATTCCGCTACGCTCCGGAATAACAACTTCCAATGTTCCTTAGGCTAGTCTATGCATGCAGATTCCGCTACGCTCCGGCAGATTCCGCTACGCTCCGGCGTGGAGGGCATACAACGC
CGGCTCGCAGCGTGTAAACGTCTGTTTGACGCGCTGGACGATACAAATGAGAAGAATGCATCTCAAAACATTCTATAAGCTCTGTTTGACGCGCTGGACGTCTGTTTGACGCGCTGGACGGCGTGGAGGGCATACAACGC
CGGCTCGCAGCGTGTAAACGGCAGATTCCGCTACGCTCCGATTATAAGTATAGGCCAATAGTTTCAGAAAAACAAAATCAGCAGATTCCGCTACGCTCCGGCAGATTCCGCTACGCTCCGGCGTGGAGGGCATACAACGC
CGGCTCGCAGCGTGTAAACGTCTGTTTGACGCGCTGGACGGAAAGTATGTTCAAACTGAATCAACAACACATTAAATATTTCTGTTTGACGCGCTGGACGTCTGTTTGACGCGCTGGACGGCGTGGAGGGCATACAACGC
CGGCTCGCAGCGTGTAAACGGCAGATTCCGCTACGCTCCGATAAAGCTTGTTTCATTTCAGGGGTGAATTGATGGTTCATGCAGATTCCGCTACGCTCCGGCAGATTCCGCTACGCTCCGGCGTGGAGGGCATACAACGC
CGGCTCGCAGCGTGTAAACGTCTGTTTGACGCGCTGGACGTAGTTAAGTACAATGTAGTTTATAAATAGACTCTGAGACATCTGTTTGACGCGCTGGACGTCTGTTTGACGCGCTGGACGGCGTGGAGGGCATACAACGC
CGGCTCGCAGCGTGTAAACGGCAGATTCCGCTACGCTCCGGAGGAAAGTATTGTTGACAAGACCTAACATCCCCCACTTTGCAGATTCCGCTACGCTCCGGCAGATTCCGCTACGCTCCGGCGTGGAGGGCATACAACGC
CGGCTCGCAGCGTGTAAACGTCTGTTTGACGCGCTGGACGAAACATTTAAGGAGCTATAAATATAAAGATGCACTTTAACTCTGTTTGACGCGCTGGACGTCTGTTTGACGCGCTGGACGGCGTGGAGGGCATACAACGC
CGGCTCGCAGCGTGTAAACGGCAGATTCCGCTACGCTCCGTAAAGACTGTATATGAAACACATATGATTGCATATGTGAGGCAGATTCCGCTACGCTCCGGCAGATTCCGCTACGCTCCGGCGTGGAGGGCATACAACGC
CGGCTCGCAGCGTGTAAACGTCTGTTTGACGCGCTGGACGAATATATATGCATACATATTCCATATACAAATACATAACCTCTGTTTGACGCGCTGGACGTCTGTTTGACGCGCTGGACGGCGTGGAGGGCATACAACGC
CGGCTCGCAGCGTGTAAACGGCAGATTCCGCTACGCTCCGCCATTCTAAGTGGAAAAATACTGAAAGGAAGGCAGGGATAGCAGATTCCGCTACGCTCCGGCAGATTCCGCTACGCTCCGGCGTGGAGGGCATACAACGC
CGGCTCGCAGCGTGTAAACGTCTGTTTGACGCGCTGGACGCTCTTTCCATTCGTATTAGAGACATATATTACTTGAAGTCTCTGTTTGACGCGCTGGACGTCTGTTTGACGCGCTGGACGGCGTGGAGGGCATACAACGC
CGGCTCGCAGCGTGTAAACGGCAGATTCCGCTACGCTCCGCATGATATACATGTACAACATCCTAAATACTACCAAAAGAGCAGATTCCGCTACGCTCCGGCAGATTCCGCTACGCTCCGGCGTGGAGGGCATACAACGC
CGGCTCGCAGCGTGTAAACGTCTGTTTGACGCGCTGGACGTATGTAAACCTGAAAACTTCAGCAAAGTTTCAAGATTCAATCTGTTTGACGCGCTGGACGTCTGTTTGACGCGCTGGACGGCGTGGAGGGCATACAACGC
CGGCTCGCAGCGTGTAAACGGCAGATTCCGCTACGCTCCGAAAATACAAAAAGTTGTAGCTTTTACACACTATTACTGAAGCAGATTCCGCTACGCTCCGGCAGATTCCGCTACGCTCCGGCGTGGAGGGCATACAACGC
CGGCTCGCAGCGTGTAAACGTCTGTTTGACGCGCTGGACGTAGAGAAATGTATCAGAACAAAACCCTCAAATAGAAGGAATCTGTTTGACGCGCTGGACGTCTGTTTGACGCGCTGGACGGCGTGGAGGGCATACAACGC
CGGCTCGCAGCGTGTAAACGGCAGATTCCGCTACGCTCCGCTAGGTATAAACCTAACCAATGACATAAAGATGTCTACAAGCAGATTCCGCTACGCTCCGGCAGATTCCGCTACGCTCCGGCGTGGAGGGCATACAACGC
CGGCTCGCAGCGTGTAAACGTCTGTTTGACGCGCTGGACGAAATGAAAAAGGTATGGAACATAGATCAACCTTAAAATTCTCTGTTTGACGCGCTGGACGTCTGTTTGACGCGCTGGACGGCGTGGAGGGCATACAACGC
CGGCTCGCAGCGTGTAAACGGCAGATTCCGCTACGCTCCGTGACATAAGGGTAGAATGAGGCTTTCTGCCATTAACATTCGCAGATTCCGCTACGCTCCGGCAGATTCCGCTACGCTCCGGCGTGGAGGGCATACAACGC
CGGCTCGCAGCGTGTAAACGTCTGTTTGACGCGCTGGACGGAAGCTATTGGTTCCTGAAAGTCATAGTGAGTATTTGGTCTCTGTTTGACGCGCTGGACGTCTGTTTGACGCGCTGGACGGCGTGGAGGGCATACAACGC
CGGCTCGCAGCGTGTAAACGGCAGATTCCGCTACGCTCCGCAATATTAGAAATCTTCAAATTCCTCCTAAGACAAGAGAAGCAGATTCCGCTACGCTCCGGCAGATTCCGCTACGCTCCGGCGTGGAGGGCATACAACGC
CGGCTCGCAGCGTGTAAACGTCTGTTTGACGCGCTGGACGACATTGTACCTTGTGATATGTAAAGATACAGTCAATTTAATCTGTTTGACGCGCTGGACGTCTGTTTGACGCGCTGGACGGCGTGGAGGGCATACAACGC
CGGCTCGCAGCGTGTAAACGGCAGATTCCGCTACGCTCCGAATTCATGGTCATTTTTACCTTTTTGCTTCATTGTTCTTCGCAGATTCCGCTACGCTCCGGCAGATTCCGCTACGCTCCGGCGTGGAGGGCATACAACGC
CGGCTCGCAGCGTGTAAACGTCTGTTTGACGCGCTGGACGAGCACAATTAATATATGCCTACAATGAGTAAGATCTTCTGTCTGTTTGACGCGCTGGACGTCTGTTTGACGCGCTGGACGGCGTGGAGGGCATACAACGC
CGGCTCGCAGCGTGTAAACGGCAGATTCCGCTACGCTCCGATCCCACTCTGACTCTTTTCCTTCTAGGAATTATCTTTTGGCAGATTCCGCTACGCTCCGGCAGATTCCGCTACGCTCCGGCGTGGAGGGCATACAACGC
CGGCTCGCAGCGTGTAAACGTCTGTTTGACGCGCTGGACGTTTGTTATATTAATAAGCAGTAACCTCTCCATGTGTGTGTTCTGTTTGACGCGCTGGACGTCTGTTTGACGCGCTGGACGGCGTGGAGGGCATACAACGC
CGGCTCGCAGCGTGTAAACGGCAGATTCCGCTACGCTCCGTGCTCAAATGATCCCCAAAAGTTAAAATGAGATGAAGACAGCAGATTCCGCTACGCTCCGGCAGATTCCGCTACGCTCCGGCGTGGAGGGCATACAACGC
CGGCTCGCAGCGTGTAAACGTCTGTTTGACGCGCTGGACGTCCTACAAAATCGAATGTAACTTGATGTTTGGCAGCAGCATCTGTTTGACGCGCTGGACGTCTGTTTGACGCGCTGGACGGCGTGGAGGGCATACAACGC
CGGCTCGCAGCGTGTAAACGGCAGATTCCGCTACGCTCCGGTTCAATACTGAGTGCATGATCCTAATATCTCAATGGACAGCAGATTCCGCTACGCTCCGGCAGATTCCGCTACGCTCCGGCGTGGAGGGCATACAACGC
CGGCTCGCAGCGTGTAAACGTCTGTTTGACGCGCTGGACGAGTTCTCTGATTTGCATACCTAAACTGAATCTCTGAGTCTTCTGTTTGACGCGCTGGACGTCTGTTTGACGCGCTGGACGGCGTGGAGGGCATACAACGC
CGGCTCGCAGCGTGTAAACGGCAGATTCCGCTACGCTCCGTGTGACTTCATATTTGACTAGTATTGTGGTGCTCAGGTACGCAGATTCCGCTACGCTCCGGCAGATTCCGCTACGCTCCGGCGTGGAGGGCATACAACGC
CGGCTCGCAGCGTGTAAACGTCTGTTTGACGCGCTGGACGCTCTCAGTGGGGAGTGTCCTACTGCTTAAGTTAATCTTGGTCTGTTTGACGCGCTGGACGTCTGTTTGACGCGCTGGACGGCGTGGAGGGCATACAACGC
CGGCTCGCAGCGTGTAAACGGCAGATTCCGCTACGCTCCGGTATAAAAATTGTATGCTTTATTGTTTATGTCTTGAGCAGGCAGATTCCGCTACGCTCCGGCAGATTCCGCTACGCTCCGGCGTGGAGGGCATACAACGC
CGGCTCGCAGCGTGTAAACGTCTGTTTGACGCGCTGGACGTGCTCTCTAAGATTTGGTCTTCTTATGCAGGCCATTCACATCTGTTTGACGCGCTGGACGTCTGTTTGACGCGCTGGACGGCGTGGAGGGCATACAACGC
CGGCTCGCAGCGTGTAAACGGCAGATTCCGCTACGCTCCGACCTACATCCTGTTCAATGTTCAAAAAGCTTCAGAACATGGCAGATTCCGCTACGCTCCGGCAGATTCCGCTACGCTCCGGCGTGGAGGGCATACAACGC
CGGCTCGCAGCGTGTAAACGTCTGTTTGACGCGCTGGACGTCCATGTTCATCAATCCTTATAACTATAGGGTTGAACCCTTCTGTTTGACGCGCTGGACGTCTGTTTGACGCGCTGGACGGCGTGGAGGGCATACAACGC
CGGCTCGCAGCGTGTAAACGGCAGATTCCGCTACGCTCCGTAGACAGGCATAGACTATGGCACTCTGTGGAAGCTTCTGTGCAGATTCCGCTACGCTCCGGCAGATTCCGCTACGCTCCGGCGTGGAGGGCATACAACGC
CGGCTCGCAGCGTGTAAACGTCTGTTTGACGCGCTGGACGGAGAATGCAGTGAATTTCACAGATATTACAAGCCTTGTGTTCTGTTTGACGCGCTGGACGTCTGTTTGACGCGCTGGACGGCGTGGAGGGCATACAACGC
CGGCTCGCAGCGTGTAAACGGCAGATTCCGCTACGCTCCGTCTCTGTGTATCTTGACTTATTATGGACTTTGTATTATGAGCAGATTCCGCTACGCTCCGGCAGATTCCGCTACGCTCCGGCGTGGAGGGCATACAACGC
CGGCTCGCAGCGTGTAAACGTCTGTTTGACGCGCTGGACGACTAGAGAAATAATTTAAAAATTCATAAGGAAGTACAACATCTGTTTGACGCGCTGGACGTCTGTTTGACGCGCTGGACGGCGTGGAGGGCATACAACGC
CGGCTCGCAGCGTGTAAACGGCAGATTCCGCTACGCTCCGATGAATACTCAAAACAATTCTAAACATTGCAAGATGCAATGCAGATTCCGCTACGCTCCGGCAGATTCCGCTACGCTCCGGCGTGGAGGGCATACAACGC
CGGCTCGCAGCGTGTAAACGTCTGTTTGACGCGCTGGACGATTATGTTACAGAGCCATAGTAGCAAAACCTGCATGGTACTCTGTTTGACGCGCTGGACGTCTGTTTGACGCGCTGGACGGCGTGGAGGGCATACAACGC
CGGCTCGCAGCGTGTAAACGGCAGATTCCGCTACGCTCCGAGAAAAAGCAGTCACATTAACTAGTGGACTAGAATACAGGGCAGATTCCGCTACGCTCCGGCAGATTCCGCTACGCTCCGGCGTGGAGGGCATACAACGC
CGGCTCGCAGCGTGTAAACGTCTGTTTGACGCGCTGGACGAGAAATAAATCCATACAACTACAGCCAAGACATATTAAAGTCTGTTTGACGCGCTGGACGTCTGTTTGACGCGCTGGACGGCGTGGAGGGCATACAACGC
CGGCTCGCAGCGTGTAAACGGCAGATTCCGCTACGCTCCGAGCTAGAATCCTGTGTGGGGAAAACAGAAACTAGATCCTAGCAGATTCCGCTACGCTCCGGCAGATTCCGCTACGCTCCGGCGTGGAGGGCATACAACGC
CGGCTCGCAGCGTGTAAACGTCTGTTTGACGCGCTGGACGAGATCTCAGAAATTGTTGGAAGAATGTATTGGGGAATGAATCTGTTTGACGCGCTGGACGTCTGTTTGACGCGCTGGACGGCGTGGAGGGCATACAACGC
CGGCTCGCAGCGTGTAAACGGCAGATTCCGCTACGCTCCGGACTTTCTGAATGGCCTCCTATAGTTCAAGAAATGGCAATGCAGATTCCGCTACGCTCCGGCAGATTCCGCTACGCTCCGGCGTGGAGGGCATACAACGC
CGGCTCGCAGCGTGTAAACGTCTGTTTGACGCGCTGGACGATTAGATATCATCATATAACATTAAAAAGGTACTGCAGAGTCTGTTTGACGCGCTGGACGTCTGTTTGACGCGCTGGACGGCGTGGAGGGCATACAACGC
CGGCTCGCAGCGTGTAAACGGCAGATTCCGCTACGCTCCGTTTCAAAGTGAATGAAGAGCAGGGTGGGAGAAAACATGCCGCAGATTCCGCTACGCTCCGGCAGATTCCGCTACGCTCCGGCGTGGAGGGCATACAACGC
CGGCTCGCAGCGTGTAAACGTCTGTTTGACGCGCTGGACGACACCTAAAGAGCAAGTAACCAAGTAAATTAGCAGGCAAATCTGTTTGACGCGCTGGACGTCTGTTTGACGCGCTGGACGGCGTGGAGGGCATACAACGC
CGGCTCGCAGCGTGTAAACGGCAGATTCCGCTACGCTCCGGGTTGAGTAGACATTTTCAATAAAGAAAGGATGTCCAATAGCAGATTCCGCTACGCTCCGGCAGATTCCGCTACGCTCCGGCGTGGAGGGCATACAACGC
CGGCTCGCAGCGTGTAAACGTCTGTTTGACGCGCTGGACGGGGCCAGGTGTGGAGAGTCAGTTGTAGGAAAAGAGAAATATCTGTTTGACGCGCTGGACGTCTGTTTGACGCGCTGGACGGCGTGGAGGGCATACAACGC
CGGCTCGCAGCGTGTAAACGGCAGATTCCGCTACGCTCCGGAATTCTACCTCACACTAAGGACATCCACACAAAGTGTGGGCAGATTCCGCTACGCTCCGGCAGATTCCGCTACGCTCCGGCGTGGAGGGCATACAACGC
CGGCTCGCAGCGTGTAAACGTCTGTTTGACGCGCTGGACGTTGAAAAACATCAATGGCAAGAGAGAACCTTGGTCCTGTGTCTGTTTGACGCGCTGGACGTCTGTTTGACGCGCTGGACGGCGTGGAGGGCATACAACGC
CGGCTCGCAGCGTGTAAACGGCAGATTCCGCTACGCTCCGCAGCCTTCATGTAAAGAGAAGCTTAGGCACTGGATCTAGGGCAGATTCCGCTACGCTCCGGCAGATTCCGCTACGCTCCGGCGTGGAGGGCATACAACGC
CGGCTCGCAGCGTGTAAACGTCTGTTTGACGCGCTGGACGGAGGCTCTAGCTGTTGATTACTGAATGCCTCTGCTATTGCTCTGTTTGACGCGCTGGACGTCTGTTTGACGCGCTGGACGGCGTGGAGGGCATACAACGC
CGGCTCGCAGCGTGTAAACGGCAGATTCCGCTACGCTCCGACAAGAGGGAAAATTGATTCTTCCTAAAATACCATGGTGAGCAGATTCCGCTACGCTCCGGCAGATTCCGCTACGCTCCGGCGTGGAGGGCATACAACGC
CGGCTCGCAGCGTGTAAACGTCTGTTTGACGCGCTGGACGTTAGGACTCTGGCACTCAGATCTTCTGTGCTTAGGATCCCTCTGTTTGACGCGCTGGACGTCTGTTTGACGCGCTGGACGGCGTGGAGGGCATACAACGC
CGGCTCGCAGCGTGTAAACGGCAGATTCCGCTACGCTCCGGGTGATAGGTGCTGTTAATCAAGTTCTCATTACTATAACAGCAGATTCCGCTACGCTCCGGCAGATTCCGCTACGCTCCGGCGTGGAGGGCATACAACGC
CGGCTCGCAGCGTGTAAACGTCTGTTTGACGCGCTGGACGACCTGAAGCTGGGTCTGTAAAGAAAAGATGAGTTTTTAGCTCTGTTTGACGCGCTGGACGTCTGTTTGACGCGCTGGACGGCGTGGAGGGCATACAACGC
CGGCTCGCAGCGTGTAAACGGCAGATTCCGCTACGCTCCGTATTATGGATGGGAGAAGAACAAGATTGGGCATATGGATTGCAGATTCCGCTACGCTCCGGCAGATTCCGCTACGCTCCGGCGTGGAGGGCATACAACGC
CGGCTCGCAGCGTGTAAACGTCTGTTTGACGCGCTGGACGTCCTAATAAGTACTGAATGCTAGGTGGCCTCTTGGTGTGTTCTGTTTGACGCGCTGGACGTCTGTTTGACGCGCTGGACGGCGTGGAGGGCATACAACGC
CGGCTCGCAGCGTGTAAACGGCAGATTCCGCTACGCTCCGGTTTAAAACGAAGAGGAAAGATAATTGTGTTGAGCTTGTTGCAGATTCCGCTACGCTCCGGCAGATTCCGCTACGCTCCGGCGTGGAGGGCATACAACGC
CGGCTCGCAGCGTGTAAACGTCTGTTTGACGCGCTGGACGAACACATCTGACTCATTAAGGTCTGTGATACACACAGGAGTCTGTTTGACGCGCTGGACGTCTGTTTGACGCGCTGGACGGCGTGGAGGGCATACAACGC
CGGCTCGCAGCGTGTAAACGGCAGATTCCGCTACGCTCCGTAGATATGCTACCAGAGTTTTTCCTTTCAGTGAGAAAGGGGCAGATTCCGCTACGCTCCGGCAGATTCCGCTACGCTCCGGCGTGGAGGGCATACAACGC
CGGCTCGCAGCGTGTAAACGTCTGTTTGACGCGCTGGACGTAAAACATTTAAAAGATTGCTGAGTTTCATAGTTTTATGGTCTGTTTGACGCGCTGGACGTCTGTTTGACGCGCTGGACGGCGTGGAGGGCATACAACGC
CGGCTCGCAGCGTGTAAACGGCAGATTCCGCTACGCTCCGGAGAGAAGATTCAGAAGATAAAGAGTACTGGCTGCTCTTCGCAGATTCCGCTACGCTCCGGCAGATTCCGCTACGCTCCGGCGTGGAGGGCATACAACGC
CGGCTCGCAGCGTGTAAACGTCTGTTTGACGCGCTGGACGGCTTCTAAGTTAAACTCCTAGAACTCACATGGCAACTCACTCTGTTTGACGCGCTGGACGTCTGTTTGACGCGCTGGACGGCGTGGAGGGCATACAACGC
CGGCTCGCAGCGTGTAAACGGCAGATTCCGCTACGCTCCGTAAATGAAAGTTTAAAATGAAACAGTTCTGTAACCAAGGCGCAGATTCCGCTACGCTCCGGCAGATTCCGCTACGCTCCGGCGTGGAGGGCATACAACGC
CGGCTCGCAGCGTGTAAACGTCTGTTTGACGCGCTGGACGTCCAGACATAGTTGTGGCTGTTAATACTTCGATACCCTATTCTGTTTGACGCGCTGGACGTCTGTTTGACGCGCTGGACGGCGTGGAGGGCATACAACGC
CGGCTCGCAGCGTGTAAACGGCAGATTCCGCTACGCTCCGTATCTTTGCTCATCAAGGCCAGCTTGAACAATGGGATAGGGCAGATTCCGCTACGCTCCGGCAGATTCCGCTACGCTCCGGCGTGGAGGGCATACAACGC
CGGCTCGCAGCGTGTAAACGTCTGTTTGACGCGCTGGACGCTTCCTTTGGTTAAGTATTGCCTCACTATGTTCCCTTTCCTCTGTTTGACGCGCTGGACGTCTGTTTGACGCGCTGGACGGCGTGGAGGGCATACAACGC
CGGCTCGCAGCGTGTAAACGGCAGATTCCGCTACGCTCCGTATGTTGGAACTATGCCATCTCCATTTTGATTTTGGTTTTGCAGATTCCGCTACGCTCCGGCAGATTCCGCTACGCTCCGGCGTGGAGGGCATACAACGC
CGGCTCGCAGCGTGTAAACGTCTGTTTGACGCGCTGGACGGAAATTATATAAGAGATTGTATAAATTTCAGAAGAGACTGTCTGTTTGACGCGCTGGACGTCTGTTTGACGCGCTGGACGGCGTGGAGGGCATACAACGC
CGGCTCGCAGCGTGTAAACGGCAGATTCCGCTACGCTCCGGCATAATCCTCAAAATCATGGAGTCCACCAAGCTCAACTGGCAGATTCCGCTACGCTCCGGCAGATTCCGCTACGCTCCGGCGTGGAGGGCATACAACGC
CGGCTCGCAGCGTGTAAACGTCTGTTTGACGCGCTGGACGCTGAAAAACAGTCAGAGGCTATCTGTGAAGATGTGATGACTCTGTTTGACGCGCTGGACGTCTGTTTGACGCGCTGGACGGCGTGGAGGGCATACAACGC
CGGCTCGCAGCGTGTAAACGGCAGATTCCGCTACGCTCCGTACTATGCAGCTAGTGTCTCAGATGGCACACTGTAGCAGAGCAGATTCCGCTACGCTCCGGCAGATTCCGCTACGCTCCGGCGTGGAGGGCATACAACGC
CGGCTCGCAGCGTGTAAACGTCTGTTTGACGCGCTGGACGTAAATTTGATACAAAACAAATTGACTCAGTTTCTTATTAGTCTGTTTGACGCGCTGGACGTCTGTTTGACGCGCTGGACGGCGTGGAGGGCATACAACGC
CGGCTCGCAGCGTGTAAACGGCAGATTCCGCTACGCTCCGATGCCATGGCTGGTATGATATTGTTTTATCATTTTGATAAGCAGATTCCGCTACGCTCCGGCAGATTCCGCTACGCTCCGGCGTGGAGGGCATACAACGC
CGGCTCGCAGCGTGTAAACGTCTGTTTGACGCGCTGGACGTTTATTTAAGATGGCAATGTGGTGTTTGAAAGAATTAAGCTCTGTTTGACGCGCTGGACGTCTGTTTGACGCGCTGGACGGCGTGGAGGGCATACAACGC
CGGCTCGCAGCGTGTAAACGGCAGATTCCGCTACGCTCCGCTTGATTATACCTCTGAAACTTTTTAAAATCTAAAATTATGCAGATTCCGCTACGCTCCGGCAGATTCCGCTACGCTCCGGCGTGGAGGGCATACAACGC
CGGCTCGCAGCGTGTAAACGTCTGTTTGACGCGCTGGACGAATTTCTTTCTGTAAAAACGGAATGGATAATTTTAGGAGTTCTGTTTGACGCGCTGGACGTCTGTTTGACGCGCTGGACGGCGTGGAGGGCATACAACGC
CGGCTCGCAGCGTGTAAACGGCAGATTCCGCTACGCTCCGAAAGCTGATTGGATGGCTGGTCAAGAACAAGAGACAAAAAGCAGATTCCGCTACGCTCCGGCAGATTCCGCTACGCTCCGGCGTGGAGGGCATACAACGC
CGGCTCGCAGCGTGTAAACGTCTGTTTGACGCGCTGGACGCATCAAATTCTTCCAGGGATAAAAGAATAATTAAAGCACATCTGTTTGACGCGCTGGACGTCTGTTTGACGCGCTGGACGGCGTGGAGGGCATACAACGC
CGGCTCGCAGCGTGTAAACGGCAGATTCCGCTACGCTCCGGACCATAATGTCCAGCAAATGAGTCATGGAGATTTATCCAGCAGATTCCGCTACGCTCCGGCAGATTCCGCTACGCTCCGGCGTGGAGGGCATACAACGC
CGGCTCGCAGCGTGTAAACGTCTGTTTGACGCGCTGGACGTTTATGATAGCTGTATTTAGAATTGACACAGACTATAAGCTCTGTTTGACGCGCTGGACGTCTGTTTGACGCGCTGGACGGCGTGGAGGGCATACAACGC
CGGCTCGCAGCGTGTAAACGGCAGATTCCGCTACGCTCCGCACATTTCTCTAAGCTAGTATGAGATTAAACAGCCTCTAGGCAGATTCCGCTACGCTCCGGCAGATTCCGCTACGCTCCGGCGTGGAGGGCATACAACGC
CGGCTCGCAGCGTGTAAACGTCTGTTTGACGCGCTGGACGACCTATACTATCAATGAGTAGCACTCAGTAATTCAAAGGTTCTGTTTGACGCGCTGGACGTCTGTTTGACGCGCTGGACGGCGTGGAGGGCATACAACGC
CGGCTCGCAGCGTGTAAACGGCAGATTCCGCTACGCTCCGACTTGGGTAAGTCCCCAAAGAATTGAACTGTGTGAAACATGCAGATTCCGCTACGCTCCGGCAGATTCCGCTACGCTCCGGCGTGGAGGGCATACAACGC
CGGCTCGCAGCGTGTAAACGTCTGTTTGACGCGCTGGACGCCCAAGAGGTTATATACAGTGTATGAATCTTTTTATAGGATCTGTTTGACGCGCTGGACGTCTGTTTGACGCGCTGGACGGCGTGGAGGGCATACAACGC
CGGCTCGCAGCGTGTAAACGGCAGATTCCGCTACGCTCCGCTTCAAATAGAAAGGTACAGAAATAGAGAGTGGAGGTTGCGCAGATTCCGCTACGCTCCGGCAGATTCCGCTACGCTCCGGCGTGGAGGGCATACAACGC
CGGCTCGCAGCGTGTAAACGTCTGTTTGACGCGCTGGACGGAGGTTAAGGACAGTGTAGGCAGCCACAAAAGAATCCTGTTCTGTTTGACGCGCTGGACGTCTGTTTGACGCGCTGGACGGCGTGGAGGGCATACAACGC
CGGCTCGCAGCGTGTAAACGGCAGATTCCGCTACGCTCCGTAAAATGTTCTACTTGGCTGGCTGTGGATGCAATAAACTCGCAGATTCCGCTACGCTCCGGCAGATTCCGCTACGCTCCGGCGTGGAGGGCATACAACGC
CGGCTCGCAGCGTGTAAACGTCTGTTTGACGCGCTGGACGTGGAGAAAACCAAATTCACATACAGATAATGAGTTATTGGTCTGTTTGACGCGCTGGACGTCTGTTTGACGCGCTGGACGGCGTGGAGGGCATACAACGC
CGGCTCGCAGCGTGTAAACGGCAGATTCCGCTACGCTCCGATCTATGAATTTCTGTACCAACTCTGTTAATTTCTGTTGAGCAGATTCCGCTACGCTCCGGCAGATTCCGCTACGCTCCGGCGTGGAGGGCATACAACGC
CGGCTCGCAGCGTGTAAACGTCTGTTTGACGCGCTGGACGTTACAGAGTCATCAGAAAAGAGCCCTAGATTTCATTGTATTCTGTTTGACGCGCTGGACGTCTGTTTGACGCGCTGGACGGCGTGGAGGGCATACAACGC
CGGCTCGCAGCGTGTAAACGGCAGATTCCGCTACGCTCCGCTTTTGTACATACATTTTTATCTCTTCTTGTACTTGTGTGGCAGATTCCGCTACGCTCCGGCAGATTCCGCTACGCTCCGGCGTGGAGGGCATACAACGC
CGGCTCGCAGCGTGTAAACGTCTGTTTGACGCGCTGGACGGTATACTTACCCACACATGCATCTTTAGAAGCCAGAGGCTTCTGTTTGACGCGCTGGACGTCTGTTTGACGCGCTGGACGGCGTGGAGGGCATACAACGC
CGGCTCGCAGCGTGTAAACGGCAGATTCCGCTACGCTCCGCTTTCTGAAACAGACTTTCTCTCTGAGCTTGGAACTTACTGCAGATTCCGCTACGCTCCGGCAGATTCCGCTACGCTCCGGCGTGGAGGGCATACAACGC
CGGCTCGCAGCGTGTAAACGTCTGTTTGACGCGCTGGACGTGACTAAGCCATACTGTCTGGTCAACCAGATCCCATGATCTCTGTTTGACGCGCTGGACGTCTGTTTGACGCGCTGGACGGCGTGGAGGGCATACAACGC
CGGCTCGCAGCGTGTAAACGGCAGATTCCGCTACGCTCCGTATTACTTCTCTTCCAGTGCTAGAATTACAGGTGAGTTCTGCAGATTCCGCTACGCTCCGGCAGATTCCGCTACGCTCCGGCGTGGAGGGCATACAACGC
CGGCTCGCAGCGTGTAAACGTCTGTTTGACGCGCTGGACGGGGCTGCTAGAAGTTGAAATTCTTATCATCATGTTTTCCATCTGTTTGACGCGCTGGACGTCTGTTTGACGCGCTGGACGGCGTGGAGGGCATACAACGC
CGGCTCGCAGCGTGTAAACGGCAGATTCCGCTACGCTCCGCACTTTATCTATCAAGCCATGCCATTTTCTAGCTCCTCTTGCAGATTCCGCTACGCTCCGGCAGATTCCGCTACGCTCCGGCGTGGAGGGCATACAACGC
CGGCTCGCAGCGTGTAAACGTCTGTTTGACGCGCTGGACGATTATTTTCATGAAATGTTACACTTTTATTCTCTGTCTCTTCTGTTTGACGCGCTGGACGTCTGTTTGACGCGCTGGACGGCGTGGAGGGCATACAACGC
CGGCTCGCAGCGTGTAAACGGCAGATTCCGCTACGCTCCGAAAATAAGAGAAGGGTTGTATGGCCAAGGTTTTGGTCAATGCAGATTCCGCTACGCTCCGGCAGATTCCGCTACGCTCCGGCGTGGAGGGCATACAACGC
CGGCTCGCAGCGTGTAAACGTCTGTTTGACGCGCTGGACGCATGGTAACAGAAGGCACCATGATGTTTCCAAAGGAAAAATCTGTTTGACGCGCTGGACGTCTGTTTGACGCGCTGGACGGCGTGGAGGGCATACAACGC
CGGCTCGCAGCGTGTAAACGGCAGATTCCGCTACGCTCCGATCCTGTCCAGCTATGATGCCTGGGAACTGTAACAATGACGCAGATTCCGCTACGCTCCGGCAGATTCCGCTACGCTCCGGCGTGGAGGGCATACAACGC
CGGCTCGCAGCGTGTAAACGTCTGTTTGACGCGCTGGACGTTTGACATTAAACAACATACCTTAAAATCTTTTAGCACTATCTGTTTGACGCGCTGGACGTCTGTTTGACGCGCTGGACGGCGTGGAGGGCATACAACGC
CGGCTCGCAGCGTGTAAACGGCAGATTCCGCTACGCTCCGAAATATAAGTTTGACATCAATTACCAGCTTCTTTAATACCGCAGATTCCGCTACGCTCCGGCAGATTCCGCTACGCTCCGGCGTGGAGGGCATACAACGC
CGGCTCGCAGCGTGTAAACGTCTGTTTGACGCGCTGGACGTCAATTTTTAAAAATGTACTGCACCTGATGTCTGTGTCTGTCTGTTTGACGCGCTGGACGTCTGTTTGACGCGCTGGACGGCGTGGAGGGCATACAACGC
CGGCTCGCAGCGTGTAAACGGCAGATTCCGCTACGCTCCGGCTTCCTAGTGCTATTCCTGAGTTATGGATGGGTGGGTTGGCAGATTCCGCTACGCTCCGGCAGATTCCGCTACGCTCCGGCGTGGAGGGCATACAACGC
CGGCTCGCAGCGTGTAAACGTCTGTTTGACGCGCTGGACGGTTTTCTGCACCATTAGTGGAGCTTCAAGTTCTGAGTGCTTCTGTTTGACGCGCTGGACGTCTGTTTGACGCGCTGGACGGCGTGGAGGGCATACAACGC
CGGCTCGCAGCGTGTAAACGGCAGATTCCGCTACGCTCCGGAAGCAGAACAGGAGGCTTGTCTATTCTCATGTAAAGATAGCAGATTCCGCTACGCTCCGGCAGATTCCGCTACGCTCCGGCGTGGAGGGCATACAACGC
CGGCTCGCAGCGTGTAAACGTCTGTTTGACGCGCTGGACGTAGGGCAAAGAATTTGCAAATAAGATTTTCTATGTTATTATCTGTTTGACGCGCTGGACGTCTGTTTGACGCGCTGGACGGCGTGGAGGGCATACAACGC
CGGCTCGCAGCGTGTAAACGGCAGATTCCGCTACGCTCCGCTGGGAAAAAGAATATGATAACATTAGACACCTGTGGTCCGCAGATTCCGCTACGCTCCGGCAGATTCCGCTACGCTCCGGCGTGGAGGGCATACAACGC
CGGCTCGCAGCGTGTAAACGTCTGTTTGACGCGCTGGACGAACAGGAATGTGAGTTAATTCTACTATTTAAAAACTTAGTTCTGTTTGACGCGCTGGACGTCTGTTTGACGCGCTGGACGGCGTGGAGGGCATACAACGC
CGGCTCGCAGCGTGTAAACGGCAGATTCCGCTACGCTCCGCTTTTCTTTTTAACAGATGAGCCAGTAACATTATTAAACTGCAGATTCCGCTACGCTCCGGCAGATTCCGCTACGCTCCGGCGTGGAGGGCATACAACGC
CGGCTCGCAGCGTGTAAACGTCTGTTTGACGCGCTGGACGGGTTTTGGAGCTATTGAGGGTTTTCCAACTTCAGGCTTGGTCTGTTTGACGCGCTGGACGTCTGTTTGACGCGCTGGACGGCGTGGAGGGCATACAACGC
CGGCTCGCAGCGTGTAAACGGCAGATTCCGCTACGCTCCGGAGTCCGATTTGTTGATTCTCAATCATATATCACAAGCCAGCAGATTCCGCTACGCTCCGGCAGATTCCGCTACGCTCCGGCGTGGAGGGCATACAACGC
CGGCTCGCAGCGTGTAAACGTCTGTTTGACGCGCTGGACGCTAAGATAGCTAGGGACCTTTGGGGTATCCCCTGTCTCTGTCTGTTTGACGCGCTGGACGTCTGTTTGACGCGCTGGACGGCGTGGAGGGCATACAACGC
CGGCTCGCAGCGTGTAAACGGCAGATTCCGCTACGCTCCGGTGCTGGTGCTGGCATACAAAATTTAAAGATCTTGTAACAGCAGATTCCGCTACGCTCCGGCAGATTCCGCTACGCTCCGGCGTGGAGGGCATACAACGC
CGGCTCGCAGCGTGTAAACGTCTGTTTGACGCGCTGGACGAGTCACAAAGAACACAGATTACCAACTCTTAATTATTATTTCTGTTTGACGCGCTGGACGTCTGTTTGACGCGCTGGACGGCGTGGAGGGCATACAACGC
CGGCTCGCAGCGTGTAAACGGCAGATTCCGCTACGCTCCGCATAGAGAAGGAAATATACAAAAATTAAGAAGTAAAAGTGGCAGATTCCGCTACGCTCCGGCAGATTCCGCTACGCTCCGGCGTGGAGGGCATACAACGC
CGGCTCGCAGCGTGTAAACGTCTGTTTGACGCGCTGGACGCCTGGTAATTAAAAGGAGAGGGAATAAAGACCAACTAAGATCTGTTTGACGCGCTGGACGTCTGTTTGACGCGCTGGACGGCGTGGAGGGCATACAACGC
CGGCTCGCAGCGTGTAAACGGCAGATTCCGCTACGCTCCGTGCTGGTTCAATGTTATACTGTAAATTAAGATTATGAGGAGCAGATTCCGCTACGCTCCGGCAGATTCCGCTACGCTCCGGCGTGGAGGGCATACAACGC
CGGCTCGCAGCGTGTAAACGTCTGTTTGACGCGCTGGACGTGGTTAGTTCCTTGGTATGGATGTTACTGCAATATAAGGCTCTGTTTGACGCGCTGGACGTCTGTTTGACGCGCTGGACGGCGTGGAGGGCATACAACGC
CGGCTCGCAGCGTGTAAACGGCAGATTCCGCTACGCTCCGCTTCTTAACTCAGTTGCCTGCTCTTTGTATTAACCTAAGGGCAGATTCCGCTACGCTCCGGCAGATTCCGCTACGCTCCGGCGTGGAGGGCATACAACGC
CGGCTCGCAGCGTGTAAACGTCTGTTTGACGCGCTGGACGTGCACTTTGTATTTTGTGAATCCCATATTTTATATTTTGTTCTGTTTGACGCGCTGGACGTCTGTTTGACGCGCTGGACGGCGTGGAGGGCATACAACGC
CGGCTCGCAGCGTGTAAACGGCAGATTCCGCTACGCTCCGACACAATACCTACTGTGGGTATGGTCTCTGAACAAAACAAGCAGATTCCGCTACGCTCCGGCAGATTCCGCTACGCTCCGGCGTGGAGGGCATACAACGC
CGGCTCGCAGCGTGTAAACGTCTGTTTGACGCGCTGGACGGGGTCTGTTCTTTTTATTCATAATAATTTCTATGAGTTGATCTGTTTGACGCGCTGGACGTCTGTTTGACGCGCTGGACGGCGTGGAGGGCATACAACGC
CGGCTCGCAGCGTGTAAACGGCAGATTCCGCTACGCTCCGCAGGTTTGTGTTACAAATCACAAATACTAGGGGTGATCATGCAGATTCCGCTACGCTCCGGCAGATTCCGCTACGCTCCGGCGTGGAGGGCATACAACGC
CGGCTCGCAGCGTGTAAACGTCTGTTTGACGCGCTGGACGTCTTTCGATGAAATTCTTCATTAATTCCACAAGAATTGATTCTGTTTGACGCGCTGGACGTCTGTTTGACGCGCTGGACGGCGTGGAGGGCATACAACGC
CGGCTCGCAGCGTGTAAACGGCAGATTCCGCTACGCTCCGATGTTACTTGTACCAATGCTTTAAATGATCTTGGAGTTTGGCAGATTCCGCTACGCTCCGGCAGATTCCGCTACGCTCCGGCGTGGAGGGCATACAACGC
CGGCTCGCAGCGTGTAAACGTCTGTTTGACGCGCTGGACGTAACTAACTGATTTCATTTTGTACTGGAATATTAGATATTTCTGTTTGACGCGCTGGACGTCTGTTTGACGCGCTGGACGGCGTGGAGGGCATACAACGC
CGGCTCGCAGCGTGTAAACGGCAGATTCCGCTACGCTCCGTTGACTTTGAGTTCCCTGTGATGTTAATTCTATGAGCCTTGCAGATTCCGCTACGCTCCGGCAGATTCCGCTACGCTCCGGCGTGGAGGGCATACAACGC
CGGCTCGCAGCGTGTAAACGTCTGTTTGACGCGCTGGACGTCCTTACCTGAAAATAAAATGGGTTATATTTTTGGATCTTTCTGTTTGACGCGCTGGACGTCTGTTTGACGCGCTGGACGGCGTGGAGGGCATACAACGC
CGGCTCGCAGCGTGTAAACGGCAGATTCCGCTACGCTCCGGATGACAGGTATAAATCTATAAATATTAGACAAATAAATAGCAGATTCCGCTACGCTCCGGCAGATTCCGCTACGCTCCGGCGTGGAGGGCATACAACGC
CGGCTCGCAGCGTGTAAACGTCTGTTTGACGCGCTGGACGCAATTTTACATACATATTTATAGATAATTAAATGAATGCCTCTGTTTGACGCGCTGGACGTCTGTTTGACGCGCTGGACGGCGTGGAGGGCATACAACGC
CGGCTCGCAGCGTGTAAACGGCAGATTCCGCTACGCTCCGAAGTAAGAATAACGTGTGAAGAAATTGTAGGTTATTTCTTGCAGATTCCGCTACGCTCCGGCAGATTCCGCTACGCTCCGGCGTGGAGGGCATACAACGC
CGGCTCGCAGCGTGTAAACGTCTGTTTGACGCGCTGGACGAGATTTATTCCTGTGTGGTGCACAGATATGACTATTACTATCTGTTTGACGCGCTGGACGTCTGTTTGACGCGCTGGACGGCGTGGAGGGCATACAACGC
CGGCTCGCAGCGTGTAAACGGCAGATTCCGCTACGCTCCGTTGGGTTTATGATATCCAAAATTCTTTGAACAAAAGCATTGCAGATTCCGCTACGCTCCGGCAGATTCCGCTACGCTCCGGCGTGGAGGGCATACAACGC
CGGCTCGCAGCGTGTAAACGTCTGTTTGACGCGCTGGACGCATCAAAAATGAATGAGTAAATATAGATACATATATATGTTCTGTTTGACGCGCTGGACGTCTGTTTGACGCGCTGGACGGCGTGGAGGGCATACAACGC
CGGCTCGCAGCGTGTAAACGGCAGATTCCGCTACGCTCCGACATATTAGAGGCAGAACTAAACATGAAATTATTTATTCAGCAGATTCCGCTACGCTCCGGCAGATTCCGCTACGCTCCGGCGTGGAGGGCATACAACGC
CGGCTCGCAGCGTGTAAACGTCTGTTTGACGCGCTGGACGTTTGCACATAGCTTAAATGTAATTTATACAACATTTTAAATCTGTTTGACGCGCTGGACGTCTGTTTGACGCGCTGGACGGCGTGGAGGGCATACAACGC
CGGCTCGCAGCGTGTAAACGGCAGATTCCGCTACGCTCCGGCATTTTCACTTCAATTCATCTCTTAAAATCAAATGAAATGCAGATTCCGCTACGCTCCGGCAGATTCCGCTACGCTCCGGCGTGGAGGGCATACAACGC
CGGCTCGCAGCGTGTAAACGTCTGTTTGACGCGCTGGACGATGAGGTCATGTCAACACTCAAGGGATGTCAGCTTATGGATCTGTTTGACGCGCTGGACGTCTGTTTGACGCGCTGGACGGCGTGGAGGGCATACAACGC
CGGCTCGCAGCGTGTAAACGGCAGATTCCGCTACGCTCCGTTACTTTGCGTTCTCTACAGTTTGAAAAATATATTAGCAAGCAGATTCCGCTACGCTCCGGCAGATTCCGCTACGCTCCGGCGTGGAGGGCATACAACGC
CGGCTCGCAGCGTGTAAACGTCTGTTTGACGCGCTGGACGTATAAGCTTAAATGAGGATATAAGATATGTATGATTAATCTCTGTTTGACGCGCTGGACGTCTGTTTGACGCGCTGGACGGCGTGGAGGGCATACAACGC
CGGCTCGCAGCGTGTAAACGGCAGATTCCGCTACGCTCCGGAGGCCTGGATATTTTTGGAGGTAGGAAGGTGATGAGAATGCAGATTCCGCTACGCTCCGGCAGATTCCGCTACGCTCCGGCGTGGAGGGCATACAACGC
CGGCTCGCAGCGTGTAAACGTCTGTTTGACGCGCTGGACGACAGAACTGGCTGTTTACTTAATGGAGTAGTGAAACATGGTCTGTTTGACGCGCTGGACGTCTGTTTGACGCGCTGGACGGCGTGGAGGGCATACAACGC
CGGCTCGCAGCGTGTAAACGGCAGATTCCGCTACGCTCCGTGGCCATCACTCTCACTTCTTTCTGGCTCTTTCCTTTATCGCAGATTCCGCTACGCTCCGGCAGATTCCGCTACGCTCCGGCGTGGAGGGCATACAACGC
CGGCTCGCAGCGTGTAAACGTCTGTTTGACGCGCTGGACGATCTTTTCCTTTTCCCCTTCCCCCACATTATGGTCTTGTCTCTGTTTGACGCGCTGGACGTCTGTTTGACGCGCTGGACGGCGTGGAGGGCATACAACGC
CGGCTCGCAGCGTGTAAACGGCAGATTCCGCTACGCTCCGAGTCCCATTAATTTCCCTCAGCGATGGACAGAATCATAGCGCAGATTCCGCTACGCTCCGGCAGATTCCGCTACGCTCCGGCGTGGAGGGCATACAACGC
CGGCTCGCAGCGTGTAAACGTCTGTTTGACGCGCTGGACGCACTCTGAATTGCTATGACATGACTGGATAACACTGAGATTCTGTTTGACGCGCTGGACGTCTGTTTGACGCGCTGGACGGCGTGGAGGGCATACAACGC
CGGCTCGCAGCGTGTAAACGGCAGATTCCGCTACGCTCCGTAGAAAATAAGCTTGGACATTTCTCAAGTAATTTGTAGCAGCAGATTCCGCTACGCTCCGGCAGATTCCGCTACGCTCCGGCGTGGAGGGCATACAACGC
CGGCTCGCAGCGTGTAAACGTCTGTTTGACGCGCTGGACGATAAGATAAAAACTTGAAAGTTGAATTTGGCTTTTTCCAGTCTGTTTGACGCGCTGGACGTCTGTTTGACGCGCTGGACGGCGTGGAGGGCATACAACGC
CGGCTCGCAGCGTGTAAACGGCAGATTCCGCTACGCTCCGCTTAGGAAACATTGTGGTTTGCACTGAGGCTTTGTACAAAGCAGATTCCGCTACGCTCCGGCAGATTCCGCTACGCTCCGGCGTGGAGGGCATACAACGC
CGGCTCGCAGCGTGTAAACGTCTGTTTGACGCGCTGGACGCAGAGGGGAAGCAGTTCAACAAATACAGCAAGTAAACTGATCTGTTTGACGCGCTGGACGTCTGTTTGACGCGCTGGACGGCGTGGAGGGCATACAACGC
CGGCTCGCAGCGTGTAAACGGCAGATTCCGCTACGCTCCGACGTTTAATTTTGCAAATGCTGAAATACTTGGTATATTTTGCAGATTCCGCTACGCTCCGGCAGATTCCGCTACGCTCCGGCGTGGAGGGCATACAACGC
CGGCTCGCAGCGTGTAAACGTCTGTTTGACGCGCTGGACGGCTCATTTCCTTATATTTTGGTTATGTAATAGTTTCTCACTCTGTTTGACGCGCTGGACGTCTGTTTGACGCGCTGGACGGCGTGGAGGGCATACAACGC
CGGCTCGCAGCGTGTAAACGGCAGATTCCGCTACGCTCCGTTATACTTGAAGTTTTTGTAACAGACTATAACGTTTACACGCAGATTCCGCTACGCTCCGGCAGATTCCGCTACGCTCCGGCGTGGAGGGCATACAACGC
CGGCTCGCAGCGTGTAAACGTTTGGCACTCTGGGATCCACACTTGACAGAACCTAGAACCATCTGGGAGATGGACCATTGTTTGGCACTCTGGGATCCACTTTGGCACTCTGGGATCCACGCGTGGAGGGCATACAACGC
CGGCTCGCAGCGTGTAAACGCATTGACGCGTCCTCATACGTGACCAGCTGCTTCACCTTGACACAGTATATCTTCTATTCCATTGACGCGTCCTCATACGCATTGACGCGTCCTCATACGGCGTGGAGGGCATACAACGC
CGGCTCGCAGCGTGTAAACGTTTGGCACTCTGGGATCCACGAACTTCACCCTGGAACTGTGAGTCAGGATATTCCCTTCCTTTGGCACTCTGGGATCCACTTTGGCACTCTGGGATCCACGCGTGGAGGGCATACAACGC
CGGCTCGCAGCGTGTAAACGCATTGACGCGTCCTCATACGAAGTTAGGTGTGTGTCTTAGGGTTACCATTGCTGTGTAGACATTGACGCGTCCTCATACGCATTGACGCGTCCTCATACGGCGTGGAGGGCATACAACGC
CGGCTCGCAGCGTGTAAACGTTTGGCACTCTGGGATCCACTCAGTACTTGAGAGGCTGAGGAATAGAGTTTGAGGCCATATTTGGCACTCTGGGATCCACTTTGGCACTCTGGGATCCACGCGTGGAGGGCATACAACGC
CGGCTCGCAGCGTGTAAACGCATTGACGCGTCCTCATACGATATAAAACAGCAATCCTTTTAATGATGCTTTATTTTGGTCATTGACGCGTCCTCATACGCATTGACGCGTCCTCATACGGCGTGGAGGGCATACAACGC
CGGCTCGCAGCGTGTAAACGTTTGGCACTCTGGGATCCACGTTCAAATAGACATAATAAAATCAGAGACAAAATAGTGTATTTGGCACTCTGGGATCCACTTTGGCACTCTGGGATCCACGCGTGGAGGGCATACAACGC
CGGCTCGCAGCGTGTAAACGCATTGACGCGTCCTCATACGGCTCTGTTTGTATCCATTTTCTAACAACCATAATTACAATCATTGACGCGTCCTCATACGCATTGACGCGTCCTCATACGGCGTGGAGGGCATACAACGC
CGGCTCGCAGCGTGTAAACGTTTGGCACTCTGGGATCCACATGTTGTGAAGTTCAAAAGACCATTGGGAAAAGACCCCAGTTTGGCACTCTGGGATCCACTTTGGCACTCTGGGATCCACGCGTGGAGGGCATACAACGC
CGGCTCGCAGCGTGTAAACGCATTGACGCGTCCTCATACGCATTTAGATTATGATTAAGCAAATTTCTTAAAGCTATTATCATTGACGCGTCCTCATACGCATTGACGCGTCCTCATACGGCGTGGAGGGCATACAACGC
CGGCTCGCAGCGTGTAAACGTTTGGCACTCTGGGATCCACCACAGTCTCTAATTCAAATCAGAGACCTGCTTTGCAGAACTTTGGCACTCTGGGATCCACTTTGGCACTCTGGGATCCACGCGTGGAGGGCATACAACGC
CGGCTCGCAGCGTGTAAACGCATTGACGCGTCCTCATACGGGACGAGCTTTTAAGGCAAAAACTCTAAGGTCTGTTCGCACATTGACGCGTCCTCATACGCATTGACGCGTCCTCATACGGCGTGGAGGGCATACAACGC
CGGCTCGCAGCGTGTAAACGTTTGGCACTCTGGGATCCACGATCAGATGGTCAAGGTGGCCTCAAAACAGTCCTTGAATGTTTGGCACTCTGGGATCCACTTTGGCACTCTGGGATCCACGCGTGGAGGGCATACAACGC
CGGCTCGCAGCGTGTAAACGCATTGACGCGTCCTCATACGTCTGCATAAGAAGGTACAGAAGCCAAATCAGCAGTTAGTCCATTGACGCGTCCTCATACGCATTGACGCGTCCTCATACGGCGTGGAGGGCATACAACGC
CGGCTCGCAGCGTGTAAACGTTTGGCACTCTGGGATCCACCATCACAAGAAGATGGTTTCAGCTTCACATTCCTGGGTGGTTTGGCACTCTGGGATCCACTTTGGCACTCTGGGATCCACGCGTGGAGGGCATACAACGC
CGGCTCGCAGCGTGTAAACGCATTGACGCGTCCTCATACGTAGGAACTTGAGTCTGGGACAAACTGGACCAAAATGGACACATTGACGCGTCCTCATACGCATTGACGCGTCCTCATACGGCGTGGAGGGCATACAACGC
CGGCTCGCAGCGTGTAAACGTTTGGCACTCTGGGATCCACAAACAAAATCATCACTCAGCATTCTTCAGTTATCTAATCTTTTGGCACTCTGGGATCCACTTTGGCACTCTGGGATCCACGCGTGGAGGGCATACAACGC
CGGCTCGCAGCGTGTAAACGCATTGACGCGTCCTCATACGCCATTGACTCTAAATTTCTTTACCTTTCCTAGAATCTGACCATTGACGCGTCCTCATACGCATTGACGCGTCCTCATACGGCGTGGAGGGCATACAACGC
CGGCTCGCAGCGTGTAAACGTTTGGCACTCTGGGATCCACAAATTGTCAGATGTCACATAGTTTAATTCACATGCATTTATTTGGCACTCTGGGATCCACTTTGGCACTCTGGGATCCACGCGTGGAGGGCATACAACGC
CGGCTCGCAGCGTGTAAACGCATTGACGCGTCCTCATACGTGTATGTCTAAATTAGATTATAAAACACCGTTAGATTTTTCATTGACGCGTCCTCATACGCATTGACGCGTCCTCATACGGCGTGGAGGGCATACAACGC
CGGCTCGCAGCGTGTAAACGTTTGGCACTCTGGGATCCACAGCCCCAGTTAAATGATTTTCTTTATAGGGTTTACTGTGATTTGGCACTCTGGGATCCACTTTGGCACTCTGGGATCCACGCGTGGAGGGCATACAACGC
CGGCTCGCAGCGTGTAAACGCATTGACGCGTCCTCATACGTATATATGTGCAACACGTTCATGCCTGGTGGCTGTAGGTCCATTGACGCGTCCTCATACGCATTGACGCGTCCTCATACGGCGTGGAGGGCATACAACGC
CGGCTCGCAGCGTGTAAACGTTTGGCACTCTGGGATCCACCTCAGATATCTTGCAACTGGAATTATAGATGGTTGTGAGCTTTGGCACTCTGGGATCCACTTTGGCACTCTGGGATCCACGCGTGGAGGGCATACAACGC
CGGCTCGCAGCGTGTAAACGCATTGACGCGTCCTCATACGAAATGACCAAAAGTGCAGATATGGAACCTGAGGAGACCACCATTGACGCGTCCTCATACGCATTGACGCGTCCTCATACGGCGTGGAGGGCATACAACGC
CGGCTCGCAGCGTGTAAACGTTTGGCACTCTGGGATCCACAGGAATGGCTGACCAGTAACTGGCCCATTTTGAGTCTATCTTTGGCACTCTGGGATCCACTTTGGCACTCTGGGATCCACGCGTGGAGGGCATACAACGC
CGGCTCGCAGCGTGTAAACGCATTGACGCGTCCTCATACGCATCTGAGAGGGTCTACTCAGCAGCTCTCCAGGATAGATGCATTGACGCGTCCTCATACGCATTGACGCGTCCTCATACGGCGTGGAGGGCATACAACGC
CGGCTCGCAGCGTGTAAACGTTTGGCACTCTGGGATCCACACCATTCATGGAACCCAATATGCAAATGCACTATTGTTAGTTTGGCACTCTGGGATCCACTTTGGCACTCTGGGATCCACGCGTGGAGGGCATACAACGC
CGGCTCGCAGCGTGTAAACGCATTGACGCGTCCTCATACGCTTGCAGAGACTGATCTACCAGCCAAAGAACATATACAGGCATTGACGCGTCCTCATACGCATTGACGCGTCCTCATACGGCGTGGAGGGCATACAACGC
CGGCTCGCAGCGTGTAAACGTTTGGCACTCTGGGATCCACAGGGGCTGTTTGGCCTTACTCTTGCTCTTACTTCTCTTACTTTGGCACTCTGGGATCCACTTTGGCACTCTGGGATCCACGCGTGGAGGGCATACAACGC
CGGCTCGCAGCGTGTAAACGCATTGACGCGTCCTCATACGGCCATATGAAAACCATACTCTCAAAACTGTTCCTCTCAAACATTGACGCGTCCTCATACGCATTGACGCGTCCTCATACGGCGTGGAGGGCATACAACGC
CGGCTCGCAGCGTGTAAACGTTTGGCACTCTGGGATCCACCCTGGACAGTCCCTTACTTCAACACTGGACTTCAATGTTGTTTGGCACTCTGGGATCCACTTTGGCACTCTGGGATCCACGCGTGGAGGGCATACAACGC
CGGCTCGCAGCGTGTAAACGCATTGACGCGTCCTCATACGTTTGAAAAACCAACTATCTATGTAAGGTAATCCTAATTATCATTGACGCGTCCTCATACGCATTGACGCGTCCTCATACGGCGTGGAGGGCATACAACGC
CGGCTCGCAGCGTGTAAACGTTTGGCACTCTGGGATCCACCTAGTTAGCCAGTATAGCTTAGTTGGCAAGTTCTAGACCATTTGGCACTCTGGGATCCACTTTGGCACTCTGGGATCCACGCGTGGAGGGCATACAACGC
CGGCTCGCAGCGTGTAAACGCATTGACGCGTCCTCATACGGGTAGTCCATCTCAAAAACCAAGATAGACAACCTGCAAGGCATTGACGCGTCCTCATACGCATTGACGCGTCCTCATACGGCGTGGAGGGCATACAACGC
CGGCTCGCAGCGTGTAAACGTTTGGCACTCTGGGATCCACGGAAGAATCCAAATGGAGAGTACTGCTAAAGTGGGTTCTTTTTGGCACTCTGGGATCCACTTTGGCACTCTGGGATCCACGCGTGGAGGGCATACAACGC
CGGCTCGCAGCGTGTAAACGCATTGACGCGTCCTCATACGAAAAACATCAGTGTAGTGAAGTGTCCCCCAGGGTCATCACCATTGACGCGTCCTCATACGCATTGACGCGTCCTCATACGGCGTGGAGGGCATACAACGC
CGGCTCGCAGCGTGTAAACGTTTGGCACTCTGGGATCCACGATGCAACTGTATCCAAAGGAGGCAGAAGCATGTCAAGTCTTTGGCACTCTGGGATCCACTTTGGCACTCTGGGATCCACGCGTGGAGGGCATACAACGC
CGGCTCGCAGCGTGTAAACGCATTGACGCGTCCTCATACGAGCAGAACTTGGGAGTATTTTCCATTTGGTACTGGTTTTACATTGACGCGTCCTCATACGCATTGACGCGTCCTCATACGGCGTGGAGGGCATACAACGC
CGGCTCGCAGCGTGTAAACGTTTGGCACTCTGGGATCCACCATGAAATAGTCAAGTGAGAGGGTCATGGGAGCTTAGGCCTTTGGCACTCTGGGATCCACTTTGGCACTCTGGGATCCACGCGTGGAGGGCATACAACGC
CGGCTCGCAGCGTGTAAACGCATTGACGCGTCCTCATACGCTTAAAAGCTAGTCCAGCCAGGCAGTGTGTATCTGATGGGCATTGACGCGTCCTCATACGCATTGACGCGTCCTCATACGGCGTGGAGGGCATACAACGC
CGGCTCGCAGCGTGTAAACGTTTGGCACTCTGGGATCCACTTTTACGACCACCCAGTTACTCTGTCGAGAAATATGCATGTTTGGCACTCTGGGATCCACTTTGGCACTCTGGGATCCACGCGTGGAGGGCATACAACGC
CGGCTCGCAGCGTGTAAACGCATTGACGCGTCCTCATACGTGTCTATATAATGCAATTGCTAATAGATCCACGGTTCTAACATTGACGCGTCCTCATACGCATTGACGCGTCCTCATACGGCGTGGAGGGCATACAACGC
CGGCTCGCAGCGTGTAAACGTTTGGCACTCTGGGATCCACCAAACTCATTGCCACAATTCCTAGAATGCTCTACACTCTTTTTGGCACTCTGGGATCCACTTTGGCACTCTGGGATCCACGCGTGGAGGGCATACAACGC
CGGCTCGCAGCGTGTAAACGCATTGACGCGTCCTCATACGCCATAGCCATCTTTTTGTTTTCCTTTCCTGCCATTCCTCACATTGACGCGTCCTCATACGCATTGACGCGTCCTCATACGGCGTGGAGGGCATACAACGC
CGGCTCGCAGCGTGTAAACGTTTGGCACTCTGGGATCCACCAATCAAGTGTAGACTGTGAGATTTGAATTCAAGCAATGATTTGGCACTCTGGGATCCACTTTGGCACTCTGGGATCCACGCGTGGAGGGCATACAACGC
CGGCTCGCAGCGTGTAAACGCATTGACGCGTCCTCATACGCAGCCATGTTCCTTTGCTTTAAGGGATAAAAGGCAGATCCCATTGACGCGTCCTCATACGCATTGACGCGTCCTCATACGGCGTGGAGGGCATACAACGC
CGGCTCGCAGCGTGTAAACGTTTGGCACTCTGGGATCCACATGACCAGGTTAGCTTACTCTTCAGAGTTTTGCAGCCATTTTTGGCACTCTGGGATCCACTTTGGCACTCTGGGATCCACGCGTGGAGGGCATACAACGC
CGGCTCGCAGCGTGTAAACGCATTGACGCGTCCTCATACGTTCTGTCTTGAAGTAAAGTTAGCTTTGCCAAGACACCTAACATTGACGCGTCCTCATACGCATTGACGCGTCCTCATACGGCGTGGAGGGCATACAACGC
CGGCTCGCAGCGTGTAAACGTTTGGCACTCTGGGATCCACGAGTTGCAGTCTATTGGTTTGTGACCTCAATCTCATCCTTTTTGGCACTCTGGGATCCACTTTGGCACTCTGGGATCCACGCGTGGAGGGCATACAACGC
CGGCTCGCAGCGTGTAAACGCATTGACGCGTCCTCATACGGTTTGAGAAACTCTCCAGGATTCTAGCCCACTCAAGGAGGCATTGACGCGTCCTCATACGCATTGACGCGTCCTCATACGGCGTGGAGGGCATACAACGC
CGGCTCGCAGCGTGTAAACGTTTGGCACTCTGGGATCCACGGTGCTTTCCATACTGGTGAAGATTCTCAGAACCAAAGCTTTTGGCACTCTGGGATCCACTTTGGCACTCTGGGATCCACGCGTGGAGGGCATACAACGC
CGGCTCGCAGCGTGTAAACGCATTGACGCGTCCTCATACGCAATGCAGTGAAGAGCCCAAATAGGCACCTAACATGTCTGCATTGACGCGTCCTCATACGCATTGACGCGTCCTCATACGGCGTGGAGGGCATACAACGC
CGGCTCGCAGCGTGTAAACGTTTGGCACTCTGGGATCCACACATAAGAAACACCAAGATTGCACAGTACCCCTTGAGGGTTTTGGCACTCTGGGATCCACTTTGGCACTCTGGGATCCACGCGTGGAGGGCATACAACGC
CGGCTCGCAGCGTGTAAACGCATTGACGCGTCCTCATACGCAGAGAGAAGGACACATTGATGGTGTGAAGCTTACTTAATCATTGACGCGTCCTCATACGCATTGACGCGTCCTCATACGGCGTGGAGGGCATACAACGC
CGGCTCGCAGCGTGTAAACGTTTGGCACTCTGGGATCCACGTCCTGGTTCACAGCTCCAGACATATTCAGAGATGATGATTTTGGCACTCTGGGATCCACTTTGGCACTCTGGGATCCACGCGTGGAGGGCATACAACGC
CGGCTCGCAGCGTGTAAACGCATTGACGCGTCCTCATACGACTCAAGTCTGGGAGTTTTACAGATCTGCCTGTTTCCATGCATTGACGCGTCCTCATACGCATTGACGCGTCCTCATACGGCGTGGAGGGCATACAACGC
CGGCTCGCAGCGTGTAAACGTTTGGCACTCTGGGATCCACACCGAATAAGGCTTATCACTCCAAAGGGAAATTGCTAAGCTTTGGCACTCTGGGATCCACTTTGGCACTCTGGGATCCACGCGTGGAGGGCATACAACGC
CGGCTCGCAGCGTGTAAACGCATTGACGCGTCCTCATACGAAGCAGAGAAGGAATGTGATGGACCCTGTAGTCATCATCACATTGACGCGTCCTCATACGCATTGACGCGTCCTCATACGGCGTGGAGGGCATACAACGC
CGGCTCGCAGCGTGTAAACGTTTGGCACTCTGGGATCCACATAGAAAGGGGATTAGAATCTCTGATGGCCTCACACCAGGTTTGGCACTCTGGGATCCACTTTGGCACTCTGGGATCCACGCGTGGAGGGCATACAACGC
CGGCTCGCAGCGTGTAAACGCATTGACGCGTCCTCATACGAGGATAGGAAATAACTGGCACAACAAGACCTCTAAGGGGGCATTGACGCGTCCTCATACGCATTGACGCGTCCTCATACGGCGTGGAGGGCATACAACGC
CGGCTCGCAGCGTGTAAACGTTTGGCACTCTGGGATCCACCTAAGGCTACAGTGTCCCTGCTCTTCCGTTTCTTGAACTCTTTGGCACTCTGGGATCCACTTTGGCACTCTGGGATCCACGCGTGGAGGGCATACAACGC
CGGCTCGCAGCGTGTAAACGCATTGACGCGTCCTCATACGGACACTGAGTGGATTATTATACTTTTACCAAAGCTAAGGGCATTGACGCGTCCTCATACGCATTGACGCGTCCTCATACGGCGTGGAGGGCATACAACGC
CGGCTCGCAGCGTGTAAACGTTTGGCACTCTGGGATCCACTGAGCCAATCCTTGTCTCATCAATATTTTCCCAATTTATTTTTGGCACTCTGGGATCCACTTTGGCACTCTGGGATCCACGCGTGGAGGGCATACAACGC
CGGCTCGCAGCGTGTAAACGCATTGACGCGTCCTCATACGGTGTTTGTGCAAGTCCTCAGATGTGACCTAAGGGAAATGGCATTGACGCGTCCTCATACGCATTGACGCGTCCTCATACGGCGTGGAGGGCATACAACGC
CGGCTCGCAGCGTGTAAACGTTTGGCACTCTGGGATCCACTTATCTGAGTCAATGGACAGGTCCAGTAGTCCCAGGTAAATTTGGCACTCTGGGATCCACTTTGGCACTCTGGGATCCACGCGTGGAGGGCATACAACGC
CGGCTCGCAGCGTGTAAACGCATTGACGCGTCCTCATACGCCCTTTAGACTCACTGAGTTAAGTAATCAACTGTTATCAGCATTGACGCGTCCTCATACGCATTGACGCGTCCTCATACGGCGTGGAGGGCATACAACGC
CGGCTCGCAGCGTGTAAACGTTTGGCACTCTGGGATCCACTACATCAAGTGGCCAGGTTTCGGCATTTCTGTATCATCAGTTTGGCACTCTGGGATCCACTTTGGCACTCTGGGATCCACGCGTGGAGGGCATACAACGC
CGGCTCGCAGCGTGTAAACGCATTGACGCGTCCTCATACGTAGAATATGGTAGAGAAGGCAAGTTATAGAAACTGATTTACATTGACGCGTCCTCATACGCATTGACGCGTCCTCATACGGCGTGGAGGGCATACAACGC
CGGCTCGCAGCGTGTAAACGTTTGGCACTCTGGGATCCACACAACTACTTATTTACTTTGCTGTATGCAATAGAATGAACTTTGGCACTCTGGGATCCACTTTGGCACTCTGGGATCCACGCGTGGAGGGCATACAACGC
CGGCTCGCAGCGTGTAAACGCATTGACGCGTCCTCATACGGAAATAGCTAAAACACACTAAGTCATTGTCCATAGCAACCCATTGACGCGTCCTCATACGCATTGACGCGTCCTCATACGGCGTGGAGGGCATACAACGC
CGGCTCGCAGCGTGTAAACGTTTGGCACTCTGGGATCCACAGACTGAAACAGGTCCCTTTCCAAACAGATGGTTCTCTAATTTGGCACTCTGGGATCCACTTTGGCACTCTGGGATCCACGCGTGGAGGGCATACAACGC
CGGCTCGCAGCGTGTAAACGCATTGACGCGTCCTCATACGAAAGGTATGCATTGTGTCATCTCTTAGACCGAGAGGCCTGCATTGACGCGTCCTCATACGCATTGACGCGTCCTCATACGGCGTGGAGGGCATACAACGC
CGGCTCGCAGCGTGTAAACGTTTGGCACTCTGGGATCCACTCAGTAGTGTTTTGCCCAGTTAAAGACAGGAAACATCATCTTTGGCACTCTGGGATCCACTTTGGCACTCTGGGATCCACGCGTGGAGGGCATACAACGC
CGGCTCGCAGCGTGTAAACGCATTGACGCGTCCTCATACGAGGCTATAAAGTCACCACATCCTGCAGGTAACTATATTGGCATTGACGCGTCCTCATACGCATTGACGCGTCCTCATACGGCGTGGAGGGCATACAACGC
CGGCTCGCAGCGTGTAAACGTTTGGCACTCTGGGATCCACATGTGAAGAGAGCAACTGATTCCAATGGGCAGTGTAACTGTTTGGCACTCTGGGATCCACTTTGGCACTCTGGGATCCACGCGTGGAGGGCATACAACGC
CGGCTCGCAGCGTGTAAACGCATTGACGCGTCCTCATACGCCTGTCTCTCAAAGAGATTCTCTAAGGGTCTCTGAGGAGTCATTGACGCGTCCTCATACGCATTGACGCGTCCTCATACGGCGTGGAGGGCATACAACGC
CGGCTCGCAGCGTGTAAACGTTTGGCACTCTGGGATCCACAACAATTCCAAAGCTCTAAAACAAAGTTGCCAATTTCAAGTTTGGCACTCTGGGATCCACTTTGGCACTCTGGGATCCACGCGTGGAGGGCATACAACGC
CGGCTCGCAGCGTGTAAACGCATTGACGCGTCCTCATACGCTTTGTTCTGATGATTGATTGCTAACAAAATTGTTGATTCCATTGACGCGTCCTCATACGCATTGACGCGTCCTCATACGGCGTGGAGGGCATACAACGC
CGGCTCGCAGCGTGTAAACGTTTGGCACTCTGGGATCCACTATTTATTACAAGCAACAAAGATTCATCAGTTTTGCCCAATTTGGCACTCTGGGATCCACTTTGGCACTCTGGGATCCACGCGTGGAGGGCATACAACGC
CGGCTCGCAGCGTGTAAACGCATTGACGCGTCCTCATACGCTATCAAGGTGACAGGTAAACAATTGAGCCCCACTAGTAACATTGACGCGTCCTCATACGCATTGACGCGTCCTCATACGGCGTGGAGGGCATACAACGC
CGGCTCGCAGCGTGTAAACGTTTGGCACTCTGGGATCCACACTGGGGAGGACAAATTAACATTAGACATTATTTTGGATGTTTGGCACTCTGGGATCCACTTTGGCACTCTGGGATCCACGCGTGGAGGGCATACAACGC
CGGCTCGCAGCGTGTAAACGCATTGACGCGTCCTCATACGATTACCAGGGCTCTTCGGGGTTTTAATGCTTGCTCTAATGCATTGACGCGTCCTCATACGCATTGACGCGTCCTCATACGGCGTGGAGGGCATACAACGC
CGGCTCGCAGCGTGTAAACGTTTGGCACTCTGGGATCCACAATTCAAGAGCAGACAACCCTCTCACTAACTTAATGGAATTTTGGCACTCTGGGATCCACTTTGGCACTCTGGGATCCACGCGTGGAGGGCATACAACGC
CGGCTCGCAGCGTGTAAACGCATTGACGCGTCCTCATACGGTTGGGTAAATGCAAAAGGAATGATTGCTTCTCTAACATCCATTGACGCGTCCTCATACGCATTGACGCGTCCTCATACGGCGTGGAGGGCATACAACGC
CGGCTCGCAGCGTGTAAACGTTTGGCACTCTGGGATCCACATCACAATTAACTGTAGCTATGATTCTAATAGGCTGTTGTTTTGGCACTCTGGGATCCACTTTGGCACTCTGGGATCCACGCGTGGAGGGCATACAACGC
CGGCTCGCAGCGTGTAAACGCATTGACGCGTCCTCATACGGCCCTGCAGTAGATGCTTAGTCCAGAGGCTAAAAGAAACACATTGACGCGTCCTCATACGCATTGACGCGTCCTCATACGGCGTGGAGGGCATACAACGC
CGGCTCGCAGCGTGTAAACGTTTGGCACTCTGGGATCCACCTGTCAATCAATTTCCAAACCCATACCCATAGAGCCATTTTTTGGCACTCTGGGATCCACTTTGGCACTCTGGGATCCACGCGTGGAGGGCATACAACGC
CGGCTCGCAGCGTGTAAACGCATTGACGCGTCCTCATACGGGAACTTGAAAGAAGAATGTGTAATTAACGTGGGGCAAAGCATTGACGCGTCCTCATACGCATTGACGCGTCCTCATACGGCGTGGAGGGCATACAACGC
CGGCTCGCAGCGTGTAAACGTTTGGCACTCTGGGATCCACGATAAACCTAGCTATCTTTGTCAAGTAAATCTAACCTTTGTTTGGCACTCTGGGATCCACTTTGGCACTCTGGGATCCACGCGTGGAGGGCATACAACGC
CGGCTCGCAGCGTGTAAACGCATTGACGCGTCCTCATACGTCTGTTTTCCTTCACATCTACCCTGTTCCTTTGTTAAGAACATTGACGCGTCCTCATACGCATTGACGCGTCCTCATACGGCGTGGAGGGCATACAACGC
CGGCTCGCAGCGTGTAAACGTTTGGCACTCTGGGATCCACTTGGGTGTGTTCAGCCAAATCCGATCCAATCAAAAGATCCTTTGGCACTCTGGGATCCACTTTGGCACTCTGGGATCCACGCGTGGAGGGCATACAACGC
CGGCTCGCAGCGTGTAAACGCATTGACGCGTCCTCATACGTCTAAAATTGAAATGCATTGCTGTGTATCCTGGAATATTTCATTGACGCGTCCTCATACGCATTGACGCGTCCTCATACGGCGTGGAGGGCATACAACGC
CGGCTCGCAGCGTGTAAACGTTTGGCACTCTGGGATCCACTAACTCCCTTCTCCCTGTACCCTCTCTTCAGTTTCCTTTTTTTGGCACTCTGGGATCCACTTTGGCACTCTGGGATCCACGCGTGGAGGGCATACAACGC
CGGCTCGCAGCGTGTAAACGCATTGACGCGTCCTCATACGCAATCTTCAAGACTGTCACTCTACACAGATTTTGAGACTGCATTGACGCGTCCTCATACGCATTGACGCGTCCTCATACGGCGTGGAGGGCATACAACGC
CGGCTCGCAGCGTGTAAACGTTTGGCACTCTGGGATCCACTGTAAAGACCATGGGAACTGTTGAGGTTGTACTGAATACATTTGGCACTCTGGGATCCACTTTGGCACTCTGGGATCCACGCGTGGAGGGCATACAACGC
CGGCTCGCAGCGTGTAAACGCATTGACGCGTCCTCATACGTAAAGGTAGCATTTGGCTTCCAGATTAACAAGGTGGTGGTCATTGACGCGTCCTCATACGCATTGACGCGTCCTCATACGGCGTGGAGGGCATACAACGC
CGGCTCGCAGCGTGTAAACGTTTGGCACTCTGGGATCCACCTAGACTTACCTAGGACTCCTCTAGCTGGGCATGTCTGTGTTTGGCACTCTGGGATCCACTTTGGCACTCTGGGATCCACGCGTGGAGGGCATACAACGC
CGGCTCGCAGCGTGTAAACGCATTGACGCGTCCTCATACGTAGATTGAATTAATTGAAGCAGAACAATCTACAGTAAACACATTGACGCGTCCTCATACGCATTGACGCGTCCTCATACGGCGTGGAGGGCATACAACGC
CGGCTCGCAGCGTGTAAACGTTTGGCACTCTGGGATCCACAGCCATCATTCCCATAGATTGGAGCTATATAAGGAAGAAATTTGGCACTCTGGGATCCACTTTGGCACTCTGGGATCCACGCGTGGAGGGCATACAACGC
CGGCTCGCAGCGTGTAAACGCATTGACGCGTCCTCATACGGGTGAACAATAACCTCAAATTCTAACCCCAAATCAACATTCATTGACGCGTCCTCATACGCATTGACGCGTCCTCATACGGCGTGGAGGGCATACAACGC
CGGCTCGCAGCGTGTAAACGTTTGGCACTCTGGGATCCACTCCTTTTAAGCTCTTTTTCAGGTACTTGGTAACAGCAACATTTGGCACTCTGGGATCCACTTTGGCACTCTGGGATCCACGCGTGGAGGGCATACAACGC
CGGCTCGCAGCGTGTAAACGCATTGACGCGTCCTCATACGAGACAGGAAGGGAAAAGAACTTTATTGACAGCCTAGGTGTCATTGACGCGTCCTCATACGCATTGACGCGTCCTCATACGGCGTGGAGGGCATACAACGC
CGGCTCGCAGCGTGTAAACGTTTGGCACTCTGGGATCCACGAGGGAGAAAGGATGGACAGGAAGAGAAGGCAGCTTTTAGTTTGGCACTCTGGGATCCACTTTGGCACTCTGGGATCCACGCGTGGAGGGCATACAACGC
CGGCTCGCAGCGTGTAAACGCATTGACGCGTCCTCATACGATGAGCAATTATGAAGCAGTGCATCCCGCATCCTAATGTGCATTGACGCGTCCTCATACGCATTGACGCGTCCTCATACGGCGTGGAGGGCATACAACGC
CGGCTCGCAGCGTGTAAACGTTTGGCACTCTGGGATCCACCTCCTGGACGTCTCACTCTGTGAAAGAAAAGAAGGCAGAATTTGGCACTCTGGGATCCACTTTGGCACTCTGGGATCCACGCGTGGAGGGCATACAACGC
CGGCTCGCAGCGTGTAAACGCATTGACGCGTCCTCATACGAAATGACCAGAACATGTTGCCCAAAGAATGTACTCGGAGCCATTGACGCGTCCTCATACGCATTGACGCGTCCTCATACGGCGTGGAGGGCATACAACGC
CGGCTCGCAGCGTGTAAACGTTTGGCACTCTGGGATCCACGAGCCAGACACTTCACAGTTAAGATTAATTAGTGTCAGAGTTTGGCACTCTGGGATCCACTTTGGCACTCTGGGATCCACGCGTGGAGGGCATACAACGC
CGGCTCGCAGCGTGTAAACGCATTGACGCGTCCTCATACGGAAATTGATTATTAGAGTAGCCCTATTGAATTTTAGGTTACATTGACGCGTCCTCATACGCATTGACGCGTCCTCATACGGCGTGGAGGGCATACAACGC
CGGCTCGCAGCGTGTAAACGTTTGGCACTCTGGGATCCACTAGCACTCGGTCAAGTCCTCGTGGTATTTACAGCTCTAAATTTGGCACTCTGGGATCCACTTTGGCACTCTGGGATCCACGCGTGGAGGGCATACAACGC
CGGCTCGCAGCGTGTAAACGCATTGACGCGTCCTCATACGAGCTTGAACTGTTGAAGACTGTTAAGAATAATAGGACAAACATTGACGCGTCCTCATACGCATTGACGCGTCCTCATACGGCGTGGAGGGCATACAACGC
CGGCTCGCAGCGTGTAAACGTTTGGCACTCTGGGATCCACATAACTGGGGATATGTTTGCTTTTTGGTTGTCAGGGCTGGTTTGGCACTCTGGGATCCACTTTGGCACTCTGGGATCCACGCGTGGAGGGCATACAACGC
CGGCTCGCAGCGTGTAAACGCATTGACGCGTCCTCATACGTGATCTGTTTAAACAACCAAGTCCTCGTCAATGTTGTAGTCATTGACGCGTCCTCATACGCATTGACGCGTCCTCATACGGCGTGGAGGGCATACAACGC
CGGCTCGCAGCGTGTAAACGTTTGGCACTCTGGGATCCACTCGCAAAATCATTTGTTTATTACAAACAGGATTGTACACATTTGGCACTCTGGGATCCACTTTGGCACTCTGGGATCCACGCGTGGAGGGCATACAACGC
CGGCTCGCAGCGTGTAAACGCATTGACGCGTCCTCATACGAGCAGATACTCAAACTAAACTGTTATTAGAAACAGAACAACATTGACGCGTCCTCATACGCATTGACGCGTCCTCATACGGCGTGGAGGGCATACAACGC
CGGCTCGCAGCGTGTAAACGTTTGGCACTCTGGGATCCACCAGAAAGACAGACAGCACATGTTCTCTCTCATCAGAGGCCTTTGGCACTCTGGGATCCACTTTGGCACTCTGGGATCCACGCGTGGAGGGCATACAACGC
CGGCTCGCAGCGTGTAAACGCATTGACGCGTCCTCATACGGTGAGTGTGTAACCTGTAGTAACTACAGAAACCTGGAAGGCATTGACGCGTCCTCATACGCATTGACGCGTCCTCATACGGCGTGGAGGGCATACAACGC
CGGCTCGCAGCGTGTAAACGTTTGGCACTCTGGGATCCACAATAGCAGGGTGCAAGAGATCTTATTAGGGAAATGGGAAATTTGGCACTCTGGGATCCACTTTGGCACTCTGGGATCCACGCGTGGAGGGCATACAACGC
CGGCTCGCAGCGTGTAAACGCATTGACGCGTCCTCATACGTAAATATGAAAGAAAGAGGGAAGAGGCTAAATGAGGGTGTCATTGACGCGTCCTCATACGCATTGACGCGTCCTCATACGGCGTGGAGGGCATACAACGC
CGGCTCGCAGCGTGTAAACGTTTGGCACTCTGGGATCCACAAAGCCACAGGAAATCATACAGTTAATTATTTACCTTCAATTTGGCACTCTGGGATCCACTTTGGCACTCTGGGATCCACGCGTGGAGGGCATACAACGC
CGGCTCGCAGCGTGTAAACGCATTGACGCGTCCTCATACGCATGTATATTATACATAAATAAGCTAAAACTAAATTAAGCCATTGACGCGTCCTCATACGCATTGACGCGTCCTCATACGGCGTGGAGGGCATACAACGC
CGGCTCGCAGCGTGTAAACGTTTGGCACTCTGGGATCCACATTAAAATAAACTTAAATTTAAAATCTGAGCTGATGGTGCTTTGGCACTCTGGGATCCACTTTGGCACTCTGGGATCCACGCGTGGAGGGCATACAACGC
CGGCTCGCAGCGTGTAAACGCATTGACGCGTCCTCATACGTACAAGAGTCAAAAAGAACACCTAACAGAAATCCCAATACCATTGACGCGTCCTCATACGCATTGACGCGTCCTCATACGGCGTGGAGGGCATACAACGC
CGGCTCGCAGCGTGTAAACGTTTGGCACTCTGGGATCCACCAGGAGATACCTTCTTTTAGGTTGTTGGCCAGGAGACTCCTTTGGCACTCTGGGATCCACTTTGGCACTCTGGGATCCACGCGTGGAGGGCATACAACGC
CGGCTCGCAGCGTGTAAACGCATTGACGCGTCCTCATACGCAAATAAAGCCCATTCCTTGATTATCATCCCCCAGACGCCCATTGACGCGTCCTCATACGCATTGACGCGTCCTCATACGGCGTGGAGGGCATACAACGC
CGGCTCGCAGCGTGTAAACGTTTGGCACTCTGGGATCCACTATCTTTCACAAAAGTGTCTAAACTCTGGGCAGTGGTGGGTTTGGCACTCTGGGATCCACTTTGGCACTCTGGGATCCACGCGTGGAGGGCATACAACGC
CGGCTCGCAGCGTGTAAACGCATTGACGCGTCCTCATACGAAAATAAAGTGTCTAAACCATTTTCAGTATACATTGGCTTCATTGACGCGTCCTCATACGCATTGACGCGTCCTCATACGGCGTGGAGGGCATACAACGC
CGGCTCGCAGCGTGTAAACGTTTGGCACTCTGGGATCCACATACCAGGCAGGTGTTCGTTCTTTCTAGGTATGCAAAGAATTTGGCACTCTGGGATCCACTTTGGCACTCTGGGATCCACGCGTGGAGGGCATACAACGC
CGGCTCGCAGCGTGTAAACGCATTGACGCGTCCTCATACGGTTAGCTGTTCCTTGTCCAGACCATTCCTCAGGATTGTCCCATTGACGCGTCCTCATACGCATTGACGCGTCCTCATACGGCGTGGAGGGCATACAACGC
CGGCTCGCAGCGTGTAAACGTTTGGCACTCTGGGATCCACCAAGTCTGAGGAATTTCCAAATTCTTCGGTTTGAGCTAGGTTTGGCACTCTGGGATCCACTTTGGCACTCTGGGATCCACGCGTGGAGGGCATACAACGC
CGGCTCGCAGCGTGTAAACGCATTGACGCGTCCTCATACGGCTAGCTGGACCACATTCCTGAAATCTTTCAGATACTCTCCATTGACGCGTCCTCATACGCATTGACGCGTCCTCATACGGCGTGGAGGGCATACAACGC
CGGCTCGCAGCGTGTAAACGTTTGGCACTCTGGGATCCACATCTTACCAGGAATAGGGTGTTTGAGTTTGTGACAGGCTTTTTGGCACTCTGGGATCCACTTTGGCACTCTGGGATCCACGCGTGGAGGGCATACAACGC
CGGCTCGCAGCGTGTAAACGCATTGACGCGTCCTCATACGGACATTCCAGACTTCAGGAACGAAATGCTAAACCCCACAGCATTGACGCGTCCTCATACGCATTGACGCGTCCTCATACGGCGTGGAGGGCATACAACGC
CGGCTCGCAGCGTGTAAACGTTTGGCACTCTGGGATCCACGAGGGACCCTTAATTGAAGAATTGCCTCCATCTGATTGGCTTTGGCACTCTGGGATCCACTTTGGCACTCTGGGATCCACGCGTGGAGGGCATACAACGC
CGGCTCGCAGCGTGTAAACGCATTGACGCGTCCTCATACGGCTGTGCTCTTCCCTGGATAAAACATTGTAGAAGCCACTTCATTGACGCGTCCTCATACGCATTGACGCGTCCTCATACGGCGTGGAGGGCATACAACGC
CGGCTCGCAGCGTGTAAACGTTTGGCACTCTGGGATCCACAATTGTTAACTGATGTAGGAGCGCATAGCCTACAGTGGGCTTTGGCACTCTGGGATCCACTTTGGCACTCTGGGATCCACGCGTGGAGGGCATACAACGC
CGGCTCGCAGCGTGTAAACGCATTGACGCGTCCTCATACGTCTTGCTGAGAAGGTAGCCTGGGATGTATAAGAAAAGCGGCATTGACGCGTCCTCATACGCATTGACGCGTCCTCATACGGCGTGGAGGGCATACAACGC
CGGCTCGCAGCGTGTAAACGTTTGGCACTCTGGGATCCACCCAGAAATCAACATTCTTCTGTGGTCTCTGCTTCACTTCCTTTGGCACTCTGGGATCCACTTTGGCACTCTGGGATCCACGCGTGGAGGGCATACAACGC
CGGCTCGCAGCGTGTAAACGCATTGACGCGTCCTCATACGCTCTCCTTCCCAAATTGCTTTTGGTCCTGATGTTTATCACCATTGACGCGTCCTCATACGCATTGACGCGTCCTCATACGGCGTGGAGGGCATACAACGC
CGGCTCGCAGCGTGTAAACGTTTGGCACTCTGGGATCCACGTTTTTAGGTGCTCCAAAATGCCTTATCCCTCTTCGGACCTTTGGCACTCTGGGATCCACTTTGGCACTCTGGGATCCACGCGTGGAGGGCATACAACGC
CGGCTCGCAGCGTGTAAACGCATTGACGCGTCCTCATACGGGGACACCTCCCTGCTCTAAAGGTAAGAAGGGAAATGTAGCATTGACGCGTCCTCATACGCATTGACGCGTCCTCATACGGCGTGGAGGGCATACAACGC
CGGCTCGCAGCGTGTAAACGTTTGGCACTCTGGGATCCACAGGCTGACTTTGGGGACTTTGTGAAAAATAAAGTGTAAGATTTGGCACTCTGGGATCCACTTTGGCACTCTGGGATCCACGCGTGGAGGGCATACAACGC
CGGCTCGCAGCGTGTAAACGCATTGACGCGTCCTCATACGGGGCAGCCTCTCAAACTCAGTATGTCTCAAAATGTTAGTGCATTGACGCGTCCTCATACGCATTGACGCGTCCTCATACGGCGTGGAGGGCATACAACGC
CGGCTCGCAGCGTGTAAACGTTTGGCACTCTGGGATCCACGTGACAAAATTAAAGAATAATTGAGAAATGTGCCTGCAGATTTGGCACTCTGGGATCCACTTTGGCACTCTGGGATCCACGCGTGGAGGGCATACAACGC
CGGCTCGCAGCGTGTAAACGCATTGACGCGTCCTCATACGATAGGCATTAAATAAGTCTTGTGACCTCAAGGAACAACCTCATTGACGCGTCCTCATACGCATTGACGCGTCCTCATACGGCGTGGAGGGCATACAACGC
CGGCTCGCAGCGTGTAAACGTTTGGCACTCTGGGATCCACGCCTTCTAACAAAACCTTTCTGTGAAGTCTCCCTCAGAGATTTGGCACTCTGGGATCCACTTTGGCACTCTGGGATCCACGCGTGGAGGGCATACAACGC
CGGCTCGCAGCGTGTAAACGCATTGACGCGTCCTCATACGGCTCCACTTACTGTTTATAATAAAATGGCCAATCTCCTGTCATTGACGCGTCCTCATACGCATTGACGCGTCCTCATACGGCGTGGAGGGCATACAACGC
CGGCTCGCAGCGTGTAAACGTTTGGCACTCTGGGATCCACATTTCCAAAACAACCTCTTCTCATGGGTAGTCAGCTTGGCTTTGGCACTCTGGGATCCACTTTGGCACTCTGGGATCCACGCGTGGAGGGCATACAACGC
CGGCTCGCAGCGTGTAAACGCATTGACGCGTCCTCATACGGTAAAACAGTGGTGCACTAACTAACTGCTATGCAAGATAGCATTGACGCGTCCTCATACGCATTGACGCGTCCTCATACGGCGTGGAGGGCATACAACGC
CGGCTCGCAGCGTGTAAACGTTTGGCACTCTGGGATCCACAATTCAGTCCTTCAACGTGGAAGTCAAAATACCTGGGACATTTGGCACTCTGGGATCCACTTTGGCACTCTGGGATCCACGCGTGGAGGGCATACAACGC
CGGCTCGCAGCGTGTAAACGCATTGACGCGTCCTCATACGTTATGACCGTGTTTCCTTGTTGATCATTTCCCAAGACCTCCATTGACGCGTCCTCATACGCATTGACGCGTCCTCATACGGCGTGGAGGGCATACAACGC
CGGCTCGCAGCGTGTAAACGTTTGGCACTCTGGGATCCACCACAGACAACATTGCTTTGACCACTCAGTTACAGTCGTACTTTGGCACTCTGGGATCCACTTTGGCACTCTGGGATCCACGCGTGGAGGGCATACAACGC
CGGCTCGCAGCGTGTAAACGCATTGACGCGTCCTCATACGGGGAGGACAGGATAGCTATCATGAGATATTTCACCCTTCACATTGACGCGTCCTCATACGCATTGACGCGTCCTCATACGGCGTGGAGGGCATACAACGC
CGGCTCGCAGCGTGTAAACGTTTGGCACTCTGGGATCCACCTCCAGTCTCTCCCCATACATGATCTTGATCCCCCATTTTTTTGGCACTCTGGGATCCACTTTGGCACTCTGGGATCCACGCGTGGAGGGCATACAACGC
CGGCTCGCAGCGTGTAAACGCATTGACGCGTCCTCATACGCTATATACATTCTTTGGTTGATAGATATCTGGGTTGCTTCCATTGACGCGTCCTCATACGCATTGACGCGTCCTCATACGGCGTGGAGGGCATACAACGC
CGGCTCGCAGCGTGTAAACGTTTGGCACTCTGGGATCCACCTATTTCCATTTTTCTGAGAAATTGCCAGATCGATTTCCGTTTGGCACTCTGGGATCCACTTTGGCACTCTGGGATCCACGCGTGGAGGGCATACAACGC
CGGCTCGCAGCGTGTAAACGCATTGACGCGTCCTCATACGTTGAGCATTTCTTCAGTGGTTTTTGGCCATTCAAGATTCCCATTGACGCGTCCTCATACGCATTGACGCGTCCTCATACGGCGTGGAGGGCATACAACGC
CGGCTCGCAGCGTGTAAACGTTTGGCACTCTGGGATCCACCATTTAACTGAGAAATGCTTGAGCTGGAGAGATGGTGCAGTTTGGCACTCTGGGATCCACTTTGGCACTCTGGGATCCACGCGTGGAGGGCATACAACGC
CGGCTCGCAGCGTGTAAACGCATTGACGCGTCCTCATACGAATTCAAGGCAGGTGACTTTCAAGTGCTTGTGACACACACCATTGACGCGTCCTCATACGCATTGACGCGTCCTCATACGGCGTGGAGGGCATACAACGC
CGGCTCGCAGCGTGTAAACGTTTGGCACTCTGGGATCCACTATGTCAGAAAGCAAGAATGTATCCTACTGCCCCGCCTTGTTTGGCACTCTGGGATCCACTTTGGCACTCTGGGATCCACGCGTGGAGGGCATACAACGC
CGGCTCGCAGCGTGTAAACGCATTGACGCGTCCTCATACGAGAATATCAGAAATTGAACGTGTTCCCCTGTACTTTGTCTCATTGACGCGTCCTCATACGCATTGACGCGTCCTCATACGGCGTGGAGGGCATACAACGC
CGGCTCGCAGCGTGTAAACGTTTGGCACTCTGGGATCCACCAGTGGAAATGCACATGTATCACTTGATGGACACCTGAACTTTGGCACTCTGGGATCCACTTTGGCACTCTGGGATCCACGCGTGGAGGGCATACAACGC
CGGCTCGCAGCGTGTAAACGCATTGACGCGTCCTCATACGCTCTTTAGACGCTGAATTCCTGCGGGATTAGATTCTGATGCATTGACGCGTCCTCATACGCATTGACGCGTCCTCATACGGCGTGGAGGGCATACAACGC
CGGCTCGCAGCGTGTAAACGTTTGGCACTCTGGGATCCACTGCACTTTTCTATCAGTTTTACTTTGTGTCAGGTAAGTTCTTTGGCACTCTGGGATCCACTTTGGCACTCTGGGATCCACGCGTGGAGGGCATACAACGC
CGGCTCGCAGCGTGTAAACGCATTGACGCGTCCTCATACGTTTCATAGAGAATGTAACGATACTTTCTCCGAAGCAAGAGCATTGACGCGTCCTCATACGCATTGACGCGTCCTCATACGGCGTGGAGGGCATACAACGC
CGGCTCGCAGCGTGTAAACGTTTGGCACTCTGGGATCCACGATAGAAAGAATTCCTTTATTAAAAACAGACTGTTTGTGATTTGGCACTCTGGGATCCACTTTGGCACTCTGGGATCCACGCGTGGAGGGCATACAACGC
CGGCTCGCAGCGTGTAAACGCATTGACGCGTCCTCATACGGCCATCAATGTTTTCAGTCACTGTGGTACCAACTGAATTTCATTGACGCGTCCTCATACGCATTGACGCGTCCTCATACGGCGTGGAGGGCATACAACGC
CGGCTCGCAGCGTGTAAACGTTTGGCACTCTGGGATCCACCAGGAACTTGGAAGACAAAGAAAAACTTTTGTAAGTTAATTTTGGCACTCTGGGATCCACTTTGGCACTCTGGGATCCACGCGTGGAGGGCATACAACGC
CGGCTCGCAGCGTGTAAACGCATTGACGCGTCCTCATACGGTAAAAATTTATTTAAATAGTAAAAGCTGTTTTCCTGTAACATTGACGCGTCCTCATACGCATTGACGCGTCCTCATACGGCGTGGAGGGCATACAACGC
CGGCTCGCAGCGTGTAAACGTTTGGCACTCTGGGATCCACTCTATGTCATTCATCATGTGAGCAAAGCATTTGGAAGAAATTTGGCACTCTGGGATCCACTTTGGCACTCTGGGATCCACGCGTGGAGGGCATACAACGC
CGGCTCGCAGCGTGTAAACGCATTGACGCGTCCTCATACGCTGATTATTTTCTAGACCCGCAGAGAGCATTTAGTAAAATCATTGACGCGTCCTCATACGCATTGACGCGTCCTCATACGGCGTGGAGGGCATACAACGC
CGGCTCGCAGCGTGTAAACGTTTGGCACTCTGGGATCCACTTATTAGTTTAAAATAATCAGATTTGAAGACAACATTTTGTTTGGCACTCTGGGATCCACTTTGGCACTCTGGGATCCACGCGTGGAGGGCATACAACGC
CGGCTCGCAGCGTGTAAACGCATTGACGCGTCCTCATACGTTACAAAAGGAATGCTTCAATATCTGCATTCAGATAATAACATTGACGCGTCCTCATACGCATTGACGCGTCCTCATACGGCGTGGAGGGCATACAACGC
CGGCTCGCAGCGTGTAAACGTTTGGCACTCTGGGATCCACAATATGATCAAAACAGTTACTAAGATCACAAAATGGCAAGTTTGGCACTCTGGGATCCACTTTGGCACTCTGGGATCCACGCGTGGAGGGCATACAACGC
CGGCTCGCAGCGTGTAAACGCATTGACGCGTCCTCATACGTAAATTGTTGCCATTTAAATACAGCAAGAGGGCTGGAGAGCATTGACGCGTCCTCATACGCATTGACGCGTCCTCATACGGCGTGGAGGGCATACAACGC
CGGCTCGCAGCGTGTAAACGTTTGGCACTCTGGGATCCACAGAAAACTATAAGCTGTGTGGTAGTGGCGCACCCCTTTAATTTGGCACTCTGGGATCCACTTTGGCACTCTGGGATCCACGCGTGGAGGGCATACAACGC
CGGCTCGCAGCGTGTAAACGCATTGACGCGTCCTCATACGCAGGGCTTCATGCATGCTACCACTTTAACATATCCCAGTCCATTGACGCGTCCTCATACGCATTGACGCGTCCTCATACGGCGTGGAGGGCATACAACGC
CGGCTCGCAGCGTGTAAACGTTTGGCACTCTGGGATCCACGTTATTAATGCAGTGAACAGACAGGGCAAATGAGGAGTGTTTTGGCACTCTGGGATCCACTTTGGCACTCTGGGATCCACGCGTGGAGGGCATACAACGC
CGGCTCGCAGCGTGTAAACGCATTGACGCGTCCTCATACGGCTAAATGACCAAGTAAGGAATCTCCTTTTGTAGGTTTCACATTGACGCGTCCTCATACGCATTGACGCGTCCTCATACGGCGTGGAGGGCATACAACGC
CGGCTCGCAGCGTGTAAACGTTTGGCACTCTGGGATCCACAATGAGGGAGGTTTCTTGTCGAGTGACTGTTGAGTAGCTCTTTGGCACTCTGGGATCCACTTTGGCACTCTGGGATCCACGCGTGGAGGGCATACAACGC
CGGCTCGCAGCGTGTAAACGCATTGACGCGTCCTCATACGAGTCAACTCTTCAGCCCCAACATTCTGAGATATTGATAGACATTGACGCGTCCTCATACGCATTGACGCGTCCTCATACGGCGTGGAGGGCATACAACGC
CGGCTCGCAGCGTGTAAACGTTTGGCACTCTGGGATCCACCATTAGGTGGCAAGGGATGAAAATGGTCTGTCTAAAGCAGTTTGGCACTCTGGGATCCACTTTGGCACTCTGGGATCCACGCGTGGAGGGCATACAACGC
CGGCTCGCAGCGTGTAAACGCATTGACGCGTCCTCATACGATAAAGATCCTCTTTGATATTAGCACTGTCAAGAGAATACCATTGACGCGTCCTCATACGCATTGACGCGTCCTCATACGGCGTGGAGGGCATACAACGC
CGGCTCGCAGCGTGTAAACGTTTGGCACTCTGGGATCCACCTAGATGGTTCCAGAAAACACAGTCATTGGGATTTTAGAGTTTGGCACTCTGGGATCCACTTTGGCACTCTGGGATCCACGCGTGGAGGGCATACAACGC
CGGCTCGCAGCGTGTAAACGCATTGACGCGTCCTCATACGGCTTCCTGTAATTCTGAGTGTAAATCAGTTTAATATAAAACATTGACGCGTCCTCATACGCATTGACGCGTCCTCATACGGCGTGGAGGGCATACAACGC
CGGCTCGCAGCGTGTAAACGTTTGGCACTCTGGGATCCACGTAGTCCACTGTTTAAGAGACCCTGAGTGTCACTCCAATTTTTGGCACTCTGGGATCCACTTTGGCACTCTGGGATCCACGCGTGGAGGGCATACAACGC
CGGCTCGCAGCGTGTAAACGCATTGACGCGTCCTCATACGAACAATGCCTCTTTTAGGAAATATCTATTTCCCACTGATTCATTGACGCGTCCTCATACGCATTGACGCGTCCTCATACGGCGTGGAGGGCATACAACGC
CGGCTCGCAGCGTGTAAACGTTTGGCACTCTGGGATCCACAAATACCCATGGCACGAGATGTAGTTCACTGGCAGAGTAGTTTGGCACTCTGGGATCCACTTTGGCACTCTGGGATCCACGCGTGGAGGGCATACAACGC
CGGCTCGCAGCGTGTAAACGCATTGACGCGTCCTCATACGGTACAGAAATCACTGGATTTAGTCTAGCACAGAATAGTCACATTGACGCGTCCTCATACGCATTGACGCGTCCTCATACGGCGTGGAGGGCATACAACGC
CGGCTCGCAGCGTGTAAACGTTTGGCACTCTGGGATCCACAGTAACTGCTGAAAGAAATTGTTATCATTTTTGGTATAAGTTTGGCACTCTGGGATCCACTTTGGCACTCTGGGATCCACGCGTGGAGGGCATACAACGC
CGGCTCGCAGCGTGTAAACGCATTGACGCGTCCTCATACGCCTTTCAATCCTCTGGGGATTTTTATTAATATCTAGTGCTCATTGACGCGTCCTCATACGCATTGACGCGTCCTCATACGGCGTGGAGGGCATACAACGC
CGGCTCGCAGCGTGTAAACGTTTGGCACTCTGGGATCCACCAGGGTACATGGGAGTGCATTGTTGAAATGCATCTCTTTTTTTGGCACTCTGGGATCCACTTTGGCACTCTGGGATCCACGCGTGGAGGGCATACAACGC
CGGCTCGCAGCGTGTAAACGCATTGACGCGTCCTCATACGTCCTCTTACTTTAAATGATGTTAAAAATCCCAGTCCGGAACATTGACGCGTCCTCATACGCATTGACGCGTCCTCATACGGCGTGGAGGGCATACAACGC
CGGCTCGCAGCGTGTAAACGTTTGGCACTCTGGGATCCACCAATAGCTGCTTGGTTACTGGTAGGCTTCGTTACTGTGGGTTTGGCACTCTGGGATCCACTTTGGCACTCTGGGATCCACGCGTGGAGGGCATACAACGC
CGGCTCGCAGCGTGTAAACGCATTGACGCGTCCTCATACGCCTTGTCAAAGTCATCTTATAATGAGAAACACAACACACACATTGACGCGTCCTCATACGCATTGACGCGTCCTCATACGGCGTGGAGGGCATACAACGC
CGGCTCGCAGCGTGTAAACGTTTGGCACTCTGGGATCCACCACAAATATAACCTTCCCAATCTATCAGGCAAAAATAAGATTTGGCACTCTGGGATCCACTTTGGCACTCTGGGATCCACGCGTGGAGGGCATACAACGC
CGGCTCGCAGCGTGTAAACGCATTGACGCGTCCTCATACGCAACCTTTACTCTCTATCAGGCAGAAAGGAAAGACAACCACATTGACGCGTCCTCATACGCATTGACGCGTCCTCATACGGCGTGGAGGGCATACAACGC
CGGCTCGCAGCGTGTAAACGTTTGGCACTCTGGGATCCACAGAACCAGATTGGTGTATGTTTCTCAGATTCCCCTGAGCCTTTGGCACTCTGGGATCCACTTTGGCACTCTGGGATCCACGCGTGGAGGGCATACAACGC
CGGCTCGCAGCGTGTAAACGCATTGACGCGTCCTCATACGGCCTAACCCAGACCAAGACTCAGGAAGTTTTATAGCCTTGCATTGACGCGTCCTCATACGCATTGACGCGTCCTCATACGGCGTGGAGGGCATACAACGC
CGGCTCGCAGCGTGTAAACGTTTGGCACTCTGGGATCCACAGACACAATTCCCAGATACATCTATCCCTAACTGCAACTGTTTGGCACTCTGGGATCCACTTTGGCACTCTGGGATCCACGCGTGGAGGGCATACAACGC
CGGCTCGCAGCGTGTAAACGCATTGACGCGTCCTCATACGCAAAATCAAGGCCTTGTTTCCAGGTGGGTGAACACTTTTGCATTGACGCGTCCTCATACGCATTGACGCGTCCTCATACGGCGTGGAGGGCATACAACGC
CGGCTCGCAGCGTGTAAACGTTTGGCACTCTGGGATCCACTAGCCAAGGCTCCCAGACTTGTCTGTCTTAACCACAAATTTTTGGCACTCTGGGATCCACTTTGGCACTCTGGGATCCACGCGTGGAGGGCATACAACGC
CGGCTCGCAGCGTGTAAACGCATTGACGCGTCCTCATACGGAACAAACTCAAAACCTGGTTCCCAGAAAGATGTGGGACCCATTGACGCGTCCTCATACGCATTGACGCGTCCTCATACGGCGTGGAGGGCATACAACGC
CGGCTCGCAGCGTGTAAACGTTTGGCACTCTGGGATCCACGAGAAAGGCACAACCAGAAACAAAACCCAACCCAAATCAGTTTGGCACTCTGGGATCCACTTTGGCACTCTGGGATCCACGCGTGGAGGGCATACAACGC
CGGCTCGCAGCGTGTAAACGCATTGACGCGTCCTCATACGTGCTAACAGAAGATGGGTGTAAACAGAGACAGTCAGCAACCATTGACGCGTCCTCATACGCATTGACGCGTCCTCATACGGCGTGGAGGGCATACAACGC
CGGCTCGCAGCGTGTAAACGTTTGGCACTCTGGGATCCACCCACTCAGACCAAAAAGGAAAAGATACTGCACACAGTAACTTTGGCACTCTGGGATCCACTTTGGCACTCTGGGATCCACGCGTGGAGGGCATACAACGC
CGGCTCGCAGCGTGTAAACGCATTGACGCGTCCTCATACGATTTGGCTTCTCACCAGCATGGGCTAATACCAAGATTCAGCATTGACGCGTCCTCATACGCATTGACGCGTCCTCATACGGCGTGGAGGGCATACAACGC
CGGCTCGCAGCGTGTAAACGTTTGGCACTCTGGGATCCACTGGGGCTCGCTTATGGTTTCAGAGATTTCATCCATTATCATTTGGCACTCTGGGATCCACTTTGGCACTCTGGGATCCACGCGTGGAGGGCATACAACGC
CGGCTCGCAGCGTGTAAACGCATTGACGCGTCCTCATACGGGTTTTCTTTACCTTGCTCTGTACCAGGTTAGCCTTGAGCCATTGACGCGTCCTCATACGCATTGACGCGTCCTCATACGGCGTGGAGGGCATACAACGC
CGGCTCGCAGCGTGTAAACGTTTGGCACTCTGGGATCCACGCATATACCACCATGCCCATACCCAAGCATTTCCTTACTTTTTGGCACTCTGGGATCCACTTTGGCACTCTGGGATCCACGCGTGGAGGGCATACAACGC
CGGCTCGCAGCGTGTAAACGCATTGACGCGTCCTCATACGAGGTTAGCCTGTGCTACCTAAGACCTTGTTTTTAAAAACACATTGACGCGTCCTCATACGCATTGACGCGTCCTCATACGGCGTGGAGGGCATACAACGC
CGGCTCGCAGCGTGTAAACGTTTGGCACTCTGGGATCCACTAGACAGCAGGATTTAGAAACAGGTGTGTACATGCTGTATTTTGGCACTCTGGGATCCACTTTGGCACTCTGGGATCCACGCGTGGAGGGCATACAACGC
CGGCTCGCAGCGTGTAAACGCATTGACGCGTCCTCATACGGAAAATGTAAAGAACACGAGGCACATGAGTGGAGGAAGCCCATTGACGCGTCCTCATACGCATTGACGCGTCCTCATACGGCGTGGAGGGCATACAACGC
CGGCTCGCAGCGTGTAAACGTTTGGCACTCTGGGATCCACTCCAGAGACTGCTGAAAAATAAAAATCTCAATGAAAACTTTTTGGCACTCTGGGATCCACTTTGGCACTCTGGGATCCACGCGTGGAGGGCATACAACGC
CGGCTCGCAGCGTGTAAACGCATTGACGCGTCCTCATACGTATTTAGCCATATTCTGCTATTCATTTGCTAACTGTAAAACATTGACGCGTCCTCATACGCATTGACGCGTCCTCATACGGCGTGGAGGGCATACAACGC
CGGCTCGCAGCGTGTAAACGTTTGGCACTCTGGGATCCACTATCATATAGTTTCTTCCCTCAACTTCTTCCAGTTCCTCCTTTGGCACTCTGGGATCCACTTTGGCACTCTGGGATCCACGCGTGGAGGGCATACAACGC
CGGCTCGCAGCGTGTAAACGCATTGACGCGTCCTCATACGCAAAAGAAAGGAAAGAGTTTCAAGAGCAGGCACAAGAATCCATTGACGCGTCCTCATACGCATTGACGCGTCCTCATACGGCGTGGAGGGCATACAACGC
CGGCTCGCAGCGTGTAAACGTTTGGCACTCTGGGATCCACTTTTATATAAATGCAGAGGACCCAGTACAGACCCGTGTAGTTTGGCACTCTGGGATCCACTTTGGCACTCTGGGATCCACGCGTGGAGGGCATACAACGC
CGGCTCGCAGCGTGTAAACGCATTGACGCGTCCTCATACGTCTTTGTGAGTTCATAGGTGCCTTGCTTAGTTGAGATTCACATTGACGCGTCCTCATACGCATTGACGCGTCCTCATACGGCGTGGAGGGCATACAACGC
CGGCTCGCAGCGTGTAAACGTTTGGCACTCTGGGATCCACTGAGGGGAGGAATTTGATGTTGACATCTCATCTAGACTCTTTTGGCACTCTGGGATCCACTTTGGCACTCTGGGATCCACGCGTGGAGGGCATACAACGC
CGGCTCGCAGCGTGTAAACGCATTGACGCGTCCTCATACGTCTGAATTTGTTCTTGTCTGCTATCAGAGGAAGCTTCTCTCATTGACGCGTCCTCATACGCATTGACGCGTCCTCATACGGCGTGGAGGGCATACAACGC
CGGCTCGCAGCGTGTAAACGTTTGGCACTCTGGGATCCACCATAGATTGCAGAGTTGAAGTGAAAGACCTCCGAAGGGAGTTTGGCACTCTGGGATCCACTTTGGCACTCTGGGATCCACGCGTGGAGGGCATACAACGC
CGGCTCGCAGCGTGTAAACGCATTGACGCGTCCTCATACGAAGAAATCTAATGAAAGTGCAGTAACTCCAGATTGGCCCCCATTGACGCGTCCTCATACGCATTGACGCGTCCTCATACGGCGTGGAGGGCATACAACGC
CGGCTCGCAGCGTGTAAACGTTTGGCACTCTGGGATCCACGGTCTATGCATCATTTGGCCCAGAAATATATAAATATATATTTGGCACTCTGGGATCCACTTTGGCACTCTGGGATCCACGCGTGGAGGGCATACAACGC
CGGCTCGCAGCGTGTAAACGCATTGACGCGTCCTCATACGATTATTTCAGAGCCTTTAAATCCTAAGATCCTTATTGACTCATTGACGCGTCCTCATACGCATTGACGCGTCCTCATACGGCGTGGAGGGCATACAACGC
CGGCTCGCAGCGTGTAAACGTTTGGCACTCTGGGATCCACTGGAAGGGTAGAAAATTGAAATTGACCTTGAAGTAACCAATTTGGCACTCTGGGATCCACTTTGGCACTCTGGGATCCACGCGTGGAGGGCATACAACGC
CGGCTCGCAGCGTGTAAACGCATTGACGCGTCCTCATACGATGGAGAAGAAATTTAACAAGAAATTAAGCTGGGCTCATGCATTGACGCGTCCTCATACGCATTGACGCGTCCTCATACGGCGTGGAGGGCATACAACGC
CGGCTCGCAGCGTGTAAACGTTTGGCACTCTGGGATCCACGCTGTGCCAAACTGGCAGTTAAAGCTAACCAGAACAATTATTTGGCACTCTGGGATCCACTTTGGCACTCTGGGATCCACGCGTGGAGGGCATACAACGC
CGGCTCGCAGCGTGTAAACGCATTGACGCGTCCTCATACGAGGCAGTTGTGTCTCTTAAGTTTGAGGCCAGTCTGTATCTCATTGACGCGTCCTCATACGCATTGACGCGTCCTCATACGGCGTGGAGGGCATACAACGC
CGGCTCGCAGCGTGTAAACGTTTGGCACTCTGGGATCCACTACTTGGGAGGTAGAGACAGACAGAATCAAGAGCCCTTTCTTTGGCACTCTGGGATCCACTTTGGCACTCTGGGATCCACGCGTGGAGGGCATACAACGC
CGGCTCGCAGCGTGTAAACGCATTGACGCGTCCTCATACGTCTGTGAGTTTGAGACCAACTTTGGCTACAAAGGACTACACATTGACGCGTCCTCATACGCATTGACGCGTCCTCATACGGCGTGGAGGGCATACAACGC
CGGCTCGCAGCGTGTAAACGTTTGGCACTCTGGGATCCACATAATAAACCAAACCAAACCAAAACAATAGCTGACAGGATTTTGGCACTCTGGGATCCACTTTGGCACTCTGGGATCCACGCGTGGAGGGCATACAACGC
CGGCTCGCAGCGTGTAAACGCATTGACGCGTCCTCATACGAGGAGAATGCCAAGTCTAGGAAGCAGAAGTGTATGGGTTGCATTGACGCGTCCTCATACGCATTGACGCGTCCTCATACGGCGTGGAGGGCATACAACGC
CGGCTCGCAGCGTGTAAACGTTTGGCACTCTGGGATCCACCCACCGCCCGGTGACAATGAAGTTTAACAAAAGAGTTATTTTTGGCACTCTGGGATCCACTTTGGCACTCTGGGATCCACGCGTGGAGGGCATACAACGC
CGGCTCGCAGCGTGTAAACGCATTGACGCGTCCTCATACGAGAGAAACATCAGATCCCATAGCGACAAATAAGAATCTCTCATTGACGCGTCCTCATACGCATTGACGCGTCCTCATACGGCGTGGAGGGCATACAACGC
CGGCTCGCAGCGTGTAAACGTTTGGCACTCTGGGATCCACTAGCTGGATGTAGTTTGAGTATAGGAGACCACAAAGCCTGTTTGGCACTCTGGGATCCACTTTGGCACTCTGGGATCCACGCGTGGAGGGCATACAACGC
CGGCTCGCAGCGTGTAAACGCATTGACGCGTCCTCATACGTATTCAAACCACTACAAGGTAAGAGGTTCTGATACCCAGACATTGACGCGTCCTCATACGCATTGACGCGTCCTCATACGGCGTGGAGGGCATACAACGC
CGGCTCGCAGCGTGTAAACGTTTGGCACTCTGGGATCCACTATCAACTAAGAATTCAAGGACAGTGGGTGTCACGGTGGGTTTGGCACTCTGGGATCCACTTTGGCACTCTGGGATCCACGCGTGGAGGGCATACAACGC
CGGCTCGCAGCGTGTAAACGCATTGACGCGTCCTCATACGACTATCAACTGGATTCCCACTTTACATCATTGCAAATAAACATTGACGCGTCCTCATACGCATTGACGCGTCCTCATACGGCGTGGAGGGCATACAACGC
CGGCTCGCAGCGTGTAAACGTTTGGCACTCTGGGATCCACGTTGAAGAACAGCCAAACGTCATCAAGTCATGCCTAATTCTTTGGCACTCTGGGATCCACTTTGGCACTCTGGGATCCACGCGTGGAGGGCATACAACGC
CGGCTCGCAGCGTGTAAACGCATTGACGCGTCCTCATACGTTCATACTTCCCTCTCTTGTTTCCTAGGGAACTTCTCTCTCATTGACGCGTCCTCATACGCATTGACGCGTCCTCATACGGCGTGGAGGGCATACAACGC
CGGCTCGCAGCGTGTAAACGTTTGGCACTCTGGGATCCACTAACCTGTTTCAGTAACAGCAGTAAAGATAGATGCCAGGATTTGGCACTCTGGGATCCACTTTGGCACTCTGGGATCCACGCGTGGAGGGCATACAACGC
CGGCTCGCAGCGTGTAAACGCATTGACGCGTCCTCATACGTTAAAAGAATGCTTCCTTTCTACCTAAAACATTTGGCTTCCATTGACGCGTCCTCATACGCATTGACGCGTCCTCATACGGCGTGGAGGGCATACAACGC
CGGCTCGCAGCGTGTAAACGTTTGGCACTCTGGGATCCACTTTGCAAGATACTATATTGCTCAAGGACATTTGAACACAATTTGGCACTCTGGGATCCACTTTGGCACTCTGGGATCCACGCGTGGAGGGCATACAACGC
CGGCTCGCAGCGTGTAAACGCATTGACGCGTCCTCATACGATAATGTACCTTGAGCCTATTTCCCCATACCCACTCCCTTCATTGACGCGTCCTCATACGCATTGACGCGTCCTCATACGGCGTGGAGGGCATACAACGC
CGGCTCGCAGCGTGTAAACGTTTGGCACTCTGGGATCCACCTACGTCACCCAGTTAGTTCCCTTTGGTCCTCTATACAGCTTTGGCACTCTGGGATCCACTTTGGCACTCTGGGATCCACGCGTGGAGGGCATACAACGC
CGGCTCGCAGCGTGTAAACGCATTGACGCGTCCTCATACGTCTCTCTGAGAGTGACTAATTTGATTCAACATGATTTTCTCATTGACGCGTCCTCATACGCATTGACGCGTCCTCATACGGCGTGGAGGGCATACAACGC
CGGCTCGCAGCGTGTAAACGTTTGGCACTCTGGGATCCACCTCCAAATAACATAACTTCATTCTGTACAGCTGAACAATGTTTGGCACTCTGGGATCCACTTTGGCACTCTGGGATCCACGCGTGGAGGGCATACAACGC
CGGCTCGCAGCGTGTAAACGCATTGACGCGTCCTCATACGGCCTGTCTCTATGCCATACTTTGTCATTCCTCTGTGGTTGCATTGACGCGTCCTCATACGCATTGACGCGTCCTCATACGGCGTGGAGGGCATACAACGC
CGGCTCGCAGCGTGTAAACGTTTGGCACTCTGGGATCCACAGACTGATCCCACAACTCAGCTCTCATGAATGAACCAGTGTTTGGCACTCTGGGATCCACTTTGGCACTCTGGGATCCACGCGTGGAGGGCATACAACGC
CGGCTCGCAGCGTGTAAACGCATTGACGCGTCCTCATACGTAAACACTGGTGGGTCAGTATTTCTGTGATGTGTTGTCTTCATTGACGCGTCCTCATACGCATTGACGCGTCCTCATACGGCGTGGAGGGCATACAACGC
CGGCTCGCAGCGTGTAAACGTTTGGCACTCTGGGATCCACTCCTCTGAACAAAAGAGGAATTTGCATGGATTTGAAGGTGTTTGGCACTCTGGGATCCACTTTGGCACTCTGGGATCCACGCGTGGAGGGCATACAACGC
CGGCTCGCAGCGTGTAAACGCATTGACGCGTCCTCATACGTAACCCAGAAACTTTGTGCTTCAAGGTGACAGGTGTGAAGCATTGACGCGTCCTCATACGCATTGACGCGTCCTCATACGGCGTGGAGGGCATACAACGC
CGGCTCGCAGCGTGTAAACGTTTGGCACTCTGGGATCCACTAAGGAATGAGGTGTGGATGCCTAGAATCCCAACTTGTCCTTTGGCACTCTGGGATCCACTTTGGCACTCTGGGATCCACGCGTGGAGGGCATACAACGC
CGGCTCGCAGCGTGTAAACGCATTGACGCGTCCTCATACGCTATTTTGGTCTGAGTTTTGCTTCTCTTGCCACCTGCTGGCATTGACGCGTCCTCATACGCATTGACGCGTCCTCATACGGCGTGGAGGGCATACAACGC
CGGCTCGCAGCGTGTAAACGTTTGGCACTCTGGGATCCACGAGTCATCTCTTCTAGTGACTCTAAGCTACAGACTTCAGGTTTGGCACTCTGGGATCCACTTTGGCACTCTGGGATCCACGCGTGGAGGGCATACAACGC
CGGCTCGCAGCGTGTAAACGCATTGACGCGTCCTCATACGACACAATGACAACCATTTCCCCAGAGGAACAAAGTCCATCCATTGACGCGTCCTCATACGCATTGACGCGTCCTCATACGGCGTGGAGGGCATACAACGC
CGGCTCGCAGCGTGTAAACGTTTGGCACTCTGGGATCCACTTGCTTTTCTTTGATTTCTGGGTGAGCAGCCGTTTGTCTCTTTGGCACTCTGGGATCCACTTTGGCACTCTGGGATCCACGCGTGGAGGGCATACAACGC
CGGCTCGCAGCGTGTAAACGCATTGACGCGTCCTCATACGCATCTTCTTCCAGACCTCCAGTTCTGCAATAATATTCATACATTGACGCGTCCTCATACGCATTGACGCGTCCTCATACGGCGTGGAGGGCATACAACGC
CGGCTCGCAGCGTGTAAACGTTTGGCACTCTGGGATCCACATCCTTTATTCTTAATGTATTTACAGATGGTTTTCTTCTCTTTGGCACTCTGGGATCCACTTTGGCACTCTGGGATCCACGCGTGGAGGGCATACAACGC
CGGCTCGCAGCGTGTAAACGCATTGACGCGTCCTCATACGTGGTACTTTACAGTCTGTGTTCTGCTGTCTTTGTTGCATACATTGACGCGTCCTCATACGCATTGACGCGTCCTCATACGGCGTGGAGGGCATACAACGC
CGGCTCGCAGCGTGTAAACGTTTGGCACTCTGGGATCCACAAGTCTGCCTAGTAGTTACAATGGCTCCCACCTAGAGGTTTTTGGCACTCTGGGATCCACTTTGGCACTCTGGGATCCACGCGTGGAGGGCATACAACGC
CGGCTCGCAGCGTGTAAACGCATTGACGCGTCCTCATACGTAGCTACCCTAGTGCTAGGTAGGTATCCAATAGGGTACCACATTGACGCGTCCTCATACGCATTGACGCGTCCTCATACGGCGTGGAGGGCATACAACGC
CGGCTCGCAGCGTGTAAACGTTTGGCACTCTGGGATCCACGACCCTCTCTTAGACTCTTCTCTACTTTAAAAAGGGATGCTTTGGCACTCTGGGATCCACTTTGGCACTCTGGGATCCACGCGTGGAGGGCATACAACGC
CGGCTCGCAGCGTGTAAACGCATTGACGCGTCCTCATACGGCAGAAGAGTGTAGCAAAATCCAATCACTGCCACATATTCCATTGACGCGTCCTCATACGCATTGACGCGTCCTCATACGGCGTGGAGGGCATACAACGC
CGGCTCGCAGCGTGTAAACGTTTGGCACTCTGGGATCCACTGGACAACTCATAGAAAGGCTTAATTGCCATGGCTGGACTTTTGGCACTCTGGGATCCACTTTGGCACTCTGGGATCCACGCGTGGAGGGCATACAACGC
CGGCTCGCAGCGTGTAAACGCATTGACGCGTCCTCATACGCTTCTTCCTCTTGTCTGTCCATCAGCATACCCTGCGATAGCATTGACGCGTCCTCATACGCATTGACGCGTCCTCATACGGCGTGGAGGGCATACAACGC
CGGCTCGCAGCGTGTAAACGTTTGGCACTCTGGGATCCACCAGCAATTTAGTTGCTGTGGGGTAGTGTCTTCTCATTAGTTTTGGCACTCTGGGATCCACTTTGGCACTCTGGGATCCACGCGTGGAGGGCATACAACGC
CGGCTCGCAGCGTGTAAACGCATTGACGCGTCCTCATACGTTCAGCTTTTGTTACAAAGACTATGGCATGTAACGAGAGCCATTGACGCGTCCTCATACGCATTGACGCGTCCTCATACGGCGTGGAGGGCATACAACGC
CGGCTCGCAGCGTGTAAACGTTTGGCACTCTGGGATCCACATTCATTGCTTTAATCAGACATGATTTGTTCTCTGAAGCATTTGGCACTCTGGGATCCACTTTGGCACTCTGGGATCCACGCGTGGAGGGCATACAACGC
CGGCTCGCAGCGTGTAAACGCATTGACGCGTCCTCATACGCACACCGTTTAACTGACAAAATCTTTTTCCTTTTTGTTTGCATTGACGCGTCCTCATACGCATTGACGCGTCCTCATACGGCGTGGAGGGCATACAACGC
CGGCTCGCAGCGTGTAAACGTTTGGCACTCTGGGATCCACAGAAAAGGCAAAGTTTGTCCATGCAGATGATCTCATCTGATTTGGCACTCTGGGATCCACTTTGGCACTCTGGGATCCACGCGTGGAGGGCATACAACGC
CGGCTCGCAGCGTGTAAACGCATTGACGCGTCCTCATACGGATCTGTAAAACGATAGAATTATGACTAATCTCTCACCTTCATTGACGCGTCCTCATACGCATTGACGCGTCCTCATACGGCGTGGAGGGCATACAACGC
CGGCTCGCAGCGTGTAAACGTTTGGCACTCTGGGATCCACTAAGGTAGGAAGATGGTAAGTTCAAGACTAGCCTGAGCAATTTGGCACTCTGGGATCCACTTTGGCACTCTGGGATCCACGCGTGGAGGGCATACAACGC
CGGCTCGCAGCGTGTAAACGCATTGACGCGTCCTCATACGAGTGAGACCCTGTCTCCGAGTAAAGAGTAAAAGGGGAAATCATTGACGCGTCCTCATACGCATTGACGCGTCCTCATACGGCGTGGAGGGCATACAACGC
CGGCTCGCAGCGTGTAAACGTTTGGCACTCTGGGATCCACTAGCAGATGGGAATGAATACAGACCCATTGCCAGACATTATTTGGCACTCTGGGATCCACTTTGGCACTCTGGGATCCACGCGTGGAGGGCATACAACGC
CGGCTCGCAGCGTGTAAACGCATTGACGCGTCCTCATACGGCCAAGAAAACAAGACCCTATAAATCAACATGAGCGAAGCCATTGACGCGTCCTCATACGCATTGACGCGTCCTCATACGGCGTGGAGGGCATACAACGC
CGGCTCGCAGCGTGTAAACGTTTGGCACTCTGGGATCCACTTTGTTTGCTTGGTTTTAGGGGTTTTTATTGTTATATGTATTTGGCACTCTGGGATCCACTTTGGCACTCTGGGATCCACGCGTGGAGGGCATACAACGC
CGGCTCGCAGCGTGTAAACGCATTGACGCGTCCTCATACGAGAACTGAATGTTGGGTGAGTAAAGAGGGGGAGAGGATATCATTGACGCGTCCTCATACGCATTGACGCGTCCTCATACGGCGTGGAGGGCATACAACGC
CGGCTCGCAGCGTGTAAACGTTTGGCACTCTGGGATCCACTTGGGGAGGGGGAAGTATGACCAATATATATTTAAATTTATTTGGCACTCTGGGATCCACTTTGGCACTCTGGGATCCACGCGTGGAGGGCATACAACGC
CGGCTCGCAGCGTGTAAACGCATTGACGCGTCCTCATACGGAGAGAATCAACTCCTGCCAGTCCTCTGACCTCTATTTGCCATTGACGCGTCCTCATACGCATTGACGCGTCCTCATACGGCGTGGAGGGCATACAACGC
CGGCTCGCAGCGTGTAAACGTTTGGCACTCTGGGATCCACACACACACCCCAAATATATGAATGCAAAGAATTGTTTGTATTTGGCACTCTGGGATCCACTTTGGCACTCTGGGATCCACGCGTGGAGGGCATACAACGC
CGGCTCGCAGCGTGTAAACGCATTGACGCGTCCTCATACGTATTTTCAGAGATACACATATGTTCCTTCTGTGGTATGGTCATTGACGCGTCCTCATACGCATTGACGCGTCCTCATACGGCGTGGAGGGCATACAACGC
CGGCTCGCAGCGTGTAAACGTTTGGCACTCTGGGATCCACCGGGGCAATTTCTTAAAAATATAAAACAATAAAGGAAATCTTTGGCACTCTGGGATCCACTTTGGCACTCTGGGATCCACGCGTGGAGGGCATACAACGC
CGGCTCGCAGCGTGTAAACGCATTGACGCGTCCTCATACGATGATGGATACTTAATATTAAGCAATTGTTGATTTGGCAGCATTGACGCGTCCTCATACGCATTGACGCGTCCTCATACGGCGTGGAGGGCATACAACGC
CGGCTCGCAGCGTGTAAACGTTTGGCACTCTGGGATCCACATAATATTGTGATATGCTTAGAAGAAGTAAAGTATATTTTTTTGGCACTCTGGGATCCACTTTGGCACTCTGGGATCCACGCGTGGAGGGCATACAACGC
CGGCTCGCAGCGTGTAAACGCATTGACGCGTCCTCATACGGTGGACAATGATATAAATTCAGATGGAAAAGTATTATTATCATTGACGCGTCCTCATACGCATTGACGCGTCCTCATACGGCGTGGAGGGCATACAACGC
CGGCTCGCAGCGTGTAAACGTTTGGCACTCTGGGATCCACTGTTTTAATCTCCCACTACAGTAGAGGCATTGTTATATTATTTGGCACTCTGGGATCCACTTTGGCACTCTGGGATCCACGCGTGGAGGGCATACAACGC
CGGCTCGCAGCGTGTAAACGCATTGACGCGTCCTCATACGTCTATTGCTTCAAACTATCAGCTTAATTCAATATTTATCTCATTGACGCGTCCTCATACGCATTGACGCGTCCTCATACGGCGTGGAGGGCATACAACGC
CGGCTCGCAGCGTGTAAACGTTTGGCACTCTGGGATCCACGTGTCTGTGTCTCAGAATTTAAAAGCAATTAGTTGGATGGTTTGGCACTCTGGGATCCACTTTGGCACTCTGGGATCCACGCGTGGAGGGCATACAACGC
CGGCTCGCAGCGTGTAAACGCATTGACGCGTCCTCATACGTGAGGAGAGGGTCTAGGAATATCTGGAAGCTAGACGATCTCATTGACGCGTCCTCATACGCATTGACGCGTCCTCATACGGCGTGGAGGGCATACAACGC
CGGCTCGCAGCGTGTAAACGTTTGGCACTCTGGGATCCACTGAATCTTGCAGCTTCAGTTCCTTACTGGCTGAAGATACATTTGGCACTCTGGGATCCACTTTGGCACTCTGGGATCCACGCGTGGAGGGCATACAACGC
CGGCTCGCAGCGTGTAAACGCATTGACGCGTCCTCATACGATATTTTCTTTCTGTGTGGGCCTCTCCATGGACAACATGGCATTGACGCGTCCTCATACGCATTGACGCGTCCTCATACGGCGTGGAGGGCATACAACGC
CGGCTCGCAGCGTGTAAACGTTTGGCACTCTGGGATCCACCTTCACAATGAGAGCCCACTGTGGAAGATGGAGTATGCAGTTTGGCACTCTGGGATCCACTTTGGCACTCTGGGATCCACGCGTGGAGGGCATACAACGC
CGGCTCGCAGCGTGTAAACGCATTGACGCGTCCTCATACGATACTCTTCACTCTATACTCTTAGAAGTAGTATGTCATCCCATTGACGCGTCCTCATACGCATTGACGCGTCCTCATACGGCGTGGAGGGCATACAACGC
CGGCTCGCAGCGTGTAAACGTTTGGCACTCTGGGATCCACTGCCATATTCTATGGTCACACAGACTAACCCTGGCACAATTTTGGCACTCTGGGATCCACTTTGGCACTCTGGGATCCACGCGTGGAGGGCATACAACGC
CGGCTCGCAGCGTGTAAACGCATTGACGCGTCCTCATACGGCCATTGTCAAGCAGTGAAAAGCAGGTATGTCATCTTAGGCATTGACGCGTCCTCATACGCATTGACGCGTCCTCATACGGCGTGGAGGGCATACAACGC
CGGCTCGCAGCGTGTAAACGTTTGGCACTCTGGGATCCACGACATTGATCCAAGGTCTTAATGAATTAGAAGACCCTTCATTTGGCACTCTGGGATCCACTTTGGCACTCTGGGATCCACGCGTGGAGGGCATACAACGC
CGGCTCGCAGCGTGTAAACGCATTGACGCGTCCTCATACGTTTCCTAATCTCCATAATGTGAAGTGCTGACTGGTAGACCCATTGACGCGTCCTCATACGCATTGACGCGTCCTCATACGGCGTGGAGGGCATACAACGC
CGGCTCGCAGCGTGTAAACGTTTGGCACTCTGGGATCCACTGACATTTCTAACTCTGTTTCCCATGTAGGTCCATAGTGATTTGGCACTCTGGGATCCACTTTGGCACTCTGGGATCCACGCGTGGAGGGCATACAACGC
CGGCTCGCAGCGTGTAAACGCATTGACGCGTCCTCATACGCTAATGTAATTCTAAAGGTTTCTTAAGTGTTTTCCTTTCTCATTGACGCGTCCTCATACGCATTGACGCGTCCTCATACGGCGTGGAGGGCATACAACGC
CGGCTCGCAGCGTGTAAACGTTTGGCACTCTGGGATCCACTGTGGATTTGTCATTGAATAGACTCTAGGGAAGGCTTCTATTTGGCACTCTGGGATCCACTTTGGCACTCTGGGATCCACGCGTGGAGGGCATACAACGC
CGGCTCGCAGCGTGTAAACGCATTGACGCGTCCTCATACGTGGTCAACATAATCATTGATAGATTTGCTGAGATGTTCCTCATTGACGCGTCCTCATACGCATTGACGCGTCCTCATACGGCGTGGAGGGCATACAACGC
CGGCTCGCAGCGTGTAAACGTTTGGCACTCTGGGATCCACAGAACTTCAGCTTCTGAACTGGCTTCCACTCTGAAATTGATTTGGCACTCTGGGATCCACTTTGGCACTCTGGGATCCACGCGTGGAGGGCATACAACGC
CGGCTCGCAGCGTGTAAACGCATTGACGCGTCCTCATACGGCACCTATCTACTGTGACTACCTACATGTGTCAAGCAACACATTGACGCGTCCTCATACGCATTGACGCGTCCTCATACGGCGTGGAGGGCATACAACGC
CGGCTCGCAGCGTGTAAACGTTTGGCACTCTGGGATCCACTTTCATTCCTAGCTACCTCATAATCTGTTAGTCATCATCATTTGGCACTCTGGGATCCACTTTGGCACTCTGGGATCCACGCGTGGAGGGCATACAACGC
CGGCTCGCAGCGTGTAAACGCATTGACGCGTCCTCATACGAACGTTCAAATTACCATTTCACTCATGAGGATTATGGTGGCATTGACGCGTCCTCATACGCATTGACGCGTCCTCATACGGCGTGGAGGGCATACAACGC
CGGCTCGCAGCGTGTAAACGTTTGGCACTCTGGGATCCACTTCATGTGTGATGTCTGACAGCTTCACAGTCGTGACTGACTTTGGCACTCTGGGATCCACTTTGGCACTCTGGGATCCACGCGTGGAGGGCATACAACGC
CGGCTCGCAGCGTGTAAACGCATTGACGCGTCCTCATACGAAGTCCCCATCGCCTCCCTAGATTTGATCATTCTAAGTCCCATTGACGCGTCCTCATACGCATTGACGCGTCCTCATACGGCGTGGAGGGCATACAACGC
CGGCTCGCAGCGTGTAAACGTTTGGCACTCTGGGATCCACTGGTATTCTGAGCTAGTTTTTCTTCTATCCAGAAGACACTTTTGGCACTCTGGGATCCACTTTGGCACTCTGGGATCCACGCGTGGAGGGCATACAACGC
CGGCTCGCAGCGTGTAAACGCATTGACGCGTCCTCATACGATAGAGAGCATCACAATGTTCGGTCATCTTTCCTAACCCCCATTGACGCGTCCTCATACGCATTGACGCGTCCTCATACGGCGTGGAGGGCATACAACGC
CGGCTCGCAGCGTGTAAACGTTTGGCACTCTGGGATCCACAATGTGCTTCCTCTTTAGAGAGGATCAAAGCACCAACGTGTTTGGCACTCTGGGATCCACTTTGGCACTCTGGGATCCACGCGTGGAGGGCATACAACGC
CGGCTCGCAGCGTGTAAACGCATTGACGCGTCCTCATACGAAGTTACTTATAAGGATGACCCCTAAGTAGCTGCACCAACCATTGACGCGTCCTCATACGCATTGACGCGTCCTCATACGGCGTGGAGGGCATACAACGC
CGGCTCGCAGCGTGTAAACGTTTGGCACTCTGGGATCCACAGTGCAAACCATATGTTTACTCTAGCACCTCCAGAGACCATTTGGCACTCTGGGATCCACTTTGGCACTCTGGGATCCACGCGTGGAGGGCATACAACGC
CGGCTCGCAGCGTGTAAACGCATTGACGCGTCCTCATACGAAGAAGCAGTTAGTGCAGGAGAGAGTGGCTGAAATCTCAGCATTGACGCGTCCTCATACGCATTGACGCGTCCTCATACGGCGTGGAGGGCATACAACGC
CGGCTCGCAGCGTGTAAACGTTTGGCACTCTGGGATCCACTCTGGTGGTCTCTTGCAACTCATCACATCTTGCTGATACATTTGGCACTCTGGGATCCACTTTGGCACTCTGGGATCCACGCGTGGAGGGCATACAACGC
CGGCTCGCAGCGTGTAAACGCATTGACGCGTCCTCATACGGATGCTTGGTATATTTGGAAGTTGGTGCTCAGCAACAGCACATTGACGCGTCCTCATACGCATTGACGCGTCCTCATACGGCGTGGAGGGCATACAACGC
CGGCTCGCAGCGTGTAAACGTTTGGCACTCTGGGATCCACGACAGATCCATGTCAACCTTCCTATTTCCTTTAAGATTCATTTGGCACTCTGGGATCCACTTTGGCACTCTGGGATCCACGCGTGGAGGGCATACAACGC
CGGCTCGCAGCGTGTAAACGCATTGACGCGTCCTCATACGAAAGCAGTGATTCTGAAAGTGTTTCCATAGCCGCATCAGCCATTGACGCGTCCTCATACGCATTGACGCGTCCTCATACGGCGTGGAGGGCATACAACGC
CGGCTCGCAGCGTGTAAACGTTTGGCACTCTGGGATCCACGTAAGAAATGGAAGTTCTCAGGCTTCACTCGAGACCTGCCTTTGGCACTCTGGGATCCACTTTGGCACTCTGGGATCCACGCGTGGAGGGCATACAACGC
CGGCTCGCAGCGTGTAAACGCATTGACGCGTCCTCATACGCAGAGTAGAAAGCCCAGCAATCTGTTTCAACAAGATCTCACATTGACGCGTCCTCATACGCATTGACGCGTCCTCATACGGCGTGGAGGGCATACAACGC
CGGCTCGCAGCGTGTAAACGTTTGGCACTCTGGGATCCACAACCCTGTTTTGAAAACAAAAACAATAACACCACAGAACCTTTGGCACTCTGGGATCCACTTTGGCACTCTGGGATCCACGCGTGGAGGGCATACAACGC
CGGCTCGCAGCGTGTAAACGCATTGACGCGTCCTCATACGTAAACCACAATAGGGCTTTTTCAACTCTTGACACAAAGTACATTGACGCGTCCTCATACGCATTGACGCGTCCTCATACGGCGTGGAGGGCATACAACGC
CGGCTCGCAGCGTGTAAACGTTTGGCACTCTGGGATCCACCAGAGGGTAGAATCATTTTCCAAGCAGAAGTCATTAGTAATTTGGCACTCTGGGATCCACTTTGGCACTCTGGGATCCACGCGTGGAGGGCATACAACGC
CGGCTCGCAGCGTGTAAACGCATTGACGCGTCCTCATACGTAGTGCCTCTATATTTTAGGTTCAGGGTTAATTATCTAAACATTGACGCGTCCTCATACGCATTGACGCGTCCTCATACGGCGTGGAGGGCATACAACGC
CGGCTCGCAGCGTGTAAACGTTTGGCACTCTGGGATCCACGAGCAGCTCTTGAAGTTGACTTGACTAATGACATCTGTGGTTTGGCACTCTGGGATCCACTTTGGCACTCTGGGATCCACGCGTGGAGGGCATACAACGC
CGGCTCGCAGCGTGTAAACGCATTGACGCGTCCTCATACGCAGGTGAAGTGCACACTAAACCCACTGGTACCTACTTCTTCATTGACGCGTCCTCATACGCATTGACGCGTCCTCATACGGCGTGGAGGGCATACAACGC
CGGCTCGCAGCGTGTAAACGTTTGGCACTCTGGGATCCACACTTCAGGAGGAACTGACTCATACACTTTTTCTGTCCCTTTTTGGCACTCTGGGATCCACTTTGGCACTCTGGGATCCACGCGTGGAGGGCATACAACGC
CGGCTCGCAGCGTGTAAACGCATTGACGCGTCCTCATACGTTCTTTCCTGTTCTACAAAACCCAGGACCCCCATACCTTGCATTGACGCGTCCTCATACGCATTGACGCGTCCTCATACGGCGTGGAGGGCATACAACGC
CGGCTCGCAGCGTGTAAACGTTTGGCACTCTGGGATCCACAGAGCGTGTAGTCCTCACTGATTAAAGAACAGCTCTCCTTTTTGGCACTCTGGGATCCACTTTGGCACTCTGGGATCCACGCGTGGAGGGCATACAACGC
CGGCTCGCAGCGTGTAAACGCATTGACGCGTCCTCATACGAGTTGCCTGTCTTCCTTTTATTTCCACCTCTATCACCCTCCATTGACGCGTCCTCATACGCATTGACGCGTCCTCATACGGCGTGGAGGGCATACAACGC
CGGCTCGCAGCGTGTAAACGTTTGGCACTCTGGGATCCACGCCGGGGCTCAAGTTTGAGATATTCATCCTGTCAAGAATTTTTGGCACTCTGGGATCCACTTTGGCACTCTGGGATCCACGCGTGGAGGGCATACAACGC
CGGCTCGCAGCGTGTAAACGCATTGACGCGTCCTCATACGTGAGCGGTGCTTCTGTGAAGAGTTTGACCATTTGGATTTGCATTGACGCGTCCTCATACGCATTGACGCGTCCTCATACGGCGTGGAGGGCATACAACGC
CGGCTCGCAGCGTGTAAACGTTTGGCACTCTGGGATCCACTTTATTTCCGTGTACAGCATGCTAGGCATAACTATAGTCATTTGGCACTCTGGGATCCACTTTGGCACTCTGGGATCCACGCGTGGAGGGCATACAACGC
CGGCTCGCAGCGTGTAAACGCATTGACGCGTCCTCATACGTTTATTAATGTCTATGTATTTTCTTTTAAGTCTGTGTTTTCATTGACGCGTCCTCATACGCATTGACGCGTCCTCATACGGCGTGGAGGGCATACAACGC
CGGCTCGCAGCGTGTAAACGTTTGGCACTCTGGGATCCACGTATTCTGCTGACAACTGCGGGTGAAAGTCTTTTCAATATTTTGGCACTCTGGGATCCACTTTGGCACTCTGGGATCCACGCGTGGAGGGCATACAACGC
CGGCTCGCAGCGTGTAAACGCATTGACGCGTCCTCATACGAAATTTTCAGCAGGGGCATGCATATTAGTGTTTGTTTTACCATTGACGCGTCCTCATACGCATTGACGCGTCCTCATACGGCGTGGAGGGCATACAACGC
CGGCTCGCAGCGTGTAAACGTTTGGCACTCTGGGATCCACCAAAACGTTTAGGGAGAGGTTGTTTTGGTTCCAGTAACAATTTGGCACTCTGGGATCCACTTTGGCACTCTGGGATCCACGCGTGGAGGGCATACAACGC
CGGCTCGCAGCGTGTAAACGCATTGACGCGTCCTCATACGACACCCAGGAGTTTATGTTTACCTAGCTTGACCTTCTACTCATTGACGCGTCCTCATACGCATTGACGCGTCCTCATACGGCGTGGAGGGCATACAACGC
CGGCTCGCAGCGTGTAAACGTTTGGCACTCTGGGATCCACGTCCCACAGTTTCAAGGTTTAAATGTAATCTTATCAGTTTTTTGGCACTCTGGGATCCACTTTGGCACTCTGGGATCCACGCGTGGAGGGCATACAACGC
CGGCTCGCAGCGTGTAAACGCATTGACGCGTCCTCATACGCTAGTGCCTAGCATTAGTAACACGTAATTGTTCATGCAGTCATTGACGCGTCCTCATACGCATTGACGCGTCCTCATACGGCGTGGAGGGCATACAACGC
CGGCTCGCAGCGTGTAAACGTTTGGCACTCTGGGATCCACTCTATTGATTAATCATGAATTCCAGATTCCAGCCAAGTGATTTGGCACTCTGGGATCCACTTTGGCACTCTGGGATCCACGCGTGGAGGGCATACAACGC
CGGCTCGCAGCGTGTAAACGCATTGACGCGTCCTCATACGAATCATTCTCCCAAGCTGGGACCTTTTGACCTTAGCTCTGCATTGACGCGTCCTCATACGCATTGACGCGTCCTCATACGGCGTGGAGGGCATACAACGC
CGGCTCGCAGCGTGTAAACGTTTGGCACTCTGGGATCCACCTAAAGGGAAGTGATCCACTCTTCTGGGCCGAGATTGTAGTTTGGCACTCTGGGATCCACTTTGGCACTCTGGGATCCACGCGTGGAGGGCATACAACGC
CGGCTCGCAGCGTGTAAACGCATTGACGCGTCCTCATACGTCCTTCAGTAGTGGAGTTTGAGGACAGACAGGGATAGACCCATTGACGCGTCCTCATACGCATTGACGCGTCCTCATACGGCGTGGAGGGCATACAACGC
CGGCTCGCAGCGTGTAAACGTTTGGCACTCTGGGATCCACAGTCAGACTCTGAAATAAGGACACAAGGTGCTTATTTCAGTTTGGCACTCTGGGATCCACTTTGGCACTCTGGGATCCACGCGTGGAGGGCATACAACGC
CGGCTCGCAGCGTGTAAACGCATTGACGCGTCCTCATACGTGCAATTCCCCACATTCCTAATGATTGCATTCAAAGTAGGCATTGACGCGTCCTCATACGCATTGACGCGTCCTCATACGGCGTGGAGGGCATACAACGC
CGGCTCGCAGCGTGTAAACGTTTGGCACTCTGGGATCCACTGGGCACATACTTCTTTGAAAAGCGGCATTTACAGAAGTGTTTGGCACTCTGGGATCCACTTTGGCACTCTGGGATCCACGCGTGGAGGGCATACAACGC
CGGCTCGCAGCGTGTAAACGCATTGACGCGTCCTCATACGTCAAACTACTAGCAAGTCAGGCTGCAGACCATCATCAGTGCATTGACGCGTCCTCATACGCATTGACGCGTCCTCATACGGCGTGGAGGGCATACAACGC
CGGCTCGCAGCGTGTAAACGTTTGGCACTCTGGGATCCACTGCTCAATCAGTGAATGCAGACAATAAGCATTTCCTTCAGTTTGGCACTCTGGGATCCACTTTGGCACTCTGGGATCCACGCGTGGAGGGCATACAACGC
CGGCTCGCAGCGTGTAAACGCATTGACGCGTCCTCATACGGATTCCTTTCTCTTCCTTTTCTCACTCCTTCCCTCCTTTTCATTGACGCGTCCTCATACGCATTGACGCGTCCTCATACGGCGTGGAGGGCATACAACGC
CGGCTCGCAGCGTGTAAACGTTTGGCACTCTGGGATCCACTGGTCTTGTTTTATTGAGACAGCAAGGTCTCATGCAGTACTTTGGCACTCTGGGATCCACTTTGGCACTCTGGGATCCACGCGTGGAGGGCATACAACGC
CGGCTCGCAGCGTGTAAACGCATTGACGCGTCCTCATACGGTTGCCACTGTGGAGTATTACAGGGATATACTTAAATTAACATTGACGCGTCCTCATACGCATTGACGCGTCCTCATACGGCGTGGAGGGCATACAACGC
CGGCTCGCAGCGTGTAAACGTTTGGCACTCTGGGATCCACATGGCTTGGTATATTTAAAGTTCAAATACAGCATTTTCTTTTTGGCACTCTGGGATCCACTTTGGCACTCTGGGATCCACGCGTGGAGGGCATACAACGC
CGGCTCGCAGCGTGTAAACGCATTGACGCGTCCTCATACGCTGGACTTCAGAAATCTGCCAGCAACCAACTAATGGAGTCCATTGACGCGTCCTCATACGCATTGACGCGTCCTCATACGGCGTGGAGGGCATACAACGC
CGGCTCGCAGCGTGTAAACGTTTGGCACTCTGGGATCCACTGAGATTGGAGTACACCCCTCCACCCAGTTTCAAATTCAGTTTGGCACTCTGGGATCCACTTTGGCACTCTGGGATCCACGCGTGGAGGGCATACAACGC
CGGCTCGCAGCGTGTAAACGCATTGACGCGTCCTCATACGTCTACAACCTGCTATTTAACTGGAGGCTCACATCCTGCTGCATTGACGCGTCCTCATACGCATTGACGCGTCCTCATACGGCGTGGAGGGCATACAACGC
CGGCTCGCAGCGTGTAAACGTTTGGCACTCTGGGATCCACGGCTAGCTAAATTATGTAGCTAAGGATGACCTTGGATTTCTTTGGCACTCTGGGATCCACTTTGGCACTCTGGGATCCACGCGTGGAGGGCATACAACGC
CGGCTCGCAGCGTGTAAACGCATTGACGCGTCCTCATACGGATTTATCTGACACTGGGAATTAAACTCAGGGCTTCCTGTCATTGACGCGTCCTCATACGCATTGACGCGTCCTCATACGGCGTGGAGGGCATACAACGC
CGGCTCGCAGCGTGTAAACGTTTGGCACTCTGGGATCCACATATATATACCCCAACCTCCTAGGAAGTTAAATTTATAACTTTGGCACTCTGGGATCCACTTTGGCACTCTGGGATCCACGCGTGGAGGGCATACAACGC
CGGCTCGCAGCGTGTAAACGCATTGACGCGTCCTCATACGGTTAAAAGCTCCACGCCGCTTTCTGGAAGGAAGGAAAAAGCATTGACGCGTCCTCATACGCATTGACGCGTCCTCATACGGCGTGGAGGGCATACAACGC
CGGCTCGCAGCGTGTAAACGTTTGGCACTCTGGGATCCACTCAACCAAAGGACCTAGTTTAAGTTCCCAACACCAACATGTTTGGCACTCTGGGATCCACTTTGGCACTCTGGGATCCACGCGTGGAGGGCATACAACGC
CGGCTCGCAGCGTGTAAACGCATTGACGCGTCCTCATACGCATAACTTGACTCCCATGGTATTCAATGCCCTCTTCTGGCCATTGACGCGTCCTCATACGCATTGACGCGTCCTCATACGGCGTGGAGGGCATACAACGC
CGGCTCGCAGCGTGTAAACGTTTGGCACTCTGGGATCCACACAAGCACCGGAGCTCTGGTAATGTAAAAAGTTTGATCACTTTGGCACTCTGGGATCCACTTTGGCACTCTGGGATCCACGCGTGGAGGGCATACAACGC
CGGCTCGCAGCGTGTAAACGCATTGACGCGTCCTCATACGTAAACCCTGAAAAATTAATTGTTCATCTACCCCAGATCTTCATTGACGCGTCCTCATACGCATTGACGCGTCCTCATACGGCGTGGAGGGCATACAACGC
CGGCTCGCAGCGTGTAAACGTTTGGCACTCTGGGATCCACTTGATGCTACAAGGCTTAGGATCTCGGCTACTTGGAAAGCTTTGGCACTCTGGGATCCACTTTGGCACTCTGGGATCCACGCGTGGAGGGCATACAACGC
CGGCTCGCAGCGTGTAAACGCATTGACGCGTCCTCATACGAGCATAGTGTTTGTTATGAGTCCTGTCCTGCATGCAGGAGCATTGACGCGTCCTCATACGCATTGACGCGTCCTCATACGGCGTGGAGGGCATACAACGC
CGGCTCGCAGCGTGTAAACGTTTGGCACTCTGGGATCCACACATGATTACATATGTATTACAGGGCTGCGGCATTAGGAATTTGGCACTCTGGGATCCACTTTGGCACTCTGGGATCCACGCGTGGAGGGCATACAACGC
CGGCTCGCAGCGTGTAAACGCATTGACGCGTCCTCATACGACCATCATCAAAAGGCCAGTCCTGATTCAAAAGAAAAGTTCATTGACGCGTCCTCATACGCATTGACGCGTCCTCATACGGCGTGGAGGGCATACAACGC
CGGCTCGCAGCGTGTAAACGTTTGGCACTCTGGGATCCACTGGTAACTCCATACTTCTTAAGTTCCTAGGAAACAATGCATTTGGCACTCTGGGATCCACTTTGGCACTCTGGGATCCACGCGTGGAGGGCATACAACGC
CGGCTCGCAGCGTGTAAACGCATTGACGCGTCCTCATACGTAATGAGGTTTCTGGAACCGTATTCTTGCTGTGCCATCTGCATTGACGCGTCCTCATACGCATTGACGCGTCCTCATACGGCGTGGAGGGCATACAACGC
CGGCTCGCAGCGTGTAAACGTTTGGCACTCTGGGATCCACTGCTGGTAAACAAATGGCAAAACCTGTTTAATATGCTTGTTTTGGCACTCTGGGATCCACTTTGGCACTCTGGGATCCACGCGTGGAGGGCATACAACGC
CGGCTCGCAGCGTGTAAACGCATTGACGCGTCCTCATACGTCATGCTTTTTCCACTAAGTACACAGCTGCTCAAATTAGACATTGACGCGTCCTCATACGCATTGACGCGTCCTCATACGGCGTGGAGGGCATACAACGC
CGGCTCGCAGCGTGTAAACGTTTGGCACTCTGGGATCCACAGCTAATTTGACTTTTACTTGCATTACAAAATTCAAGGTTTTTGGCACTCTGGGATCCACTTTGGCACTCTGGGATCCACGCGTGGAGGGCATACAACGC
CGGCTCGCAGCGTGTAAACGCATTGACGCGTCCTCATACGCATTTTAAATCAATAGGCCTAAAATGAGCAATCACAAGCCCATTGACGCGTCCTCATACGCATTGACGCGTCCTCATACGGCGTGGAGGGCATACAACGC
CGGCTCGCAGCGTGTAAACGTTTGGCACTCTGGGATCCACAAAGTGAAGCTCTCAACAATCAAGAACTCAGAGTCACAGCTTTGGCACTCTGGGATCCACTTTGGCACTCTGGGATCCACGCGTGGAGGGCATACAACGC
CGGCTCGCAGCGTGTAAACGCATTGACGCGTCCTCATACGTAGGAATTCCACTTACACATCTAGACACATGGATTTAATTCATTGACGCGTCCTCATACGCATTGACGCGTCCTCATACGGCGTGGAGGGCATACAACGC
CGGCTCGCAGCGTGTAAACGTTTGGCACTCTGGGATCCACAGTCCGTCTCTCTTTACACTTTTATTCTGGCCCGAATTGTTTTGGCACTCTGGGATCCACTTTGGCACTCTGGGATCCACGCGTGGAGGGCATACAACGC
CGGCTCGCAGCGTGTAAACGCATTGACGCGTCCTCATACGTCTATACTGCCTTAGCCTGCTGTTCATAGACACTACTCTACATTGACGCGTCCTCATACGCATTGACGCGTCCTCATACGGCGTGGAGGGCATACAACGC
CGGCTCGCAGCGTGTAAACGTTTGGCACTCTGGGATCCACATGTGGTCTGACGCTTGCAGAATTCACAGACAGTGATTTCTTTGGCACTCTGGGATCCACTTTGGCACTCTGGGATCCACGCGTGGAGGGCATACAACGC
CGGCTCGCAGCGTGTAAACGCATTGACGCGTCCTCATACGCCCACTAGTTCTGATTTCATATTTTATGTTATTAAGCTACCATTGACGCGTCCTCATACGCATTGACGCGTCCTCATACGGCGTGGAGGGCATACAACGC
CGGCTCGCAGCGTGTAAACGTTTGGCACTCTGGGATCCACTTCAAAGTAAGGAGTATGGCTTTTCTTCCAAACAAAACAATTTGGCACTCTGGGATCCACTTTGGCACTCTGGGATCCACGCGTGGAGGGCATACAACGC
CGGCTCGCAGCGTGTAAACGCATTGACGCGTCCTCATACGACACTTTTAATGCAATTACCCCTTTACATTTTAGTCTCTACATTGACGCGTCCTCATACGCATTGACGCGTCCTCATACGGCGTGGAGGGCATACAACGC
CGGCTCGCAGCGTGTAAACGTTTGGCACTCTGGGATCCACTTAAATTTGGGGGCCTGCCTTTTTGTATTTTGTAGCAGCTTTTGGCACTCTGGGATCCACTTTGGCACTCTGGGATCCACGCGTGGAGGGCATACAACGC
CGGCTCGCAGCGTGTAAACGCATTGACGCGTCCTCATACGTACATTTAAGAATAGTGTAAGCACAGTTATAGCTTTAGGTCATTGACGCGTCCTCATACGCATTGACGCGTCCTCATACGGCGTGGAGGGCATACAACGC
CGGCTCGCAGCGTGTAAACGTTTGGCACTCTGGGATCCACCTTCTCAGTCTGCAATTGGCACTGTCACTAACCTCTGGAGTTTGGCACTCTGGGATCCACTTTGGCACTCTGGGATCCACGCGTGGAGGGCATACAACGC
CGGCTCGCAGCGTGTAAACGCATTGACGCGTCCTCATACGGACTTAAACAAGACGCTAGGACTCATCAGTAGGGAGGCTGCATTGACGCGTCCTCATACGCATTGACGCGTCCTCATACGGCGTGGAGGGCATACAACGC
CGGCTCGCAGCGTGTAAACGTTTGGCACTCTGGGATCCACCTATAAACCACATTGCACTGCAGGATAATTCTCTAAGTGATTTGGCACTCTGGGATCCACTTTGGCACTCTGGGATCCACGCGTGGAGGGCATACAACGC
CGGCTCGCAGCGTGTAAACGCATTGACGCGTCCTCATACGGTAAGCAATCTCCTTCTTAAAAGATCCTAAGAATTTTTATCATTGACGCGTCCTCATACGCATTGACGCGTCCTCATACGGCGTGGAGGGCATACAACGC
CGGCTCGCAGCGTGTAAACGTTTGGCACTCTGGGATCCACTCTCTTTGGATCAGATTGGCTCTTATAAATACGGACTTATTTTGGCACTCTGGGATCCACTTTGGCACTCTGGGATCCACGCGTGGAGGGCATACAACGC
CGGCTCGCAGCGTGTAAACGCATTGACGCGTCCTCATACGTTACTTAGATCTTCAAACATATCCTACTTAAGACAAGTTCCATTGACGCGTCCTCATACGCATTGACGCGTCCTCATACGGCGTGGAGGGCATACAACGC
CGGCTCGCAGCGTGTAAACGTTTGGCACTCTGGGATCCACAATATACACAATATTATCTTTTTGCTATTTTAAAACTCCATTTGGCACTCTGGGATCCACTTTGGCACTCTGGGATCCACGCGTGGAGGGCATACAACGC
CGGCTCGCAGCGTGTAAACGCATTGACGCGTCCTCATACGCACTTCTCTGCTGCAAAGCTAAAATCCAATTCAAATATGACATTGACGCGTCCTCATACGCATTGACGCGTCCTCATACGGCGTGGAGGGCATACAACGC
CGGCTCGCAGCGTGTAAACGTTTGGCACTCTGGGATCCACAGGAAATCAAGACTTTCTAATGGTCTCAAACAATGTAACCTTTGGCACTCTGGGATCCACTTTGGCACTCTGGGATCCACGCGTGGAGGGCATACAACGC
CGGCTCGCAGCGTGTAAACGCATTGACGCGTCCTCATACGCTATGATCATTGACAGATACATTTCCATAAGTTCCTCCTTCATTGACGCGTCCTCATACGCATTGACGCGTCCTCATACGGCGTGGAGGGCATACAACGC
CGGCTCGCAGCGTGTAAACGTTTGGCACTCTGGGATCCACGTATATTCATAGTCATACGATACTTTTTCAGAGTCTATGCTTTGGCACTCTGGGATCCACTTTGGCACTCTGGGATCCACGCGTGGAGGGCATACAACGC
CGGCTCGCAGCGTGTAAACGCATTGACGCGTCCTCATACGAAGCCTTTCAGATAAACCCAATAGAAGTAAAATGGGAATTCATTGACGCGTCCTCATACGCATTGACGCGTCCTCATACGGCGTGGAGGGCATACAACGC
CGGCTCGCAGCGTGTAAACGTTTGGCACTCTGGGATCCACAAACCCTTTAAGGTCTATCTACTCTAGGCAGTTTGTGGTGTTTGGCACTCTGGGATCCACTTTGGCACTCTGGGATCCACGCGTGGAGGGCATACAACGC
CGGCTCGCAGCGTGTAAACGCATTGACGCGTCCTCATACGGAAAAGCAGTTGCACTTAGTAACAAGAACACTCAATGACACATTGACGCGTCCTCATACGCATTGACGCGTCCTCATACGGCGTGGAGGGCATACAACGC
CGGCTCGCAGCGTGTAAACGTTTGGCACTCTGGGATCCACTTGTCCTTCAGAGCAAACTACTCAAGTAAAATCTTGAAACTTTGGCACTCTGGGATCCACTTTGGCACTCTGGGATCCACGCGTGGAGGGCATACAACGC
CGGCTCGCAGCGTGTAAACGCATTGACGCGTCCTCATACGAAAAATTCCCTGACTATTTTTATAGTGAAACAAAGGAACTCATTGACGCGTCCTCATACGCATTGACGCGTCCTCATACGGCGTGGAGGGCATACAACGC
CGGCTCGCAGCGTGTAAACGCGAGTATGGAACCGCGCCAAACTAGATGACTGTCTTCAGAATAATCCTCACAGTTCTGGACGAGTATGGAACCGCGCCAACGAGTATGGAACCGCGCCAAGCGTGGAGGGCATACAACGC
CGGCTCGCAGCGTGTAAACGCACCCGTAGTCGCGGTTCGTTGAAAAACCAAGTTCACATGACAAGAACAAACCCGGTTTTCACCCGTAGTCGCGGTTCGTCACCCGTAGTCGCGGTTCGTGCGTGGAGGGCATACAACGC
CGGCTCGCAGCGTGTAAACGCGAGTATGGAACCGCGCCAAGTTGAATGTAGGGGGATACCATTCTGTCTTTTAGACTTTCCGAGTATGGAACCGCGCCAACGAGTATGGAACCGCGCCAAGCGTGGAGGGCATACAACGC
CGGCTCGCAGCGTGTAAACGCACCCGTAGTCGCGGTTCGTTCTGCTATGGTGGAGCACAAATGTTATTTAAAAGCATCTTCACCCGTAGTCGCGGTTCGTCACCCGTAGTCGCGGTTCGTGCGTGGAGGGCATACAACGC
CGGCTCGCAGCGTGTAAACGCGAGTATGGAACCGCGCCAACCTACATAGAAGTAAACAAAACACACAATTTGGGATTTTGCGAGTATGGAACCGCGCCAACGAGTATGGAACCGCGCCAAGCGTGGAGGGCATACAACGC
CGGCTCGCAGCGTGTAAACGCACCCGTAGTCGCGGTTCGTTTCAGTTTTGACCTCACTTCTCCTGGATCCAACCTGACAGCACCCGTAGTCGCGGTTCGTCACCCGTAGTCGCGGTTCGTGCGTGGAGGGCATACAACGC
CGGCTCGCAGCGTGTAAACGCGAGTATGGAACCGCGCCAACCCGTGATGCTTTCAAGGCTTGGTTTTTCTGATAATTATTCGAGTATGGAACCGCGCCAACGAGTATGGAACCGCGCCAAGCGTGGAGGGCATACAACGC
CGGCTCGCAGCGTGTAAACGCACCCGTAGTCGCGGTTCGTCCTGTCATCCCAAAAACGTATTGACATGCGTGTATATTACCACCCGTAGTCGCGGTTCGTCACCCGTAGTCGCGGTTCGTGCGTGGAGGGCATACAACGC
CGGCTCGCAGCGTGTAAACGCGAGTATGGAACCGCGCCAACTTAGAAACTTGGCCAGAGAGGATAAAGGGGAGAGCAGTGCGAGTATGGAACCGCGCCAACGAGTATGGAACCGCGCCAAGCGTGGAGGGCATACAACGC
CGGCTCGCAGCGTGTAAACGCACCCGTAGTCGCGGTTCGTGTCACAGAGGATGAAATACCACATCAAGGCAGTGGGAACTCACCCGTAGTCGCGGTTCGTCACCCGTAGTCGCGGTTCGTGCGTGGAGGGCATACAACGC
CGGCTCGCAGCGTGTAAACGCGAGTATGGAACCGCGCCAAGTGTCCCCCAATACTTAGATTTCACCGTACTTTCTGATGGCGAGTATGGAACCGCGCCAACGAGTATGGAACCGCGCCAAGCGTGGAGGGCATACAACGC
CGGCTCGCAGCGTGTAAACGCACCCGTAGTCGCGGTTCGTTTTAAAAGGCCAAGTGTTGCAAAAGTTTGCACGTGCAACCCACCCGTAGTCGCGGTTCGTCACCCGTAGTCGCGGTTCGTGCGTGGAGGGCATACAACGC
CGGCTCGCAGCGTGTAAACGCGAGTATGGAACCGCGCCAAATCGCCAGTGTTTAAAACTGGTTTATCAGAATTTATATTTCGAGTATGGAACCGCGCCAACGAGTATGGAACCGCGCCAAGCGTGGAGGGCATACAACGC
CGGCTCGCAGCGTGTAAACGCACCCGTAGTCGCGGTTCGTCTCTCCTGCCTTTTGAATTTTACTTATGACAGAGAAAGTACACCCGTAGTCGCGGTTCGTCACCCGTAGTCGCGGTTCGTGCGTGGAGGGCATACAACGC
CGGCTCGCAGCGTGTAAACGCGAGTATGGAACCGCGCCAACCATGACTTTTTAAAAATAATTTATATTTATACTGGTCAACGAGTATGGAACCGCGCCAACGAGTATGGAACCGCGCCAAGCGTGGAGGGCATACAACGC
CGGCTCGCAGCGTGTAAACGCACCCGTAGTCGCGGTTCGTTATGTCAGATTGACACATGCTAGAGTCACGGGCAAGGAAGCACCCGTAGTCGCGGTTCGTCACCCGTAGTCGCGGTTCGTGCGTGGAGGGCATACAACGC
CGGCTCGCAGCGTGTAAACGCGAGTATGGAACCGCGCCAACTCTGCATCAGCTCCTACCTTGTTTCTGTCCTGAGTTCTTCGAGTATGGAACCGCGCCAACGAGTATGGAACCGCGCCAAGCGTGGAGGGCATACAACGC
CGGCTCGCAGCGTGTAAACGCACCCGTAGTCGCGGTTCGTTGATGAACAGTGCTGTGGAGGTATAAGGCAAAGAAACCTTCACCCGTAGTCGCGGTTCGTCACCCGTAGTCGCGGTTCGTGCGTGGAGGGCATACAACGC
CGGCTCGCAGCGTGTAAACGCGAGTATGGAACCGCGCCAATGATGACTCCAACTAAGACAAGGTATGAGGTTGATGGTCACGAGTATGGAACCGCGCCAACGAGTATGGAACCGCGCCAAGCGTGGAGGGCATACAACGC
CGGCTCGCAGCGTGTAAACGCACCCGTAGTCGCGGTTCGTGGTAGTTCTGTGAACCCTGACTTCCCTTACTTAGAGCCATCACCCGTAGTCGCGGTTCGTCACCCGTAGTCGCGGTTCGTGCGTGGAGGGCATACAACGC
CGGCTCGCAGCGTGTAAACGCGAGTATGGAACCGCGCCAATCCTTTGTTTATGGAGTAGATTAAGAGCTAGGCTGCTGCTCGAGTATGGAACCGCGCCAACGAGTATGGAACCGCGCCAAGCGTGGAGGGCATACAACGC
CGGCTCGCAGCGTGTAAACGCACCCGTAGTCGCGGTTCGTCTGGACTTGATCCTCAACACATCACTAAACTGATGATAAACACCCGTAGTCGCGGTTCGTCACCCGTAGTCGCGGTTCGTGCGTGGAGGGCATACAACGC
CGGCTCGCAGCGTGTAAACGCGAGTATGGAACCGCGCCAATGTAGATCTTATATTCTGTTATTGTTGCCATTCTAGCCTTCGAGTATGGAACCGCGCCAACGAGTATGGAACCGCGCCAAGCGTGGAGGGCATACAACGC
CGGCTCGCAGCGTGTAAACGCACCCGTAGTCGCGGTTCGTGGTAAATATCCATAGCTCTCAGACCAATAAGCAAGGTGTCCACCCGTAGTCGCGGTTCGTCACCCGTAGTCGCGGTTCGTGCGTGGAGGGCATACAACGC
CGGCTCGCAGCGTGTAAACGCGAGTATGGAACCGCGCCAAATATATGTACTATGAAGCGTTGAGTTCAGTGGCCTTCATTCGAGTATGGAACCGCGCCAACGAGTATGGAACCGCGCCAAGCGTGGAGGGCATACAACGC
CGGCTCGCAGCGTGTAAACGCACCCGTAGTCGCGGTTCGTTGAGTAAACCACTCAATAAAAAGTTAAAATAGTAGGTATGCACCCGTAGTCGCGGTTCGTCACCCGTAGTCGCGGTTCGTGCGTGGAGGGCATACAACGC
CGGCTCGCAGCGTGTAAACGCGAGTATGGAACCGCGCCAAGTTTGCAGTCTGGTGTCTGGAAAACTTACTTTTCCTAAATCGAGTATGGAACCGCGCCAACGAGTATGGAACCGCGCCAAGCGTGGAGGGCATACAACGC
CGGCTCGCAGCGTGTAAACGCACCCGTAGTCGCGGTTCGTCACCCAAAGAATCCAATATGCCAGTGTGCTTTTGTTCTTCCACCCGTAGTCGCGGTTCGTCACCCGTAGTCGCGGTTCGTGCGTGGAGGGCATACAACGC
CGGCTCGCAGCGTGTAAACGCGAGTATGGAACCGCGCCAAAACAAATGTTTGTCTTAGCCATGTGTTAGGTCAGATCTAACGAGTATGGAACCGCGCCAACGAGTATGGAACCGCGCCAAGCGTGGAGGGCATACAACGC
CGGCTCGCAGCGTGTAAACGCACCCGTAGTCGCGGTTCGTGTTAACACGTCACATATAATGTCTCTCTGTCAAATGCCGTCACCCGTAGTCGCGGTTCGTCACCCGTAGTCGCGGTTCGTGCGTGGAGGGCATACAACGC
CGGCTCGCAGCGTGTAAACGCGAGTATGGAACCGCGCCAAAGCATATTTTGAACTAGCTTCTTTTGGAGATCGAGGTCTCCGAGTATGGAACCGCGCCAACGAGTATGGAACCGCGCCAAGCGTGGAGGGCATACAACGC
CGGCTCGCAGCGTGTAAACGCACCCGTAGTCGCGGTTCGTATTATTTCTCCCTAAGAGTGCCACTTGCTTTCAAAGTTGCCACCCGTAGTCGCGGTTCGTCACCCGTAGTCGCGGTTCGTGCGTGGAGGGCATACAACGC
CGGCTCGCAGCGTGTAAACGCGAGTATGGAACCGCGCCAATATGAATTTCTCTCCAGTTGTTCTGAATGAGGGCAGAGCGCGAGTATGGAACCGCGCCAACGAGTATGGAACCGCGCCAAGCGTGGAGGGCATACAACGC
CGGCTCGCAGCGTGTAAACGCACCCGTAGTCGCGGTTCGTTCCTCTCTCTGGTAAGACTTCATATATATCCAGGTCACACCACCCGTAGTCGCGGTTCGTCACCCGTAGTCGCGGTTCGTGCGTGGAGGGCATACAACGC
CGGCTCGCAGCGTGTAAACGCGAGTATGGAACCGCGCCAACATCTCCATCCGGTACCTGGGACTGAACTTCCAAATAGACCGAGTATGGAACCGCGCCAACGAGTATGGAACCGCGCCAAGCGTGGAGGGCATACAACGC
CGGCTCGCAGCGTGTAAACGCACCCGTAGTCGCGGTTCGTAGTTTTAGCAGCTAGTGGACGATACATTGAGAAGTGTTTTCACCCGTAGTCGCGGTTCGTCACCCGTAGTCGCGGTTCGTGCGTGGAGGGCATACAACGC
CGGCTCGCAGCGTGTAAACGCGAGTATGGAACCGCGCCAATTCACTAGAATAAAACGAGAAATGAATCCTTGCAGCAGCACGAGTATGGAACCGCGCCAACGAGTATGGAACCGCGCCAAGCGTGGAGGGCATACAACGC
CGGCTCGCAGCGTGTAAACGCACCCGTAGTCGCGGTTCGTTATATTCTGGAGAAGGAAAACCTTACAGGGAATGGATGACCACCCGTAGTCGCGGTTCGTCACCCGTAGTCGCGGTTCGTGCGTGGAGGGCATACAACGC
CGGCTCGCAGCGTGTAAACGCGAGTATGGAACCGCGCCAATTTAAAATGAGCACCGGCCTTCCAAACAAAGGCATACTCCCGAGTATGGAACCGCGCCAACGAGTATGGAACCGCGCCAAGCGTGGAGGGCATACAACGC
CGGCTCGCAGCGTGTAAACGCACCCGTAGTCGCGGTTCGTAATCTGAAGATGAAACACTAACACCGCCTCTCTGAGCCAGCACCCGTAGTCGCGGTTCGTCACCCGTAGTCGCGGTTCGTGCGTGGAGGGCATACAACGC
CGGCTCGCAGCGTGTAAACGCGAGTATGGAACCGCGCCAACTTTTACCTAGAATGGGTTGCCGGTGTCATTTGGGCATTGCGAGTATGGAACCGCGCCAACGAGTATGGAACCGCGCCAAGCGTGGAGGGCATACAACGC
CGGCTCGCAGCGTGTAAACGCACCCGTAGTCGCGGTTCGTCTGGTTTTGACAGGTGCTTATTTCTGTCTGGCTCCTGATTCACCCGTAGTCGCGGTTCGTCACCCGTAGTCGCGGTTCGTGCGTGGAGGGCATACAACGC
CGGCTCGCAGCGTGTAAACGCGAGTATGGAACCGCGCCAAAATTGGGGACATGGGATGGAAAGTTGAGAAGGGAGTAGAGCGAGTATGGAACCGCGCCAACGAGTATGGAACCGCGCCAAGCGTGGAGGGCATACAACGC
CGGCTCGCAGCGTGTAAACGCACCCGTAGTCGCGGTTCGTGGAGCATGCATGCAGCTATAGTTTAATATGCCACTTGGAGCACCCGTAGTCGCGGTTCGTCACCCGTAGTCGCGGTTCGTGCGTGGAGGGCATACAACGC
CGGCTCGCAGCGTGTAAACGCGAGTATGGAACCGCGCCAAAAAGGGTAAACATTGGGTGTGAACTGAGCAGGACTGAATGCGAGTATGGAACCGCGCCAACGAGTATGGAACCGCGCCAAGCGTGGAGGGCATACAACGC
CGGCTCGCAGCGTGTAAACGCACCCGTAGTCGCGGTTCGTCAGCTGGGACAGGCCACGTGAGTCATAAAAGAGAATTTAACACCCGTAGTCGCGGTTCGTCACCCGTAGTCGCGGTTCGTGCGTGGAGGGCATACAACGC
CGGCTCGCAGCGTGTAAACGCGAGTATGGAACCGCGCCAAAAAGCTGATCGTCTAGTTTAATTACGTCATGGGGTTTTCACGAGTATGGAACCGCGCCAACGAGTATGGAACCGCGCCAAGCGTGGAGGGCATACAACGC
CGGCTCGCAGCGTGTAAACGCACCCGTAGTCGCGGTTCGTGTGGTGGCTAAGAGCACATCAATGTGACTGATAGTGAAGGCACCCGTAGTCGCGGTTCGTCACCCGTAGTCGCGGTTCGTGCGTGGAGGGCATACAACGC
CGGCTCGCAGCGTGTAAACGCGAGTATGGAACCGCGCCAACTCTTGTATGAGGAGAAGACCTCTCAGACAGGCAGACCTCCGAGTATGGAACCGCGCCAACGAGTATGGAACCGCGCCAAGCGTGGAGGGCATACAACGC
CGGCTCGCAGCGTGTAAACGCACCCGTAGTCGCGGTTCGTCTAATTTGCAGATTCTTCATAATAAATTGATTAAAAGAAACACCCGTAGTCGCGGTTCGTCACCCGTAGTCGCGGTTCGTGCGTGGAGGGCATACAACGC
CGGCTCGCAGCGTGTAAACGCGAGTATGGAACCGCGCCAACCAGTCTCATATCCTTCACTGGATTTCAAAGCAGAGGAAACGAGTATGGAACCGCGCCAACGAGTATGGAACCGCGCCAAGCGTGGAGGGCATACAACGC
CGGCTCGCAGCGTGTAAACGCACCCGTAGTCGCGGTTCGTCCTGCTGTCAAGCTTATGTAGATATTCTAAGAGTATTAAACACCCGTAGTCGCGGTTCGTCACCCGTAGTCGCGGTTCGTGCGTGGAGGGCATACAACGC
CGGCTCGCAGCGTGTAAACGCGAGTATGGAACCGCGCCAATGCCTAATGGAGAAATCGAGGAAAGAAGAAACTGGGATCCCGAGTATGGAACCGCGCCAACGAGTATGGAACCGCGCCAAGCGTGGAGGGCATACAACGC
CGGCTCGCAGCGTGTAAACGCACCCGTAGTCGCGGTTCGTGAGAAGGCTATGAAGGAAGAGTTGAATTCTGGCCTTCGGTCACCCGTAGTCGCGGTTCGTCACCCGTAGTCGCGGTTCGTGCGTGGAGGGCATACAACGC
CGGCTCGCAGCGTGTAAACGCGAGTATGGAACCGCGCCAATTGTCTAGCCCTGTATGATTGACAGCATCCATGACACAGGCGAGTATGGAACCGCGCCAACGAGTATGGAACCGCGCCAAGCGTGGAGGGCATACAACGC
CGGCTCGCAGCGTGTAAACGCACCCGTAGTCGCGGTTCGTCACCAAAGCCTCAGTTTGTCTTCTCTGCCTTGGTATACTACACCCGTAGTCGCGGTTCGTCACCCGTAGTCGCGGTTCGTGCGTGGAGGGCATACAACGC
CGGCTCGCAGCGTGTAAACGCGAGTATGGAACCGCGCCAATCCTCCATAAAAATTATCGGTCAGCCATCCTTCCTCCTGCCGAGTATGGAACCGCGCCAACGAGTATGGAACCGCGCCAAGCGTGGAGGGCATACAACGC
CGGCTCGCAGCGTGTAAACGCACCCGTAGTCGCGGTTCGTACAAAATTAAGGTATACGTGTGTGTGCATGCCTCTGTGTGCACCCGTAGTCGCGGTTCGTCACCCGTAGTCGCGGTTCGTGCGTGGAGGGCATACAACGC
CGGCTCGCAGCGTGTAAACGCGAGTATGGAACCGCGCCAAGTGCATGCATGTGCGTGTACCCAAACAAGCTTTAGAGAAGCGAGTATGGAACCGCGCCAACGAGTATGGAACCGCGCCAAGCGTGGAGGGCATACAACGC
CGGCTCGCAGCGTGTAAACGCACCCGTAGTCGCGGTTCGTTCAATCCCTGGAACCCTTGTAAAGATGGAAGGAAAGAACCCACCCGTAGTCGCGGTTCGTCACCCGTAGTCGCGGTTCGTGCGTGGAGGGCATACAACGC
CGGCTCGCAGCGTGTAAACGCGAGTATGGAACCGCGCCAAACATGTATTCTTCACCCTAGAGTGTGCACTCTTGCGCATGCGAGTATGGAACCGCGCCAACGAGTATGGAACCGCGCCAAGCGTGGAGGGCATACAACGC
CGGCTCGCAGCGTGTAAACGCACCCGTAGTCGCGGTTCGTACACACACCACTATATGCCCTCACATATACATATACCCCTCACCCGTAGTCGCGGTTCGTCACCCGTAGTCGCGGTTCGTGCGTGGAGGGCATACAACGC
CGGCTCGCAGCGTGTAAACGCGAGTATGGAACCGCGCCAAGCACACACACCCCTATATGCCCACAAATATCCTATATGCACGAGTATGGAACCGCGCCAACGAGTATGGAACCGCGCCAAGCGTGGAGGGCATACAACGC
CGGCTCGCAGCGTGTAAACGCACCCGTAGTCGCGGTTCGTTACACCTATGTGCACACACATACCCCTATCTACACACACACACCCGTAGTCGCGGTTCGTCACCCGTAGTCGCGGTTCGTGCGTGGAGGGCATACAACGC
CGGCTCGCAGCGTGTAAACGCGAGTATGGAACCGCGCCAATTTACTTACAAGTACCTGGGCTATGGGACTGCCTTTGCTCCGAGTATGGAACCGCGCCAACGAGTATGGAACCGCGCCAAGCGTGGAGGGCATACAACGC
CGGCTCGCAGCGTGTAAACGCACCCGTAGTCGCGGTTCGTATTCATGCCAACCTTCATTAATGGCCAAGTGTGCTGAGACCACCCGTAGTCGCGGTTCGTCACCCGTAGTCGCGGTTCGTGCGTGGAGGGCATACAACGC
CGGCTCGCAGCGTGTAAACGCGAGTATGGAACCGCGCCAAGAGCCAGGTCCTCTAACTCCCAGATAACTAGTTACCCTTTCGAGTATGGAACCGCGCCAACGAGTATGGAACCGCGCCAAGCGTGGAGGGCATACAACGC
CGGCTCGCAGCGTGTAAACGCACCCGTAGTCGCGGTTCGTCCATCTTCTTTCTGCAGATGACATTGGAGAGGAATAAATGCACCCGTAGTCGCGGTTCGTCACCCGTAGTCGCGGTTCGTGCGTGGAGGGCATACAACGC
CGGCTCGCAGCGTGTAAACGCGAGTATGGAACCGCGCCAATCCTTTTATTTTTGATAAGGACATATGTCCGAGTTAAGTTCGAGTATGGAACCGCGCCAACGAGTATGGAACCGCGCCAAGCGTGGAGGGCATACAACGC
CGGCTCGCAGCGTGTAAACGCACCCGTAGTCGCGGTTCGTAAGGTAGCCCCAGGAGCATCAAGAGTAGATAAGGATTTAGCACCCGTAGTCGCGGTTCGTCACCCGTAGTCGCGGTTCGTGCGTGGAGGGCATACAACGC
CGGCTCGCAGCGTGTAAACGCGAGTATGGAACCGCGCCAATTAATGTACAAGCAGAATGAGTTGCAGCACTGGTTGGCACCGAGTATGGAACCGCGCCAACGAGTATGGAACCGCGCCAAGCGTGGAGGGCATACAACGC
CGGCTCGCAGCGTGTAAACGCACCCGTAGTCGCGGTTCGTCAACTACTGACTACTGGCTGAGTATCCTGAAGATCTGTTTCACCCGTAGTCGCGGTTCGTCACCCGTAGTCGCGGTTCGTGCGTGGAGGGCATACAACGC
CGGCTCGCAGCGTGTAAACGCGAGTATGGAACCGCGCCAACTCTACCTCTAGTTATATGTTTTGAAGAGAAGTGTCATCGCGAGTATGGAACCGCGCCAACGAGTATGGAACCGCGCCAAGCGTGGAGGGCATACAACGC
CGGCTCGCAGCGTGTAAACGCACCCGTAGTCGCGGTTCGTATCATAACGAGGTTAGATAGATGGACAGCCGTCTGGAAAACACCCGTAGTCGCGGTTCGTCACCCGTAGTCGCGGTTCGTGCGTGGAGGGCATACAACGC
CGGCTCGCAGCGTGTAAACGCGAGTATGGAACCGCGCCAACTTCCTCTTTCTATGGACCCAGAGGAACAAGACTCCTGACCGAGTATGGAACCGCGCCAACGAGTATGGAACCGCGCCAAGCGTGGAGGGCATACAACGC
CGGCTCGCAGCGTGTAAACGCACCCGTAGTCGCGGTTCGTATAGGACTTTAGTTTGTAGTGGGAGCTCTTGGAGGCAGTGCACCCGTAGTCGCGGTTCGTCACCCGTAGTCGCGGTTCGTGCGTGGAGGGCATACAACGC
CGGCTCGCAGCGTGTAAACGCGAGTATGGAACCGCGCCAAATTAACTTCTGAGGCTCTGTGGTGCTGGTTATCGTACCAGCGAGTATGGAACCGCGCCAACGAGTATGGAACCGCGCCAAGCGTGGAGGGCATACAACGC
CGGCTCGCAGCGTGTAAACGCACCCGTAGTCGCGGTTCGTATTTGCCGCTCTACCCAACACATATCCAGATTTTAGGTTCCACCCGTAGTCGCGGTTCGTCACCCGTAGTCGCGGTTCGTGCGTGGAGGGCATACAACGC
CGGCTCGCAGCGTGTAAACGCGAGTATGGAACCGCGCCAACCAATGTATGGTTTGTGGGTCTCTAAATTTCATGTTAGACCGAGTATGGAACCGCGCCAACGAGTATGGAACCGCGCCAAGCGTGGAGGGCATACAACGC
CGGCTCGCAGCGTGTAAACGCACCCGTAGTCGCGGTTCGTGTTGAGAAAGTGCTGAGATTTATGTCATAACCATATAGGTCACCCGTAGTCGCGGTTCGTCACCCGTAGTCGCGGTTCGTGCGTGGAGGGCATACAACGC
CGGCTCGCAGCGTGTAAACGCGAGTATGGAACCGCGCCAATATCTTCCTCTGGTATCTGTGGAGAGGTTGCCTGACTGAGCGAGTATGGAACCGCGCCAACGAGTATGGAACCGCGCCAAGCGTGGAGGGCATACAACGC
CGGCTCGCAGCGTGTAAACGCACCCGTAGTCGCGGTTCGTCGCACATGCACATAGCCAACACAGATGAACACACATAATTCACCCGTAGTCGCGGTTCGTCACCCGTAGTCGCGGTTCGTGCGTGGAGGGCATACAACGC
CGGCTCGCAGCGTGTAAACGCGAGTATGGAACCGCGCCAATAGTCAAAGTAAAACTTAAAAAGTAGAAAGAGAGAGCTCTCGAGTATGGAACCGCGCCAACGAGTATGGAACCGCGCCAAGCGTGGAGGGCATACAACGC
CGGCTCGCAGCGTGTAAACGCACCCGTAGTCGCGGTTCGTACATCTACCTGTTGGCCCTAGAATATGGAGACGGACAGAGCACCCGTAGTCGCGGTTCGTCACCCGTAGTCGCGGTTCGTGCGTGGAGGGCATACAACGC
CGGCTCGCAGCGTGTAAACGCGAGTATGGAACCGCGCCAAAATCAGAAATACCTTGTCAGAGCTGGTAATGACCTGGGGCCGAGTATGGAACCGCGCCAACGAGTATGGAACCGCGCCAAGCGTGGAGGGCATACAACGC
CGGCTCGCAGCGTGTAAACGCACCCGTAGTCGCGGTTCGTTCAACTCTTCTGACTGTATGGAGTTATTGGTTATCAGTCTCACCCGTAGTCGCGGTTCGTCACCCGTAGTCGCGGTTCGTGCGTGGAGGGCATACAACGC
CGGCTCGCAGCGTGTAAACGCGAGTATGGAACCGCGCCAAGTATGCATGGCCTATATATAGTATTCTCCAGAAACCCTGTCGAGTATGGAACCGCGCCAACGAGTATGGAACCGCGCCAAGCGTGGAGGGCATACAACGC
CGGCTCGCAGCGTGTAAACGCACCCGTAGTCGCGGTTCGTCTCTCTTGCAACACTGTTTGATTAGCTTCCTGCTGACTTTCACCCGTAGTCGCGGTTCGTCACCCGTAGTCGCGGTTCGTGCGTGGAGGGCATACAACGC
CGGCTCGCAGCGTGTAAACGCGAGTATGGAACCGCGCCAATTCTCCCCTGGAAGTTGTACATCAAATAATGCTGTACTTTCGAGTATGGAACCGCGCCAACGAGTATGGAACCGCGCCAAGCGTGGAGGGCATACAACGC
CGGCTCGCAGCGTGTAAACGCACCCGTAGTCGCGGTTCGTATAAGCTTGCTTGGCTCAAGCCATAGCTTGTACAAGACCTCACCCGTAGTCGCGGTTCGTCACCCGTAGTCGCGGTTCGTGCGTGGAGGGCATACAACGC
CGGCTCGCAGCGTGTAAACGCGAGTATGGAACCGCGCCAATTCTATCCTCTTTATCTTCTGATCTCCTGGTTCTCTCTCTCGAGTATGGAACCGCGCCAACGAGTATGGAACCGCGCCAAGCGTGGAGGGCATACAACGC
CGGCTCGCAGCGTGTAAACGCACCCGTAGTCGCGGTTCGTTATTATTAGATCTACTCTTTCCCCATGCAACTCCCCCGCCCACCCGTAGTCGCGGTTCGTCACCCGTAGTCGCGGTTCGTGCGTGGAGGGCATACAACGC
CGGCTCGCAGCGTGTAAACGCGAGTATGGAACCGCGCCAATTGAAAACCTGTGCTGTTCCCTTAGTGCTTTGCGCTTTAGCGAGTATGGAACCGCGCCAACGAGTATGGAACCGCGCCAAGCGTGGAGGGCATACAACGC
CGGCTCGCAGCGTGTAAACGCACCCGTAGTCGCGGTTCGTTTAGTGGTAAGGGTACCAATTCCGGGGTGAGGAGGAATTACACCCGTAGTCGCGGTTCGTCACCCGTAGTCGCGGTTCGTGCGTGGAGGGCATACAACGC
CGGCTCGCAGCGTGTAAACGCGAGTATGGAACCGCGCCAAGAGATTATATTTTTCCTGATTTAAACATTGTAATATCTTTCGAGTATGGAACCGCGCCAACGAGTATGGAACCGCGCCAAGCGTGGAGGGCATACAACGC
CGGCTCGCAGCGTGTAAACGCACCCGTAGTCGCGGTTCGTCTATAATAATGGCAGCCATTGTATTGTCGTTCCCAGGCCCCACCCGTAGTCGCGGTTCGTCACCCGTAGTCGCGGTTCGTGCGTGGAGGGCATACAACGC
CGGCTCGCAGCGTGTAAACGCGAGTATGGAACCGCGCCAAACCTACTTCCATACTTCAGTTTACCCAGCTCTCCCCTCTGCGAGTATGGAACCGCGCCAACGAGTATGGAACCGCGCCAAGCGTGGAGGGCATACAACGC
CGGCTCGCAGCGTGTAAACGCACCCGTAGTCGCGGTTCGTGACTTTGTACTGACGGTTCATTCTGTAGGGATGTAAATGGCACCCGTAGTCGCGGTTCGTCACCCGTAGTCGCGGTTCGTGCGTGGAGGGCATACAACGC
CGGCTCGCAGCGTGTAAACGCGAGTATGGAACCGCGCCAAAAGATCAGACTTTGGTCCCCAGAACCCATATCAGGTAACTCGAGTATGGAACCGCGCCAACGAGTATGGAACCGCGCCAAGCGTGGAGGGCATACAACGC
CGGCTCGCAGCGTGTAAACGCACCCGTAGTCGCGGTTCGTTAGTAAAAATAAAACGTAAAAAGTAGAAAGAGAGAGCTCTCACCCGTAGTCGCGGTTCGTCACCCGTAGTCGCGGTTCGTGCGTGGAGGGCATACAACGC
CGGCTCGCAGCGTGTAAACGCGAGTATGGAACCGCGCCAAGCTGTGCCTTATCATATTCTTTCCACCTGTCTCCTAACTGCGAGTATGGAACCGCGCCAACGAGTATGGAACCGCGCCAAGCGTGGAGGGCATACAACGC
CGGCTCGCAGCGTGTAAACGCACCCGTAGTCGCGGTTCGTTCATATCTTATGTGCTTCCTAATAGTTGAATATCTCTTTTCACCCGTAGTCGCGGTTCGTCACCCGTAGTCGCGGTTCGTGCGTGGAGGGCATACAACGC
CGGCTCGCAGCGTGTAAACGCGAGTATGGAACCGCGCCAACATGTCTCTAAGCTGTCTTCCCAACACTCAGTGTGCCATCCGAGTATGGAACCGCGCCAACGAGTATGGAACCGCGCCAAGCGTGGAGGGCATACAACGC
CGGCTCGCAGCGTGTAAACGCACCCGTAGTCGCGGTTCGTCCACCCACCCCTGTAATCTCTCTTCTACATCTTAGCTTCCCACCCGTAGTCGCGGTTCGTCACCCGTAGTCGCGGTTCGTGCGTGGAGGGCATACAACGC
CGGCTCGCAGCGTGTAAACGCGAGTATGGAACCGCGCCAATTTCTTCTGTTTCTCATTCCGCTTAACGTCGTGGTTTTTGCGAGTATGGAACCGCGCCAACGAGTATGGAACCGCGCCAAGCGTGGAGGGCATACAACGC
CGGCTCGCAGCGTGTAAACGCACCCGTAGTCGCGGTTCGTTGTTTTCCCTGAAAACTCACTATCCCCATATCTGTTCTGTCACCCGTAGTCGCGGTTCGTCACCCGTAGTCGCGGTTCGTGCGTGGAGGGCATACAACGC
CGGCTCGCAGCGTGTAAACGCGAGTATGGAACCGCGCCAAAGAACTAATGATTGATTCCTCATGCATCAGCAGACTTACTCGAGTATGGAACCGCGCCAACGAGTATGGAACCGCGCCAAGCGTGGAGGGCATACAACGC
CGGCTCGCAGCGTGTAAACGCACCCGTAGTCGCGGTTCGTACAGAGATCATCCCAGAATTGTAAGGCAGAGTGCTTCTGCCACCCGTAGTCGCGGTTCGTCACCCGTAGTCGCGGTTCGTGCGTGGAGGGCATACAACGC
CGGCTCGCAGCGTGTAAACGCGAGTATGGAACCGCGCCAAACTCGGACAGACACGTGTACATCTTAACTTTGTGAACCTGCGAGTATGGAACCGCGCCAACGAGTATGGAACCGCGCCAAGCGTGGAGGGCATACAACGC
CGGCTCGCAGCGTGTAAACGCACCCGTAGTCGCGGTTCGTAGCTAGTCAGACTGACGCTGTGGTTGTTTTCAAAGTCTTACACCCGTAGTCGCGGTTCGTCACCCGTAGTCGCGGTTCGTGCGTGGAGGGCATACAACGC
CGGCTCGCAGCGTGTAAACGCGAGTATGGAACCGCGCCAATTCTAATCCACAAAGACTCCGAGGGATGCCCACTAAGAAGCGAGTATGGAACCGCGCCAACGAGTATGGAACCGCGCCAAGCGTGGAGGGCATACAACGC
CGGCTCGCAGCGTGTAAACGCACCCGTAGTCGCGGTTCGTATGGCAAGTTTAGACTGACTGTATCGGTGCTCAACCTGTCCACCCGTAGTCGCGGTTCGTCACCCGTAGTCGCGGTTCGTGCGTGGAGGGCATACAACGC
CGGCTCGCAGCGTGTAAACGCGAGTATGGAACCGCGCCAAGGAATAGTCCATTTTAGGACAGTGCTGGGTGTGTAAGAACCGAGTATGGAACCGCGCCAACGAGTATGGAACCGCGCCAAGCGTGGAGGGCATACAACGC
CGGCTCGCAGCGTGTAAACGCACCCGTAGTCGCGGTTCGTGTGTTTGGAAAGGATATAATAATTTTTAGCGATGATCTGGCACCCGTAGTCGCGGTTCGTCACCCGTAGTCGCGGTTCGTGCGTGGAGGGCATACAACGC
CGGCTCGCAGCGTGTAAACGCGAGTATGGAACCGCGCCAATATTTAAGCCGACATTCCTGATAGATGAACGTGCTGGCCTCGAGTATGGAACCGCGCCAACGAGTATGGAACCGCGCCAAGCGTGGAGGGCATACAACGC
CGGCTCGCAGCGTGTAAACGCACCCGTAGTCGCGGTTCGTGATTATTTCTGTCCTGCTCCACTTGGGGAAGGTGAGTCTGCACCCGTAGTCGCGGTTCGTCACCCGTAGTCGCGGTTCGTGCGTGGAGGGCATACAACGC
CGGCTCGCAGCGTGTAAACGCGAGTATGGAACCGCGCCAAATTCTCTAAAATTGTGTGCGGGAAGGTACCAGCCTCACTGCGAGTATGGAACCGCGCCAACGAGTATGGAACCGCGCCAAGCGTGGAGGGCATACAACGC
CGGCTCGCAGCGTGTAAACGCACCCGTAGTCGCGGTTCGTTACCATTGTCCTCTCTTTTCCTTTGTAGCCTGAGATGGGGCACCCGTAGTCGCGGTTCGTCACCCGTAGTCGCGGTTCGTGCGTGGAGGGCATACAACGC
CGGCTCGCAGCGTGTAAACGCGAGTATGGAACCGCGCCAATTTGCTCTTCTGTGGGGTGTTTTTCCTGCTTCTGCTTTTCCGAGTATGGAACCGCGCCAACGAGTATGGAACCGCGCCAAGCGTGGAGGGCATACAACGC
CGGCTCGCAGCGTGTAAACGCACCCGTAGTCGCGGTTCGTAACCTTGCTAGTCACTCTTTCCACCAGATAATCTGGCAGGCACCCGTAGTCGCGGTTCGTCACCCGTAGTCGCGGTTCGTGCGTGGAGGGCATACAACGC
CGGCTCGCAGCGTGTAAACGCGAGTATGGAACCGCGCCAAGGGAGGGAGGGATAGGAAAAGTTCATTCCCAACTTCTTGGCGAGTATGGAACCGCGCCAACGAGTATGGAACCGCGCCAAGCGTGGAGGGCATACAACGC
CGGCTCGCAGCGTGTAAACGCACCCGTAGTCGCGGTTCGTCTCAACCCCCAAATGTCACCTTGGAACTTTGGACTAACAGCACCCGTAGTCGCGGTTCGTCACCCGTAGTCGCGGTTCGTGCGTGGAGGGCATACAACGC
CGGCTCGCAGCGTGTAAACGCGAGTATGGAACCGCGCCAAAGAGAAGTCCTCAAACACTCGAGTGGACTCAGTTCCAATGCGAGTATGGAACCGCGCCAACGAGTATGGAACCGCGCCAAGCGTGGAGGGCATACAACGC
CGGCTCGCAGCGTGTAAACGCACCCGTAGTCGCGGTTCGTAACAGATGGGCTACTAGTGTCATCTATTTCATATAAAGGGCACCCGTAGTCGCGGTTCGTCACCCGTAGTCGCGGTTCGTGCGTGGAGGGCATACAACGC
CGGCTCGCAGCGTGTAAACGCGAGTATGGAACCGCGCCAATTTATGGTCCAAAACTACCAGAGAGTACAAGTTTCTAAGACGAGTATGGAACCGCGCCAACGAGTATGGAACCGCGCCAAGCGTGGAGGGCATACAACGC
CGGCTCGCAGCGTGTAAACGCACCCGTAGTCGCGGTTCGTCCAACTTGGTAGAAATGGGCTTTAAAGGGAAGCTGTCTTTCACCCGTAGTCGCGGTTCGTCACCCGTAGTCGCGGTTCGTGCGTGGAGGGCATACAACGC
CGGCTCGCAGCGTGTAAACGCGAGTATGGAACCGCGCCAAGCACTGTGGAACGAGGATACATCTGACTGCAAGTATAGGCCGAGTATGGAACCGCGCCAACGAGTATGGAACCGCGCCAAGCGTGGAGGGCATACAACGC
CGGCTCGCAGCGTGTAAACGCACCCGTAGTCGCGGTTCGTGAGACTAAGGGCAGAAGAGTGAACAGATACAGACACAGGGCACCCGTAGTCGCGGTTCGTCACCCGTAGTCGCGGTTCGTGCGTGGAGGGCATACAACGC
CGGCTCGCAGCGTGTAAACGCGAGTATGGAACCGCGCCAACTGGGGAAGCCTTGTCCTCACTATACATTTGAAGGTCTTACGAGTATGGAACCGCGCCAACGAGTATGGAACCGCGCCAAGCGTGGAGGGCATACAACGC
CGGCTCGCAGCGTGTAAACGCACCCGTAGTCGCGGTTCGTTATGCTTCTAAATGACTGGGCTAGTTTGGGGAAACACCCCCACCCGTAGTCGCGGTTCGTCACCCGTAGTCGCGGTTCGTGCGTGGAGGGCATACAACGC
CGGCTCGCAGCGTGTAAACGCGAGTATGGAACCGCGCCAACCTAAATGCAATTTCACATTGACCAGAGCAAAATATTCCCCGAGTATGGAACCGCGCCAACGAGTATGGAACCGCGCCAAGCGTGGAGGGCATACAACGC
CGGCTCGCAGCGTGTAAACGCACCCGTAGTCGCGGTTCGTAAGAATAATGACTCCAGTTTTCTGCCTTTATTTTATTTTACACCCGTAGTCGCGGTTCGTCACCCGTAGTCGCGGTTCGTGCGTGGAGGGCATACAACGC
CGGCTCGCAGCGTGTAAACGCGAGTATGGAACCGCGCCAACCTTCCCCAGATACGTGTGAGGACATTTTTATGCACAATGCGAGTATGGAACCGCGCCAACGAGTATGGAACCGCGCCAAGCGTGGAGGGCATACAACGC
CGGCTCGCAGCGTGTAAACGCACCCGTAGTCGCGGTTCGTAATTTCAGAGGGCCAGCCTTTTCCTTTCAACTGCACATACCACCCGTAGTCGCGGTTCGTCACCCGTAGTCGCGGTTCGTGCGTGGAGGGCATACAACGC
CGGCTCGCAGCGTGTAAACGCGAGTATGGAACCGCGCCAAAGTAAATCTGACATGGTACAAAACACCTAGCAAAAGCCCACGAGTATGGAACCGCGCCAACGAGTATGGAACCGCGCCAAGCGTGGAGGGCATACAACGC
CGGCTCGCAGCGTGTAAACGCACCCGTAGTCGCGGTTCGTCTAACAACAGACACCTTAGAGTTCACCAGGACCAGACCTGCACCCGTAGTCGCGGTTCGTCACCCGTAGTCGCGGTTCGTGCGTGGAGGGCATACAACGC
CGGCTCGCAGCGTGTAAACGCGAGTATGGAACCGCGCCAATTCTTCCATTGACACTGGAGGACTCCGGTATCTATCAGTGCGAGTATGGAACCGCGCCAACGAGTATGGAACCGCGCCAAGCGTGGAGGGCATACAACGC
CGGCTCGCAGCGTGTAAACGCACCCGTAGTCGCGGTTCGTATAAGGTAAGTCCTTCATTTAAAGTGGAACTAATTCCCAACACCCGTAGTCGCGGTTCGTCACCCGTAGTCGCGGTTCGTGCGTGGAGGGCATACAACGC
CGGCTCGCAGCGTGTAAACGCGAGTATGGAACCGCGCCAACCCTCTCCATTTCTAAAGACAACTTTTTAAGAAAATGGGTCGAGTATGGAACCGCGCCAACGAGTATGGAACCGCGCCAAGCGTGGAGGGCATACAACGC
CGGCTCGCAGCGTGTAAACGCACCCGTAGTCGCGGTTCGTTTGGCCTTTATTTTGGAGACTTGTTATATAGCCTAGACAACACCCGTAGTCGCGGTTCGTCACCCGTAGTCGCGGTTCGTGCGTGGAGGGCATACAACGC
CGGCTCGCAGCGTGTAAACGCGAGTATGGAACCGCGCCAACCAACTGCTTTCTAAAGTACTGAAAGGACAGGTGTGAACCCGAGTATGGAACCGCGCCAACGAGTATGGAACCGCGCCAAGCGTGGAGGGCATACAACGC
CGGCTCGCAGCGTGTAAACGCACCCGTAGTCGCGGTTCGTAGCTTTAGAAATAACTTTTGGAGCACAGATTGCACCATCTCACCCGTAGTCGCGGTTCGTCACCCGTAGTCGCGGTTCGTGCGTGGAGGGCATACAACGC
CGGCTCGCAGCGTGTAAACGCGAGTATGGAACCGCGCCAACATTGAAGTTTTAGCCCAGACCAGCTTACAGAGAGAGGTGCGAGTATGGAACCGCGCCAACGAGTATGGAACCGCGCCAAGCGTGGAGGGCATACAACGC
CGGCTCGCAGCGTGTAAACGCACCCGTAGTCGCGGTTCGTATCAATGAGATTGCTGCCATTTCCGAAGATGGCTAATGGTCACCCGTAGTCGCGGTTCGTCACCCGTAGTCGCGGTTCGTGCGTGGAGGGCATACAACGC
CGGCTCGCAGCGTGTAAACGCGAGTATGGAACCGCGCCAAGAAAACTGGCTGATCCAGACCCAACTAGATCATTCAAACACGAGTATGGAACCGCGCCAACGAGTATGGAACCGCGCCAAGCGTGGAGGGCATACAACGC
CGGCTCGCAGCGTGTAAACGCACCCGTAGTCGCGGTTCGTCTTAAGGCAGACATTTGAAAGCTAGCAAATCTGGGAGATGCACCCGTAGTCGCGGTTCGTCACCCGTAGTCGCGGTTCGTGCGTGGAGGGCATACAACGC
CGGCTCGCAGCGTGTAAACGCGAGTATGGAACCGCGCCAAAGTGTCTACATGAATCCATGTGCCAGAGGTAATGTTTTTGCGAGTATGGAACCGCGCCAACGAGTATGGAACCGCGCCAAGCGTGGAGGGCATACAACGC
CGGCTCGCAGCGTGTAAACGCACCCGTAGTCGCGGTTCGTTGGACTACTGAACTATTTCCATGGAAGACAATTTTGCTTGCACCCGTAGTCGCGGTTCGTCACCCGTAGTCGCGGTTCGTGCGTGGAGGGCATACAACGC
CGGCTCGCAGCGTGTAAACGCGAGTATGGAACCGCGCCAAGTACTAGAGTCTGCTAGAAAATACGTGCCCCACCAAAGGCCGAGTATGGAACCGCGCCAACGAGTATGGAACCGCGCCAAGCGTGGAGGGCATACAACGC
CGGCTCGCAGCGTGTAAACGCACCCGTAGTCGCGGTTCGTAGTTCTCTCCCTTCCCTTCTCTTTTCCTTTTCAGTTTGTACACCCGTAGTCGCGGTTCGTCACCCGTAGTCGCGGTTCGTGCGTGGAGGGCATACAACGC
CGGCTCGCAGCGTGTAAACGCGAGTATGGAACCGCGCCAATTTTCAAGAGTTCAATAAAACCCACCTGTAAAACTCATTTCGAGTATGGAACCGCGCCAACGAGTATGGAACCGCGCCAAGCGTGGAGGGCATACAACGC
CGGCTCGCAGCGTGTAAACGCACCCGTAGTCGCGGTTCGTTGAGAATTAAAATTCTCTGACTTTCCACATAAGCTTGACTCACCCGTAGTCGCGGTTCGTCACCCGTAGTCGCGGTTCGTGCGTGGAGGGCATACAACGC
CGGCTCGCAGCGTGTAAACGCGAGTATGGAACCGCGCCAAACAATGTATTATGTACTCTCTCTAAACCTTGCCTTTCCCACGAGTATGGAACCGCGCCAACGAGTATGGAACCGCGCCAAGCGTGGAGGGCATACAACGC
CGGCTCGCAGCGTGTAAACGCACCCGTAGTCGCGGTTCGTAATTGGGTGTGTTCTGTACGCCTTTAAACTTTGTTCACCTCACCCGTAGTCGCGGTTCGTCACCCGTAGTCGCGGTTCGTGCGTGGAGGGCATACAACGC
CGGCTCGCAGCGTGTAAACGCGAGTATGGAACCGCGCCAACAGCTTTTAGTGATTAGGTTCCATGCTGTCGACAGTTTTACGAGTATGGAACCGCGCCAACGAGTATGGAACCGCGCCAAGCGTGGAGGGCATACAACGC
CGGCTCGCAGCGTGTAAACGCACCCGTAGTCGCGGTTCGTATACAGGCAGTCTCACAGATCAGATGTGTATAAGTGTAGGCACCCGTAGTCGCGGTTCGTCACCCGTAGTCGCGGTTCGTGCGTGGAGGGCATACAACGC
CGGCTCGCAGCGTGTAAACGCGAGTATGGAACCGCGCCAATTCTGTACCAGAAGTGAAGTGTAAGCACTGTATGGAGTCTCGAGTATGGAACCGCGCCAACGAGTATGGAACCGCGCCAAGCGTGGAGGGCATACAACGC
CGGCTCGCAGCGTGTAAACGCACCCGTAGTCGCGGTTCGTATAAATAGTTCAAGAGGTTCATGGTGGCCCTCAGTGGCTCCACCCGTAGTCGCGGTTCGTCACCCGTAGTCGCGGTTCGTGCGTGGAGGGCATACAACGC
CGGCTCGCAGCGTGTAAACGCGAGTATGGAACCGCGCCAATGAATGAGACACCAGTGTCTACCCTGATGAATACCACTTACGAGTATGGAACCGCGCCAACGAGTATGGAACCGCGCCAAGCGTGGAGGGCATACAACGC
CGGCTCGCAGCGTGTAAACGCACCCGTAGTCGCGGTTCGTTGGTTAGTGCATGGTTTGAGGGTTGGTTATTCTTTACTTCCACCCGTAGTCGCGGTTCGTCACCCGTAGTCGCGGTTCGTGCGTGGAGGGCATACAACGC
CGGCTCGCAGCGTGTAAACGCGAGTATGGAACCGCGCCAAGAGGCAGAGGGTTTGTGCAGTGTCTAGAAAATAATAAGAACGAGTATGGAACCGCGCCAACGAGTATGGAACCGCGCCAAGCGTGGAGGGCATACAACGC
CGGCTCGCAGCGTGTAAACGCACCCGTAGTCGCGGTTCGTTCTGAAAATAGCTGACTGAATTCTGAGACTGCTTAAGAGTCACCCGTAGTCGCGGTTCGTCACCCGTAGTCGCGGTTCGTGCGTGGAGGGCATACAACGC
CGGCTCGCAGCGTGTAAACGCGAGTATGGAACCGCGCCAAGGCTGCATTCTGCTGTGTTTCATTGTTATTTTGCTTGTTTCGAGTATGGAACCGCGCCAACGAGTATGGAACCGCGCCAAGCGTGGAGGGCATACAACGC
CGGCTCGCAGCGTGTAAACGCACCCGTAGTCGCGGTTCGTCCCACAACTGCTACCAAATAGCTGTGAACCTAACCGTTTTCACCCGTAGTCGCGGTTCGTCACCCGTAGTCGCGGTTCGTGCGTGGAGGGCATACAACGC
CGGCTCGCAGCGTGTAAACGCGAGTATGGAACCGCGCCAATTTTGTTACTGTTAGAATTGTAAATAAATATCTGATATGTCGAGTATGGAACCGCGCCAACGAGTATGGAACCGCGCCAAGCGTGGAGGGCATACAACGC
CGGCTCGCAGCGTGTAAACGCACCCGTAGTCGCGGTTCGTGGATTATTCAAACGTCTTACTTTTTCCTTTGCTGAATTTTCACCCGTAGTCGCGGTTCGTCACCCGTAGTCGCGGTTCGTGCGTGGAGGGCATACAACGC
CGGCTCGCAGCGTGTAAACGCGAGTATGGAACCGCGCCAAGGATTTTGTTTCCTAGGGAATGACACAGGTCCTTGAAGGTCGAGTATGGAACCGCGCCAACGAGTATGGAACCGCGCCAAGCGTGGAGGGCATACAACGC
CGGCTCGCAGCGTGTAAACGCACCCGTAGTCGCGGTTCGTTTCACACTGGCAAATTATTTATCATCTCTTCTCTTCTTGTCACCCGTAGTCGCGGTTCGTCACCCGTAGTCGCGGTTCGTGCGTGGAGGGCATACAACGC
CGGCTCGCAGCGTGTAAACGCGAGTATGGAACCGCGCCAACTACTTCTGCAGAGGAGATCGAGTTTGGTCCTCTTTACAGCGAGTATGGAACCGCGCCAACGAGTATGGAACCGCGCCAAGCGTGGAGGGCATACAACGC
CGGCTCGCAGCGTGTAAACGCACCCGTAGTCGCGGTTCGTTCTCTTCCTCTCTCTCCCTAACCTGGTATAAGCCCCTTTGCACCCGTAGTCGCGGTTCGTCACCCGTAGTCGCGGTTCGTGCGTGGAGGGCATACAACGC
CGGCTCGCAGCGTGTAAACGCGAGTATGGAACCGCGCCAAGTCGTTCAAGATGAAGCCTTCTGTCTTCTCAGACAGCCTGCGAGTATGGAACCGCGCCAACGAGTATGGAACCGCGCCAAGCGTGGAGGGCATACAACGC
CGGCTCGCAGCGTGTAAACGCACCCGTAGTCGCGGTTCGTTGTGATCAGCTCGATCTTCTTCGCGTTCATATCCTTTGCCCACCCGTAGTCGCGGTTCGTCACCCGTAGTCGCGGTTCGTGCGTGGAGGGCATACAACGC
CGGCTCGCAGCGTGTAAACGCGAGTATGGAACCGCGCCAATTGACAGAGTGTGAGGTTCTCAAAGGTGCTTGATCACCACCGAGTATGGAACCGCGCCAACGAGTATGGAACCGCGCCAAGCGTGGAGGGCATACAACGC
CGGCTCGCAGCGTGTAAACGCACCCGTAGTCGCGGTTCGTTTGCCAGATACTAAAGATGCAAATAAATAACTCACGGTTCCACCCGTAGTCGCGGTTCGTCACCCGTAGTCGCGGTTCGTGCGTGGAGGGCATACAACGC
CGGCTCGCAGCGTGTAAACGCGAGTATGGAACCGCGCCAAAATGTCTTGTAGTTCCACTTCCTGTCTTGTAGCTCCACTTCGAGTATGGAACCGCGCCAACGAGTATGGAACCGCGCCAAGCGTGGAGGGCATACAACGC
CGGCTCGCAGCGTGTAAACGCACCCGTAGTCGCGGTTCGTTCTTGTAGCTCTACTTCCTGTCTTGTAGCTCCACTTCCTGCACCCGTAGTCGCGGTTCGTCACCCGTAGTCGCGGTTCGTGCGTGGAGGGCATACAACGC
CGGCTCGCAGCGTGTAAACGCGAGTATGGAACCGCGCCAAGTTTCTTAGTTCCCAACCCTTTCAAGGAGTTTGTCAGTCTCGAGTATGGAACCGCGCCAACGAGTATGGAACCGCGCCAAGCGTGGAGGGCATACAACGC
CGGCTCGCAGCGTGTAAACGCACCCGTAGTCGCGGTTCGTATCGATGTTGTGGAAGTATTAACAGCAGGCCTTATAAATCCACCCGTAGTCGCGGTTCGTCACCCGTAGTCGCGGTTCGTGCGTGGAGGGCATACAACGC
CGGCTCGCAGCGTGTAAACGCGAGTATGGAACCGCGCCAATTTATTCGTTTGTTTGCTTCATCAATTTCTGTTCTTGTCTCGAGTATGGAACCGCGCCAACGAGTATGGAACCGCGCCAAGCGTGGAGGGCATACAACGC
CGGCTCGCAGCGTGTAAACGCACCCGTAGTCGCGGTTCGTCTCCTAATCCCTTTGTTTGACTTTTGGTTTTAATTTGCTACACCCGTAGTCGCGGTTCGTCACCCGTAGTCGCGGTTCGTGCGTGGAGGGCATACAACGC
CGGCTCGCAGCGTGTAAACGCGAGTATGGAACCGCGCCAATTTATGAACATTGTGAGATAGACTCTTCTCTCACTAAACCCGAGTATGGAACCGCGCCAACGAGTATGGAACCGCGCCAAGCGTGGAGGGCATACAACGC
CGGCTCGCAGCGTGTAAACGCACCCGTAGTCGCGGTTCGTTTCTGACATTTAAGGTCGTGGCTTCCTTCTAAGCCGCATCCACCCGTAGTCGCGGTTCGTCACCCGTAGTCGCGGTTCGTGCGTGGAGGGCATACAACGC
CGGCTCGCAGCGTGTAAACGCGAGTATGGAACCGCGCCAAGGTTTTGATCTATCATTCCATAAGCACCCGACTCAGGGCACGAGTATGGAACCGCGCCAACGAGTATGGAACCGCGCCAAGCGTGGAGGGCATACAACGC
CGGCTCGCAGCGTGTAAACGCACCCGTAGTCGCGGTTCGTGTTTTTGGAGGACTTGTTAATTTGCAGATGTAGCAATGTTCACCCGTAGTCGCGGTTCGTCACCCGTAGTCGCGGTTCGTGCGTGGAGGGCATACAACGC
CGGCTCGCAGCGTGTAAACGCGAGTATGGAACCGCGCCAATATTTTTAAAATTAACTTTTCTGTTTGTGATAGAAGGCAGCGAGTATGGAACCGCGCCAACGAGTATGGAACCGCGCCAAGCGTGGAGGGCATACAACGC
CGGCTCGCAGCGTGTAAACGCACCCGTAGTCGCGGTTCGTACAGAGAGCATATTCCAAATGATCTCAAAACTTTGAAATTCACCCGTAGTCGCGGTTCGTCACCCGTAGTCGCGGTTCGTGCGTGGAGGGCATACAACGC
CGGCTCGCAGCGTGTAAACGCGAGTATGGAACCGCGCCAAGCTGGCTTTTTGAACCAACATATGTTTAACCTCTGTAAATCGAGTATGGAACCGCGCCAACGAGTATGGAACCGCGCCAAGCGTGGAGGGCATACAACGC
CGGCTCGCAGCGTGTAAACGCACCCGTAGTCGCGGTTCGTCTTGTGTATTGAAGAGAATGTAAATACTGAAAGTTGGGCTCACCCGTAGTCGCGGTTCGTCACCCGTAGTCGCGGTTCGTGCGTGGAGGGCATACAACGC
CGGCTCGCAGCGTGTAAACGCGAGTATGGAACCGCGCCAATGGATTGTGTTATGCAGGCCAGTGAGAGAAAAGCGTTAATCGAGTATGGAACCGCGCCAACGAGTATGGAACCGCGCCAAGCGTGGAGGGCATACAACGC
CGGCTCGCAGCGTGTAAACGCACCCGTAGTCGCGGTTCGTATTAGTGTGGTTATTCATTTCACTACACATCTGACATTGACACCCGTAGTCGCGGTTCGTCACCCGTAGTCGCGGTTCGTGCGTGGAGGGCATACAACGC
CGGCTCGCAGCGTGTAAACGCGAGTATGGAACCGCGCCAAGTCTGCGCTATGCTTTTGAGATATTATTTACAGAAATATTCGAGTATGGAACCGCGCCAACGAGTATGGAACCGCGCCAAGCGTGGAGGGCATACAACGC
CGGCTCGCAGCGTGTAAACGCACCCGTAGTCGCGGTTCGTATTACTCTGGCTCTTAACTCTTAACAACAGTTCCCACATGCACCCGTAGTCGCGGTTCGTCACCCGTAGTCGCGGTTCGTGCGTGGAGGGCATACAACGC
CGGCTCGCAGCGTGTAAACGCGAGTATGGAACCGCGCCAATATATGACATATGTGTGCCCAGCTAGCATCTCTTAGAAAACGAGTATGGAACCGCGCCAACGAGTATGGAACCGCGCCAAGCGTGGAGGGCATACAACGC
CGGCTCGCAGCGTGTAAACGCACCCGTAGTCGCGGTTCGTTGAATTTTCTTAGTGAAAATGATCTCATTTTCTGAAAATGCACCCGTAGTCGCGGTTCGTCACCCGTAGTCGCGGTTCGTGCGTGGAGGGCATACAACGC
CGGCTCGCAGCGTGTAAACGCGAGTATGGAACCGCGCCAATATTATTGTTCTGCACTTTCACACCATCATACAAGACTTCCGAGTATGGAACCGCGCCAACGAGTATGGAACCGCGCCAAGCGTGGAGGGCATACAACGC
CGGCTCGCAGCGTGTAAACGCACCCGTAGTCGCGGTTCGTTTTCTAGTATTTTTCAGGCTCTGTGGACTTTGTTATTATTCACCCGTAGTCGCGGTTCGTCACCCGTAGTCGCGGTTCGTGCGTGGAGGGCATACAACGC
CGGCTCGCAGCGTGTAAACGCGAGTATGGAACCGCGCCAATCTTTCTTCCCTTTTTGAAGGTAATAGGCCTGAATCTCCGCGAGTATGGAACCGCGCCAACGAGTATGGAACCGCGCCAAGCGTGGAGGGCATACAACGC
CGGCTCGCAGCGTGTAAACGCACCCGTAGTCGCGGTTCGTCCTCAAAATTATTCTCCTTAACTTTGGAGTTTAGTAGTATCACCCGTAGTCGCGGTTCGTCACCCGTAGTCGCGGTTCGTGCGTGGAGGGCATACAACGC
CGGCTCGCAGCGTGTAAACGCGAGTATGGAACCGCGCCAACTGGTGAATGAAGATAGAGATTTCTTATCTATTTTGCAAACGAGTATGGAACCGCGCCAACGAGTATGGAACCGCGCCAAGCGTGGAGGGCATACAACGC
CGGCTCGCAGCGTGTAAACGCACCCGTAGTCGCGGTTCGTTTGAAATATAGAGTATTGTGTCTTTCCTCCATTGTTTCTTCACCCGTAGTCGCGGTTCGTCACCCGTAGTCGCGGTTCGTGCGTGGAGGGCATACAACGC
CGGCTCGCAGCGTGTAAACGCGAGTATGGAACCGCGCCAAACTACTTTCTTCAGTGTTTGCTTCCTGGACTGCTTTTCTACGAGTATGGAACCGCGCCAACGAGTATGGAACCGCGCCAAGCGTGGAGGGCATACAACGC
CGGCTCGCAGCGTGTAAACGCACCCGTAGTCGCGGTTCGTTCCCATTTATTCTTGGGTATGTAAAACCATCTGTTAAATCCACCCGTAGTCGCGGTTCGTCACCCGTAGTCGCGGTTCGTGCGTGGAGGGCATACAACGC
CGGCTCGCAGCGTGTAAACGCGAGTATGGAACCGCGCCAAAGTTCACTTGAGTTTGTAATTTTCTTTCTTTCTTTTATTTCGAGTATGGAACCGCGCCAACGAGTATGGAACCGCGCCAAGCGTGGAGGGCATACAACGC
CGGCTCGCAGCGTGTAAACGCACCCGTAGTCGCGGTTCGTTTGATTAATTACAGTGTTAGAACTCAAACCCAGGGCCTTGCACCCGTAGTCGCGGTTCGTCACCCGTAGTCGCGGTTCGTGCGTGGAGGGCATACAACGC
CGGCTCGCAGCGTGTAAACGCGAGTATGGAACCGCGCCAAAAGGTATAACAGCACTGATCAGAAGGAACCTGAGATGCTGCGAGTATGGAACCGCGCCAACGAGTATGGAACCGCGCCAAGCGTGGAGGGCATACAACGC
CGGCTCGCAGCGTGTAAACGCACCCGTAGTCGCGGTTCGTGGCGCCGACTGGAAGGGCACTATTATAATTTTCAATCCTCCACCCGTAGTCGCGGTTCGTCACCCGTAGTCGCGGTTCGTGCGTGGAGGGCATACAACGC
CGGCTCGCAGCGTGTAAACGCGAGTATGGAACCGCGCCAATGTGTGTATTGTGGATATTTTTGCATGTGTGTGGGCATGCCGAGTATGGAACCGCGCCAACGAGTATGGAACCGCGCCAAGCGTGGAGGGCATACAACGC
CGGCTCGCAGCGTGTAAACGCACCCGTAGTCGCGGTTCGTTCTGTCCAGATTCATGCTCGCTTGCTCTTATACGTTATTCCACCCGTAGTCGCGGTTCGTCACCCGTAGTCGCGGTTCGTGCGTGGAGGGCATACAACGC
CGGCTCGCAGCGTGTAAACGCGAGTATGGAACCGCGCCAAGGGAAAGTCTCTTCATTAAACCCAGCACTTAACTATGCGGCGAGTATGGAACCGCGCCAACGAGTATGGAACCGCGCCAAGCGTGGAGGGCATACAACGC
CGGCTCGCAGCGTGTAAACGCACCCGTAGTCGCGGTTCGTCTTACTAGCAAGCTAACACTGTGGATTCCCTGTCTCTGCCCACCCGTAGTCGCGGTTCGTCACCCGTAGTCGCGGTTCGTGCGTGGAGGGCATACAACGC
CGGCTCGCAGCGTGTAAACGCGAGTATGGAACCGCGCCAACTCCAGCTGACCCCAAAGCACTCAGTTTTAAAAACATACTCGAGTATGGAACCGCGCCAACGAGTATGGAACCGCGCCAAGCGTGGAGGGCATACAACGC
CGGCTCGCAGCGTGTAAACGCACCCGTAGTCGCGGTTCGTACTGTATGTTGTACCCAATATTTATGGTAGAAGTTTGCATCACCCGTAGTCGCGGTTCGTCACCCGTAGTCGCGGTTCGTGCGTGGAGGGCATACAACGC
CGGCTCGCAGCGTGTAAACGCGAGTATGGAACCGCGCCAAGATCTTTTTATACCTGTATCATGTTTTCAGGGTTGACTAGCGAGTATGGAACCGCGCCAACGAGTATGGAACCGCGCCAAGCGTGGAGGGCATACAACGC
CGGCTCGCAGCGTGTAAACGCACCCGTAGTCGCGGTTCGTACACAAGTACATGCATACATTGCTCTTTGCATCAGGAGAGCACCCGTAGTCGCGGTTCGTCACCCGTAGTCGCGGTTCGTGCGTGGAGGGCATACAACGC
CGGCTCGCAGCGTGTAAACGCGAGTATGGAACCGCGCCAATGTACTAACTTATGTTGTGACTGATACATGGGAAATCCAACGAGTATGGAACCGCGCCAACGAGTATGGAACCGCGCCAAGCGTGGAGGGCATACAACGC
CGGCTCGCAGCGTGTAAACGCACCCGTAGTCGCGGTTCGTAGTGGGGTTGACTGTTATGTTATTCTCTTAAAGTAGATTACACCCGTAGTCGCGGTTCGTCACCCGTAGTCGCGGTTCGTGCGTGGAGGGCATACAACGC
CGGCTCGCAGCGTGTAAACGCGAGTATGGAACCGCGCCAATCAGGCTTAGGGAACAGTATGACATCAGGATAAGTCTTAACGAGTATGGAACCGCGCCAACGAGTATGGAACCGCGCCAAGCGTGGAGGGCATACAACGC
CGGCTCGCAGCGTGTAAACGCACCCGTAGTCGCGGTTCGTTCTCAAGGGGCATTAGCAACTTGACTATATGGTCCAACAACACCCGTAGTCGCGGTTCGTCACCCGTAGTCGCGGTTCGTGCGTGGAGGGCATACAACGC
CGGCTCGCAGCGTGTAAACGCGAGTATGGAACCGCGCCAATCCAGTCTCTTAGAAATGTGATCTATTTTCGTAATAATGCCGAGTATGGAACCGCGCCAACGAGTATGGAACCGCGCCAAGCGTGGAGGGCATACAACGC
CGGCTCGCAGCGTGTAAACGCACCCGTAGTCGCGGTTCGTCTATAACAATCTAACTGGAAAACGATTAATGGCTGCCATTCACCCGTAGTCGCGGTTCGTCACCCGTAGTCGCGGTTCGTGCGTGGAGGGCATACAACGC
CGGCTCGCAGCGTGTAAACGCGAGTATGGAACCGCGCCAATTATTTCTGTTTAAATCTTGATAATGAGATATCCCCCAAACGAGTATGGAACCGCGCCAACGAGTATGGAACCGCGCCAAGCGTGGAGGGCATACAACGC
CGGCTCGCAGCGTGTAAACGCACCCGTAGTCGCGGTTCGTAAAGTTAAGCCAGTGGGAAGTTTGTACCCTCCAGTAGATTCACCCGTAGTCGCGGTTCGTCACCCGTAGTCGCGGTTCGTGCGTGGAGGGCATACAACGC
CGGCTCGCAGCGTGTAAACGCGAGTATGGAACCGCGCCAACACTTCCAGTCACTGCAAGGGGCAGGATGATCTTTATACACGAGTATGGAACCGCGCCAACGAGTATGGAACCGCGCCAAGCGTGGAGGGCATACAACGC
CGGCTCGCAGCGTGTAAACGCACCCGTAGTCGCGGTTCGTGGTTAGTGTTAATGTGATGGCTCATGTGGATAATTGGAAGCACCCGTAGTCGCGGTTCGTCACCCGTAGTCGCGGTTCGTGCGTGGAGGGCATACAACGC
CGGCTCGCAGCGTGTAAACGCGAGTATGGAACCGCGCCAACAATGAGTCAGAGGTGGGATTGCTCAACTATGAAGCATGGCGAGTATGGAACCGCGCCAACGAGTATGGAACCGCGCCAAGCGTGGAGGGCATACAACGC
CGGCTCGCAGCGTGTAAACGCACCCGTAGTCGCGGTTCGTAGAGAGGTTTTTGGAATCTAAGAATTTGAGCTTTGAGACCCACCCGTAGTCGCGGTTCGTCACCCGTAGTCGCGGTTCGTGCGTGGAGGGCATACAACGC
CGGCTCGCAGCGTGTAAACGCGAGTATGGAACCGCGCCAAACCCCGAAGAAGTAGACCATGAAACTCATACAACAGCAAACGAGTATGGAACCGCGCCAACGAGTATGGAACCGCGCCAAGCGTGGAGGGCATACAACGC
CGGCTCGCAGCGTGTAAACGCACCCGTAGTCGCGGTTCGTAGACAAGCCCCAAACCACAAACTACAGATAGAAGACACAGCACCCGTAGTCGCGGTTCGTCACCCGTAGTCGCGGTTCGTGCGTGGAGGGCATACAACGC
CGGCTCGCAGCGTGTAAACGCGAGTATGGAACCGCGCCAAGGAAGAGGAGAACTCAGCTGTGAGTTTGCTTTTGGTCAAACGAGTATGGAACCGCGCCAACGAGTATGGAACCGCGCCAAGCGTGGAGGGCATACAACGC
CGGCTCGCAGCGTGTAAACGCACCCGTAGTCGCGGTTCGTTCCAAGGATTAAGTGTTGAGTTTTGCCCATTAATGTAACACACCCGTAGTCGCGGTTCGTCACCCGTAGTCGCGGTTCGTGCGTGGAGGGCATACAACGC
CGGCTCGCAGCGTGTAAACGCGAGTATGGAACCGCGCCAATGTTTTGGTACCTTTGAGATTAGTTGTAATGTGTCTAATGCGAGTATGGAACCGCGCCAACGAGTATGGAACCGCGCCAAGCGTGGAGGGCATACAACGC
CGGCTCGCAGCGTGTAAACGCACCCGTAGTCGCGGTTCGTTAGACTGTAAATAATCTCTAGGTGCCACATAAATTTATATCACCCGTAGTCGCGGTTCGTCACCCGTAGTCGCGGTTCGTGCGTGGAGGGCATACAACGC
CGGCTCGCAGCGTGTAAACGCGAGTATGGAACCGCGCCAATATCACTCCCCCATTTTATAGAGCATATCTATGAAAATAACGAGTATGGAACCGCGCCAACGAGTATGGAACCGCGCCAAGCGTGGAGGGCATACAACGC
CGGCTCGCAGCGTGTAAACGCACCCGTAGTCGCGGTTCGTCACTCCACACACTCATTTGAATGCCTCTTGTATTCAAAGTCACCCGTAGTCGCGGTTCGTCACCCGTAGTCGCGGTTCGTGCGTGGAGGGCATACAACGC
CGGCTCGCAGCGTGTAAACGCGAGTATGGAACCGCGCCAATTATTGTGGTGCCTTATCCACCCAACCCCTAATAGTAGGTCGAGTATGGAACCGCGCCAACGAGTATGGAACCGCGCCAAGCGTGGAGGGCATACAACGC
CGGCTCGCAGCGTGTAAACGCACCCGTAGTCGCGGTTCGTATCCTTAGGACTTGTTGGCCAACCAGTTCTGACAAGTCAGCACCCGTAGTCGCGGTTCGTCACCCGTAGTCGCGGTTCGTGCGTGGAGGGCATACAACGC
CGGCTCGCAGCGTGTAAACGCGAGTATGGAACCGCGCCAACACCTCATGTCTAGGTCTAGTTTACACACAACACCACACACGAGTATGGAACCGCGCCAACGAGTATGGAACCGCGCCAAGCGTGGAGGGCATACAACGC
CGGCTCGCAGCGTGTAAACGCACCCGTAGTCGCGGTTCGTAGGTGGCCTTGAGGTGGAGAAGAATATTCTTCATCTGCAGCACCCGTAGTCGCGGTTCGTCACCCGTAGTCGCGGTTCGTGCGTGGAGGGCATACAACGC
CGGCTCGCAGCGTGTAAACGCGAGTATGGAACCGCGCCAACCTCCATGAAATCTTTGCAGTTCTTCTCAGCTCCCATTAGCGAGTATGGAACCGCGCCAACGAGTATGGAACCGCGCCAAGCGTGGAGGGCATACAACGC
CGGCTCGCAGCGTGTAAACGCACCCGTAGTCGCGGTTCGTAGTGTTTGTATCACCCATTTTAGTGTGTATCCTTACCAAGCACCCGTAGTCGCGGTTCGTCACCCGTAGTCGCGGTTCGTGCGTGGAGGGCATACAACGC
CGGCTCGCAGCGTGTAAACGCGAGTATGGAACCGCGCCAACTTGAGATAGATATAAATAGAAATAAACAGATCTCTCTCTCGAGTATGGAACCGCGCCAACGAGTATGGAACCGCGCCAAGCGTGGAGGGCATACAACGC
CGGCTCGCAGCGTGTAAACGCACCCGTAGTCGCGGTTCGTTATCTATTTACCTATCTATCTTATCTCTCTCTGTGTGTGTCACCCGTAGTCGCGGTTCGTCACCCGTAGTCGCGGTTCGTGCGTGGAGGGCATACAACGC
CGGCTCGCAGCGTGTAAACGCGAGTATGGAACCGCGCCAACCCACAGGTTGAGGAACAGTGATATAGACACATTTCCGCACGAGTATGGAACCGCGCCAACGAGTATGGAACCGCGCCAAGCGTGGAGGGCATACAACGC
CGGCTCGCAGCGTGTAAACGCACCCGTAGTCGCGGTTCGTGACTAGAATTTGCTAGCACTCATTCCTTTCTTGTGTGTGTCACCCGTAGTCGCGGTTCGTCACCCGTAGTCGCGGTTCGTGCGTGGAGGGCATACAACGC
CGGCTCGCAGCGTGTAAACGCGAGTATGGAACCGCGCCAATATTTTATACGTGTCAGTGTTTGCCTGCATATGTGTCTGTCGAGTATGGAACCGCGCCAACGAGTATGGAACCGCGCCAAGCGTGGAGGGCATACAACGC
CGGCTCGCAGCGTGTAAACGCACCCGTAGTCGCGGTTCGTGGAACTGAACCCAGGGCCTATCAGTAAGTGGCTTAACTTCCACCCGTAGTCGCGGTTCGTCACCCGTAGTCGCGGTTCGTGCGTGGAGGGCATACAACGC
CGGCTCGCAGCGTGTAAACGCGAGTATGGAACCGCGCCAACATCTTAACTATCTCTCCAGCCACAACATAGCTTCTTCTTCGAGTATGGAACCGCGCCAACGAGTATGGAACCGCGCCAAGCGTGGAGGGCATACAACGC
CGGCTCGCAGCGTGTAAACGCACCCGTAGTCGCGGTTCGTTTCTTTCTTTTATGGAGTTGCACCCTTGGGCATCAGGAAGCACCCGTAGTCGCGGTTCGTCACCCGTAGTCGCGGTTCGTGCGTGGAGGGCATACAACGC
CGGCTCGCAGCGTGTAAACGCGAGTATGGAACCGCGCCAAGGAGCAGATAGGTAGCCCAAGGAATTGAAAGAATGGCTAACGAGTATGGAACCGCGCCAACGAGTATGGAACCGCGCCAAGCGTGGAGGGCATACAACGC
CGGCTCGCAGCGTGTAAACGCACCCGTAGTCGCGGTTCGTTTTACAGACAGAAGACAGAAAGCTGTGGAGGCCTCAGAACCACCCGTAGTCGCGGTTCGTCACCCGTAGTCGCGGTTCGTGCGTGGAGGGCATACAACGC
CGGCTCGCAGCGTGTAAACGCGAGTATGGAACCGCGCCAAGAACCATGCTGTGTCTGAGGGATGAAAGACAGACAGACAGCGAGTATGGAACCGCGCCAACGAGTATGGAACCGCGCCAAGCGTGGAGGGCATACAACGC
CGGCTCGCAGCGTGTAAACGCACCCGTAGTCGCGGTTCGTTAATGAGGTTAGAGACTCAGTCAGGAGTGAGGGATGGGTGCACCCGTAGTCGCGGTTCGTCACCCGTAGTCGCGGTTCGTGCGTGGAGGGCATACAACGC
CGGCTCGCAGCGTGTAAACGCGAGTATGGAACCGCGCCAAAACAGGGCAGTGAGGATTTTACTCTCAGAACAATGGCAAGCGAGTATGGAACCGCGCCAACGAGTATGGAACCGCGCCAAGCGTGGAGGGCATACAACGC
CGGCTCGCAGCGTGTAAACGCACCCGTAGTCGCGGTTCGTCATGAGAGCAGCTTGGTGTGCTTTTAATGTCTGAAGCAGCCACCCGTAGTCGCGGTTCGTCACCCGTAGTCGCGGTTCGTGCGTGGAGGGCATACAACGC
CGGCTCGCAGCGTGTAAACGCGAGTATGGAACCGCGCCAAATGATGGAGTGATGCAGATACTGACAAAAGCATCTCCCAACGAGTATGGAACCGCGCCAACGAGTATGGAACCGCGCCAAGCGTGGAGGGCATACAACGC
CGGCTCGCAGCGTGTAAACGCACCCGTAGTCGCGGTTCGTGCATATCAGTAGAAGAGACGAGGTCATGGGTTCTAGGTGTCACCCGTAGTCGCGGTTCGTCACCCGTAGTCGCGGTTCGTGCGTGGAGGGCATACAACGC
CGGCTCGCAGCGTGTAAACGCGAGTATGGAACCGCGCCAACATATGCTGCTGGGTGGAAAGTGACATTAGGCAATGCAACCGAGTATGGAACCGCGCCAACGAGTATGGAACCGCGCCAAGCGTGGAGGGCATACAACGC
CGGCTCGCAGCGTGTAAACGCACCCGTAGTCGCGGTTCGTCAAGGGGAAAATAGGTGTTGGAGAGATTTGGTCTTCAGCACACCCGTAGTCGCGGTTCGTCACCCGTAGTCGCGGTTCGTGCGTGGAGGGCATACAACGC
CGGCTCGCAGCGTGTAAACGCGAGTATGGAACCGCGCCAATTGAGCGTGAGGCATGCAAAAGAAGTAGAGTAGGCTGTAACGAGTATGGAACCGCGCCAACGAGTATGGAACCGCGCCAAGCGTGGAGGGCATACAACGC
CGGCTCGCAGCGTGTAAACGCACCCGTAGTCGCGGTTCGTTCATGGTCTGGAATTCAGAGAGAGTTCTGGAGTTAAGACTCACCCGTAGTCGCGGTTCGTCACCCGTAGTCGCGGTTCGTGCGTGGAGGGCATACAACGC
CGGCTCGCAGCGTGTAAACGCGAGTATGGAACCGCGCCAAGAGGACTGTCTTCTAGAAGGTAATTCAAGCTGTGAGCAGCCGAGTATGGAACCGCGCCAACGAGTATGGAACCGCGCCAAGCGTGGAGGGCATACAACGC
CGGCTCGCAGCGTGTAAACGCACCCGTAGTCGCGGTTCGTAGATGGTTCAGAAGTGAAGGCAGAGGAGACAACTGTGAAGCACCCGTAGTCGCGGTTCGTCACCCGTAGTCGCGGTTCGTGCGTGGAGGGCATACAACGC
CGGCTCGCAGCGTGTAAACGCGAGTATGGAACCGCGCCAAAAGATTAAGTTGTTAGGCTGTGTGGTGAAGTTCAGTAGGACGAGTATGGAACCGCGCCAACGAGTATGGAACCGCGCCAAGCGTGGAGGGCATACAACGC
CGGCTCGCAGCGTGTAAACGCACCCGTAGTCGCGGTTCGTGAGAGAGTGGTTGACTGGAATGGTCTCCTGGTTTCATGTGCACCCGTAGTCGCGGTTCGTCACCCGTAGTCGCGGTTCGTGCGTGGAGGGCATACAACGC
CGGCTCGCAGCGTGTAAACGCGAGTATGGAACCGCGCCAAGATCTAATAGGTGGTGACCTTTGGCTACCCGGCTTTACTCCGAGTATGGAACCGCGCCAACGAGTATGGAACCGCGCCAAGCGTGGAGGGCATACAACGC
CGGCTCGCAGCGTGTAAACGCACCCGTAGTCGCGGTTCGTCTGAATAGTAAACTGAAGAGCTTTACAGAACGTGGCGATACACCCGTAGTCGCGGTTCGTCACCCGTAGTCGCGGTTCGTGCGTGGAGGGCATACAACGC
CGGCTCGCAGCGTGTAAACGCGAGTATGGAACCGCGCCAATTTTGGGCATCCTGATGTCACACTCTTGACTTTTGACTTTCGAGTATGGAACCGCGCCAACGAGTATGGAACCGCGCCAAGCGTGGAGGGCATACAACGC
CGGCTCGCAGCGTGTAAACGCACCCGTAGTCGCGGTTCGTGACCAATGTTTTGGAAGGTCTTCTCTTCCTGTCATTACATCACCCGTAGTCGCGGTTCGTCACCCGTAGTCGCGGTTCGTGCGTGGAGGGCATACAACGC
CGGCTCGCAGCGTGTAAACGCGAGTATGGAACCGCGCCAAGTAGGATTTCTGTGGTTCTAACTCAATCCTTGTGGGTGTGCGAGTATGGAACCGCGCCAACGAGTATGGAACCGCGCCAAGCGTGGAGGGCATACAACGC
CGGCTCGCAGCGTGTAAACGCACCCGTAGTCGCGGTTCGTCTTATCAGAGGAAGTTGAGTATGGAAGAAGGATCCCTAACCACCCGTAGTCGCGGTTCGTCACCCGTAGTCGCGGTTCGTGCGTGGAGGGCATACAACGC
CGGCTCGCAGCGTGTAAACGCGAGTATGGAACCGCGCCAACGTATCCAAAGAACAACTCCATTGAAGTTCCACTTGGTAACGAGTATGGAACCGCGCCAACGAGTATGGAACCGCGCCAAGCGTGGAGGGCATACAACGC
CGGCTCGCAGCGTGTAAACGCACCCGTAGTCGCGGTTCGTAACTGTTGGAGCTGTCCAGTTACCATAGGTAAAGCTTGCTCACCCGTAGTCGCGGTTCGTCACCCGTAGTCGCGGTTCGTGCGTGGAGGGCATACAACGC
CGGCTCGCAGCGTGTAAACGCGAGTATGGAACCGCGCCAACTACTTATTTCAATGGATGCATTAAAAGATCAAGGTAGAGCGAGTATGGAACCGCGCCAACGAGTATGGAACCGCGCCAAGCGTGGAGGGCATACAACGC
CGGCTCGCAGCGTGTAAACGCACCCGTAGTCGCGGTTCGTTGAGCTCACCAGGAGAGTCTCACTGACTTCTGTGAATACACACCCGTAGTCGCGGTTCGTCACCCGTAGTCGCGGTTCGTGCGTGGAGGGCATACAACGC
CGGCTCGCAGCGTGTAAACGCGAGTATGGAACCGCGCCAAACACAAAGCCAGGCAGTACAGCATGATTTAGCCATTACATCGAGTATGGAACCGCGCCAACGAGTATGGAACCGCGCCAAGCGTGGAGGGCATACAACGC
CGGCTCGCAGCGTGTAAACGCACCCGTAGTCGCGGTTCGTAAACACACAAACACATAGAAACACCATATTGTACTGTTTACACCCGTAGTCGCGGTTCGTCACCCGTAGTCGCGGTTCGTGCGTGGAGGGCATACAACGC
CGGCTCGCAGCGTGTAAACGCGAGTATGGAACCGCGCCAACCATTCCTGTTTATTTGAATTTAAATAATTTAAAAGAAAGCGAGTATGGAACCGCGCCAACGAGTATGGAACCGCGCCAAGCGTGGAGGGCATACAACGC
CGGCTCGCAGCGTGTAAACGCACCCGTAGTCGCGGTTCGTAAGTAATTTTATGGTTGGGTCCACTGCAACATGAGGAACTCACCCGTAGTCGCGGTTCGTCACCCGTAGTCGCGGTTCGTGCGTGGAGGGCATACAACGC
CGGCTCGCAGCGTGTAAACGCGAGTATGGAACCGCGCCAAGCTTACTGGTCAACCAGCCTAGCTTATTTGGTAACTTCCACGAGTATGGAACCGCGCCAACGAGTATGGAACCGCGCCAAGCGTGGAGGGCATACAACGC
CGGCTCGCAGCGTGTAAACGCACCCGTAGTCGCGGTTCGTCACACACATGCATACATATCCCCCACACATGCAAACTTCCCACCCGTAGTCGCGGTTCGTCACCCGTAGTCGCGGTTCGTGCGTGGAGGGCATACAACGC
CGGCTCGCAGCGTGTAAACGCGAGTATGGAACCGCGCCAACTCATACCTATAACCAAGCATACATACACATACACATGCACGAGTATGGAACCGCGCCAACGAGTATGGAACCGCGCCAAGCGTGGAGGGCATACAACGC
CGGCTCGCAGCGTGTAAACGCACCCGTAGTCGCGGTTCGTGAACCTGGAGTCTTTAAGAAGGAGGATAAACATAATCATGCACCCGTAGTCGCGGTTCGTCACCCGTAGTCGCGGTTCGTGCGTGGAGGGCATACAACGC
CGGCTCGCAGCGTGTAAACGCGAGTATGGAACCGCGCCAAAGGATCTTTTATCTATGTCACTATTGTAAGAAAACTATCTCGAGTATGGAACCGCGCCAACGAGTATGGAACCGCGCCAAGCGTGGAGGGCATACAACGC
CGGCTCGCAGCGTGTAAACGCACCCGTAGTCGCGGTTCGTCGCCACCATAACTAGTATTTTATTTTCTTTAAGACTATTCCACCCGTAGTCGCGGTTCGTCACCCGTAGTCGCGGTTCGTGCGTGGAGGGCATACAACGC
CGGCTCGCAGCGTGTAAACGCGAGTATGGAACCGCGCCAATGATACAATAAAATATTTAGAGCTGGTTTTACACGTTTGACGAGTATGGAACCGCGCCAACGAGTATGGAACCGCGCCAAGCGTGGAGGGCATACAACGC
CGGCTCGCAGCGTGTAAACGCACCCGTAGTCGCGGTTCGTCTAGTATAATATCTTGACATTACATGTTTTGTAAATGACTCACCCGTAGTCGCGGTTCGTCACCCGTAGTCGCGGTTCGTGCGTGGAGGGCATACAACGC
CGGCTCGCAGCGTGTAAACGCGAGTATGGAACCGCGCCAATGTTTCCTTGGGGACACAGGTACTATAGAGGATTACATGTCGAGTATGGAACCGCGCCAACGAGTATGGAACCGCGCCAAGCGTGGAGGGCATACAACGC
CGGCTCGCAGCGTGTAAACGCACCCGTAGTCGCGGTTCGTAAACATTTGTCCTGTTGGGGACTTTCCTTCTTCTCTGAGGCACCCGTAGTCGCGGTTCGTCACCCGTAGTCGCGGTTCGTGCGTGGAGGGCATACAACGC
CGGCTCGCAGCGTGTAAACGCGAGTATGGAACCGCGCCAATTACCAAGGATATTGGTATAACTGTGTTGATATCAATGCACGAGTATGGAACCGCGCCAACGAGTATGGAACCGCGCCAAGCGTGGAGGGCATACAACGC
CGGCTCGCAGCGTGTAAACGCACCCGTAGTCGCGGTTCGTTTAAAGCAAAAGCTTTATTATAGGTCAGTAGAGGTGTAATCACCCGTAGTCGCGGTTCGTCACCCGTAGTCGCGGTTCGTGCGTGGAGGGCATACAACGC
CGGCTCGCAGCGTGTAAACGCGAGTATGGAACCGCGCCAACTTTATCTTTGAATATGTAAATACTTAATAAAACATGTCTCGAGTATGGAACCGCGCCAACGAGTATGGAACCGCGCCAAGCGTGGAGGGCATACAACGC
CGGCTCGCAGCGTGTAAACGCACCCGTAGTCGCGGTTCGTGCAAGTATTGACCTTTCTATAGGTTTATCAATAGATTAAACACCCGTAGTCGCGGTTCGTCACCCGTAGTCGCGGTTCGTGCGTGGAGGGCATACAACGC
CGGCTCGCAGCGTGTAAACGCGAGTATGGAACCGCGCCAAAAATCAGATTACTGTGTTCTTTTCCATAGCTTTCTAACACCGAGTATGGAACCGCGCCAACGAGTATGGAACCGCGCCAAGCGTGGAGGGCATACAACGC
CGGCTCGCAGCGTGTAAACGCACCCGTAGTCGCGGTTCGTAGATTGGAAGACTAATGATTTCAAGATTTATTAGGAGGCTCACCCGTAGTCGCGGTTCGTCACCCGTAGTCGCGGTTCGTGCGTGGAGGGCATACAACGC
CGGCTCGCAGCGTGTAAACGCGAGTATGGAACCGCGCCAAAATTGAAGAGAAAGATCAGAGGTGGACTCACACACACCAGCGAGTATGGAACCGCGCCAACGAGTATGGAACCGCGCCAAGCGTGGAGGGCATACAACGC
CGGCTCGCAGCGTGTAAACGCACCCGTAGTCGCGGTTCGTCTGGATAAAGACTACAGAGAAGTAAATAAGTCATAATCTTCACCCGTAGTCGCGGTTCGTCACCCGTAGTCGCGGTTCGTGCGTGGAGGGCATACAACGC
CGGCTCGCAGCGTGTAAACGCGAGTATGGAACCGCGCCAATCCTGATCTTCTTCCCTCCATCTCCCTGTGTACTAGGATTCGAGTATGGAACCGCGCCAACGAGTATGGAACCGCGCCAAGCGTGGAGGGCATACAACGC
CGGCTCGCAGCGTGTAAACGCACCCGTAGTCGCGGTTCGTAATTAAAATTGCTTAAATAAATAGTACTTGCCTATTAGATCACCCGTAGTCGCGGTTCGTCACCCGTAGTCGCGGTTCGTGCGTGGAGGGCATACAACGC
CGGCTCGCAGCGTGTAAACGCGAGTATGGAACCGCGCCAACATAGAACACAATGAAACCGACCTCTTAATAACAATAATTCGAGTATGGAACCGCGCCAACGAGTATGGAACCGCGCCAAGCGTGGAGGGCATACAACGC
CGGCTCGCAGCGTGTAAACGCACCCGTAGTCGCGGTTCGTGTGGATTGTAGACCTGAATATGGTATTCAGAACAATATATCACCCGTAGTCGCGGTTCGTCACCCGTAGTCGCGGTTCGTGCGTGGAGGGCATACAACGC
CGGCTCGCAGCGTGTAAACGCGAGTATGGAACCGCGCCAAAGGAAAACAATTTCATGACTTTAAAGTAGTAAAGAATATTCGAGTATGGAACCGCGCCAACGAGTATGGAACCGCGCCAAGCGTGGAGGGCATACAACGC
CGGCTCGCAGCGTGTAAACGCACCCGTAGTCGCGGTTCGTTGTAAAGAAAATATATTTAAACAGGATGCTGTTAAAAATACACCCGTAGTCGCGGTTCGTCACCCGTAGTCGCGGTTCGTGCGTGGAGGGCATACAACGC
CGGCTCGCAGCGTGTAAACGCGAGTATGGAACCGCGCCAATCTGATTATTGAAAGACAATGGTAAAAGTATAAAAACAAACGAGTATGGAACCGCGCCAACGAGTATGGAACCGCGCCAAGCGTGGAGGGCATACAACGC
CGGCTCGCAGCGTGTAAACGCACCCGTAGTCGCGGTTCGTTTGGATCAGAATAAAATGTTTATAATAACTGAACACAACCCACCCGTAGTCGCGGTTCGTCACCCGTAGTCGCGGTTCGTGCGTGGAGGGCATACAACGC
CGGCTCGCAGCGTGTAAACGCGAGTATGGAACCGCGCCAACACATTTATAAAGGAAACAGACCTAGTAGAGGAGGGAAAGCGAGTATGGAACCGCGCCAACGAGTATGGAACCGCGCCAAGCGTGGAGGGCATACAACGC
CGGCTCGCAGCGTGTAAACGCACCCGTAGTCGCGGTTCGTCTGTGTTCAATCACACGGCCAATAAAATCCACGATGGCTGCACCCGTAGTCGCGGTTCGTCACCCGTAGTCGCGGTTCGTGCGTGGAGGGCATACAACGC
CGGCTCGCAGCGTGTAAACGCGAGTATGGAACCGCGCCAATTTGCTCATGAGCCGTGTAGAGAAATACAAATTAAGTTTACGAGTATGGAACCGCGCCAACGAGTATGGAACCGCGCCAAGCGTGGAGGGCATACAACGC
CGGCTCGCAGCGTGTAAACGCACCCGTAGTCGCGGTTCGTTTGAACATCTATAATAGGATGGTCTGGGCATTACTACTATCACCCGTAGTCGCGGTTCGTCACCCGTAGTCGCGGTTCGTGCGTGGAGGGCATACAACGC
CGGCTCGCAGCGTGTAAACGCGAGTATGGAACCGCGCCAATATCTAAGCAACATTACACTGTTCACGTGGGAGTCTGGGCCGAGTATGGAACCGCGCCAACGAGTATGGAACCGCGCCAAGCGTGGAGGGCATACAACGC
CGGCTCGCAGCGTGTAAACGCACCCGTAGTCGCGGTTCGTGTTGACTATTGTATGTAGCCAACACAATGCTGGGGAAGCTCACCCGTAGTCGCGGTTCGTCACCCGTAGTCGCGGTTCGTGCGTGGAGGGCATACAACGC
CGGCTCGCAGCGTGTAAACGCGAGTATGGAACCGCGCCAATCTCAGGTATATGGATTATAAGTATGTGTATGTATATGTACGAGTATGGAACCGCGCCAACGAGTATGGAACCGCGCCAAGCGTGGAGGGCATACAACGC
CGGCTCGCAGCGTGTAAACGCACCCGTAGTCGCGGTTCGTATACATGCAATGTGTTCATGTGGGCCTCAGGAAACATACACACCCGTAGTCGCGGTTCGTCACCCGTAGTCGCGGTTCGTGCGTGGAGGGCATACAACGC
CGGCTCGCAGCGTGTAAACGCGAGTATGGAACCGCGCCAAAGAGTTCTGAGAAGACTCTCATCAAGTATTAAATATTAGACGAGTATGGAACCGCGCCAACGAGTATGGAACCGCGCCAAGCGTGGAGGGCATACAACGC
CGGCTCGCAGCGTGTAAACGCACCCGTAGTCGCGGTTCGTATGCAATGTAAATGAATAGGTCTTAATTTTAGAAGAAATACACCCGTAGTCGCGGTTCGTCACCCGTAGTCGCGGTTCGTGCGTGGAGGGCATACAACGC
CGGCTCGCAGCGTGTAAACGCGAGTATGGAACCGCGCCAAGCTGTCATATATTCCACTATGAAACAGCAAAGATGAGCCTCGAGTATGGAACCGCGCCAACGAGTATGGAACCGCGCCAAGCGTGGAGGGCATACAACGC
CGGCTCGCAGCGTGTAAACGCACCCGTAGTCGCGGTTCGTCATCTAACACACAAGGACCACCTTCCAGTCTTCTGCTTTGCACCCGTAGTCGCGGTTCGTCACCCGTAGTCGCGGTTCGTGCGTGGAGGGCATACAACGC
CGGCTCGCAGCGTGTAAACGCGAGTATGGAACCGCGCCAATTCAAAGATTTGCACCACTGACCTAGAGGGACATGAGCAGCGAGTATGGAACCGCGCCAACGAGTATGGAACCGCGCCAAGCGTGGAGGGCATACAACGC
CGGCTCGCAGCGTGTAAACGCACCCGTAGTCGCGGTTCGTGTAAAGCACTTCACTGCTGTCTCTGGGTGTTGATGAAGTGCACCCGTAGTCGCGGTTCGTCACCCGTAGTCGCGGTTCGTGCGTGGAGGGCATACAACGC
CGGCTCGCAGCGTGTAAACGCGAGTATGGAACCGCGCCAAGCTTCTCCTTGTTCCTCCTGGCTTTTATACAGAAGGAGACCGAGTATGGAACCGCGCCAACGAGTATGGAACCGCGCCAAGCGTGGAGGGCATACAACGC
CGGCTCGCAGCGTGTAAACGCACCCGTAGTCGCGGTTCGTATCGACATCAACCTGGGGGTGCTTCTGGCAATTAAGATATCACCCGTAGTCGCGGTTCGTCACCCGTAGTCGCGGTTCGTGCGTGGAGGGCATACAACGC
CGGCTCGCAGCGTGTAAACGCGAGTATGGAACCGCGCCAATAACTCGATGTCGACAAGTCTGACAACTTGAGAAATCAGTCGAGTATGGAACCGCGCCAACGAGTATGGAACCGCGCCAAGCGTGGAGGGCATACAACGC
CGGCTCGCAGCGTGTAAACGCACCCGTAGTCGCGGTTCGTTTTCCAGTCAGTGTTTGTAAACTTGATTGCTCCAGGCTCCCACCCGTAGTCGCGGTTCGTCACCCGTAGTCGCGGTTCGTGCGTGGAGGGCATACAACGC
CGGCTCGCAGCGTGTAAACGCGAGTATGGAACCGCGCCAATAACAGACACGAAGGAGAATACAAACCTGAGGTGCTGGAGCGAGTATGGAACCGCGCCAACGAGTATGGAACCGCGCCAAGCGTGGAGGGCATACAACGC
CGGCTCGCAGCGTGTAAACGCACCCGTAGTCGCGGTTCGTACAACACCCTGGTGGATGACTACTACAAAGACTCCAAACGCACCCGTAGTCGCGGTTCGTCACCCGTAGTCGCGGTTCGTGCGTGGAGGGCATACAACGC
CGGCTCGCAGCGTGTAAACGCGAGTATGGAACCGCGCCAAGAGTAGGTGTAAGAGTTGCTCCGTCCATATGACTATGCCGCGAGTATGGAACCGCGCCAACGAGTATGGAACCGCGCCAAGCGTGGAGGGCATACAACGC
CGGCTCGCAGCGTGTAAACGCACCCGTAGTCGCGGTTCGTCATTTCCCCTCTTGTCTTTTAATGATTAGTACACGCTGTGCACCCGTAGTCGCGGTTCGTCACCCGTAGTCGCGGTTCGTGCGTGGAGGGCATACAACGC
CGGCTCGCAGCGTGTAAACGCGAGTATGGAACCGCGCCAAAGGCATCTTGTTCAGGCAAATGCGAGATGTTTATGTTTCTCGAGTATGGAACCGCGCCAACGAGTATGGAACCGCGCCAAGCGTGGAGGGCATACAACGC
CGGCTCGCAGCGTGTAAACGCACCCGTAGTCGCGGTTCGTGAATCAATGTCAATGCAACTTGAACTGTAGCTTAGAGAAACACCCGTAGTCGCGGTTCGTCACCCGTAGTCGCGGTTCGTGCGTGGAGGGCATACAACGC
CGGCTCGCAGCGTGTAAACGCGAGTATGGAACCGCGCCAAATATGTATGCCATTCAAATCCAGCCTGACCCTGTGAGTTGCGAGTATGGAACCGCGCCAACGAGTATGGAACCGCGCCAAGCGTGGAGGGCATACAACGC
CGGCTCGCAGCGTGTAAACGCACCCGTAGTCGCGGTTCGTTTTAGTGTGAAATTAGCAATGTGAAAATCACTGCAGGGTTCACCCGTAGTCGCGGTTCGTCACCCGTAGTCGCGGTTCGTGCGTGGAGGGCATACAACGC
CGGCTCGCAGCGTGTAAACGCGAGTATGGAACCGCGCCAAGACTGTGCACAGTCAATGGTACTCAAGCCCAACTTACAGTCGAGTATGGAACCGCGCCAACGAGTATGGAACCGCGCCAAGCGTGGAGGGCATACAACGC
CGGCTCGCAGCGTGTAAACGCACCCGTAGTCGCGGTTCGTATTATGTGATATAAATGAAATCAGAAGTAGTGCTCAGGATCACCCGTAGTCGCGGTTCGTCACCCGTAGTCGCGGTTCGTGCGTGGAGGGCATACAACGC
CGGCTCGCAGCGTGTAAACGCGAGTATGGAACCGCGCCAACTTGCTGTGTGGATACATTGGGATATAGTCTGGGGAACAGCGAGTATGGAACCGCGCCAACGAGTATGGAACCGCGCCAAGCGTGGAGGGCATACAACGC
CGGCTCGCAGCGTGTAAACGCACCCGTAGTCGCGGTTCGTTGCCCATTAGAGCTACACATGATGCTGTAGTTAGCAGAACCACCCGTAGTCGCGGTTCGTCACCCGTAGTCGCGGTTCGTGCGTGGAGGGCATACAACGC
CGGCTCGCAGCGTGTAAACGCGAGTATGGAACCGCGCCAACTTTCTCATGACTGTCCAGGAGAAAATGCAAATCTACCCCCGAGTATGGAACCGCGCCAACGAGTATGGAACCGCGCCAAGCGTGGAGGGCATACAACGC
CGGCTCGCAGCGTGTAAACGCACCCGTAGTCGCGGTTCGTGAACCTCCATACATTGAGTCACTCTCATATGTATTCTTAGCACCCGTAGTCGCGGTTCGTCACCCGTAGTCGCGGTTCGTGCGTGGAGGGCATACAACGC
CGGCTCGCAGCGTGTAAACGCGAGTATGGAACCGCGCCAAAAATAATGGCCAGAGAGTTCTCTAGGGAAAAACAAACAAACGAGTATGGAACCGCGCCAACGAGTATGGAACCGCGCCAAGCGTGGAGGGCATACAACGC
CGGCTCGCAGCGTGTAAACGCACCCGTAGTCGCGGTTCGTCATATAATTTATAGAAGATAAGCTATACCTTATGTTGGGTCACCCGTAGTCGCGGTTCGTCACCCGTAGTCGCGGTTCGTGCGTGGAGGGCATACAACGC
CGGCTCGCAGCGTGTAAACGCGAGTATGGAACCGCGCCAAGGTCCTGTGTTAATGGCTGACTCTTCCTTCCTTAGAACCACGAGTATGGAACCGCGCCAACGAGTATGGAACCGCGCCAAGCGTGGAGGGCATACAACGC
CGGCTCGCAGCGTGTAAACGCACCCGTAGTCGCGGTTCGTGTCCTTGAGGGATCAAATTCGGTACACAGTGAACATAACACACCCGTAGTCGCGGTTCGTCACCCGTAGTCGCGGTTCGTGCGTGGAGGGCATACAACGC
CGGCTCGCAGCGTGTAAACGCGAGTATGGAACCGCGCCAATAAAAGTGAAAATGGAGGACTACGGCCGTCCTTTCACGTGCGAGTATGGAACCGCGCCAACGAGTATGGAACCGCGCCAAGCGTGGAGGGCATACAACGC
CGGCTCGCAGCGTGTAAACGCACCCGTAGTCGCGGTTCGTCATTCTGATATACCCAGGTAATACCCGGCATGTCACCTGCCACCCGTAGTCGCGGTTCGTCACCCGTAGTCGCGGTTCGTGCGTGGAGGGCATACAACGC
CGGCTCGCAGCGTGTAAACGCGAGTATGGAACCGCGCCAATAACGAGAAGTGATGTCATATGTTCAGTCGGAGGCGACAGCGAGTATGGAACCGCGCCAACGAGTATGGAACCGCGCCAAGCGTGGAGGGCATACAACGC
CGGCTCGCAGCGTGTAAACGCACCCGTAGTCGCGGTTCGTAATTAGAGAACTCAGGCACACCATTTCGTTAAGTACGGTGCACCCGTAGTCGCGGTTCGTCACCCGTAGTCGCGGTTCGTGCGTGGAGGGCATACAACGC
CGGCTCGCAGCGTGTAAACGCGAGTATGGAACCGCGCCAATGTCTTGGGATAAAGCTGTGACTCTATCGAAGTGTGTTTTCGAGTATGGAACCGCGCCAACGAGTATGGAACCGCGCCAAGCGTGGAGGGCATACAACGC
CGGCTCGCAGCGTGTAAACGCACCCGTAGTCGCGGTTCGTTGAGTCATCTTCATAGACATTGAGGGTTTTGTTTTGTTTTCACCCGTAGTCGCGGTTCGTCACCCGTAGTCGCGGTTCGTGCGTGGAGGGCATACAACGC
CGGCTCGCAGCGTGTAAACGCGAGTATGGAACCGCGCCAAGAAATTCCAGAAAAATGTTCACGGTTTCTCCCTCACTTTCCGAGTATGGAACCGCGCCAACGAGTATGGAACCGCGCCAAGCGTGGAGGGCATACAACGC
CGGCTCGCAGCGTGTAAACGCACCCGTAGTCGCGGTTCGTGGCTAGGCTCATTCTGTCTCCAGTTACATCAGTTTGAGTGCACCCGTAGTCGCGGTTCGTCACCCGTAGTCGCGGTTCGTGCGTGGAGGGCATACAACGC
CGGCTCGCAGCGTGTAAACGCGAGTATGGAACCGCGCCAATACAGTATGGCTTCCTTGTCTTGATCTCTTGGGGCCTTTTCGAGTATGGAACCGCGCCAACGAGTATGGAACCGCGCCAAGCGTGGAGGGCATACAACGC
CGGCTCGCAGCGTGTAAACGCACCCGTAGTCGCGGTTCGTCAAGATACTCCTTCCTCAGGTTTTCACTGACAAGCACTCCCACCCGTAGTCGCGGTTCGTCACCCGTAGTCGCGGTTCGTGCGTGGAGGGCATACAACGC
CGGCTCGCAGCGTGTAAACGCGAGTATGGAACCGCGCCAATTATCTGCTACATCCTCACCCCTGGCAACTCTCTTCTCTCCGAGTATGGAACCGCGCCAACGAGTATGGAACCGCGCCAAGCGTGGAGGGCATACAACGC
CGGCTCGCAGCGTGTAAACGCACCCGTAGTCGCGGTTCGTAACATTCTCCCTTCCAGCTGTGCTCTCTCTTTCTTCATGGCACCCGTAGTCGCGGTTCGTCACCCGTAGTCGCGGTTCGTGCGTGGAGGGCATACAACGC
CGGCTCGCAGCGTGTAAACGCGAGTATGGAACCGCGCCAACTTACCCACTCTCTACTAGTCTACAGAATCAATGACAAAGCGAGTATGGAACCGCGCCAACGAGTATGGAACCGCGCCAAGCGTGGAGGGCATACAACGC
CGGCTCGCAGCGTGTAAACGCACCCGTAGTCGCGGTTCGTAGAATATATTTAACCTCATAAACTTGGTTTTCTTACCTCTCACCCGTAGTCGCGGTTCGTCACCCGTAGTCGCGGTTCGTGCGTGGAGGGCATACAACGC
CGGCTCGCAGCGTGTAAACGCGAGTATGGAACCGCGCCAAAATATACCCCCATATTTCTCATGTACTATAGGATCAGTACCGAGTATGGAACCGCGCCAACGAGTATGGAACCGCGCCAAGCGTGGAGGGCATACAACGC
CGGCTCGCAGCGTGTAAACGCACCCGTAGTCGCGGTTCGTTGGTGTCATCTCGATCCACTTATTATCTTTTGACAATGGCCACCCGTAGTCGCGGTTCGTCACCCGTAGTCGCGGTTCGTGCGTGGAGGGCATACAACGC
CGGCTCGCAGCGTGTAAACGCGAGTATGGAACCGCGCCAACAACTTGTCTTATCTTCCTCAGGCCTGCCTGCTACATCTGCGAGTATGGAACCGCGCCAACGAGTATGGAACCGCGCCAAGCGTGGAGGGCATACAACGC
CGGCTCGCAGCGTGTAAACGCACCCGTAGTCGCGGTTCGTTATCTGTATAGATGGTGGGGTTGCTTCCAACCTAGGGTTTCACCCGTAGTCGCGGTTCGTCACCCGTAGTCGCGGTTCGTGCGTGGAGGGCATACAACGC
CGGCTCGCAGCGTGTAAACGCGAGTATGGAACCGCGCCAAATTAACGTTTCTGTGTTTAAGTCCTGGCTTCAGCACCAGGCGAGTATGGAACCGCGCCAACGAGTATGGAACCGCGCCAAGCGTGGAGGGCATACAACGC
CGGCTCGCAGCGTGTAAACGCACCCGTAGTCGCGGTTCGTTATTGTTGGGAAAATGTTTTGAGAACAAATTGGAATTTTCCACCCGTAGTCGCGGTTCGTCACCCGTAGTCGCGGTTCGTGCGTGGAGGGCATACAACGC
CGGCTCGCAGCGTGTAAACGCGAGTATGGAACCGCGCCAATATACACACAAAATGCACATAACAGTTACACTGCAGATGACGAGTATGGAACCGCGCCAACGAGTATGGAACCGCGCCAAGCGTGGAGGGCATACAACGC
CGGCTCGCAGCGTGTAAACGCACCCGTAGTCGCGGTTCGTCAAATGAGACTACACCGAAGTCTCTGACACAGCAGAGAGGCACCCGTAGTCGCGGTTCGTCACCCGTAGTCGCGGTTCGTGCGTGGAGGGCATACAACGC
CGGCTCGCAGCGTGTAAACGCGAGTATGGAACCGCGCCAAGTGGTTGTTAAGAAGTGAAGTTTCAGGGGAAGGCTTGTAACGAGTATGGAACCGCGCCAACGAGTATGGAACCGCGCCAAGCGTGGAGGGCATACAACGC
CGGCTCGCAGCGTGTAAACGCACCCGTAGTCGCGGTTCGTTTTATATGTATGAGTACATTGCCACTATCTTCAGACACACCACCCGTAGTCGCGGTTCGTCACCCGTAGTCGCGGTTCGTGCGTGGAGGGCATACAACGC
CGGCTCGCAGCGTGTAAACGCGAGTATGGAACCGCGCCAATACTGGCATTGTAAGAACAAGCCATGCCCAAAGTTGTAGGCGAGTATGGAACCGCGCCAACGAGTATGGAACCGCGCCAAGCGTGGAGGGCATACAACGC
CGGCTCGCAGCGTGTAAACGCACCCGTAGTCGCGGTTCGTTGATTTGGGCCAGAAAGAAGCAAAAGTTGATGAATTCCCACACCCGTAGTCGCGGTTCGTCACCCGTAGTCGCGGTTCGTGCGTGGAGGGCATACAACGC
CGGCTCGCAGCGTGTAAACGCGAGTATGGAACCGCGCCAACAGATACATGGTAAAGGGTTGTGGCAAGGATGTCTTTCATCGAGTATGGAACCGCGCCAACGAGTATGGAACCGCGCCAAGCGTGGAGGGCATACAACGC
CGGCTCGCAGCGTGTAAACGCACCCGTAGTCGCGGTTCGTGAGTAAGGCTCCTTCCTGTGCATATCATCTGCAACAACAACACCCGTAGTCGCGGTTCGTCACCCGTAGTCGCGGTTCGTGCGTGGAGGGCATACAACGC
CGGCTCGCAGCGTGTAAACGCGAGTATGGAACCGCGCCAACATGTGACTGGGGAACATGTGTAAAGCCAAGCTCAAGTTCCGAGTATGGAACCGCGCCAACGAGTATGGAACCGCGCCAAGCGTGGAGGGCATACAACGC
CGGCTCGCAGCGTGTAAACGCACCCGTAGTCGCGGTTCGTCCTCTCAAAGAAGTGGGGCTTCACTACGTTTAACGCAGATCACCCGTAGTCGCGGTTCGTCACCCGTAGTCGCGGTTCGTGCGTGGAGGGCATACAACGC
CGGCTCGCAGCGTGTAAACGCGAGTATGGAACCGCGCCAACTGAAGACATGGTTGCATGGAAGTAGCTTATTCCCGATGGCGAGTATGGAACCGCGCCAACGAGTATGGAACCGCGCCAAGCGTGGAGGGCATACAACGC
CGGCTCGCAGCGTGTAAACGCACCCGTAGTCGCGGTTCGTAAATATATCCCCAATCGTGGTCCCCTGGACAAAGAGAGAGCACCCGTAGTCGCGGTTCGTCACCCGTAGTCGCGGTTCGTGCGTGGAGGGCATACAACGC
CGGCTCGCAGCGTGTAAACGCGAGTATGGAACCGCGCCAACAGTGCTGTCTTATACCCTACCAAAACTTGTTCAGTAATACGAGTATGGAACCGCGCCAACGAGTATGGAACCGCGCCAAGCGTGGAGGGCATACAACGC
CGGCTCGCAGCGTGTAAACGCACCCGTAGTCGCGGTTCGTTCATATCCAGGCAACAACAGCAAGGGGAAGAAAAACCAAGCACCCGTAGTCGCGGTTCGTCACCCGTAGTCGCGGTTCGTGCGTGGAGGGCATACAACGC
CGGCTCGCAGCGTGTAAACGCGAGTATGGAACCGCGCCAAAAACTCTTGGTGAACATATTCTTGGTTTCTCCGGGTGCTCCGAGTATGGAACCGCGCCAACGAGTATGGAACCGCGCCAAGCGTGGAGGGCATACAACGC
CGGCTCGCAGCGTGTAAACGCACCCGTAGTCGCGGTTCGTCATGGTAGCTTTTCTGTGGTTGGTCAAGCACACCTTGTTTCACCCGTAGTCGCGGTTCGTCACCCGTAGTCGCGGTTCGTGCGTGGAGGGCATACAACGC
CGGCTCGCAGCGTGTAAACGCGAGTATGGAACCGCGCCAATGTCTTGAATTCTTAGAAACCTCACCCTCTTAAGTCTAAACGAGTATGGAACCGCGCCAACGAGTATGGAACCGCGCCAAGCGTGGAGGGCATACAACGC
CGGCTCGCAGCGTGTAAACGCACCCGTAGTCGCGGTTCGTTGGTTTACTCATTGGTGACTTCTTCATTTGACTTCCTCAACACCCGTAGTCGCGGTTCGTCACCCGTAGTCGCGGTTCGTGCGTGGAGGGCATACAACGC
CGGCTCGCAGCGTGTAAACGCGAGTATGGAACCGCGCCAATCTGCAGATTTGACTCTTAACCTGCTTCATCCTGAGCAGGCGAGTATGGAACCGCGCCAACGAGTATGGAACCGCGCCAAGCGTGGAGGGCATACAACGC
CGGCTCGCAGCGTGTAAACGCACCCGTAGTCGCGGTTCGTAGAAGGTTGTCTGGATGGGCTATTTCTTTCTGTGAAAGTCCACCCGTAGTCGCGGTTCGTCACCCGTAGTCGCGGTTCGTGCGTGGAGGGCATACAACGC
CGGCTCGCAGCGTGTAAACGCGAGTATGGAACCGCGCCAATGTTTTGCTTGCACATATATACATGTACCATGTGAGTGCCCGAGTATGGAACCGCGCCAACGAGTATGGAACCGCGCCAAGCGTGGAGGGCATACAACGC
CGGCTCGCAGCGTGTAAACGCACCCGTAGTCGCGGTTCGTGGAGTTACAAGAAGTTATGGCTTGAACCCAGGTCCTTTGGCACCCGTAGTCGCGGTTCGTCACCCGTAGTCGCGGTTCGTGCGTGGAGGGCATACAACGC
CGGCTCGCAGCGTGTAAACGCGAGTATGGAACCGCGCCAACCAGTACTCTTAACCTCTGAGCTATCTTTTGAACTCATTCCGAGTATGGAACCGCGCCAACGAGTATGGAACCGCGCCAAGCGTGGAGGGCATACAACGC
CGGCTCGCAGCGTGTAAACGCACCCGTAGTCGCGGTTCGTTTATTTCCACTTCAAAGTCTCTACTCATTTGAGCTTCTTCCACCCGTAGTCGCGGTTCGTCACCCGTAGTCGCGGTTCGTGCGTGGAGGGCATACAACGC
CGGCTCGCAGCGTGTAAACGCGAGTATGGAACCGCGCCAAATAAGACAATTCCACTGTCATCATCTTTGAGCACATTCACCGAGTATGGAACCGCGCCAACGAGTATGGAACCGCGCCAAGCGTGGAGGGCATACAACGC
CGGCTCGCAGCGTGTAAACGCACCCGTAGTCGCGGTTCGTAAACATGTCCACACTACTCAGTGCAAGGAACAGTCAGACCCACCCGTAGTCGCGGTTCGTCACCCGTAGTCGCGGTTCGTGCGTGGAGGGCATACAACGC
CGGCTCGCAGCGTGTAAACGCGAGTATGGAACCGCGCCAAACTGTGGGCTTAGTCATGGAATCGTCATATCACACTTTATCGAGTATGGAACCGCGCCAACGAGTATGGAACCGCGCCAAGCGTGGAGGGCATACAACGC
CGGCTCGCAGCGTGTAAACGCACCCGTAGTCGCGGTTCGTTTAAGATCACTATCAGGGGCTTAGACTCTTCCAGATTAGACACCCGTAGTCGCGGTTCGTCACCCGTAGTCGCGGTTCGTGCGTGGAGGGCATACAACGC
CGGCTCGCAGCGTGTAAACGCGAGTATGGAACCGCGCCAAAAGGGAGAGATGGTGTTGCTCACACAACTCTGATAAGAGCCGAGTATGGAACCGCGCCAACGAGTATGGAACCGCGCCAAGCGTGGAGGGCATACAACGC
CGGCTCGCAGCGTGTAAACGCACCCGTAGTCGCGGTTCGTAAAAGCAGAAGATAGACACAGGGGATTTGCCATCTCATAGCACCCGTAGTCGCGGTTCGTCACCCGTAGTCGCGGTTCGTGCGTGGAGGGCATACAACGC
CGGCTCGCAGCGTGTAAACGCGAGTATGGAACCGCGCCAAAGATGACGAAGGTTATAAAGATGGGAAAGGGGCGGATTGGCGAGTATGGAACCGCGCCAACGAGTATGGAACCGCGCCAAGCGTGGAGGGCATACAACGC
CGGCTCGCAGCGTGTAAACGCACCCGTAGTCGCGGTTCGTTCCACTGGCTACAGAGGGACTTGCTCAATGGATTGATTTGCACCCGTAGTCGCGGTTCGTCACCCGTAGTCGCGGTTCGTGCGTGGAGGGCATACAACGC
CGGCTCGCAGCGTGTAAACGCGAGTATGGAACCGCGCCAACAAGCTGTTATATCTAAAGACATGCTACAATATGCAGGAACGAGTATGGAACCGCGCCAACGAGTATGGAACCGCGCCAAGCGTGGAGGGCATACAACGC
CGGCTCGCAGCGTGTAAACGCACCCGTAGTCGCGGTTCGTTAGGCCTTCAGATGTTTACTGTATGTGTGGCCTGAGAAGGCACCCGTAGTCGCGGTTCGTCACCCGTAGTCGCGGTTCGTGCGTGGAGGGCATACAACGC
CGGCTCGCAGCGTGTAAACGCGAGTATGGAACCGCGCCAAACCAGAAACGTTTGTTCTGGGAGACTCAAACACTTCTCCCCGAGTATGGAACCGCGCCAACGAGTATGGAACCGCGCCAAGCGTGGAGGGCATACAACGC
CGGCTCGCAGCGTGTAAACGCACCCGTAGTCGCGGTTCGTGTTCCTCTTCTTGGCGTTCAAGAGTTCTTCTGGAAGCAACCACCCGTAGTCGCGGTTCGTCACCCGTAGTCGCGGTTCGTGCGTGGAGGGCATACAACGC
CGGCTCGCAGCGTGTAAACGCGAGTATGGAACCGCGCCAACTTTTGGAGTAACTGATTCTTCCCCTAGCTGTCTGCTCCCCGAGTATGGAACCGCGCCAACGAGTATGGAACCGCGCCAAGCGTGGAGGGCATACAACGC
CGGCTCGCAGCGTGTAAACGCACCCGTAGTCGCGGTTCGTTCTCTTAGCAGAGCAGGCATTGAGTACCATATCAGGAACTCACCCGTAGTCGCGGTTCGTCACCCGTAGTCGCGGTTCGTGCGTGGAGGGCATACAACGC
CGGCTCGCAGCGTGTAAACGCGAGTATGGAACCGCGCCAATTTATCAGTTTTAACAGGAGTCCCTCTGCTCAGCTCCGAGCGAGTATGGAACCGCGCCAACGAGTATGGAACCGCGCCAAGCGTGGAGGGCATACAACGC
CGGCTCGCAGCGTGTAAACGCACCCGTAGTCGCGGTTCGTGTCGTATGGTGGGATTGAAACCCAGATTCTTCAGGGGAAGCACCCGTAGTCGCGGTTCGTCACCCGTAGTCGCGGTTCGTGCGTGGAGGGCATACAACGC
CGGCTCGCAGCGTGTAAACGGTCATACCCGAGCGCTTCTCCAGTTCTGTCCTTAGTAGGAGACAGAAGCACTGCACACTGGTCATACCCGAGCGCTTCTCGTCATACCCGAGCGCTTCTCGCGTGGAGGGCATACAACGC
CGGCTCGCAGCGTGTAAACGCGGACCCTTTGCCTACGGACCATCTCGAGCTTTTGTGGGATGAGAATCACATGATACAATCGGACCCTTTGCCTACGGACCGGACCCTTTGCCTACGGACGCGTGGAGGGCATACAACGC
CGGCTCGCAGCGTGTAAACGGTCATACCCGAGCGCTTCTCTTGCAGTTTCCAGACAGCCCAATTCTCTTACTGAAAAGTGGTCATACCCGAGCGCTTCTCGTCATACCCGAGCGCTTCTCGCGTGGAGGGCATACAACGC
CGGCTCGCAGCGTGTAAACGCGGACCCTTTGCCTACGGACCAAACAGTCTCAACATTAATGCTTTCTTCTTTCAAAAACTCGGACCCTTTGCCTACGGACCGGACCCTTTGCCTACGGACGCGTGGAGGGCATACAACGC
CGGCTCGCAGCGTGTAAACGGTCATACCCGAGCGCTTCTCATACTTTTCCCAGAATGAAAGAAAGAAAGAATCTATAAAAGTCATACCCGAGCGCTTCTCGTCATACCCGAGCGCTTCTCGCGTGGAGGGCATACAACGC
CGGCTCGCAGCGTGTAAACGCGGACCCTTTGCCTACGGACTATTAACGTGATAGTTAAGGTAAAATGTTAGAGAACAATGCGGACCCTTTGCCTACGGACCGGACCCTTTGCCTACGGACGCGTGGAGGGCATACAACGC
CGGCTCGCAGCGTGTAAACGGTCATACCCGAGCGCTTCTCTACTAATTTGAGATACAGGTTACCTAATAAAAATGTACATGTCATACCCGAGCGCTTCTCGTCATACCCGAGCGCTTCTCGCGTGGAGGGCATACAACGC
CGGCTCGCAGCGTGTAAACGCGGACCCTTTGCCTACGGACACAATCTTTTACTTAACATAGCACCTGAAAAGTAAAAATACGGACCCTTTGCCTACGGACCGGACCCTTTGCCTACGGACGCGTGGAGGGCATACAACGC
CGGCTCGCAGCGTGTAAACGGTCATACCCGAGCGCTTCTCTTAGCAATATTTCTTCACATGGATTAGTTATTTTACTTCTGTCATACCCGAGCGCTTCTCGTCATACCCGAGCGCTTCTCGCGTGGAGGGCATACAACGC
CGGCTCGCAGCGTGTAAACGCGGACCCTTTGCCTACGGACGTTACATATACATATAAATGTAAATATCTACAGCAATTTACGGACCCTTTGCCTACGGACCGGACCCTTTGCCTACGGACGCGTGGAGGGCATACAACGC
CGGCTCGCAGCGTGTAAACGGTCATACCCGAGCGCTTCTCAATCATCATGCAAAGCCATGTGGAAATATATTTACTAAAAGTCATACCCGAGCGCTTCTCGTCATACCCGAGCGCTTCTCGCGTGGAGGGCATACAACGC
CGGCTCGCAGCGTGTAAACGCGGACCCTTTGCCTACGGACTAGCAACTGACACTACTTCTCTCAATCCCGTCAAAAGAACCGGACCCTTTGCCTACGGACCGGACCCTTTGCCTACGGACGCGTGGAGGGCATACAACGC
CGGCTCGCAGCGTGTAAACGGTCATACCCGAGCGCTTCTCTATTTGTACCTTGAACATAAACATTTTAGATCATATTCATGTCATACCCGAGCGCTTCTCGTCATACCCGAGCGCTTCTCGCGTGGAGGGCATACAACGC
CGGCTCGCAGCGTGTAAACGCGGACCCTTTGCCTACGGACCTCTTAATAATTGACCTATAATTAGTATAAAGATTCAAAACGGACCCTTTGCCTACGGACCGGACCCTTTGCCTACGGACGCGTGGAGGGCATACAACGC
CGGCTCGCAGCGTGTAAACGGTCATACCCGAGCGCTTCTCAATATTTGTATGAAATGGGTTCATCTAAGTAGTTAGGACAGTCATACCCGAGCGCTTCTCGTCATACCCGAGCGCTTCTCGCGTGGAGGGCATACAACGC
CGGCTCGCAGCGTGTAAACGCGGACCCTTTGCCTACGGACAGAGACTTAGTGCTAGCTTTGAGTGCTGCTTCATGCACAGCGGACCCTTTGCCTACGGACCGGACCCTTTGCCTACGGACGCGTGGAGGGCATACAACGC
CGGCTCGCAGCGTGTAAACGGTCATACCCGAGCGCTTCTCATGCCAAGCAGTATGGCCATAGACGGTGATAACATAAAAAGTCATACCCGAGCGCTTCTCGTCATACCCGAGCGCTTCTCGCGTGGAGGGCATACAACGC
CGGCTCGCAGCGTGTAAACGCGGACCCTTTGCCTACGGACCCATGCAAGAGAATCTACTGCTACTGTATATACTGAAATGCGGACCCTTTGCCTACGGACCGGACCCTTTGCCTACGGACGCGTGGAGGGCATACAACGC
CGGCTCGCAGCGTGTAAACGGTCATACCCGAGCGCTTCTCTTCAATGTAATGAACGATGATTACACAGAAATCACAGGCAGTCATACCCGAGCGCTTCTCGTCATACCCGAGCGCTTCTCGCGTGGAGGGCATACAACGC
CGGCTCGCAGCGTGTAAACGCGGACCCTTTGCCTACGGACCTTAAAGCTTAGAGTCTTTCTTTAATTTAAAACTCTAACACGGACCCTTTGCCTACGGACCGGACCCTTTGCCTACGGACGCGTGGAGGGCATACAACGC
CGGCTCGCAGCGTGTAAACGGTCATACCCGAGCGCTTCTCCTGTCTTAAAAACCCTCAAAGAAAGCCAGGTGTGGTGATGGTCATACCCGAGCGCTTCTCGTCATACCCGAGCGCTTCTCGCGTGGAGGGCATACAACGC
CGGCTCGCAGCGTGTAAACGCGGACCCTTTGCCTACGGACAGCAAAAAGGTAGAAGCAGGAAGATCTCTCTGAGTTTAAGCGGACCCTTTGCCTACGGACCGGACCCTTTGCCTACGGACGCGTGGAGGGCATACAACGC
CGGCTCGCAGCGTGTAAACGGTCATACCCGAGCGCTTCTCCTGTCTCTGTCTCCTGAGTGATAAAATTAAAGGCTTGTACGTCATACCCGAGCGCTTCTCGTCATACCCGAGCGCTTCTCGCGTGGAGGGCATACAACGC
CGGCTCGCAGCGTGTAAACGCGGACCCTTTGCCTACGGACTGTATTGATTTTCCTTAAAATCTACCCCAAACTAACAGTTCGGACCCTTTGCCTACGGACCGGACCCTTTGCCTACGGACGCGTGGAGGGCATACAACGC
CGGCTCGCAGCGTGTAAACGGTCATACCCGAGCGCTTCTCACTAACAGGAAACTCAATAGAAGTAAAACAGATATTCAAGGTCATACCCGAGCGCTTCTCGTCATACCCGAGCGCTTCTCGCGTGGAGGGCATACAACGC
CGGCTCGCAGCGTGTAAACGCGGACCCTTTGCCTACGGACTCCTCCCTTCCTTCCTTTTCTTGCATTTAAACAAGATGCACGGACCCTTTGCCTACGGACCGGACCCTTTGCCTACGGACGCGTGGAGGGCATACAACGC
CGGCTCGCAGCGTGTAAACGGTCATACCCGAGCGCTTCTCAGATAAAAAGAGATACAAAAGGACAAAAGGGAAGGGCACAGTCATACCCGAGCGCTTCTCGTCATACCCGAGCGCTTCTCGCGTGGAGGGCATACAACGC
CGGCTCGCAGCGTGTAAACGCGGACCCTTTGCCTACGGACCACAGCCGCATCAAGAAGGATCTCTAAAACAGTATCAACTCGGACCCTTTGCCTACGGACCGGACCCTTTGCCTACGGACGCGTGGAGGGCATACAACGC
CGGCTCGCAGCGTGTAAACGGTCATACCCGAGCGCTTCTCGGTCATTAGGTCATGCACATGCAATACTGTTAAAGTAAAGGTCATACCCGAGCGCTTCTCGTCATACCCGAGCGCTTCTCGCGTGGAGGGCATACAACGC
CGGCTCGCAGCGTGTAAACGCGGACCCTTTGCCTACGGACTTTGGTCAAATAGGTGAGGAACTGAGGGTACACTTAGATTCGGACCCTTTGCCTACGGACCGGACCCTTTGCCTACGGACGCGTGGAGGGCATACAACGC
CGGCTCGCAGCGTGTAAACGGTCATACCCGAGCGCTTCTCCTGAGCATGCTCAAATTTCTAATACACCGAAGAGAAAGATGTCATACCCGAGCGCTTCTCGTCATACCCGAGCGCTTCTCGCGTGGAGGGCATACAACGC
CGGCTCGCAGCGTGTAAACGCGGACCCTTTGCCTACGGACCCTTAAAATAGAAGGTAAATATTTTATATGTTTGATCTTTCGGACCCTTTGCCTACGGACCGGACCCTTTGCCTACGGACGCGTGGAGGGCATACAACGC
CGGCTCGCAGCGTGTAAACGGTCATACCCGAGCGCTTCTCATCTCTTTTAAAGCTACTTACAGGTTTATTAGGATAAAGTGTCATACCCGAGCGCTTCTCGTCATACCCGAGCGCTTCTCGCGTGGAGGGCATACAACGC
CGGCTCGCAGCGTGTAAACGCGGACCCTTTGCCTACGGACTAGTGGTACTCCAGGGCAATATAAACTAAACATTGAAACCCGGACCCTTTGCCTACGGACCGGACCCTTTGCCTACGGACGCGTGGAGGGCATACAACGC
CGGCTCGCAGCGTGTAAACGGTCATACCCGAGCGCTTCTCGGCTACAGTTCTCTTTTCCACAAAGCTCGCTCATATGACAGTCATACCCGAGCGCTTCTCGTCATACCCGAGCGCTTCTCGCGTGGAGGGCATACAACGC
CGGCTCGCAGCGTGTAAACGCGGACCCTTTGCCTACGGACGTACAAAGCAGCAGGCTAATACCTTCCCGTCAGAGAGATGCGGACCCTTTGCCTACGGACCGGACCCTTTGCCTACGGACGCGTGGAGGGCATACAACGC
CGGCTCGCAGCGTGTAAACGGTCATACCCGAGCGCTTCTCTGCAAATAATTACATTGTAGAAACAAGGATATTGATTTGTGTCATACCCGAGCGCTTCTCGTCATACCCGAGCGCTTCTCGCGTGGAGGGCATACAACGC
CGGCTCGCAGCGTGTAAACGCGGACCCTTTGCCTACGGACCATTTCACTTCCATCTGGGAGCTTTAACCACTGTGTGTGTCGGACCCTTTGCCTACGGACCGGACCCTTTGCCTACGGACGCGTGGAGGGCATACAACGC
CGGCTCGCAGCGTGTAAACGGTCATACCCGAGCGCTTCTCCTTGTTAGTAGCCATGCCAAGCTGCTGTTTGATGACACAGGTCATACCCGAGCGCTTCTCGTCATACCCGAGCGCTTCTCGCGTGGAGGGCATACAACGC
CGGCTCGCAGCGTGTAAACGCGGACCCTTTGCCTACGGACCTGAAGATTGTACCTAACCTGGTGCTAGGCATATGGGGAGCGGACCCTTTGCCTACGGACCGGACCCTTTGCCTACGGACGCGTGGAGGGCATACAACGC
CGGCTCGCAGCGTGTAAACGGTCATACCCGAGCGCTTCTCTAGTGGAGACACACACTAGAATGGAAAGGTGCTCTGCTTGGTCATACCCGAGCGCTTCTCGTCATACCCGAGCGCTTCTCGCGTGGAGGGCATACAACGC
CGGCTCGCAGCGTGTAAACGCGGACCCTTTGCCTACGGACGCCTCGTTTGAGAAGTCAAAGCCATCTGGGATTCAACATACGGACCCTTTGCCTACGGACCGGACCCTTTGCCTACGGACGCGTGGAGGGCATACAACGC
CGGCTCGCAGCGTGTAAACGGTCATACCCGAGCGCTTCTCATTTTAGTACTTTTTGTGCTGCTCTGTTCTTTTCTGAGCAGTCATACCCGAGCGCTTCTCGTCATACCCGAGCGCTTCTCGCGTGGAGGGCATACAACGC
CGGCTCGCAGCGTGTAAACGCGGACCCTTTGCCTACGGACCAGGCAGATAAGAGAATGTATATATGGATATGATATTAACCGGACCCTTTGCCTACGGACCGGACCCTTTGCCTACGGACGCGTGGAGGGCATACAACGC
CGGCTCGCAGCGTGTAAACGGTCATACCCGAGCGCTTCTCACACTGTCTATATAGTTACATGTGTGTGCACAGCCTGCACGTCATACCCGAGCGCTTCTCGTCATACCCGAGCGCTTCTCGCGTGGAGGGCATACAACGC
CGGCTCGCAGCGTGTAAACGCGGACCCTTTGCCTACGGACGTTTGCAAATGAATGGGACAGAAAAATCAGGATCATTAAACGGACCCTTTGCCTACGGACCGGACCCTTTGCCTACGGACGCGTGGAGGGCATACAACGC
CGGCTCGCAGCGTGTAAACGGTCATACCCGAGCGCTTCTCCATATGTCGATAAAATATTGCTGGGTTTAGCTCTTAGAATGTCATACCCGAGCGCTTCTCGTCATACCCGAGCGCTTCTCGCGTGGAGGGCATACAACGC
CGGCTCGCAGCGTGTAAACGCGGACCCTTTGCCTACGGACACCAATTCTTTTATGGATAGTTTGTATTATACTATCAGTTCGGACCCTTTGCCTACGGACCGGACCCTTTGCCTACGGACGCGTGGAGGGCATACAACGC
CGGCTCGCAGCGTGTAAACGGTCATACCCGAGCGCTTCTCCAGGCATATAGTTTTCTCCCACAGTGCTCATACATGCACCGTCATACCCGAGCGCTTCTCGTCATACCCGAGCGCTTCTCGCGTGGAGGGCATACAACGC
CGGCTCGCAGCGTGTAAACGCGGACCCTTTGCCTACGGACGGCTTAAAGCAACTTTCTCCCTGTTTTTATTACTAGTTTTCGGACCCTTTGCCTACGGACCGGACCCTTTGCCTACGGACGCGTGGAGGGCATACAACGC
CGGCTCGCAGCGTGTAAACGGTCATACCCGAGCGCTTCTCGACAAATTTTGGCTAAGTCTTATTTTACATTTTATTATTAGTCATACCCGAGCGCTTCTCGTCATACCCGAGCGCTTCTCGCGTGGAGGGCATACAACGC
CGGCTCGCAGCGTGTAAACGCGGACCCTTTGCCTACGGACAACAGTCTAACATCTTCCTAATTTCATAAACATATATATACGGACCCTTTGCCTACGGACCGGACCCTTTGCCTACGGACGCGTGGAGGGCATACAACGC
CGGCTCGCAGCGTGTAAACGGTCATACCCGAGCGCTTCTCCTAAGCATTATCACATTTCTAGTACCATTTTTAAATGAAAGTCATACCCGAGCGCTTCTCGTCATACCCGAGCGCTTCTCGCGTGGAGGGCATACAACGC
CGGCTCGCAGCGTGTAAACGCGGACCCTTTGCCTACGGACTTACATTAATTCATGAGCATTAATTGCTATCAAGCATTTGCGGACCCTTTGCCTACGGACCGGACCCTTTGCCTACGGACGCGTGGAGGGCATACAACGC
CGGCTCGCAGCGTGTAAACGGTCATACCCGAGCGCTTCTCTTCTATATAAACAGTGGTAAGTTTACTTGAATCCAAAAGTGTCATACCCGAGCGCTTCTCGTCATACCCGAGCGCTTCTCGCGTGGAGGGCATACAACGC
CGGCTCGCAGCGTGTAAACGCGGACCCTTTGCCTACGGACTATAGAAATTTTATACTTACCTTCTCTTCTCCATCTATGACGGACCCTTTGCCTACGGACCGGACCCTTTGCCTACGGACGCGTGGAGGGCATACAACGC
CGGCTCGCAGCGTGTAAACGGTCATACCCGAGCGCTTCTCGAATTGAAGCTGTTGTAATTGCAGTCCGAGAAATTCTCGGGTCATACCCGAGCGCTTCTCGTCATACCCGAGCGCTTCTCGCGTGGAGGGCATACAACGC
CGGCTCGCAGCGTGTAAACGCGGACCCTTTGCCTACGGACTGACTTCCACTTTAAGTACTTTCTGGCCTTCTTGTGAAGACGGACCCTTTGCCTACGGACCGGACCCTTTGCCTACGGACGCGTGGAGGGCATACAACGC
CGGCTCGCAGCGTGTAAACGGTCATACCCGAGCGCTTCTCGGTGCATCAAATGGTAATGAATTTTTCATGGCATTTGCCAGTCATACCCGAGCGCTTCTCGTCATACCCGAGCGCTTCTCGCGTGGAGGGCATACAACGC
CGGCTCGCAGCGTGTAAACGCGGACCCTTTGCCTACGGACTATATAAATTTACGACCAACACAGACTTTTAACCTGTACTCGGACCCTTTGCCTACGGACCGGACCCTTTGCCTACGGACGCGTGGAGGGCATACAACGC
CGGCTCGCAGCGTGTAAACGGTCATACCCGAGCGCTTCTCTACATGTTTCCATTATTATACAACTTCATATGTGTAACTTGTCATACCCGAGCGCTTCTCGTCATACCCGAGCGCTTCTCGCGTGGAGGGCATACAACGC
CGGCTCGCAGCGTGTAAACGCGGACCCTTTGCCTACGGACTAAAAGGACCACTGTGTCAAAGTGTTTATTTTTATTATTACGGACCCTTTGCCTACGGACCGGACCCTTTGCCTACGGACGCGTGGAGGGCATACAACGC
CGGCTCGCAGCGTGTAAACGGTCATACCCGAGCGCTTCTCTATTAAAATATGAGTTCTATACCCTACTGCATTCTTGAAGGTCATACCCGAGCGCTTCTCGTCATACCCGAGCGCTTCTCGCGTGGAGGGCATACAACGC
CGGCTCGCAGCGTGTAAACGCGGACCCTTTGCCTACGGACTGAGTTTCAAAAGGAAAGAGCATTCCAAAGAAAAATGTTTCGGACCCTTTGCCTACGGACCGGACCCTTTGCCTACGGACGCGTGGAGGGCATACAACGC
CGGCTCGCAGCGTGTAAACGGTCATACCCGAGCGCTTCTCTTTGTAACCAAGATATAAAACAAGTTAGAATAAGTTCCTGGTCATACCCGAGCGCTTCTCGTCATACCCGAGCGCTTCTCGCGTGGAGGGCATACAACGC
CGGCTCGCAGCGTGTAAACGCGGACCCTTTGCCTACGGACAGGGCTACACAGCCTGTCTCAAGAATTCAAAAACAGAAAACGGACCCTTTGCCTACGGACCGGACCCTTTGCCTACGGACGCGTGGAGGGCATACAACGC
CGGCTCGCAGCGTGTAAACGGTCATACCCGAGCGCTTCTCAAGACTGTATCACATCTCCTGGAGCTGGATTTACAGATGGGTCATACCCGAGCGCTTCTCGTCATACCCGAGCGCTTCTCGCGTGGAGGGCATACAACGC
CGGCTCGCAGCGTGTAAACGCGGACCCTTTGCCTACGGACGAGCCACCTCTTCAGCTCTTTATAATACACTTTTAAGGCCCGGACCCTTTGCCTACGGACCGGACCCTTTGCCTACGGACGCGTGGAGGGCATACAACGC
CGGCTCGCAGCGTGTAAACGGTCATACCCGAGCGCTTCTCTGGAGGTCAGAGAACAATTTTAGAGTTGGTTCTCTCCTACGTCATACCCGAGCGCTTCTCGTCATACCCGAGCGCTTCTCGCGTGGAGGGCATACAACGC
CGGCTCGCAGCGTGTAAACGCGGACCCTTTGCCTACGGACGCCATAAGAATGAATGAAAATCTGCAAGTGACAGGGGTGGCGGACCCTTTGCCTACGGACCGGACCCTTTGCCTACGGACGCGTGGAGGGCATACAACGC
CGGCTCGCAGCGTGTAAACGGTCATACCCGAGCGCTTCTCCAAAATTCATCCTGTCTATAAGAGACGCAGGCATGGCGTGGTCATACCCGAGCGCTTCTCGTCATACCCGAGCGCTTCTCGCGTGGAGGGCATACAACGC
CGGCTCGCAGCGTGTAAACGCGGACCCTTTGCCTACGGACCTCTGTGGTTGCCCTCTCTTTAACAGGGCTTTACTATCTACGGACCCTTTGCCTACGGACCGGACCCTTTGCCTACGGACGCGTGGAGGGCATACAACGC
CGGCTCGCAGCGTGTAAACGGTCATACCCGAGCGCTTCTCCTTCAAGACAAGCGTCTCTCTGTGTAACTTTGGCTGTCATGTCATACCCGAGCGCTTCTCGTCATACCCGAGCGCTTCTCGCGTGGAGGGCATACAACGC
CGGCTCGCAGCGTGTAAACGCGGACCCTTTGCCTACGGACAGTGGCTGAGAAAAGAGTTCTAGCTGAGCTCTGTAAATGACGGACCCTTTGCCTACGGACCGGACCCTTTGCCTACGGACGCGTGGAGGGCATACAACGC
CGGCTCGCAGCGTGTAAACGGTCATACCCGAGCGCTTCTCGTACTTCCTGGCCAAGGTCCCACTGTCCATTATACCTATGGTCATACCCGAGCGCTTCTCGTCATACCCGAGCGCTTCTCGCGTGGAGGGCATACAACGC
CGGCTCGCAGCGTGTAAACGCGGACCCTTTGCCTACGGACACTTAGTACTTCCAATAGATATCTCTGATCTTTAGAACTTCGGACCCTTTGCCTACGGACCGGACCCTTTGCCTACGGACGCGTGGAGGGCATACAACGC
CGGCTCGCAGCGTGTAAACGGTCATACCCGAGCGCTTCTCACAAAGCTCTCACTTCCAAGTTATCATTTCTGAATTATCCGTCATACCCGAGCGCTTCTCGTCATACCCGAGCGCTTCTCGCGTGGAGGGCATACAACGC
CGGCTCGCAGCGTGTAAACGCGGACCCTTTGCCTACGGACTGTTTATAGTAGCTAACAGATGCTTCTTTATACAAATTGGCGGACCCTTTGCCTACGGACCGGACCCTTTGCCTACGGACGCGTGGAGGGCATACAACGC
CGGCTCGCAGCGTGTAAACGGTCATACCCGAGCGCTTCTCTTTAAAGTATTCATGATAATCATGATATGAACTATATCGAGTCATACCCGAGCGCTTCTCGTCATACCCGAGCGCTTCTCGCGTGGAGGGCATACAACGC
CGGCTCGCAGCGTGTAAACGCGGACCCTTTGCCTACGGACATAGTTTTCCATATAGAGAATCTAAAATTTCTAAGATGGTCGGACCCTTTGCCTACGGACCGGACCCTTTGCCTACGGACGCGTGGAGGGCATACAACGC
CGGCTCGCAGCGTGTAAACGGTCATACCCGAGCGCTTCTCATTTTGTGGCTAGTCATGTTATTAATTGGCTATTTATAAAGTCATACCCGAGCGCTTCTCGTCATACCCGAGCGCTTCTCGCGTGGAGGGCATACAACGC
CGGCTCGCAGCGTGTAAACGCGGACCCTTTGCCTACGGACTGAAAAGAGACCACATTAGAAAACAGGGTAACAGGTCTACCGGACCCTTTGCCTACGGACCGGACCCTTTGCCTACGGACGCGTGGAGGGCATACAACGC
CGGCTCGCAGCGTGTAAACGGTCATACCCGAGCGCTTCTCAACAAAAGATTGTATAAAGAAGATACAAGGATATTAAATGGTCATACCCGAGCGCTTCTCGTCATACCCGAGCGCTTCTCGCGTGGAGGGCATACAACGC
CGGCTCGCAGCGTGTAAACGCGGACCCTTTGCCTACGGACCATGTGCAGAAGAATTCCTCTCCTTCCTACTTACATGGCACGGACCCTTTGCCTACGGACCGGACCCTTTGCCTACGGACGCGTGGAGGGCATACAACGC
CGGCTCGCAGCGTGTAAACGGTCATACCCGAGCGCTTCTCAAACTCCTGTGAGAAGTTGCACCATAAATTCAGGATCTAAGTCATACCCGAGCGCTTCTCGTCATACCCGAGCGCTTCTCGCGTGGAGGGCATACAACGC
CGGCTCGCAGCGTGTAAACGCGGACCCTTTGCCTACGGACATTCGACCACAGAGCTCCTTCCACTGTTTCTCATGTTGTCCGGACCCTTTGCCTACGGACCGGACCCTTTGCCTACGGACGCGTGGAGGGCATACAACGC
CGGCTCGCAGCGTGTAAACGGTCATACCCGAGCGCTTCTCCAAACCCTAGAAAAATACAGCAATTAACATTTGATTTCCTGTCATACCCGAGCGCTTCTCGTCATACCCGAGCGCTTCTCGCGTGGAGGGCATACAACGC
CGGCTCGCAGCGTGTAAACGCGGACCCTTTGCCTACGGACGGCTAAATTTACAAATTACTCATCCCTCAGCCACTGACACCGGACCCTTTGCCTACGGACCGGACCCTTTGCCTACGGACGCGTGGAGGGCATACAACGC
CGGCTCGCAGCGTGTAAACGGTCATACCCGAGCGCTTCTCTGCCAGAGTTATGACCAGGTGGAGGATGTTGGTTTTTAAAGTCATACCCGAGCGCTTCTCGTCATACCCGAGCGCTTCTCGCGTGGAGGGCATACAACGC
CGGCTCGCAGCGTGTAAACGCGGACCCTTTGCCTACGGACATAAAATATGGATTCTAGTGGAGTCCATAAAAAGTAGTAACGGACCCTTTGCCTACGGACCGGACCCTTTGCCTACGGACGCGTGGAGGGCATACAACGC
CGGCTCGCAGCGTGTAAACGGTCATACCCGAGCGCTTCTCCCTCAAATACCTAACAGCCTCTTTCACAGACATCCTTTTCGTCATACCCGAGCGCTTCTCGTCATACCCGAGCGCTTCTCGCGTGGAGGGCATACAACGC
CGGCTCGCAGCGTGTAAACGCGGACCCTTTGCCTACGGACTCCCTCTCACTCTAAAACATAAATACATAGCTTTTTCTCTCGGACCCTTTGCCTACGGACCGGACCCTTTGCCTACGGACGCGTGGAGGGCATACAACGC
CGGCTCGCAGCGTGTAAACGGTCATACCCGAGCGCTTCTCTAAATTGTACTGGGGAATTCCTGGATAGTACATAAATCTTGTCATACCCGAGCGCTTCTCGTCATACCCGAGCGCTTCTCGCGTGGAGGGCATACAACGC
CGGCTCGCAGCGTGTAAACGCGGACCCTTTGCCTACGGACCAAAATTTCAAAATGCTGTTGTTTGTGAGGCCACTATTATCGGACCCTTTGCCTACGGACCGGACCCTTTGCCTACGGACGCGTGGAGGGCATACAACGC
CGGCTCGCAGCGTGTAAACGGTCATACCCGAGCGCTTCTCTTGATGTTTTAAGCAAAATTAAATGTGCACAATTGTTGCCGTCATACCCGAGCGCTTCTCGTCATACCCGAGCGCTTCTCGCGTGGAGGGCATACAACGC
CGGCTCGCAGCGTGTAAACGCGGACCCTTTGCCTACGGACCATTTTCTTCCTTGTGCAGCCTAGTACTGGGACTGGAGACCGGACCCTTTGCCTACGGACCGGACCCTTTGCCTACGGACGCGTGGAGGGCATACAACGC
CGGCTCGCAGCGTGTAAACGGTCATACCCGAGCGCTTCTCCTTCCATAGACAGGTGAGCACACTCTAACAGCAAGCTGTGGTCATACCCGAGCGCTTCTCGTCATACCCGAGCGCTTCTCGCGTGGAGGGCATACAACGC
CGGCTCGCAGCGTGTAAACGCGGACCCTTTGCCTACGGACCTGTCACTTGAGTGCTAGGATTAAAGACTGGGATTATTGTCGGACCCTTTGCCTACGGACCGGACCCTTTGCCTACGGACGCGTGGAGGGCATACAACGC
CGGCTCGCAGCGTGTAAACGGTCATACCCGAGCGCTTCTCAGTTGAATTAGCCATTCAGAGCTCAGAAAGATCTAGGATGGTCATACCCGAGCGCTTCTCGTCATACCCGAGCGCTTCTCGCGTGGAGGGCATACAACGC
CGGCTCGCAGCGTGTAAACGCGGACCCTTTGCCTACGGACACAGAAGGAAAGTTACAGTTACATCTTAATGATATACAAGCGGACCCTTTGCCTACGGACCGGACCCTTTGCCTACGGACGCGTGGAGGGCATACAACGC
CGGCTCGCAGCGTGTAAACGGTCATACCCGAGCGCTTCTCTAGCATTATATTGATAAAATTGGCACATGCCTATAATCCCGTCATACCCGAGCGCTTCTCGTCATACCCGAGCGCTTCTCGCGTGGAGGGCATACAACGC
CGGCTCGCAGCGTGTAAACGCGGACCCTTTGCCTACGGACCAACTAATGTGAGTCCAGCCTCACTTATAGAGAAGTCTATCGGACCCTTTGCCTACGGACCGGACCCTTTGCCTACGGACGCGTGGAGGGCATACAACGC
CGGCTCGCAGCGTGTAAACGGTCATACCCGAGCGCTTCTCAAACCCAAAACCAGATTATTAAAGATGAAGCTTGCTCATTGTCATACCCGAGCGCTTCTCGTCATACCCGAGCGCTTCTCGCGTGGAGGGCATACAACGC
CGGCTCGCAGCGTGTAAACGCGGACCCTTTGCCTACGGACCTCTAATGGACAATAGTTGATACCAAATTACTGTGGTACTCGGACCCTTTGCCTACGGACCGGACCCTTTGCCTACGGACGCGTGGAGGGCATACAACGC
CGGCTCGCAGCGTGTAAACGGTCATACCCGAGCGCTTCTCTACCAAGACTGTGCTCTTCTCAGTAAAAGAACAGCAATGTGTCATACCCGAGCGCTTCTCGTCATACCCGAGCGCTTCTCGCGTGGAGGGCATACAACGC
CGGCTCGCAGCGTGTAAACGCGGACCCTTTGCCTACGGACTTTGATTTTTGATTCCTAGGAGCCTTCCTTTCTGGTATTTCGGACCCTTTGCCTACGGACCGGACCCTTTGCCTACGGACGCGTGGAGGGCATACAACGC
CGGCTCGCAGCGTGTAAACGGTCATACCCGAGCGCTTCTCTATGTCTCTCTCTATCCACTCAGGGTGGAACATGTAACTTGTCATACCCGAGCGCTTCTCGTCATACCCGAGCGCTTCTCGCGTGGAGGGCATACAACGC
CGGCTCGCAGCGTGTAAACGCGGACCCTTTGCCTACGGACCTACTCAACACAATGTAGCCAAGGTGAAAAGATTCCACACCGGACCCTTTGCCTACGGACCGGACCCTTTGCCTACGGACGCGTGGAGGGCATACAACGC
CGGCTCGCAGCGTGTAAACGGTCATACCCGAGCGCTTCTCTATCTGTACATTATGTGTGTAACTATTACTAAAGTCACAGGTCATACCCGAGCGCTTCTCGTCATACCCGAGCGCTTCTCGCGTGGAGGGCATACAACGC
CGGCTCGCAGCGTGTAAACGCGGACCCTTTGCCTACGGACTGCTGGATACTCTCAATTTACTCTAGCTTGAAGAAGCAAGCGGACCCTTTGCCTACGGACCGGACCCTTTGCCTACGGACGCGTGGAGGGCATACAACGC
CGGCTCGCAGCGTGTAAACGGTCATACCCGAGCGCTTCTCGGTCTTAAGCTGTGTAAGAGGCCCATGTGTCATCAACATGGTCATACCCGAGCGCTTCTCGTCATACCCGAGCGCTTCTCGCGTGGAGGGCATACAACGC
CGGCTCGCAGCGTGTAAACGCGGACCCTTTGCCTACGGACGGAGTCCAGCAGACAGCCAACTAGATAAAGAAACCTATAACGGACCCTTTGCCTACGGACCGGACCCTTTGCCTACGGACGCGTGGAGGGCATACAACGC
CGGCTCGCAGCGTGTAAACGGTCATACCCGAGCGCTTCTCACAACTATAGGAACAGAATTCAGGTCATGTGCTAAGTCTTGTCATACCCGAGCGCTTCTCGTCATACCCGAGCGCTTCTCGCGTGGAGGGCATACAACGC
CGGCTCGCAGCGTGTAAACGCGGACCCTTTGCCTACGGACGACTACAATTCCTTATGTATTTCTATAGCCTTAAAAGACCCGGACCCTTTGCCTACGGACCGGACCCTTTGCCTACGGACGCGTGGAGGGCATACAACGC
CGGCTCGCAGCGTGTAAACGGTCATACCCGAGCGCTTCTCGTTTTTCTTTTCCCGAGGCAGGGTCTCTCTTGCTCTGTAGGTCATACCCGAGCGCTTCTCGTCATACCCGAGCGCTTCTCGCGTGGAGGGCATACAACGC
CGGCTCGCAGCGTGTAAACGCGGACCCTTTGCCTACGGACTCTGCTTCCTGAGTGCTAGCATTGTATGTGATTGAACTCTCGGACCCTTTGCCTACGGACCGGACCCTTTGCCTACGGACGCGTGGAGGGCATACAACGC
CGGCTCGCAGCGTGTAAACGGTCATACCCGAGCGCTTCTCACTCAGCTTTCTGTAGTGAAAAGTCACTTGGAATGCATAAGTCATACCCGAGCGCTTCTCGTCATACCCGAGCGCTTCTCGCGTGGAGGGCATACAACGC
CGGCTCGCAGCGTGTAAACGCGGACCCTTTGCCTACGGACGAAAGTCCGTGGCCCTAACCCAATTTATATTACTTATATACGGACCCTTTGCCTACGGACCGGACCCTTTGCCTACGGACGCGTGGAGGGCATACAACGC
CGGCTCGCAGCGTGTAAACGGTCATACCCGAGCGCTTCTCAAGTTTCAGCCAAGCCTAACTTCTTAAGAAATTCTGAAATGTCATACCCGAGCGCTTCTCGTCATACCCGAGCGCTTCTCGCGTGGAGGGCATACAACGC
CGGCTCGCAGCGTGTAAACGCGGACCCTTTGCCTACGGACTAGACTATAATCTGTAGCACACAGAGAATGTTCCTTGGCCCGGACCCTTTGCCTACGGACCGGACCCTTTGCCTACGGACGCGTGGAGGGCATACAACGC
CGGCTCGCAGCGTGTAAACGGTCATACCCGAGCGCTTCTCCACATATAATTGGCACAGAATGGAGAATAGTTTACAAAATGTCATACCCGAGCGCTTCTCGTCATACCCGAGCGCTTCTCGCGTGGAGGGCATACAACGC
CGGCTCGCAGCGTGTAAACGCGGACCCTTTGCCTACGGACAAAGGAGCATGTCTATAATCCCAATAGAAGATCAGGAGTCCGGACCCTTTGCCTACGGACCGGACCCTTTGCCTACGGACGCGTGGAGGGCATACAACGC
CGGCTCGCAGCGTGTAAACGGTCATACCCGAGCGCTTCTCACCTCTCCAGTCCCAAGATTTGCATTCTTAAGGTTTTTCCGTCATACCCGAGCGCTTCTCGTCATACCCGAGCGCTTCTCGCGTGGAGGGCATACAACGC
CGGCTCGCAGCGTGTAAACGCGGACCCTTTGCCTACGGACCACAGTTTCATTATTCAAAATTCTTACTATGATTTATTTTCGGACCCTTTGCCTACGGACCGGACCCTTTGCCTACGGACGCGTGGAGGGCATACAACGC
CGGCTCGCAGCGTGTAAACGGTCATACCCGAGCGCTTCTCGATAAATAATTCTAAACTTAGTGGACTTGACCTAACTCATGTCATACCCGAGCGCTTCTCGTCATACCCGAGCGCTTCTCGCGTGGAGGGCATACAACGC
CGGCTCGCAGCGTGTAAACGCGGACCCTTTGCCTACGGACCTAAGAAATATTCTGTTAAATGCTAAAATAATTTTCTTTCCGGACCCTTTGCCTACGGACCGGACCCTTTGCCTACGGACGCGTGGAGGGCATACAACGC
CGGCTCGCAGCGTGTAAACGGTCATACCCGAGCGCTTCTCTACATATATGTATGCACATTTATGTGAGTACAGCACTCTCGTCATACCCGAGCGCTTCTCGTCATACCCGAGCGCTTCTCGCGTGGAGGGCATACAACGC
CGGCTCGCAGCGTGTAAACGCGGACCCTTTGCCTACGGACGTCTGAAGAGGATTTGGAACACCTGGAACTGGAGCTAAGCCGGACCCTTTGCCTACGGACCGGACCCTTTGCCTACGGACGCGTGGAGGGCATACAACGC
CGGCTCGCAGCGTGTAAACGGTCATACCCGAGCGCTTCTCTTGTAGGTTACCAGGAAGATGATGGAGATCCTGTGCGAGTGTCATACCCGAGCGCTTCTCGTCATACCCGAGCGCTTCTCGCGTGGAGGGCATACAACGC
CGGCTCGCAGCGTGTAAACGCGGACCCTTTGCCTACGGACATTGTAAGCTCCATGAAGTTTATTTACCACTATACCAGAACGGACCCTTTGCCTACGGACCGGACCCTTTGCCTACGGACGCGTGGAGGGCATACAACGC
CGGCTCGCAGCGTGTAAACGGTCATACCCGAGCGCTTCTCCAAGAGCCTAGCATATATAATACTTTCCAAGTAACTATATGTCATACCCGAGCGCTTCTCGTCATACCCGAGCGCTTCTCGCGTGGAGGGCATACAACGC
CGGCTCGCAGCGTGTAAACGCGGACCCTTTGCCTACGGACAGAATAATAAATACTCTCTCACCTGGAACCCATCCGACAACGGACCCTTTGCCTACGGACCGGACCCTTTGCCTACGGACGCGTGGAGGGCATACAACGC
CGGCTCGCAGCGTGTAAACGGTCATACCCGAGCGCTTCTCATTGGTAAGATGATGCAGGCATATACACAATCGCTGAATTGTCATACCCGAGCGCTTCTCGTCATACCCGAGCGCTTCTCGCGTGGAGGGCATACAACGC
CGGCTCGCAGCGTGTAAACGCGGACCCTTTGCCTACGGACCACAGCATGAGAAAACTTAGGACTTCAAACCTAGAAAAATCGGACCCTTTGCCTACGGACCGGACCCTTTGCCTACGGACGCGTGGAGGGCATACAACGC
CGGCTCGCAGCGTGTAAACGGTCATACCCGAGCGCTTCTCATTTATTTCTATCACATACAAGAGTAAATTATTTACTTAGGTCATACCCGAGCGCTTCTCGTCATACCCGAGCGCTTCTCGCGTGGAGGGCATACAACGC
CGGCTCGCAGCGTGTAAACGCGGACCCTTTGCCTACGGACGGTTACTAACAATGCCTTAATGTAAATCTTCAGGAGGAATCGGACCCTTTGCCTACGGACCGGACCCTTTGCCTACGGACGCGTGGAGGGCATACAACGC
CGGCTCGCAGCGTGTAAACGGTCATACCCGAGCGCTTCTCGATGCCCTGAAACTGGAGGTAGAGGTTGAGAACTTCCATGGTCATACCCGAGCGCTTCTCGTCATACCCGAGCGCTTCTCGCGTGGAGGGCATACAACGC
CGGCTCGCAGCGTGTAAACGCGGACCCTTTGCCTACGGACGCTGGGAATTGAATCCTGGTTTTCTGCTCTTAACTGCTGACGGACCCTTTGCCTACGGACCGGACCCTTTGCCTACGGACGCGTGGAGGGCATACAACGC
CGGCTCGCAGCGTGTAAACGGTCATACCCGAGCGCTTCTCAGAGATTACTAGTGTGGGAGGTGGGACACTGGAAGAGTTGGTCATACCCGAGCGCTTCTCGTCATACCCGAGCGCTTCTCGCGTGGAGGGCATACAACGC
CGGCTCGCAGCGTGTAAACGCGGACCCTTTGCCTACGGACGTGGAGTAGATGCAGTGTTCATGTACAAAGTTCAAAACAACGGACCCTTTGCCTACGGACCGGACCCTTTGCCTACGGACGCGTGGAGGGCATACAACGC
CGGCTCGCAGCGTGTAAACGGTCATACCCGAGCGCTTCTCTTTTGTAATGTGTGCCTTCTTGGGAGGTAAGACCCAAGTAGTCATACCCGAGCGCTTCTCGTCATACCCGAGCGCTTCTCGCGTGGAGGGCATACAACGC
CGGCTCGCAGCGTGTAAACGCGGACCCTTTGCCTACGGACTACCAGAAACTCATTTATGTTTCACAGGTACCACACACACCGGACCCTTTGCCTACGGACCGGACCCTTTGCCTACGGACGCGTGGAGGGCATACAACGC
CGGCTCGCAGCGTGTAAACGGTCATACCCGAGCGCTTCTCTACTTTAGTGCACTGGCATTTTACCTGAGTCCCAGTCACAGTCATACCCGAGCGCTTCTCGTCATACCCGAGCGCTTCTCGCGTGGAGGGCATACAACGC
CGGCTCGCAGCGTGTAAACGCGGACCCTTTGCCTACGGACGCCCATCAGATTTCAGACTTTGCTTGTGATTTTCCAGGCACGGACCCTTTGCCTACGGACCGGACCCTTTGCCTACGGACGCGTGGAGGGCATACAACGC
CGGCTCGCAGCGTGTAAACGGTCATACCCGAGCGCTTCTCCAGCCTGTACTATAATATATTTTATCAGTATGATGCATTTGTCATACCCGAGCGCTTCTCGTCATACCCGAGCGCTTCTCGCGTGGAGGGCATACAACGC
CGGCTCGCAGCGTGTAAACGCGGACCCTTTGCCTACGGACTTTGGACACCACTCATATCAAGCTTGAAATGAAGTAATTACGGACCCTTTGCCTACGGACCGGACCCTTTGCCTACGGACGCGTGGAGGGCATACAACGC
CGGCTCGCAGCGTGTAAACGGTCATACCCGAGCGCTTCTCTAGCCATTAGGTATAAATTCACCATTGTTGCTGTGTACTTGTCATACCCGAGCGCTTCTCGTCATACCCGAGCGCTTCTCGCGTGGAGGGCATACAACGC
CGGCTCGCAGCGTGTAAACGCGGACCCTTTGCCTACGGACAGAGGGTATCAGATCGTCTGGAGCCAGAGTTACAAATGATCGGACCCTTTGCCTACGGACCGGACCCTTTGCCTACGGACGCGTGGAGGGCATACAACGC
CGGCTCGCAGCGTGTAAACGGTCATACCCGAGCGCTTCTCAAAAGCAGCCATTGTTTATCCACCAAGCCATCTCTCTAGCGTCATACCCGAGCGCTTCTCGTCATACCCGAGCGCTTCTCGCGTGGAGGGCATACAACGC
CGGCTCGCAGCGTGTAAACGCGGACCCTTTGCCTACGGACTGTAGTTTTGACCATTACCGGTTCTGTGCAGTGAATGTTTCGGACCCTTTGCCTACGGACCGGACCCTTTGCCTACGGACGCGTGGAGGGCATACAACGC
CGGCTCGCAGCGTGTAAACGGTCATACCCGAGCGCTTCTCCTGAGGATGAAGATCACTGTAAACAACCCTGATGAGATCAGTCATACCCGAGCGCTTCTCGTCATACCCGAGCGCTTCTCGCGTGGAGGGCATACAACGC
CGGCTCGCAGCGTGTAAACGCGGACCCTTTGCCTACGGACTAATGCCCCTTCTGTCAAAGCCATGGATCCAATTGTTGAGCGGACCCTTTGCCTACGGACCGGACCCTTTGCCTACGGACGCGTGGAGGGCATACAACGC
CGGCTCGCAGCGTGTAAACGGTCATACCCGAGCGCTTCTCGAGTAAAAGAATCTATATTATGTAGTCATATTTAATTTTGGTCATACCCGAGCGCTTCTCGTCATACCCGAGCGCTTCTCGCGTGGAGGGCATACAACGC
CGGCTCGCAGCGTGTAAACGCGGACCCTTTGCCTACGGACTTTCTCTGTTCTTCAATAACATTTTATGCCTTCTTTTAGACGGACCCTTTGCCTACGGACCGGACCCTTTGCCTACGGACGCGTGGAGGGCATACAACGC
CGGCTCGCAGCGTGTAAACGGTCATACCCGAGCGCTTCTCATGTGTAGAAGTCACATAAAATTTGAAATACATCACCTCAGTCATACCCGAGCGCTTCTCGTCATACCCGAGCGCTTCTCGCGTGGAGGGCATACAACGC
CGGCTCGCAGCGTGTAAACGCGGACCCTTTGCCTACGGACGCTGAAAACACTAAGGTTTGAAAGAAATCCATTTATGTTTCGGACCCTTTGCCTACGGACCGGACCCTTTGCCTACGGACGCGTGGAGGGCATACAACGC
CGGCTCGCAGCGTGTAAACGGTCATACCCGAGCGCTTCTCTCTAGAACACAGAATATAACTATTATATAAAATAAACAGTGTCATACCCGAGCGCTTCTCGTCATACCCGAGCGCTTCTCGCGTGGAGGGCATACAACGC
CGGCTCGCAGCGTGTAAACGCGGACCCTTTGCCTACGGACTTTCATGTTTTCTAAGTTAGAACAATCATCTATTAATGTTCGGACCCTTTGCCTACGGACCGGACCCTTTGCCTACGGACGCGTGGAGGGCATACAACGC
CGGCTCGCAGCGTGTAAACGGTCATACCCGAGCGCTTCTCCCATCTATTTTATTTCATATCACAATACAAATAACTTAATGTCATACCCGAGCGCTTCTCGTCATACCCGAGCGCTTCTCGCGTGGAGGGCATACAACGC
CGGCTCGCAGCGTGTAAACGCGGACCCTTTGCCTACGGACAATAGTCTATGTTAAAGTGAATCCAGGCTAAATAGGAGACCGGACCCTTTGCCTACGGACCGGACCCTTTGCCTACGGACGCGTGGAGGGCATACAACGC
CGGCTCGCAGCGTGTAAACGGTCATACCCGAGCGCTTCTCTATTTCTAATGCAAAACAAAGTCTCAGGGGAATTAATTTTGTCATACCCGAGCGCTTCTCGTCATACCCGAGCGCTTCTCGCGTGGAGGGCATACAACGC
CGGCTCGCAGCGTGTAAACGCGGACCCTTTGCCTACGGACTGTGTTGCTCACAATCTGACACATCAAAGGCCATGAAAGACGGACCCTTTGCCTACGGACCGGACCCTTTGCCTACGGACGCGTGGAGGGCATACAACGC
CGGCTCGCAGCGTGTAAACGGTCATACCCGAGCGCTTCTCTGAGCCATCTCTCCAGTTCTATAAATTTGACTCTTAACACGTCATACCCGAGCGCTTCTCGTCATACCCGAGCGCTTCTCGCGTGGAGGGCATACAACGC
CGGCTCGCAGCGTGTAAACGCGGACCCTTTGCCTACGGACTATACAGGTATGGTCTACATGTGGGTGCTGAAAATTGAACCGGACCCTTTGCCTACGGACCGGACCCTTTGCCTACGGACGCGTGGAGGGCATACAACGC
CGGCTCGCAGCGTGTAAACGGTCATACCCGAGCGCTTCTCATCTCAGCTCACAACCAAAAGGAGAAGACAATGTATTAGGGTCATACCCGAGCGCTTCTCGTCATACCCGAGCGCTTCTCGCGTGGAGGGCATACAACGC
CGGCTCGCAGCGTGTAAACGCGGACCCTTTGCCTACGGACTTGCATGGTGGTATAGTCCTTTCACTTGGAAGCAGAGTCACGGACCCTTTGCCTACGGACCGGACCCTTTGCCTACGGACGCGTGGAGGGCATACAACGC
CGGCTCGCAGCGTGTAAACGGTCATACCCGAGCGCTTCTCGAGTGCAAGGTCACCCTTAACCACCTGGTGAATTTGAAACGTCATACCCGAGCGCTTCTCGTCATACCCGAGCGCTTCTCGCGTGGAGGGCATACAACGC
CGGCTCGCAGCGTGTAAACGCGGACCCTTTGCCTACGGACGGCTACAAAACATCATGCTTCAAAAACAGAAACAAGAAAGCGGACCCTTTGCCTACGGACCGGACCCTTTGCCTACGGACGCGTGGAGGGCATACAACGC
CGGCTCGCAGCGTGTAAACGGTCATACCCGAGCGCTTCTCTGCAATATTTACCTCTGGCAAAAATTATTGTTTATGTCTTGTCATACCCGAGCGCTTCTCGTCATACCCGAGCGCTTCTCGCGTGGAGGGCATACAACGC
CGGCTCGCAGCGTGTAAACGCGGACCCTTTGCCTACGGACAACATAATTTGAAACATTCCATGTTACAAACATTACTTACCGGACCCTTTGCCTACGGACCGGACCCTTTGCCTACGGACGCGTGGAGGGCATACAACGC
CGGCTCGCAGCGTGTAAACGGTCATACCCGAGCGCTTCTCTGGTATATTGAAGGCTTAGACAAGGAAGGGATAGTGAAAGGTCATACCCGAGCGCTTCTCGTCATACCCGAGCGCTTCTCGCGTGGAGGGCATACAACGC
CGGCTCGCAGCGTGTAAACGCGGACCCTTTGCCTACGGACCACTTTATTGTTTCCATCTTTATCAGCAATTTCCTATAGTCGGACCCTTTGCCTACGGACCGGACCCTTTGCCTACGGACGCGTGGAGGGCATACAACGC
CGGCTCGCAGCGTGTAAACGGTCATACCCGAGCGCTTCTCCAAAGCCAATGTAATATTAAATCTATAGCAAAATAAATAAGTCATACCCGAGCGCTTCTCGTCATACCCGAGCGCTTCTCGCGTGGAGGGCATACAACGC
CGGCTCGCAGCGTGTAAACGCGGACCCTTTGCCTACGGACTAATTTATAGAATATACCTTTACTAATTGAGGGAGAGTTTCGGACCCTTTGCCTACGGACCGGACCCTTTGCCTACGGACGCGTGGAGGGCATACAACGC
CGGCTCGCAGCGTGTAAACGGTCATACCCGAGCGCTTCTCAACAAAAGTACATAAAATACTATTACTCTAGCATAGTCTTGTCATACCCGAGCGCTTCTCGTCATACCCGAGCGCTTCTCGCGTGGAGGGCATACAACGC
CGGCTCGCAGCGTGTAAACGCGGACCCTTTGCCTACGGACTGTAGTTCAGGCTGACCTGGAATGACAAATTCTGCATCTGCGGACCCTTTGCCTACGGACCGGACCCTTTGCCTACGGACGCGTGGAGGGCATACAACGC
CGGCTCGCAGCGTGTAAACGGTCATACCCGAGCGCTTCTCGCTGGGACTCAAAGTGTATGTTATCACACCTGGCTACAAGGTCATACCCGAGCGCTTCTCGTCATACCCGAGCGCTTCTCGCGTGGAGGGCATACAACGC
CGGCTCGCAGCGTGTAAACGCGGACCCTTTGCCTACGGACGGCATGGTAGCATACTCCTTGAATCTTAGCACTTTAATGACGGACCCTTTGCCTACGGACCGGACCCTTTGCCTACGGACGCGTGGAGGGCATACAACGC
CGGCTCGCAGCGTGTAAACGGTCATACCCGAGCGCTTCTCAGCCAGAGACACATGGTAAGAGCTTGTCTCAAAAACAATCGTCATACCCGAGCGCTTCTCGTCATACCCGAGCGCTTCTCGCGTGGAGGGCATACAACGC
CGGCTCGCAGCGTGTAAACGCGGACCCTTTGCCTACGGACTGCTCATTCACATTCATTACTGCTCTATTTATAATATCTACGGACCCTTTGCCTACGGACCGGACCCTTTGCCTACGGACGCGTGGAGGGCATACAACGC
CGGCTCGCAGCGTGTAAACGGTCATACCCGAGCGCTTCTCCTTCACATTAAAAAGATTTTCTTGCTGGATGTGGTGGCACGTCATACCCGAGCGCTTCTCGTCATACCCGAGCGCTTCTCGCGTGGAGGGCATACAACGC
CGGCTCGCAGCGTGTAAACGCGGACCCTTTGCCTACGGACCCCTTGAGCAAGTGGTCCCTACTAATATAAGAAAGCAGCCCGGACCCTTTGCCTACGGACCGGACCCTTTGCCTACGGACGCGTGGAGGGCATACAACGC
CGGCTCGCAGCGTGTAAACGGTCATACCCGAGCGCTTCTCCAACACACTAAGACACACTTCTTCCTAAAATCTCATCTATGTCATACCCGAGCGCTTCTCGTCATACCCGAGCGCTTCTCGCGTGGAGGGCATACAACGC
CGGCTCGCAGCGTGTAAACGCGGACCCTTTGCCTACGGACAATCTCAGGTGATCTAAAGTATACTTTTTCAGAAACCATTCGGACCCTTTGCCTACGGACCGGACCCTTTGCCTACGGACGCGTGGAGGGCATACAACGC
CGGCTCGCAGCGTGTAAACGGTCATACCCGAGCGCTTCTCCTGGGAAGTTGTAGTAACTTTGACTCAAATTTCAATTTCTGTCATACCCGAGCGCTTCTCGTCATACCCGAGCGCTTCTCGCGTGGAGGGCATACAACGC
CGGCTCGCAGCGTGTAAACGCGGACCCTTTGCCTACGGACCCCTTTTCTATACATACTCTGTGTTATTAGTCATCTATGACGGACCCTTTGCCTACGGACCGGACCCTTTGCCTACGGACGCGTGGAGGGCATACAACGC
CGGCTCGCAGCGTGTAAACGGTCATACCCGAGCGCTTCTCGACTTCTGAGGTAGAGAAGTTGCTTTAAAAGCATGTAGCTGTCATACCCGAGCGCTTCTCGTCATACCCGAGCGCTTCTCGCGTGGAGGGCATACAACGC
CGGCTCGCAGCGTGTAAACGCGGACCCTTTGCCTACGGACCAAGTGCCTTTATCCATGGAGCAATCTCACTGACCCATCTCGGACCCTTTGCCTACGGACCGGACCCTTTGCCTACGGACGCGTGGAGGGCATACAACGC
CGGCTCGCAGCGTGTAAACGGTCATACCCGAGCGCTTCTCCTATATTTAAAAGACTTGGGGCCTAGGAAGATGGATCAGTGTCATACCCGAGCGCTTCTCGTCATACCCGAGCGCTTCTCGCGTGGAGGGCATACAACGC
CGGCTCGCAGCGTGTAAACGCGGACCCTTTGCCTACGGACGAACAATGATGACCCAAGTTCAGATGCCACACAAAGGCAGCGGACCCTTTGCCTACGGACCGGACCCTTTGCCTACGGACGCGTGGAGGGCATACAACGC
CGGCTCGCAGCGTGTAAACGGTCATACCCGAGCGCTTCTCTAAGTGAACTCCCCAGGGCTTACTGGTATAAATATGCTTTGTCATACCCGAGCGCTTCTCGTCATACCCGAGCGCTTCTCGCGTGGAGGGCATACAACGC
CGGCTCGCAGCGTGTAAACGCGGACCCTTTGCCTACGGACTTCTCAAGTCACCACATGAAATGAAGTGAGGGCCTTCATGCGGACCCTTTGCCTACGGACCGGACCCTTTGCCTACGGACGCGTGGAGGGCATACAACGC
CGGCTCGCAGCGTGTAAACGGTCATACCCGAGCGCTTCTCTGAAAACTGAAGACAGTAAGTTCTACACATTGCTGACTTAGTCATACCCGAGCGCTTCTCGTCATACCCGAGCGCTTCTCGCGTGGAGGGCATACAACGC
CGGCTCGCAGCGTGTAAACGCGGACCCTTTGCCTACGGACGGTCTTGTTCCTATTAACTGTAGACTATGCAGGTCTGACTCGGACCCTTTGCCTACGGACCGGACCCTTTGCCTACGGACGCGTGGAGGGCATACAACGC
CGGCTCGCAGCGTGTAAACGGTCATACCCGAGCGCTTCTCTTTAAGTGTACATGAAGACTGATAAGAAACCAAACTTCACGTCATACCCGAGCGCTTCTCGTCATACCCGAGCGCTTCTCGCGTGGAGGGCATACAACGC
CGGCTCGCAGCGTGTAAACGCGGACCCTTTGCCTACGGACATGCTTACTCTATTCTAAGTGGCATATTTACATTCAAATCCGGACCCTTTGCCTACGGACCGGACCCTTTGCCTACGGACGCGTGGAGGGCATACAACGC
CGGCTCGCAGCGTGTAAACGGTCATACCCGAGCGCTTCTCCAGTTGTTTTTAATAATTCAGTATTATGGGATGGTCACTAGTCATACCCGAGCGCTTCTCGTCATACCCGAGCGCTTCTCGCGTGGAGGGCATACAACGC
CGGCTCGCAGCGTGTAAACGCGGACCCTTTGCCTACGGACTAAAGCTGTCAACAGATCTATTGCCAACTATATAGTCAATCGGACCCTTTGCCTACGGACCGGACCCTTTGCCTACGGACGCGTGGAGGGCATACAACGC
CGGCTCGCAGCGTGTAAACGGTCATACCCGAGCGCTTCTCACAGAAGTTGACTTCTGTTCTTGAAGAACAACTTTAAAACGTCATACCCGAGCGCTTCTCGTCATACCCGAGCGCTTCTCGCGTGGAGGGCATACAACGC
CGGCTCGCAGCGTGTAAACGCGGACCCTTTGCCTACGGACAAAATGCACATACACATCCTAGTCTAGTAAATACTCACTCCGGACCCTTTGCCTACGGACCGGACCCTTTGCCTACGGACGCGTGGAGGGCATACAACGC
CGGCTCGCAGCGTGTAAACGGTCATACCCGAGCGCTTCTCCTCTAAGAAAAATAAAAATCAGGGCAAATTTTAAAAATATGTCATACCCGAGCGCTTCTCGTCATACCCGAGCGCTTCTCGCGTGGAGGGCATACAACGC
CGGCTCGCAGCGTGTAAACGCGGACCCTTTGCCTACGGACTACTGATATTTAGAACAATCATGCAGTTTGTTGAAGATTACGGACCCTTTGCCTACGGACCGGACCCTTTGCCTACGGACGCGTGGAGGGCATACAACGC
CGGCTCGCAGCGTGTAAACGGTCATACCCGAGCGCTTCTCAATTAATGGTAAAGATGATTTTAGATGAAGGTTTTCTAACGTCATACCCGAGCGCTTCTCGTCATACCCGAGCGCTTCTCGCGTGGAGGGCATACAACGC
CGGCTCGCAGCGTGTAAACGCGGACCCTTTGCCTACGGACAGCTGATTTTTCCACTCTTTAACAGGTTTCTTATACTAAACGGACCCTTTGCCTACGGACCGGACCCTTTGCCTACGGACGCGTGGAGGGCATACAACGC
CGGCTCGCAGCGTGTAAACGGTCATACCCGAGCGCTTCTCTAGTAAAGATTGTTTCAGTACAAATACTATACTATACATAGTCATACCCGAGCGCTTCTCGTCATACCCGAGCGCTTCTCGCGTGGAGGGCATACAACGC
CGGCTCGCAGCGTGTAAACGCGGACCCTTTGCCTACGGACTGTTTTTCTGTGATTAGCCCTAGCTGTCCTAGAACTTGGTCGGACCCTTTGCCTACGGACCGGACCCTTTGCCTACGGACGCGTGGAGGGCATACAACGC
CGGCTCGCAGCGTGTAAACGGTCATACCCGAGCGCTTCTCCTATAGACCAAGTTGGCTTGGACTCAGATCCAACTGCCTCGTCATACCCGAGCGCTTCTCGTCATACCCGAGCGCTTCTCGCGTGGAGGGCATACAACGC
CGGCTCGCAGCGTGTAAACGCGGACCCTTTGCCTACGGACCCTTCTGGGTGTTAGGATTAAAGGCTTGACCCTGTTATTTCGGACCCTTTGCCTACGGACCGGACCCTTTGCCTACGGACGCGTGGAGGGCATACAACGC
CGGCTCGCAGCGTGTAAACGGTCATACCCGAGCGCTTCTCTGCTGGTGATACAGCAGCTTTTAATCAAATACAACTACAAGTCATACCCGAGCGCTTCTCGTCATACCCGAGCGCTTCTCGCGTGGAGGGCATACAACGC
CGGCTCGCAGCGTGTAAACGCGGACCCTTTGCCTACGGACCTAAAGCCTGCCACTGTGATGTGCCTTTAATTCTAAGCATCGGACCCTTTGCCTACGGACCGGACCCTTTGCCTACGGACGCGTGGAGGGCATACAACGC
CGGCTCGCAGCGTGTAAACGGTCATACCCGAGCGCTTCTCACCATACTACTGTTTCTGAAGTTCTCAATGGAAATCAGAAGTCATACCCGAGCGCTTCTCGTCATACCCGAGCGCTTCTCGCGTGGAGGGCATACAACGC
CGGCTCGCAGCGTGTAAACGCGGACCCTTTGCCTACGGACGTGGCACACACTTGTAATCCATCACTTGGTAGACAGAAGCCGGACCCTTTGCCTACGGACCGGACCCTTTGCCTACGGACGCGTGGAGGGCATACAACGC
CGGCTCGCAGCGTGTAAACGGTCATACCCGAGCGCTTCTCGGATCCAAGTTCAAAGGTAGTCTCAGCTACACAGCTCCATGTCATACCCGAGCGCTTCTCGTCATACCCGAGCGCTTCTCGCGTGGAGGGCATACAACGC
CGGCTCGCAGCGTGTAAACGCGGACCCTTTGCCTACGGACCTTGTCCCAAACACACCATGAACAAAAATCAAACCCCATTCGGACCCTTTGCCTACGGACCGGACCCTTTGCCTACGGACGCGTGGAGGGCATACAACGC
CGGCTCGCAGCGTGTAAACGGTCATACCCGAGCGCTTCTCGGTACTGTCATTTACATCAAAAGTGATAAAAATCATCATCGTCATACCCGAGCGCTTCTCGTCATACCCGAGCGCTTCTCGCGTGGAGGGCATACAACGC
CGGCTCGCAGCGTGTAAACGCGGACCCTTTGCCTACGGACAAAAGTTATGAAATAACTGACAGCTTTCCTAAACTAAGCACGGACCCTTTGCCTACGGACCGGACCCTTTGCCTACGGACGCGTGGAGGGCATACAACGC
CGGCTCGCAGCGTGTAAACGGTCATACCCGAGCGCTTCTCGGGCTGACCATAATTACTGAGACATACTGTCTGATGAAAAGTCATACCCGAGCGCTTCTCGTCATACCCGAGCGCTTCTCGCGTGGAGGGCATACAACGC
CGGCTCGCAGCGTGTAAACGCGGACCCTTTGCCTACGGACAGAAAGCATTTTGGGGGAAACAGAATCCTAATTCTAACTTCGGACCCTTTGCCTACGGACCGGACCCTTTGCCTACGGACGCGTGGAGGGCATACAACGC
CGGCTCGCAGCGTGTAAACGGTCATACCCGAGCGCTTCTCAGAAGAAATAAAGTTAGATCAAGAAATGGACACAATAAGAGTCATACCCGAGCGCTTCTCGTCATACCCGAGCGCTTCTCGCGTGGAGGGCATACAACGC
CGGCTCGCAGCGTGTAAACGCGGACCCTTTGCCTACGGACCAATAAGCAATAAAATTATTTATAAGTCCATTTGCGAATGCGGACCCTTTGCCTACGGACCGGACCCTTTGCCTACGGACGCGTGGAGGGCATACAACGC
CGGCTCGCAGCGTGTAAACGGTCATACCCGAGCGCTTCTCCAGAAAAATGAGCTAGATAATAGAAGGTAGACTGGAAAAAGTCATACCCGAGCGCTTCTCGTCATACCCGAGCGCTTCTCGCGTGGAGGGCATACAACGC
CGGCTCGCAGCGTGTAAACGCGGACCCTTTGCCTACGGACAATTTTATTTTCAGTTTTCAAGACAGGTTTCTCTGTGTAGCGGACCCTTTGCCTACGGACCGGACCCTTTGCCTACGGACGCGTGGAGGGCATACAACGC
CGGCTCGCAGCGTGTAAACGGTCATACCCGAGCGCTTCTCTTATTTTCTAACCAGTATTTACTTGCTTATTTATTTACATGTCATACCCGAGCGCTTCTCGTCATACCCGAGCGCTTCTCGCGTGGAGGGCATACAACGC
CGGCTCGCAGCGTGTAAACGCGGACCCTTTGCCTACGGACCCCCAGAGCCACATTCCAAGCACACATTTATTAAATATTCCGGACCCTTTGCCTACGGACCGGACCCTTTGCCTACGGACGCGTGGAGGGCATACAACGC
CGGCTCGCAGCGTGTAAACGGTCATACCCGAGCGCTTCTCATATGATGGAGTACTATATTCTAGGGAAGTAACAATCATTGTCATACCCGAGCGCTTCTCGTCATACCCGAGCGCTTCTCGCGTGGAGGGCATACAACGC
CGGCTCGCAGCGTGTAAACGCGGACCCTTTGCCTACGGACCTAAAAGGAAAAGCATAAAACAAATAATTTTTAATAAGCACGGACCCTTTGCCTACGGACCGGACCCTTTGCCTACGGACGCGTGGAGGGCATACAACGC
CGGCTCGCAGCGTGTAAACGGTCATACCCGAGCGCTTCTCTTAAATGTTAAGATAGTGCAAAATCAGGGGTAGGGTATATGTCATACCCGAGCGCTTCTCGTCATACCCGAGCGCTTCTCGCGTGGAGGGCATACAACGC
CGGCTCGCAGCGTGTAAACGCGGACCCTTTGCCTACGGACATTATTTAGAAAATTTCATATACTCCTGACTAAAGATATGCGGACCCTTTGCCTACGGACCGGACCCTTTGCCTACGGACGCGTGGAGGGCATACAACGC
CGGCTCGCAGCGTGTAAACGGTCATACCCGAGCGCTTCTCGTGTGTGTGAGTATGTAGTAAAAAGATATCTACACACACAGTCATACCCGAGCGCTTCTCGTCATACCCGAGCGCTTCTCGCGTGGAGGGCATACAACGC
CGGCTCGCAGCGTGTAAACGCGGACCCTTTGCCTACGGACTTTTAAAAATTCAGCAAAACACCATAGGAGAAAAAGCAGCCGGACCCTTTGCCTACGGACCGGACCCTTTGCCTACGGACGCGTGGAGGGCATACAACGC
CGGCTCGCAGCGTGTAAACGGTCATACCCGAGCGCTTCTCCTTGCAGTAGCTGCTAGAAACAACAGCAGATGCAAGTCTGGTCATACCCGAGCGCTTCTCGTCATACCCGAGCGCTTCTCGCGTGGAGGGCATACAACGC
CGGCTCGCAGCGTGTAAACGCGGACCCTTTGCCTACGGACAAGAGACAGAAGGAGGAGTCAATAAGCAAGCTCTTGGTGGCGGACCCTTTGCCTACGGACCGGACCCTTTGCCTACGGACGCGTGGAGGGCATACAACGC
CGGCTCGCAGCGTGTAAACGGTCATACCCGAGCGCTTCTCCAACAATAAAGACACTTTAAGCTAGGCTGCTGGTGAGGCGGTCATACCCGAGCGCTTCTCGTCATACCCGAGCGCTTCTCGCGTGGAGGGCATACAACGC
CGGCTCGCAGCGTGTAAACGCGGACCCTTTGCCTACGGACAAGATAAGAAGCTACTTTCCTGTGTGTTCCTCTCATTGCCCGGACCCTTTGCCTACGGACCGGACCCTTTGCCTACGGACGCGTGGAGGGCATACAACGC
CGGCTCGCAGCGTGTAAACGGTCATACCCGAGCGCTTCTCTAAAGCATACATGAATCCAGTGGGAGAAAACTATACGTCAGTCATACCCGAGCGCTTCTCGTCATACCCGAGCGCTTCTCGCGTGGAGGGCATACAACGC
CGGCTCGCAGCGTGTAAACGCGGACCCTTTGCCTACGGACAGTGTGTTAATGGACAAATACTGTGTGCATTTGATGTAAGCGGACCCTTTGCCTACGGACCGGACCCTTTGCCTACGGACGCGTGGAGGGCATACAACGC
CGGCTCGCAGCGTGTAAACGGTCATACCCGAGCGCTTCTCCATATAGATTCAGTTGCTGCATTTTCTATCTTCTATCAAAGTCATACCCGAGCGCTTCTCGTCATACCCGAGCGCTTCTCGCGTGGAGGGCATACAACGC
CGGCTCGCAGCGTGTAAACGCGGACCCTTTGCCTACGGACGAATAACAGTTGACTGTTACTCTAAATTCATTGGTCTTTGCGGACCCTTTGCCTACGGACCGGACCCTTTGCCTACGGACGCGTGGAGGGCATACAACGC
CGGCTCGCAGCGTGTAAACGGTCATACCCGAGCGCTTCTCTTAGATTTTTAAAAGCATGTCCTCTGATAATTTTCAGTTAGTCATACCCGAGCGCTTCTCGTCATACCCGAGCGCTTCTCGCGTGGAGGGCATACAACGC
CGGCTCGCAGCGTGTAAACGCGGACCCTTTGCCTACGGACTAATAAATAGCATACTTTTGTGATATCAGCTTACAATTGACGGACCCTTTGCCTACGGACCGGACCCTTTGCCTACGGACGCGTGGAGGGCATACAACGC
CGGCTCGCAGCGTGTAAACGGTCATACCCGAGCGCTTCTCACATCAGTACAGTACTAAGAAGTAAGAGTAAATGATATTTGTCATACCCGAGCGCTTCTCGTCATACCCGAGCGCTTCTCGCGTGGAGGGCATACAACGC
CGGCTCGCAGCGTGTAAACGCGGACCCTTTGCCTACGGACGTATACGGTAAAAATTTGGTTTTCAGAGAAGGAACATTATCGGACCCTTTGCCTACGGACCGGACCCTTTGCCTACGGACGCGTGGAGGGCATACAACGC
CGGCTCGCAGCGTGTAAACGGTCATACCCGAGCGCTTCTCCATGAAGAAAACAATACATTAAGTAAATAATCCATTGAGAGTCATACCCGAGCGCTTCTCGTCATACCCGAGCGCTTCTCGCGTGGAGGGCATACAACGC
CGGCTCGCAGCGTGTAAACGCGGACCCTTTGCCTACGGACGATAAGTGAAGTTGAGAATCAAGGCATACCACCTTCATTACGGACCCTTTGCCTACGGACCGGACCCTTTGCCTACGGACGCGTGGAGGGCATACAACGC
CGGCTCGCAGCGTGTAAACGGTCATACCCGAGCGCTTCTCAAAAGATCACAGCACTTTCAAATGTAAAGGTGGGGGTGGGGTCATACCCGAGCGCTTCTCGTCATACCCGAGCGCTTCTCGCGTGGAGGGCATACAACGC
CGGCTCGCAGCGTGTAAACGCGGACCCTTTGCCTACGGACAAAAGAGAAGGAAGAGGCTTTCCAGCTCCACAAGTCAGACCGGACCCTTTGCCTACGGACCGGACCCTTTGCCTACGGACGCGTGGAGGGCATACAACGC
CGGCTCGCAGCGTGTAAACGGTCATACCCGAGCGCTTCTCACAAACTTACATGTATGTGATTTTGGTACACAGATTTCATGTCATACCCGAGCGCTTCTCGTCATACCCGAGCGCTTCTCGCGTGGAGGGCATACAACGC
CGGCTCGCAGCGTGTAAACGCGGACCCTTTGCCTACGGACCTATTTAGAACTTACTTTTCTTATAAGCTTTCCTACCTCACGGACCCTTTGCCTACGGACCGGACCCTTTGCCTACGGACGCGTGGAGGGCATACAACGC
CGGCTCGCAGCGTGTAAACGGTCATACCCGAGCGCTTCTCTTGAATCCTGAATAACTTTATAGAGAGCTGGTACAAGGGCGTCATACCCGAGCGCTTCTCGTCATACCCGAGCGCTTCTCGCGTGGAGGGCATACAACGC
CGGCTCGCAGCGTGTAAACGCGGACCCTTTGCCTACGGACTCAGGTAATGCCTACGATAAAACCACCAAAGGACAGTAAACGGACCCTTTGCCTACGGACCGGACCCTTTGCCTACGGACGCGTGGAGGGCATACAACGC
CGGCTCGCAGCGTGTAAACGGTCATACCCGAGCGCTTCTCATCTAATATTTAGGAAACAAATCTATTTTACATGAGTGCCGTCATACCCGAGCGCTTCTCGTCATACCCGAGCGCTTCTCGCGTGGAGGGCATACAACGC
CGGCTCGCAGCGTGTAAACGCGGACCCTTTGCCTACGGACGAGTAAGAGTCAAATAAGAACATTTAAAACAATTAATATACGGACCCTTTGCCTACGGACCGGACCCTTTGCCTACGGACGCGTGGAGGGCATACAACGC
CGGCTCGCAGCGTGTAAACGGTCATACCCGAGCGCTTCTCTTATCCATGACAAATAATGACAAGTTACATATTATAACTGGTCATACCCGAGCGCTTCTCGTCATACCCGAGCGCTTCTCGCGTGGAGGGCATACAACGC
CGGCTCGCAGCGTGTAAACGCGGACCCTTTGCCTACGGACCACAAGAACATGTCATCTTAAAGCTACCCGCCTGAGAGAGCGGACCCTTTGCCTACGGACCGGACCCTTTGCCTACGGACGCGTGGAGGGCATACAACGC
CGGCTCGCAGCGTGTAAACGGTCATACCCGAGCGCTTCTCCAGGATGTATCCAGTTCCTCTCTGATGCTTTCACAACACAGTCATACCCGAGCGCTTCTCGTCATACCCGAGCGCTTCTCGCGTGGAGGGCATACAACGC
CGGCTCGCAGCGTGTAAACGCGGACCCTTTGCCTACGGACAGTATTCATGCATTACACACTTTTCCTTCAAATCTGTTTACGGACCCTTTGCCTACGGACCGGACCCTTTGCCTACGGACGCGTGGAGGGCATACAACGC
CGGCTCGCAGCGTGTAAACGGTCATACCCGAGCGCTTCTCAGGAAATCAAGCAGGGAACAAATACTATTACTAAAACTTGGTCATACCCGAGCGCTTCTCGTCATACCCGAGCGCTTCTCGCGTGGAGGGCATACAACGC
CGGCTCGCAGCGTGTAAACGCGGACCCTTTGCCTACGGACTGCCAGTCTTCTATTGAATATACCTTGGTCTTAACAACTACGGACCCTTTGCCTACGGACCGGACCCTTTGCCTACGGACGCGTGGAGGGCATACAACGC
CGGCTCGCAGCGTGTAAACGGTCATACCCGAGCGCTTCTCTACTTCTACATAATTCCTTTGACCGTTATTTATACTAGGTGTCATACCCGAGCGCTTCTCGTCATACCCGAGCGCTTCTCGCGTGGAGGGCATACAACGC
CGGCTCGCAGCGTGTAAACGCGGACCCTTTGCCTACGGACTTGAAAGGACCACAACCAGAGAAGCATTAATCCATATTCCCGGACCCTTTGCCTACGGACCGGACCCTTTGCCTACGGACGCGTGGAGGGCATACAACGC
CGGCTCGCAGCGTGTAAACGGTCATACCCGAGCGCTTCTCATGCAGTAAGCACTAAGACAAGCCTGGACTACACAGCAACGTCATACCCGAGCGCTTCTCGTCATACCCGAGCGCTTCTCGCGTGGAGGGCATACAACGC
CGGCTCGCAGCGTGTAAACGCGGACCCTTTGCCTACGGACAGGGTCATATAGGTAGCAAGCTGATTAAGTAGCAAAACCACGGACCCTTTGCCTACGGACCGGACCCTTTGCCTACGGACGCGTGGAGGGCATACAACGC
CGGCTCGCAGCGTGTAAACGGTCATACCCGAGCGCTTCTCGAATAATAGTCTGTAAATTGTAATTCCAATTAAAGCTTACGTCATACCCGAGCGCTTCTCGTCATACCCGAGCGCTTCTCGCGTGGAGGGCATACAACGC
CGGCTCGCAGCGTGTAAACGCGGACCCTTTGCCTACGGACGGTAGTCTTATCTATTTAATTTTGGATTAAAAATAAGATACGGACCCTTTGCCTACGGACCGGACCCTTTGCCTACGGACGCGTGGAGGGCATACAACGC
CGGCTCGCAGCGTGTAAACGGTCATACCCGAGCGCTTCTCTATTTCAATCTTCTTTGTCATTCAAAAGGAAAGAATAAGGGTCATACCCGAGCGCTTCTCGTCATACCCGAGCGCTTCTCGCGTGGAGGGCATACAACGC
CGGCTCGCAGCGTGTAAACGCGGACCCTTTGCCTACGGACGAAGAAGCAGGATTGTCTATGAAATAACTGAAACACTCTCCGGACCCTTTGCCTACGGACCGGACCCTTTGCCTACGGACGCGTGGAGGGCATACAACGC
CGGCTCGCAGCGTGTAAACGGTCATACCCGAGCGCTTCTCTAAAAAGATGCCCTTTCTATGTTTGTTGAATTCCGCACTAGTCATACCCGAGCGCTTCTCGTCATACCCGAGCGCTTCTCGCGTGGAGGGCATACAACGC
CGGCTCGCAGCGTGTAAACGCGGACCCTTTGCCTACGGACTTAAAAGTAGTAATGTGTATTACTTGTACAAACAATGGTTCGGACCCTTTGCCTACGGACCGGACCCTTTGCCTACGGACGCGTGGAGGGCATACAACGC
CGGCTCGCAGCGTGTAAACGGTCATACCCGAGCGCTTCTCGCTACCATCATCTACAGAGTAAATTACAGAACAGACAGGGGTCATACCCGAGCGCTTCTCGTCATACCCGAGCGCTTCTCGCGTGGAGGGCATACAACGC
CGGCTCGCAGCGTGTAAACGCGGACCCTTTGCCTACGGACAAATAAACAGACAAACAAACACCCCAAGACAAACAAATCACGGACCCTTTGCCTACGGACCGGACCCTTTGCCTACGGACGCGTGGAGGGCATACAACGC
CGGCTCGCAGCGTGTAAACGGTCATACCCGAGCGCTTCTCACCTCCCAAGTGCTAGGATTATAAATGGGATTATAAAGGTGTCATACCCGAGCGCTTCTCGTCATACCCGAGCGCTTCTCGCGTGGAGGGCATACAACGC
CGGCTCGCAGCGTGTAAACGCGGACCCTTTGCCTACGGACGAAACCTTGTCTTGGAACTTGGCTGTCTTGGAACTCTGTACGGACCCTTTGCCTACGGACCGGACCCTTTGCCTACGGACGCGTGGAGGGCATACAACGC
CGGCTCGCAGCGTGTAAACGGTCATACCCGAGCGCTTCTCTCTGTGGGGCATTTTCTTAACTGCTAATTGATGGAGGAGAGTCATACCCGAGCGCTTCTCGTCATACCCGAGCGCTTCTCGCGTGGAGGGCATACAACGC
CGGCTCGCAGCGTGTAAACGCGGACCCTTTGCCTACGGACTTGACCAGGGGACTTCTTGAGGTCACTCTCATAGAGTCTGCGGACCCTTTGCCTACGGACCGGACCCTTTGCCTACGGACGCGTGGAGGGCATACAACGC
CGGCTCGCAGCGTGTAAACGGTCATACCCGAGCGCTTCTCTCCAACTGCAGTAAGTTTCTACATCTTACCCCCAATGCTAGTCATACCCGAGCGCTTCTCGTCATACCCGAGCGCTTCTCGCGTGGAGGGCATACAACGC
CGGCTCGCAGCGTGTAAACGCGGACCCTTTGCCTACGGACTCTCTCTTAGTACTCTCTTTCTCTGTTCCCCACTCCCCACCGGACCCTTTGCCTACGGACCGGACCCTTTGCCTACGGACGCGTGGAGGGCATACAACGC
CGGCTCGCAGCGTGTAAACGGTCATACCCGAGCGCTTCTCCCCAGAGTCAAACATTAGGTGGGACCTAGAAAACACAGGAGTCATACCCGAGCGCTTCTCGTCATACCCGAGCGCTTCTCGCGTGGAGGGCATACAACGC
CGGCTCGCAGCGTGTAAACGCGGACCCTTTGCCTACGGACCTGAGCCACATCAGATGTGGGTGTTAGGAATCAGACTCAGCGGACCCTTTGCCTACGGACCGGACCCTTTGCCTACGGACGCGTGGAGGGCATACAACGC
CGGCTCGCAGCGTGTAAACGGTCATACCCGAGCGCTTCTCTGTATTGGAAATAAAATGCAACTGACCTTAAGCTGATAGCGTCATACCCGAGCGCTTCTCGTCATACCCGAGCGCTTCTCGCGTGGAGGGCATACAACGC
CGGCTCGCAGCGTGTAAACGCGGACCCTTTGCCTACGGACTTAGTAATCAGTACACAAACTTAATTATATTATTCTATCTCGGACCCTTTGCCTACGGACCGGACCCTTTGCCTACGGACGCGTGGAGGGCATACAACGC
CGGCTCGCAGCGTGTAAACGGTCATACCCGAGCGCTTCTCCTGCTTCTACAGTGCTAGGGTGAAAGGCATATGCTGCATAGTCATACCCGAGCGCTTCTCGTCATACCCGAGCGCTTCTCGCGTGGAGGGCATACAACGC
CGGCTCGCAGCGTGTAAACGCGGACCCTTTGCCTACGGACATTTATTTAAAGAACAAATAACCCGGGGCTGGAGTGATGGCGGACCCTTTGCCTACGGACCGGACCCTTTGCCTACGGACGCGTGGAGGGCATACAACGC
CGGCTCGCAGCGTGTAAACGGTCATACCCGAGCGCTTCTCGGCATATATCCTTCACATTAGCTGTTATTACTAGTAGTAGGTCATACCCGAGCGCTTCTCGTCATACCCGAGCGCTTCTCGCGTGGAGGGCATACAACGC
CGGCTCGCAGCGTGTAAACGCGGACCCTTTGCCTACGGACATGTAATTATTTAGGTTTTTGAAAATTCAAGACGCATTTTCGGACCCTTTGCCTACGGACCGGACCCTTTGCCTACGGACGCGTGGAGGGCATACAACGC
CGGCTCGCAGCGTGTAAACGGTCATACCCGAGCGCTTCTCCTAGGGGTAATAATTGTTAATTATTATCTATATTAGAAATGTCATACCCGAGCGCTTCTCGTCATACCCGAGCGCTTCTCGCGTGGAGGGCATACAACGC
CGGCTCGCAGCGTGTAAACGCGGACCCTTTGCCTACGGACGGGGAAAGACAATGAAGATATTTCCAAGTATATGTCTAAGCGGACCCTTTGCCTACGGACCGGACCCTTTGCCTACGGACGCGTGGAGGGCATACAACGC
CGGCTCGCAGCGTGTAAACGGTCATACCCGAGCGCTTCTCAGACTATGGCAGCTGTTATTGTGTGTATAGGGAGCTGAAGGTCATACCCGAGCGCTTCTCGTCATACCCGAGCGCTTCTCGCGTGGAGGGCATACAACGC
CGGCTCGCAGCGTGTAAACGCGGACCCTTTGCCTACGGACAAAACAGTCTCCAAGCAAACACTCCAAGCAAAGGAGGTACCGGACCCTTTGCCTACGGACCGGACCCTTTGCCTACGGACGCGTGGAGGGCATACAACGC
CGGCTCGCAGCGTGTAAACGGTCATACCCGAGCGCTTCTCGTTTAGTGTAATTTAAACTGGCATAGCCTATGTGCCAAGAGTCATACCCGAGCGCTTCTCGTCATACCCGAGCGCTTCTCGCGTGGAGGGCATACAACGC
CGGCTCGCAGCGTGTAAACGCGGACCCTTTGCCTACGGACAAGTACTGGGTAAATTTACCTTCTAACTTCCGTGTGTGTGCGGACCCTTTGCCTACGGACCGGACCCTTTGCCTACGGACGCGTGGAGGGCATACAACGC
CGGCTCGCAGCGTGTAAACGGTCATACCCGAGCGCTTCTCCTAGACTCCATAAGCATGGTGCCTGTCAGCTATAAGGAGCGTCATACCCGAGCGCTTCTCGTCATACCCGAGCGCTTCTCGCGTGGAGGGCATACAACGC
CGGCTCGCAGCGTGTAAACGCGGACCCTTTGCCTACGGACATTTTTGAGAGACATGAGACAGAGAGAGGGGTCTGTGATCCGGACCCTTTGCCTACGGACCGGACCCTTTGCCTACGGACGCGTGGAGGGCATACAACGC
CGGCTCGCAGCGTGTAAACGGTCATACCCGAGCGCTTCTCAGAATGTACTTTGGGTAGCATTAGTATCCTTACAAGTCTTGTCATACCCGAGCGCTTCTCGTCATACCCGAGCGCTTCTCGCGTGGAGGGCATACAACGC
CGGCTCGCAGCGTGTAAACGCGGACCCTTTGCCTACGGACGATAGCATCACTTCATGAGGCAATCTGTCCTGTATTTCAACGGACCCTTTGCCTACGGACCGGACCCTTTGCCTACGGACGCGTGGAGGGCATACAACGC
CGGCTCGCAGCGTGTAAACGGTCATACCCGAGCGCTTCTCATTTCTAGTATTTTCTCTAATGCTGGAGAGCCTAATGTTGGTCATACCCGAGCGCTTCTCGTCATACCCGAGCGCTTCTCGCGTGGAGGGCATACAACGC
CGGCTCGCAGCGTGTAAACGCGGACCCTTTGCCTACGGACTCTCGCTCTCCTAATGTGGACTCATACAGTTATACACTCTCGGACCCTTTGCCTACGGACCGGACCCTTTGCCTACGGACGCGTGGAGGGCATACAACGC
CGGCTCGCAGCGTGTAAACGGTCATACCCGAGCGCTTCTCTTAGGACACCATCCCAGCCAAATTCATTACTCCTCATGGGGTCATACCCGAGCGCTTCTCGTCATACCCGAGCGCTTCTCGCGTGGAGGGCATACAACGC
CGGCTCGCAGCGTGTAAACGCGGACCCTTTGCCTACGGACGGGAGATAGTAAAGGAATGCATACATATACAACCATAGTGCGGACCCTTTGCCTACGGACCGGACCCTTTGCCTACGGACGCGTGGAGGGCATACAACGC
CGGCTCGCAGCGTGTAAACGGTCATACCCGAGCGCTTCTCCTGTCTCTACCTCCTAGGTAGTAGGATTACAGGCATAAAAGTCATACCCGAGCGCTTCTCGTCATACCCGAGCGCTTCTCGCGTGGAGGGCATACAACGC
CGGCTCGCAGCGTGTAAACGCGGACCCTTTGCCTACGGACTGACTTTGCATATTTGTACATTATTAATAAACACTAGAAACGGACCCTTTGCCTACGGACCGGACCCTTTGCCTACGGACGCGTGGAGGGCATACAACGC
CGGCTCGCAGCGTGTAAACGGTCATACCCGAGCGCTTCTCAGTTTATTTGCCATATCTCAAATAATCAGAATCTACATGTGTCATACCCGAGCGCTTCTCGTCATACCCGAGCGCTTCTCGCGTGGAGGGCATACAACGC
CGGCTCGCAGCGTGTAAACGCGGACCCTTTGCCTACGGACATTATAACAGAAAGAGAACACAGTCGTCAGTCACAAAAATCGGACCCTTTGCCTACGGACCGGACCCTTTGCCTACGGACGCGTGGAGGGCATACAACGC
CGGCTCGCAGCGTGTAAACGGTCATACCCGAGCGCTTCTCTTTGGCCAACAGTTATCCAGATGTACCCTGATATCACAATGTCATACCCGAGCGCTTCTCGTCATACCCGAGCGCTTCTCGCGTGGAGGGCATACAACGC
CGGCTCGCAGCGTGTAAACGCGGACCCTTTGCCTACGGACCTGAATAAATGAAATAAATCAAAGTAAAATTCAGATAACACGGACCCTTTGCCTACGGACCGGACCCTTTGCCTACGGACGCGTGGAGGGCATACAACGC
CGGCTCGCAGCGTGTAAACGGTCATACCCGAGCGCTTCTCCAAAACTGAATTCAAAGACAGAAAGAGGTGATCACGTAAGGTCATACCCGAGCGCTTCTCGTCATACCCGAGCGCTTCTCGCGTGGAGGGCATACAACGC
CGGCTCGCAGCGTGTAAACGCGGACCCTTTGCCTACGGACAACTGTTTAATAAATAAAGCTACTTACCAAAGACTACCAACGGACCCTTTGCCTACGGACCGGACCCTTTGCCTACGGACGCGTGGAGGGCATACAACGC
CGGCTCGCAGCGTGTAAACGGTCATACCCGAGCGCTTCTCTCTTAACATGTTTAATCATATGGGAAATGTATTCTTCATCGTCATACCCGAGCGCTTCTCGTCATACCCGAGCGCTTCTCGCGTGGAGGGCATACAACGC
CGGCTCGCAGCGTGTAAACGCGGACCCTTTGCCTACGGACATGGTTCACTGGGTTAAAGCACTTGCTGCCAAGTCTAATGCGGACCCTTTGCCTACGGACCGGACCCTTTGCCTACGGACGCGTGGAGGGCATACAACGC
CGGCTCGCAGCGTGTAAACGGTCATACCCGAGCGCTTCTCAAGCCTAGCAATAACTGTACTCTGAGAGGTTTCATTCAGCGTCATACCCGAGCGCTTCTCGTCATACCCGAGCGCTTCTCGCGTGGAGGGCATACAACGC
CGGCTCGCAGCGTGTAAACGCGGACCCTTTGCCTACGGACCACAAGAAGACCTATAGAATTAGCTAATCTGGGCCCTTGGCGGACCCTTTGCCTACGGACCGGACCCTTTGCCTACGGACGCGTGGAGGGCATACAACGC
CGGCTCGCAGCGTGTAAACGGTCATACCCGAGCGCTTCTCTCCATGTGAGTCCTTTAACAACTGGATTGAGAGCTGTTTCGTCATACCCGAGCGCTTCTCGTCATACCCGAGCGCTTCTCGCGTGGAGGGCATACAACGC
CGGCTCGCAGCGTGTAAACGCGGACCCTTTGCCTACGGACGTGAGAGAGGAGGTGTGTAGTCCTGCTAGGAGAAGATGTCCGGACCCTTTGCCTACGGACCGGACCCTTTGCCTACGGACGCGTGGAGGGCATACAACGC
CGGCTCGCAGCGTGTAAACGGTCATACCCGAGCGCTTCTCGGGGGAGGGGGCACTGTGATGAGATGTAATATAAATTAAAGTCATACCCGAGCGCTTCTCGTCATACCCGAGCGCTTCTCGCGTGGAGGGCATACAACGC
CGGCTCGCAGCGTGTAAACGCGGACCCTTTGCCTACGGACGTTGAGTTCACATTCCTGAGTTGGCAGAATTAATATTATGCGGACCCTTTGCCTACGGACCGGACCCTTTGCCTACGGACGCGTGGAGGGCATACAACGC
CGGCTCGCAGCGTGTAAACGGTCATACCCGAGCGCTTCTCTATACTACTAAATTTATAGAATCAATGAAATAGCTATCAAGTCATACCCGAGCGCTTCTCGTCATACCCGAGCGCTTCTCGCGTGGAGGGCATACAACGC
CGGCTCGCAGCGTGTAAACGCGGACCCTTTGCCTACGGACTTTCATAGTTTTAGAGAAAACACAAGAATTCATATGGAACCGGACCCTTTGCCTACGGACCGGACCCTTTGCCTACGGACGCGTGGAGGGCATACAACGC
CGGCTCGCAGCGTGTAAACGGTCATACCCGAGCGCTTCTCAACATTACTGACAGTGTTATACAACCCAACCTCAAATCCTGTCATACCCGAGCGCTTCTCGTCATACCCGAGCGCTTCTCGCGTGGAGGGCATACAACGC
CGGCTCGCAGCGTGTAAACGCGGACCCTTTGCCTACGGACTAGAGCTACAATGATAAAGAAAACTGGTACTGACATAAGACGGACCCTTTGCCTACGGACCGGACCCTTTGCCTACGGACGCGTGGAGGGCATACAACGC
CGGCTCGCAGCGTGTAAACGGTCATACCCGAGCGCTTCTCACAAGTAGACCGAGACTAGAATAGAAGACCTGGAAATAAAGTCATACCCGAGCGCTTCTCGTCATACCCGAGCGCTTCTCGCGTGGAGGGCATACAACGC
CGGCTCGCAGCGTGTAAACGCGGACCCTTTGCCTACGGACCAAAGCTAAATCCAGTTAATTTTTGACAAAGAAGGTAAAACGGACCCTTTGCCTACGGACCGGACCCTTTGCCTACGGACGCGTGGAGGGCATACAACGC
CGGCTCGCAGCGTGTAAACGGTCATACCCGAGCGCTTCTCGATAAAACTGGATTTATACCTACAGAAGATAAAATTAGATGTCATACCCGAGCGCTTCTCGTCATACCCGAGCGCTTCTCGCGTGGAGGGCATACAACGC
CGGCTCGCAGCGTGTAAACGCGGACCCTTTGCCTACGGACATAATCCACTTTGTACACAAAATCAATTAAAAATTGGTCACGGACCCTTTGCCTACGGACCGGACCCTTTGCCTACGGACGCGTGGAGGGCATACAACGC
CGGCTCGCAGCGTGTAAACGGTCATACCCGAGCGCTTCTCTCTTAATCTAAGACCAGAAACACTGGAACTTTTTAAGAAAGTCATACCCGAGCGCTTCTCGTCATACCCGAGCGCTTCTCGCGTGGAGGGCATACAACGC
CGGCTCGCAGCGTGTAAACGCGGACCCTTTGCCTACGGACGGAGATACCCTTCAAGATACTGGGTTAGCTAGGAGTTTTTCGGACCCTTTGCCTACGGACCGGACCCTTTGCCTACGGACGCGTGGAGGGCATACAACGC
CGGCTCGCAGCGTGTAAACGGTCATACCCGAGCGCTTCTCGAACACCAACCATACAGGAACTAACCCCAAGTATCAACAGGTCATACCCGAGCGCTTCTCGTCATACCCGAGCGCTTCTCGCGTGGAGGGCATACAACGC
CGGCTCGCAGCGTGTAAACGCGGACCCTTTGCCTACGGACCAGAAATTTAATACCACAGAATTAAAATTGTCAGTCAACACGGACCCTTTGCCTACGGACCGGACCCTTTGCCTACGGACGCGTGGAGGGCATACAACGC
CGGCTCGCAGCGTGTAAACGGTCATACCCGAGCGCTTCTCAATGTCCAACAACTATTTTTAAAAAGCATTCAATATCCTTGTCATACCCGAGCGCTTCTCGTCATACCCGAGCGCTTCTCGCGTGGAGGGCATACAACGC
CGGCTCGCAGCGTGTAAACGCGGACCCTTTGCCTACGGACAAAAACCCTAATGAAGACAGCAAGGTCACACAATCTCCAGCGGACCCTTTGCCTACGGACCGGACCCTTTGCCTACGGACGCGTGGAGGGCATACAACGC
CGGCTCGCAGCGTGTAAACGGTCATACCCGAGCGCTTCTCAGAGGATCCACTGCTAATGGCCACAACAAAACTAGCTAGTGTCATACCCGAGCGCTTCTCGTCATACCCGAGCGCTTCTCGCGTGGAGGGCATACAACGC
CGGCTCGCAGCGTGTAAACGCGGACCCTTTGCCTACGGACAGGGTATGTTAGGAAACTACCAGAATCCAGAAAAAGAACTCGGACCCTTTGCCTACGGACCGGACCCTTTGCCTACGGACGCGTGGAGGGCATACAACGC
CGGCTCGCAGCGTGTAAACGGTCATACCCGAGCGCTTCTCAAATTATTAGGGTTCATAACTCACAAAATGCCTTTAAAAGGTCATACCCGAGCGCTTCTCGTCATACCCGAGCGCTTCTCGCGTGGAGGGCATACAACGC
CGGCTCGCAGCGTGTAAACGCGGACCCTTTGCCTACGGACCCTTTCCGCCAATCAGATTACAGATTGGTTAAAGACTACACGGACCCTTTGCCTACGGACCGGACCCTTTGCCTACGGACGCGTGGAGGGCATACAACGC
CGGCTCGCAGCGTGTAAACGGTCATACCCGAGCGCTTCTCTGAATCCATCAGCATGGAGAGGAGTTCTTAGCCAGAACTGGTCATACCCGAGCGCTTCTCGTCATACCCGAGCGCTTCTCGCGTGGAGGGCATACAACGC
CGGCTCGCAGCGTGTAAACGCGGACCCTTTGCCTACGGACCCAGAGTTCAGAAAAAGCTAAAAAGGATGAGTTTATCTAGCGGACCCTTTGCCTACGGACCGGACCCTTTGCCTACGGACGCGTGGAGGGCATACAACGC
CGGCTCGCAGCGTGTAAACGGTCATACCCGAGCGCTTCTCAAGCTTCCAAGATGACAACTAGAGCAGGAGAATAAAAGTTGTCATACCCGAGCGCTTCTCGTCATACCCGAGCGCTTCTCGCGTGGAGGGCATACAACGC
CGGCTCGCAGCGTGTAAACGCGGACCCTTTGCCTACGGACTTACAATGATTTACTACCTATTTTGTCCCATTAGAATATACGGACCCTTTGCCTACGGACCGGACCCTTTGCCTACGGACGCGTGGAGGGCATACAACGC
CGGCTCGCAGCGTGTAAACGGTCATACCCGAGCGCTTCTCCAAGCTACATGTGGGAAGAAGTATTTACTCACTATTATATGTCATACCCGAGCGCTTCTCGTCATACCCGAGCGCTTCTCGCGTGGAGGGCATACAACGC
CGGCTCGCAGCGTGTAAACGCGGACCCTTTGCCTACGGACAATGTCTACAGAGAGTAATAGTCATTTCGTATACAAGCAACGGACCCTTTGCCTACGGACCGGACCCTTTGCCTACGGACGCGTGGAGGGCATACAACGC
CGGCTCGCAGCGTGTAAACGGTCATACCCGAGCGCTTCTCAGAAAAGATTATGTAAATGGTACTGAGGCAAGAAATAGGGGTCATACCCGAGCGCTTCTCGTCATACCCGAGCGCTTCTCGCGTGGAGGGCATACAACGC
CGGCTCGCAGCGTGTAAACGCGGACCCTTTGCCTACGGACATAAGGTCCAGTAAAACCTCAGTCAAAGGCTGAGATTAGTCGGACCCTTTGCCTACGGACCGGACCCTTTGCCTACGGACGCGTGGAGGGCATACAACGC
CGGCTCGCAGCGTGTAAACGGTCATACCCGAGCGCTTCTCCAAAGACACCAGTCAAGAGAGGAAGATGGAAAGCTCCCTAGTCATACCCGAGCGCTTCTCGTCATACCCGAGCGCTTCTCGCGTGGAGGGCATACAACGC
CGGCTCGCAGCGTGTAAACGCGGACCCTTTGCCTACGGACGCCAGATAACAGATAAAGAGCTAAACAAGCCTATTATCATCGGACCCTTTGCCTACGGACCGGACCCTTTGCCTACGGACGCGTGGAGGGCATACAACGC
CGGCTCGCAGCGTGTAAACGGTCATACCCGAGCGCTTCTCATGCAAGAAAAAGTGGGTGCTCTGCAAACAGCTAAGGAAGGTCATACCCGAGCGCTTCTCGTCATACCCGAGCGCTTCTCGCGTGGAGGGCATACAACGC
CGGCTCGCAGCGTGTAAACGCGGACCCTTTGCCTACGGACTCACAGTCCTCTCACTACTGAGCTTCTAATCTAACGTTAGCGGACCCTTTGCCTACGGACCGGACCCTTTGCCTACGGACGCGTGGAGGGCATACAACGC
CGGCTCGCAGCGTGTAAACGGTCATACCCGAGCGCTTCTCATGTCTGCATTACTATCAATCTACACACCCCGTCTTATTCGTCATACCCGAGCGCTTCTCGTCATACCCGAGCGCTTCTCGCGTGGAGGGCATACAACGC
CGGCTCGCAGCGTGTAAACGCGGACCCTTTGCCTACGGACTTCTAGAATACATGAACATGGAAATCATAGATGGTGGTGGCGGACCCTTTGCCTACGGACCGGACCCTTTGCCTACGGACGCGTGGAGGGCATACAACGC
CGGCTCGCAGCGTGTAAACGGTCATACCCGAGCGCTTCTCAACAGAGCAATGCTTCAAAGACCTGGCCTCTATAAAAGCAGTCATACCCGAGCGCTTCTCGTCATACCCGAGCGCTTCTCGCGTGGAGGGCATACAACGC
CGGCTCGCAGCGTGTAAACGCGGACCCTTTGCCTACGGACAGAGACCCTGCTTCAAATAAGGGAGAAGGTTAAGGACCAACGGACCCTTTGCCTACGGACCGGACCCTTTGCCTACGGACGCGTGGAGGGCATACAACGC
CGGCTCGCAGCGTGTAAACGGTCATACCCGAGCGCTTCTCCAAGAGTTCAAGGTCATTCTCAGCGATGAGAGACCCTAACGTCATACCCGAGCGCTTCTCGTCATACCCGAGCGCTTCTCGCGTGGAGGGCATACAACGC
CGGCTCGCAGCGTGTAAACGCGGACCCTTTGCCTACGGACCTAGAGATGAGATGGTCACAGGCATTCCCAAGAATCTAGACGGACCCTTTGCCTACGGACCGGACCCTTTGCCTACGGACGCGTGGAGGGCATACAACGC
CGGCTCGCAGCGTGTAAACGGTCATACCCGAGCGCTTCTCACTATCCAATTCTGAAGGACCTATATAAACATGCCAAGTAGTCATACCCGAGCGCTTCTCGTCATACCCGAGCGCTTCTCGCGTGGAGGGCATACAACGC
CGGCTCGCAGCGTGTAAACGCGGACCCTTTGCCTACGGACGTATATTTAAGTAATATAGACACAGAATTAATCGAAGTGTCGGACCCTTTGCCTACGGACCGGACCCTTTGCCTACGGACGCGTGGAGGGCATACAACGC
CGGCTCGCAGCGTGTAAACGGTCATACCCGAGCGCTTCTCAACAAACATTTAAAGAAGCTGGTATTCAAAGAATGGAATCGTCATACCCGAGCGCTTCTCGTCATACCCGAGCGCTTCTCGCGTGGAGGGCATACAACGC
CGGCTCGCAGCGTGTAAACGCGGACCCTTTGCCTACGGACTCTCGATTTTAATAGCATTTTAACCTCTATAAAAATGCCCCGGACCCTTTGCCTACGGACCGGACCCTTTGCCTACGGACGCGTGGAGGGCATACAACGC
CGGCTCGCAGCGTGTAAACGGTCATACCCGAGCGCTTCTCTTATTTAGTTAACAGACACAATTCAAAACAAGCTTTTAAGGTCATACCCGAGCGCTTCTCGTCATACCCGAGCGCTTCTCGCGTGGAGGGCATACAACGC
CGGCTCGCAGCGTGTAAACGCGGACCCTTTGCCTACGGACAAATATGTAAGCTAAATTGATATTATCCCTTTTGTGTTTTCGGACCCTTTGCCTACGGACCGGACCCTTTGCCTACGGACGCGTGGAGGGCATACAACGC
CGGCTCGCAGCGTGTAAACGGTCATACCCGAGCGCTTCTCTCCATTTTTATTGCAGTATATAAAAATTTAGTCCCTTATCGTCATACCCGAGCGCTTCTCGTCATACCCGAGCGCTTCTCGCGTGGAGGGCATACAACGC
CGGCTCGCAGCGTGTAAACGCGGACCCTTTGCCTACGGACGGTACAGTTGGGTGATGTTAACATTGTATTCATAAGGTTGCGGACCCTTTGCCTACGGACCGGACCCTTTGCCTACGGACGCGTGGAGGGCATACAACGC
CGGCTCGCAGCGTGTAAACGGTCATACCCGAGCGCTTCTCATCATCACCATCTATCCTCATAGTCTTTTCATTTTGTGAAGTCATACCCGAGCGCTTCTCGTCATACCCGAGCGCTTCTCGCGTGGAGGGCATACAACGC
CGGCTCGCAGCGTGTAAACGCGGACCCTTTGCCTACGGACAAATTCTATAACCACTAAACAATATTCCCATGTTGTCTCTCGGACCCTTTGCCTACGGACCGGACCCTTTGCCTACGGACGCGTGGAGGGCATACAACGC
CGGCTCGCAGCGTGTAAACGGTCATACCCGAGCGCTTCTCCATTCCCTAGTAGCCACCATTCTACTGTATGTCTACTTGGGTCATACCCGAGCGCTTCTCGTCATACCCGAGCGCTTCTCGCGTGGAGGGCATACAACGC
CGGCTCGCAGCGTGTAAACGCGGACCCTTTGCCTACGGACTGAGCACTCTAAGTACCACATACAAGAAGAACCAGTATTCCGGACCCTTTGCCTACGGACCGGACCCTTTGCCTACGGACGCGTGGAGGGCATACAACGC
CGGCTCGCAGCGTGTAAACGGTCATACCCGAGCGCTTCTCTGACCAGTTAATGTCTCAGTATAAAAGCTTCAAAATTAATGTCATACCCGAGCGCTTCTCGTCATACCCGAGCGCTTCTCGCGTGGAGGGCATACAACGC
CGGCTCGCAGCGTGTAAACGCGGACCCTTTGCCTACGGACGTTATAGAATACTGCAAAATGTCCTTCCTTGTTAAGGCTACGGACCCTTTGCCTACGGACCGGACCCTTTGCCTACGGACGCGTGGAGGGCATACAACGC
CGGCTCGCAGCGTGTAAACGGTCATACCCGAGCGCTTCTCATATTCCAGTGCATGTATAGAACATTTTACATCTTGCTAAGTCATACCCGAGCGCTTCTCGTCATACCCGAGCGCTTCTCGCGTGGAGGGCATACAACGC
CGGCTCGCAGCGTGTAAACGCGGACCCTTTGCCTACGGACTTCATCTGTTAATGGGTACTTGAATTGCTTCCAAGTTTTACGGACCCTTTGCCTACGGACCGGACCCTTTGCCTACGGACGCGTGGAGGGCATACAACGC
CGGCTCGCAGCGTGTAAACGGTCATACCCGAGCGCTTCTCTTGTGAATGATGTCACTATGAACATGGGTATACAAATATTGTCATACCCGAGCGCTTCTCGTCATACCCGAGCGCTTCTCGCGTGGAGGGCATACAACGC
CGGCTCGCAGCGTGTAAACGCGGACCCTTTGCCTACGGACGACCCCGCCCTTAATTACTTTGGTATTATACACAATGCAACGGACCCTTTGCCTACGGACCGGACCCTTTGCCTACGGACGCGTGGAGGGCATACAACGC
CGGCTCGCAGCGTGTAAACGGTCATACCCGAGCGCTTCTCTAAACGAGAAGGCAGAAAACTTTAATGCAGCATGGGGTGCGTCATACCCGAGCGCTTCTCGTCATACCCGAGCGCTTCTCGCGTGGAGGGCATACAACGC
CGGCTCGCAGCGTGTAAACGCGGACCCTTTGCCTACGGACTTTCTCCTTACAGATTTGTACATTAGCCTGATGGTGGTGGCGGACCCTTTGCCTACGGACCGGACCCTTTGCCTACGGACGCGTGGAGGGCATACAACGC
CGGCTCGCAGCGTGTAAACGGTCATACCCGAGCGCTTCTCGTTATAGTGAAACACTATGACCAAAGGTTGGGGAGGAAAGGTCATACCCGAGCGCTTCTCGTCATACCCGAGCGCTTCTCGCGTGGAGGGCATACAACGC
CGGCTCGCAGCGTGTAAACGCGGACCCTTTGCCTACGGACTTGTTTGGCTTATGCTTTACATATCACTGTTCATCACTAACGGACCCTTTGCCTACGGACCGGACCCTTTGCCTACGGACGCGTGGAGGGCATACAACGC
CGGCTCGCAGCGTGTAAACGGTCATACCCGAGCGCTTCTCAAGAAGGCAAGTTAGGAACTCAAACAAGGTAGGAACCTAGGTCATACCCGAGCGCTTCTCGTCATACCCGAGCGCTTCTCGCGTGGAGGGCATACAACGC
CGGCTCGCAGCGTGTAAACGCGGACCCTTTGCCTACGGACCCCATGGCTTACTCAGCCTACTTATAACCCCAGGACTACTCGGACCCTTTGCCTACGGACCGGACCCTTTGCCTACGGACGCGTGGAGGGCATACAACGC
CGGCTCGCAGCGTGTAAACGGTCATACCCGAGCGCTTCTCCACCCATAATGGGGCAGGCCATCCTACATCAATCATTAATGTCATACCCGAGCGCTTCTCGTCATACCCGAGCGCTTCTCGCGTGGAGGGCATACAACGC
CGGCTCGCAGCGTGTAAACGCGGACCCTTTGCCTACGGACGGCATTTTCTTAATTGAGGGTCACTCCTTACCATGACTCTCGGACCCTTTGCCTACGGACCGGACCCTTTGCCTACGGACGCGTGGAGGGCATACAACGC
CGGCTCGCAGCGTGTAAACGGTCATACCCGAGCGCTTCTCTTTTACATAATCTACCTATTACCCCAATTCTACAGATGAGGTCATACCCGAGCGCTTCTCGTCATACCCGAGCGCTTCTCGCGTGGAGGGCATACAACGC
CGGCTCGCAGCGTGTAAACGCGGACCCTTTGCCTACGGACCAAGCACTGAGAGAGTCAATTGTTTTCCCAAAGTCACATACGGACCCTTTGCCTACGGACCGGACCCTTTGCCTACGGACGCGTGGAGGGCATACAACGC
CGGCTCGCAGCGTGTAAACGGTCATACCCGAGCGCTTCTCGTAAATAGTGAAGCCAACAAATTAGCTTGACTCTAAGAACGTCATACCCGAGCGCTTCTCGTCATACCCGAGCGCTTCTCGCGTGGAGGGCATACAACGC
CGGCTCGCAGCGTGTAAACGCGGACCCTTTGCCTACGGACTCCTCCGGAGACAGGGTCTTGCACTATCTAGTTTAAGCTGCGGACCCTTTGCCTACGGACCGGACCCTTTGCCTACGGACGCGTGGAGGGCATACAACGC
CGGCTCGCAGCGTGTAAACGGTCATACCCGAGCGCTTCTCCTTGCAATTCTGCTTTAAAGGTAATTAAATTACAGCCACAGTCATACCCGAGCGCTTCTCGTCATACCCGAGCGCTTCTCGCGTGGAGGGCATACAACGC
CGGCTCGCAGCGTGTAAACGCGGACCCTTTGCCTACGGACTGTCTTTTGAGAGTATTTCCAGAAAGGTTTAACTGAAAAGCGGACCCTTTGCCTACGGACCGGACCCTTTGCCTACGGACGCGTGGAGGGCATACAACGC
CGGCTCGCAGCGTGTAAACGGTCATACCCGAGCGCTTCTCTTTTCTCTTTACTTGCTGGGAGTGAAATGTGACCAGCTGCGTCATACCCGAGCGCTTCTCGTCATACCCGAGCGCTTCTCGCGTGGAGGGCATACAACGC
CGGCTCGCAGCGTGTAAACGCGGACCCTTTGCCTACGGACTTCCTTCTCTTGTTCTTGTCAGGCATTTGTCACAAGAATGCGGACCCTTTGCCTACGGACCGGACCCTTTGCCTACGGACGCGTGGAGGGCATACAACGC
CGGCTCGCAGCGTGTAAACGGTCATACCCGAGCGCTTCTCCTTAAATTCTAGAAATAATCATGTTACTATGTTGCTTTGTGTCATACCCGAGCGCTTCTCGTCATACCCGAGCGCTTCTCGCGTGGAGGGCATACAACGC
CGGCTCGCAGCGTGTAAACGCGGACCCTTTGCCTACGGACTTCCCACATAACCCAGAAGGCTGTTAGTTTTAAAAGAGGTCGGACCCTTTGCCTACGGACCGGACCCTTTGCCTACGGACGCGTGGAGGGCATACAACGC
CGGCTCGCAGCGTGTAAACGGTCATACCCGAGCGCTTCTCGACAAGAACAAGCAACAAATCAAGATGGCAGTACAACTATGTCATACCCGAGCGCTTCTCGTCATACCCGAGCGCTTCTCGCGTGGAGGGCATACAACGC
CGGCTCGCAGCGTGTAAACGCGGACCCTTTGCCTACGGACTCATTTGGCCCTTAAATCCAGCAAACTTAATGGTATTCAACGGACCCTTTGCCTACGGACCGGACCCTTTGCCTACGGACGCGTGGAGGGCATACAACGC
CGGCTCGCAGCGTGTAAACGGTCATACCCGAGCGCTTCTCCTATGACAGATAAGGTAGTTAGATAAAGCTACCAGTAGGTGTCATACCCGAGCGCTTCTCGTCATACCCGAGCGCTTCTCGCGTGGAGGGCATACAACGC
CGGCTCGCAGCGTGTAAACGCGGACCCTTTGCCTACGGACTTAAGAACTCCACATAAAGCAAGGGTTCTCAGCCTTGGCACGGACCCTTTGCCTACGGACCGGACCCTTTGCCTACGGACGCGTGGAGGGCATACAACGC
CGGCTCGCAGCGTGTAAACGGTCATACCCGAGCGCTTCTCCTGCATTTTGGTCATCTCTGACATTGTGAGAGACTGTTCCGTCATACCCGAGCGCTTCTCGTCATACCCGAGCGCTTCTCGCGTGGAGGGCATACAACGC
CGGCTCGCAGCGTGTAAACGCGGACCCTTTGCCTACGGACATACAAGGTAGGATGTTTAGAGCATCCCAAGCCACTACTCCGGACCCTTTGCCTACGGACCGGACCCTTTGCCTACGGACGCGTGGAGGGCATACAACGC
CGGCTCGCAGCGTGTAAACGGTCATACCCGAGCGCTTCTCTCTCTCCAGCCCCTGATGACTTGTTTTAATCAAAAGGTAAGTCATACCCGAGCGCTTCTCGTCATACCCGAGCGCTTCTCGCGTGGAGGGCATACAACGC
CGGCTCGCAGCGTGTAAACGCGGACCCTTTGCCTACGGACTTTCACTGCCAGAAAGCAATATTTAGCATATCAGTCCCTTCGGACCCTTTGCCTACGGACCGGACCCTTTGCCTACGGACGCGTGGAGGGCATACAACGC
CGGCTCGCAGCGTGTAAACGGTCATACCCGAGCGCTTCTCTTCTGATAACCAACAGAGTCAAGAGGATGCACTGCTGACCGTCATACCCGAGCGCTTCTCGTCATACCCGAGCGCTTCTCGCGTGGAGGGCATACAACGC
CGGCTCGCAGCGTGTAAACGCGGACCCTTTGCCTACGGACAAGCAATAAATACACTCTTTTCTTTAAAATCAATCAATCACGGACCCTTTGCCTACGGACCGGACCCTTTGCCTACGGACGCGTGGAGGGCATACAACGC
CGGCTCGCAGCGTGTAAACGGTCATACCCGAGCGCTTCTCTCAATCAAACCAAAGCTATTATTTGAAGATTGGTTGTTACGTCATACCCGAGCGCTTCTCGTCATACCCGAGCGCTTCTCGCGTGGAGGGCATACAACGC
CGGCTCGCAGCGTGTAAACGCGGACCCTTTGCCTACGGACACATTATCAGGTAACCCTGACTACAGCAGTTATACAACAACGGACCCTTTGCCTACGGACCGGACCCTTTGCCTACGGACGCGTGGAGGGCATACAACGC
CGGCTCGCAGCGTGTAAACGGTCATACCCGAGCGCTTCTCACAGCAAAACACAAGAGAAAACAAATCGCTCTAGAATCTAGTCATACCCGAGCGCTTCTCGTCATACCCGAGCGCTTCTCGCGTGGAGGGCATACAACGC
CGGCTCGCAGCGTGTAAACGCGGACCCTTTGCCTACGGACTTTTTACTGATACTACATGTCACCCCACCTTATTCTATGGCGGACCCTTTGCCTACGGACCGGACCCTTTGCCTACGGACGCGTGGAGGGCATACAACGC
CGGCTCGCAGCGTGTAAACGCTCACGGTACTGGCGGACACTGTTCTAGAAACATTATGAGTTTAGAGTGTTTTTGTGGTGCTCACGGTACTGGCGGACACCTCACGGTACTGGCGGACACGCGTGGAGGGCATACAACGC
CGGCTCGCAGCGTGTAAACGATTGCCCTACTCGCAAGCGGAGTGTCTAACAACTTTTTATAGTTCTTATTGTTTTTAGACATTGCCCTACTCGCAAGCGGATTGCCCTACTCGCAAGCGGGCGTGGAGGGCATACAACGC
CGGCTCGCAGCGTGTAAACGCTCACGGTACTGGCGGACACAACACTGCTTCCACTACACAAATTGATCTTTCAATGCTTTCTCACGGTACTGGCGGACACCTCACGGTACTGGCGGACACGCGTGGAGGGCATACAACGC
CGGCTCGCAGCGTGTAAACGATTGCCCTACTCGCAAGCGGTTTCCTCTTTGCTGAAGAAGTTTTCTAAGCCACATATTCTATTGCCCTACTCGCAAGCGGATTGCCCTACTCGCAAGCGGGCGTGGAGGGCATACAACGC
CGGCTCGCAGCGTGTAAACGCTCACGGTACTGGCGGACACGCACCCATCTGTAAGTCGATTGTCAGGAAGTGTCATGAAGCTCACGGTACTGGCGGACACCTCACGGTACTGGCGGACACGCGTGGAGGGCATACAACGC
CGGCTCGCAGCGTGTAAACGATTGCCCTACTCGCAAGCGGGATGCTGTTGTACCAGACTCTTCATTCCAGTATCCTTTACATTGCCCTACTCGCAAGCGGATTGCCCTACTCGCAAGCGGGCGTGGAGGGCATACAACGC
CGGCTCGCAGCGTGTAAACGCTCACGGTACTGGCGGACACAATATAGAGAAAATCCGTATGTCCTCAATGGAGTAGTAGTCTCACGGTACTGGCGGACACCTCACGGTACTGGCGGACACGCGTGGAGGGCATACAACGC
CGGCTCGCAGCGTGTAAACGATTGCCCTACTCGCAAGCGGATATTATTTATAAAGAATGTGGAAATAATCCATATAAGCAATTGCCCTACTCGCAAGCGGATTGCCCTACTCGCAAGCGGGCGTGGAGGGCATACAACGC
CGGCTCGCAGCGTGTAAACGCTCACGGTACTGGCGGACACAGGGTAAGAATGAAACAAGTTATGGAGTAAGCACGGAGTGCTCACGGTACTGGCGGACACCTCACGGTACTGGCGGACACGCGTGGAGGGCATACAACGC
CGGCTCGCAGCGTGTAAACGATTGCCCTACTCGCAAGCGGTTAAGTTCTTGGTGGTTTAAAATGTTTGCTTTAGGTTCCTATTGCCCTACTCGCAAGCGGATTGCCCTACTCGCAAGCGGGCGTGGAGGGCATACAACGC
CGGCTCGCAGCGTGTAAACGCTCACGGTACTGGCGGACACTAAACATGATATAATGATTCTCTAAAACTTAAAAATCACACTCACGGTACTGGCGGACACCTCACGGTACTGGCGGACACGCGTGGAGGGCATACAACGC
CGGCTCGCAGCGTGTAAACGATTGCCCTACTCGCAAGCGGGCCTTAATTTACACATATTATAAATAACAATAATTTGTGTATTGCCCTACTCGCAAGCGGATTGCCCTACTCGCAAGCGGGCGTGGAGGGCATACAACGC
CGGCTCGCAGCGTGTAAACGCTCACGGTACTGGCGGACACTAGGTTATATAAGTTAAATTCACAAGACAGAAGGTACTGTCTCACGGTACTGGCGGACACCTCACGGTACTGGCGGACACGCGTGGAGGGCATACAACGC
CGGCTCGCAGCGTGTAAACGATTGCCCTACTCGCAAGCGGACAAGTTTACATGTATGTTCTAACTATATGTAGAATTGTGATTGCCCTACTCGCAAGCGGATTGCCCTACTCGCAAGCGGGCGTGGAGGGCATACAACGC
CGGCTCGCAGCGTGTAAACGCTCACGGTACTGGCGGACACTAGAGTAGCAAAAATGTCAATTCTTTCTTGTAAGCAGAACCTCACGGTACTGGCGGACACCTCACGGTACTGGCGGACACGCGTGGAGGGCATACAACGC
CGGCTCGCAGCGTGTAAACGATTGCCCTACTCGCAAGCGGAACCAAACTGTAATGAAGAGGCCTTACGAAGTTCCTTTTCATTGCCCTACTCGCAAGCGGATTGCCCTACTCGCAAGCGGGCGTGGAGGGCATACAACGC
CGGCTCGCAGCGTGTAAACGCTCACGGTACTGGCGGACACTTTTCAGGTGCATATTCTCAGCTCCTTAGAACCCTTTTCTCTCACGGTACTGGCGGACACCTCACGGTACTGGCGGACACGCGTGGAGGGCATACAACGC
CGGCTCGCAGCGTGTAAACGATTGCCCTACTCGCAAGCGGGAAGAAAGAATTGATTGAAGATTTGACAAGCATGCAAATGATTGCCCTACTCGCAAGCGGATTGCCCTACTCGCAAGCGGGCGTGGAGGGCATACAACGC
CGGCTCGCAGCGTGTAAACGCTCACGGTACTGGCGGACACTGGAAGTAAAGAGAAAATAAAGCTACTTTTAGAGCTAACTCTCACGGTACTGGCGGACACCTCACGGTACTGGCGGACACGCGTGGAGGGCATACAACGC
CGGCTCGCAGCGTGTAAACGATTGCCCTACTCGCAAGCGGTATCAACTATTTATGTATTTTAAGCGGTGTAAATGTCCAGATTGCCCTACTCGCAAGCGGATTGCCCTACTCGCAAGCGGGCGTGGAGGGCATACAACGC
CGGCTCGCAGCGTGTAAACGCTCACGGTACTGGCGGACACGAATACCATGTCAAATTCTCTAAGAATCCTATTTTCAGCACTCACGGTACTGGCGGACACCTCACGGTACTGGCGGACACGCGTGGAGGGCATACAACGC
CGGCTCGCAGCGTGTAAACGATTGCCCTACTCGCAAGCGGGATCATTAGCTGGACTCTTCTCATGGTAATAACTGATTGAATTGCCCTACTCGCAAGCGGATTGCCCTACTCGCAAGCGGGCGTGGAGGGCATACAACGC
CGGCTCGCAGCGTGTAAACGCTCACGGTACTGGCGGACACCCCACTGTCTACAGGAGCTAAAGAACTTCCAAAGATGACTCTCACGGTACTGGCGGACACCTCACGGTACTGGCGGACACGCGTGGAGGGCATACAACGC
CGGCTCGCAGCGTGTAAACGATTGCCCTACTCGCAAGCGGGGGATGTGGGCCTTGTCTCTTTAGAGTTTGATACTTTGCCATTGCCCTACTCGCAAGCGGATTGCCCTACTCGCAAGCGGGCGTGGAGGGCATACAACGC
CGGCTCGCAGCGTGTAAACGCTCACGGTACTGGCGGACACCAGCGTGGATGAACTAGAGGGCCACATATTTAGCTAGCATCTCACGGTACTGGCGGACACCTCACGGTACTGGCGGACACGCGTGGAGGGCATACAACGC
CGGCTCGCAGCGTGTAAACGATTGCCCTACTCGCAAGCGGAATCACAAGCCATTAACTGCCGCATGGTTTATGAAACTGGATTGCCCTACTCGCAAGCGGATTGCCCTACTCGCAAGCGGGCGTGGAGGGCATACAACGC
CGGCTCGCAGCGTGTAAACGCTCACGGTACTGGCGGACACCTGTACGCATGAATGAGATTGCTGATGGTCTGCAATTCTCCTCACGGTACTGGCGGACACCTCACGGTACTGGCGGACACGCGTGGAGGGCATACAACGC
CGGCTCGCAGCGTGTAAACGATTGCCCTACTCGCAAGCGGTCATCTGAGAGAATAGTTTTGAATATGGAATGAAGAAAAAATTGCCCTACTCGCAAGCGGATTGCCCTACTCGCAAGCGGGCGTGGAGGGCATACAACGC
CGGCTCGCAGCGTGTAAACGCTCACGGTACTGGCGGACACACAGGGGAATAAAACATTCATCTAATGAAAACAAAATTAACTCACGGTACTGGCGGACACCTCACGGTACTGGCGGACACGCGTGGAGGGCATACAACGC
CGGCTCGCAGCGTGTAAACGATTGCCCTACTCGCAAGCGGAGCTTTGGCTCCCAACTGATGTTATTGGATTCTCTTTATTATTGCCCTACTCGCAAGCGGATTGCCCTACTCGCAAGCGGGCGTGGAGGGCATACAACGC
CGGCTCGCAGCGTGTAAACGCTCACGGTACTGGCGGACACTCTTTAATATTAGCACGAACCGTGTCCAAACTCTAATAAGCTCACGGTACTGGCGGACACCTCACGGTACTGGCGGACACGCGTGGAGGGCATACAACGC
CGGCTCGCAGCGTGTAAACGATTGCCCTACTCGCAAGCGGCATAATTATCTTTCAATTATGTATTTGCTGTTTGATTAAAATTGCCCTACTCGCAAGCGGATTGCCCTACTCGCAAGCGGGCGTGGAGGGCATACAACGC
CGGCTCGCAGCGTGTAAACGCTCACGGTACTGGCGGACACAAAGCTCTATAAGTGGTTATACTTTGCACTGAAAAGCAAACTCACGGTACTGGCGGACACCTCACGGTACTGGCGGACACGCGTGGAGGGCATACAACGC
CGGCTCGCAGCGTGTAAACGATTGCCCTACTCGCAAGCGGAATGAAAGTGAACAAGATACAAGAAAAACCTGTCGATACAATTGCCCTACTCGCAAGCGGATTGCCCTACTCGCAAGCGGGCGTGGAGGGCATACAACGC
CGGCTCGCAGCGTGTAAACGCTCACGGTACTGGCGGACACCTCTTAAAGCTTGACAAAGAGTGAAGTTTAGATATATTAGCTCACGGTACTGGCGGACACCTCACGGTACTGGCGGACACGCGTGGAGGGCATACAACGC
CGGCTCGCAGCGTGTAAACGATTGCCCTACTCGCAAGCGGTAGCCTCAAGAAAAGTTTGCTGATATTTGGGGCCATCTTCATTGCCCTACTCGCAAGCGGATTGCCCTACTCGCAAGCGGGCGTGGAGGGCATACAACGC
CGGCTCGCAGCGTGTAAACGCTCACGGTACTGGCGGACACTGGAAAAGTTGTCTAAAGAGTATCAGAAGATGAACTTTCGCTCACGGTACTGGCGGACACCTCACGGTACTGGCGGACACGCGTGGAGGGCATACAACGC
CGGCTCGCAGCGTGTAAACGATTGCCCTACTCGCAAGCGGACTCTCTAGTATCAGTAATTTGGGATTTACAACACATCCTATTGCCCTACTCGCAAGCGGATTGCCCTACTCGCAAGCGGGCGTGGAGGGCATACAACGC
CGGCTCGCAGCGTGTAAACGCTCACGGTACTGGCGGACACTCTAGTCTAAGGTGTTTCATCCAATTCTTTGAATCATTTTCTCACGGTACTGGCGGACACCTCACGGTACTGGCGGACACGCGTGGAGGGCATACAACGC
CGGCTCGCAGCGTGTAAACGATTGCCCTACTCGCAAGCGGAGATTATTACTTCTAACAAACCACCCAAGGAGCACAACTCATTGCCCTACTCGCAAGCGGATTGCCCTACTCGCAAGCGGGCGTGGAGGGCATACAACGC
CGGCTCGCAGCGTGTAAACGCTCACGGTACTGGCGGACACCCCCCATTGCTGTATTCCATATAGGAGCTAAAAGTTTTCGCTCACGGTACTGGCGGACACCTCACGGTACTGGCGGACACGCGTGGAGGGCATACAACGC
CGGCTCGCAGCGTGTAAACGATTGCCCTACTCGCAAGCGGCATAAACGTTTGGGACATAAATGTTACTGGTGCTGGGGGCATTGCCCTACTCGCAAGCGGATTGCCCTACTCGCAAGCGGGCGTGGAGGGCATACAACGC
CGGCTCGCAGCGTGTAAACGCTCACGGTACTGGCGGACACAGGTAGAACAGGAGTGAACCAAGCAAGATTTGAGCACAGGCTCACGGTACTGGCGGACACCTCACGGTACTGGCGGACACGCGTGGAGGGCATACAACGC
CGGCTCGCAGCGTGTAAACGATTGCCCTACTCGCAAGCGGGTTCAAATGCAGCATGAGGGGCTCTTTGTGCCTTTAGAAGATTGCCCTACTCGCAAGCGGATTGCCCTACTCGCAAGCGGGCGTGGAGGGCATACAACGC
CGGCTCGCAGCGTGTAAACGCTCACGGTACTGGCGGACACAAAGGGTATTCAACACAGTAGGGCTGCAGTCCAATGAAGTCTCACGGTACTGGCGGACACCTCACGGTACTGGCGGACACGCGTGGAGGGCATACAACGC
CGGCTCGCAGCGTGTAAACGATTGCCCTACTCGCAAGCGGTATGGACATTGAAATCCATACAACTTTTAGGCATCACAGAATTGCCCTACTCGCAAGCGGATTGCCCTACTCGCAAGCGGGCGTGGAGGGCATACAACGC
CGGCTCGCAGCGTGTAAACGCTCACGGTACTGGCGGACACCGTAGCCAGTTCAAAACAGGCAGTGGGTAGCTATAACGAGCTCACGGTACTGGCGGACACCTCACGGTACTGGCGGACACGCGTGGAGGGCATACAACGC
CGGCTCGCAGCGTGTAAACGATTGCCCTACTCGCAAGCGGTGTAGTGTTGCTTATCAAGATTGTAAGTAAGGCTCTGGAAATTGCCCTACTCGCAAGCGGATTGCCCTACTCGCAAGCGGGCGTGGAGGGCATACAACGC
CGGCTCGCAGCGTGTAAACGCTCACGGTACTGGCGGACACTCGAGAAGGAAAGTGATTATATTAAGTGCCACTGAAAAGGCTCACGGTACTGGCGGACACCTCACGGTACTGGCGGACACGCGTGGAGGGCATACAACGC
CGGCTCGCAGCGTGTAAACGATTGCCCTACTCGCAAGCGGTTAGATTGAAGAGAAACAGCGTAGTCCTAGGCATGCCCAGATTGCCCTACTCGCAAGCGGATTGCCCTACTCGCAAGCGGGCGTGGAGGGCATACAACGC
CGGCTCGCAGCGTGTAAACGCTCACGGTACTGGCGGACACCTGAGCTGTCTTTCTGTAACATAGCTTGAATACCAAAGCGCTCACGGTACTGGCGGACACCTCACGGTACTGGCGGACACGCGTGGAGGGCATACAACGC
CGGCTCGCAGCGTGTAAACGATTGCCCTACTCGCAAGCGGAGTCATGACACTGTGTATTGAGAGAAATGCATGATTAGTGATTGCCCTACTCGCAAGCGGATTGCCCTACTCGCAAGCGGGCGTGGAGGGCATACAACGC
CGGCTCGCAGCGTGTAAACGCTCACGGTACTGGCGGACACAAGTATAGACTCAGGCACAGGGTTCGAAGTCAGCATGAAGCTCACGGTACTGGCGGACACCTCACGGTACTGGCGGACACGCGTGGAGGGCATACAACGC
CGGCTCGCAGCGTGTAAACGATTGCCCTACTCGCAAGCGGGAAGCTAAAGACTCCTTAGGTTTGTTATGAGAATTAAATAATTGCCCTACTCGCAAGCGGATTGCCCTACTCGCAAGCGGGCGTGGAGGGCATACAACGC
CGGCTCGCAGCGTGTAAACGCTCACGGTACTGGCGGACACAATAAAAGATGCTTAGAAATAAAGTGTGCTAATGACAAAACTCACGGTACTGGCGGACACCTCACGGTACTGGCGGACACGCGTGGAGGGCATACAACGC
CGGCTCGCAGCGTGTAAACGATTGCCCTACTCGCAAGCGGCAGATTTTAAACAGGTTTCACATGTGTGTGTACGTGTGTGATTGCCCTACTCGCAAGCGGATTGCCCTACTCGCAAGCGGGCGTGGAGGGCATACAACGC
CGGCTCGCAGCGTGTAAACGCTCACGGTACTGGCGGACACTCTAAATATATTGTTTAACAGACGCATCAGATAGATGGGTCTCACGGTACTGGCGGACACCTCACGGTACTGGCGGACACGCGTGGAGGGCATACAACGC
CGGCTCGCAGCGTGTAAACGATTGCCCTACTCGCAAGCGGCAGATGTCGTTTGAAGGCTGTTGTTTACATCTATATAGATATTGCCCTACTCGCAAGCGGATTGCCCTACTCGCAAGCGGGCGTGGAGGGCATACAACGC
CGGCTCGCAGCGTGTAAACGCTCACGGTACTGGCGGACACAAATTGAGTAATGCCACCAATATGGAGAGAGTGGCTGCCTCTCACGGTACTGGCGGACACCTCACGGTACTGGCGGACACGCGTGGAGGGCATACAACGC
CGGCTCGCAGCGTGTAAACGATTGCCCTACTCGCAAGCGGCCTCAAAGTTTTATTCAATATAAAGGAACTAAGATAGCTGATTGCCCTACTCGCAAGCGGATTGCCCTACTCGCAAGCGGGCGTGGAGGGCATACAACGC
CGGCTCGCAGCGTGTAAACGCTCACGGTACTGGCGGACACGGGAAGTTAAAGAAAATAACCAAAACATAAGTTCGTACCCCTCACGGTACTGGCGGACACCTCACGGTACTGGCGGACACGCGTGGAGGGCATACAACGC
CGGCTCGCAGCGTGTAAACGATTGCCCTACTCGCAAGCGGCTTCAACCCTTTAGAGATACGATGAAGGCTTACTTCTTTAATTGCCCTACTCGCAAGCGGATTGCCCTACTCGCAAGCGGGCGTGGAGGGCATACAACGC
CGGCTCGCAGCGTGTAAACGCTCACGGTACTGGCGGACACTTAGATTCTGAAAAAGGTTTTGCCATCACACCAAGGGGCCCTCACGGTACTGGCGGACACCTCACGGTACTGGCGGACACGCGTGGAGGGCATACAACGC
CGGCTCGCAGCGTGTAAACGATTGCCCTACTCGCAAGCGGCTTCTTCACTCCAAGTGGGCAAGGTGATTTGATCCACAAGATTGCCCTACTCGCAAGCGGATTGCCCTACTCGCAAGCGGGCGTGGAGGGCATACAACGC
CGGCTCGCAGCGTGTAAACGCTCACGGTACTGGCGGACACTATCTTGGATCCTGAAGATCTATGTGGCTACAGCTCTGGCCTCACGGTACTGGCGGACACCTCACGGTACTGGCGGACACGCGTGGAGGGCATACAACGC
CGGCTCGCAGCGTGTAAACGATTGCCCTACTCGCAAGCGGAATCAGATTCCATCTTCCATTCATTCCTGAAGATGCTGCCATTGCCCTACTCGCAAGCGGATTGCCCTACTCGCAAGCGGGCGTGGAGGGCATACAACGC
CGGCTCGCAGCGTGTAAACGCTCACGGTACTGGCGGACACCAGAAAGCCACGACTAGTCAAAATGCAGAGAATACAGTTGCTCACGGTACTGGCGGACACCTCACGGTACTGGCGGACACGCGTGGAGGGCATACAACGC
CGGCTCGCAGCGTGTAAACGATTGCCCTACTCGCAAGCGGATCAAATATCAACTGGTCAATCCCATACATACAAAACCATATTGCCCTACTCGCAAGCGGATTGCCCTACTCGCAAGCGGGCGTGGAGGGCATACAACGC
CGGCTCGCAGCGTGTAAACGCTCACGGTACTGGCGGACACATACAGGAACACTATATGGAGTTAGTGGGATGTGCTTATACTCACGGTACTGGCGGACACCTCACGGTACTGGCGGACACGCGTGGAGGGCATACAACGC
CGGCTCGCAGCGTGTAAACGATTGCCCTACTCGCAAGCGGTGTAATATATAGTAACATTAATAATTAAAGAAAAAGAGGCATTGCCCTACTCGCAAGCGGATTGCCCTACTCGCAAGCGGGCGTGGAGGGCATACAACGC
CGGCTCGCAGCGTGTAAACGCTCACGGTACTGGCGGACACAATTAATTTAATTTTAAAAAGGTTTTAGTGTTTTCCCACGCTCACGGTACTGGCGGACACCTCACGGTACTGGCGGACACGCGTGGAGGGCATACAACGC
CGGCTCGCAGCGTGTAAACGATTGCCCTACTCGCAAGCGGGTTGTGTTGTAAAACTAACAGAACTTGGCAGCTGTTGTTTATTGCCCTACTCGCAAGCGGATTGCCCTACTCGCAAGCGGGCGTGGAGGGCATACAACGC
CGGCTCGCAGCGTGTAAACGCTCACGGTACTGGCGGACACCTTTGATGTGTATAATCTTTAAAACAAAAGCTTTTATTTTCTCACGGTACTGGCGGACACCTCACGGTACTGGCGGACACGCGTGGAGGGCATACAACGC
CGGCTCGCAGCGTGTAAACGATTGCCCTACTCGCAAGCGGGTTTGTGGATATGTGTGTGCATGCATGTATTTATGCACACATTGCCCTACTCGCAAGCGGATTGCCCTACTCGCAAGCGGGCGTGGAGGGCATACAACGC
CGGCTCGCAGCGTGTAAACGCTCACGGTACTGGCGGACACTGTGTATGTACACACATGTGAGTCTGTGCATGCATGTGTGCTCACGGTACTGGCGGACACCTCACGGTACTGGCGGACACGCGTGGAGGGCATACAACGC
CGGCTCGCAGCGTGTAAACGATTGCCCTACTCGCAAGCGGGTAGGATTCAGTTCTTTCCTTCCACCAGGTTCCAGGGATGATTGCCCTACTCGCAAGCGGATTGCCCTACTCGCAAGCGGGCGTGGAGGGCATACAACGC
CGGCTCGCAGCGTGTAAACGCTCACGGTACTGGCGGACACTTGTCTTGTCCTGGGCTCCTGTGAGTTCTTCTAATTTGGGCTCACGGTACTGGCGGACACCTCACGGTACTGGCGGACACGCGTGGAGGGCATACAACGC
CGGCTCGCAGCGTGTAAACGATTGCCCTACTCGCAAGCGGAGCATTCTGTTGTCTTTCCAATACTTTATGTCTGGAGCCAATTGCCCTACTCGCAAGCGGATTGCCCTACTCGCAAGCGGGCGTGGAGGGCATACAACGC
CGGCTCGCAGCGTGTAAACGCTCACGGTACTGGCGGACACTTCTTTGGATATGCTTTCTGGTCCTCTATTCTGCACCTAGCTCACGGTACTGGCGGACACCTCACGGTACTGGCGGACACGCGTGGAGGGCATACAACGC
CGGCTCGCAGCGTGTAAACGATTGCCCTACTCGCAAGCGGTATGTAACAGATACCGTGGTCTGTTCTGCAGCATCAGTGGATTGCCCTACTCGCAAGCGGATTGCCCTACTCGCAAGCGGGCGTGGAGGGCATACAACGC
CGGCTCGCAGCGTGTAAACGCTCACGGTACTGGCGGACACATCCAACTAACTTTGGTGCTCTGTCGTTGACCTTGCTGAACTCACGGTACTGGCGGACACCTCACGGTACTGGCGGACACGCGTGGAGGGCATACAACGC
CGGCTCGCAGCGTGTAAACGATTGCCCTACTCGCAAGCGGTTCAGCTTGATTTTGTTTTCCATTGAATGCTTCCACTGAAATTGCCCTACTCGCAAGCGGATTGCCCTACTCGCAAGCGGGCGTGGAGGGCATACAACGC
CGGCTCGCAGCGTGTAAACGCTCACGGTACTGGCGGACACCCAGAAAGCTGGCTTCAACTACTTTACTAAGCTTTGGACACTCACGGTACTGGCGGACACCTCACGGTACTGGCGGACACGCGTGGAGGGCATACAACGC
CGGCTCGCAGCGTGTAAACGATTGCCCTACTCGCAAGCGGTTAAGACCAAAACAGACATTTTACTAATATTGGTTTAGACATTGCCCTACTCGCAAGCGGATTGCCCTACTCGCAAGCGGGCGTGGAGGGCATACAACGC
CGGCTCGCAGCGTGTAAACGCTCACGGTACTGGCGGACACTCTTAATACTTTCACAAAGTTTCAGTTATGTTACTTGTATCTCACGGTACTGGCGGACACCTCACGGTACTGGCGGACACGCGTGGAGGGCATACAACGC
CGGCTCGCAGCGTGTAAACGATTGCCCTACTCGCAAGCGGGACCATCTGATTCAAACAATAAAGATTTCCTTCGATGATTATTGCCCTACTCGCAAGCGGATTGCCCTACTCGCAAGCGGGCGTGGAGGGCATACAACGC
CGGCTCGCAGCGTGTAAACGCTCACGGTACTGGCGGACACCATGACAGATTTTCTTTAAGTCCCTGCAACTACTAACAACCTCACGGTACTGGCGGACACCTCACGGTACTGGCGGACACGCGTGGAGGGCATACAACGC
CGGCTCGCAGCGTGTAAACGATTGCCCTACTCGCAAGCGGCATACTTCTATTGAAAGCATCTTAGAAGTGTACTAATGAGATTGCCCTACTCGCAAGCGGATTGCCCTACTCGCAAGCGGGCGTGGAGGGCATACAACGC
CGGCTCGCAGCGTGTAAACGCTCACGGTACTGGCGGACACTAATTGGAAATAGATGATATTTTGGTACTTCAAATTGTTTCTCACGGTACTGGCGGACACCTCACGGTACTGGCGGACACGCGTGGAGGGCATACAACGC
CGGCTCGCAGCGTGTAAACGATTGCCCTACTCGCAAGCGGATTTAGAAATACTCTTGACTTTTATGATTTCCCTTCCAATATTGCCCTACTCGCAAGCGGATTGCCCTACTCGCAAGCGGGCGTGGAGGGCATACAACGC
CGGCTCGCAGCGTGTAAACGCTCACGGTACTGGCGGACACCAACGATACTTGTATAAACACATATGAATAAATTTGTATGCTCACGGTACTGGCGGACACCTCACGGTACTGGCGGACACGCGTGGAGGGCATACAACGC
CGGCTCGCAGCGTGTAAACGATTGCCCTACTCGCAAGCGGATCTTGAGAATATCTTTTAAATATGCACCAATCCTTTATTATTGCCCTACTCGCAAGCGGATTGCCCTACTCGCAAGCGGGCGTGGAGGGCATACAACGC
CGGCTCGCAGCGTGTAAACGCTCACGGTACTGGCGGACACCTTGTTCAACCAGATCTTAGAAGAGTTAGTGTTGAACTGTCTCACGGTACTGGCGGACACCTCACGGTACTGGCGGACACGCGTGGAGGGCATACAACGC
CGGCTCGCAGCGTGTAAACGATTGCCCTACTCGCAAGCGGAGTTACATTGTTACCTAGTCAAACTGATTTCCTTCAGAGCATTGCCCTACTCGCAAGCGGATTGCCCTACTCGCAAGCGGGCGTGGAGGGCATACAACGC
CGGCTCGCAGCGTGTAAACGCTCACGGTACTGGCGGACACTCTCTTTCACTCTCCTTCCTTCCTCTGTCTATGTGTCTCTCTCACGGTACTGGCGGACACCTCACGGTACTGGCGGACACGCGTGGAGGGCATACAACGC
CGGCTCGCAGCGTGTAAACGATTGCCCTACTCGCAAGCGGCCCTCCTCCCCTCTCTTTCAATTAAACTCCCATGATCTCTATTGCCCTACTCGCAAGCGGATTGCCCTACTCGCAAGCGGGCGTGGAGGGCATACAACGC
CGGCTCGCAGCGTGTAAACGCTCACGGTACTGGCGGACACTCTTAGATATTGATACTGAACGATTCTATTCAGCTAATATCTCACGGTACTGGCGGACACCTCACGGTACTGGCGGACACGCGTGGAGGGCATACAACGC
CGGCTCGCAGCGTGTAAACGATTGCCCTACTCGCAAGCGGAGTGGACTCAAAATGCTCACCATATTTTCTGTTTCAATGAATTGCCCTACTCGCAAGCGGATTGCCCTACTCGCAAGCGGGCGTGGAGGGCATACAACGC
CGGCTCGCAGCGTGTAAACGCTCACGGTACTGGCGGACACAAGCTTCAAAGCAATATAAGGGTCATCTTCATTTACAAAACTCACGGTACTGGCGGACACCTCACGGTACTGGCGGACACGCGTGGAGGGCATACAACGC
CGGCTCGCAGCGTGTAAACGATTGCCCTACTCGCAAGCGGGTAGTTTCTTAACAAAACTGTCATCTAAAAAGGCAGTCAAATTGCCCTACTCGCAAGCGGATTGCCCTACTCGCAAGCGGGCGTGGAGGGCATACAACGC
CGGCTCGCAGCGTGTAAACGCTCACGGTACTGGCGGACACCGGGCTAATTGCCATACTAGATGAATTTAGTGACCCTCTGCTCACGGTACTGGCGGACACCTCACGGTACTGGCGGACACGCGTGGAGGGCATACAACGC
CGGCTCGCAGCGTGTAAACGATTGCCCTACTCGCAAGCGGGGCAAATTTTAGATTATTACATTCCAATAGTAGGTATTTTATTGCCCTACTCGCAAGCGGATTGCCCTACTCGCAAGCGGGCGTGGAGGGCATACAACGC
CGGCTCGCAGCGTGTAAACGCTCACGGTACTGGCGGACACAATAACAATTCTGTTTTTAAAAGAACAGTAAAATGATGAGCTCACGGTACTGGCGGACACCTCACGGTACTGGCGGACACGCGTGGAGGGCATACAACGC
CGGCTCGCAGCGTGTAAACGATTGCCCTACTCGCAAGCGGTTTTTGCCAATAACTTATTTTAGCTCAGTTTAATTTAGCTATTGCCCTACTCGCAAGCGGATTGCCCTACTCGCAAGCGGGCGTGGAGGGCATACAACGC
CGGCTCGCAGCGTGTAAACGCTCACGGTACTGGCGGACACTTCTCACATGTTCGTGGGTTTGGTTATCATACATCTGGCTCTCACGGTACTGGCGGACACCTCACGGTACTGGCGGACACGCGTGGAGGGCATACAACGC
CGGCTCGCAGCGTGTAAACGATTGCCCTACTCGCAAGCGGGGCACATACCTGTAATCCTAGCCCTGAGTAAATAGAGGACATTGCCCTACTCGCAAGCGGATTGCCCTACTCGCAAGCGGGCGTGGAGGGCATACAACGC
CGGCTCGCAGCGTGTAAACGCTCACGGTACTGGCGGACACTGATACATAGCAAGTTTTATGCCAGTCTGGGCTACATAAGCTCACGGTACTGGCGGACACCTCACGGTACTGGCGGACACGCGTGGAGGGCATACAACGC
CGGCTCGCAGCGTGTAAACGATTGCCCTACTCGCAAGCGGTTGAGTGGGTAGACACACAATGAGAAATAGTAGCCATGCAATTGCCCTACTCGCAAGCGGATTGCCCTACTCGCAAGCGGGCGTGGAGGGCATACAACGC
CGGCTCGCAGCGTGTAAACGCTCACGGTACTGGCGGACACACACACATCCTCATGTCTCATGTGCATACATCCTCATGCCCTCACGGTACTGGCGGACACCTCACGGTACTGGCGGACACGCGTGGAGGGCATACAACGC
CGGCTCGCAGCGTGTAAACGATTGCCCTACTCGCAAGCGGATATGCACACATCCTCATGCCTCATATGCACACATCCTCAATTGCCCTACTCGCAAGCGGATTGCCCTACTCGCAAGCGGGCGTGGAGGGCATACAACGC
CGGCTCGCAGCGTGTAAACGCTCACGGTACTGGCGGACACTCCTCATGCCTTATGTACACACATCCTCATGCCTCATGTGCTCACGGTACTGGCGGACACCTCACGGTACTGGCGGACACGCGTGGAGGGCATACAACGC
CGGCTCGCAGCGTGTAAACGATTGCCCTACTCGCAAGCGGCATGTCTCATGCTTAAGGAACACAAAGATGACTAATATAGATTGCCCTACTCGCAAGCGGATTGCCCTACTCGCAAGCGGGCGTGGAGGGCATACAACGC
CGGCTCGCAGCGTGTAAACGCTCACGGTACTGGCGGACACACTGCACAAACAGGAAGACCTTAGTTCAGATCCCTAGCACCTCACGGTACTGGCGGACACCTCACGGTACTGGCGGACACGCGTGGAGGGCATACAACGC
CGGCTCGCAGCGTGTAAACGATTGCCCTACTCGCAAGCGGCTTTCAGCAGAACAGGCCTAATTAGCACTTGTTGGACACCATTGCCCTACTCGCAAGCGGATTGCCCTACTCGCAAGCGGGCGTGGAGGGCATACAACGC
CGGCTCGCAGCGTGTAAACGCTCACGGTACTGGCGGACACGTAGGGTGCAAATGTCTTCTCTGGTCTCCACAAGTGTCTGCTCACGGTACTGGCGGACACCTCACGGTACTGGCGGACACGCGTGGAGGGCATACAACGC
CGGCTCGCAGCGTGTAAACGATTGCCCTACTCGCAAGCGGAGCTACATGCGTATATTTCACATGCATAAGAAAATTAGTAATTGCCCTACTCGCAAGCGGATTGCCCTACTCGCAAGCGGGCGTGGAGGGCATACAACGC
CGGCTCGCAGCGTGTAAACGCTCACGGTACTGGCGGACACCATTTCCTGTAAAAACATCTCCATGGTTCTACTGTAAGTGCTCACGGTACTGGCGGACACCTCACGGTACTGGCGGACACGCGTGGAGGGCATACAACGC
CGGCTCGCAGCGTGTAAACGATTGCCCTACTCGCAAGCGGCAGGTGACATTTTGAGAATTAAAAGTACTTTCTAAAAGCTATTGCCCTACTCGCAAGCGGATTGCCCTACTCGCAAGCGGGCGTGGAGGGCATACAACGC
CGGCTCGCAGCGTGTAAACGCTCACGGTACTGGCGGACACCAATTTCTAATTACACATTGCACATTATCATATTATATAACTCACGGTACTGGCGGACACCTCACGGTACTGGCGGACACGCGTGGAGGGCATACAACGC
CGGCTCGCAGCGTGTAAACGATTGCCCTACTCGCAAGCGGGTAATGCACTTATTCTTCTATGATTTTCTTTTAAATTTTAATTGCCCTACTCGCAAGCGGATTGCCCTACTCGCAAGCGGGCGTGGAGGGCATACAACGC
CGGCTCGCAGCGTGTAAACGCTCACGGTACTGGCGGACACCATATAAACATAGTTATATACACAAACACTGATAAAGTCACTCACGGTACTGGCGGACACCTCACGGTACTGGCGGACACGCGTGGAGGGCATACAACGC
CGGCTCGCAGCGTGTAAACGATTGCCCTACTCGCAAGCGGAATATGCATTAACCTTTTACCCTTAGGTAAGAAACTGGACATTGCCCTACTCGCAAGCGGATTGCCCTACTCGCAAGCGGGCGTGGAGGGCATACAACGC
CGGCTCGCAGCGTGTAAACGCTCACGGTACTGGCGGACACGTTAAGATACAATACTGAACCACTCTATGAGCAATCTAAACTCACGGTACTGGCGGACACCTCACGGTACTGGCGGACACGCGTGGAGGGCATACAACGC
CGGCTCGCAGCGTGTAAACGATTGCCCTACTCGCAAGCGGACACTGTAGTGACTACATTTGTGAGGGCTGACCCAATAAAATTGCCCTACTCGCAAGCGGATTGCCCTACTCGCAAGCGGGCGTGGAGGGCATACAACGC
CGGCTCGCAGCGTGTAAACGCTCACGGTACTGGCGGACACTTTAGAATTCCACAGCTTTCATCAGCTTACTTGGAAAACACTCACGGTACTGGCGGACACCTCACGGTACTGGCGGACACGCGTGGAGGGCATACAACGC
CGGCTCGCAGCGTGTAAACGATTGCCCTACTCGCAAGCGGGCAAGGTAAAGATGTCACAAACTAAAATCTTTTCAACAAAATTGCCCTACTCGCAAGCGGATTGCCCTACTCGCAAGCGGGCGTGGAGGGCATACAACGC
CGGCTCGCAGCGTGTAAACGCTCACGGTACTGGCGGACACAATTGGCCAGTGACATTTTCCTGAAAAGGTGAAGGGGATGCTCACGGTACTGGCGGACACCTCACGGTACTGGCGGACACGCGTGGAGGGCATACAACGC
CGGCTCGCAGCGTGTAAACGATTGCCCTACTCGCAAGCGGGATGCTTAGGCAGAACCAGAGCATGAGGTTTTTGTGTTGGATTGCCCTACTCGCAAGCGGATTGCCCTACTCGCAAGCGGGCGTGGAGGGCATACAACGC
CGGCTCGCAGCGTGTAAACGCTCACGGTACTGGCGGACACCATTGACTAGACTCTACCAAGTTCTGTATAAAGTTGATATCTCACGGTACTGGCGGACACCTCACGGTACTGGCGGACACGCGTGGAGGGCATACAACGC
CGGCTCGCAGCGTGTAAACGATTGCCCTACTCGCAAGCGGATGTGCCTAGATTATAGCTCTCCAACTGTCATGGGCTGAAATTGCCCTACTCGCAAGCGGATTGCCCTACTCGCAAGCGGGCGTGGAGGGCATACAACGC
CGGCTCGCAGCGTGTAAACGCTCACGGTACTGGCGGACACGACCCTCAAAGCCTCAAGTTTATAAAGTTTTAATCCCAGACTCACGGTACTGGCGGACACCTCACGGTACTGGCGGACACGCGTGGAGGGCATACAACGC
CGGCTCGCAGCGTGTAAACGATTGCCCTACTCGCAAGCGGCAGAATATGACATATTTAGAGACAGGGTATTTAAAGAGATATTGCCCTACTCGCAAGCGGATTGCCCTACTCGCAAGCGGGCGTGGAGGGCATACAACGC
CGGCTCGCAGCGTGTAAACGCTCACGGTACTGGCGGACACTATAATATTAAATGATGGACTCAGTGGGATATGTGTGTGTCTCACGGTACTGGCGGACACCTCACGGTACTGGCGGACACGCGTGGAGGGCATACAACGC
CGGCTCGCAGCGTGTAAACGATTGCCCTACTCGCAAGCGGAGACATTTAAGTTAAAATAATGTCACCGGGTAGCCTTATTATTGCCCTACTCGCAAGCGGATTGCCCTACTCGCAAGCGGGCGTGGAGGGCATACAACGC
CGGCTCGCAGCGTGTAAACGCTCACGGTACTGGCGGACACCGCAGACATGGGTAGAAGATGACAATCAGTGAATGAAAGGCTCACGGTACTGGCGGACACCTCACGGTACTGGCGGACACGCGTGGAGGGCATACAACGC
CGGCTCGCAGCGTGTAAACGATTGCCCTACTCGCAAGCGGGATCTCAGAAGAAGCCAGTGCTCAGACACCTTGAGTTCTGATTGCCCTACTCGCAAGCGGATTGCCCTACTCGCAAGCGGGCGTGGAGGGCATACAACGC
CGGCTCGCAGCGTGTAAACGCTCACGGTACTGGCGGACACTTTGTTTGCATTCCCTACTCTTGCTGTGTAGCATATATAGCTCACGGTACTGGCGGACACCTCACGGTACTGGCGGACACGCGTGGAGGGCATACAACGC
CGGCTCGCAGCGTGTAAACGATTGCCCTACTCGCAAGCGGCGTAACTGGGTTGAGAAGACTTCTCCCAGTGCAGAAACACATTGCCCTACTCGCAAGCGGATTGCCCTACTCGCAAGCGGGCGTGGAGGGCATACAACGC
CGGCTCGCAGCGTGTAAACGCTCACGGTACTGGCGGACACTGATACCATTTTCGTTCTCCTACAAGTCTCCAGATCTTACCTCACGGTACTGGCGGACACCTCACGGTACTGGCGGACACGCGTGGAGGGCATACAACGC
CGGCTCGCAGCGTGTAAACGATTGCCCTACTCGCAAGCGGTTTCTATTGAGAGACTGTTAATCACAATATATATTATTATATTGCCCTACTCGCAAGCGGATTGCCCTACTCGCAAGCGGGCGTGGAGGGCATACAACGC
CGGCTCGCAGCGTGTAAACGCTCACGGTACTGGCGGACACATATATGAAAGAAGATGGTGTGACTACAAAACAGAGTCATCTCACGGTACTGGCGGACACCTCACGGTACTGGCGGACACGCGTGGAGGGCATACAACGC
CGGCTCGCAGCGTGTAAACGATTGCCCTACTCGCAAGCGGGAGTACCAAAAACCTTGATAACTTAGCAATGAGTTATGACATTGCCCTACTCGCAAGCGGATTGCCCTACTCGCAAGCGGGCGTGGAGGGCATACAACGC
CGGCTCGCAGCGTGTAAACGCTCACGGTACTGGCGGACACGATGTACAACTTAGAACAGAGAAACCATACTCTATCACACCTCACGGTACTGGCGGACACCTCACGGTACTGGCGGACACGCGTGGAGGGCATACAACGC
CGGCTCGCAGCGTGTAAACGATTGCCCTACTCGCAAGCGGACAGAAGCATTATTGTCCTCATTTTAAAATGGCAGGATTGATTGCCCTACTCGCAAGCGGATTGCCCTACTCGCAAGCGGGCGTGGAGGGCATACAACGC
CGGCTCGCAGCGTGTAAACGCTCACGGTACTGGCGGACACCTCAGGTATACATGATTTAAGATTACTAACAACAATTGCACTCACGGTACTGGCGGACACCTCACGGTACTGGCGGACACGCGTGGAGGGCATACAACGC
CGGCTCGCAGCGTGTAAACGATTGCCCTACTCGCAAGCGGCAAAACAGTAAAAATTTACCATGTGCAAGATGCTATTGTAATTGCCCTACTCGCAAGCGGATTGCCCTACTCGCAAGCGGGCGTGGAGGGCATACAACGC
CGGCTCGCAGCGTGTAAACGCTCACGGTACTGGCGGACACCTCAAATGACTGATGATAACCTTTAGTGTTCATGGTGATCCTCACGGTACTGGCGGACACCTCACGGTACTGGCGGACACGCGTGGAGGGCATACAACGC
CGGCTCGCAGCGTGTAAACGATTGCCCTACTCGCAAGCGGTAATTAGCCAATGCCAGGGATTGAATCTGAACACTGAGTAATTGCCCTACTCGCAAGCGGATTGCCCTACTCGCAAGCGGGCGTGGAGGGCATACAACGC
CGGCTCGCAGCGTGTAAACGCTCACGGTACTGGCGGACACTATGAAGGTCAGCATTTTAACAAGCAGCCTGAGTTCCTGGCTCACGGTACTGGCGGACACCTCACGGTACTGGCGGACACGCGTGGAGGGCATACAACGC
CGGCTCGCAGCGTGTAAACGATTGCCCTACTCGCAAGCGGCTGACCAGGACTCCTTAAGGATAGGTAGACTTCTGTGAATATTGCCCTACTCGCAAGCGGATTGCCCTACTCGCAAGCGGGCGTGGAGGGCATACAACGC
CGGCTCGCAGCGTGTAAACGCTCACGGTACTGGCGGACACAAAATCCAAAGTGCTCCTTACCTGTTGGCGAGTCTAGGTCCTCACGGTACTGGCGGACACCTCACGGTACTGGCGGACACGCGTGGAGGGCATACAACGC
CGGCTCGCAGCGTGTAAACGATTGCCCTACTCGCAAGCGGTCTTTTCACTGCAGCTCTCCATCTCTTTCCCTGCTGAAAGATTGCCCTACTCGCAAGCGGATTGCCCTACTCGCAAGCGGGCGTGGAGGGCATACAACGC
CGGCTCGCAGCGTGTAAACGCTCACGGTACTGGCGGACACTTACTTCAGTAGGAGGAATCTGGAGAGTGTCCTGCTGGTGCTCACGGTACTGGCGGACACCTCACGGTACTGGCGGACACGCGTGGAGGGCATACAACGC
CGGCTCGCAGCGTGTAAACGATTGCCCTACTCGCAAGCGGGCATCTTTTGTGGGTGATTTTGTTTCCTAGTGCTTTGCAAATTGCCCTACTCGCAAGCGGATTGCCCTACTCGCAAGCGGGCGTGGAGGGCATACAACGC
CGGCTCGCAGCGTGTAAACGCTCACGGTACTGGCGGACACATCTCTTGTGGTTCAGAGTCTGGTAGAGCTTTCCCTGAACCTCACGGTACTGGCGGACACCTCACGGTACTGGCGGACACGCGTGGAGGGCATACAACGC
CGGCTCGCAGCGTGTAAACGATTGCCCTACTCGCAAGCGGGACATTTGTGCTTTCTGTCCACCTTGGCAGAGTTAGGAAGATTGCCCTACTCGCAAGCGGATTGCCCTACTCGCAAGCGGGCGTGGAGGGCATACAACGC
CGGCTCGCAGCGTGTAAACGCTCACGGTACTGGCGGACACAATGGAAAATCTTGGATGCTGTGGTTTGAGGAGAAGAAGACTCACGGTACTGGCGGACACCTCACGGTACTGGCGGACACGCGTGGAGGGCATACAACGC
CGGCTCGCAGCGTGTAAACGATTGCCCTACTCGCAAGCGGGATGGAGTGGCTGCAACATTGCCTGGGTAAAGAAAGAAAAATTGCCCTACTCGCAAGCGGATTGCCCTACTCGCAAGCGGGCGTGGAGGGCATACAACGC
CGGCTCGCAGCGTGTAAACGCTCACGGTACTGGCGGACACAGTTCAACACCCCAACTACACTGGTTTCATGTTTTGTTTTCTCACGGTACTGGCGGACACCTCACGGTACTGGCGGACACGCGTGGAGGGCATACAACGC
CGGCTCGCAGCGTGTAAACGATTGCCCTACTCGCAAGCGGTTGTTGTTTGCTTTCTACTCTTGATATTTCAATAATTTTAATTGCCCTACTCGCAAGCGGATTGCCCTACTCGCAAGCGGGCGTGGAGGGCATACAACGC
CGGCTCGCAGCGTGTAAACGCTCACGGTACTGGCGGACACGCTGTTACTTCAGTATAAATTTAAAAGTGTATAAGACTGGCTCACGGTACTGGCGGACACCTCACGGTACTGGCGGACACGCGTGGAGGGCATACAACGC
CGGCTCGCAGCGTGTAAACGATTGCCCTACTCGCAAGCGGTGCTCAGATTGTAAAATGTTTTAGGAATAACTCCAAGGAAATTGCCCTACTCGCAAGCGGATTGCCCTACTCGCAAGCGGGCGTGGAGGGCATACAACGC
CGGCTCGCAGCGTGTAAACGCTCACGGTACTGGCGGACACGAAAGATGTCTAATTCTGAGTATGTCTGGCTCTAAAGGTGCTCACGGTACTGGCGGACACCTCACGGTACTGGCGGACACGCGTGGAGGGCATACAACGC
CGGCTCGCAGCGTGTAAACGATTGCCCTACTCGCAAGCGGAGGACTTTCTAAAAACATACACTCATGTTGATTGACATGCATTGCCCTACTCGCAAGCGGATTGCCCTACTCGCAAGCGGGCGTGGAGGGCATACAACGC
CGGCTCGCAGCGTGTAAACGCTCACGGTACTGGCGGACACACTATTACAGTAAAACATGCTCCTAATGGTTGGCTTCAGACTCACGGTACTGGCGGACACCTCACGGTACTGGCGGACACGCGTGGAGGGCATACAACGC
CGGCTCGCAGCGTGTAAACGATTGCCCTACTCGCAAGCGGAGAGTCCAGCTATCCTGCTACAAGACCTGGACATCCTAATATTGCCCTACTCGCAAGCGGATTGCCCTACTCGCAAGCGGGCGTGGAGGGCATACAACGC
CGGCTCGCAGCGTGTAAACGCTCACGGTACTGGCGGACACTCCTTATGGAAATATTGGAAAATATATTCAAACAGGAAGACTCACGGTACTGGCGGACACCTCACGGTACTGGCGGACACGCGTGGAGGGCATACAACGC
CGGCTCGCAGCGTGTAAACGATTGCCCTACTCGCAAGCGGTTAAAACAGGAAGCAAATATTAAGAAAATACAACCAAACAATTGCCCTACTCGCAAGCGGATTGCCCTACTCGCAAGCGGGCGTGGAGGGCATACAACGC
CGGCTCGCAGCGTGTAAACGCTCACGGTACTGGCGGACACAGGGAAATGGGAGAAATAAACAAAACACAAACTAAGGCAACTCACGGTACTGGCGGACACCTCACGGTACTGGCGGACACGCGTGGAGGGCATACAACGC
CGGCTCGCAGCGTGTAAACGATTGCCCTACTCGCAAGCGGTCATCTGAGATTAAAGCTATAAAGCTAGAAGAGCCTGGGCATTGCCCTACTCGCAAGCGGATTGCCCTACTCGCAAGCGGGCGTGGAGGGCATACAACGC
CGGCTCGCAGCGTGTAAACGCTCACGGTACTGGCGGACACACCTTCTCAACACTTCACTGAATCTTCTCCAAAACTGACACTCACGGTACTGGCGGACACCTCACGGTACTGGCGGACACGCGTGGAGGGCATACAACGC
CGGCTCGCAGCGTGTAAACGATTGCCCTACTCGCAAGCGGCAAATCTCTACTCAATCAAATCACTGGGTCAGGGAAGACAATTGCCCTACTCGCAAGCGGATTGCCCTACTCGCAAGCGGGCGTGGAGGGCATACAACGC
CGGCTCGCAGCGTGTAAACGCTCACGGTACTGGCGGACACACCCAAACTTATGCCCAAAAGGACATCAAACTTATGGGACCTCACGGTACTGGCGGACACCTCACGGTACTGGCGGACACGCGTGGAGGGCATACAACGC
CGGCTCGCAGCGTGTAAACGATTGCCCTACTCGCAAGCGGCAAATAAATAAACAAACAAAACCCCCAAAACCCTGGGCCAATTGCCCTACTCGCAAGCGGATTGCCCTACTCGCAAGCGGGCGTGGAGGGCATACAACGC
CGGCTCGCAGCGTGTAAACGCTCACGGTACTGGCGGACACAACCAAAGAATGGATATAACAGAAAATGTGTTATATTTCTCTCACGGTACTGGCGGACACCTCACGGTACTGGCGGACACGCGTGGAGGGCATACAACGC
CGGCTCGCAGCGTGTAAACGATTGCCCTACTCGCAAGCGGTGGGTGGTAGGGAGTGGATCTCTATGAAGTCCTAGATACCATTGCCCTACTCGCAAGCGGATTGCCCTACTCGCAAGCGGGCGTGGAGGGCATACAACGC
CGGCTCGCAGCGTGTAAACGCTCACGGTACTGGCGGACACGGGACACTAACTTACCTACAAAACTTTGACCCCAAATTGGCTCACGGTACTGGCGGACACCTCACGGTACTGGCGGACACGCGTGGAGGGCATACAACGC
CGGCTCGCAGCGTGTAAACGATTGCCCTACTCGCAAGCGGAAACTACTAGTGATGCTATGTTGTGTTTGCAGAGGGCTGCATTGCCCTACTCGCAAGCGGATTGCCCTACTCGCAAGCGGGCGTGGAGGGCATACAACGC
CGGCTCGCAGCGTGTAAACGCTCACGGTACTGGCGGACACGAGTTCCCAGAGACTGAGAAAGCAACCCAAGAGCATACAGCTCACGGTACTGGCGGACACCTCACGGTACTGGCGGACACGCGTGGAGGGCATACAACGC
CGGCTCGCAGCGTGTAAACGATTGCCCTACTCGCAAGCGGGGGCACCAGAAGCAGGGGAGCATTTTATTTTTAGCTTTTTATTGCCCTACTCGCAAGCGGATTGCCCTACTCGCAAGCGGGCGTGGAGGGCATACAACGC
CGGCTCGCAGCGTGTAAACGCTCACGGTACTGGCGGACACGGGAGCATTTGTAATGTAAGTAAGTAAGTAAGTTAGTTAGCTCACGGTACTGGCGGACACCTCACGGTACTGGCGGACACGCGTGGAGGGCATACAACGC
CGGCTCGCAGCGTGTAAACGATTGCCCTACTCGCAAGCGGCATAGCGAAAGTTCCAAATTTTCTTAATGAATGGAAAGCAATTGCCCTACTCGCAAGCGGATTGCCCTACTCGCAAGCGGGCGTGGAGGGCATACAACGC
CGGCTCGCAGCGTGTAAACGCTCACGGTACTGGCGGACACAATAGTATTTCAGATGCATCCTGAAACACAGGCACTGCCTCTCACGGTACTGGCGGACACCTCACGGTACTGGCGGACACGCGTGGAGGGCATACAACGC
CGGCTCGCAGCGTGTAAACGATTGCCCTACTCGCAAGCGGACGGATTATGTTAGACTGGAACATTAGGCAATATTTTTCTATTGCCCTACTCGCAAGCGGATTGCCCTACTCGCAAGCGGGCGTGGAGGGCATACAACGC
CGGCTCGCAGCGTGTAAACGCTCACGGTACTGGCGGACACACTTGACACTGCAGAGAAAATGATTAACTTTGTGGTCATTCTCACGGTACTGGCGGACACCTCACGGTACTGGCGGACACGCGTGGAGGGCATACAACGC
CGGCTCGCAGCGTGTAAACGATTGCCCTACTCGCAAGCGGACAGCCAAGGTTTCAAGCGATAATTAAAATTTTAGAGAGCATTGCCCTACTCGCAAGCGGATTGCCCTACTCGCAAGCGGGCGTGGAGGGCATACAACGC
CGGCTCGCAGCGTGTAAACGCTCACGGTACTGGCGGACACATCTGCCAGAGTTGAGCAAGATAGCTTTTCAATTCTTAAACTCACGGTACTGGCGGACACCTCACGGTACTGGCGGACACGCGTGGAGGGCATACAACGC
CGGCTCGCAGCGTGTAAACGATTGCCCTACTCGCAAGCGGTGTATAACGAAATTGGCAAGCTCCAGGAGCCTCAGCATAGATTGCCCTACTCGCAAGCGGATTGCCCTACTCGCAAGCGGGCGTGGAGGGCATACAACGC
CGGCTCGCAGCGTGTAAACGCTCACGGTACTGGCGGACACGGCCAATATATATTACAAAATGAAACATGGATAGTCCTACCTCACGGTACTGGCGGACACCTCACGGTACTGGCGGACACGCGTGGAGGGCATACAACGC
CGGCTCGCAGCGTGTAAACGATTGCCCTACTCGCAAGCGGGCTAGAACACTGGGGTTTTAATAAAGTCGAGTATGAAACAATTGCCCTACTCGCAAGCGGATTGCCCTACTCGCAAGCGGGCGTGGAGGGCATACAACGC
CGGCTCGCAGCGTGTAAACGCTCACGGTACTGGCGGACACCGGTCTTAGATTTCATAATGCATCTACCCTTTCAAAAACACTCACGGTACTGGCGGACACCTCACGGTACTGGCGGACACGCGTGGAGGGCATACAACGC
CGGCTCGCAGCGTGTAAACGATTGCCCTACTCGCAAGCGGCCTTAGTTATGTGAAAGGCTACAGAAAGATTTCTTTCTTTATTGCCCTACTCGCAAGCGGATTGCCCTACTCGCAAGCGGGCGTGGAGGGCATACAACGC
CGGCTCGCAGCGTGTAAACGCTCACGGTACTGGCGGACACTTCACACAACTTAAACCTATCCTAATAGATTCCTTACAGCCTCACGGTACTGGCGGACACCTCACGGTACTGGCGGACACGCGTGGAGGGCATACAACGC
CGGCTCGCAGCGTGTAAACGATTGCCCTACTCGCAAGCGGAAAGTTCAGCTTTCATTAAGTCCCACATTATAGAGGTTTAATTGCCCTACTCGCAAGCGGATTGCCCTACTCGCAAGCGGGCGTGGAGGGCATACAACGC
CGGCTCGCAGCGTGTAAACGCTCACGGTACTGGCGGACACAGCACACAAGTCATTGACACTCTTCCAGGCTCTATAACCACTCACGGTACTGGCGGACACCTCACGGTACTGGCGGACACGCGTGGAGGGCATACAACGC
CGGCTCGCAGCGTGTAAACGATTGCCCTACTCGCAAGCGGGTTATTGCTTGAAAATAATATACACATATATATACACATAATTGCCCTACTCGCAAGCGGATTGCCCTACTCGCAAGCGGGCGTGGAGGGCATACAACGC
CGGCTCGCAGCGTGTAAACGCTCACGGTACTGGCGGACACACAATATGTACATATATGCATGTATTATATATGTGTGTGTCTCACGGTACTGGCGGACACCTCACGGTACTGGCGGACACGCGTGGAGGGCATACAACGC
CGGCTCGCAGCGTGTAAACGATTGCCCTACTCGCAAGCGGTTTTTGAAATATTTCTCAGTCTTTGTTGTTATTGGCAGGAATTGCCCTACTCGCAAGCGGATTGCCCTACTCGCAAGCGGGCGTGGAGGGCATACAACGC
CGGCTCGCAGCGTGTAAACGCTCACGGTACTGGCGGACACATAGCAACAGATATGACCTACAGAGGTAAAGCATCCTAGGCTCACGGTACTGGCGGACACCTCACGGTACTGGCGGACACGCGTGGAGGGCATACAACGC
CGGCTCGCAGCGTGTAAACGATTGCCCTACTCGCAAGCGGCAACACCAGCTAAGGGATCGAAGGCTAAATGCTATACGGGATTGCCCTACTCGCAAGCGGATTGCCCTACTCGCAAGCGGGCGTGGAGGGCATACAACGC
CGGCTCGCAGCGTGTAAACGCTCACGGTACTGGCGGACACTTGTTCTACTGTTTCCTCTGTGTAGCAAGACTGCTGTCGGCTCACGGTACTGGCGGACACCTCACGGTACTGGCGGACACGCGTGGAGGGCATACAACGC
CGGCTCGCAGCGTGTAAACGATTGCCCTACTCGCAAGCGGGAGTATACAGCATGGTGGGTAGAAGTGGGAGCAGATTTGGATTGCCCTACTCGCAAGCGGATTGCCCTACTCGCAAGCGGGCGTGGAGGGCATACAACGC
CGGCTCGCAGCGTGTAAACGCTCACGGTACTGGCGGACACGGGGATACTTGATGTTAGACTTCCAGGTAGTCCAGGTAGACTCACGGTACTGGCGGACACCTCACGGTACTGGCGGACACGCGTGGAGGGCATACAACGC
CGGCTCGCAGCGTGTAAACGATTGCCCTACTCGCAAGCGGAGCTCTCACATTTGTACCTGTAGGTCTCGTCTCATCTGCTATTGCCCTACTCGCAAGCGGATTGCCCTACTCGCAAGCGGGCGTGGAGGGCATACAACGC
CGGCTCGCAGCGTGTAAACGCTCACGGTACTGGCGGACACCCATAGGTTATCTTGGTTGGTTGTGAGCTCCCGAATCTTTCTCACGGTACTGGCGGACACCTCACGGTACTGGCGGACACGCGTGGAGGGCATACAACGC
CGGCTCGCAGCGTGTAAACGATTGCCCTACTCGCAAGCGGCAAATCTGCAGTTCTGTTCTTCCTGTAAGGCATATGTGCCATTGCCCTACTCGCAAGCGGATTGCCCTACTCGCAAGCGGGCGTGGAGGGCATACAACGC
CGGCTCGCAGCGTGTAAACGCTCACGGTACTGGCGGACACTGCAATTTCTGCTTGTACCTATGTAACTGTTTCCTAAGGACTCACGGTACTGGCGGACACCTCACGGTACTGGCGGACACGCGTGGAGGGCATACAACGC
CGGCTCGCAGCGTGTAAACGATTGCCCTACTCGCAAGCGGGAAAAGGAAGCAGGTTTGGGTAAGAACCTTGGAGTGTCACATTGCCCTACTCGCAAGCGGATTGCCCTACTCGCAAGCGGGCGTGGAGGGCATACAACGC
CGGCTCGCAGCGTGTAAACGCTCACGGTACTGGCGGACACTACAGCCTGTGCCTTGACTACCATTTCACTCCATCAACACCTCACGGTACTGGCGGACACCTCACGGTACTGGCGGACACGCGTGGAGGGCATACAACGC
CGGCTCGCAGCGTGTAAACGATTGCCCTACTCGCAAGCGGGGTAGATAGCCTTTGTGTTCATTACATGTGCCTTTCAACTATTGCCCTACTCGCAAGCGGATTGCCCTACTCGCAAGCGGGCGTGGAGGGCATACAACGC
CGGCTCGCAGCGTGTAAACGCTCACGGTACTGGCGGACACATTTTACCAGCTTTAACCCTCTTCAGAGAACTCGCCAGGCCTCACGGTACTGGCGGACACCTCACGGTACTGGCGGACACGCGTGGAGGGCATACAACGC
CGGCTCGCAGCGTGTAAACGATTGCCCTACTCGCAAGCGGACAACATGGTTTAGCACTGACCTACATTACACATCACCCTATTGCCCTACTCGCAAGCGGATTGCCCTACTCGCAAGCGGGCGTGGAGGGCATACAACGC
CGGCTCGCAGCGTGTAAACGCTCACGGTACTGGCGGACACTATTACTGGGTCTAGGGAAGGCAATTCACTTGGCATTCAGCTCACGGTACTGGCGGACACCTCACGGTACTGGCGGACACGCGTGGAGGGCATACAACGC
CGGCTCGCAGCGTGTAAACGATTGCCCTACTCGCAAGCGGCAGAGGAGATGTACAGTCCTCGAACACAGATCTGTTCGTTATTGCCCTACTCGCAAGCGGATTGCCCTACTCGCAAGCGGGCGTGGAGGGCATACAACGC
CGGCTCGCAGCGTGTAAACGCTCACGGTACTGGCGGACACCTCTTCCCTCGAGTCTTTTGCTTTTTGAGGTTATTGCCCCCTCACGGTACTGGCGGACACCTCACGGTACTGGCGGACACGCGTGGAGGGCATACAACGC
CGGCTCGCAGCGTGTAAACGATTGCCCTACTCGCAAGCGGCCTTGCAATCTATGCGAACAGGTTACACTTTCAACAAGGCATTGCCCTACTCGCAAGCGGATTGCCCTACTCGCAAGCGGGCGTGGAGGGCATACAACGC
CGGCTCGCAGCGTGTAAACGCTCACGGTACTGGCGGACACCTTACTTCTCCATTACCTCCCTGCAAGACAGAACTCCAGCCTCACGGTACTGGCGGACACCTCACGGTACTGGCGGACACGCGTGGAGGGCATACAACGC
CGGCTCGCAGCGTGTAAACGATTGCCCTACTCGCAAGCGGGAGATGTCTAGATGTTTCTCCTCTTGATTTTTCTGTATAGATTGCCCTACTCGCAAGCGGATTGCCCTACTCGCAAGCGGGCGTGGAGGGCATACAACGC
CGGCTCGCAGCGTGTAAACGCTCACGGTACTGGCGGACACTTGCTATCAAATTCGGTGAGGTGAGATCTAGTCTCCAGCCCTCACGGTACTGGCGGACACCTCACGGTACTGGCGGACACGCGTGGAGGGCATACAACGC
CGGCTCGCAGCGTGTAAACGATTGCCCTACTCGCAAGCGGTTTCTGAGCTTACATACACATATACTTCCAGTTTTGCTTAATTGCCCTACTCGCAAGCGGATTGCCCTACTCGCAAGCGGGCGTGGAGGGCATACAACGC
CGGCTCGCAGCGTGTAAACGCTCACGGTACTGGCGGACACTTATTAATTTACTTCTCGGAACCTTATTTTCCAATTCTGGCTCACGGTACTGGCGGACACCTCACGGTACTGGCGGACACGCGTGGAGGGCATACAACGC
CGGCTCGCAGCGTGTAAACGATTGCCCTACTCGCAAGCGGTCCATTTTATCACCAATTTCCCTGATGCTGTCACAGAGTCATTGCCCTACTCGCAAGCGGATTGCCCTACTCGCAAGCGGGCGTGGAGGGCATACAACGC
CGGCTCGCAGCGTGTAAACGCTCACGGTACTGGCGGACACTACAGTTAACATGGCCTCGTTCTTTGACCAGTCCTGTTGGCTCACGGTACTGGCGGACACCTCACGGTACTGGCGGACACGCGTGGAGGGCATACAACGC
CGGCTCGCAGCGTGTAAACGATTGCCCTACTCGCAAGCGGAACATTTAAGGTGAACATTTAAGATGTCATTCTTCCATATATTGCCCTACTCGCAAGCGGATTGCCCTACTCGCAAGCGGGCGTGGAGGGCATACAACGC
CGGCTCGCAGCGTGTAAACGCTCACGGTACTGGCGGACACGCTTTTAAAATTCCTAAGTGTCATAACACCTGAAAAAGGTCTCACGGTACTGGCGGACACCTCACGGTACTGGCGGACACGCGTGGAGGGCATACAACGC
CGGCTCGCAGCGTGTAAACGATTGCCCTACTCGCAAGCGGGAAATAAAGTTTGGGATCTCACATAAAGCACCTTTAAAATATTGCCCTACTCGCAAGCGGATTGCCCTACTCGCAAGCGGGCGTGGAGGGCATACAACGC
CGGCTCGCAGCGTGTAAACGCTCACGGTACTGGCGGACACACCTTTAAACCTTTAGTCACAAGGAAGCCTGATCCAAAAACTCACGGTACTGGCGGACACCTCACGGTACTGGCGGACACGCGTGGAGGGCATACAACGC
CGGCTCGCAGCGTGTAAACGATTGCCCTACTCGCAAGCGGAATTAGAGTTGGAATGTCAAGCATTTTATATGGTGGGTTTATTGCCCTACTCGCAAGCGGATTGCCCTACTCGCAAGCGGGCGTGGAGGGCATACAACGC
CGGCTCGCAGCGTGTAAACGCTCACGGTACTGGCGGACACGAAAGGAGTCAGTCCAGAGGTTATAGAACTCGGAGTGCAGCTCACGGTACTGGCGGACACCTCACGGTACTGGCGGACACGCGTGGAGGGCATACAACGC
CGGCTCGCAGCGTGTAAACGATTGCCCTACTCGCAAGCGGAAAGTCAGATCAGCATGCAAGTGTGGCAAGAGTATTGTCAATTGCCCTACTCGCAAGCGGATTGCCCTACTCGCAAGCGGGCGTGGAGGGCATACAACGC
CGGCTCGCAGCGTGTAAACGCTCACGGTACTGGCGGACACAGACATCTACACACCCCTCTTACCCCTTCTTTCAAGGAATCTCACGGTACTGGCGGACACCTCACGGTACTGGCGGACACGCGTGGAGGGCATACAACGC
CGGCTCGCAGCGTGTAAACGATTGCCCTACTCGCAAGCGGTAGGTGATCAAGGGTAAAACTGCACTGTACCCAGCTAGATATTGCCCTACTCGCAAGCGGATTGCCCTACTCGCAAGCGGGCGTGGAGGGCATACAACGC
CGGCTCGCAGCGTGTAAACGCTCACGGTACTGGCGGACACTTCCTTCTGCCTAACTACTCACTCAGCCTTATGTTGTTGTCTCACGGTACTGGCGGACACCTCACGGTACTGGCGGACACGCGTGGAGGGCATACAACGC
CGGCTCGCAGCGTGTAAACGATTGCCCTACTCGCAAGCGGCTTATCTCAGCTGCTCAGTCACATATCCACATGAGGCTCCATTGCCCTACTCGCAAGCGGATTGCCCTACTCGCAAGCGGGCGTGGAGGGCATACAACGC
CGGCTCGCAGCGTGTAAACGCTCACGGTACTGGCGGACACTGCTTCCTGAGCTGCCACATATGAATTTCTGTTGACTCAACTCACGGTACTGGCGGACACCTCACGGTACTGGCGGACACGCGTGGAGGGCATACAACGC
CGGCTCGCAGCGTGTAAACGATTGCCCTACTCGCAAGCGGGGGTAAGACATGGATTTCTCCAGTTTTACATTTCCAGGCAATTGCCCTACTCGCAAGCGGATTGCCCTACTCGCAAGCGGGCGTGGAGGGCATACAACGC
CGGCTCGCAGCGTGTAAACGCTCACGGTACTGGCGGACACTACTCTGAAGCCTCCTCTCCTCTTGGCAAATGACCTAGAGCTCACGGTACTGGCGGACACCTCACGGTACTGGCGGACACGCGTGGAGGGCATACAACGC
CGGCTCGCAGCGTGTAAACGATTGCCCTACTCGCAAGCGGCATGGAAAGAGGAGAATGAGCTAGGTACGCATGTGCAGTCATTGCCCTACTCGCAAGCGGATTGCCCTACTCGCAAGCGGGCGTGGAGGGCATACAACGC
CGGCTCGCAGCGTGTAAACGCTCACGGTACTGGCGGACACTTGTTGGTGTAGACTCTCTGTTGCTTCTGAATGACAGGCCCTCACGGTACTGGCGGACACCTCACGGTACTGGCGGACACGCGTGGAGGGCATACAACGC
CGGCTCGCAGCGTGTAAACGATTGCCCTACTCGCAAGCGGCTAAGAAGGGAGGAAGACATGCAGGCCTCTTTTAATCCCCATTGCCCTACTCGCAAGCGGATTGCCCTACTCGCAAGCGGGCGTGGAGGGCATACAACGC
CGGCTCGCAGCGTGTAAACGCTCACGGTACTGGCGGACACAAGTGAGCCTGTATAGAAGCCAGTGCAGTTTCTCCAGAAGCTCACGGTACTGGCGGACACCTCACGGTACTGGCGGACACGCGTGGAGGGCATACAACGC
CGGCTCGCAGCGTGTAAACGATTGCCCTACTCGCAAGCGGTCCTAGTTCTCACACATGCGCAACCAGCTTTCTATGTGTCATTGCCCTACTCGCAAGCGGATTGCCCTACTCGCAAGCGGGCGTGGAGGGCATACAACGC
CGGCTCGCAGCGTGTAAACGCTCACGGTACTGGCGGACACCATTCATCATTAATCAAAATAAAATCCTGATAGATTTAAACTCACGGTACTGGCGGACACCTCACGGTACTGGCGGACACGCGTGGAGGGCATACAACGC
CGGCTCGCAGCGTGTAAACGATTGCCCTACTCGCAAGCGGTCAAGTTAAAGCATGTTAAAAATAAAATGCACTTAAGGAAATTGCCCTACTCGCAAGCGGATTGCCCTACTCGCAAGCGGGCGTGGAGGGCATACAACGC
CGGCTCGCAGCGTGTAAACGCTCACGGTACTGGCGGACACTTGATTTTTCTGCCAGAGAGCTAAAACTACAAGAAACTACCTCACGGTACTGGCGGACACCTCACGGTACTGGCGGACACGCGTGGAGGGCATACAACGC
CGGCTCGCAGCGTGTAAACGATTGCCCTACTCGCAAGCGGAATTACTCTATTCAAAATACGGAAGGGAGCAAGGTTTGCTATTGCCCTACTCGCAAGCGGATTGCCCTACTCGCAAGCGGGCGTGGAGGGCATACAACGC
CGGCTCGCAGCGTGTAAACGCTCACGGTACTGGCGGACACCAGGAGAGGGGTGGGGAAAGGGGAGTGACAAAATATAATGCTCACGGTACTGGCGGACACCTCACGGTACTGGCGGACACGCGTGGAGGGCATACAACGC
CGGCTCGCAGCGTGTAAACGATTGCCCTACTCGCAAGCGGGGGTGGGGAGGCGGAATTTTGTTTTACTCAAGTTGAGAAAATTGCCCTACTCGCAAGCGGATTGCCCTACTCGCAAGCGGGCGTGGAGGGCATACAACGC
CGGCTCGCAGCGTGTAAACGCTCACGGTACTGGCGGACACGCTACAAAGAGAGACTGTGTCTCAAAAGACAAACTAAAACCTCACGGTACTGGCGGACACCTCACGGTACTGGCGGACACGCGTGGAGGGCATACAACGC
CGGCTCGCAGCGTGTAAACGATTGCCCTACTCGCAAGCGGATATTTCATGATTGAAAACGCAGCTCGATAGTTTTCTTTGATTGCCCTACTCGCAAGCGGATTGCCCTACTCGCAAGCGGGCGTGGAGGGCATACAACGC
CGGCTCGCAGCGTGTAAACGCTCACGGTACTGGCGGACACAGAGGATGTCAGATGCCCTGAGACTCAAATTACAGGTACTCTCACGGTACTGGCGGACACCTCACGGTACTGGCGGACACGCGTGGAGGGCATACAACGC
CGGCTCGCAGCGTGTAAACGATTGCCCTACTCGCAAGCGGTGTGAACCATCCAATGAGAGTACTGGGAACTGAACTTGGGATTGCCCTACTCGCAAGCGGATTGCCCTACTCGCAAGCGGGCGTGGAGGGCATACAACGC
CGGCTCGCAGCGTGTAAACGCTCACGGTACTGGCGGACACCAACAAGCACTCCTAACTACCAAGCTATCTCTCTTGCCCCCTCACGGTACTGGCGGACACCTCACGGTACTGGCGGACACGCGTGGAGGGCATACAACGC
CGGCTCGCAGCGTGTAAACGATTGCCCTACTCGCAAGCGGTGAAAATGTTAATGAAGTCAGATGTTAAGGTCAGTACCTCATTGCCCTACTCGCAAGCGGATTGCCCTACTCGCAAGCGGGCGTGGAGGGCATACAACGC
CGGCTCGCAGCGTGTAAACGCTCACGGTACTGGCGGACACTGAAATAGCAATAATGTGGTCCCATTTCCCACTTCTCCCTCTCACGGTACTGGCGGACACCTCACGGTACTGGCGGACACGCGTGGAGGGCATACAACGC
CGGCTCGCAGCGTGTAAACGATTGCCCTACTCGCAAGCGGTTTTCCAGACAGTCTGACCAGTTTGTAGAATTAGACAGCTATTGCCCTACTCGCAAGCGGATTGCCCTACTCGCAAGCGGGCGTGGAGGGCATACAACGC
CGGCTCGCAGCGTGTAAACGCTCACGGTACTGGCGGACACACATGAATGGAAATTTCATGTTCCCTTCTCAATGCCAATTCTCACGGTACTGGCGGACACCTCACGGTACTGGCGGACACGCGTGGAGGGCATACAACGC
CGGCTCGCAGCGTGTAAACGATTGCCCTACTCGCAAGCGGTATAAAAATACAAAGTAAGTCAATGATAATGACTCCCAGGATTGCCCTACTCGCAAGCGGATTGCCCTACTCGCAAGCGGGCGTGGAGGGCATACAACGC
CGGCTCGCAGCGTGTAAACGCTCACGGTACTGGCGGACACCCAGGTCAGAGACCAGGAATTCAAAGCATGGGTATATGCTCTCACGGTACTGGCGGACACCTCACGGTACTGGCGGACACGCGTGGAGGGCATACAACGC
CGGCTCGCAGCGTGTAAACGATTGCCCTACTCGCAAGCGGATCTGAAGGAGCACAGATGACGGTAAGGTCAGGAATATTTATTGCCCTACTCGCAAGCGGATTGCCCTACTCGCAAGCGGGCGTGGAGGGCATACAACGC
CGGCTCGCAGCGTGTAAACGCTCACGGTACTGGCGGACACGTACAGAGTTCCATTTAGTTTTATTCAAAATTATTTTGGACTCACGGTACTGGCGGACACCTCACGGTACTGGCGGACACGCGTGGAGGGCATACAACGC
CGGCTCGCAGCGTGTAAACGATTGCCCTACTCGCAAGCGGTTTTACCATCTTGGGTTACTACAGTTGAGCAAAAGAAGAAATTGCCCTACTCGCAAGCGGATTGCCCTACTCGCAAGCGGGCGTGGAGGGCATACAACGC
CGGCTCGCAGCGTGTAAACGCTCACGGTACTGGCGGACACTCAAAAGAGCAGAGAATTGCCTGCTCACAAAGACTTCACACTCACGGTACTGGCGGACACCTCACGGTACTGGCGGACACGCGTGGAGGGCATACAACGC
CGGCTCGCAGCGTGTAAACGATTGCCCTACTCGCAAGCGGTAGGAGTTCTGACACCACCATGCTCAAAAGTGAATCTCCCATTGCCCTACTCGCAAGCGGATTGCCCTACTCGCAAGCGGGCGTGGAGGGCATACAACGC
CGGCTCGCAGCGTGTAAACGCTCACGGTACTGGCGGACACATAAGAAGGCCCAAAATAACAAGGCTCACAGGAAGGACAGCTCACGGTACTGGCGGACACCTCACGGTACTGGCGGACACGCGTGGAGGGCATACAACGC
CGGCTCGCAGCGTGTAAACGATTGCCCTACTCGCAAGCGGACACCTAAGAAGCAAGATTCTGCTCTAAAATCCCATCTCAATTGCCCTACTCGCAAGCGGATTGCCCTACTCGCAAGCGGGCGTGGAGGGCATACAACGC
CGGCTCGCAGCGTGTAAACGCTCACGGTACTGGCGGACACTTCACTAACAACAAAAACAGCAGAAAGTCCGCATACTCATCTCACGGTACTGGCGGACACCTCACGGTACTGGCGGACACGCGTGGAGGGCATACAACGC
CGGCTCGCAGCGTGTAAACGATTGCCCTACTCGCAAGCGGCAGGCCATATGAAGCTTTACGTTAAGGAAGGCCAAAATGTATTGCCCTACTCGCAAGCGGATTGCCCTACTCGCAAGCGGGCGTGGAGGGCATACAACGC
CGGCTCGCAGCGTGTAAACGCTCACGGTACTGGCGGACACCCATTGGTGTTCTTTCTATTCAGAAAAATTTCCCCTGTGCCTCACGGTACTGGCGGACACCTCACGGTACTGGCGGACACGCGTGGAGGGCATACAACGC
CGGCTCGCAGCGTGTAAACGATTGCCCTACTCGCAAGCGGTTGCATTCTTTTATATGCTGCCTACCAGTTGAATTCACCAATTGCCCTACTCGCAAGCGGATTGCCCTACTCGCAAGCGGGCGTGGAGGGCATACAACGC
CGGCTCGCAGCGTGTAAACGCTCACGGTACTGGCGGACACTCTGAGATCAGGGGCATATAGGAGTTACTTCCTTACCACTCTCACGGTACTGGCGGACACCTCACGGTACTGGCGGACACGCGTGGAGGGCATACAACGC
CGGCTCGCAGCGTGTAAACGATTGCCCTACTCGCAAGCGGTTCTGGAAACCCTGAAAATACTTCAGCACTATACTAGAGGATTGCCCTACTCGCAAGCGGATTGCCCTACTCGCAAGCGGGCGTGGAGGGCATACAACGC
CGGCTCGCAGCGTGTAAACGCTCACGGTACTGGCGGACACTTTGCAATTGTGGAACCACTTAGAAAGGCACAAATGTGTGCTCACGGTACTGGCGGACACCTCACGGTACTGGCGGACACGCGTGGAGGGCATACAACGC
CGGCTCGCAGCGTGTAAACGATTGCCCTACTCGCAAGCGGTTTGTTTACAGTGTGAAGCTGGAACAAGACAGCAACACCCATTGCCCTACTCGCAAGCGGATTGCCCTACTCGCAAGCGGGCGTGGAGGGCATACAACGC
CGGCTCGCAGCGTGTAAACGCTCACGGTACTGGCGGACACATGTGTGGGACAACCTTTATCTCCGTCTCTACATATCTGTCTCACGGTACTGGCGGACACCTCACGGTACTGGCGGACACGCGTGGAGGGCATACAACGC
CGGCTCGCAGCGTGTAAACGATTGCCCTACTCGCAAGCGGGCTACAGTGGCACCTTGAGTTTTGATTTTGGATTACATATATTGCCCTACTCGCAAGCGGATTGCCCTACTCGCAAGCGGGCGTGGAGGGCATACAACGC
CGGCTCGCAGCGTGTAAACGCTCACGGTACTGGCGGACACGTTTGCAAGTAGGTGAATGTGTAAGCCCTGAACCTGTGTACTCACGGTACTGGCGGACACCTCACGGTACTGGCGGACACGCGTGGAGGGCATACAACGC
CGGCTCGCAGCGTGTAAACGATTGCCCTACTCGCAAGCGGTAGGAATGGTGGATCAGTTTCACTGTATAAATCCCTGCATATTGCCCTACTCGCAAGCGGATTGCCCTACTCGCAAGCGGGCGTGGAGGGCATACAACGC
CGGCTCGCAGCGTGTAAACGCTCACGGTACTGGCGGACACAAATGAATTGCTTAGGGCAGGAAGCAGCCTAGAAGCTACTCTCACGGTACTGGCGGACACCTCACGGTACTGGCGGACACGCGTGGAGGGCATACAACGC
CGGCTCGCAGCGTGTAAACGATTGCCCTACTCGCAAGCGGTATAAAGTAGAATAAGCAGTATGTAGCTTGAGCGCCACAGATTGCCCTACTCGCAAGCGGATTGCCCTACTCGCAAGCGGGCGTGGAGGGCATACAACGC
CGGCTCGCAGCGTGTAAACGCTCACGGTACTGGCGGACACGTAGTTCACACGAGAGAATATGATGCTAAATAAACCTGTTCTCACGGTACTGGCGGACACCTCACGGTACTGGCGGACACGCGTGGAGGGCATACAACGC
CGGCTCGCAGCGTGTAAACGATTGCCCTACTCGCAAGCGGGAGCCTGGCCTCTATGAAAACAAAGCTAATCTCACGGAGTATTGCCCTACTCGCAAGCGGATTGCCCTACTCGCAAGCGGGCGTGGAGGGCATACAACGC
CGGCTCGCAGCGTGTAAACGCTCACGGTACTGGCGGACACTAGAAGGACAGCAATCATGTGATGATACACTCCGCCAAGGCTCACGGTACTGGCGGACACCTCACGGTACTGGCGGACACGCGTGGAGGGCATACAACGC
CGGCTCGCAGCGTGTAAACGATTGCCCTACTCGCAAGCGGAGCCAATCTATGACCTCTGGTACCCTTCTTAACTAGGCCTATTGCCCTACTCGCAAGCGGATTGCCCTACTCGCAAGCGGGCGTGGAGGGCATACAACGC
CGGCTCGCAGCGTGTAAACGCTCACGGTACTGGCGGACACCCCTGCTCATGCCATTTTAGTCTATGTTAATGTTATCCCGCTCACGGTACTGGCGGACACCTCACGGTACTGGCGGACACGCGTGGAGGGCATACAACGC
CGGCTCGCAGCGTGTAAACGATTGCCCTACTCGCAAGCGGGCTTTCTGGCACACTTTCTGTTTGTTTAGATCTTGTTTTTATTGCCCTACTCGCAAGCGGATTGCCCTACTCGCAAGCGGGCGTGGAGGGCATACAACGC
CGGCTCGCAGCGTGTAAACGCTCACGGTACTGGCGGACACCTTACTGACATAGCATAATTTTTATTCTATGTCTCTCTCTCTCACGGTACTGGCGGACACCTCACGGTACTGGCGGACACGCGTGGAGGGCATACAACGC
CGGCTCGCAGCGTGTAAACGATTGCCCTACTCGCAAGCGGGAAAGTAAGTCACAGTAAAAAGGCCCCATGCTGCTGGATGATTGCCCTACTCGCAAGCGGATTGCCCTACTCGCAAGCGGGCGTGGAGGGCATACAACGC
CGGCTCGCAGCGTGTAAACGCTCACGGTACTGGCGGACACTCCAGCTCCTAGCAAACTCCAGCAGTTTGTATTTTCCTTCCTCACGGTACTGGCGGACACCTCACGGTACTGGCGGACACGCGTGGAGGGCATACAACGC
CGGCTCGCAGCGTGTAAACGATTGCCCTACTCGCAAGCGGTGATTCTAAGAATGCACACTTGCTAATGCTCCTGAGAAGGATTGCCCTACTCGCAAGCGGATTGCCCTACTCGCAAGCGGGCGTGGAGGGCATACAACGC
CGGCTCGCAGCGTGTAAACGCTCACGGTACTGGCGGACACCTATCAAAATGATGGCTTGTGGGGTTGGAGGAAAGCTCAGCTCACGGTACTGGCGGACACCTCACGGTACTGGCGGACACGCGTGGAGGGCATACAACGC
CGGCTCGCAGCGTGTAAACGATTGCCCTACTCGCAAGCGGTTTAAATAGCCCAGTGTGAGGGCATGTACCTTCATCCCAGATTGCCCTACTCGCAAGCGGATTGCCCTACTCGCAAGCGGGCGTGGAGGGCATACAACGC
CGGCTCGCAGCGTGTAAACGCTCACGGTACTGGCGGACACCTCTTGGGCTCATTGGCTGGATAGACAGCAACGTTATTTGCTCACGGTACTGGCGGACACCTCACGGTACTGGCGGACACGCGTGGAGGGCATACAACGC
CGGCTCGCAGCGTGTAAACGATTGCCCTACTCGCAAGCGGTTCAGGCCAGTTGAGAGAGAACTATCACAAACAAGGGGAGATTGCCCTACTCGCAAGCGGATTGCCCTACTCGCAAGCGGGCGTGGAGGGCATACAACGC
CGGCTCGCAGCGTGTAAACGCTCACGGTACTGGCGGACACATGGGATCCAATGTCCCCTTCTGGAATACATGAACACTGGCTCACGGTACTGGCGGACACCTCACGGTACTGGCGGACACGCGTGGAGGGCATACAACGC
CGGCTCGCAGCGTGTAAACGATTGCCCTACTCGCAAGCGGGCACTGCAGACAAAACCCCATACACATGCAAATAAATAAAATTGCCCTACTCGCAAGCGGATTGCCCTACTCGCAAGCGGGCGTGGAGGGCATACAACGC
CGGCTCGCAGCGTGTAAACGCTCACGGTACTGGCGGACACATTTTAAAGGAAAAATTTGGACAGTGTCTAGAGAATAACACTCACGGTACTGGCGGACACCTCACGGTACTGGCGGACACGCGTGGAGGGCATACAACGC
CGGCTCGCAGCGTGTAAACGATTGCCCTACTCGCAAGCGGAAGTTTTCCTCTGCCCTCCATATTGACATGTGATTGTGCCATTGCCCTACTCGCAAGCGGATTGCCCTACTCGCAAGCGGGCGTGGAGGGCATACAACGC
CGGCTCGCAGCGTGTAAACGCTCACGGTACTGGCGGACACACACATGGGCATCTGTACACATATTATATGAGTGTGTGTGCTCACGGTACTGGCGGACACCTCACGGTACTGGCGGACACGCGTGGAGGGCATACAACGC
CGGCTCGCAGCGTGTAAACGATTGCCCTACTCGCAAGCGGCACACACACCCAAAAATTATAGTTTACATCAGAAGTGGTGATTGCCCTACTCGCAAGCGGATTGCCCTACTCGCAAGCGGGCGTGGAGGGCATACAACGC
CGGCTCGCAGCGTGTAAACGCTCACGGTACTGGCGGACACTACATCTGTAATTTCAGCACTGTGTAGGTGAAATAAAATGCTCACGGTACTGGCGGACACCTCACGGTACTGGCGGACACGCGTGGAGGGCATACAACGC
CGGCTCGCAGCGTGTAAACGATTGCCCTACTCGCAAGCGGAGTTAAGAGGCTAGCCTGGGTCACACATTGAATTCATACCATTGCCCTACTCGCAAGCGGATTGCCCTACTCGCAAGCGGGCGTGGAGGGCATACAACGC
CGGCTCGCAGCGTGTAAACGCTCACGGTACTGGCGGACACCAATGTAATGATTATTTGGAGGTTAATGACAGGGGACGCTCTCACGGTACTGGCGGACACCTCACGGTACTGGCGGACACGCGTGGAGGGCATACAACGC
CGGCTCGCAGCGTGTAAACGATTGCCCTACTCGCAAGCGGCATTTAGGGCAGTCGAACAGAAGAATGAGAAATTTCATCTATTGCCCTACTCGCAAGCGGATTGCCCTACTCGCAAGCGGGCGTGGAGGGCATACAACGC
CGGCTCGCAGCGTGTAAACGCTCACGGTACTGGCGGACACCATAAGTCTGGTTTCACCGGTGTTGAAGTGCAAATAGCACCTCACGGTACTGGCGGACACCTCACGGTACTGGCGGACACGCGTGGAGGGCATACAACGC
CGGCTCGCAGCGTGTAAACGATTGCCCTACTCGCAAGCGGCTTCTAAGCCCCTGATGCCTTGCAAGAGCAATTACTTTCGATTGCCCTACTCGCAAGCGGATTGCCCTACTCGCAAGCGGGCGTGGAGGGCATACAACGC
CGGCTCGCAGCGTGTAAACGCTCACGGTACTGGCGGACACGTGGCACTGTTGCCTCTAAGTTCTCTATAAACCTAAAGGCCTCACGGTACTGGCGGACACCTCACGGTACTGGCGGACACGCGTGGAGGGCATACAACGC
CGGCTCGCAGCGTGTAAACGATTGCCCTACTCGCAAGCGGAAAAGTAATTGCATCTTTACCCTCTTCCCATCCTTGCCCTATTGCCCTACTCGCAAGCGGATTGCCCTACTCGCAAGCGGGCGTGGAGGGCATACAACGC
CGGCTCGCAGCGTGTAAACGCTCACGGTACTGGCGGACACCACATGCACACCCGCACACAAATGAATAAAAGTCATAAAACTCACGGTACTGGCGGACACCTCACGGTACTGGCGGACACGCGTGGAGGGCATACAACGC
CGGCTCGCAGCGTGTAAACGATTGCCCTACTCGCAAGCGGGAGCATCAGATCAGTTCAAGCCTGATCTTTCCTTATCCATATTGCCCTACTCGCAAGCGGATTGCCCTACTCGCAAGCGGGCGTGGAGGGCATACAACGC
CGGCTCGCAGCGTGTAAACGCTCACGGTACTGGCGGACACCCTGCTGCACTATCAAAGCTTTGCTAGCTATTTCTTCTATCTCACGGTACTGGCGGACACCTCACGGTACTGGCGGACACGCGTGGAGGGCATACAACGC
CGGCTCGCAGCGTGTAAACGATTGCCCTACTCGCAAGCGGGGTGGTTGGGAAAAATAATCTTCCTTGCTCCTAGAATTTCATTGCCCTACTCGCAAGCGGATTGCCCTACTCGCAAGCGGGCGTGGAGGGCATACAACGC
CGGCTCGCAGCGTGTAAACGCTCACGGTACTGGCGGACACTACCCTTCATGTATAAACCTGCATGTAGCACAACTCTCCACTCACGGTACTGGCGGACACCTCACGGTACTGGCGGACACGCGTGGAGGGCATACAACGC
CGGCTCGCAGCGTGTAAACGATTGCCCTACTCGCAAGCGGTTCCCCAACTGCGTCAATAAATAACTGCTTCTTAAAGAGAATTGCCCTACTCGCAAGCGGATTGCCCTACTCGCAAGCGGGCGTGGAGGGCATACAACGC
CGGCTCGCAGCGTGTAAACGCTCACGGTACTGGCGGACACGGATTCTAAAAACTGTAAGAAGGGACATCGGACTGAGTTTCTCACGGTACTGGCGGACACCTCACGGTACTGGCGGACACGCGTGGAGGGCATACAACGC
CGGCTCGCAGCGTGTAAACGATTGCCCTACTCGCAAGCGGTTGCTAACATTTGGAGATGTGGGTTCCTTTAAGAATAAGGATTGCCCTACTCGCAAGCGGATTGCCCTACTCGCAAGCGGGCGTGGAGGGCATACAACGC
CGGCTCGCAGCGTGTAAACGCTCACGGTACTGGCGGACACGACTTGTGGATTCATGTCTAGGAACACCCTCCCCAGTTTGCTCACGGTACTGGCGGACACCTCACGGTACTGGCGGACACGCGTGGAGGGCATACAACGC
CGGCTCGCAGCGTGTAAACGATTGCCCTACTCGCAAGCGGAATTTCAGTAGGTAGTGGGTGACCCTAAATCCACCCATCCATTGCCCTACTCGCAAGCGGATTGCCCTACTCGCAAGCGGGCGTGGAGGGCATACAACGC
CGGCTCGCAGCGTGTAAACGCTCACGGTACTGGCGGACACACAACCATATTCAATTTGAGGACTCCAGTTCTTAAGAATACTCACGGTACTGGCGGACACCTCACGGTACTGGCGGACACGCGTGGAGGGCATACAACGC
CGGCTCGCAGCGTGTAAACGATTGCCCTACTCGCAAGCGGTCTATTAACAAGATGACCACACGGTGTCACTATAACACCGATTGCCCTACTCGCAAGCGGATTGCCCTACTCGCAAGCGGGCGTGGAGGGCATACAACGC
CGGCTCGCAGCGTGTAAACGCTCACGGTACTGGCGGACACAAGCAATGAACTAAGTAAGGCAAAGCTGGAGCAGTTTAGCCTCACGGTACTGGCGGACACCTCACGGTACTGGCGGACACGCGTGGAGGGCATACAACGC
CGGCTCGCAGCGTGTAAACGATTGCCCTACTCGCAAGCGGTATGCTCCAGAGGAAACGTATTTGGAAAAATTCAGGCGCCATTGCCCTACTCGCAAGCGGATTGCCCTACTCGCAAGCGGGCGTGGAGGGCATACAACGC
CGGCTCGCAGCGTGTAAACGCTCACGGTACTGGCGGACACTGGACTTTGATCTTGAAGAGAGAATCGGAAAGAACTGGGACTCACGGTACTGGCGGACACCTCACGGTACTGGCGGACACGCGTGGAGGGCATACAACGC
CGGCTCGCAGCGTGTAAACGATTGCCCTACTCGCAAGCGGCTTTGGTGAAAGCAATCCAACTGCAGCCTTCACTACAGTGATTGCCCTACTCGCAAGCGGATTGCCCTACTCGCAAGCGGGCGTGGAGGGCATACAACGC
CGGCTCGCAGCGTGTAAACGCTCACGGTACTGGCGGACACGAGGAACTTCGTTGTACAGATTCACCCGAAATCAGTGGTTCTCACGGTACTGGCGGACACCTCACGGTACTGGCGGACACGCGTGGAGGGCATACAACGC
CGGCTCGCAGCGTGTAAACGATTGCCCTACTCGCAAGCGGTGATTACTAATGATTTTCTTTAAAAGAATCGAGAGTTGTGATTGCCCTACTCGCAAGCGGATTGCCCTACTCGCAAGCGGGCGTGGAGGGCATACAACGC
CGGCTCGCAGCGTGTAAACGCTCACGGTACTGGCGGACACTTTACTTTTTCAGCAAAAACCTAGTTAAGTTCTTTTTCCTCTCACGGTACTGGCGGACACCTCACGGTACTGGCGGACACGCGTGGAGGGCATACAACGC
CGGCTCGCAGCGTGTAAACGATTGCCCTACTCGCAAGCGGATTCCAAAGGGAAAGAAAAGAGATACTTGAAATCTAGGACATTGCCCTACTCGCAAGCGGATTGCCCTACTCGCAAGCGGGCGTGGAGGGCATACAACGC
CGGCTCGCAGCGTGTAAACGCTCACGGTACTGGCGGACACGGTTTCGTCCCTGGGAGCTCCAATGAATCCAGTTAGTTTACTCACGGTACTGGCGGACACCTCACGGTACTGGCGGACACGCGTGGAGGGCATACAACGC
CGGCTCGCAGCGTGTAAACGATTGCCCTACTCGCAAGCGGGGTTGCAATCTCCTTCGGCTCAGAAGGAACGGTTTTTAAAATTGCCCTACTCGCAAGCGGATTGCCCTACTCGCAAGCGGGCGTGGAGGGCATACAACGC
CGGCTCGCAGCGTGTAAACGCTCACGGTACTGGCGGACACCCATCACAGTGTGTGACTTCTCGTGGGAATTTTTGTGGAGCTCACGGTACTGGCGGACACCTCACGGTACTGGCGGACACGCGTGGAGGGCATACAACGC
CGGCTCGCAGCGTGTAAACGATTGCCCTACTCGCAAGCGGGATAAGAAACACAGCTCACAGATGTCAAAGTCCAGGCACTATTGCCCTACTCGCAAGCGGATTGCCCTACTCGCAAGCGGGCGTGGAGGGCATACAACGC
CGGCTCGCAGCGTGTAAACGCTCACGGTACTGGCGGACACACAATGGTATCTGCCAATTGAAATGGAAGAACAGCTTATGCTCACGGTACTGGCGGACACCTCACGGTACTGGCGGACACGCGTGGAGGGCATACAACGC
CGGCTCGCAGCGTGTAAACGATTGCCCTACTCGCAAGCGGACACTTGCAATGTGAATGCTTTATCCATTGAGCCATGTCCATTGCCCTACTCGCAAGCGGATTGCCCTACTCGCAAGCGGGCGTGGAGGGCATACAACGC
CGGCTCGCAGCGTGTAAACGCTCACGGTACTGGCGGACACCTGTGGTTGCTTCTTCATCTGTCTCCTTGGAACTAAAGCACTCACGGTACTGGCGGACACCTCACGGTACTGGCGGACACGCGTGGAGGGCATACAACGC
CGGCTCGCAGCGTGTAAACGATTGCCCTACTCGCAAGCGGTTGCTTGAGTTTTGAGAGCCAAAGCCACAAGTTTAAGGCTATTGCCCTACTCGCAAGCGGATTGCCCTACTCGCAAGCGGGCGTGGAGGGCATACAACGC
CGGCTCGCAGCGTGTAAACGCTCACGGTACTGGCGGACACTGTTAAGAGACTTCTCTCAAAGAAGCCACCGACATTCCTGCTCACGGTACTGGCGGACACCTCACGGTACTGGCGGACACGCGTGGAGGGCATACAACGC
CGGCTCGCAGCGTGTAAACGATTGCCCTACTCGCAAGCGGGTTCTCAACCTTAATACGCTGCAACCCTTTAATACAGCTCATTGCCCTACTCGCAAGCGGATTGCCCTACTCGCAAGCGGGCGTGGAGGGCATACAACGC
CGGCTCGCAGCGTGTAAACGCTCACGGTACTGGCGGACACAGGATATCTGATATTCGACCCCAAAGGGATCTCGACCACTCTCACGGTACTGGCGGACACCTCACGGTACTGGCGGACACGCGTGGAGGGCATACAACGC
CGGCTCGCAGCGTGTAAACGATTGCCCTACTCGCAAGCGGTAGAAGTGAAGAACCACTGCTATAGAAGAAAAGCCGAGTGATTGCCCTACTCGCAAGCGGATTGCCCTACTCGCAAGCGGGCGTGGAGGGCATACAACGC
CGGCTCGCAGCGTGTAAACGCTCACGGTACTGGCGGACACCCAGAGATAAAACTTAATATTTCGCTAATTATCGGAAATACTCACGGTACTGGCGGACACCTCACGGTACTGGCGGACACGCGTGGAGGGCATACAACGC
CGGCTCGCAGCGTGTAAACGATTGCCCTACTCGCAAGCGGTATTTTCAACCATGCCGCCTCAGACAGGGAATTAATTTTCATTGCCCTACTCGCAAGCGGATTGCCCTACTCGCAAGCGGGCGTGGAGGGCATACAACGC
CGGCTCGCAGCGTGTAAACGCTCACGGTACTGGCGGACACACATTCCAGATGTATAGAAAGGATCCCAGAGAGAGTCTGGCTCACGGTACTGGCGGACACCTCACGGTACTGGCGGACACGCGTGGAGGGCATACAACGC
CGGCTCGCAGCGTGTAAACGATTGCCCTACTCGCAAGCGGTATTGATGGTACCTCAGTCCTATGATCGGGAAGGTTCTGCATTGCCCTACTCGCAAGCGGATTGCCCTACTCGCAAGCGGGCGTGGAGGGCATACAACGC
CGGCTCGCAGCGTGTAAACGCTCACGGTACTGGCGGACACATTTCTCTTCCTTGATTCCAGAGCTCAACACCTGGGAAGCCTCACGGTACTGGCGGACACCTCACGGTACTGGCGGACACGCGTGGAGGGCATACAACGC
CGGCTCGCAGCGTGTAAACGATTGCCCTACTCGCAAGCGGAAGACATCTGAAAGCTAGTGGCAAGGCTGCCTCTAAACTCATTGCCCTACTCGCAAGCGGATTGCCCTACTCGCAAGCGGGCGTGGAGGGCATACAACGC
CGGCTCGCAGCGTGTAAACGCTCACGGTACTGGCGGACACTAAGCAAAGTCTTCAAACGTCTGCTCCAGCTCCTAAGGACCTCACGGTACTGGCGGACACCTCACGGTACTGGCGGACACGCGTGGAGGGCATACAACGC
CGGCTCGCAGCGTGTAAACGATTGCCCTACTCGCAAGCGGTAGTGTGCCCTGAGTAATGATGCTCACAAAAACGGAGGTCATTGCCCTACTCGCAAGCGGATTGCCCTACTCGCAAGCGGGCGTGGAGGGCATACAACGC
CGGCTCGCAGCGTGTAAACGCTCACGGTACTGGCGGACACATTGGGCATCCAAGAACAGAAGAACCAGCACAATCAAAAGCTCACGGTACTGGCGGACACCTCACGGTACTGGCGGACACGCGTGGAGGGCATACAACGC
CGGCTCGCAGCGTGTAAACGATTGCCCTACTCGCAAGCGGGTGAAATGGAACCTTTGAGTTGGACCTATGAAAAAGGAAAATTGCCCTACTCGCAAGCGGATTGCCCTACTCGCAAGCGGGCGTGGAGGGCATACAACGC
CGGCTCGCAGCGTGTAAACGCTCACGGTACTGGCGGACACATTGAGGTAGCAAAGGGAAGAGGTCTATTGTCTGACTTCTCTCACGGTACTGGCGGACACCTCACGGTACTGGCGGACACGCGTGGAGGGCATACAACGC
CGGCTCGCAGCGTGTAAACGATTGCCCTACTCGCAAGCGGATCCCAGGCAGGTTATTTTAATCTTTCTTTCCCACCCCACATTGCCCTACTCGCAAGCGGATTGCCCTACTCGCAAGCGGGCGTGGAGGGCATACAACGC
CGGCTCGCAGCGTGTAAACGCTCACGGTACTGGCGGACACCGATGGAGGTCACAATGACACTGCCTTCAATGGCTTTAAGCTCACGGTACTGGCGGACACCTCACGGTACTGGCGGACACGCGTGGAGGGCATACAACGC
CGGCTCGCAGCGTGTAAACGATTGCCCTACTCGCAAGCGGTACATGTCAATTCCATGACTTGTTTTGTTCCTATGTCAAAATTGCCCTACTCGCAAGCGGATTGCCCTACTCGCAAGCGGGCGTGGAGGGCATACAACGC
CGGCTCGCAGCGTGTAAACGCTCACGGTACTGGCGGACACGTTAGTTTGTGGTTTCAGTCTGTGGATTCTGGACTGTGACCTCACGGTACTGGCGGACACCTCACGGTACTGGCGGACACGCGTGGAGGGCATACAACGC
CGGCTCGCAGCGTGTAAACGATTGCCCTACTCGCAAGCGGAACAGAAGACTGTGGCAAGACAGACCTCATAGTGACCAAGATTGCCCTACTCGCAAGCGGATTGCCCTACTCGCAAGCGGGCGTGGAGGGCATACAACGC
CGGCTCGCAGCGTGTAAACGCTCACGGTACTGGCGGACACTGTTGACCTAGTTCTTTAACTAGGCCCCAAAGAAAGTTTCCTCACGGTACTGGCGGACACCTCACGGTACTGGCGGACACGCGTGGAGGGCATACAACGC
CGGCTCGCAGCGTGTAAACGATTGCCCTACTCGCAAGCGGAATAGTCCTATCAAAGTCTGTCTCCTTCCATGGATTAAGAATTGCCCTACTCGCAAGCGGATTGCCCTACTCGCAAGCGGGCGTGGAGGGCATACAACGC
CGGCTCGCAGCGTGTAAACGCTCACGGTACTGGCGGACACGGTTAGATCAGTGTCTTCGTGATCCAGTTACATATCAATGCTCACGGTACTGGCGGACACCTCACGGTACTGGCGGACACGCGTGGAGGGCATACAACGC
CGGCTCGCAGCGTGTAAACGATTGCCCTACTCGCAAGCGGGATCTACTGGCTGGGAGCTTTTGATTCAGGAGTCTCTTGGATTGCCCTACTCGCAAGCGGATTGCCCTACTCGCAAGCGGGCGTGGAGGGCATACAACGC
CGGCTCGCAGCGTGTAAACGCTCACGGTACTGGCGGACACATATGTAAACCATAACTCTAGTCTTTGAAGTGGGGTGGTACTCACGGTACTGGCGGACACCTCACGGTACTGGCGGACACGCGTGGAGGGCATACAACGC
CGGCTCGCAGCGTGTAAACGATTGCCCTACTCGCAAGCGGATCATCGTTGGAAGGAAGGAGAGGTAGGAAATGACTCACTATTGCCCTACTCGCAAGCGGATTGCCCTACTCGCAAGCGGGCGTGGAGGGCATACAACGC
CGGCTCGCAGCGTGTAAACGCTCACGGTACTGGCGGACACCAAAAAGAGATAGCTACACCTTCACGCATTATTTATGGCACTCACGGTACTGGCGGACACCTCACGGTACTGGCGGACACGCGTGGAGGGCATACAACGC
CGGCTCGCAGCGTGTAAACGATTGCCCTACTCGCAAGCGGATACAAGGACCACCTAGGTGTTTGTTGACATTAGTGAATGATTGCCCTACTCGCAAGCGGATTGCCCTACTCGCAAGCGGGCGTGGAGGGCATACAACGC
CGGCTCGCAGCGTGTAAACGCTCACGGTACTGGCGGACACTCAGCCTTTAAAATTGGAAGTCGTGTCATTTGCTATAGCACTCACGGTACTGGCGGACACCTCACGGTACTGGCGGACACGCGTGGAGGGCATACAACGC
CGGCTCGCAGCGTGTAAACGATTGCCCTACTCGCAAGCGGTGAACCTGGGAAATATATGCTAAGTAAAATTAAAATTAGTATTGCCCTACTCGCAAGCGGATTGCCCTACTCGCAAGCGGGCGTGGAGGGCATACAACGC
CGGCTCGCAGCGTGTAAACGCTCACGGTACTGGCGGACACCACAGAAATACTGCATAGTCTCCCATACATAGAGAAATCTCTCACGGTACTGGCGGACACCTCACGGTACTGGCGGACACGCGTGGAGGGCATACAACGC
CGGCTCGCAGCGTGTAAACGATTGCCCTACTCGCAAGCGGTTGAGATGGGACTGGAGTGGGAAAATTAGGGAGATGTTGCATTGCCCTACTCGCAAGCGGATTGCCCTACTCGCAAGCGGGCGTGGAGGGCATACAACGC
CGGCTCGCAGCGTGTAAACGCTCACGGTACTGGCGGACACTAACTTAAAATTTATGATGGATGGGCTCTGAGGATCTAACCTCACGGTACTGGCGGACACCTCACGGTACTGGCGGACACGCGTGGAGGGCATACAACGC
CGGCTCGCAGCGTGTAAACGATTGCCCTACTCGCAAGCGGACAGTAATATGTTAGTGATGTCATCTTGTGCCTTTGATATATTGCCCTACTCGCAAGCGGATTGCCCTACTCGCAAGCGGGCGTGGAGGGCATACAACGC
CGGCTCGCAGCGTGTAAACGCTCACGGTACTGGCGGACACCATGAGACCAGGTTTTGGGTCTCCTCATCTTCCAATTGTGCTCACGGTACTGGCGGACACCTCACGGTACTGGCGGACACGCGTGGAGGGCATACAACGC
CGGCTCGCAGCGTGTAAACGATTGCCCTACTCGCAAGCGGATACAGTCCTTGAGAATGGAGAACTTTTGGGTTCCCAGGGATTGCCCTACTCGCAAGCGGATTGCCCTACTCGCAAGCGGGCGTGGAGGGCATACAACGC
CGGCTCGCAGCGTGTAAACGCTCACGGTACTGGCGGACACTTTGACAAATGGTTGATCCCTGTGCGCTGGCAATTTCTACCTCACGGTACTGGCGGACACCTCACGGTACTGGCGGACACGCGTGGAGGGCATACAACGC
CGGCTCGCAGCGTGTAAACGATTGCCCTACTCGCAAGCGGTAACAACAGACAGTGACTGTGGGTGTGATGGGTGTGTAAGATTGCCCTACTCGCAAGCGGATTGCCCTACTCGCAAGCGGGCGTGGAGGGCATACAACGC
CGGCTCGCAGCGTGTAAACGCTCACGGTACTGGCGGACACTACACAATGCTGTAACAGACTTTCCTCCCTTGTTCCCTCCCTCACGGTACTGGCGGACACCTCACGGTACTGGCGGACACGCGTGGAGGGCATACAACGC
CGGCTCGCAGCGTGTAAACGATTGCCCTACTCGCAAGCGGTTTCTTCTTTTGAAATAGTATCATGCAGTCTGGCCTCAAAATTGCCCTACTCGCAAGCGGATTGCCCTACTCGCAAGCGGGCGTGGAGGGCATACAACGC
CGGCTCGCAGCGTGTAAACGCTCACGGTACTGGCGGACACGAGCTCAAATAATCGTCCTACCTCCCCATCTCGAGAGTCCCTCACGGTACTGGCGGACACCTCACGGTACTGGCGGACACGCGTGGAGGGCATACAACGC
CGGCTCGCAGCGTGTAAACGATTGCCCTACTCGCAAGCGGGCACTTAATATCTTCCATACATATAATTTTTGTTAATTAAATTGCCCTACTCGCAAGCGGATTGCCCTACTCGCAAGCGGGCGTGGAGGGCATACAACGC
CGGCTCGCAGCGTGTAAACGCTCACGGTACTGGCGGACACGATCAAGGAATCACTGAGAGATAGCATTTTGCTCAAGATTCTCACGGTACTGGCGGACACCTCACGGTACTGGCGGACACGCGTGGAGGGCATACAACGC
CGGCTCGCAGCGTGTAAACGATTGCCCTACTCGCAAGCGGTGAGATTGGGGTATCTCTCTAGACGTTCTCCCTCTTCGTTATTGCCCTACTCGCAAGCGGATTGCCCTACTCGCAAGCGGGCGTGGAGGGCATACAACGC
CGGCTCGCAGCGTGTAAACGCTCACGGTACTGGCGGACACGGACAAAATTTGTTAGATTCTATTTATTGATTTTTCATGACTCACGGTACTGGCGGACACCTCACGGTACTGGCGGACACGCGTGGAGGGCATACAACGC
CGGCTCGCAGCGTGTAAACGATTGCCCTACTCGCAAGCGGAGATAATCCAGTGGCTCGATTGTCGTGCTTTCTTGTGGTCATTGCCCTACTCGCAAGCGGATTGCCCTACTCGCAAGCGGGCGTGGAGGGCATACAACGC
CGGCTCGCAGCGTGTAAACGCTCACGGTACTGGCGGACACCTAAGAACCTCTCGTGATTTCCAAGATGGCGACGCATTTGCTCACGGTACTGGCGGACACCTCACGGTACTGGCGGACACGCGTGGAGGGCATACAACGC
CGGCTCGCAGCGTGTAAACGATTGCCCTACTCGCAAGCGGTATTCCCATTTGGACAGGAGTCCCAGTTTCACATCTGACGATTGCCCTACTCGCAAGCGGATTGCCCTACTCGCAAGCGGGCGTGGAGGGCATACAACGC
CGGCTCGCAGCGTGTAAACGCTCACGGTACTGGCGGACACAAACACCCTCCTAATCAGGAAAGTGGCACTTAGAACCACTCTCACGGTACTGGCGGACACCTCACGGTACTGGCGGACACGCGTGGAGGGCATACAACGC
CGGCTCGCAGCGTGTAAACGATTGCCCTACTCGCAAGCGGAAAGTCAACAAACATTTGCTTACTCGTAACAAGATGGCTTATTGCCCTACTCGCAAGCGGATTGCCCTACTCGCAAGCGGGCGTGGAGGGCATACAACGC
CGGCTCGCAGCGTGTAAACGCTCACGGTACTGGCGGACACTTTAAATTGTTAATAACCCTGTCACCAGTAGAGCATAAGCCTCACGGTACTGGCGGACACCTCACGGTACTGGCGGACACGCGTGGAGGGCATACAACGC
CGGCTCGCAGCGTGTAAACGATTGCCCTACTCGCAAGCGGACTCCCAATGTTATTTAGTCAAAAACCACAACAGCAGCAGATTGCCCTACTCGCAAGCGGATTGCCCTACTCGCAAGCGGGCGTGGAGGGCATACAACGC
CGGCTCGCAGCGTGTAAACGCTCACGGTACTGGCGGACACGTTCTGATGAACGAACTGGGCCACTCATTAAGAGCATTGCCTCACGGTACTGGCGGACACCTCACGGTACTGGCGGACACGCGTGGAGGGCATACAACGC
CGGCTCGCAGCGTGTAAACGATTGCCCTACTCGCAAGCGGCTTACTCTGGTGTCCTTACCCCTAATGAGACAGAGAGTCTATTGCCCTACTCGCAAGCGGATTGCCCTACTCGCAAGCGGGCGTGGAGGGCATACAACGC
CGGCTCGCAGCGTGTAAACGCTCACGGTACTGGCGGACACACATGAGTGCTCAAAGACTGAGTGAGAGTGTCAGCTTGTGCTCACGGTACTGGCGGACACCTCACGGTACTGGCGGACACGCGTGGAGGGCATACAACGC
CGGCTCGCAGCGTGTAAACGATTGCCCTACTCGCAAGCGGCCTGACACTGTAGTTGGGATTCCTACTGTAGTGGAATTTAATTGCCCTACTCGCAAGCGGATTGCCCTACTCGCAAGCGGGCGTGGAGGGCATACAACGC
CGGCTCGCAGCGTGTAAACGCTCACGGTACTGGCGGACACGATGCTTCCCCTTTAAATATCTACATAAAGATCTTCTTCTCTCACGGTACTGGCGGACACCTCACGGTACTGGCGGACACGCGTGGAGGGCATACAACGC
CGGCTCGCAGCGTGTAAACGATTGCCCTACTCGCAAGCGGGCAGGTGTTCTATGGAGAAGAATTAAATGTAACTAGGTGGATTGCCCTACTCGCAAGCGGATTGCCCTACTCGCAAGCGGGCGTGGAGGGCATACAACGC
CGGCTCGCAGCGTGTAAACGCTCACGGTACTGGCGGACACTACACTGGCACAGGCAGGATGGCATTCTGAACGATAATTACTCACGGTACTGGCGGACACCTCACGGTACTGGCGGACACGCGTGGAGGGCATACAACGC
CGGCTCGCAGCGTGTAAACGATTGCCCTACTCGCAAGCGGTCCTAAGGGATGATTTGAATCACATTGCCAGGACTGGAATATTGCCCTACTCGCAAGCGGATTGCCCTACTCGCAAGCGGGCGTGGAGGGCATACAACGC
CGGCTCGCAGCGTGTAAACGCTCACGGTACTGGCGGACACTATTGGAATCTGTCTTGGATCTCATAATGGAAGCCAATGGCTCACGGTACTGGCGGACACCTCACGGTACTGGCGGACACGCGTGGAGGGCATACAACGC
CGGCTCGCAGCGTGTAAACGATTGCCCTACTCGCAAGCGGATAATTTGCTATGCAAATCACAAAGCTGCTTCCCACTGGCATTGCCCTACTCGCAAGCGGATTGCCCTACTCGCAAGCGGGCGTGGAGGGCATACAACGC
CGGCTCGCAGCGTGTAAACGCTCACGGTACTGGCGGACACCTCAGCAGCTCATCGACCTTGATTGAATTTGAAACCAGCGCTCACGGTACTGGCGGACACCTCACGGTACTGGCGGACACGCGTGGAGGGCATACAACGC
[truncated: 186,063 more rows]

## Sheet: Supplementary Table 1-2
Sequence
CGGCTCGCAGCGTGTAAACGAAATTGCGTGACGGACCTGGACTTCACATTCACAGAGCGCCTCCAGCATCAAATTGCGTGACGGACCTGGACATTACACCTCATTCTCCCGCGTGGAGGGCATACAACGC
CGGCTCGCAGCGTGTAAACGAAATTGCGTGACGGACCTGGCAGCAGGAAGAGACACCATAGGCATCTTGCAAATTGCGTGACGGACCTGGACATTACACCTCATTCTCCCGCGTGGAGGGCATACAACGC
CGGCTCGCAGCGTGTAAACGAAATTGCGTGACGGACCTGGGGGATCCTGTGGCATGTACTCCCCCTTAGAAAATTGCGTGACGGACCTGGACATTACACCTCATTCTCCCGCGTGGAGGGCATACAACGC
CGGCTCGCAGCGTGTAAACGAAATTGCGTGACGGACCTGGGCCCAGTGCCTCCTTCAGAGACCGTTTGCTAAATTGCGTGACGGACCTGGACATTACACCTCATTCTCCCGCGTGGAGGGCATACAACGC
CGGCTCGCAGCGTGTAAACGAAATTGCGTGACGGACCTGGAGCTCCTACTCAGGCTTTGTAAACAGAGACAAATTGCGTGACGGACCTGGACATTACACCTCATTCTCCCGCGTGGAGGGCATACAACGC
CGGCTCGCAGCGTGTAAACGAAATTGCGTGACGGACCTGGAGAGTGTGCCTCAGGCCCCTCCTCAGACACAAATTGCGTGACGGACCTGGACATTACACCTCATTCTCCCGCGTGGAGGGCATACAACGC
CGGCTCGCAGCGTGTAAACGAAATTGCGTGACGGACCTGGCTTTGGCAACTGGGAGTGTTGAGCTAAGGAAAATTGCGTGACGGACCTGGACATTACACCTCATTCTCCCGCGTGGAGGGCATACAACGC
CGGCTCGCAGCGTGTAAACGAAATTGCGTGACGGACCTGGCCAAATTCATATCCAACCAGGAGCCCTCAGAAATTGCGTGACGGACCTGGACATTACACCTCATTCTCCCGCGTGGAGGGCATACAACGC
CGGCTCGCAGCGTGTAAACGAAATTGCGTGACGGACCTGGAGGGAGCCCTGCCTAGGTTATGATTTAAAAAAATTGCGTGACGGACCTGGACATTACACCTCATTCTCCCGCGTGGAGGGCATACAACGC
CGGCTCGCAGCGTGTAAACGAAATTGCGTGACGGACCTGGCTCCATGTAGCCTCCTTGGCTTTAACTAGCAAATTGCGTGACGGACCTGGACATTACACCTCATTCTCCCGCGTGGAGGGCATACAACGC
CGGCTCGCAGCGTGTAAACGAAATTGCGTGACGGACCTGGGCATTCAGAATATGTTCAGATGCCTTTAATAAATTGCGTGACGGACCTGGACATTACACCTCATTCTCCCGCGTGGAGGGCATACAACGC
CGGCTCGCAGCGTGTAAACGAAATTGCGTGACGGACCTGGCATAGCCTGTATTCCATGTTAGCACTGATCAAATTGCGTGACGGACCTGGACATTACACCTCATTCTCCCGCGTGGAGGGCATACAACGC
CGGCTCGCAGCGTGTAAACGAAATTGCGTGACGGACCTGGAACACGATCaaaaagaatccaaaagtggagAAATTGCGTGACGGACCTGGACATTACACCTCATTCTCCCGCGTGGAGGGCATACAACGC
CGGCTCGCAGCGTGTAAACGAAATTGCGTGACGGACCTGGggagagtctccccaagtgtgaggccagccaAAATTGCGTGACGGACCTGGACATTACACCTCATTCTCCCGCGTGGAGGGCATACAACGC
CGGCTCGCAGCGTGTAAACGAAATTGCGTGACGGACCTGGgggctgaccatgagactctgtctcaaaacaAAATTGCGTGACGGACCTGGACATTACACCTCATTCTCCCGCGTGGAGGGCATACAACGC
CGGCTCGCAGCGTGTAAACGAAATTGCGTGACGGACCTGGTTCTACTACAAATGCACTCAGCTGCTTGTAAAATTGCGTGACGGACCTGGACATTACACCTCATTCTCCCGCGTGGAGGGCATACAACGC
CGGCTCGCAGCGTGTAAACGAAATTGCGTGACGGACCTGGCATACTTTTAAAAATGTGGTTACAGATGTGAAATTGCGTGACGGACCTGGACATTACACCTCATTCTCCCGCGTGGAGGGCATACAACGC
CGGCTCGCAGCGTGTAAACGAAATTGCGTGACGGACCTGGATACATCCATGCTATTGATTAGAGGAGGCTAAATTGCGTGACGGACCTGGACATTACACCTCATTCTCCCGCGTGGAGGGCATACAACGC
CGGCTCGCAGCGTGTAAACGAAATTGCGTGACGGACCTGGACTGACTTCTGTAATTCTTCCTGAACCTCCAAATTGCGTGACGGACCTGGACATTACACCTCATTCTCCCGCGTGGAGGGCATACAACGC
CGGCTCGCAGCGTGTAAACGAAATTGCGTGACGGACCTGGTCTCACCTGACCATTATACTACACAGATGTAAATTGCGTGACGGACCTGGACATTACACCTCATTCTCCCGCGTGGAGGGCATACAACGC
CGGCTCGCAGCGTGTAAACGAAATTGCGTGACGGACCTGGTATTTTAAATTCCAGTAAGTTTTGTGAGCGAAATTGCGTGACGGACCTGGACATTACACCTCATTCTCCCGCGTGGAGGGCATACAACGC
CGGCTCGCAGCGTGTAAACGAAATTGCGTGACGGACCTGGATTTAGAATGTGATATTTCTGAGCACTCTGAAATTGCGTGACGGACCTGGACATTACACCTCATTCTCCCGCGTGGAGGGCATACAACGC
CGGCTCGCAGCGTGTAAACGAAATTGCGTGACGGACCTGGATGAGTGAATCTTGTCATTAGTGTCAAAACAAATTGCGTGACGGACCTGGACATTACACCTCATTCTCCCGCGTGGAGGGCATACAACGC
CGGCTCGCAGCGTGTAAACGAAATTGCGTGACGGACCTGGCAGTGGAGGGGACCAGGAAGCCCAGCCTTTAAATTGCGTGACGGACCTGGACATTACACCTCATTCTCCCGCGTGGAGGGCATACAACGC
CGGCTCGCAGCGTGTAAACGAAATTGCGTGACGGACCTGGAGAGGAGAAGCAGCACATTGGCCTGGGACAAAATTGCGTGACGGACCTGGACATTACACCTCATTCTCCCGCGTGGAGGGCATACAACGC
CGGCTCGCAGCGTGTAAACGAAATTGCGTGACGGACCTGGATGTAAGCTGTGCTTACTGAGGGCAGGGGTAAATTGCGTGACGGACCTGGACATTACACCTCATTCTCCCGCGTGGAGGGCATACAACGC
CGGCTCGCAGCGTGTAAACGAAATTGCGTGACGGACCTGGggggcggggcggaggcgaggcggggGATGGAAATTGCGTGACGGACCTGGACATTACACCTCATTCTCCCGCGTGGAGGGCATACAACGC
CGGCTCGCAGCGTGTAAACGAAATTGCGTGACGGACCTGGGGGCTAAGCTTACTGATCAGACTGCTTTATAAATTGCGTGACGGACCTGGACATTACACCTCATTCTCCCGCGTGGAGGGCATACAACGC
CGGCTCGCAGCGTGTAAACGAAATTGCGTGACGGACCTGGCCACCTAACAGTTTTACACCAGGCAGGAACAAATTGCGTGACGGACCTGGACATTACACCTCATTCTCCCGCGTGGAGGGCATACAACGC
CGGCTCGCAGCGTGTAAACGAAATTGCGTGACGGACCTGGCTTCAGCAGCTGCTTTTAAGGGCAGTGAAAAAATTGCGTGACGGACCTGGACATTACACCTCATTCTCCCGCGTGGAGGGCATACAACGC
CGGCTCGCAGCGTGTAAACGAAATTGCGTGACGGACCTGGCTTGGGCGGACTGTGGAGGCTAGGGCGGAGAAATTGCGTGACGGACCTGGACATTACACCTCATTCTCCCGCGTGGAGGGCATACAACGC
CGGCTCGCAGCGTGTAAACGAAATTGCGTGACGGACCTGGGCAGATGGAAACCTTGGGTTTTCTTTCGTTAAATTGCGTGACGGACCTGGACATTACACCTCATTCTCCCGCGTGGAGGGCATACAACGC
CGGCTCGCAGCGTGTAAACGAAATTGCGTGACGGACCTGGCGCAGAGGGCTGCAGACTGTAGTGGGAAGTAAATTGCGTGACGGACCTGGACATTACACCTCATTCTCCCGCGTGGAGGGCATACAACGC
CGGCTCGCAGCGTGTAAACGAAATTGCGTGACGGACCTGGTAACCCTGCTTTGCTTGACTGAAGGATGAGAAATTGCGTGACGGACCTGGACATTACACCTCATTCTCCCGCGTGGAGGGCATACAACGC
CGGCTCGCAGCGTGTAAACGAAATTGCGTGACGGACCTGGGATGCATGTTAGAAGTTCGTGCGTGCCTACAAATTGCGTGACGGACCTGGACATTACACCTCATTCTCCCGCGTGGAGGGCATACAACGC
CGGCTCGCAGCGTGTAAACGAAATTGCGTGACGGACCTGGGTCTTTAGGGTTGAGGCAGGCCTAGTTCTTAAATTGCGTGACGGACCTGGACATTACACCTCATTCTCCCGCGTGGAGGGCATACAACGC
CGGCTCGCAGCGTGTAAACGAAATTGCGTGACGGACCTGGGTTATCAATGTTGGGGAGCAGGCTGTGCCCAAATTGCGTGACGGACCTGGACATTACACCTCATTCTCCCGCGTGGAGGGCATACAACGC
CGGCTCGCAGCGTGTAAACGAAATTGCGTGACGGACCTGGAGCGTGCATCTAAGGCAGCGCTATTTGGCAAAATTGCGTGACGGACCTGGACATTACACCTCATTCTCCCGCGTGGAGGGCATACAACGC
CGGCTCGCAGCGTGTAAACGAAATTGCGTGACGGACCTGGCTCACGGGGCTCATCATCATACTGATCGCAAAATTGCGTGACGGACCTGGACATTACACCTCATTCTCCCGCGTGGAGGGCATACAACGC
CGGCTCGCAGCGTGTAAACGAAATTGCGTGACGGACCTGGGGCTGTCTCTAGAACACATCTTATGGCCATAAATTGCGTGACGGACCTGGACATTACACCTCATTCTCCCGCGTGGAGGGCATACAACGC
CGGCTCGCAGCGTGTAAACGAAATTGCGTGACGGACCTGGACGTGCAGCTCAATGTACCCTTGGATTTTAAAATTGCGTGACGGACCTGGACATTACACCTCATTCTCCCGCGTGGAGGGCATACAACGC
CGGCTCGCAGCGTGTAAACGAAATTGCGTGACGGACCTGGTTTTTAGTAACTATAGTGCAAAGCTAGGGTAAATTGCGTGACGGACCTGGACATTACACCTCATTCTCCCGCGTGGAGGGCATACAACGC
CGGCTCGCAGCGTGTAAACGAAATTGCGTGACGGACCTGGGCAGCTGGGATCTTTTTATTCCCCAACAAAAAATTGCGTGACGGACCTGGACATTACACCTCATTCTCCCGCGTGGAGGGCATACAACGC
CGGCTCGCAGCGTGTAAACGAAATTGCGTGACGGACCTGGACAGGGGACTACAAAAGGGAGGGGACCCCAAAATTGCGTGACGGACCTGGACATTACACCTCATTCTCCCGCGTGGAGGGCATACAACGC
CGGCTCGCAGCGTGTAAACGAAATTGCGTGACGGACCTGGAGGGTATTTTAATGAGCTTTCTGAGTGAGAAAATTGCGTGACGGACCTGGACATTACACCTCATTCTCCCGCGTGGAGGGCATACAACGC
CGGCTCGCAGCGTGTAAACGAAATTGCGTGACGGACCTGGCAGACTTTATTGAGATGTATCCAAATAAAGAAATTGCGTGACGGACCTGGACATTACACCTCATTCTCCCGCGTGGAGGGCATACAACGC
CGGCTCGCAGCGTGTAAACGAAATTGCGTGACGGACCTGGATTCAAATCTTTGTGCAGTGTGGCTGGAACAAATTGCGTGACGGACCTGGACATTACACCTCATTCTCCCGCGTGGAGGGCATACAACGC
CGGCTCGCAGCGTGTAAACGAAATTGCGTGACGGACCTGGTGGTGCTCTTAAATCACTTTAGCGGCTGACAAATTGCGTGACGGACCTGGACATTACACCTCATTCTCCCGCGTGGAGGGCATACAACGC
CGGCTCGCAGCGTGTAAACGAAATTGCGTGACGGACCTGGGAAAGATACCTGATTCCTCTCGGTATAAGGAAATTGCGTGACGGACCTGGACATTACACCTCATTCTCCCGCGTGGAGGGCATACAACGC
CGGCTCGCAGCGTGTAAACGAAATTGCGTGACGGACCTGGTCCACCATGCTTACACACGCTGTAAGGGCTAAATTGCGTGACGGACCTGGACATTACACCTCATTCTCCCGCGTGGAGGGCATACAACGC
CGGCTCGCAGCGTGTAAACGAAATTGCGTGACGGACCTGGAATAGCTAGGAATAGCTGAGGACGCGGATAAAATTGCGTGACGGACCTGGACATTACACCTCATTCTCCCGCGTGGAGGGCATACAACGC
CGGCTCGCAGCGTGTAAACGAAATTGCGTGACGGACCTGGGCATGTAGCACACTGAGTCGATGAACTGGCAAATTGCGTGACGGACCTGGACATTACACCTCATTCTCCCGCGTGGAGGGCATACAACGC
CGGCTCGCAGCGTGTAAACGAAATTGCGTGACGGACCTGGCTGACCCTCTCCATTGCCACGGGGGAGGCGAAATTGCGTGACGGACCTGGACATTACACCTCATTCTCCCGCGTGGAGGGCATACAACGC
CGGCTCGCAGCGTGTAAACGAAATTGCGTGACGGACCTGGTTCATCATGTGGTACAAGGTGGAGTGGAACAAATTGCGTGACGGACCTGGACATTACACCTCATTCTCCCGCGTGGAGGGCATACAACGC
CGGCTCGCAGCGTGTAAACGAAATTGCGTGACGGACCTGGCACTGAACATGAGGAGCGACCAGGTATGGTAAATTGCGTGACGGACCTGGACATTACACCTCATTCTCCCGCGTGGAGGGCATACAACGC
CGGCTCGCAGCGTGTAAACGAAATTGCGTGACGGACCTGGTCTGACAGTTGTTCCCTCACCTAGAAAGAGAAATTGCGTGACGGACCTGGACATTACACCTCATTCTCCCGCGTGGAGGGCATACAACGC
CGGCTCGCAGCGTGTAAACGAAATTGCGTGACGGACCTGGAATTCTGGGATTGCCAAACATACACAAGGAAAATTGCGTGACGGACCTGGACATTACACCTCATTCTCCCGCGTGGAGGGCATACAACGC
CGGCTCGCAGCGTGTAAACGAAATTGCGTGACGGACCTGGAAGATGGAACTGCTGGGTACCCAAATTACCAAATTGCGTGACGGACCTGGACATTACACCTCATTCTCCCGCGTGGAGGGCATACAACGC
CGGCTCGCAGCGTGTAAACGAAATTGCGTGACGGACCTGGCCAGTGCTGGAAGGAAAGGAGCATGTTGGCAAATTGCGTGACGGACCTGGACATTACACCTCATTCTCCCGCGTGGAGGGCATACAACGC
CGGCTCGCAGCGTGTAAACGAAATTGCGTGACGGACCTGGCGTGCTGTGGTTCTGAACTGCTTTAAACCAAAATTGCGTGACGGACCTGGACATTACACCTCATTCTCCCGCGTGGAGGGCATACAACGC
CGGCTCGCAGCGTGTAAACGAAATTGCGTGACGGACCTGGTGAGACCCAGCTCTCAAGGAGGCTGTACTCAAATTGCGTGACGGACCTGGACATTACACCTCATTCTCCCGCGTGGAGGGCATACAACGC
CGGCTCGCAGCGTGTAAACGAAATTGCGTGACGGACCTGGTAGGGAGCAACAAGGAAAGCTTTACAGCTTAAATTGCGTGACGGACCTGGACATTACACCTCATTCTCCCGCGTGGAGGGCATACAACGC
CGGCTCGCAGCGTGTAAACGAAATTGCGTGACGGACCTGGGGGGGTGGAGCTTGGGCGGAGCTCAGGGGCAAATTGCGTGACGGACCTGGACATTACACCTCATTCTCCCGCGTGGAGGGCATACAACGC
CGGCTCGCAGCGTGTAAACGAAATTGCGTGACGGACCTGGTCAGGGGTGGGGCACTTGGTACACAACGTGAAATTGCGTGACGGACCTGGACATTACACCTCATTCTCCCGCGTGGAGGGCATACAACGC
CGGCTCGCAGCGTGTAAACGAAATTGCGTGACGGACCTGGCACACAACTCGGAGAGAAACTCAGTCAACCAAATTGCGTGACGGACCTGGACATTACACCTCATTCTCCCGCGTGGAGGGCATACAACGC
CGGCTCGCAGCGTGTAAACGAAATTGCGTGACGGACCTGGAGCATGAAAACAGTGTCCTTCCTACTCATAAAATTGCGTGACGGACCTGGACATTACACCTCATTCTCCCGCGTGGAGGGCATACAACGC
CGGCTCGCAGCGTGTAAACGAAATTGCGTGACGGACCTGGGTGATGTGTCAGAAGTTATGCTGAATGCCTAAATTGCGTGACGGACCTGGACATTACACCTCATTCTCCCGCGTGGAGGGCATACAACGC
CGGCTCGCAGCGTGTAAACGAAATTGCGTGACGGACCTGGTCCGTAGAGGGCTATGAGCCACACAGACACAAATTGCGTGACGGACCTGGACATTACACCTCATTCTCCCGCGTGGAGGGCATACAACGC
CGGCTCGCAGCGTGTAAACGAAATTGCGTGACGGACCTGGCATGGTTTTCCTGTTTGCTCTGGAGTCAACAAATTGCGTGACGGACCTGGACATTACACCTCATTCTCCCGCGTGGAGGGCATACAACGC
CGGCTCGCAGCGTGTAAACGAAATTGCGTGACGGACCTGGACACAATGGCACGGCATTTGGCACTATAGTAAATTGCGTGACGGACCTGGACATTACACCTCATTCTCCCGCGTGGAGGGCATACAACGC
CGGCTCGCAGCGTGTAAACGAAATTGCGTGACGGACCTGGGTGAAGGTCTGAGAGGCTAGAACTCAGAACAAATTGCGTGACGGACCTGGACATTACACCTCATTCTCCCGCGTGGAGGGCATACAACGC
CGGCTCGCAGCGTGTAAACGAAATTGCGTGACGGACCTGGAGAACTTGGTTTTGAATGCTCATTTCACATAAATTGCGTGACGGACCTGGACATTACACCTCATTCTCCCGCGTGGAGGGCATACAACGC
CGGCTCGCAGCGTGTAAACGAAATTGCGTGACGGACCTGGCACACCCTCCCTCCCTTCTCGGGTGTTTTCAAATTGCGTGACGGACCTGGACATTACACCTCATTCTCCCGCGTGGAGGGCATACAACGC
CGGCTCGCAGCGTGTAAACGAAATTGCGTGACGGACCTGGCGAATCACAACCCTTGTGGAATTGCAGACCAAATTGCGTGACGGACCTGGACATTACACCTCATTCTCCCGCGTGGAGGGCATACAACGC
CGGCTCGCAGCGTGTAAACGAAATTGCGTGACGGACCTGGTCCAGCCAAACGAGAAGGCAGAGCTCAGCAAAATTGCGTGACGGACCTGGACATTACACCTCATTCTCCCGCGTGGAGGGCATACAACGC
CGGCTCGCAGCGTGTAAACGAAATTGCGTGACGGACCTGGTACCTGTCCACGGGAGGATACGTACAGTCAAAATTGCGTGACGGACCTGGACATTACACCTCATTCTCCCGCGTGGAGGGCATACAACGC
CGGCTCGCAGCGTGTAAACGAAATTGCGTGACGGACCTGGCGTCGTCTCCATCAGAcctctctgtagtctAAATTGCGTGACGGACCTGGACATTACACCTCATTCTCCCGCGTGGAGGGCATACAACGC
CGGCTCGCAGCGTGTAAACGAAATTGCGTGACGGACCTGGagacagaagggttcgtttcaaggttgaaatAAATTGCGTGACGGACCTGGACATTACACCTCATTCTCCCGCGTGGAGGGCATACAACGC
CGGCTCGCAGCGTGTAAACGAAATTGCGTGACGGACCTGGattctgtggctctactctcaaaattaggcaAAATTGCGTGACGGACCTGGACATTACACCTCATTCTCCCGCGTGGAGGGCATACAACGC
CGGCTCGCAGCGTGTAAACGAAATTGCGTGACGGACCTGGgttttccctttcTGCACACCCCCTAAGGTGAAATTGCGTGACGGACCTGGACATTACACCTCATTCTCCCGCGTGGAGGGCATACAACGC
CGGCTCGCAGCGTGTAAACGAAATTGCGTGACGGACCTGGCTGAGGACTGTGTGTGGTCCTACTTTTCAGAAATTGCGTGACGGACCTGGACATTACACCTCATTCTCCCGCGTGGAGGGCATACAACGC
CGGCTCGCAGCGTGTAAACGAAATTGCGTGACGGACCTGGCATTTCAATTATGTTCCTTTCTCTGGTAGAAAATTGCGTGACGGACCTGGACATTACACCTCATTCTCCCGCGTGGAGGGCATACAACGC
CGGCTCGCAGCGTGTAAACGAAATTGCGTGACGGACCTGGCCAGGGCAGGGGCAGGAACAGAGCAGTAAGAAATTGCGTGACGGACCTGGACATTACACCTCATTCTCCCGCGTGGAGGGCATACAACGC
CGGCTCGCAGCGTGTAAACGAAATTGCGTGACGGACCTGGAGTTAACTCTGCAAACCTTTCTACCTATGCAAATTGCGTGACGGACCTGGACATTACACCTCATTCTCCCGCGTGGAGGGCATACAACGC
CGGCTCGCAGCGTGTAAACGAAATTGCGTGACGGACCTGGATTTACGTCCAGACCCTCAGGACACGATTGAAATTGCGTGACGGACCTGGACATTACACCTCATTCTCCCGCGTGGAGGGCATACAACGC
CGGCTCGCAGCGTGTAAACGAAATTGCGTGACGGACCTGGGGTGTTACGCAGTTACTGACAGGCGAAAGGAAATTGCGTGACGGACCTGGACATTACACCTCATTCTCCCGCGTGGAGGGCATACAACGC
CGGCTCGCAGCGTGTAAACGAAATTGCGTGACGGACCTGGCCCCAGAGAGTGGTGGCGGTGTTCTTGGGTAAATTGCGTGACGGACCTGGACATTACACCTCATTCTCCCGCGTGGAGGGCATACAACGC
CGGCTCGCAGCGTGTAAACGAAATTGCGTGACGGACCTGGCTCTTCTGCCTACAAATCTGAGCACTTGCGAAATTGCGTGACGGACCTGGACATTACACCTCATTCTCCCGCGTGGAGGGCATACAACGC
CGGCTCGCAGCGTGTAAACGAAATTGCGTGACGGACCTGGATTTATCACCACGGGGCTTTACCAGGTGCCAAATTGCGTGACGGACCTGGACATTACACCTCATTCTCCCGCGTGGAGGGCATACAACGC
CGGCTCGCAGCGTGTAAACGAAATTGCGTGACGGACCTGGCTATTCTCTAGGAGCCCCAAATTCACACAGAAATTGCGTGACGGACCTGGACATTACACCTCATTCTCCCGCGTGGAGGGCATACAACGC
CGGCTCGCAGCGTGTAAACGAAATTGCGTGACGGACCTGGCTGGTGGTCCCTGCATGAAAACGAAGACAAAAATTGCGTGACGGACCTGGACATTACACCTCATTCTCCCGCGTGGAGGGCATACAACGC
CGGCTCGCAGCGTGTAAACGAAATTGCGTGACGGACCTGGCCCCCTCACCACACTGCTGATCTTAGCTGAAAATTGCGTGACGGACCTGGACATTACACCTCATTCTCCCGCGTGGAGGGCATACAACGC
CGGCTCGCAGCGTGTAAACGAAATTGCGTGACGGACCTGGCTGGGTTCCTGGTGTTTTCCCTGACACAGTAAATTGCGTGACGGACCTGGACATTACACCTCATTCTCCCGCGTGGAGGGCATACAACGC
CGGCTCGCAGCGTGTAAACGAAATTGCGTGACGGACCTGGCAGCGTCCTTGGTTCCCACTACATTAAATTAAATTGCGTGACGGACCTGGACATTACACCTCATTCTCCCGCGTGGAGGGCATACAACGC
CGGCTCGCAGCGTGTAAACGAAATTGCGTGACGGACCTGGATACATTCTTGCCTTATTGTTGATGACCACAAATTGCGTGACGGACCTGGACATTACACCTCATTCTCCCGCGTGGAGGGCATACAACGC
CGGCTCGCAGCGTGTAAACGAAATTGCGTGACGGACCTGGAAAATGGGAGTATACAGCAGGGAAGATGTTAAATTGCGTGACGGACCTGGACATTACACCTCATTCTCCCGCGTGGAGGGCATACAACGC
CGGCTCGCAGCGTGTAAACGAAATTGCGTGACGGACCTGGGCCTCTTTCAAAGCCAGAATGAAGGGTATAAAATTGCGTGACGGACCTGGACATTACACCTCATTCTCCCGCGTGGAGGGCATACAACGC
CGGCTCGCAGCGTGTAAACGAAATTGCGTGACGGACCTGGGCCATCCATTTTCCTTTTAGATGAAACTCGAAATTGCGTGACGGACCTGGACATTACACCTCATTCTCCCGCGTGGAGGGCATACAACGC
CGGCTCGCAGCGTGTAAACGAAATTGCGTGACGGACCTGGCAGCATGCAGAGGTTTTCCTGAGTTTCAAGAAATTGCGTGACGGACCTGGACATTACACCTCATTCTCCCGCGTGGAGGGCATACAACGC
CGGCTCGCAGCGTGTAAACGAAATTGCGTGACGGACCTGGAGAAAGGAAACCATTATTCCAGCTTTAGTGAAATTGCGTGACGGACCTGGACATTACACCTCATTCTCCCGCGTGGAGGGCATACAACGC
CGGCTCGCAGCGTGTAAACGAAATTGCGTGACGGACCTGGCCCTAGGCTACACCACACTAAATAATGCCTAAATTGCGTGACGGACCTGGACATTACACCTCATTCTCCCGCGTGGAGGGCATACAACGC
CGGCTCGCAGCGTGTAAACGAAATTGCGTGACGGACCTGGAACTTTCCAAGCTCCCTCTGGGTGCTTGAGAAATTGCGTGACGGACCTGGACATTACACCTCATTCTCCCGCGTGGAGGGCATACAACGC
CGGCTCGCAGCGTGTAAACGAAATTGCGTGACGGACCTGGAAAAGTGGTGTCTCAGATCTTTCTATCTTAAAATTGCGTGACGGACCTGGACATTACACCTCATTCTCCCGCGTGGAGGGCATACAACGC
CGGCTCGCAGCGTGTAAACGAAATTGCGTGACGGACCTGGGCATGTACTCCCCCTTAGATATAGTGGTGGAAATTGCGTGACGGACCTGGACATTACACCTCATTCTCCCGCGTGGAGGGCATACAACGC
CGGCTCGCAGCGTGTAAACGAAATTGCGTGACGGACCTGGCGTTTGCTTAAAGCTCCTACTCAGGCTTTGAAATTGCGTGACGGACCTGGACATTACACCTCATTCTCCCGCGTGGAGGGCATACAACGC
CGGCTCGCAGCGTGTAAACGAAATTGCGTGACGGACCTGGGGCCCCTCCTCAGACACTGTCCTCTTTGGCAAATTGCGTGACGGACCTGGACATTACACCTCATTCTCCCGCGTGGAGGGCATACAACGC
CGGCTCGCAGCGTGTAAACGAAATTGCGTGACGGACCTGGGCTAAGGATTTCCAAATTCATATCCAACCAAAATTGCGTGACGGACCTGGACATTACACCTCATTCTCCCGCGTGGAGGGCATACAACGC
CGGCTCGCAGCGTGTAAACGAAATTGCGTGACGGACCTGGATTTAAAATAGACTCCATGTAGCCTCCTTGAAATTGCGTGACGGACCTGGACATTACACCTCATTCTCCCGCGTGGAGGGCATACAACGC
CGGCTCGCAGCGTGTAAACGAAATTGCGTGACGGACCTGGATGTTCAGATGCCTTTAATACACATAGCCTAAATTGCGTGACGGACCTGGACATTACACCTCATTCTCCCGCGTGGAGGGCATACAACGC
CGGCTCGCAGCGTGTAAACGAAATTGCGTGACGGACCTGGCACTGATCCAAAACACGATCaaaaagaatcAAATTGCGTGACGGACCTGGACATTACACCTCATTCTCCCGCGTGGAGGGCATACAACGC
CGGCTCGCAGCGTGTAAACGAAATTGCGTGACGGACCTGGATGCACTCAGCTGCTTGTAGAAGATATTGAAAATTGCGTGACGGACCTGGACATTACACCTCATTCTCCCGCGTGGAGGGCATACAACGC
CGGCTCGCAGCGTGTAAACGAAATTGCGTGACGGACCTGGCTATTGATTAGAGGAGGCTAAGACTGACTTAAATTGCGTGACGGACCTGGACATTACACCTCATTCTCCCGCGTGGAGGGCATACAACGC
CGGCTCGCAGCGTGTAAACGAAATTGCGTGACGGACCTGGTGTGAGCGAATATTTAGAATGTGATATTTCAAATTGCGTGACGGACCTGGACATTACACCTCATTCTCCCGCGTGGAGGGCATACAACGC
CGGCTCGCAGCGTGTAAACGAAATTGCGTGACGGACCTGGTTGTCATTAGTGTCAAAACTTACTTGCAGAAAATTGCGTGACGGACCTGGACATTACACCTCATTCTCCCGCGTGGAGGGCATACAACGC
CGGCTCGCAGCGTGTAAACGAAATTGCGTGACGGACCTGGACAGGGGCACAATGTAAGCTGTGCTTACTGAAATTGCGTGACGGACCTGGACATTACACCTCATTCTCCCGCGTGGAGGGCATACAACGC
CGGCTCGCAGCGTGTAAACGAAATTGCGTGACGGACCTGGGACTGCTTTATAGAAGGGCCCCACCTAACAAAATTGCGTGACGGACCTGGACATTACACCTCATTCTCCCGCGTGGAGGGCATACAACGC
CGGCTCGCAGCGTGTAAACGAAATTGCGTGACGGACCTGGGGGCGGAGGTTAATGAGGCAGATGGAAACCAAATTGCGTGACGGACCTGGACATTACACCTCATTCTCCCGCGTGGAGGGCATACAACGC
CGGCTCGCAGCGTGTAAACGAAATTGCGTGACGGACCTGGGCAGACTGTAGTGGGAAGTACACTAACCCTAAATTGCGTGACGGACCTGGACATTACACCTCATTCTCCCGCGTGGAGGGCATACAACGC
CGGCTCGCAGCGTGTAAACGAAATTGCGTGACGGACCTGGAGGATGAGGTGGATGCATGTTAGAAGTTCGAAATTGCGTGACGGACCTGGACATTACACCTCATTCTCCCGCGTGGAGGGCATACAACGC
CGGCTCGCAGCGTGTAAACGAAATTGCGTGACGGACCTGGGCAGGCCTAGTTCTTTCCAATAGTTATCAAAAATTGCGTGACGGACCTGGACATTACACCTCATTCTCCCGCGTGGAGGGCATACAACGC
CGGCTCGCAGCGTGTAAACGAAATTGCGTGACGGACCTGGAATGTACCCTTGGATTTTAACGTTTCCTTCAAATTGCGTGACGGACCTGGACATTACACCTCATTCTCCCGCGTGGAGGGCATACAACGC
CGGCTCGCAGCGTGTAAACGAAATTGCGTGACGGACCTGGCTTTTTATTCCCCAACAAAAGCACAGGGGAAAATTGCGTGACGGACCTGGACATTACACCTCATTCTCCCGCGTGGAGGGCATACAACGC
CGGCTCGCAGCGTGTAAACGAAATTGCGTGACGGACCTGGGGACCCCACCTAGGGTATTTTAATGAGCTTAAATTGCGTGACGGACCTGGACATTACACCTCATTCTCCCGCGTGGAGGGCATACAACGC
CGGCTCGCAGCGTGTAAACGAAATTGCGTGACGGACCTGGGAGATGTATCCAAATAAAGACCATTCAAATAAATTGCGTGACGGACCTGGACATTACACCTCATTCTCCCGCGTGGAGGGCATACAACGC
CGGCTCGCAGCGTGTAAACGAAATTGCGTGACGGACCTGGGCTGGAACGCCTGGTGCTCTTAAATCACTTAAATTGCGTGACGGACCTGGACATTACACCTCATTCTCCCGCGTGGAGGGCATACAACGC
CGGCTCGCAGCGTGTAAACGAAATTGCGTGACGGACCTGGTAAGGGCTAGGAATAGCTAGGAATAGCTGAAAATTGCGTGACGGACCTGGACATTACACCTCATTCTCCCGCGTGGAGGGCATACAACGC
CGGCTCGCAGCGTGTAAACGAAATTGCGTGACGGACCTGGATTGCCACGGGGGAGGCGAAGTCCTTCATCAAATTGCGTGACGGACCTGGACATTACACCTCATTCTCCCGCGTGGAGGGCATACAACGC
CGGCTCGCAGCGTGTAAACGAAATTGCGTGACGGACCTGGTTCCCTCACCTAGAAAGAGAACGTGAATTCAAATTGCGTGACGGACCTGGACATTACACCTCATTCTCCCGCGTGGAGGGCATACAACGC
CGGCTCGCAGCGTGTAAACGAAATTGCGTGACGGACCTGGCACAAGGAAGGAAGATGGAACTGCTGGGTAAAATTGCGTGACGGACCTGGACATTACACCTCATTCTCCCGCGTGGAGGGCATACAACGC
CGGCTCGCAGCGTGTAAACGAAATTGCGTGACGGACCTGGGGAAAGGAGCATGTTGGCAAACATAGCAAAAAATTGCGTGACGGACCTGGACATTACACCTCATTCTCCCGCGTGGAGGGCATACAACGC
CGGCTCGCAGCGTGTAAACGAAATTGCGTGACGGACCTGGTCTCAAGGAGGCTGTACTCAAGTAGGGAGCAAATTGCGTGACGGACCTGGACATTACACCTCATTCTCCCGCGTGGAGGGCATACAACGC
CGGCTCGCAGCGTGTAAACGAAATTGCGTGACGGACCTGGCAGGGGCGGAGCTCAGGGGTGGGGCACTTGAAATTGCGTGACGGACCTGGACATTACACCTCATTCTCCCGCGTGGAGGGCATACAACGC
CGGCTCGCAGCGTGTAAACGAAATTGCGTGACGGACCTGGAGTCAACCTTGAGCATGAAAACAGTGTCCTAAATTGCGTGACGGACCTGGACATTACACCTCATTCTCCCGCGTGGAGGGCATACAACGC
CGGCTCGCAGCGTGTAAACGAAATTGCGTGACGGACCTGGAGCCACACAGACACTCCCACACACATGGTTAAATTGCGTGACGGACCTGGACATTACACCTCATTCTCCCGCGTGGAGGGCATACAACGC
CGGCTCGCAGCGTGTAAACGAAATTGCGTGACGGACCTGGAGAGGCTAGAACTCAGAACTTGAGAACTTGAAATTGCGTGACGGACCTGGACATTACACCTCATTCTCCCGCGTGGAGGGCATACAACGC
CGGCTCGCAGCGTGTAAACGAAATTGCGTGACGGACCTGGTCTTTGAGAGGTGGAGGGGGCCACACCCTCAAATTGCGTGACGGACCTGGACATTACACCTCATTCTCCCGCGTGGAGGGCATACAACGC
CGGCTCGCAGCGTGTAAACGAAATTGCGTGACGGACCTGGCTTGTGGAATTGCAGACCATGTTCCACTTGAAATTGCGTGACGGACCTGGACATTACACCTCATTCTCCCGCGTGGAGGGCATACAACGC
CGGCTCGCAGCGTGTAAACGAAATTGCGTGACGGACCTGGgtctgtccttcagacagaagggttcgtttcAAATTGCGTGACGGACCTGGACATTACACCTCATTCTCCCGCGTGGAGGGCATACAACGC
CGGCTCGCAGCGTGTAAACGAAATTGCGTGACGGACCTGGctactctcaaaattaggcaatggttttcccAAATTGCGTGACGGACCTGGACATTACACCTCATTCTCCCGCGTGGAGGGCATACAACGC
CGGCTCGCAGCGTGTAAACGAAATTGCGTGACGGACCTGGTGTTCCTTTCTCTGGTAGAAGGTTGCTCCCAAATTGCGTGACGGACCTGGACATTACACCTCATTCTCCCGCGTGGAGGGCATACAACGC
CGGCTCGCAGCGTGTAAACGAAATTGCGTGACGGACCTGGCAAACCTTTCTACCTATGCATTTACGTCCAAAATTGCGTGACGGACCTGGACATTACACCTCATTCTCCCGCGTGGAGGGCATACAACGC
CGGCTCGCAGCGTGTAAACGAAATTGCGTGACGGACCTGGGGTGGCGGTGTTCTTGGGTACAGAGCTCTTAAATTGCGTGACGGACCTGGACATTACACCTCATTCTCCCGCGTGGAGGGCATACAACGC
CGGCTCGCAGCGTGTAAACGAAATTGCGTGACGGACCTGGCTTGCGTTTCCATTTATCACCACGGGGCTTAAATTGCGTGACGGACCTGGACATTACACCTCATTCTCCCGCGTGGAGGGCATACAACGC
CGGCTCGCAGCGTGTAAACGAAATTGCGTGACGGACCTGGTGCTGATCTTAGCTGAGAGGAACCTGGGTTAAATTGCGTGACGGACCTGGACATTACACCTCATTCTCCCGCGTGGAGGGCATACAACGC
CGGCTCGCAGCGTGTAAACGAAATTGCGTGACGGACCTGGGTTCCCACTACATTAAATTTAGAGAGATACAAATTGCGTGACGGACCTGGACATTACACCTCATTCTCCCGCGTGGAGGGCATACAACGC
CGGCTCGCAGCGTGTAAACGAAATTGCGTGACGGACCTGGATGACCACATAAAAATGGGAGTATACAGCAAAATTGCGTGACGGACCTGGACATTACACCTCATTCTCCCGCGTGGAGGGCATACAACGC
CGGCTCGCAGCGTGTAAACGAAATTGCGTGACGGACCTGGTCCTTTTAGATGAAACTCGAGTCCCTTGCCAAATTGCGTGACGGACCTGGACATTACACCTCATTCTCCCGCGTGGAGGGCATACAACGC
CGGCTCGCAGCGTGTAAACGAAATTGCGTGACGGACCTGGGTTTCAAGAAGAGAAAGGAAACCATTATTCAAATTGCGTGACGGACCTGGACATTACACCTCATTCTCCCGCGTGGAGGGCATACAACGC
CGGCTCGCAGCGTGTAAACGAAATTGCGTGACGGACCTGGACCACACTAAATAATGCCTCTGGTCTGTCTAAATTGCGTGACGGACCTGGACATTACACCTCATTCTCCCGCGTGGAGGGCATACAACGC
CGGCTCGCAGCGTGTAAACGAAATTGCGTGACGGACCTGGCTTGAGGGATTAAAAGTGGTGTCTCAGATCAAATTGCGTGACGGACCTGGACATTACACCTCATTCTCCCGCGTGGAGGGCATACAACGC
CGGCTCGCAGCGTGTAAACGTCGTTCACCGCGCGTTCTCGACGCACTCTGCTCGTTCTGAATTAAAACGGTCGTTCACCGCGCGTTCTCGACATTACACCTCATTCTCCCGCGTGGAGGGCATACAACGC
CGGCTCGCAGCGTGTAAACGTCGTTCACCGCGCGTTCTCGTTGAGGCAAGCATGATTGTCCTTCTAAGAATCGTTCACCGCGCGTTCTCGACATTACACCTCATTCTCCCGCGTGGAGGGCATACAACGC
CGGCTCGCAGCGTGTAAACGTCGTTCACCGCGCGTTCTCGTTCTTAACGCATGCTCTAACTGCCCGGTTTTCGTTCACCGCGCGTTCTCGACATTACACCTCATTCTCCCGCGTGGAGGGCATACAACGC
CGGCTCGCAGCGTGTAAACGTCGTTCACCGCGCGTTCTCGAGGGACACAGGGTTGGTATTTATGCACCCTTCGTTCACCGCGCGTTCTCGACATTACACCTCATTCTCCCGCGTGGAGGGCATACAACGC
CGGCTCGCAGCGTGTAAACGTCGTTCACCGCGCGTTCTCGTGTGAACAGTTACTGCCatttaacctagtaTCGTTCACCGCGCGTTCTCGACATTACACCTCATTCTCCCGCGTGGAGGGCATACAACGC
CGGCTCGCAGCGTGTAAACGTCGTTCACCGCGCGTTCTCGctaagagatctcaggatctattaggtgcaaTCGTTCACCGCGCGTTCTCGACATTACACCTCATTCTCCCGCGTGGAGGGCATACAACGC
CGGCTCGCAGCGTGTAAACGTCGTTCACCGCGCGTTCTCGttttcataccaaatgctcaaaatctaacacTCGTTCACCGCGCGTTCTCGACATTACACCTCATTCTCCCGCGTGGAGGGCATACAACGC
CGGCTCGCAGCGTGTAAACGTCGTTCACCGCGCGTTCTCGtttcacagttgcagcagacgtcagtttggaTCGTTCACCGCGCGTTCTCGACATTACACCTCATTCTCCCGCGTGGAGGGCATACAACGC
CGGCTCGCAGCGTGTAAACGTCGTTCACCGCGCGTTCTCGtgcatcttatttaagagcttaatcatcacCTCGTTCACCGCGCGTTCTCGACATTACACCTCATTCTCCCGCGTGGAGGGCATACAACGC
CGGCTCGCAGCGTGTAAACGTCGTTCACCGCGCGTTCTCGGCAGGAGGTGAGCTGTAAAACCTGActctgTCGTTCACCGCGCGTTCTCGACATTACACCTCATTCTCCCGCGTGGAGGGCATACAACGC
CGGCTCGCAGCGTGTAAACGTCGTTCACCGCGCGTTCTCGccggctactttgggcattgcatgcagttggTCGTTCACCGCGCGTTCTCGACATTACACCTCATTCTCCCGCGTGGAGGGCATACAACGC
CGGCTCGCAGCGTGTAAACGTCGTTCACCGCGCGTTCTCGatgcaggcaaaaacacagcataacaataaaTCGTTCACCGCGCGTTCTCGACATTACACCTCATTCTCCCGCGTGGAGGGCATACAACGC
CGGCTCGCAGCGTGTAAACGTCGTTCACCGCGCGTTCTCGGGTGTTTGGAAGCCTAACCTGGCAATACCCTCGTTCACCGCGCGTTCTCGACATTACACCTCATTCTCCCGCGTGGAGGGCATACAACGC
CGGCTCGCAGCGTGTAAACGTCGTTCACCGCGCGTTCTCGACACTCGAAAGTAAATGTCTCCTAACAGACTCGTTCACCGCGCGTTCTCGACATTACACCTCATTCTCCCGCGTGGAGGGCATACAACGC
CGGCTCGCAGCGTGTAAACGTCGTTCACCGCGCGTTCTCGAGGCTGCACTGTTTTAGGAGCCTTTGTGACTCGTTCACCGCGCGTTCTCGACATTACACCTCATTCTCCCGCGTGGAGGGCATACAACGC
CGGCTCGCAGCGTGTAAACGTCGTTCACCGCGCGTTCTCGTCAGCCAATAGCCACCGAGGCTTTCTCTATTCGTTCACCGCGCGTTCTCGACATTACACCTCATTCTCCCGCGTGGAGGGCATACAACGC
CGGCTCGCAGCGTGTAAACGTCGTTCACCGCGCGTTCTCGTAGTTTGCTGGTTTGATTGCTTGTacagagTCGTTCACCGCGCGTTCTCGACATTACACCTCATTCTCCCGCGTGGAGGGCATACAACGC
CGGCTCGCAGCGTGTAAACGTCGTTCACCGCGCGTTCTCGagtgctgggattgaagatgtcttccactatTCGTTCACCGCGCGTTCTCGACATTACACCTCATTCTCCCGCGTGGAGGGCATACAACGC
CGGCTCGCAGCGTGTAAACGTCGTTCACCGCGCGTTCTCGggcctgtgggtttgaatcctgatggtctttTCGTTCACCGCGCGTTCTCGACATTACACCTCATTCTCCCGCGTGGAGGGCATACAACGC
CGGCTCGCAGCGTGTAAACGTCGTTCACCGCGCGTTCTCGctGTATTCCGATGGAGTTCCCGCCTGTTCTTCGTTCACCGCGCGTTCTCGACATTACACCTCATTCTCCCGCGTGGAGGGCATACAACGC
CGGCTCGCAGCGTGTAAACGTCGTTCACCGCGCGTTCTCGCTGAGCTTTGCACATCACAAAAGTCACCAATCGTTCACCGCGCGTTCTCGACATTACACCTCATTCTCCCGCGTGGAGGGCATACAACGC
CGGCTCGCAGCGTGTAAACGTCGTTCACCGCGCGTTCTCGGGGTCACACCCTCATCACCAGTCAGCTTTATCGTTCACCGCGCGTTCTCGACATTACACCTCATTCTCCCGCGTGGAGGGCATACAACGC
CGGCTCGCAGCGTGTAAACGTCGTTCACCGCGCGTTCTCGTGGTCTCTCTCAGCAGGATGGGCTTTAGAGTCGTTCACCGCGCGTTCTCGACATTACACCTCATTCTCCCGCGTGGAGGGCATACAACGC
CGGCTCGCAGCGTGTAAACGTCGTTCACCGCGCGTTCTCGCCAGGGTGCGGATGGTGGATCAAACACTCTTCGTTCACCGCGCGTTCTCGACATTACACCTCATTCTCCCGCGTGGAGGGCATACAACGC
CGGCTCGCAGCGTGTAAACGTCGTTCACCGCGCGTTCTCGACCCCGGGCAGTCGTCTGAGATGACTGACCTCGTTCACCGCGCGTTCTCGACATTACACCTCATTCTCCCGCGTGGAGGGCATACAACGC
CGGCTCGCAGCGTGTAAACGTCGTTCACCGCGCGTTCTCGAGTGACCCAGTGACCCCGGAAACAAGCTGGTCGTTCACCGCGCGTTCTCGACATTACACCTCATTCTCCCGCGTGGAGGGCATACAACGC
CGGCTCGCAGCGTGTAAACGTCGTTCACCGCGCGTTCTCGAGCCTCGCTTTTACACACTGTTGGTTGTTTTCGTTCACCGCGCGTTCTCGACATTACACCTCATTCTCCCGCGTGGAGGGCATACAACGC
CGGCTCGCAGCGTGTAAACGTCGTTCACCGCGCGTTCTCGGATGAACCACAGCTCCAGAGACATCTTACATCGTTCACCGCGCGTTCTCGACATTACACCTCATTCTCCCGCGTGGAGGGCATACAACGC
CGGCTCGCAGCGTGTAAACGTCGTTCACCGCGCGTTCTCGCGGGCCATGGCGTCCCTCACCTTGATGTATTCGTTCACCGCGCGTTCTCGACATTACACCTCATTCTCCCGCGTGGAGGGCATACAACGC
CGGCTCGCAGCGTGTAAACGTCGTTCACCGCGCGTTCTCGGGAGCTCCATGAAAACCGTCTTCACTATTATCGTTCACCGCGCGTTCTCGACATTACACCTCATTCTCCCGCGTGGAGGGCATACAACGC
CGGCTCGCAGCGTGTAAACGTCGTTCACCGCGCGTTCTCGGACTTTGTTCATGCCACAGGGACTCATCTCTCGTTCACCGCGCGTTCTCGACATTACACCTCATTCTCCCGCGTGGAGGGCATACAACGC
CGGCTCGCAGCGTGTAAACGTCGTTCACCGCGCGTTCTCGGACTGGTAAGGCATGTTCACGTGAGCATCCTCGTTCACCGCGCGTTCTCGACATTACACCTCATTCTCCCGCGTGGAGGGCATACAACGC
CGGCTCGCAGCGTGTAAACGTCGTTCACCGCGCGTTCTCGGTCACAGGGCCCAAAGTATCCATACTGAAGTCGTTCACCGCGCGTTCTCGACATTACACCTCATTCTCCCGCGTGGAGGGCATACAACGC
CGGCTCGCAGCGTGTAAACGTCGTTCACCGCGCGTTCTCGGTTAGGAGCCTGTCTTCTCGGTTGTAATAGTCGTTCACCGCGCGTTCTCGACATTACACCTCATTCTCCCGCGTGGAGGGCATACAACGC
CGGCTCGCAGCGTGTAAACGTCGTTCACCGCGCGTTCTCGCCATCTGACCGCCAGAATTTACCTGCGCAATCGTTCACCGCGCGTTCTCGACATTACACCTCATTCTCCCGCGTGGAGGGCATACAACGC
CGGCTCGCAGCGTGTAAACGTCGTTCACCGCGCGTTCTCGTTTTTCCTATGAACGTGAATAAGAACATCTTCGTTCACCGCGCGTTCTCGACATTACACCTCATTCTCCCGCGTGGAGGGCATACAACGC
CGGCTCGCAGCGTGTAAACGTCGTTCACCGCGCGTTCTCGAATGTGCACAAATTGGTTTTCTGTATTAAGTCGTTCACCGCGCGTTCTCGACATTACACCTCATTCTCCCGCGTGGAGGGCATACAACGC
CGGCTCGCAGCGTGTAAACGTCGTTCACCGCGCGTTCTCGGCCCTGTCTCCAGGGTTCAAACTCCACATATCGTTCACCGCGCGTTCTCGACATTACACCTCATTCTCCCGCGTGGAGGGCATACAACGC
CGGCTCGCAGCGTGTAAACGTCGTTCACCGCGCGTTCTCGGCTGGCTGTTTCTGTCCCTTGCTATTTCAGTCGTTCACCGCGCGTTCTCGACATTACACCTCATTCTCCCGCGTGGAGGGCATACAACGC
CGGCTCGCAGCGTGTAAACGTCGTTCACCGCGCGTTCTCGCCTATTAGCCCCACTCTCCTGCCTTCCCAATCGTTCACCGCGCGTTCTCGACATTACACCTCATTCTCCCGCGTGGAGGGCATACAACGC
CGGCTCGCAGCGTGTAAACGTCGTTCACCGCGCGTTCTCGCTTCCCCATACACGCCTGAGCCCCAGCATCTCGTTCACCGCGCGTTCTCGACATTACACCTCATTCTCCCGCGTGGAGGGCATACAACGC
CGGCTCGCAGCGTGTAAACGTCGTTCACCGCGCGTTCTCGCCATCTTCCTAGGTAATTCTCCCCTGGCTCTCGTTCACCGCGCGTTCTCGACATTACACCTCATTCTCCCGCGTGGAGGGCATACAACGC
CGGCTCGCAGCGTGTAAACGTCGTTCACCGCGCGTTCTCGGGATGGTGGttgagacagggtttcttttctTCGTTCACCGCGCGTTCTCGACATTACACCTCATTCTCCCGCGTGGAGGGCATACAACGC
CGGCTCGCAGCGTGTAAACGTCGTTCACCGCGCGTTCTCGctgtagactaggcctggaactcacacagctTCGTTCACCGCGCGTTCTCGACATTACACCTCATTCTCCCGCGTGGAGGGCATACAACGC
CGGCTCGCAGCGTGTAAACGTCGTTCACCGCGCGTTCTCGcatcaccatgcctggctAAAGGACTATTTTTCGTTCACCGCGCGTTCTCGACATTACACCTCATTCTCCCGCGTGGAGGGCATACAACGC
CGGCTCGCAGCGTGTAAACGTCGTTCACCGCGCGTTCTCGGTTTGTTACttattgttatgtgtttttgccTCGTTCACCGCGCGTTCTCGACATTACACCTCATTCTCCCGCGTGGAGGGCATACAACGC
CGGCTCGCAGCGTGTAAACGTCGTTCACCGCGCGTTCTCGatctacttgtgtctaccaaactgcatgcaaTCGTTCACCGCGCGTTCTCGACATTACACCTCATTCTCCCGCGTGGAGGGCATACAACGC
CGGCTCGCAGCGTGTAAACGTCGTTCACCGCGCGTTCTCGaaagtcggcagcagagggaaccagccccaaTCGTTCACCGCGCGTTCTCGACATTACACCTCATTCTCCCGCGTGGAGGGCATACAACGC
CGGCTCGCAGCGTGTAAACGTCGTTCACCGCGCGTTCTCGgattagagttacagggggctgtgagaggctTCGTTCACCGCGCGTTCTCGACATTACACCTCATTCTCCCGCGTGGAGGGCATACAACGC
CGGCTCGCAGCGTGTAAACGTCGTTCACCGCGCGTTCTCGctgcccagaacagagccaggttctctgcaaTCGTTCACCGCGCGTTCTCGACATTACACCTCATTCTCCCGCGTGGAGGGCATACAACGC
CGGCTCGCAGCGTGTAAACGTCGTTCACCGCGCGTTCTCGccctccagccGTGTCACTGCTGTTCTAAAGTCGTTCACCGCGCGTTCTCGACATTACACCTCATTCTCCCGCGTGGAGGGCATACAACGC
CGGCTCGCAGCGTGTAAACGTCGTTCACCGCGCGTTCTCGCATGGCCCTCAGCCAGTGAGGTGATTTTTATCGTTCACCGCGCGTTCTCGACATTACACCTCATTCTCCCGCGTGGAGGGCATACAACGC
CGGCTCGCAGCGTGTAAACGTCGTTCACCGCGCGTTCTCGTCCCTCCCAAAGAGACCCCTACGTACAGCCTCGTTCACCGCGCGTTCTCGACATTACACCTCATTCTCCCGCGTGGAGGGCATACAACGC
CGGCTCGCAGCGTGTAAACGTCGTTCACCGCGCGTTCTCGCCTGTCACCCTTCTCACAGGAGTTCACTCGTCGTTCACCGCGCGTTCTCGACATTACACCTCATTCTCCCGCGTGGAGGGCATACAACGC
CGGCTCGCAGCGTGTAAACGTCGTTCACCGCGCGTTCTCGAGGCAGCACGCTTCACCCCTTACAAATCAGTCGTTCACCGCGCGTTCTCGACATTACACCTCATTCTCCCGCGTGGAGGGCATACAACGC
CGGCTCGCAGCGTGTAAACGTCGTTCACCGCGCGTTCTCGTTTGGATCCACTTTAGATTTGGGGAAGAAATCGTTCACCGCGCGTTCTCGACATTACACCTCATTCTCCCGCGTGGAGGGCATACAACGC
CGGCTCGCAGCGTGTAAACGTCGTTCACCGCGCGTTCTCGAAGTCActgagcgtgatagcacgtcccttcTCGTTCACCGCGCGTTCTCGACATTACACCTCATTCTCCCGCGTGGAGGGCATACAACGC
CGGCTCGCAGCGTGTAAACGTCGTTCACCGCGCGTTCTCGggaaggcagaggtcggagggagttaagtttTCGTTCACCGCGCGTTCTCGACATTACACCTCATTCTCCCGCGTGGAGGGCATACAACGC
CGGCTCGCAGCGTGTAAACGTCGTTCACCGCGCGTTCTCGccaggctgggccgcaACAAACTAAAATGTGTCGTTCACCGCGCGTTCTCGACATTACACCTCATTCTCCCGCGTGGAGGGCATACAACGC
CGGCTCGCAGCGTGTAAACGTCGTTCACCGCGCGTTCTCGATGATTCAAGTAAACATTGCATCCAACAGGTCGTTCACCGCGCGTTCTCGACATTACACCTCATTCTCCCGCGTGGAGGGCATACAACGC
CGGCTCGCAGCGTGTAAACGTCGTTCACCGCGCGTTCTCGAATATGTAAACAGATGCCCAGCATTGGCCCTCGTTCACCGCGCGTTCTCGACATTACACCTCATTCTCCCGCGTGGAGGGCATACAACGC
CGGCTCGCAGCGTGTAAACGTCGTTCACCGCGCGTTCTCGAGCAAACAGGACACAAAAGCACTCTTCAGGTCGTTCACCGCGCGTTCTCGACATTACACCTCATTCTCCCGCGTGGAGGGCATACAACGC
CGGCTCGCAGCGTGTAAACGTCGTTCACCGCGCGTTCTCGCAGATGAGGGAAGCGTCAATAGGGGATGTGTCGTTCACCGCGCGTTCTCGACATTACACCTCATTCTCCCGCGTGGAGGGCATACAACGC
CGGCTCGCAGCGTGTAAACGTCGTTCACCGCGCGTTCTCGAGAACCTGTCAAATGGTACAACAGTGGTGATCGTTCACCGCGCGTTCTCGACATTACACCTCATTCTCCCGCGTGGAGGGCATACAACGC
CGGCTCGCAGCGTGTAAACGTCGTTCACCGCGCGTTCTCGGGGAGTCTCTCAAGGTGAGACTCACTTGCTTCGTTCACCGCGCGTTCTCGACATTACACCTCATTCTCCCGCGTGGAGGGCATACAACGC
CGGCTCGCAGCGTGTAAACGTCGTTCACCGCGCGTTCTCGGGGAGCAgtagggatccgatgacaaccacaTCGTTCACCGCGCGTTCTCGACATTACACCTCATTCTCCCGCGTGGAGGGCATACAACGC
CGGCTCGCAGCGTGTAAACGTCGTTCACCGCGCGTTCTCGgccaccttacttgagccagaatccttccacTCGTTCACCGCGCGTTCTCGACATTACACCTCATTCTCCCGCGTGGAGGGCATACAACGC
CGGCTCGCAGCGTGTAAACGTCGTTCACCGCGCGTTCTCGaggcaggctgccagtgagattttggagttcTCGTTCACCGCGCGTTCTCGACATTACACCTCATTCTCCCGCGTGGAGGGCATACAACGC
CGGCTCGCAGCGTGTAAACGTCGTTCACCGCGCGTTCTCGctgcaggagcacacggatgcatgctgcatgTCGTTCACCGCGCGTTCTCGACATTACACCTCATTCTCCCGCGTGGAGGGCATACAACGC
CGGCTCGCAGCGTGTAAACGTCGTTCACCGCGCGTTCTCGcccattgggctctagagaagcagacctggtTCGTTCACCGCGCGTTCTCGACATTACACCTCATTCTCCCGCGTGGAGGGCATACAACGC
CGGCTCGCAGCGTGTAAACGTCGTTCACCGCGCGTTCTCGtgccctaccCATGACGCTCCTCTCTGGTCTTCGTTCACCGCGCGTTCTCGACATTACACCTCATTCTCCCGCGTGGAGGGCATACAACGC
CGGCTCGCAGCGTGTAAACGTCGTTCACCGCGCGTTCTCGTCGATGTAGCCAAGAAAAACAGTTAGATGTTCGTTCACCGCGCGTTCTCGACATTACACCTCATTCTCCCGCGTGGAGGGCATACAACGC
CGGCTCGCAGCGTGTAAACGTCGTTCACCGCGCGTTCTCGAAAGAGACTCTTCTgggcaggcatgatccaTCGTTCACCGCGCGTTCTCGACATTACACCTCATTCTCCCGCGTGGAGGGCATACAACGC
CGGCTCGCAGCGTGTAAACGTCGTTCACCGCGCGTTCTCGgctgagaagcctgaaaacccgagtttggatTCGTTCACCGCGCGTTCTCGACATTACACCTCATTCTCCCGCGTGGAGGGCATACAACGC
CGGCTCGCAGCGTGTAAACGTCGTTCACCGCGCGTTCTCGatggggtggaaggagagagctgagccctgtTCGTTCACCGCGCGTTCTCGACATTACACCTCATTCTCCCGCGTGGAGGGCATACAACGC
CGGCTCGCAGCGTGTAAACGTCGTTCACCGCGCGTTCTCGGCCCCTGCCACCAAAACAAATCAACTAGTGTCGTTCACCGCGCGTTCTCGACATTACACCTCATTCTCCCGCGTGGAGGGCATACAACGC
CGGCTCGCAGCGTGTAAACGTCGTTCACCGCGCGTTCTCGGGGCAGAATTTCGGTGGGCAGAACACCTCCTCGTTCACCGCGCGTTCTCGACATTACACCTCATTCTCCCGCGTGGAGGGCATACAACGC
CGGCTCGCAGCGTGTAAACGTCGTTCACCGCGCGTTCTCGGCTCTatctcagcctttgaggggtagacacTCGTTCACCGCGCGTTCTCGACATTACACCTCATTCTCCCGCGTGGAGGGCATACAACGC
CGGCTCGCAGCGTGTAAACGTCGTTCACCGCGCGTTCTCGgaagtttggagccatccttgactataccttTCGTTCACCGCGCGTTCTCGACATTACACCTCATTCTCCCGCGTGGAGGGCATACAACGC
CGGCTCGCAGCGTGTAAACGTCGTTCACCGCGCGTTCTCGtttgaggcTCAAAATCATgaaagagagaggTCGTTCACCGCGCGTTCTCGACATTACACCTCATTCTCCCGCGTGGAGGGCATACAACGC
CGGCTCGCAGCGTGTAAACGTCGTTCACCGCGCGTTCTCGgggggaggaatgagggaggaagagatgaagTCGTTCACCGCGCGTTCTCGACATTACACCTCATTCTCCCGCGTGGAGGGCATACAACGC
CGGCTCGCAGCGTGTAAACGTCGTTCACCGCGCGTTCTCGagggagagatgaagggaggagggaaggatgTCGTTCACCGCGCGTTCTCGACATTACACCTCATTCTCCCGCGTGGAGGGCATACAACGC
CGGCTCGCAGCGTGTAAACGTCGTTCACCGCGCGTTCTCGaagaataaagaagggagggatgagttagggTCGTTCACCGCGCGTTCTCGACATTACACCTCATTCTCCCGCGTGGAGGGCATACAACGC
CGGCTCGCAGCGTGTAAACGTCGTTCACCGCGCGTTCTCGggttaagggagggagggagagatgaagggtTCGTTCACCGCGCGTTCTCGACATTACACCTCATTCTCCCGCGTGGAGGGCATACAACGC
CGGCTCGCAGCGTGTAAACGTCGTTCACCGCGCGTTCTCGagggagggagggaTGAGGGCAGAGAGATGATCGTTCACCGCGCGTTCTCGACATTACACCTCATTCTCCCGCGTGGAGGGCATACAACGC
CGGCTCGCAGCGTGTAAACGTCGTTCACCGCGCGTTCTCGGATGACAGGAGGGATGAATGACACTGGGATTCGTTCACCGCGCGTTCTCGACATTACACCTCATTCTCCCGCGTGGAGGGCATACAACGC
CGGCTCGCAGCGTGTAAACGTCGTTCACCGCGCGTTCTCGgggagggagggatgaaggagggtaggatgaTCGTTCACCGCGCGTTCTCGACATTACACCTCATTCTCCCGCGTGGAGGGCATACAACGC
CGGCTCGCAGCGTGTAAACGTCGTTCACCGCGCGTTCTCGgaggggaggACTACCTACTGCAGTTGTTTGTCGTTCACCGCGCGTTCTCGACATTACACCTCATTCTCCCGCGTGGAGGGCATACAACGC
CGGCTCGCAGCGTGTAAACGTCGTTCACCGCGCGTTCTCGCTGCTGTGGTACGGCTGTACCTTCATTGTCTCGTTCACCGCGCGTTCTCGACATTACACCTCATTCTCCCGCGTGGAGGGCATACAACGC
CGGCTCGCAGCGTGTAAACGTCGTTCACCGCGCGTTCTCGCTAGGGCGCTCAAAGAAGATGACGCTCTTGTCGTTCACCGCGCGTTCTCGACATTACACCTCATTCTCCCGCGTGGAGGGCATACAACGC
CGGCTCGCAGCGTGTAAACGTCGTTCACCGCGCGTTCTCGACCTCTATGGGTGGGAAGGTGACGTCTGGATCGTTCACCGCGCGTTCTCGACATTACACCTCATTCTCCCGCGTGGAGGGCATACAACGC
CGGCTCGCAGCGTGTAAACGTCGTTCACCGCGCGTTCTCGCTCTGTGGTGTCTGGAGGATATATAAACCTTCGTTCACCGCGCGTTCTCGACATTACACCTCATTCTCCCGCGTGGAGGGCATACAACGC
CGGCTCGCAGCGTGTAAACGTCGTTCACCGCGCGTTCTCGCCTTCCTGGAGTATCTTTTAAGTGACCAGATCGTTCACCGCGCGTTCTCGACATTACACCTCATTCTCCCGCGTGGAGGGCATACAACGC
CGGCTCGCAGCGTGTAAACGTCGTTCACCGCGCGTTCTCGGACGCACTTGTCACTAAGCCTGTCACTAACTCGTTCACCGCGCGTTCTCGACATTACACCTCATTCTCCCGCGTGGAGGGCATACAACGC
CGGCTCGCAGCGTGTAAACGTCGTTCACCGCGCGTTCTCGCCACCACAGAACGAGTAGGGAATATCACAGTCGTTCACCGCGCGTTCTCGACATTACACCTCATTCTCCCGCGTGGAGGGCATACAACGC
CGGCTCGCAGCGTGTAAACGTCGTTCACCGCGCGTTCTCGAACTCACAGATGAGCAACTTAACCATAACCTCGTTCACCGCGCGTTCTCGACATTACACCTCATTCTCCCGCGTGGAGGGCATACAACGC
CGGCTCGCAGCGTGTAAACGTCGTTCACCGCGCGTTCTCGCTCCCGCATGTGTTCTTCAGCGTCTACATCTCGTTCACCGCGCGTTCTCGACATTACACCTCATTCTCCCGCGTGGAGGGCATACAACGC
CGGCTCGCAGCGTGTAAACGTCGTTCACCGCGCGTTCTCGTGACAAGTCTGTGCTCAGCAGTACTGATAATCGTTCACCGCGCGTTCTCGACATTACACCTCATTCTCCCGCGTGGAGGGCATACAACGC
CGGCTCGCAGCGTGTAAACGTCGTTCACCGCGCGTTCTCGGCCTCAGAGAGATTGGGAGACCTGCCAAAGTCGTTCACCGCGCGTTCTCGACATTACACCTCATTCTCCCGCGTGGAGGGCATACAACGC
CGGCTCGCAGCGTGTAAACGTCGTTCACCGCGCGTTCTCGTCAAGTTCACACTAACACTCAAGCGCCTCCTCGTTCACCGCGCGTTCTCGACATTACACCTCATTCTCCCGCGTGGAGGGCATACAACGC
CGGCTCGCAGCGTGTAAACGTCGTTCACCGCGCGTTCTCGGATCCAACGTCACTGGGTCTCACATTTCAGTCGTTCACCGCGCGTTCTCGACATTACACCTCATTCTCCCGCGTGGAGGGCATACAACGC
CGGCTCGCAGCGTGTAAACGTCGTTCACCGCGCGTTCTCGCTGAGGTAAGGCAGGGCTCTGAACCATTGTTCGTTCACCGCGCGTTCTCGACATTACACCTCATTCTCCCGCGTGGAGGGCATACAACGC
CGGCTCGCAGCGTGTAAACGTCGTTCACCGCGCGTTCTCGCGGTAGAAAGAAGGCACCAAGGGAAGATGATCGTTCACCGCGCGTTCTCGACATTACACCTCATTCTCCCGCGTGGAGGGCATACAACGC
CGGCTCGCAGCGTGTAAACGTCGTTCACCGCGCGTTCTCGCTTAGAAAATCCAGAAGAATATTCTCATGGTCGTTCACCGCGCGTTCTCGACATTACACCTCATTCTCCCGCGTGGAGGGCATACAACGC
CGGCTCGCAGCGTGTAAACGTCGTTCACCGCGCGTTCTCGAGATTGAAAATGTTCCACGCTTAAGTGAGCTCGTTCACCGCGCGTTCTCGACATTACACCTCATTCTCCCGCGTGGAGGGCATACAACGC
CGGCTCGCAGCGTGTAAACGTCGTTCACCGCGCGTTCTCGGGGGGCAAAATTCAAGAATGGATCGTTGGGTCGTTCACCGCGCGTTCTCGACATTACACCTCATTCTCCCGCGTGGAGGGCATACAACGC
CGGCTCGCAGCGTGTAAACGTCGTTCACCGCGCGTTCTCGATTCGTGAAAACTCAGCTTCTTTCCCAGGTTCGTTCACCGCGCGTTCTCGACATTACACCTCATTCTCCCGCGTGGAGGGCATACAACGC
CGGCTCGCAGCGTGTAAACGTCGTTCACCGCGCGTTCTCGTTTCTCAGATATAAAATGTTTTCACTTGGGTCGTTCACCGCGCGTTCTCGACATTACACCTCATTCTCCCGCGTGGAGGGCATACAACGC
CGGCTCGCAGCGTGTAAACGTCGTTCACCGCGCGTTCTCGTTTGTAGCTATGATGCAGAGGGTCATAGGCTCGTTCACCGCGCGTTCTCGACATTACACCTCATTCTCCCGCGTGGAGGGCATACAACGC
CGGCTCGCAGCGTGTAAACGTCGTTCACCGCGCGTTCTCGTCTAAGAAGTATTCTTAACGCATGCTCTAATCGTTCACCGCGCGTTCTCGACATTACACCTCATTCTCCCGCGTGGAGGGCATACAACGC
CGGCTCGCAGCGTGTAAACGTCGTTCACCGCGCGTTCTCGTGCACCCTCCCTGTGAACAGTTACTGCCatTCGTTCACCGCGCGTTCTCGACATTACACCTCATTCTCCCGCGTGGAGGGCATACAACGC
CGGCTCGCAGCGTGTAAACGTCGTTCACCGCGCGTTCTCGcaggatctattaggtgcaaaaatgaggtcaTCGTTCACCGCGCGTTCTCGACATTACACCTCATTCTCCCGCGTGGAGGGCATACAACGC
CGGCTCGCAGCGTGTAAACGTCGTTCACCGCGCGTTCTCGtttggaccagctgcatcttatttaagagctTCGTTCACCGCGCGTTCTCGACATTACACCTCATTCTCCCGCGTGGAGGGCATACAACGC
CGGCTCGCAGCGTGTAAACGTCGTTCACCGCGCGTTCTCGggcattgcatgcagttggtacacatacatgTCGTTCACCGCGCGTTCTCGACATTACACCTCATTCTCCCGCGTGGAGGGCATACAACGC
CGGCTCGCAGCGTGTAAACGTCGTTCACCGCGCGTTCTCGCAATACCCAGTACACTCGAAAGTAAATGTCTCGTTCACCGCGCGTTCTCGACATTACACCTCATTCTCCCGCGTGGAGGGCATACAACGC
CGGCTCGCAGCGTGTAAACGTCGTTCACCGCGCGTTCTCGCCACCGAGGCTTTCTCTATTTATTTAGTTTTCGTTCACCGCGCGTTCTCGACATTACACCTCATTCTCCCGCGTGGAGGGCATACAACGC
CGGCTCGCAGCGTGTAAACGTCGTTCACCGCGCGTTCTCGtggtctttctgctGTATTCCGATGGAGTTCTCGTTCACCGCGCGTTCTCGACATTACACCTCATTCTCCCGCGTGGAGGGCATACAACGC
CGGCTCGCAGCGTGTAAACGTCGTTCACCGCGCGTTCTCGGTCACCAATGATTCCAAGTACCTTCAGGGTTCGTTCACCGCGCGTTCTCGACATTACACCTCATTCTCCCGCGTGGAGGGCATACAACGC
CGGCTCGCAGCGTGTAAACGTCGTTCACCGCGCGTTCTCGATGGTGGATCAAACACTCTGAGTTTCACCCTCGTTCACCGCGCGTTCTCGACATTACACCTCATTCTCCCGCGTGGAGGGCATACAACGC
CGGCTCGCAGCGTGTAAACGTCGTTCACCGCGCGTTCTCGTACACACTGTTGGTTGTTTACTTGATGAACTCGTTCACCGCGCGTTCTCGACATTACACCTCATTCTCCCGCGTGGAGGGCATACAACGC
CGGCTCGCAGCGTGTAAACGTCGTTCACCGCGCGTTCTCGTCCCTCACCTTGATGTATATCTGGAGCTCCTCGTTCACCGCGCGTTCTCGACATTACACCTCATTCTCCCGCGTGGAGGGCATACAACGC
CGGCTCGCAGCGTGTAAACGTCGTTCACCGCGCGTTCTCGCAGGGACTCATCTCCCAGGACTGGTAAGGCTCGTTCACCGCGCGTTCTCGACATTACACCTCATTCTCCCGCGTGGAGGGCATACAACGC
CGGCTCGCAGCGTGTAAACGTCGTTCACCGCGCGTTCTCGCAAAGTATCCATACTGAAGGTTAGGAGCCTTCGTTCACCGCGCGTTCTCGACATTACACCTCATTCTCCCGCGTGGAGGGCATACAACGC
CGGCTCGCAGCGTGTAAACGTCGTTCACCGCGCGTTCTCGATTGGTTTTCTGTATTAAGACACGTGAGGATCGTTCACCGCGCGTTCTCGACATTACACCTCATTCTCCCGCGTGGAGGGCATACAACGC
CGGCTCGCAGCGTGTAAACGTCGTTCACCGCGCGTTCTCGTATTTCAGGCGCCTATTAGCCCCACTCTCCTCGTTCACCGCGCGTTCTCGACATTACACCTCATTCTCCCGCGTGGAGGGCATACAACGC
CGGCTCGCAGCGTGTAAACGTCGTTCACCGCGCGTTCTCGTGGCTCTGTACAGAGGCTCTTTAACtatttTCGTTCACCGCGCGTTCTCGACATTACACCTCATTCTCCCGCGTGGAGGGCATACAACGC
CGGCTCGCAGCGTGTAAACGTCGTTCACCGCGCGTTCTCGgcatgcaatgcccaaagtcggcagcagaggTCGTTCACCGCGCGTTCTCGACATTACACCTCATTCTCCCGCGTGGAGGGCATACAACGC
CGGCTCGCAGCGTGTAAACGTCGTTCACCGCGCGTTCTCGgtgagaggctatgtggctgcccagaacagaTCGTTCACCGCGCGTTCTCGACATTACACCTCATTCTCCCGCGTGGAGGGCATACAACGC
CGGCTCGCAGCGTGTAAACGTCGTTCACCGCGCGTTCTCGGATTTTTAAATTCCCTCCCAAAGAGACCCCTCGTTCACCGCGCGTTCTCGACATTACACCTCATTCTCCCGCGTGGAGGGCATACAACGC
CGGCTCGCAGCGTGTAAACGTCGTTCACCGCGCGTTCTCGTTCACCCCTTACAAATCAGTAATTTGGATCTCGTTCACCGCGCGTTCTCGACATTACACCTCATTCTCCCGCGTGGAGGGCATACAACGC
CGGCTCGCAGCGTGTAAACGTCGTTCACCGCGCGTTCTCGAATGTGGGAAAATGATTCAAGTAAACATTGTCGTTCACCGCGCGTTCTCGACATTACACCTCATTCTCCCGCGTGGAGGGCATACAACGC
CGGCTCGCAGCGTGTAAACGTCGTTCACCGCGCGTTCTCGACAAAAGCACTCTTCAGGACACTAGACAGATCGTTCACCGCGCGTTCTCGACATTACACCTCATTCTCCCGCGTGGAGGGCATACAACGC
CGGCTCGCAGCGTGTAAACGTCGTTCACCGCGCGTTCTCGCTCACTTGCTACTTGGGAGCAgtagggatcTCGTTCACCGCGCGTTCTCGACATTACACCTCATTCTCCCGCGTGGAGGGCATACAACGC
CGGCTCGCAGCGTGTAAACGTCGTTCACCGCGCGTTCTCGGTCTAGTGTGGTCGATGTAGCCAAGAAAAATCGTTCACCGCGCGTTCTCGACATTACACCTCATTCTCCCGCGTGGAGGGCATACAACGC
CGGCTCGCAGCGTGTAAACGTCGTTCACCGCGCGTTCTCGtgaaaacccgagtttggatctctgaaatctTCGTTCACCGCGCGTTCTCGACATTACACCTCATTCTCCCGCGTGGAGGGCATACAACGC
CGGCTCGCAGCGTGTAAACGTCGTTCACCGCGCGTTCTCGCTCCCCAGAATTCCGGGCTCTatctcagccTCGTTCACCGCGCGTTCTCGACATTACACCTCATTCTCCCGCGTGGAGGGCATACAACGC
CGGCTCGCAGCGTGTAAACGTCGTTCACCGCGCGTTCTCGccatccttgactataccttgagtttgaggcTCGTTCACCGCGCGTTCTCGACATTACACCTCATTCTCCCGCGTGGAGGGCATACAACGC
CGGCTCGCAGCGTGTAAACGTCGTTCACCGCGCGTTCTCGgagggaggaagagatgaaggaaggagagaTTCGTTCACCGCGCGTTCTCGACATTACACCTCATTCTCCCGCGTGGAGGGCATACAACGC
CGGCTCGCAGCGTGTAAACGTCGTTCACCGCGCGTTCTCGatgagggagggaagaataaagaagggagggTCGTTCACCGCGCGTTCTCGACATTACACCTCATTCTCCCGCGTGGAGGGCATACAACGC
CGGCTCGCAGCGTGTAAACGTCGTTCACCGCGCGTTCTCGGATGAATGACACTGGGATAAGGGAGCGTTGTCGTTCACCGCGCGTTCTCGACATTACACCTCATTCTCCCGCGTGGAGGGCATACAACGC
CGGCTCGCAGCGTGTAAACGTCGTTCACCGCGCGTTCTCGGCACTACCCTTCTTGCTGAATGAGTATCAGTCGTTCACCGCGCGTTCTCGACATTACACCTCATTCTCCCGCGTGGAGGGCATACAACGC
CGGCTCGCAGCGTGTAAACGTCGTTCACCGCGCGTTCTCGGGGAAGGTGACGTCTGGATCAGGTTCCTCTTCGTTCACCGCGCGTTCTCGACATTACACCTCATTCTCCCGCGTGGAGGGCATACAACGC
CGGCTCGCAGCGTGTAAACGTCGTTCACCGCGCGTTCTCGACCAGAGTAAGGAAAGTCAGAGGGGGTGGCTCGTTCACCGCGCGTTCTCGACATTACACCTCATTCTCCCGCGTGGAGGGCATACAACGC
CGGCTCGCAGCGTGTAAACGTCGTTCACCGCGCGTTCTCGCGAGTAGGGAATATCACAGCAAAACTCACATCGTTCACCGCGCGTTCTCGACATTACACCTCATTCTCCCGCGTGGAGGGCATACAACGC
CGGCTCGCAGCGTGTAAACGTCGTTCACCGCGCGTTCTCGCGTCTACATCCCAAGCCCCGTGACAAGTCTTCGTTCACCGCGCGTTCTCGACATTACACCTCATTCTCCCGCGTGGAGGGCATACAACGC
CGGCTCGCAGCGTGTAAACGTCGTTCACCGCGCGTTCTCGATTGGGAGACCTGCCAAAGACTTCAAGTTCTCGTTCACCGCGCGTTCTCGACATTACACCTCATTCTCCCGCGTGGAGGGCATACAACGC
CGGCTCGCAGCGTGTAAACGTCGTTCACCGCGCGTTCTCGCAGGGCTCTGAACCATTGTAATCGGTAGAATCGTTCACCGCGCGTTCTCGACATTACACCTCATTCTCCCGCGTGGAGGGCATACAACGC
CGGCTCGCAGCGTGTAAACGTCGTTCACCGCGCGTTCTCGAAGATGAAAAGCTTAGAAAATCCAGAAGAATCGTTCACCGCGCGTTCTCGACATTACACCTCATTCTCCCGCGTGGAGGGCATACAACGC
CGGCTCGCAGCGTGTAAACGTCGTTCACCGCGCGTTCTCGTCGTTGGGTGAATTCGTGAAAACTCAGCTTTCGTTCACCGCGCGTTCTCGACATTACACCTCATTCTCCCGCGTGGAGGGCATACAACGC
CGGCTCGCAGCGTGTAAACGTCGTTCACCGCGCGTTCTCGCACTTGGGGCTATTTGTAGCTATGATGCAGTCGTTCACCGCGCGTTCTCGACATTACACCTCATTCTCCCGCGTGGAGGGCATACAACGC
CGGCTCGCAGCGTGTAAACGGCAGATTCCGCTACGCTCCGTCAAGTTACTAAGCATTAAAATAagtgaggGCAGATTCCGCTACGCTCCGACATTACACCTCATTCTCCCGCGTGGAGGGCATACAACGC
CGGCTCGCAGCGTGTAAACGGCAGATTCCGCTACGCTCCGgacagtgtatgctatgatctcagcactcagGCAGATTCCGCTACGCTCCGACATTACACCTCATTCTCCCGCGTGGAGGGCATACAACGC
CGGCTCGCAGCGTGTAAACGGCAGATTCCGCTACGCTCCGctgaggcaggaggattatccctgccccgatGCAGATTCCGCTACGCTCCGACATTACACCTCATTCTCCCGCGTGGAGGGCATACAACGC
CGGCTCGCAGCGTGTAAACGGCAGATTCCGCTACGCTCCGcacacctggactagtgtaccagtggtatgcGCAGATTCCGCTACGCTCCGACATTACACCTCATTCTCCCGCGTGGAGGGCATACAACGC
CGGCTCGCAGCGTGTAAACGGCAGATTCCGCTACGCTCCGCTCCCTTTCCTTCAGAGGTTTTAGGGATGAGCAGATTCCGCTACGCTCCGACATTACACCTCATTCTCCCGCGTGGAGGGCATACAACGC
CGGCTCGCAGCGTGTAAACGGCAGATTCCGCTACGCTCCGGCCTTGGGTTCTCAGTCAACGCAGCCTACCGCAGATTCCGCTACGCTCCGACATTACACCTCATTCTCCCGCGTGGAGGGCATACAACGC
CGGCTCGCAGCGTGTAAACGGCAGATTCCGCTACGCTCCGGTGAAAATGGTTACCACCTGGCCatttaatGCAGATTCCGCTACGCTCCGACATTACACCTCATTCTCCCGCGTGGAGGGCATACAACGC
CGGCTCGCAGCGTGTAAACGGCAGATTCCGCTACGCTCCGtatatatatattttCCAAGCTCTGATGGAGGCAGATTCCGCTACGCTCCGACATTACACCTCATTCTCCCGCGTGGAGGGCATACAACGC
CGGCTCGCAGCGTGTAAACGGCAGATTCCGCTACGCTCCGCACGCTGGGGCATTAGGACTGTAGGTTTACGCAGATTCCGCTACGCTCCGACATTACACCTCATTCTCCCGCGTGGAGGGCATACAACGC
CGGCTCGCAGCGTGTAAACGGCAGATTCCGCTACGCTCCGTAAGTTAATAGGTAAGAAGTTCTCCTAGGAGCAGATTCCGCTACGCTCCGACATTACACCTCATTCTCCCGCGTGGAGGGCATACAACGC
CGGCTCGCAGCGTGTAAACGGCAGATTCCGCTACGCTCCGGGCTGAGGCCATGGGAAATGAAGTAAAAGCGCAGATTCCGCTACGCTCCGACATTACACCTCATTCTCCCGCGTGGAGGGCATACAACGC
CGGCTCGCAGCGTGTAAACGGCAGATTCCGCTACGCTCCGGCAATTTCACCTCGAATGGGTCCCGAAGAGGCAGATTCCGCTACGCTCCGACATTACACCTCATTCTCCCGCGTGGAGGGCATACAACGC
CGGCTCGCAGCGTGTAAACGGCAGATTCCGCTACGCTCCGGCCGCCCAGGGTAGAGAAATGGCACAAGTCGCAGATTCCGCTACGCTCCGACATTACACCTCATTCTCCCGCGTGGAGGGCATACAACGC
CGGCTCGCAGCGTGTAAACGGCAGATTCCGCTACGCTCCGTGTGAGGCTTCTGGCAATTCCACCACATTCGCAGATTCCGCTACGCTCCGACATTACACCTCATTCTCCCGCGTGGAGGGCATACAACGC
CGGCTCGCAGCGTGTAAACGGCAGATTCCGCTACGCTCCGGAACCACAGCGCAGGCTCAGAAAAGATCATGCAGATTCCGCTACGCTCCGACATTACACCTCATTCTCCCGCGTGGAGGGCATACAACGC
CGGCTCGCAGCGTGTAAACGGCAGATTCCGCTACGCTCCGTTGTTGCGGTCAAGAAGGATACAAAGACAAGCAGATTCCGCTACGCTCCGACATTACACCTCATTCTCCCGCGTGGAGGGCATACAACGC
CGGCTCGCAGCGTGTAAACGGCAGATTCCGCTACGCTCCGGCCTGCTAAAGCTTTTTGTCTTTAGCTGCTGCAGATTCCGCTACGCTCCGACATTACACCTCATTCTCCCGCGTGGAGGGCATACAACGC
CGGCTCGCAGCGTGTAAACGGCAGATTCCGCTACGCTCCGGGTTCTCAAGGTTTAAGTGGGAGCACAgtgGCAGATTCCGCTACGCTCCGACATTACACCTCATTCTCCCGCGTGGAGGGCATACAACGC
CGGCTCGCAGCGTGTAAACGGCAGATTCCGCTACGCTCCGtgtgtgtgtTAGGGGTAGGAAGAGCTCTGCGCAGATTCCGCTACGCTCCGACATTACACCTCATTCTCCCGCGTGGAGGGCATACAACGC
CGGCTCGCAGCGTGTAAACGGCAGATTCCGCTACGCTCCGACAAACTCTAGCATTGTAGGAGGCTACACAGCAGATTCCGCTACGCTCCGACATTACACCTCATTCTCCCGCGTGGAGGGCATACAACGC
CGGCTCGCAGCGTGTAAACGGCAGATTCCGCTACGCTCCGAAGTCCTTAAAACTGGACATTATCAGACCaGCAGATTCCGCTACGCTCCGACATTACACCTCATTCTCCCGCGTGGAGGGCATACAACGC
CGGCTCGCAGCGTGTAAACGGCAGATTCCGCTACGCTCCGaaaaatCAAAAGATAAGTGGGAAGGTCATGGCAGATTCCGCTACGCTCCGACATTACACCTCATTCTCCCGCGTGGAGGGCATACAACGC
CGGCTCGCAGCGTGTAAACGGCAGATTCCGCTACGCTCCGGAAAAGTAGATTTGGGGGCCATGTAAAATAGCAGATTCCGCTACGCTCCGACATTACACCTCATTCTCCCGCGTGGAGGGCATACAACGC
CGGCTCGCAGCGTGTAAACGGCAGATTCCGCTACGCTCCGGAAAGTTGGTTATTTCAACAAAATTAGACCGCAGATTCCGCTACGCTCCGACATTACACCTCATTCTCCCGCGTGGAGGGCATACAACGC
CGGCTCGCAGCGTGTAAACGGCAGATTCCGCTACGCTCCGCTCAGGGAAGTGATGGACTGAGACTTTTGTGCAGATTCCGCTACGCTCCGACATTACACCTCATTCTCCCGCGTGGAGGGCATACAACGC
CGGCTCGCAGCGTGTAAACGGCAGATTCCGCTACGCTCCGAACTATACAATCTAGTGACAAACACACAGAGCAGATTCCGCTACGCTCCGACATTACACCTCATTCTCCCGCGTGGAGGGCATACAACGC
CGGCTCGCAGCGTGTAAACGGCAGATTCCGCTACGCTCCGGTGGCACCTACAGTCACCATGGCAAGGAACGCAGATTCCGCTACGCTCCGACATTACACCTCATTCTCCCGCGTGGAGGGCATACAACGC
CGGCTCGCAGCGTGTAAACGGCAGATTCCGCTACGCTCCGCTCACCTCCACCTCCAAGACAAAGTCAGACGCAGATTCCGCTACGCTCCGACATTACACCTCATTCTCCCGCGTGGAGGGCATACAACGC
CGGCTCGCAGCGTGTAAACGGCAGATTCCGCTACGCTCCGCTGAGCAGTGGTCAGACTTAATTCGAGATAGCAGATTCCGCTACGCTCCGACATTACACCTCATTCTCCCGCGTGGAGGGCATACAACGC
CGGCTCGCAGCGTGTAAACGGCAGATTCCGCTACGCTCCGGGCTGGcgggtgtgctgtacacgtctagtcGCAGATTCCGCTACGCTCCGACATTACACCTCATTCTCCCGCGTGGAGGGCATACAACGC
CGGCTCGCAGCGTGTAAACGGCAGATTCCGCTACGCTCCGgggggtacaggcccgaaggtcattacaagcGCAGATTCCGCTACGCTCCGACATTACACCTCATTCTCCCGCGTGGAGGGCATACAACGC
CGGCTCGCAGCGTGTAAACGGCAGATTCCGCTACGCTCCGcttgttccacagagtgctaggctgtacaatGCAGATTCCGCTACGCTCCGACATTACACCTCATTCTCCCGCGTGGAGGGCATACAACGC
CGGCTCGCAGCGTGTAAACGGCAGATTCCGCTACGCTCCGcctcTCCCCAGGAAAGCTGACTAATATATCGCAGATTCCGCTACGCTCCGACATTACACCTCATTCTCCCGCGTGGAGGGCATACAACGC
CGGCTCGCAGCGTGTAAACGGCAGATTCCGCTACGCTCCGTCCAAGTTTCTTCAACTATAAAATCCACAAGCAGATTCCGCTACGCTCCGACATTACACCTCATTCTCCCGCGTGGAGGGCATACAACGC
CGGCTCGCAGCGTGTAAACGGCAGATTCCGCTACGCTCCGGGACTGTGTTACAGAGTTTGGAAGGGGAATGCAGATTCCGCTACGCTCCGACATTACACCTCATTCTCCCGCGTGGAGGGCATACAACGC
CGGCTCGCAGCGTGTAAACGGCAGATTCCGCTACGCTCCGgcaggcagTGAGACACAGGGATTGGTAGTGGCAGATTCCGCTACGCTCCGACATTACACCTCATTCTCCCGCGTGGAGGGCATACAACGC
CGGCTCGCAGCGTGTAAACGGCAGATTCCGCTACGCTCCGTCAGTCTGCTCCCATGCAAGAGGTACAGCAGCAGATTCCGCTACGCTCCGACATTACACCTCATTCTCCCGCGTGGAGGGCATACAACGC
CGGCTCGCAGCGTGTAAACGGCAGATTCCGCTACGCTCCGGGGCTCTCTGAATGCAACCTCTGGAGATAGGCAGATTCCGCTACGCTCCGACATTACACCTCATTCTCCCGCGTGGAGGGCATACAACGC
CGGCTCGCAGCGTGTAAACGGCAGATTCCGCTACGCTCCGACTGAAAGTTAACAGAAACAAGCAatagatGCAGATTCCGCTACGCTCCGACATTACACCTCATTCTCCCGCGTGGAGGGCATACAACGC
CGGCTCGCAGCGTGTAAACGGCAGATTCCGCTACGCTCCGaAAAATTAAATCAAGTTAGGCAACTACTGGGCAGATTCCGCTACGCTCCGACATTACACCTCATTCTCCCGCGTGGAGGGCATACAACGC
CGGCTCGCAGCGTGTAAACGGCAGATTCCGCTACGCTCCGGTTGGTGCATGTTTAATAAACTAAACTCttGCAGATTCCGCTACGCTCCGACATTACACCTCATTCTCCCGCGTGGAGGGCATACAACGC
CGGCTCGCAGCGTGTAAACGGCAGATTCCGCTACGCTCCGttataatttattGGCCTAAAAAGAAGCCAGGCAGATTCCGCTACGCTCCGACATTACACCTCATTCTCCCGCGTGGAGGGCATACAACGC
CGGCTCGCAGCGTGTAAACGGCAGATTCCGCTACGCTCCGTACTACTGTGTCTAAATTTAGAGGGTGAAGGCAGATTCCGCTACGCTCCGACATTACACCTCATTCTCCCGCGTGGAGGGCATACAACGC
CGGCTCGCAGCGTGTAAACGGCAGATTCCGCTACGCTCCGCATCTCTGACTTGGGGCTCATCATGTAGGGGCAGATTCCGCTACGCTCCGACATTACACCTCATTCTCCCGCGTGGAGGGCATACAACGC
CGGCTCGCAGCGTGTAAACGGCAGATTCCGCTACGCTCCGTCATGACAGAAGTTCCATAACCTACTTTATGCAGATTCCGCTACGCTCCGACATTACACCTCATTCTCCCGCGTGGAGGGCATACAACGC
CGGCTCGCAGCGTGTAAACGGCAGATTCCGCTACGCTCCGCCTAGATCTAGAAACAGAAACTCTTGCCTGGCAGATTCCGCTACGCTCCGACATTACACCTCATTCTCCCGCGTGGAGGGCATACAACGC
CGGCTCGCAGCGTGTAAACGGCAGATTCCGCTACGCTCCGTCAGCTATAGGAATGCTCCAAGGATGGGAGGCAGATTCCGCTACGCTCCGACATTACACCTCATTCTCCCGCGTGGAGGGCATACAACGC
CGGCTCGCAGCGTGTAAACGGCAGATTCCGCTACGCTCCGggatgtagccggaagggtggtgcgcttgccGCAGATTCCGCTACGCTCCGACATTACACCTCATTCTCCCGCGTGGAGGGCATACAACGC
CGGCTCGCAGCGTGTAAACGGCAGATTCCGCTACGCTCCGaatgcaaaggtccttgagtttgatccttgcGCAGATTCCGCTACGCTCCGACATTACACCTCATTCTCCCGCGTGGAGGGCATACAACGC
CGGCTCGCAGCGTGTAAACGGCAGATTCCGCTACGCTCCGtgcttgtgacctgcacttggggaggtggagGCAGATTCCGCTACGCTCCGACATTACACCTCATTCTCCCGCGTGGAGGGCATACAACGC
CGGCTCGCAGCGTGTAAACGGCAGATTCCGCTACGCTCCGcttcagctacatagagtttgagtctagcctGCAGATTCCGCTACGCTCCGACATTACACCTCATTCTCCCGCGTGGAGGGCATACAACGC
CGGCTCGCAGCGTGTAAACGGCAGATTCCGCTACGCTCCGggctacttgagacagtgcctcagaatatacGCAGATTCCGCTACGCTCCGACATTACACCTCATTCTCCCGCGTGGAGGGCATACAACGC
CGGCTCGCAGCGTGTAAACGGCAGATTCCGCTACGCTCCGCAACCAAATAAGAGGGTACAAAGATTTAAGGCAGATTCCGCTACGCTCCGACATTACACCTCATTCTCCCGCGTGGAGGGCATACAACGC
CGGCTCGCAGCGTGTAAACGGCAGATTCCGCTACGCTCCGGCAAATATGCTTAGAATACACAGAACAGGTGCAGATTCCGCTACGCTCCGACATTACACCTCATTCTCCCGCGTGGAGGGCATACAACGC
CGGCTCGCAGCGTGTAAACGGCAGATTCCGCTACGCTCCGTGAGAAGGAAGAGCAGTGATAGTTGAGAGGGCAGATTCCGCTACGCTCCGACATTACACCTCATTCTCCCGCGTGGAGGGCATACAACGC
CGGCTCGCAGCGTGTAAACGGCAGATTCCGCTACGCTCCGACATCATCAGACAGACACCAGACTTGTGAGGCAGATTCCGCTACGCTCCGACATTACACCTCATTCTCCCGCGTGGAGGGCATACAACGC
CGGCTCGCAGCGTGTAAACGGCAGATTCCGCTACGCTCCGGTGACACCTGCCAGGACAAGACAGTAAAGGGCAGATTCCGCTACGCTCCGACATTACACCTCATTCTCCCGCGTGGAGGGCATACAACGC
CGGCTCGCAGCGTGTAAACGGCAGATTCCGCTACGCTCCGCATGTGTTCATCCAGGTGTGTGCTCTCGTGGCAGATTCCGCTACGCTCCGACATTACACCTCATTCTCCCGCGTGGAGGGCATACAACGC
CGGCTCGCAGCGTGTAAACGGCAGATTCCGCTACGCTCCGGTTCATTGCAACAGTGAGTACAGAGAAGAAGCAGATTCCGCTACGCTCCGACATTACACCTCATTCTCCCGCGTGGAGGGCATACAACGC
CGGCTCGCAGCGTGTAAACGGCAGATTCCGCTACGCTCCGAGTTATGATCTCACTAGCAACAGAAATTTAGCAGATTCCGCTACGCTCCGACATTACACCTCATTCTCCCGCGTGGAGGGCATACAACGC
CGGCTCGCAGCGTGTAAACGGCAGATTCCGCTACGCTCCGATTGTTCCCTgggctggagagatggttcagGCAGATTCCGCTACGCTCCGACATTACACCTCATTCTCCCGCGTGGAGGGCATACAACGC
CGGCTCGCAGCGTGTAAACGGCAGATTCCGCTACGCTCCGctgttatgggcatccaatgcccttttctggGCAGATTCCGCTACGCTCCGACATTACACCTCATTCTCCCGCGTGGAGGGCATACAACGC
CGGCTCGCAGCGTGTAAACGGCAGATTCCGCTACGCTCCGgtctgaagacaatgacagtgtgcccatataGCAGATTCCGCTACGCTCCGACATTACACCTCATTCTCCCGCGTGGAGGGCATACAACGC
CGGCTCGCAGCGTGTAAACGGCAGATTCCGCTACGCTCCGcatgacataaataaataTTCCCTTGTTTGGGCAGATTCCGCTACGCTCCGACATTACACCTCATTCTCCCGCGTGGAGGGCATACAACGC
CGGCTCGCAGCGTGTAAACGGCAGATTCCGCTACGCTCCGGAATTATGAAGCTACTTTAATTGATGAGGCGCAGATTCCGCTACGCTCCGACATTACACCTCATTCTCCCGCGTGGAGGGCATACAACGC
CGGCTCGCAGCGTGTAAACGGCAGATTCCGCTACGCTCCGTTACCAATGCATTCTGGGATCAGTGCTGAAGCAGATTCCGCTACGCTCCGACATTACACCTCATTCTCCCGCGTGGAGGGCATACAACGC
CGGCTCGCAGCGTGTAAACGGCAGATTCCGCTACGCTCCGTCCCTAAGTACATAACTTAATATTGAGTAGGCAGATTCCGCTACGCTCCGACATTACACCTCATTCTCCCGCGTGGAGGGCATACAACGC
CGGCTCGCAGCGTGTAAACGGCAGATTCCGCTACGCTCCGTTTTTGTCTGAGAGGGACTGTGGAGGATTTGCAGATTCCGCTACGCTCCGACATTACACCTCATTCTCCCGCGTGGAGGGCATACAACGC
CGGCTCGCAGCGTGTAAACGGCAGATTCCGCTACGCTCCGCTCTACAATGGCCTTGCCTTACTTTTCTGTGCAGATTCCGCTACGCTCCGACATTACACCTCATTCTCCCGCGTGGAGGGCATACAACGC
CGGCTCGCAGCGTGTAAACGGCAGATTCCGCTACGCTCCGGGAAGCCTCCATTACACACCGAGGGTGGGGGCAGATTCCGCTACGCTCCGACATTACACCTCATTCTCCCGCGTGGAGGGCATACAACGC
CGGCTCGCAGCGTGTAAACGGCAGATTCCGCTACGCTCCGGAATACCTGCTAAGACTGCTTCACTCAGCAGCAGATTCCGCTACGCTCCGACATTACACCTCATTCTCCCGCGTGGAGGGCATACAACGC
CGGCTCGCAGCGTGTAAACGGCAGATTCCGCTACGCTCCGTCATCTCCAGTTCAAGTTGGGTGGTTTGGGGCAGATTCCGCTACGCTCCGACATTACACCTCATTCTCCCGCGTGGAGGGCATACAACGC
CGGCTCGCAGCGTGTAAACGGCAGATTCCGCTACGCTCCGTCCCCTTCAGAGTCGGAAGTCTGCAATAGAGCAGATTCCGCTACGCTCCGACATTACACCTCATTCTCCCGCGTGGAGGGCATACAACGC
CGGCTCGCAGCGTGTAAACGGCAGATTCCGCTACGCTCCGGCTGGCAGTGAGCATCAACATCCTCAGAAAGCAGATTCCGCTACGCTCCGACATTACACCTCATTCTCCCGCGTGGAGGGCATACAACGC
CGGCTCGCAGCGTGTAAACGGCAGATTCCGCTACGCTCCGTTCTCTAAATGCAACAGGAGGGTATTGGTCGCAGATTCCGCTACGCTCCGACATTACACCTCATTCTCCCGCGTGGAGGGCATACAACGC
CGGCTCGCAGCGTGTAAACGGCAGATTCCGCTACGCTCCGAAAATAGCCTAGAGACCAGGGTGAGGCTCTGCAGATTCCGCTACGCTCCGACATTACACCTCATTCTCCCGCGTGGAGGGCATACAACGC
CGGCTCGCAGCGTGTAAACGGCAGATTCCGCTACGCTCCGGTCTCAAAAAGCCAAACCAAAAGGACAACAGCAGATTCCGCTACGCTCCGACATTACACCTCATTCTCCCGCGTGGAGGGCATACAACGC
CGGCTCGCAGCGTGTAAACGGCAGATTCCGCTACGCTCCGTTTTTAGCACTTAGCCTAAATGCTGTCACTGCAGATTCCGCTACGCTCCGACATTACACCTCATTCTCCCGCGTGGAGGGCATACAACGC
CGGCTCGCAGCGTGTAAACGGCAGATTCCGCTACGCTCCGACAGTCTCTGGCCTGTTGATTTGATTTGTGGCAGATTCCGCTACGCTCCGACATTACACCTCATTCTCCCGCGTGGAGGGCATACAACGC
CGGCTCGCAGCGTGTAAACGGCAGATTCCGCTACGCTCCGATTTTGTCTCTTGATCACCCTATGCAATCTGCAGATTCCGCTACGCTCCGACATTACACCTCATTCTCCCGCGTGGAGGGCATACAACGC
CGGCTCGCAGCGTGTAAACGGCAGATTCCGCTACGCTCCGAGTACACATGCTGGTGTATATCCAGAATATGCAGATTCCGCTACGCTCCGACATTACACCTCATTCTCCCGCGTGGAGGGCATACAACGC
CGGCTCGCAGCGTGTAAACGGCAGATTCCGCTACGCTCCGGTCACCCCTCTACAAGGCTGCTCATTAGAGGCAGATTCCGCTACGCTCCGACATTACACCTCATTCTCCCGCGTGGAGGGCATACAACGC
CGGCTCGCAGCGTGTAAACGGCAGATTCCGCTACGCTCCGtcaagcccccagccctgcataaaacagggtGCAGATTCCGCTACGCTCCGACATTACACCTCATTCTCCCGCGTGGAGGGCATACAACGC
CGGCTCGCAGCGTGTAAACGGCAGATTCCGCTACGCTCCGgccattctcaggtacacagccatttgaggcGCAGATTCCGCTACGCTCCGACATTACACCTCATTCTCCCGCGTGGAGGGCATACAACGC
CGGCTCGCAGCGTGTAAACGGCAGATTCCGCTACGCTCCGagctgggttacataagatgctgtgtcaaaCGCAGATTCCGCTACGCTCCGACATTACACCTCATTCTCCCGCGTGGAGGGCATACAACGC
CGGCTCGCAGCGTGTAAACGGCAGATTCCGCTACGCTCCGCTAAATCCAGAGAAACAACAACAAAGCAAAGCAGATTCCGCTACGCTCCGACATTACACCTCATTCTCCCGCGTGGAGGGCATACAACGC
CGGCTCGCAGCGTGTAAACGGCAGATTCCGCTACGCTCCGGCCCCCAAGATCATTCAATGGTAGAACCCTGCAGATTCCGCTACGCTCCGACATTACACCTCATTCTCCCGCGTGGAGGGCATACAACGC
CGGCTCGCAGCGTGTAAACGGCAGATTCCGCTACGCTCCGCATGGAGTCTTAGGTTCACTCTCTAGGACCGCAGATTCCGCTACGCTCCGACATTACACCTCATTCTCCCGCGTGGAGGGCATACAACGC
CGGCTCGCAGCGTGTAAACGGCAGATTCCGCTACGCTCCGCAGACACAACCAAAGAAAGGCAACATCAGGGCAGATTCCGCTACGCTCCGACATTACACCTCATTCTCCCGCGTGGAGGGCATACAACGC
CGGCTCGCAGCGTGTAAACGGCAGATTCCGCTACGCTCCGAGTTTCTTATAGCAGATTTCACCTGAGAGTGCAGATTCCGCTACGCTCCGACATTACACCTCATTCTCCCGCGTGGAGGGCATACAACGC
CGGCTCGCAGCGTGTAAACGGCAGATTCCGCTACGCTCCGtgtgtatgcgtgtgtAgtatgagcatgtttGCAGATTCCGCTACGCTCCGACATTACACCTCATTCTCCCGCGTGGAGGGCATACAACGC
CGGCTCGCAGCGTGTAAACGGCAGATTCCGCTACGCTCCGcatgtatgcctctgtgtgaatgtaatgtgtGCAGATTCCGCTACGCTCCGACATTACACCTCATTCTCCCGCGTGGAGGGCATACAACGC
CGGCTCGCAGCGTGTAAACGGCAGATTCCGCTACGCTCCGtacacattcaggcatgcacatgtgtgcatgGCAGATTCCGCTACGCTCCGACATTACACCTCATTCTCCCGCGTGGAGGGCATACAACGC
CGGCTCGCAGCGTGTAAACGGCAGATTCCGCTACGCTCCGgagtgtacatgtggaattttcttatgcatgGCAGATTCCGCTACGCTCCGACATTACACCTCATTCTCCCGCGTGGAGGGCATACAACGC
CGGCTCGCAGCGTGTAAACGGCAGATTCCGCTACGCTCCGgttCAGTTTTtcttttggaaggactggggaGCAGATTCCGCTACGCTCCGACATTACACCTCATTCTCCCGCGTGGAGGGCATACAACGC
CGGCTCGCAGCGTGTAAACGGCAGATTCCGCTACGCTCCGcaccggccaagcatctgtcgctgagttacaGCAGATTCCGCTACGCTCCGACATTACACCTCATTCTCCCGCGTGGAGGGCATACAACGC
CGGCTCGCAGCGTGTAAACGGCAGATTCCGCTACGCTCCGccaggccAGTTCAGTCCCTTAATGAGAGAGGCAGATTCCGCTACGCTCCGACATTACACCTCATTCTCCCGCGTGGAGGGCATACAACGC
CGGCTCGCAGCGTGTAAACGGCAGATTCCGCTACGCTCCGCTTCGAAACTTAACTTTCAATTCAAAGACCGCAGATTCCGCTACGCTCCGACATTACACCTCATTCTCCCGCGTGGAGGGCATACAACGC
CGGCTCGCAGCGTGTAAACGGCAGATTCCGCTACGCTCCGGTCCATCTATCTGCTTGTTCCTCAGGGTAGGCAGATTCCGCTACGCTCCGACATTACACCTCATTCTCCCGCGTGGAGGGCATACAACGC
CGGCTCGCAGCGTGTAAACGGCAGATTCCGCTACGCTCCGGAATAATTTCTCATTAATTATGCCCTACTCGCAGATTCCGCTACGCTCCGACATTACACCTCATTCTCCCGCGTGGAGGGCATACAACGC
CGGCTCGCAGCGTGTAAACGGCAGATTCCGCTACGCTCCGTTAGCCCTTTCTAAACATGTTGTGCTATAAGCAGATTCCGCTACGCTCCGACATTACACCTCATTCTCCCGCGTGGAGGGCATACAACGC
CGGCTCGCAGCGTGTAAACGGCAGATTCCGCTACGCTCCGttaaaaGCCATTCAAATCAATTAAGAGTCGGCAGATTCCGCTACGCTCCGACATTACACCTCATTCTCCCGCGTGGAGGGCATACAACGC
CGGCTCGCAGCGTGTAAACGGCAGATTCCGCTACGCTCCGTAAGAGCCCTCTAGTGGCCAACTTCTTAATGCAGATTCCGCTACGCTCCGACATTACACCTCATTCTCCCGCGTGGAGGGCATACAACGC
CGGCTCGCAGCGTGTAAACGGCAGATTCCGCTACGCTCCGAAAAAGAAACCTACACTGTCATTTAATGTCGCAGATTCCGCTACGCTCCGACATTACACCTCATTCTCCCGCGTGGAGGGCATACAACGC
CGGCTCGCAGCGTGTAAACGGCAGATTCCGCTACGCTCCGTTTCAATTTACATTACTCTTCACTCTCAACGCAGATTCCGCTACGCTCCGACATTACACCTCATTCTCCCGCGTGGAGGGCATACAACGC
CGGCTCGCAGCGTGTAAACGGCAGATTCCGCTACGCTCCGctgaacatggacttgcgattctgtgagatgGCAGATTCCGCTACGCTCCGACATTACACCTCATTCTCCCGCGTGGAGGGCATACAACGC
CGGCTCGCAGCGTGTAAACGGCAGATTCCGCTACGCTCCGtcacaacctaaacagaaagagaagagagagGCAGATTCCGCTACGCTCCGACATTACACCTCATTCTCCCGCGTGGAGGGCATACAACGC
CGGCTCGCAGCGTGTAAACGGCAGATTCCGCTACGCTCCGgaacatggacgttcacagtctctgctgtctGCAGATTCCGCTACGCTCCGACATTACACCTCATTCTCCCGCGTGGAGGGCATACAACGC
CGGCTCGCAGCGTGTAAACGGCAGATTCCGCTACGCTCCGgcatcccgtcatgccatgaacctatacaatGCAGATTCCGCTACGCTCCGACATTACACCTCATTCTCCCGCGTGGAGGGCATACAACGC
CGGCTCGCAGCGTGTAAACGGCAGATTCCGCTACGCTCCGttctttccctaagttgtctctgcctgctatGCAGATTCCGCTACGCTCCGACATTACACCTCATTCTCCCGCGTGGAGGGCATACAACGC
CGGCTCGCAGCGTGTAAACGGCAGATTCCGCTACGCTCCGtcagtgaaaaatgaaagtaCATAGAAAACGGCAGATTCCGCTACGCTCCGACATTACACCTCATTCTCCCGCGTGGAGGGCATACAACGC
CGGCTCGCAGCGTGTAAACGGCAGATTCCGCTACGCTCCGGCGAGCAACCTGGCCACGTGATCATAGCTTGCAGATTCCGCTACGCTCCGACATTACACCTCATTCTCCCGCGTGGAGGGCATACAACGC
CGGCTCGCAGCGTGTAAACGGCAGATTCCGCTACGCTCCGtagtgtaccagtggtatgcccACTCCCTTTGCAGATTCCGCTACGCTCCGACATTACACCTCATTCTCCCGCGTGGAGGGCATACAACGC
CGGCTCGCAGCGTGTAAACGGCAGATTCCGCTACGCTCCGAGCCTACCAATGTGAAAATGGTTACCACCTGCAGATTCCGCTACGCTCCGACATTACACCTCATTCTCCCGCGTGGAGGGCATACAACGC
CGGCTCGCAGCGTGTAAACGGCAGATTCCGCTACGCTCCGAGGTTTACAAGTAAGTTAATAGGTAAGAAGGCAGATTCCGCTACGCTCCGACATTACACCTCATTCTCCCGCGTGGAGGGCATACAACGC
CGGCTCGCAGCGTGTAAACGGCAGATTCCGCTACGCTCCGGTAAAAGCCAGGCAATTTCACCTCGAATGGGCAGATTCCGCTACGCTCCGACATTACACCTCATTCTCCCGCGTGGAGGGCATACAACGC
CGGCTCGCAGCGTGTAAACGGCAGATTCCGCTACGCTCCGAGATCATAACATTGTTGCGGTCAAGAAGGAGCAGATTCCGCTACGCTCCGACATTACACCTCATTCTCCCGCGTGGAGGGCATACAACGC
CGGCTCGCAGCGTGTAAACGGCAGATTCCGCTACGCTCCGCTAGACTTTGCACAAGGTTCTCAAGGTTTAGCAGATTCCGCTACGCTCCGACATTACACCTCATTCTCCCGCGTGGAGGGCATACAACGC
CGGCTCGCAGCGTGTAAACGGCAGATTCCGCTACGCTCCGGATAAGTGGGAAGGTCATGGAGGAAAAGTAGCAGATTCCGCTACGCTCCGACATTACACCTCATTCTCCCGCGTGGAGGGCATACAACGC
CGGCTCGCAGCGTGTAAACGGCAGATTCCGCTACGCTCCGATTAGACCCAGCTCAGGGAAGTGATGGACTGCAGATTCCGCTACGCTCCGACATTACACCTCATTCTCCCGCGTGGAGGGCATACAACGC
CGGCTCGCAGCGTGTAAACGGCAGATTCCGCTACGCTCCGAGTCACCATGGCAAGGAACATTCTCACCTCGCAGATTCCGCTACGCTCCGACATTACACCTCATTCTCCCGCGTGGAGGGCATACAACGC
CGGCTCGCAGCGTGTAAACGGCAGATTCCGCTACGCTCCGTCAGACTTAATTCGAGATATGCAGGCTGGcGCAGATTCCGCTACGCTCCGACATTACACCTCATTCTCCCGCGTGGAGGGCATACAACGC
CGGCTCGCAGCGTGTAAACGGCAGATTCCGCTACGCTCCGGAAAGCTGACTAATATATCCTGTCCAAGTTGCAGATTCCGCTACGCTCCGACATTACACCTCATTCTCCCGCGTGGAGGGCATACAACGC
CGGCTCGCAGCGTGTAAACGGCAGATTCCGCTACGCTCCGCAGAGTTTGGAAGGGGAATGAGAGGGTAGGGCAGATTCCGCTACGCTCCGACATTACACCTCATTCTCCCGCGTGGAGGGCATACAACGC
CGGCTCGCAGCGTGTAAACGGCAGATTCCGCTACGCTCCGGGAGATAGGATACTGAAAGTTAACAGAAACGCAGATTCCGCTACGCTCCGACATTACACCTCATTCTCCCGCGTGGAGGGCATACAACGC
CGGCTCGCAGCGTGTAAACGGCAGATTCCGCTACGCTCCGCTAAATTTAGAGGGTGAAGACATCTCTGACGCAGATTCCGCTACGCTCCGACATTACACCTCATTCTCCCGCGTGGAGGGCATACAACGC
CGGCTCGCAGCGTGTAAACGGCAGATTCCGCTACGCTCCGCTTGCCTGGTATCAGCTATAGGAATGCTCCGCAGATTCCGCTACGCTCCGACATTACACCTCATTCTCCCGCGTGGAGGGCATACAACGC
CGGCTCGCAGCGTGTAAACGGCAGATTCCGCTACGCTCCGcgcttgcctagaatgcaaaggtccttgagtGCAGATTCCGCTACGCTCCGACATTACACCTCATTCTCCCGCGTGGAGGGCATACAACGC
CGGCTCGCAGCGTGTAAACGGCAGATTCCGCTACGCTCCGgaatatacaaaCAACCAAATAAGAGGGTACGCAGATTCCGCTACGCTCCGACATTACACCTCATTCTCCCGCGTGGAGGGCATACAACGC
CGGCTCGCAGCGTGTAAACGGCAGATTCCGCTACGCTCCGGAACAGGTCACTGAGAAGGAAGAGCAGTGAGCAGATTCCGCTACGCTCCGACATTACACCTCATTCTCCCGCGTGGAGGGCATACAACGC
CGGCTCGCAGCGTGTAAACGGCAGATTCCGCTACGCTCCGGACAAGACAGTAAAGGGTTCAGGCATGTGTGCAGATTCCGCTACGCTCCGACATTACACCTCATTCTCCCGCGTGGAGGGCATACAACGC
CGGCTCGCAGCGTGTAAACGGCAGATTCCGCTACGCTCCGGAGAAGAAATCAGTTATGATCTCACTAGCAGCAGATTCCGCTACGCTCCGACATTACACCTCATTCTCCCGCGTGGAGGGCATACAACGC
CGGCTCGCAGCGTGTAAACGGCAGATTCCGCTACGCTCCGTTGTTTGGGTTGAATTATGAAGCTACTTTAGCAGATTCCGCTACGCTCCGACATTACACCTCATTCTCCCGCGTGGAGGGCATACAACGC
CGGCTCGCAGCGTGTAAACGGCAGATTCCGCTACGCTCCGGAGGGACTGTGGAGGATTTGTGCTTCAAACGCAGATTCCGCTACGCTCCGACATTACACCTCATTCTCCCGCGTGGAGGGCATACAACGC
CGGCTCGCAGCGTGTAAACGGCAGATTCCGCTACGCTCCGGGGTGGGGACAGAATACCTGCTAAGACTGCGCAGATTCCGCTACGCTCCGACATTACACCTCATTCTCCCGCGTGGAGGGCATACAACGC
CGGCTCGCAGCGTGTAAACGGCAGATTCCGCTACGCTCCGCGGAAGTCTGCAATAGAAGAATGGCTGGCAGCAGATTCCGCTACGCTCCGACATTACACCTCATTCTCCCGCGTGGAGGGCATACAACGC
CGGCTCGCAGCGTGTAAACGGCAGATTCCGCTACGCTCCGCAACAGGAGGGTATTGGTCCGTAAAATAGCGCAGATTCCGCTACGCTCCGACATTACACCTCATTCTCCCGCGTGGAGGGCATACAACGC
CGGCTCGCAGCGTGTAAACGGCAGATTCCGCTACGCTCCGTAGCCTAAATGCTGTCACTTCAGGGACAGTGCAGATTCCGCTACGCTCCGACATTACACCTCATTCTCCCGCGTGGAGGGCATACAACGC
CGGCTCGCAGCGTGTAAACGGCAGATTCCGCTACGCTCCGGCAATCTTTTCAGTACACATGCTGGTGTATGCAGATTCCGCTACGCTCCGACATTACACCTCATTCTCCCGCGTGGAGGGCATACAACGC
CGGCTCGCAGCGTGTAAACGGCAGATTCCGCTACGCTCCGagggtgatggtttttgtctgtgatcccagcGCAGATTCCGCTACGCTCCGACATTACACCTCATTCTCCCGCGTGGAGGGCATACAACGC
CGGCTCGCAGCGTGTAAACGGCAGATTCCGCTACGCTCCGGAAACAACAACAAAGCAAACAAACAAAGCCGCAGATTCCGCTACGCTCCGACATTACACCTCATTCTCCCGCGTGGAGGGCATACAACGC
CGGCTCGCAGCGTGTAAACGGCAGATTCCGCTACGCTCCGAAAGAAAGGCAACATCAGGCTGAGTTTCTTGCAGATTCCGCTACGCTCCGACATTACACCTCATTCTCCCGCGTGGAGGGCATACAACGC
CGGCTCGCAGCGTGTAAACGGCAGATTCCGCTACGCTCCGtaatgtgtgtatacacattcaggcatgcacGCAGATTCCGCTACGCTCCGACATTACACCTCATTCTCCCGCGTGGAGGGCATACAACGC
CGGCTCGCAGCGTGTAAACGGCAGATTCCGCTACGCTCCGcttttggaaggactggggatttaagccaggGCAGATTCCGCTACGCTCCGACATTACACCTCATTCTCCCGCGTGGAGGGCATACAACGC
CGGCTCGCAGCGTGTAAACGGCAGATTCCGCTACGCTCCGCAGTCCCTTAATGAGAGAGACACTTCGAAAGCAGATTCCGCTACGCTCCGACATTACACCTCATTCTCCCGCGTGGAGGGCATACAACGC
CGGCTCGCAGCGTGTAAACGGCAGATTCCGCTACGCTCCGCATTAATTATGCCCTACTCAAATTAGCCCTGCAGATTCCGCTACGCTCCGACATTACACCTCATTCTCCCGCGTGGAGGGCATACAACGC
CGGCTCGCAGCGTGTAAACGGCAGATTCCGCTACGCTCCGAGAGTCGGTATTAAGAGCCCTCTAGTGGCCGCAGATTCCGCTACGCTCCGACATTACACCTCATTCTCCCGCGTGGAGGGCATACAACGC
CGGCTCGCAGCGTGTAAACGGCAGATTCCGCTACGCTCCGcttgcgattctgtgagatgatgtcacaaccGCAGATTCCGCTACGCTCCGACATTACACCTCATTCTCCCGCGTGGAGGGCATACAACGC
CGGCTCGCAGCGTGTAAACGGCAGATTCCGCTACGCTCCGtgccatgaacctatacaatcccttctttccGCAGATTCCGCTACGCTCCGACATTACACCTCATTCTCCCGCGTGGAGGGCATACAACGC
CGGCTCGCAGCGTGTAAACGGCAGATTCCGCTACGCTCCGtgaaagtaCATAGAAAACGCAGTATTGAGGGCAGATTCCGCTACGCTCCGACATTACACCTCATTCTCCCGCGTGGAGGGCATACAACGC
CGGCTCGCAGCGTGTAAACGCCTTTCGGAGTAACCTCGAGCCACGTGATCACAGCTTTgtcaccatgagcCCTTTCGGAGTAACCTCGAGACATTACACCTCATTCTCCCGCGTGGAGGGCATACAACGC
CGGCTCGCAGCGTGTAAACGCCTTTCGGAGTAACCTCGAGtcgcgcgaccatagttttagaactgatttgCCTTTCGGAGTAACCTCGAGACATTACACCTCATTCTCCCGCGTGGAGGGCATACAACGC
CGGCTCGCAGCGTGTAAACGCCTTTCGGAGTAACCTCGAGggaaacagcctagagccataagccacaagaCCTTTCGGAGTAACCTCGAGACATTACACCTCATTCTCCCGCGTGGAGGGCATACAACGC
CGGCTCGCAGCGTGTAAACGCCTTTCGGAGTAACCTCGAGgtggctgtccgggtggaagtttggtagaagCCTTTCGGAGTAACCTCGAGACATTACACCTCATTCTCCCGCGTGGAGGGCATACAACGC
CGGCTCGCAGCGTGTAAACGCCTTTCGGAGTAACCTCGAGataatgagaaatcagtagagtgtatggcttCCTTTCGGAGTAACCTCGAGACATTACACCTCATTCTCCCGCGTGGAGGGCATACAACGC
CGGCTCGCAGCGTGTAAACGCCTTTCGGAGTAACCTCGAGgggtacagcatgaggcttcagagaggaagaCCTTTCGGAGTAACCTCGAGACATTACACCTCATTCTCCCGCGTGGAGGGCATACAACGC
CGGCTCGCAGCGTGTAAACGCCTTTCGGAGTAACCTCGAGgaggaggaggaggagccgttgtcctgggaaCCTTTCGGAGTAACCTCGAGACATTACACCTCATTCTCCCGCGTGGAGGGCATACAACGC
CGGCTCGCAGCGTGTAAACGCCTTTCGGAGTAACCTCGAGggctagaagctgatgatgtcatatcctggcCCTTTCGGAGTAACCTCGAGACATTACACCTCATTCTCCCGCGTGGAGGGCATACAACGC
CGGCTCGCAGCGTGTAAACGCCTTTCGGAGTAACCTCGAGggatttcctaaaagtttgaatgaggctggaCCTTTCGGAGTAACCTCGAGACATTACACCTCATTCTCCCGCGTGGAGGGCATACAACGC
CGGCTCGCAGCGTGTAAACGCCTTTCGGAGTAACCTCGAGaagtactgaactacattgacattttaagacCCTTTCGGAGTAACCTCGAGACATTACACCTCATTCTCCCGCGTGGAGGGCATACAACGC
CGGCTCGCAGCGTGTAAACGCCTTTCGGAGTAACCTCGAGccaggctggttgtggtcactgctcacagtgCCTTTCGGAGTAACCTCGAGACATTACACCTCATTCTCCCGCGTGGAGGGCATACAACGC
CGGCTCGCAGCGTGTAAACGCCTTTCGGAGTAACCTCGAGttcatagtgagggggtagagggctttaagtCCTTTCGGAGTAACCTCGAGACATTACACCTCATTCTCCCGCGTGGAGGGCATACAACGC
CGGCTCGCAGCGTGTAAACGCCTTTCGGAGTAACCTCGAGaggaaaggggtgagtctaaaggtacaggtgCCTTTCGGAGTAACCTCGAGACATTACACCTCATTCTCCCGCGTGGAGGGCATACAACGC
CGGCTCGCAGCGTGTAAACGCCTTTCGGAGTAACCTCGAGgggtggcagcccctctatgctaaaactctcCCTTTCGGAGTAACCTCGAGACATTACACCTCATTCTCCCGCGTGGAGGGCATACAACGC
CGGCTCGCAGCGTGTAAACGCCTTTCGGAGTAACCTCGAGgccattaacggaaaattgggacaagtggggCCTTTCGGAGTAACCTCGAGACATTACACCTCATTCTCCCGCGTGGAGGGCATACAACGC
CGGCTCGCAGCGTGTAAACGCCTTTCGGAGTAACCTCGAGCATGTCCTCCTTACCATGTCAAGTGCTGTCCCTTTCGGAGTAACCTCGAGACATTACACCTCATTCTCCCGCGTGGAGGGCATACAACGC
CGGCTCGCAGCGTGTAAACGCCTTTCGGAGTAACCTCGAGTATGACAGCAACAGCACACATGCCTAATATCCTTTCGGAGTAACCTCGAGACATTACACCTCATTCTCCCGCGTGGAGGGCATACAACGC
CGGCTCGCAGCGTGTAAACGCCTTTCGGAGTAACCTCGAGTCTCATCTCCCCACATTCTCAGTGTAAAGTCCTTTCGGAGTAACCTCGAGACATTACACCTCATTCTCCCGCGTGGAGGGCATACAACGC
CGGCTCGCAGCGTGTAAACGCCTTTCGGAGTAACCTCGAGCTGCCTGCTTCGGGGTTCTGAGATCTATCTCCTTTCGGAGTAACCTCGAGACATTACACCTCATTCTCCCGCGTGGAGGGCATACAACGC
CGGCTCGCAGCGTGTAAACGCCTTTCGGAGTAACCTCGAGCAATCATCACACCAACTGGAATCTACCCAGCCTTTCGGAGTAACCTCGAGACATTACACCTCATTCTCCCGCGTGGAGGGCATACAACGC
CGGCTCGCAGCGTGTAAACGCCTTTCGGAGTAACCTCGAGGGTAATAGAAAGCAGACAGGCGTGGTTAGCCCTTTCGGAGTAACCTCGAGACATTACACCTCATTCTCCCGCGTGGAGGGCATACAACGC
CGGCTCGCAGCGTGTAAACGCCTTTCGGAGTAACCTCGAGATTCTCTAAGGCCATTAAGACTAAGTCAGGCCTTTCGGAGTAACCTCGAGACATTACACCTCATTCTCCCGCGTGGAGGGCATACAACGC
CGGCTCGCAGCGTGTAAACGCCTTTCGGAGTAACCTCGAGAAGCGTGGTCCTTCCAAGTTCAGAGAGTAACCTTTCGGAGTAACCTCGAGACATTACACCTCATTCTCCCGCGTGGAGGGCATACAACGC
CGGCTCGCAGCGTGTAAACGCCTTTCGGAGTAACCTCGAGCTGCTGGGACAGGTGTGAGACCCTAACACACCTTTCGGAGTAACCTCGAGACATTACACCTCATTCTCCCGCGTGGAGGGCATACAACGC
CGGCTCGCAGCGTGTAAACGCCTTTCGGAGTAACCTCGAGCTGCCGCTGTTGTTATGAATTCACAGGCTTCCTTTCGGAGTAACCTCGAGACATTACACCTCATTCTCCCGCGTGGAGGGCATACAACGC
CGGCTCGCAGCGTGTAAACGCCTTTCGGAGTAACCTCGAGCTTTTAATGTAAAGTATTTCCAGGATCCGgCCTTTCGGAGTAACCTCGAGACATTACACCTCATTCTCCCGCGTGGAGGGCATACAACGC
CGGCTCGCAGCGTGTAAACGCCTTTCGGAGTAACCTCGAGtgctgtccttccagagggcctgagttgtttCCTTTCGGAGTAACCTCGAGACATTACACCTCATTCTCCCGCGTGGAGGGCATACAACGC
CGGCTCGCAGCGTGTAAACGCCTTTCGGAGTAACCTCGAGagaacctgaatgaagcagctcaaactcaccCCTTTCGGAGTAACCTCGAGACATTACACCTCATTCTCCCGCGTGGAGGGCATACAACGC
CGGCTCGCAGCGTGTAAACGCCTTTCGGAGTAACCTCGAGcactgcactcatgggcacaaccccaccaacCCTTTCGGAGTAACCTCGAGACATTACACCTCATTCTCCCGCGTGGAGGGCATACAACGC
CGGCTCGCAGCGTGTAAACGCCTTTCGGAGTAACCTCGAGaacCAACACTGTTTTATGAAAACTGTTTCCCCTTTCGGAGTAACCTCGAGACATTACACCTCATTCTCCCGCGTGGAGGGCATACAACGC
CGGCTCGCAGCGTGTAAACGCCTTTCGGAGTAACCTCGAGGTGACCTACATTAACAGAATGGCAAACTGCCCTTTCGGAGTAACCTCGAGACATTACACCTCATTCTCCCGCGTGGAGGGCATACAACGC
CGGCTCGCAGCGTGTAAACGCCTTTCGGAGTAACCTCGAGGCCACCCTGACGGATCCCTAGATACAAGATCCTTTCGGAGTAACCTCGAGACATTACACCTCATTCTCCCGCGTGGAGGGCATACAACGC
CGGCTCGCAGCGTGTAAACGCCTTTCGGAGTAACCTCGAGATGCTTTAGTTTGCAAATTCAACCCATGGTCCTTTCGGAGTAACCTCGAGACATTACACCTCATTCTCCCGCGTGGAGGGCATACAACGC
CGGCTCGCAGCGTGTAAACGCCTTTCGGAGTAACCTCGAGAATTACAGTTTCTAAGTTCTGTCATTTTGCCCTTTCGGAGTAACCTCGAGACATTACACCTCATTCTCCCGCGTGGAGGGCATACAACGC
CGGCTCGCAGCGTGTAAACGCCTTTCGGAGTAACCTCGAGAAGTTAATGCAATTCTTATGTAAGACACTGCCTTTCGGAGTAACCTCGAGACATTACACCTCATTCTCCCGCGTGGAGGGCATACAACGC
CGGCTCGCAGCGTGTAAACGCCTTTCGGAGTAACCTCGAGTACATCAAATATTAACTATGATCAAGCCACCCTTTCGGAGTAACCTCGAGACATTACACCTCATTCTCCCGCGTGGAGGGCATACAACGC
CGGCTCGCAGCGTGTAAACGCCTTTCGGAGTAACCTCGAGGCGGAGTCTCTTGTCAGTCACGTCCGTGATCCTTTCGGAGTAACCTCGAGACATTACACCTCATTCTCCCGCGTGGAGGGCATACAACGC
CGGCTCGCAGCGTGTAAACGCCTTTCGGAGTAACCTCGAGCTCTGTTCTGACTGCGACTCCTGTGGTGCTCCTTTCGGAGTAACCTCGAGACATTACACCTCATTCTCCCGCGTGGAGGGCATACAACGC
CGGCTCGCAGCGTGTAAACGCCTTTCGGAGTAACCTCGAGGACGTGAACCCCCATTTCCTTTTATTGTATCCTTTCGGAGTAACCTCGAGACATTACACCTCATTCTCCCGCGTGGAGGGCATACAACGC
CGGCTCGCAGCGTGTAAACGCCTTTCGGAGTAACCTCGAGAAATTCTTATTTACATTGAGATGATGCTGGCCTTTCGGAGTAACCTCGAGACATTACACCTCATTCTCCCGCGTGGAGGGCATACAACGC
CGGCTCGCAGCGTGTAAACGCCTTTCGGAGTAACCTCGAGGGACCACTTCCCATGGCCTCCCACTCACCCCCTTTCGGAGTAACCTCGAGACATTACACCTCATTCTCCCGCGTGGAGGGCATACAACGC
CGGCTCGCAGCGTGTAAACGCCTTTCGGAGTAACCTCGAGGCCTCCTGTCTGACTGTTAAAGCGATCTTTCCTTTCGGAGTAACCTCGAGACATTACACCTCATTCTCCCGCGTGGAGGGCATACAACGC
CGGCTCGCAGCGTGTAAACGCCTTTCGGAGTAACCTCGAGCAATGGCCAGGAGGTGCTGATCTCTGAGAACCTTTCGGAGTAACCTCGAGACATTACACCTCATTCTCCCGCGTGGAGGGCATACAACGC
CGGCTCGCAGCGTGTAAACGCCTTTCGGAGTAACCTCGAGCCATTCCCAGAGCTGAAGTGAAACTGAACACCTTTCGGAGTAACCTCGAGACATTACACCTCATTCTCCCGCGTGGAGGGCATACAACGC
CGGCTCGCAGCGTGTAAACGCCTTTCGGAGTAACCTCGAGGAATCCTATTTCCTGAAGGGAATTTTTATGCCTTTCGGAGTAACCTCGAGACATTACACCTCATTCTCCCGCGTGGAGGGCATACAACGC
CGGCTCGCAGCGTGTAAACGCCTTTCGGAGTAACCTCGAGtgtagaccaggttggccttgatctcgcaaaCCTTTCGGAGTAACCTCGAGACATTACACCTCATTCTCCCGCGTGGAGGGCATACAACGC
CGGCTCGCAGCGTGTAAACGCCTTTCGGAGTAACCTCGAGcctgagaactggCAGGTTTTTGAAGAAGAACCTTTCGGAGTAACCTCGAGACATTACACCTCATTCTCCCGCGTGGAGGGCATACAACGC
CGGCTCGCAGCGTGTAAACGCCTTTCGGAGTAACCTCGAGAGTTCTCTTCCCTGCAGGCCTGTACACCTTCCTTTCGGAGTAACCTCGAGACATTACACCTCATTCTCCCGCGTGGAGGGCATACAACGC
CGGCTCGCAGCGTGTAAACGCCTTTCGGAGTAACCTCGAGGTTACAATCACACACAGTACAGTTACCTACCCTTTCGGAGTAACCTCGAGACATTACACCTCATTCTCCCGCGTGGAGGGCATACAACGC
CGGCTCGCAGCGTGTAAACGCCTTTCGGAGTAACCTCGAGGACAGTCACCTCACACCCGTTTTCTCTATTCCTTTCGGAGTAACCTCGAGACATTACACCTCATTCTCCCGCGTGGAGGGCATACAACGC
CGGCTCGCAGCGTGTAAACGCCTTTCGGAGTAACCTCGAGTTTTTGATACAGCTGGTGTATTTCAAATAGCCTTTCGGAGTAACCTCGAGACATTACACCTCATTCTCCCGCGTGGAGGGCATACAACGC
CGGCTCGCAGCGTGTAAACGCCTTTCGGAGTAACCTCGAGTCAACATGTTCTTAGAATATCAAATGACACCCTTTCGGAGTAACCTCGAGACATTACACCTCATTCTCCCGCGTGGAGGGCATACAACGC
CGGCTCGCAGCGTGTAAACGCCTTTCGGAGTAACCTCGAGTTTTCAGCTTTACATGTATGCTTTGTGTGTCCTTTCGGAGTAACCTCGAGACATTACACCTCATTCTCCCGCGTGGAGGGCATACAACGC
CGGCTCGCAGCGTGTAAACGCCTTTCGGAGTAACCTCGAGccatggctatgtgtggaggtcacaggatggCCTTTCGGAGTAACCTCGAGACATTACACCTCATTCTCCCGCGTGGAGGGCATACAACGC
CGGCTCGCAGCGTGTAAACGCCTTTCGGAGTAACCTCGAGaggagccagtcctctctttccaccataaacCCTTTCGGAGTAACCTCGAGACATTACACCTCATTCTCCCGCGTGGAGGGCATACAACGC
CGGCTCGCAGCGTGTAAACGCCTTTCGGAGTAACCTCGAGggacacatttaggtctgcagacacctttgtCCTTTCGGAGTAACCTCGAGACATTACACCTCATTCTCCCGCGTGGAGGGCATACAACGC
CGGCTCGCAGCGTGTAAACGCCTTTCGGAGTAACCTCGAGgtTCAGGGTCTAATTCACATTTTTATTTCACCTTTCGGAGTAACCTCGAGACATTACACCTCATTCTCCCGCGTGGAGGGCATACAACGC
CGGCTCGCAGCGTGTAAACGCCTTTCGGAGTAACCTCGAGACACAGGGTCTATTCCTTAACTCTTTCCACCCTTTCGGAGTAACCTCGAGACATTACACCTCATTCTCCCGCGTGGAGGGCATACAACGC
CGGCTCGCAGCGTGTAAACGCCTTTCGGAGTAACCTCGAGTAAAGAAAGTGAACCAATAAAAGCCATGCACCTTTCGGAGTAACCTCGAGACATTACACCTCATTCTCCCGCGTGGAGGGCATACAACGC
CGGCTCGCAGCGTGTAAACGCCTTTCGGAGTAACCTCGAGCTTTGTCTTATGCGCTCCTGCTGAGGTTTTCCTTTCGGAGTAACCTCGAGACATTACACCTCATTCTCCCGCGTGGAGGGCATACAACGC
CGGCTCGCAGCGTGTAAACGCCTTTCGGAGTAACCTCGAGGAAATCCCAGTAGGCTGGGGCAACAAAAGCCCTTTCGGAGTAACCTCGAGACATTACACCTCATTCTCCCGCGTGGAGGGCATACAACGC
CGGCTCGCAGCGTGTAAACGCCTTTCGGAGTAACCTCGAGGAGAAAGGACTATCCAAGTCCAAAGCTGTTCCTTTCGGAGTAACCTCGAGACATTACACCTCATTCTCCCGCGTGGAGGGCATACAACGC
CGGCTCGCAGCGTGTAAACGCCTTTCGGAGTAACCTCGAGACATAAAACGCACTATGAAAATCCTGACGGCCTTTCGGAGTAACCTCGAGACATTACACCTCATTCTCCCGCGTGGAGGGCATACAACGC
CGGCTCGCAGCGTGTAAACGCCTTTCGGAGTAACCTCGAGCAGGCAGGAGCCTGGATATTTTCAGTGGTGCCTTTCGGAGTAACCTCGAGACATTACACCTCATTCTCCCGCGTGGAGGGCATACAACGC
CGGCTCGCAGCGTGTAAACGCCTTTCGGAGTAACCTCGAGGGCAGAGGTGGAGTTTGAGTGTCCTGATTCCCTTTCGGAGTAACCTCGAGACATTACACCTCATTCTCCCGCGTGGAGGGCATACAACGC
CGGCTCGCAGCGTGTAAACGCCTTTCGGAGTAACCTCGAGCTAGGCCCTGTAGACAGGGTTAAGgtaaccCCTTTCGGAGTAACCTCGAGACATTACACCTCATTCTCCCGCGTGGAGGGCATACAACGC
CGGCTCGCAGCGTGTAAACGCCTTTCGGAGTAACCTCGAGcccagtcagcaagggatatacatagtgagaCCTTTCGGAGTAACCTCGAGACATTACACCTCATTCTCCCGCGTGGAGGGCATACAACGC
CGGCTCGCAGCGTGTAAACGCCTTTCGGAGTAACCTCGAGagtcttagaaaGCCAGTGCTGGAGAAACAGCCTTTCGGAGTAACCTCGAGACATTACACCTCATTCTCCCGCGTGGAGGGCATACAACGC
CGGCTCGCAGCGTGTAAACGCCTTTCGGAGTAACCTCGAGAAAAAGAACCCCTCCAGTTTGCACAAGCATCCTTTCGGAGTAACCTCGAGACATTACACCTCATTCTCCCGCGTGGAGGGCATACAACGC
CGGCTCGCAGCGTGTAAACGCCTTTCGGAGTAACCTCGAGCTGCAAGTTTGCATTTAAGGGCAAGCTACCCCTTTCGGAGTAACCTCGAGACATTACACCTCATTCTCCCGCGTGGAGGGCATACAACGC
CGGCTCGCAGCGTGTAAACGCCTTTCGGAGTAACCTCGAGAAGGACATGAGCATCAAGCAACCATACCCCCCTTTCGGAGTAACCTCGAGACATTACACCTCATTCTCCCGCGTGGAGGGCATACAACGC
CGGCTCGCAGCGTGTAAACGCCTTTCGGAGTAACCTCGAGTCAAGGCTTTGCAGCAACCAATGGACCATGCCTTTCGGAGTAACCTCGAGACATTACACCTCATTCTCCCGCGTGGAGGGCATACAACGC
CGGCTCGCAGCGTGTAAACGCCTTTCGGAGTAACCTCGAGCCTGAGGCTGAAGCCGCTGGTCCTACAAGCCCTTTCGGAGTAACCTCGAGACATTACACCTCATTCTCCCGCGTGGAGGGCATACAACGC
CGGCTCGCAGCGTGTAAACGCCTTTCGGAGTAACCTCGAGGAACAGAGGGGAGAGAGACACACTAACAGCCCTTTCGGAGTAACCTCGAGACATTACACCTCATTCTCCCGCGTGGAGGGCATACAACGC
CGGCTCGCAGCGTGTAAACGCCTTTCGGAGTAACCTCGAGCAGGGCACAGACAAGGAAGAGGCTTCTAAACCTTTCGGAGTAACCTCGAGACATTACACCTCATTCTCCCGCGTGGAGGGCATACAACGC
CGGCTCGCAGCGTGTAAACGCCTTTCGGAGTAACCTCGAGTTTCTATTTGCTCAGGAAAAATCTTGAGAACCTTTCGGAGTAACCTCGAGACATTACACCTCATTCTCCCGCGTGGAGGGCATACAACGC
CGGCTCGCAGCGTGTAAACGCCTTTCGGAGTAACCTCGAGCTGCCAATGCTTACTGCACAGGGCAGACCGCCTTTCGGAGTAACCTCGAGACATTACACCTCATTCTCCCGCGTGGAGGGCATACAACGC
CGGCTCGCAGCGTGTAAACGCCTTTCGGAGTAACCTCGAGTGAGAATATGTCAACctgggtaaagcgagtCCTTTCGGAGTAACCTCGAGACATTACACCTCATTCTCCCGCGTGGAGGGCATACAACGC
CGGCTCGCAGCGTGTAAACGCCTTTCGGAGTAACCTCGAGgcttgggctacctaTCCTGGAATGTagacaCCTTTCGGAGTAACCTCGAGACATTACACCTCATTCTCCCGCGTGGAGGGCATACAACGC
CGGCTCGCAGCGTGTAAACGCCTTTCGGAGTAACCTCGAGacagacagactgacagaGTATCCTACCCTTCCTTTCGGAGTAACCTCGAGACATTACACCTCATTCTCCCGCGTGGAGGGCATACAACGC
CGGCTCGCAGCGTGTAAACGCCTTTCGGAGTAACCTCGAGAAGACAGTGTTCTCTATAGCTTCATATTTGCCTTTCGGAGTAACCTCGAGACATTACACCTCATTCTCCCGCGTGGAGGGCATACAACGC
CGGCTCGCAGCGTGTAAACGCCTTTCGGAGTAACCTCGAGTCCTCTTGAACCAAGTTGAGCTCTCTTTCCCCTTTCGGAGTAACCTCGAGACATTACACCTCATTCTCCCGCGTGGAGGGCATACAACGC
CGGCTCGCAGCGTGTAAACGCCTTTCGGAGTAACCTCGAGGCTGCTCATCTTCGTTGGCAGCTTTTTCTTCCTTTCGGAGTAACCTCGAGACATTACACCTCATTCTCCCGCGTGGAGGGCATACAACGC
CGGCTCGCAGCGTGTAAACGCCTTTCGGAGTAACCTCGAGGAGCTTTTCTTCAGTCATGGCCTTTTCTGTCCTTTCGGAGTAACCTCGAGACATTACACCTCATTCTCCCGCGTGGAGGGCATACAACGC
CGGCTCGCAGCGTGTAAACGCCTTTCGGAGTAACCTCGAGCTCTGCTCCCACGGGGTTCTGATTTTGCTCCCTTTCGGAGTAACCTCGAGACATTACACCTCATTCTCCCGCGTGGAGGGCATACAACGC
CGGCTCGCAGCGTGTAAACGCCTTTCGGAGTAACCTCGAGAATGGGGAACAAGGGTGTGATGTGGTCATACCTTTCGGAGTAACCTCGAGACATTACACCTCATTCTCCCGCGTGGAGGGCATACAACGC
CGGCTCGCAGCGTGTAAACGCCTTTCGGAGTAACCTCGAGGCCAGGATCCTTGGGATTTCAAATCCAATTCCTTTCGGAGTAACCTCGAGACATTACACCTCATTCTCCCGCGTGGAGGGCATACAACGC
CGGCTCGCAGCGTGTAAACGCCTTTCGGAGTAACCTCGAGGTGCCTGCCAGAAATCAATAGATGGAAGCCCCTTTCGGAGTAACCTCGAGACATTACACCTCATTCTCCCGCGTGGAGGGCATACAACGC
CGGCTCGCAGCGTGTAAACGCCTTTCGGAGTAACCTCGAGGGCAGTCGGGGCCTCACGCTGGGTCTGAACCCTTTCGGAGTAACCTCGAGACATTACACCTCATTCTCCCGCGTGGAGGGCATACAACGC
CGGCTCGCAGCGTGTAAACGCCTTTCGGAGTAACCTCGAGGTGTCCTTTTTAATGCCCCTCCTTTGGTGTCCTTTCGGAGTAACCTCGAGACATTACACCTCATTCTCCCGCGTGGAGGGCATACAACGC
CGGCTCGCAGCGTGTAAACGCCTTTCGGAGTAACCTCGAGCCCGAGGCATTGGGAGCCAGTGTTTCTCAGCCTTTCGGAGTAACCTCGAGACATTACACCTCATTCTCCCGCGTGGAGGGCATACAACGC
CGGCTCGCAGCGTGTAAACGCCTTTCGGAGTAACCTCGAGTCCCCAGCTGAAGCTTTTGCCTCTCAGTgcCCTTTCGGAGTAACCTCGAGACATTACACCTCATTCTCCCGCGTGGAGGGCATACAACGC
CGGCTCGCAGCGTGTAAACGCCTTTCGGAGTAACCTCGAGctcctcccagggctcctcTTTCTCAGTCTCCCTTTCGGAGTAACCTCGAGACATTACACCTCATTCTCCCGCGTGGAGGGCATACAACGC
CGGCTCGCAGCGTGTAAACGCCTTTCGGAGTAACCTCGAGATCTGACTGGTTACAGTTTCAACTGCTGCTCCTTTCGGAGTAACCTCGAGACATTACACCTCATTCTCCCGCGTGGAGGGCATACAACGC
CGGCTCGCAGCGTGTAAACGCCTTTCGGAGTAACCTCGAGACTTTACCAGGGGTCAGCAGCAGCTTTGGGCCTTTCGGAGTAACCTCGAGACATTACACCTCATTCTCCCGCGTGGAGGGCATACAACGC
CGGCTCGCAGCGTGTAAACGCCTTTCGGAGTAACCTCGAGTTTTTCTGGCATAATGTAGGGGGAAGAGGCCCTTTCGGAGTAACCTCGAGACATTACACCTCATTCTCCCGCGTGGAGGGCATACAACGC
CGGCTCGCAGCGTGTAAACGCCTTTCGGAGTAACCTCGAGTCTAAGAGGGTCCGAATGACCCTTCCATACCCTTTCGGAGTAACCTCGAGACATTACACCTCATTCTCCCGCGTGGAGGGCATACAACGC
CGGCTCGCAGCGTGTAAACGCCTTTCGGAGTAACCTCGAGTGAATATATTTCACGATCAGAAGAATCTGTCCTTTCGGAGTAACCTCGAGACATTACACCTCATTCTCCCGCGTGGAGGGCATACAACGC
CGGCTCGCAGCGTGTAAACGCCTTTCGGAGTAACCTCGAGACTGAAACTACTGATTTATTCCTGAGGACTCCTTTCGGAGTAACCTCGAGACATTACACCTCATTCTCCCGCGTGGAGGGCATACAACGC
CGGCTCGCAGCGTGTAAACGCCTTTCGGAGTAACCTCGAGTCTCGGTGTCTGGCATGCTTTGATATATCACCTTTCGGAGTAACCTCGAGACATTACACCTCATTCTCCCGCGTGGAGGGCATACAACGC
CGGCTCGCAGCGTGTAAACGCCTTTCGGAGTAACCTCGAGCCTGCCACTGAATGACTCCTTGCAATCCTCCCTTTCGGAGTAACCTCGAGACATTACACCTCATTCTCCCGCGTGGAGGGCATACAACGC
CGGCTCGCAGCGTGTAAACGCCTTTCGGAGTAACCTCGAGTGTCTTTATTAAAGCCAAACCTGCCTGTCCCCTTTCGGAGTAACCTCGAGACATTACACCTCATTCTCCCGCGTGGAGGGCATACAACGC
CGGCTCGCAGCGTGTAAACGCCTTTCGGAGTAACCTCGAGTGCCAGCTTCCTCTCCTGTACAGAGGAATTCCTTTCGGAGTAACCTCGAGACATTACACCTCATTCTCCCGCGTGGAGGGCATACAACGC
CGGCTCGCAGCGTGTAAACGCCTTTCGGAGTAACCTCGAGACACACTGCCTTGAAGTCAATAGAAACCACCCTTTCGGAGTAACCTCGAGACATTACACCTCATTCTCCCGCGTGGAGGGCATACAACGC
CGGCTCGCAGCGTGTAAACGCCTTTCGGAGTAACCTCGAGTGTGGAAAGTACAACTTGGTAAATATTTTGCCTTTCGGAGTAACCTCGAGACATTACACCTCATTCTCCCGCGTGGAGGGCATACAACGC
CGGCTCGCAGCGTGTAAACGCCTTTCGGAGTAACCTCGAGCCTCCTTTTATGGCATACTGAAAATGAAGCCCTTTCGGAGTAACCTCGAGACATTACACCTCATTCTCCCGCGTGGAGGGCATACAACGC
CGGCTCGCAGCGTGTAAACGCCTTTCGGAGTAACCTCGAGGGGGAGGCTTCCTAGGGTTCTTCCCTAAGGCCTTTCGGAGTAACCTCGAGACATTACACCTCATTCTCCCGCGTGGAGGGCATACAACGC
CGGCTCGCAGCGTGTAAACGCCTTTCGGAGTAACCTCGAGTTTTTCTACATGTGCACCACTTGTGTGAGCCCTTTCGGAGTAACCTCGAGACATTACACCTCATTCTCCCGCGTGGAGGGCATACAACGC
CGGCTCGCAGCGTGTAAACGCCTTTCGGAGTAACCTCGAGAAGCGAAGGCTCGCATTTACTGGAGCATGCCCTTTCGGAGTAACCTCGAGACATTACACCTCATTCTCCCGCGTGGAGGGCATACAACGC
CGGCTCGCAGCGTGTAAACGCCTTTCGGAGTAACCTCGAGCCTGCTCTAGACACTAGGATTCAGTGCTTTCCTTTCGGAGTAACCTCGAGACATTACACCTCATTCTCCCGCGTGGAGGGCATACAACGC
CGGCTCGCAGCGTGTAAACGCCTTTCGGAGTAACCTCGAGggggcgaatacggaaacagcctagagccatCCTTTCGGAGTAACCTCGAGACATTACACCTCATTCTCCCGCGTGGAGGGCATACAACGC
CGGCTCGCAGCGTGTAAACGCCTTTCGGAGTAACCTCGAGtcagtagagtgtatggcttttcagacagggCCTTTCGGAGTAACCTCGAGACATTACACCTCATTCTCCCGCGTGGAGGGCATACAACGC
CGGCTCGCAGCGTGTAAACGCCTTTCGGAGTAACCTCGAGaagtttgaatgaggctggatccaaaagtacCCTTTCGGAGTAACCTCGAGACATTACACCTCATTCTCCCGCGTGGAGGGCATACAACGC
CGGCTCGCAGCGTGTAAACGCCTTTCGGAGTAACCTCGAGtttaagacagaaacagccaggctggttgtgCCTTTCGGAGTAACCTCGAGACATTACACCTCATTCTCCCGCGTGGAGGGCATACAACGC
CGGCTCGCAGCGTGTAAACGCCTTTCGGAGTAACCTCGAGgagtctaaaggtacaggtgaggagggtggcCCTTTCGGAGTAACCTCGAGACATTACACCTCATTCTCCCGCGTGGAGGGCATACAACGC
CGGCTCGCAGCGTGTAAACGCCTTTCGGAGTAACCTCGAGaaaattgggacaagtgggggtgggggtaggCCTTTCGGAGTAACCTCGAGACATTACACCTCATTCTCCCGCGTGGAGGGCATACAACGC
CGGCTCGCAGCGTGTAAACGCCTTTCGGAGTAACCTCGAGCCTAATATGTTGAGAGGGGGCCTCCTGGAACCTTTCGGAGTAACCTCGAGACATTACACCTCATTCTCCCGCGTGGAGGGCATACAACGC
CGGCTCGCAGCGTGTAAACGCCTTTCGGAGTAACCTCGAGGCAGACAGGCGTGGTTAGCCACATTCTCTACCTTTCGGAGTAACCTCGAGACATTACACCTCATTCTCCCGCGTGGAGGGCATACAACGC
CGGCTCGCAGCGTGTAAACGCCTTTCGGAGTAACCTCGAGTTCCAAGTTCAGAGAGTAAGTCAAACACCTCCTTTCGGAGTAACCTCGAGACATTACACCTCATTCTCCCGCGTGGAGGGCATACAACGC
CGGCTCGCAGCGTGTAAACGCCTTTCGGAGTAACCTCGAGAAGTATTTCCAGGATCCGgggattgctcagCCTTTCGGAGTAACCTCGAGACATTACACCTCATTCTCCCGCGTGGAGGGCATACAACGC
CGGCTCGCAGCGTGTAAACGCCTTTCGGAGTAACCTCGAGagttgtttctcagaacctgaatgaagcagcCCTTTCGGAGTAACCTCGAGACATTACACCTCATTCTCCCGCGTGGAGGGCATACAACGC
CGGCTCGCAGCGTGTAAACGCCTTTCGGAGTAACCTCGAGCTGTTTCCTAAGTGACCTACATTAACAGAACCTTTCGGAGTAACCTCGAGACATTACACCTCATTCTCCCGCGTGGAGGGCATACAACGC
CGGCTCGCAGCGTGTAAACGCCTTTCGGAGTAACCTCGAGTACAAGATGGAATGCTTTAGTTTGCAAATTCCTTTCGGAGTAACCTCGAGACATTACACCTCATTCTCCCGCGTGGAGGGCATACAACGC
CGGCTCGCAGCGTGTAAACGCCTTTCGGAGTAACCTCGAGATTCTTATGTAAGACACTGGTAGATTTACACCTTTCGGAGTAACCTCGAGACATTACACCTCATTCTCCCGCGTGGAGGGCATACAACGC
CGGCTCGCAGCGTGTAAACGCCTTTCGGAGTAACCTCGAGCCACTTGATGCAGAGTGGAGAATCGTCCAACCTTTCGGAGTAACCTCGAGACATTACACCTCATTCTCCCGCGTGGAGGGCATACAACGC
CGGCTCGCAGCGTGTAAACGCCTTTCGGAGTAACCTCGAGGACTGTTAAAGCGATCTTTCCTCTCCCTGGCCTTTCGGAGTAACCTCGAGACATTACACCTCATTCTCCCGCGTGGAGGGCATACAACGC
CGGCTCGCAGCGTGTAAACGCCTTTCGGAGTAACCTCGAGACTGAACAAAAGAATCCTATTTCCTGAAGGCCTTTCGGAGTAACCTCGAGACATTACACCTCATTCTCCCGCGTGGAGGGCATACAACGC
CGGCTCGCAGCGTGTAAACGCCTTTCGGAGTAACCTCGAGCTGCAGGCCTGTACACCTTCCTGTTACAATCCTTTCGGAGTAACCTCGAGACATTACACCTCATTCTCCCGCGTGGAGGGCATACAACGC
CGGCTCGCAGCGTGTAAACGCCTTTCGGAGTAACCTCGAGCTACCTGTGTGGACAGTCACCTCACACCCGCCTTTCGGAGTAACCTCGAGACATTACACCTCATTCTCCCGCGTGGAGGGCATACAACGC
CGGCTCGCAGCGTGTAAACGCCTTTCGGAGTAACCTCGAGATGACACAAAGTTTTCAGCTTTACATGTATCCTTTCGGAGTAACCTCGAGACATTACACCTCATTCTCCCGCGTGGAGGGCATACAACGC
CGGCTCGCAGCGTGTAAACGCCTTTCGGAGTAACCTCGAGctctctttccaccataaacgccctggggacCCTTTCGGAGTAACCTCGAGACATTACACCTCATTCTCCCGCGTGGAGGGCATACAACGC
CGGCTCGCAGCGTGTAAACGCCTTTCGGAGTAACCTCGAGTTCACATTTTTATTTCAAATTCACACAGGGCCTTTCGGAGTAACCTCGAGACATTACACCTCATTCTCCCGCGTGGAGGGCATACAACGC
CGGCTCGCAGCGTGTAAACGCCTTTCGGAGTAACCTCGAGAACCAATAAAAGCCATGCACTGCTTTGTCTCCTTTCGGAGTAACCTCGAGACATTACACCTCATTCTCCCGCGTGGAGGGCATACAACGC
CGGCTCGCAGCGTGTAAACGCCTTTCGGAGTAACCTCGAGATCCAAGTCCAAAGCTGTTCTAACATAAAACCTTTCGGAGTAACCTCGAGACATTACACCTCATTCTCCCGCGTGGAGGGCATACAACGC
CGGCTCGCAGCGTGTAAACGCCTTTCGGAGTAACCTCGAGAGTTTGAGTGTCCTGATTCATCGCTCCCTACCTTTCGGAGTAACCTCGAGACATTACACCTCATTCTCCCGCGTGGAGGGCATACAACGC
CGGCTCGCAGCGTGTAAACGCCTTTCGGAGTAACCTCGAGtagtgagaccaagtcttagaaaGCCAGTGCCCTTTCGGAGTAACCTCGAGACATTACACCTCATTCTCCCGCGTGGAGGGCATACAACGC
CGGCTCGCAGCGTGTAAACGCCTTTCGGAGTAACCTCGAGCATTTAAGGGCAAGCTACCTAGAAGGACATCCTTTCGGAGTAACCTCGAGACATTACACCTCATTCTCCCGCGTGGAGGGCATACAACGC
CGGCTCGCAGCGTGTAAACGCCTTTCGGAGTAACCTCGAGCCGCTGGTCCTACAAGCACTACTGAACAGACCTTTCGGAGTAACCTCGAGACATTACACCTCATTCTCCCGCGTGGAGGGCATACAACGC
CGGCTCGCAGCGTGTAAACGCCTTTCGGAGTAACCTCGAGTGAGAATACCTCCAGGGACCTGCCAATGCTCCTTTCGGAGTAACCTCGAGACATTACACCTCATTCTCCCGCGTGGAGGGCATACAACGC
CGGCTCGCAGCGTGTAAACGCCTTTCGGAGTAACCTCGAGctaTCCTGGAATGTagacagatgacagacaCCTTTCGGAGTAACCTCGAGACATTACACCTCATTCTCCCGCGTGGAGGGCATACAACGC
CGGCTCGCAGCGTGTAAACGCCTTTCGGAGTAACCTCGAGCATATTTGTTCTCCTCTTGAACCAAGTTGACCTTTCGGAGTAACCTCGAGACATTACACCTCATTCTCCCGCGTGGAGGGCATACAACGC
CGGCTCGCAGCGTGTAAACGCCTTTCGGAGTAACCTCGAGTTTTCTGTACTTTCCTCGACGTTGACTTGCCCTTTCGGAGTAACCTCGAGACATTACACCTCATTCTCCCGCGTGGAGGGCATACAACGC
CGGCTCGCAGCGTGTAAACGCCTTTCGGAGTAACCTCGAGTGGGATTTCAAATCCAATTTGTGTCTCTGACCTTTCGGAGTAACCTCGAGACATTACACCTCATTCTCCCGCGTGGAGGGCATACAACGC
CGGCTCGCAGCGTGTAAACGCCTTTCGGAGTAACCTCGAGGTCTGAACAGGGTGTCCTTTTTAATGCCCCCCTTTCGGAGTAACCTCGAGACATTACACCTCATTCTCCCGCGTGGAGGGCATACAACGC
CGGCTCGCAGCGTGTAAACGCCTTTCGGAGTAACCTCGAGTCAGTCTCTACATCTGACTGGTTACAGTTTCCTTTCGGAGTAACCTCGAGACATTACACCTCATTCTCCCGCGTGGAGGGCATACAACGC
CGGCTCGCAGCGTGTAAACGCCTTTCGGAGTAACCTCGAGTTCCATACGTGTGAATATATTTCACGATCACCTTTCGGAGTAACCTCGAGACATTACACCTCATTCTCCCGCGTGGAGGGCATACAACGC
CGGCTCGCAGCGTGTAAACGCCTTTCGGAGTAACCTCGAGTGATTTATTCCTGAGGACTCTCCAAATATCCCTTTCGGAGTAACCTCGAGACATTACACCTCATTCTCCCGCGTGGAGGGCATACAACGC
CGGCTCGCAGCGTGTAAACGCCTTTCGGAGTAACCTCGAGCAATCCTCTCCTGTCTTTATTAAAGCCAAACCTTTCGGAGTAACCTCGAGACATTACACCTCATTCTCCCGCGTGGAGGGCATACAACGC
CGGCTCGCAGCGTGTAAACGCCTTTCGGAGTAACCTCGAGCAACTTGGTAAATATTTTGTTCCCTCCTTTCCTTTCGGAGTAACCTCGAGACATTACACCTCATTCTCCCGCGTGGAGGGCATACAACGC
CGGCTCGCAGCGTGTAAACGCCTTTCGGAGTAACCTCGAGCACTAGGATTCAGTGCTTTCTACAGGAACTCCTTTCGGAGTAACCTCGAGACATTACACCTCATTCTCCCGCGTGGAGGGCATACAACGC
CGGCTCGCAGCGTGTAAACGGTATCCGTTCCCGACAAGCGCAAACTTCAAGCCAAGCTACTAAATGCCCCGTATCCGTTCCCGACAAGCGACATTACACCTCATTCTCCCGCGTGGAGGGCATACAACGC
CGGCTCGCAGCGTGTAAACGGTATCCGTTCCCGACAAGCGATCTATGAAGTGGGGAAGGGGTACCTTGGAGTATCCGTTCCCGACAAGCGACATTACACCTCATTCTCCCGCGTGGAGGGCATACAACGC
CGGCTCGCAGCGTGTAAACGGTATCCGTTCCCGACAAGCGGAGGTTTGCCCACACGTACAGGGTGACATTGTATCCGTTCCCGACAAGCGACATTACACCTCATTCTCCCGCGTGGAGGGCATACAACGC
CGGCTCGCAGCGTGTAAACGGTATCCGTTCCCGACAAGCGATCTTTGATGATTTTCTCCATATTCCCAGTGTATCCGTTCCCGACAAGCGACATTACACCTCATTCTCCCGCGTGGAGGGCATACAACGC
CGGCTCGCAGCGTGTAAACGGTATCCGTTCCCGACAAGCGCAGATCTGCTAAGTTACTAGCTTGCTGTAAGTATCCGTTCCCGACAAGCGACATTACACCTCATTCTCCCGCGTGGAGGGCATACAACGC
CGGCTCGCAGCGTGTAAACGGTATCCGTTCCCGACAAGCGAAAACACAACAGAACCTGACAAAGTCTCTCGTATCCGTTCCCGACAAGCGACATTACACCTCATTCTCCCGCGTGGAGGGCATACAACGC
CGGCTCGCAGCGTGTAAACGGTATCCGTTCCCGACAAGCGCTTGGGAAGGTGCACAATCACTGGATTCTTGTATCCGTTCCCGACAAGCGACATTACACCTCATTCTCCCGCGTGGAGGGCATACAACGC
CGGCTCGCAGCGTGTAAACGGTATCCGTTCCCGACAAGCGGTTATTAAAAGAATAATCTGGGTAAATGGCGTATCCGTTCCCGACAAGCGACATTACACCTCATTCTCCCGCGTGGAGGGCATACAACGC
CGGCTCGCAGCGTGTAAACGGTATCCGTTCCCGACAAGCGTGATCTTTCTAGGAAAATAATACTTCAgagGTATCCGTTCCCGACAAGCGACATTACACCTCATTCTCCCGCGTGGAGGGCATACAACGC
CGGCTCGCAGCGTGTAAACGGTATCCGTTCCCGACAAGCGccaaggagatggctcactggttaaagtgacGTATCCGTTCCCGACAAGCGACATTACACCTCATTCTCCCGCGTGGAGGGCATACAACGC
CGGCTCGCAGCGTGTAAACGGTATCCGTTCCCGACAAGCGcatgtgtgaggactaaagtttgagtcccccGTATCCGTTCCCGACAAGCGACATTACACCTCATTCTCCCGCGTGGAGGGCATACAACGC
CGGCTCGCAGCGTGTAAACGGTATCCGTTCCCGACAAGCGgggggcttcctgcagtatgagcctaatgagGTATCCGTTCCCGACAAGCGACATTACACCTCATTCTCCCGCGTGGAGGGCATACAACGC
CGGCTCGCAGCGTGTAAACGGTATCCGTTCCCGACAAGCGggggtgggaactcctggaggaagctggctaGTATCCGTTCCCGACAAGCGACATTACACCTCATTCTCCCGCGTGGAGGGCATACAACGC
CGGCTCGCAGCGTGTAAACGGTATCCGTTCCCGACAAGCGatcagccctattgagaggtctgggttcagtGTATCCGTTCCCGACAAGCGACATTACACCTCATTCTCCCGCGTGGAGGGCATACAACGC
CGGCTCGCAGCGTGTAAACGGTATCCGTTCCCGACAAGCGctctgcctcagcaatcaaggtgaaCTTTGAGTATCCGTTCCCGACAAGCGACATTACACCTCATTCTCCCGCGTGGAGGGCATACAACGC
CGGCTCGCAGCGTGTAAACGGTATCCGTTCCCGACAAGCGTCATATGCACAGGTACCCAAGTGTGCAAATGTATCCGTTCCCGACAAGCGACATTACACCTCATTCTCCCGCGTGGAGGGCATACAACGC
CGGCTCGCAGCGTGTAAACGGTATCCGTTCCCGACAAGCGCACTTACACAGGAGACAATAAAAGATCAGCGTATCCGTTCCCGACAAGCGACATTACACCTCATTCTCCCGCGTGGAGGGCATACAACGC
CGGCTCGCAGCGTGTAAACGGTATCCGTTCCCGACAAGCGCTGGCTATCTTCCCTGTCTTCATCTGTCTCGTATCCGTTCCCGACAAGCGACATTACACCTCATTCTCCCGCGTGGAGGGCATACAACGC
CGGCTCGCAGCGTGTAAACGGTATCCGTTCCCGACAAGCGCGTCCTGACTCCCTTTCATTTCTGTGAGGTGTATCCGTTCCCGACAAGCGACATTACACCTCATTCTCCCGCGTGGAGGGCATACAACGC
CGGCTCGCAGCGTGTAAACGGTATCCGTTCCCGACAAGCGGCTAGCAAGTACTCTACCCAGCAATGTTTCGTATCCGTTCCCGACAAGCGACATTACACCTCATTCTCCCGCGTGGAGGGCATACAACGC
CGGCTCGCAGCGTGTAAACGGTATCCGTTCCCGACAAGCGGTTCCCCCGGTTTTCCTGATGCACTAAGGGGTATCCGTTCCCGACAAGCGACATTACACCTCATTCTCCCGCGTGGAGGGCATACAACGC
CGGCTCGCAGCGTGTAAACGGTATCCGTTCCCGACAAGCGCCAATGTCTCTACCTCAACCGCAACATAATGTATCCGTTCCCGACAAGCGACATTACACCTCATTCTCCCGCGTGGAGGGCATACAACGC
CGGCTCGCAGCGTGTAAACGGTATCCGTTCCCGACAAGCGTAAGATGAAAAGTACTGTACTTTCTCTTAGGTATCCGTTCCCGACAAGCGACATTACACCTCATTCTCCCGCGTGGAGGGCATACAACGC
CGGCTCGCAGCGTGTAAACGGTATCCGTTCCCGACAAGCGACATCTTCGTCACTGATCAACCCACACACTGTATCCGTTCCCGACAAGCGACATTACACCTCATTCTCCCGCGTGGAGGGCATACAACGC
CGGCTCGCAGCGTGTAAACGGTATCCGTTCCCGACAAGCGTTATTCCGTTTGTCCTACAATACGCACAGCGTATCCGTTCCCGACAAGCGACATTACACCTCATTCTCCCGCGTGGAGGGCATACAACGC
CGGCTCGCAGCGTGTAAACGGTATCCGTTCCCGACAAGCGGAGCTCAGCACTCTGCAGCCCTGTTTAGACGTATCCGTTCCCGACAAGCGACATTACACCTCATTCTCCCGCGTGGAGGGCATACAACGC
CGGCTCGCAGCGTGTAAACGGTATCCGTTCCCGACAAGCGCCAGCGGGGCCGCCCAGGGACGGGTTCCCAGTATCCGTTCCCGACAAGCGACATTACACCTCATTCTCCCGCGTGGAGGGCATACAACGC
CGGCTCGCAGCGTGTAAACGGTATCCGTTCCCGACAAGCGCCCCAGGCAAAATGGCTGAACGCAACCTATGTATCCGTTCCCGACAAGCGACATTACACCTCATTCTCCCGCGTGGAGGGCATACAACGC
CGGCTCGCAGCGTGTAAACGGTATCCGTTCCCGACAAGCGGCCTGTAGGCTGTGTTCTGAGGATTCTCCAGTATCCGTTCCCGACAAGCGACATTACACCTCATTCTCCCGCGTGGAGGGCATACAACGC
CGGCTCGCAGCGTGTAAACGGTATCCGTTCCCGACAAGCGTATAAAACACATTCATGGGAGAATTAAGACGTATCCGTTCCCGACAAGCGACATTACACCTCATTCTCCCGCGTGGAGGGCATACAACGC
CGGCTCGCAGCGTGTAAACGGTATCCGTTCCCGACAAGCGGCCATGTATCAGGACTTTGACCTTGTGAGTGTATCCGTTCCCGACAAGCGACATTACACCTCATTCTCCCGCGTGGAGGGCATACAACGC
CGGCTCGCAGCGTGTAAACGGTATCCGTTCCCGACAAGCGATGAAGCTCGCTGGCTCAGTTATTTGGATGGTATCCGTTCCCGACAAGCGACATTACACCTCATTCTCCCGCGTGGAGGGCATACAACGC
CGGCTCGCAGCGTGTAAACGGTATCCGTTCCCGACAAGCGCGTCACTGGTGAGATTTTTGGGGATGAAATGTATCCGTTCCCGACAAGCGACATTACACCTCATTCTCCCGCGTGGAGGGCATACAACGC
CGGCTCGCAGCGTGTAAACGGTATCCGTTCCCGACAAGCGTAACACACAAACTTTTGAATGGTGTAAGGAGTATCCGTTCCCGACAAGCGACATTACACCTCATTCTCCCGCGTGGAGGGCATACAACGC
CGGCTCGCAGCGTGTAAACGGTATCCGTTCCCGACAAGCGTCTCTATAAATTATAGCAAAGTTAGAGAGCGTATCCGTTCCCGACAAGCGACATTACACCTCATTCTCCCGCGTGGAGGGCATACAACGC
CGGCTCGCAGCGTGTAAACGGTATCCGTTCCCGACAAGCGGAACTCATGGTACTGTCTTTTAAGTCTCATGTATCCGTTCCCGACAAGCGACATTACACCTCATTCTCCCGCGTGGAGGGCATACAACGC
CGGCTCGCAGCGTGTAAACGGTATCCGTTCCCGACAAGCGCTTTCAAAATAAAAACTGGAGAAAACTAGGGTATCCGTTCCCGACAAGCGACATTACACCTCATTCTCCCGCGTGGAGGGCATACAACGC
CGGCTCGCAGCGTGTAAACGGTATCCGTTCCCGACAAGCGTCAGTAATTGTGATCTATATCATCAGCTATGTATCCGTTCCCGACAAGCGACATTACACCTCATTCTCCCGCGTGGAGGGCATACAACGC
CGGCTCGCAGCGTGTAAACGGTATCCGTTCCCGACAAGCGTAAATTCAGTGAACTTTGGCAAATATAAGGGTATCCGTTCCCGACAAGCGACATTACACCTCATTCTCCCGCGTGGAGGGCATACAACGC
CGGCTCGCAGCGTGTAAACGGTATCCGTTCCCGACAAGCGACGAGCTTTTGGCTGATAATGTTTTGTCTCGTATCCGTTCCCGACAAGCGACATTACACCTCATTCTCCCGCGTGGAGGGCATACAACGC
CGGCTCGCAGCGTGTAAACGGTATCCGTTCCCGACAAGCGTATAAACAGTTGTTAAGTCACAGAAGTATGGTATCCGTTCCCGACAAGCGACATTACACCTCATTCTCCCGCGTGGAGGGCATACAACGC
CGGCTCGCAGCGTGTAAACGGTATCCGTTCCCGACAAGCGCCTTCATCTCCTTGATTTGTCCTGAATACTGTATCCGTTCCCGACAAGCGACATTACACCTCATTCTCCCGCGTGGAGGGCATACAACGC
CGGCTCGCAGCGTGTAAACGGTATCCGTTCCCGACAAGCGAGGTTTTTAGAGACCTAAGTGGACCAGGACGTATCCGTTCCCGACAAGCGACATTACACCTCATTCTCCCGCGTGGAGGGCATACAACGC
CGGCTCGCAGCGTGTAAACGGTATCCGTTCCCGACAAGCGTGAAGGCAGCCTGTTAAAGTTAGTGCTGTAGTATCCGTTCCCGACAAGCGACATTACACCTCATTCTCCCGCGTGGAGGGCATACAACGC
CGGCTCGCAGCGTGTAAACGGTATCCGTTCCCGACAAGCGATACCGCCCGTACTCGAAGAAGTAGTTCTGGTATCCGTTCCCGACAAGCGACATTACACCTCATTCTCCCGCGTGGAGGGCATACAACGC
CGGCTCGCAGCGTGTAAACGGTATCCGTTCCCGACAAGCGCGTTGATCTTCAGGCTGAGCAGCTCTTGTAGTATCCGTTCCCGACAAGCGACATTACACCTCATTCTCCCGCGTGGAGGGCATACAACGC
CGGCTCGCAGCGTGTAAACGGTATCCGTTCCCGACAAGCGTCCAGCTCATATGTCGGAGTTTCCAGTAAAGTATCCGTTCCCGACAAGCGACATTACACCTCATTCTCCCGCGTGGAGGGCATACAACGC
CGGCTCGCAGCGTGTAAACGGTATCCGTTCCCGACAAGCGCAACTGAAATATAAAGAATATCACATCACGGTATCCGTTCCCGACAAGCGACATTACACCTCATTCTCCCGCGTGGAGGGCATACAACGC
CGGCTCGCAGCGTGTAAACGGTATCCGTTCCCGACAAGCGTTCTTCTGTAACTTAAGATCACAGAAAAAGGTATCCGTTCCCGACAAGCGACATTACACCTCATTCTCCCGCGTGGAGGGCATACAACGC
CGGCTCGCAGCGTGTAAACGGTATCCGTTCCCGACAAGCGATCTATCCCAAAGAATTCCCTTGTATGTGTGTATCCGTTCCCGACAAGCGACATTACACCTCATTCTCCCGCGTGGAGGGCATACAACGC
CGGCTCGCAGCGTGTAAACGGTATCCGTTCCCGACAAGCGGGCACGGAGGTCTCGGTGGCCAGCGTAGAGGTATCCGTTCCCGACAAGCGACATTACACCTCATTCTCCCGCGTGGAGGGCATACAACGC
CGGCTCGCAGCGTGTAAACGGTATCCGTTCCCGACAAGCGGCCACTTCATCAGCTGAGACCAGCGGATGTGTATCCGTTCCCGACAAGCGACATTACACCTCATTCTCCCGCGTGGAGGGCATACAACGC
CGGCTCGCAGCGTGTAAACGGTATCCGTTCCCGACAAGCGCATGTTAGCTGATCTTCCATTATTGTTGAAGTATCCGTTCCCGACAAGCGACATTACACCTCATTCTCCCGCGTGGAGGGCATACAACGC
CGGCTCGCAGCGTGTAAACGGTATCCGTTCCCGACAAGCGGACTGGATTTTCCTCCATGCTGGGATAGAAGTATCCGTTCCCGACAAGCGACATTACACCTCATTCTCCCGCGTGGAGGGCATACAACGC
CGGCTCGCAGCGTGTAAACGGTATCCGTTCCCGACAAGCGTTTTTCATAATGATCCAACTTAGTTGTGTCGTATCCGTTCCCGACAAGCGACATTACACCTCATTCTCCCGCGTGGAGGGCATACAACGC
CGGCTCGCAGCGTGTAAACGGTATCCGTTCCCGACAAGCGGTGTAAGCTAGTGTGGTGGCTCTCTGGAGGGTATCCGTTCCCGACAAGCGACATTACACCTCATTCTCCCGCGTGGAGGGCATACAACGC
CGGCTCGCAGCGTGTAAACGGTATCCGTTCCCGACAAGCGTGAGGGATGACTTTatcctgcctccatcatGTATCCGTTCCCGACAAGCGACATTACACCTCATTCTCCCGCGTGGAGGGCATACAACGC
CGGCTCGCAGCGTGTAAACGGTATCCGTTCCCGACAAGCGacgtccttaaaactcccttaatgatggggtGTATCCGTTCCCGACAAGCGACATTACACCTCATTCTCCCGCGTGGAGGGCATACAACGC
CGGCTCGCAGCGTGTAAACGGTATCCGTTCCCGACAAGCGagccactgagcatgcaaagcgcccagagaaGTATCCGTTCCCGACAAGCGACATTACACCTCATTCTCCCGCGTGGAGGGCATACAACGC
CGGCTCGCAGCGTGTAAACGGTATCCGTTCCCGACAAGCGtcgggaaaccatagcaaccttccttacacaGTATCCGTTCCCGACAAGCGACATTACACCTCATTCTCCCGCGTGGAGGGCATACAACGC
CGGCTCGCAGCGTGTAAACGGTATCCGTTCCCGACAAGCGcctgtgcacgtcttcatctggaggtttataGTATCCGTTCCCGACAAGCGACATTACACCTCATTCTCCCGCGTGGAGGGCATACAACGC
CGGCTCGCAGCGTGTAAACGGTATCCGTTCCCGACAAGCGcagttttctctgtttggtgggccgttataaGTATCCGTTCCCGACAAGCGACATTACACCTCATTCTCCCGCGTGGAGGGCATACAACGC
CGGCTCGCAGCGTGTAAACGGTATCCGTTCCCGACAAGCGcgcggagagagtttagggaatcctgtttagGTATCCGTTCCCGACAAGCGACATTACACCTCATTCTCCCGCGTGGAGGGCATACAACGC
CGGCTCGCAGCGTGTAAACGGTATCCGTTCCCGACAAGCGacaggtaacctggggatgcttggcagacatGTATCCGTTCCCGACAAGCGACATTACACCTCATTCTCCCGCGTGGAGGGCATACAACGC
CGGCTCGCAGCGTGTAAACGGTATCCGTTCCCGACAAGCGagaggcttgtgggatcaaacccttaacacaGTATCCGTTCCCGACAAGCGACATTACACCTCATTCTCCCGCGTGGAGGGCATACAACGC
CGGCTCGCAGCGTGTAAACGGTATCCGTTCCCGACAAGCGgggattatgctaactctggctagttaacacGTATCCGTTCCCGACAAGCGACATTACACCTCATTCTCCCGCGTGGAGGGCATACAACGC
CGGCTCGCAGCGTGTAAACGGTATCCGTTCCCGACAAGCGcattaaactcgacatacccaggtgatgtccGTATCCGTTCCCGACAAGCGACATTACACCTCATTCTCCCGCGTGGAGGGCATACAACGC
CGGCTCGCAGCGTGTAAACGGTATCCGTTCCCGACAAGCGGGGGGTCGGGATGGGCATATACATTTGGTGGTATCCGTTCCCGACAAGCGACATTACACCTCATTCTCCCGCGTGGAGGGCATACAACGC
CGGCTCGCAGCGTGTAAACGGTATCCGTTCCCGACAAGCGGTGTGTGTCAGGGAATTTTGATACATATTAGTATCCGTTCCCGACAAGCGACATTACACCTCATTCTCCCGCGTGGAGGGCATACAACGC
CGGCTCGCAGCGTGTAAACGGTATCCGTTCCCGACAAGCGGTTTGGGGTTCCACACAGATTAGggtgtatGTATCCGTTCCCGACAAGCGACATTACACCTCATTCTCCCGCGTGGAGGGCATACAACGC
CGGCTCGCAGCGTGTAAACGGTATCCGTTCCCGACAAGCGtgtgtgtgcatatgtaaatgtgtgtgtataGTATCCGTTCCCGACAAGCGACATTACACCTCATTCTCCCGCGTGGAGGGCATACAACGC
CGGCTCGCAGCGTGTAAACGGTATCCGTTCCCGACAAGCGgtgtttgtgagtgtatgAGGGTTTTTATACGTATCCGTTCCCGACAAGCGACATTACACCTCATTCTCCCGCGTGGAGGGCATACAACGC
CGGCTCGCAGCGTGTAAACGGTATCCGTTCCCGACAAGCGAAGTCTGTATCTTTTCTTTGATTTTGTTGGGTATCCGTTCCCGACAAGCGACATTACACCTCATTCTCCCGCGTGGAGGGCATACAACGC
CGGCTCGCAGCGTGTAAACGGTATCCGTTCCCGACAAGCGTCATGAGTTAAGAGAATTTCTATCTGTCAGGTATCCGTTCCCGACAAGCGACATTACACCTCATTCTCCCGCGTGGAGGGCATACAACGC
CGGCTCGCAGCGTGTAAACGGTATCCGTTCCCGACAAGCGTGGGTGACTATCAACAGTGGGGCTTTAAACGTATCCGTTCCCGACAAGCGACATTACACCTCATTCTCCCGCGTGGAGGGCATACAACGC
CGGCTCGCAGCGTGTAAACGGTATCCGTTCCCGACAAGCGTTCCCCTCACTTCCAATCACCTTTCCACATGTATCCGTTCCCGACAAGCGACATTACACCTCATTCTCCCGCGTGGAGGGCATACAACGC
CGGCTCGCAGCGTGTAAACGGTATCCGTTCCCGACAAGCGGTCATGGGTGGCTGCTCTCTCATCTCTCCAGTATCCGTTCCCGACAAGCGACATTACACCTCATTCTCCCGCGTGGAGGGCATACAACGC
CGGCTCGCAGCGTGTAAACGGTATCCGTTCCCGACAAGCGGCTGTGCGCTCGCGCATCCTTTCAATGTAAGTATCCGTTCCCGACAAGCGACATTACACCTCATTCTCCCGCGTGGAGGGCATACAACGC
CGGCTCGCAGCGTGTAAACGGTATCCGTTCCCGACAAGCGTGTTTGTGATTAAGAAACCTCATCGGATATGTATCCGTTCCCGACAAGCGACATTACACCTCATTCTCCCGCGTGGAGGGCATACAACGC
CGGCTCGCAGCGTGTAAACGGTATCCGTTCCCGACAAGCGCAAGCTAGAAACGATGCAAGTCTGGTCCTCGTATCCGTTCCCGACAAGCGACATTACACCTCATTCTCCCGCGTGGAGGGCATACAACGC
CGGCTCGCAGCGTGTAAACGGTATCCGTTCCCGACAAGCGCAGAGTGTATCTGGTCCTGTCATTCATAGTGTATCCGTTCCCGACAAGCGACATTACACCTCATTCTCCCGCGTGGAGGGCATACAACGC
CGGCTCGCAGCGTGTAAACGGTATCCGTTCCCGACAAGCGCAGCCACTCTAGTGCATTTTGTTCTTACTGGTATCCGTTCCCGACAAGCGACATTACACCTCATTCTCCCGCGTGGAGGGCATACAACGC
CGGCTCGCAGCGTGTAAACGGTATCCGTTCCCGACAAGCGTCTGTGCGTGCTTGTAAAGGATTGTGAGCCGTATCCGTTCCCGACAAGCGACATTACACCTCATTCTCCCGCGTGGAGGGCATACAACGC
CGGCTCGCAGCGTGTAAACGGTATCCGTTCCCGACAAGCGATCACAGGCAGACTGTAGAGTATCCATCTGGTATCCGTTCCCGACAAGCGACATTACACCTCATTCTCCCGCGTGGAGGGCATACAACGC
CGGCTCGCAGCGTGTAAACGGTATCCGTTCCCGACAAGCGAATGGCTTCCAGAGTTTTCCCATGGCCTAAGTATCCGTTCCCGACAAGCGACATTACACCTCATTCTCCCGCGTGGAGGGCATACAACGC
CGGCTCGCAGCGTGTAAACGGTATCCGTTCCCGACAAGCGTTTTTCCCTCAGTATGTTTTCTTACATGAGGTATCCGTTCCCGACAAGCGACATTACACCTCATTCTCCCGCGTGGAGGGCATACAACGC
CGGCTCGCAGCGTGTAAACGGTATCCGTTCCCGACAAGCGACCCATCTTATTTGCAGATACAGAAGTTAGGTATCCGTTCCCGACAAGCGACATTACACCTCATTCTCCCGCGTGGAGGGCATACAACGC
CGGCTCGCAGCGTGTAAACGGTATCCGTTCCCGACAAGCGATTGTGGCCATTTTTACCTTCACTAAGAAGGTATCCGTTCCCGACAAGCGACATTACACCTCATTCTCCCGCGTGGAGGGCATACAACGC
CGGCTCGCAGCGTGTAAACGGTATCCGTTCCCGACAAGCGATATGAACAAGACACAGCAACAGGCTTAAAGTATCCGTTCCCGACAAGCGACATTACACCTCATTCTCCCGCGTGGAGGGCATACAACGC
CGGCTCGCAGCGTGTAAACGGTATCCGTTCCCGACAAGCGTCACAGGGAGACTTAAAAGGTAATAaagagGTATCCGTTCCCGACAAGCGACATTACACCTCATTCTCCCGCGTGGAGGGCATACAACGC
CGGCTCGCAGCGTGTAAACGGTATCCGTTCCCGACAAGCGaggaggGAAGGGCAGAGTAGAGAAGTTCTAGTATCCGTTCCCGACAAGCGACATTACACCTCATTCTCCCGCGTGGAGGGCATACAACGC
CGGCTCGCAGCGTGTAAACGGTATCCGTTCCCGACAAGCGCTGGGAGGATCCTGACATTCCCTTACAAACGTATCCGTTCCCGACAAGCGACATTACACCTCATTCTCCCGCGTGGAGGGCATACAACGC
CGGCTCGCAGCGTGTAAACGGTATCCGTTCCCGACAAGCGCTCTAATGAAGCCATTTCCCAATTCCTAAAGTATCCGTTCCCGACAAGCGACATTACACCTCATTCTCCCGCGTGGAGGGCATACAACGC
CGGCTCGCAGCGTGTAAACGGTATCCGTTCCCGACAAGCGAGCACTGGGCCTTAGGGGAACACTTAAAACGTATCCGTTCCCGACAAGCGACATTACACCTCATTCTCCCGCGTGGAGGGCATACAACGC
CGGCTCGCAGCGTGTAAACGGTATCCGTTCCCGACAAGCGACCATAGCAACAGAAGTCAGCTGGGAATACGTATCCGTTCCCGACAAGCGACATTACACCTCATTCTCCCGCGTGGAGGGCATACAACGC
CGGCTCGCAGCGTGTAAACGGTATCCGTTCCCGACAAGCGCACTGAGTAGGAAAAGCTCTGCTTTGTAAGGTATCCGTTCCCGACAAGCGACATTACACCTCATTCTCCCGCGTGGAGGGCATACAACGC
CGGCTCGCAGCGTGTAAACGGTATCCGTTCCCGACAAGCGGGCAGGCAGGGCTCAGCACAGCCCTGCGTGGTATCCGTTCCCGACAAGCGACATTACACCTCATTCTCCCGCGTGGAGGGCATACAACGC
CGGCTCGCAGCGTGTAAACGGTATCCGTTCCCGACAAGCGTACTTACCGACAGCACCAGTTTGCTTTTCTGTATCCGTTCCCGACAAGCGACATTACACCTCATTCTCCCGCGTGGAGGGCATACAACGC
CGGCTCGCAGCGTGTAAACGGTATCCGTTCCCGACAAGCGTCACTTGTTCAAAGGCCTGGTTCTTCTCCTGTATCCGTTCCCGACAAGCGACATTACACCTCATTCTCCCGCGTGGAGGGCATACAACGC
CGGCTCGCAGCGTGTAAACGGTATCCGTTCCCGACAAGCGACGTGTTCATTTCCTGGGCAACCCAAGGGTGTATCCGTTCCCGACAAGCGACATTACACCTCATTCTCCCGCGTGGAGGGCATACAACGC
CGGCTCGCAGCGTGTAAACGGTATCCGTTCCCGACAAGCGCCATCACACTCCGTGTAGTGCTTCCACTGGGTATCCGTTCCCGACAAGCGACATTACACCTCATTCTCCCGCGTGGAGGGCATACAACGC
CGGCTCGCAGCGTGTAAACGGTATCCGTTCCCGACAAGCGCAGATTCGCGAGGGTCACAGTCACGAAAACGTATCCGTTCCCGACAAGCGACATTACACCTCATTCTCCCGCGTGGAGGGCATACAACGC
CGGCTCGCAGCGTGTAAACGGTATCCGTTCCCGACAAGCGACCAAAGAGCAAAGTAGCATTTAAAAGTTGGTATCCGTTCCCGACAAGCGACATTACACCTCATTCTCCCGCGTGGAGGGCATACAACGC
CGGCTCGCAGCGTGTAAACGGTATCCGTTCCCGACAAGCGAAGGGAACAtgtacacactgccatgtgcatGTATCCGTTCCCGACAAGCGACATTACACCTCATTCTCCCGCGTGGAGGGCATACAACGC
CGGCTCGCAGCGTGTAAACGGTATCCGTTCCCGACAAGCGgtcagagaacagccttcgggagccatttcaGTATCCGTTCCCGACAAGCGACATTACACCTCATTCTCCCGCGTGGAGGGCATACAACGC
CGGCTCGCAGCGTGTAAACGGTATCCGTTCCCGACAAGCGggcttgaactcaagttaccaggctgggcggGTATCCGTTCCCGACAAGCGACATTACACCTCATTCTCCCGCGTGGAGGGCATACAACGC
CGGCTCGCAGCGTGTAAACGGTATCCGTTCCCGACAAGCGatttatccattgagccatcttgccagtcccGTATCCGTTCCCGACAAGCGACATTACACCTCATTCTCCCGCGTGGAGGGCATACAACGC
CGGCTCGCAGCGTGTAAACGGTATCCGTTCCCGACAAGCGTTTGTTTGAAATCTGAAGCCTCAACATAAGGTATCCGTTCCCGACAAGCGACATTACACCTCATTCTCCCGCGTGGAGGGCATACAACGC
CGGCTCGCAGCGTGTAAACGGTATCCGTTCCCGACAAGCGCACAATTTACACAACCAGTACTGATATAAAGTATCCGTTCCCGACAAGCGACATTACACCTCATTCTCCCGCGTGGAGGGCATACAACGC
CGGCTCGCAGCGTGTAAACGGTATCCGTTCCCGACAAGCGTATGACCAAAGAAACGAACTCAAATAAGCAGTATCCGTTCCCGACAAGCGACATTACACCTCATTCTCCCGCGTGGAGGGCATACAACGC
CGGCTCGCAGCGTGTAAACGGTATCCGTTCCCGACAAGCGCCCACCTCCCTCCACACATGCTTCCTCCttGTATCCGTTCCCGACAAGCGACATTACACCTCATTCTCCCGCGTGGAGGGCATACAACGC
CGGCTCGCAGCGTGTAAACGGTATCCGTTCCCGACAAGCGcatggaacacctgtgtagaccagactgttcGTATCCGTTCCCGACAAGCGACATTACACCTCATTCTCCCGCGTGGAGGGCATACAACGC
CGGCTCGCAGCGTGTAAACGGTATCCGTTCCCGACAAGCGctcacagagactccccctacatgctgtgatGTATCCGTTCCCGACAAGCGACATTACACCTCATTCTCCCGCGTGGAGGGCATACAACGC
CGGCTCGCAGCGTGTAAACGGTATCCGTTCCCGACAAGCGcaccacatatctagcccgttagggtcctttGTATCCGTTCCCGACAAGCGACATTACACCTCATTCTCCCGCGTGGAGGGCATACAACGC
CGGCTCGCAGCGTGTAAACGGTATCCGTTCCCGACAAGCGtctaaatactttccagtctccaccattcacGTATCCGTTCCCGACAAGCGACATTACACCTCATTCTCCCGCGTGGAGGGCATACAACGC
CGGCTCGCAGCGTGTAAACGGTATCCGTTCCCGACAAGCGgacacaaattctgtgtactttcatgcatttGTATCCGTTCCCGACAAGCGACATTACACCTCATTCTCCCGCGTGGAGGGCATACAACGC
CGGCTCGCAGCGTGTAAACGGTATCCGTTCCCGACAAGCGggtttgctttccagttcCCTCTGACTGATGGTATCCGTTCCCGACAAGCGACATTACACCTCATTCTCCCGCGTGGAGGGCATACAACGC
CGGCTCGCAGCGTGTAAACGGTATCCGTTCCCGACAAGCGATGCTGTCCACGTAAATTCTGCATGTCATCGTATCCGTTCCCGACAAGCGACATTACACCTCATTCTCCCGCGTGGAGGGCATACAACGC
CGGCTCGCAGCGTGTAAACGGTATCCGTTCCCGACAAGCGCTGTGCTTATTTTAAACTCTTAACGTTGTGGTATCCGTTCCCGACAAGCGACATTACACCTCATTCTCCCGCGTGGAGGGCATACAACGC
CGGCTCGCAGCGTGTAAACGGTATCCGTTCCCGACAAGCGGTGACATTCTCATCTTTGATGATTTTCTCCGTATCCGTTCCCGACAAGCGACATTACACCTCATTCTCCCGCGTGGAGGGCATACAACGC
CGGCTCGCAGCGTGTAAACGGTATCCGTTCCCGACAAGCGGCACAATCACTGGATTCTTTGTGTTATTAAGTATCCGTTCCCGACAAGCGACATTACACCTCATTCTCCCGCGTGGAGGGCATACAACGC
CGGCTCGCAGCGTGTAAACGGTATCCGTTCCCGACAAGCGgcagtatgagcctaatgaggcaggggtgggGTATCCGTTCCCGACAAGCGACATTACACCTCATTCTCCCGCGTGGAGGGCATACAACGC
CGGCTCGCAGCGTGTAAACGGTATCCGTTCCCGACAAGCGcaatcaaggtgaaCTTTGAGCCTCATATGCGTATCCGTTCCCGACAAGCGACATTACACCTCATTCTCCCGCGTGGAGGGCATACAACGC
CGGCTCGCAGCGTGTAAACGGTATCCGTTCCCGACAAGCGCTTTCATTTCTGTGAGGTGCCAAGTGAGCAGTATCCGTTCCCGACAAGCGACATTACACCTCATTCTCCCGCGTGGAGGGCATACAACGC
CGGCTCGCAGCGTGTAAACGGTATCCGTTCCCGACAAGCGGTACTGTACTTTCTCTTAGTAAACATCTTCGTATCCGTTCCCGACAAGCGACATTACACCTCATTCTCCCGCGTGGAGGGCATACAACGC
CGGCTCGCAGCGTGTAAACGGTATCCGTTCCCGACAAGCGCCCAGGGACGGGTTCCCAACCAAAAGACCCGTATCCGTTCCCGACAAGCGACATTACACCTCATTCTCCCGCGTGGAGGGCATACAACGC
CGGCTCGCAGCGTGTAAACGGTATCCGTTCCCGACAAGCGATTAAGACTCTGGGCCATGTATCAGGACTTGTATCCGTTCCCGACAAGCGACATTACACCTCATTCTCCCGCGTGGAGGGCATACAACGC
CGGCTCGCAGCGTGTAAACGGTATCCGTTCCCGACAAGCGTGTAAGGAAAGAAAAGAGAGACAAAGAAAAGTATCCGTTCCCGACAAGCGACATTACACCTCATTCTCCCGCGTGGAGGGCATACAACGC
CGGCTCGCAGCGTGTAAACGGTATCCGTTCCCGACAAGCGTCAGCTATCTCATATTGGTTTGTAAAGTATGTATCCGTTCCCGACAAGCGACATTACACCTCATTCTCCCGCGTGGAGGGCATACAACGC
CGGCTCGCAGCGTGTAAACGGTATCCGTTCCCGACAAGCGTGAATACTGAAAGGTTTTTAGAGACCTAAGGTATCCGTTCCCGACAAGCGACATTACACCTCATTCTCCCGCGTGGAGGGCATACAACGC
CGGCTCGCAGCGTGTAAACGGTATCCGTTCCCGACAAGCGGCAGCTCTTGTAGGCGCAGAATTGACCCTTGTATCCGTTCCCGACAAGCGACATTACACCTCATTCTCCCGCGTGGAGGGCATACAACGC
CGGCTCGCAGCGTGTAAACGGTATCCGTTCCCGACAAGCGAAAAAGAAAACATCTATCCCAAAGAATTCCGTATCCGTTCCCGACAAGCGACATTACACCTCATTCTCCCGCGTGGAGGGCATACAACGC
CGGCTCGCAGCGTGTAAACGGTATCCGTTCCCGACAAGCGTTGTTGAACAAGACTGGATTTTCCTCCATGGTATCCGTTCCCGACAAGCGACATTACACCTCATTCTCCCGCGTGGAGGGCATACAACGC
CGGCTCGCAGCGTGTAAACGGTATCCGTTCCCGACAAGCGtccatcatgatacgtccttaaaactcccttGTATCCGTTCCCGACAAGCGACATTACACCTCATTCTCCCGCGTGGAGGGCATACAACGC
CGGCTCGCAGCGTGTAAACGGTATCCGTTCCCGACAAGCGgtttggtgggccgttataacagaatgtctcGTATCCGTTCCCGACAAGCGACATTACACCTCATTCTCCCGCGTGGAGGGCATACAACGC
CGGCTCGCAGCGTGTAAACGGTATCCGTTCCCGACAAGCGaactctggctagttaacactagcattaaacGTATCCGTTCCCGACAAGCGACATTACACCTCATTCTCCCGCGTGGAGGGCATACAACGC
CGGCTCGCAGCGTGTAAACGGTATCCGTTCCCGACAAGCGatgtaaatgtgtgtgtatatgtctggattgGTATCCGTTCCCGACAAGCGACATTACACCTCATTCTCCCGCGTGGAGGGCATACAACGC
CGGCTCGCAGCGTGTAAACGGTATCCGTTCCCGACAAGCGGAGAATTTCTATCTGTCAGTTCTGGGTGACGTATCCGTTCCCGACAAGCGACATTACACCTCATTCTCCCGCGTGGAGGGCATACAACGC
CGGCTCGCAGCGTGTAAACGGTATCCGTTCCCGACAAGCGCTGCTCTCTCATCTCTCCACCCCTCGTGCTGTATCCGTTCCCGACAAGCGACATTACACCTCATTCTCCCGCGTGGAGGGCATACAACGC
CGGCTCGCAGCGTGTAAACGGTATCCGTTCCCGACAAGCGGTTTGAGGTTCCAGCCACTCTAGTGCATTTGTATCCGTTCCCGACAAGCGACATTACACCTCATTCTCCCGCGTGGAGGGCATACAACGC
CGGCTCGCAGCGTGTAAACGGTATCCGTTCCCGACAAGCGTCCATCTGCAGTTTCAATGGCTTCCAGAGTGTATCCGTTCCCGACAAGCGACATTACACCTCATTCTCCCGCGTGGAGGGCATACAACGC
CGGCTCGCAGCGTGTAAACGGTATCCGTTCCCGACAAGCGTTTACCTTCACTAAGAAGGTAAATATGAACGTATCCGTTCCCGACAAGCGACATTACACCTCATTCTCCCGCGTGGAGGGCATACAACGC
CGGCTCGCAGCGTGTAAACGGTATCCGTTCCCGACAAGCGAAGTTCTAACCCTGGGAGGATCCTGACATTGTATCCGTTCCCGACAAGCGACATTACACCTCATTCTCCCGCGTGGAGGGCATACAACGC
CGGCTCGCAGCGTGTAAACGGTATCCGTTCCCGACAAGCGCTTAAAACCCACACCATAGCAACAGAAGTCGTATCCGTTCCCGACAAGCGACATTACACCTCATTCTCCCGCGTGGAGGGCATACAACGC
CGGCTCGCAGCGTGTAAACGGTATCCGTTCCCGACAAGCGCTTCTCCTCTTCCCACAGGCTAATGAACGTGTATCCGTTCCCGACAAGCGACATTACACCTCATTCTCCCGCGTGGAGGGCATACAACGC
CGGCTCGCAGCGTGTAAACGGTATCCGTTCCCGACAAGCGAAGTAGCATTTAAAAGTTGCAGGTTTTACTGTATCCGTTCCCGACAAGCGACATTACACCTCATTCTCCCGCGTGGAGGGCATACAACGC
CGGCTCGCAGCGTGTAAACGGTATCCGTTCCCGACAAGCGAACATAAGTACCACAATTTACACAACCAGTGTATCCGTTCCCGACAAGCGACATTACACCTCATTCTCCCGCGTGGAGGGCATACAACGC
CGGCTCGCAGCGTGTAAACGGTATCCGTTCCCGACAAGCGtgtgtagaccagactgttcttgaactcacaGTATCCGTTCCCGACAAGCGACATTACACCTCATTCTCCCGCGTGGAGGGCATACAACGC
CGGCTCGCAGCGTGTAAACGGTATCCGTTCCCGACAAGCGccattcactgggacacaaattctgtgtactGTATCCGTTCCCGACAAGCGACATTACACCTCATTCTCCCGCGTGGAGGGCATACAACGC
CGGCTCGCAGCGTGTAAACGGTATCCGTTCCCGACAAGCGTTAAACTCTTAACGTTGTGTCCTGTTCAATGTATCCGTTCCCGACAAGCGACATTACACCTCATTCTCCCGCGTGGAGGGCATACAACGC
CGGCTCGCAGCGTGTAAACGAGTCCGTGTAACGCGTAAGTTCTCACAGTTGCATTGTCTCCAAAGTTATGAGTCCGTGTAACGCGTAAGTACATTACACCTCATTCTCCCGCGTGGAGGGCATACAACGC
CGGCTCGCAGCGTGTAAACGAGTCCGTGTAACGCGTAAGTTCCGATTAAACTAAACGGCCTGACACACCCAGTCCGTGTAACGCGTAAGTACATTACACCTCATTCTCCCGCGTGGAGGGCATACAACGC
CGGCTCGCAGCGTGTAAACGAGTCCGTGTAACGCGTAAGTtgtgtgtgtgtctgtATCtatgtctacataAGTCCGTGTAACGCGTAAGTACATTACACCTCATTCTCCCGCGTGGAGGGCATACAACGC
CGGCTCGCAGCGTGTAAACGAGTCCGTGTAACGCGTAAGTggccagaagagggcattagaatcattatctAGTCCGTGTAACGCGTAAGTACATTACACCTCATTCTCCCGCGTGGAGGGCATACAACGC
CGGCTCGCAGCGTGTAAACGAGTCCGTGTAACGCGTAAGTtctgcctttcttttgaggcagagtctctctAGTCCGTGTAACGCGTAAGTACATTACACCTCATTCTCCCGCGTGGAGGGCATACAACGC
CGGCTCGCAGCGTGTAAACGAGTCCGTGTAACGCGTAAGTcctctcactcaccctgtctaggacaggctgAGTCCGTGTAACGCGTAAGTACATTACACCTCATTCTCCCGCGTGGAGGGCATACAACGC
CGGCTCGCAGCGTGTAAACGAGTCCGTGTAACGCGTAAGTggaaaccgtaatgatcgcctacaccccatcAGTCCGTGTAACGCGTAAGTACATTACACCTCATTCTCCCGCGTGGAGGGCATACAACGC
CGGCTCGCAGCGTGTAAACGAGTCCGTGTAACGCGTAAGTctctctaagctgggattgcatgtgtttgcaAGTCCGTGTAACGCGTAAGTACATTACACCTCATTCTCCCGCGTGGAGGGCATACAACGC
CGGCTCGCAGCGTGTAAACGAGTCCGTGTAACGCGTAAGTcctcgcagagtccaagttttggtacttatgAGTCCGTGTAACGCGTAAGTACATTACACCTCATTCTCCCGCGTGGAGGGCATACAACGC
CGGCTCGCAGCGTGTAAACGAGTCCGTGTAACGCGTAAGTcagtgcaagtacttctaaacactgagccatAGTCCGTGTAACGCGTAAGTACATTACACCTCATTCTCCCGCGTGGAGGGCATACAACGC
CGGCTCGCAGCGTGTAAACGAGTCCGTGTAACGCGTAAGTggccccACGCCTACGTATTTTAATTCAGGCAGTCCGTGTAACGCGTAAGTACATTACACCTCATTCTCCCGCGTGGAGGGCATACAACGC
CGGCTCGCAGCGTGTAAACGAGTCCGTGTAACGCGTAAGTCCTCAGAAAACACACACTTCAGAGAGACTGAGTCCGTGTAACGCGTAAGTACATTACACCTCATTCTCCCGCGTGGAGGGCATACAACGC
CGGCTCGCAGCGTGTAAACGAGTCCGTGTAACGCGTAAGTATTCACTTCCAAAATCTACAGGAGTGAAGCAGTCCGTGTAACGCGTAAGTACATTACACCTCATTCTCCCGCGTGGAGGGCATACAACGC
CGGCTCGCAGCGTGTAAACGAGTCCGTGTAACGCGTAAGTGGTCTCCAAGCATGTGCTGCACTTATTTACAGTCCGTGTAACGCGTAAGTACATTACACCTCATTCTCCCGCGTGGAGGGCATACAACGC
CGGCTCGCAGCGTGTAAACGAGTCCGTGTAACGCGTAAGTATGTCATACTGATCTATAGACAATCATGcaAGTCCGTGTAACGCGTAAGTACATTACACCTCATTCTCCCGCGTGGAGGGCATACAACGC
CGGCTCGCAGCGTGTAAACGAGTCCGTGTAACGCGTAAGTcacacacacatatacacCCCAAAATAAACCAGTCCGTGTAACGCGTAAGTACATTACACCTCATTCTCCCGCGTGGAGGGCATACAACGC
CGGCTCGCAGCGTGTAAACGAGTCCGTGTAACGCGTAAGTGTCATCTCTACAGCACCAATGCCTTCCATCAGTCCGTGTAACGCGTAAGTACATTACACCTCATTCTCCCGCGTGGAGGGCATACAACGC
CGGCTCGCAGCGTGTAAACGAGTCCGTGTAACGCGTAAGTTGCGTGTGGTACCGTGTGGGAGCATCTCACAGTCCGTGTAACGCGTAAGTACATTACACCTCATTCTCCCGCGTGGAGGGCATACAACGC
CGGCTCGCAGCGTGTAAACGAGTCCGTGTAACGCGTAAGTGTCAGGCCACTGTCAAAGCTAGAGTCTCCTAGTCCGTGTAACGCGTAAGTACATTACACCTCATTCTCCCGCGTGGAGGGCATACAACGC
CGGCTCGCAGCGTGTAAACGAGTCCGTGTAACGCGTAAGTCAACATCAATAGCATCTTTGGTAAGACAATAGTCCGTGTAACGCGTAAGTACATTACACCTCATTCTCCCGCGTGGAGGGCATACAACGC
CGGCTCGCAGCGTGTAAACGAGTCCGTGTAACGCGTAAGTACTGTCCATCCTTCATCTTTATTAGAAGAGAGTCCGTGTAACGCGTAAGTACATTACACCTCATTCTCCCGCGTGGAGGGCATACAACGC
CGGCTCGCAGCGTGTAAACGAGTCCGTGTAACGCGTAAGTGGGCCAGGGCCACTGTATTTAACACCTTCAAGTCCGTGTAACGCGTAAGTACATTACACCTCATTCTCCCGCGTGGAGGGCATACAACGC
CGGCTCGCAGCGTGTAAACGAGTCCGTGTAACGCGTAAGTTCATTATAAATAAATACATCCCTCTGTCAGAGTCCGTGTAACGCGTAAGTACATTACACCTCATTCTCCCGCGTGGAGGGCATACAACGC
CGGCTCGCAGCGTGTAAACGAGTCCGTGTAACGCGTAAGTACTCTCTCTGCTGTTACAGCCTCAGTCTTCAGTCCGTGTAACGCGTAAGTACATTACACCTCATTCTCCCGCGTGGAGGGCATACAACGC
CGGCTCGCAGCGTGTAAACGAGTCCGTGTAACGCGTAAGTCGAAAAGCACAGGAGCAGCACTCAAGGAGAAGTCCGTGTAACGCGTAAGTACATTACACCTCATTCTCCCGCGTGGAGGGCATACAACGC
CGGCTCGCAGCGTGTAAACGAGTCCGTGTAACGCGTAAGTCGTCTGATCTCAGCCATCGTCCCCCTTTGGAGTCCGTGTAACGCGTAAGTACATTACACCTCATTCTCCCGCGTGGAGGGCATACAACGC
CGGCTCGCAGCGTGTAAACGAGTCCGTGTAACGCGTAAGTAAGGCCGTGCACACCTTATCTATGCAAAGAAGTCCGTGTAACGCGTAAGTACATTACACCTCATTCTCCCGCGTGGAGGGCATACAACGC
CGGCTCGCAGCGTGTAAACGAGTCCGTGTAACGCGTAAGTCATCGAACCACGATTCACCAAACTGGACGGAGTCCGTGTAACGCGTAAGTACATTACACCTCATTCTCCCGCGTGGAGGGCATACAACGC
CGGCTCGCAGCGTGTAAACGAGTCCGTGTAACGCGTAAGTAGCAAGTAGTGGGAACCAAAGCCAAAGCTGAGTCCGTGTAACGCGTAAGTACATTACACCTCATTCTCCCGCGTGGAGGGCATACAACGC
CGGCTCGCAGCGTGTAAACGAGTCCGTGTAACGCGTAAGTCTAGACACCATTTGCCAGACTTTTGGGAGGAGTCCGTGTAACGCGTAAGTACATTACACCTCATTCTCCCGCGTGGAGGGCATACAACGC
CGGCTCGCAGCGTGTAAACGAGTCCGTGTAACGCGTAAGTAGAACAACTTCACTAGCTGCAGTCAGTCAAAGTCCGTGTAACGCGTAAGTACATTACACCTCATTCTCCCGCGTGGAGGGCATACAACGC
CGGCTCGCAGCGTGTAAACGAGTCCGTGTAACGCGTAAGTCAACTAGCCAACGGGTCTTAGCCTTCATCTAGTCCGTGTAACGCGTAAGTACATTACACCTCATTCTCCCGCGTGGAGGGCATACAACGC
CGGCTCGCAGCGTGTAAACGAGTCCGTGTAACGCGTAAGTAACTAGCCACAGGGCCACAGGAACTAACCAAGTCCGTGTAACGCGTAAGTACATTACACCTCATTCTCCCGCGTGGAGGGCATACAACGC
CGGCTCGCAGCGTGTAAACGAGTCCGTGTAACGCGTAAGTGTTTGCTGGGGCAAGGATGCAGATCAAATCAGTCCGTGTAACGCGTAAGTACATTACACCTCATTCTCCCGCGTGGAGGGCATACAACGC
CGGCTCGCAGCGTGTAAACGAGTCCGTGTAACGCGTAAGTCCACAAAttttatttccaatgcacgtggatAGTCCGTGTAACGCGTAAGTACATTACACCTCATTCTCCCGCGTGGAGGGCATACAACGC
CGGCTCGCAGCGTGTAAACGAGTCCGTGTAACGCGTAAGTttaaggacaagaacttcttgagaaggcctcAGTCCGTGTAACGCGTAAGTACATTACACCTCATTCTCCCGCGTGGAGGGCATACAACGC
CGGCTCGCAGCGTGTAAACGAGTCCGTGTAACGCGTAAGTtcacactttgcttctatggcttcctcgcctAGTCCGTGTAACGCGTAAGTACATTACACCTCATTCTCCCGCGTGGAGGGCATACAACGC
CGGCTCGCAGCGTGTAAACGAGTCCGTGTAACGCGTAAGTgcaatgggctggccttttctggagtaggtcAGTCCGTGTAACGCGTAAGTACATTACACCTCATTCTCCCGCGTGGAGGGCATACAACGC
CGGCTCGCAGCGTGTAAACGAGTCCGTGTAACGCGTAAGTgctgttagcctggtctttctgccacatcatAGTCCGTGTAACGCGTAAGTACATTACACCTCATTCTCCCGCGTGGAGGGCATACAACGC
CGGCTCGCAGCGTGTAAACGAGTCCGTGTAACGCGTAAGTgatctacttgcttgccatgcagcacttgagAGTCCGTGTAACGCGTAAGTACATTACACCTCATTCTCCCGCGTGGAGGGCATACAACGC
CGGCTCGCAGCGTGTAAACGAGTCCGTGTAACGCGTAAGTggcttcctctccaggctcagtcattccaccAGTCCGTGTAACGCGTAAGTACATTACACCTCATTCTCCCGCGTGGAGGGCATACAACGC
CGGCTCGCAGCGTGTAAACGAGTCCGTGTAACGCGTAAGTccaggaccattcaccaggacgacttcaatgAGTCCGTGTAACGCGTAAGTACATTACACCTCATTCTCCCGCGTGGAGGGCATACAACGC
CGGCTCGCAGCGTGTAAACGAGTCCGTGTAACGCGTAAGTgggcagagatatgaagagaatccatactacAGTCCGTGTAACGCGTAAGTACATTACACCTCATTCTCCCGCGTGGAGGGCATACAACGC
CGGCTCGCAGCGTGTAAACGAGTCCGTGTAACGCGTAAGTcagagactcaggtgatagtactcctaaataAGTCCGTGTAACGCGTAAGTACATTACACCTCATTCTCCCGCGTGGAGGGCATACAACGC
CGGCTCGCAGCGTGTAAACGAGTCCGTGTAACGCGTAAGTgagtagtaacatccaagattactacagaggAGTCCGTGTAACGCGTAAGTACATTACACCTCATTCTCCCGCGTGGAGGGCATACAACGC
CGGCTCGCAGCGTGTAAACGAGTCCGTGTAACGCGTAAGTcaatacacaggtatgatcatgaatagcttgAGTCCGTGTAACGCGTAAGTACATTACACCTCATTCTCCCGCGTGGAGGGCATACAACGC
CGGCTCGCAGCGTGTAAACGAGTCCGTGTAACGCGTAAGTacttggaaagttgccaaaatgctgctcagaAGTCCGTGTAACGCGTAAGTACATTACACCTCATTCTCCCGCGTGGAGGGCATACAACGC
CGGCTCGCAGCGTGTAAACGAGTCCGTGTAACGCGTAAGTgatttaagcctctcttgtaaatgtggctcaAGTCCGTGTAACGCGTAAGTACATTACACCTCATTCTCCCGCGTGGAGGGCATACAACGC
CGGCTCGCAGCGTGTAAACGAGTCCGTGTAACGCGTAAGTaTGATGTAAGCCCCTCTTGTAAATGCTGCTAGTCCGTGTAACGCGTAAGTACATTACACCTCATTCTCCCGCGTGGAGGGCATACAACGC
CGGCTCGCAGCGTGTAAACGAGTCCGTGTAACGCGTAAGTacgtgacgtatgcccctccagctgagaagaAGTCCGTGTAACGCGTAAGTACATTACACCTCATTCTCCCGCGTGGAGGGCATACAACGC
CGGCTCGCAGCGTGTAAACGAGTCCGTGTAACGCGTAAGTgagatatgcctgctccagggtttccacacaAGTCCGTGTAACGCGTAAGTACATTACACCTCATTCTCCCGCGTGGAGGGCATACAACGC
CGGCTCGCAGCGTGTAAACGAGTCCGTGTAACGCGTAAGTtcCCAGTCCATACACACAAAGTGGAATGTAAGTCCGTGTAACGCGTAAGTACATTACACCTCATTCTCCCGCGTGGAGGGCATACAACGC
CGGCTCGCAGCGTGTAAACGAGTCCGTGTAACGCGTAAGTGTGCATAATCCAATGGATCATAGAGATTTCAGTCCGTGTAACGCGTAAGTACATTACACCTCATTCTCCCGCGTGGAGGGCATACAACGC
CGGCTCGCAGCGTGTAAACGAGTCCGTGTAACGCGTAAGTGTGAACAGTGAAGGACTGTGAACATTCCAGAGTCCGTGTAACGCGTAAGTACATTACACCTCATTCTCCCGCGTGGAGGGCATACAACGC
CGGCTCGCAGCGTGTAAACGAGTCCGTGTAACGCGTAAGTCTTTACTGACATAAGCTTTCTACAACTGCAAGTCCGTGTAACGCGTAAGTACATTACACCTCATTCTCCCGCGTGGAGGGCATACAACGC
CGGCTCGCAGCGTGTAAACGAGTCCGTGTAACGCGTAAGTATTTCCCCCTGAACACATGGgccatatatgAGTCCGTGTAACGCGTAAGTACATTACACCTCATTCTCCCGCGTGGAGGGCATACAACGC
CGGCTCGCAGCGTGTAAACGAGTCCGTGTAACGCGTAAGTcatatatgtgtcatgtatgtgccaAATGAGAGTCCGTGTAACGCGTAAGTACATTACACCTCATTCTCCCGCGTGGAGGGCATACAACGC
CGGCTCGCAGCGTGTAAACGAGTCCGTGTAACGCGTAAGTAAAATTtatttatgtattcctgtgtgtgcgAGTCCGTGTAACGCGTAAGTACATTACACCTCATTCTCCCGCGTGGAGGGCATACAACGC
CGGCTCGCAGCGTGTAAACGAGTCCGTGTAACGCGTAAGTgagggcattagacacccccagataactggtAGTCCGTGTAACGCGTAAGTACATTACACCTCATTCTCCCGCGTGGAGGGCATACAACGC
CGGCTCGCAGCGTGTAAACGAGTCCGTGTAACGCGTAAGTgttgtaatggatgctgggaactcaggttctAGTCCGTGTAACGCGTAAGTACATTACACCTCATTCTCCCGCGTGGAGGGCATACAACGC
CGGCTCGCAGCGTGTAAACGAGTCCGTGTAACGCGTAAGTagaacagtgcacacttttaaccactaagccAGTCCGTGTAACGCGTAAGTACATTACACCTCATTCTCCCGCGTGGAGGGCATACAACGC
CGGCTCGCAGCGTGTAAACGAGTCCGTGTAACGCGTAAGTatctcaccagccTGGAGCTTTTTCCTTAATAGTCCGTGTAACGCGTAAGTACATTACACCTCATTCTCCCGCGTGGAGGGCATACAACGC
CGGCTCGCAGCGTGTAAACGAGTCCGTGTAACGCGTAAGTAAGATTTCCCAAGATAAAAATTAGTACCAGAGTCCGTGTAACGCGTAAGTACATTACACCTCATTCTCCCGCGTGGAGGGCATACAACGC
CGGCTCGCAGCGTGTAAACGAGTCCGTGTAACGCGTAAGTATAGTTCCCTCGAGATGCCAGAAGTATGAGAGTCCGTGTAACGCGTAAGTACATTACACCTCATTCTCCCGCGTGGAGGGCATACAACGC
CGGCTCGCAGCGTGTAAACGAGTCCGTGTAACGCGTAAGTACCTCACCTGAGCCAGAGCTCGAATTTCCCAGTCCGTGTAACGCGTAAGTACATTACACCTCATTCTCCCGCGTGGAGGGCATACAACGC
CGGCTCGCAGCGTGTAAACGAGTCCGTGTAACGCGTAAGTCAAGCTCTTCAAGCTCTTGGCTTCTTCGTTAGTCCGTGTAACGCGTAAGTACATTACACCTCATTCTCCCGCGTGGAGGGCATACAACGC
CGGCTCGCAGCGTGTAAACGAGTCCGTGTAACGCGTAAGTGAGGCACATTGATTGCTCTCGCATGGCTTTAGTCCGTGTAACGCGTAAGTACATTACACCTCATTCTCCCGCGTGGAGGGCATACAACGC
CGGCTCGCAGCGTGTAAACGAGTCCGTGTAACGCGTAAGTAGTTGTTACTTTGAATAAAACTGCTAATGCAGTCCGTGTAACGCGTAAGTACATTACACCTCATTCTCCCGCGTGGAGGGCATACAACGC
CGGCTCGCAGCGTGTAAACGAGTCCGTGTAACGCGTAAGTCTGAAACAGTAGCTTCAAAGTGGGCTCTTCAGTCCGTGTAACGCGTAAGTACATTACACCTCATTCTCCCGCGTGGAGGGCATACAACGC
CGGCTCGCAGCGTGTAAACGAGTCCGTGTAACGCGTAAGTTGTTTAAAGGTCCATAATGTGAGAGATACTAGTCCGTGTAACGCGTAAGTACATTACACCTCATTCTCCCGCGTGGAGGGCATACAACGC
CGGCTCGCAGCGTGTAAACGAGTCCGTGTAACGCGTAAGTggtgtgagctaatacaattctaggtgtcttAGTCCGTGTAACGCGTAAGTACATTACACCTCATTCTCCCGCGTGGAGGGCATACAACGC
CGGCTCGCAGCGTGTAAACGAGTCCGTGTAACGCGTAAGTatggatcagagcagtggtcccacactacacAGTCCGTGTAACGCGTAAGTACATTACACCTCATTCTCCCGCGTGGAGGGCATACAACGC
CGGCTCGCAGCGTGTAAACGAGTCCGTGTAACGCGTAAGTtTAGGGTGTGGGAGCATGAGCGGTGGTGGTAGTCCGTGTAACGCGTAAGTACATTACACCTCATTCTCCCGCGTGGAGGGCATACAACGC
CGGCTCGCAGCGTGTAAACGAGTCCGTGTAACGCGTAAGTCAGGAATTAATCCACTAGGTTGTAACCCTAAGTCCGTGTAACGCGTAAGTACATTACACCTCATTCTCCCGCGTGGAGGGCATACAACGC
CGGCTCGCAGCGTGTAAACGAGTCCGTGTAACGCGTAAGTTCATATACTCTCACTTTATTGCGATAAAACAGTCCGTGTAACGCGTAAGTACATTACACCTCATTCTCCCGCGTGGAGGGCATACAACGC
CGGCTCGCAGCGTGTAAACGAGTCCGTGTAACGCGTAAGTAGAGGCATTAAGTGCTCCTCTACACATCAAAGTCCGTGTAACGCGTAAGTACATTACACCTCATTCTCCCGCGTGGAGGGCATACAACGC
CGGCTCGCAGCGTGTAAACGAGTCCGTGTAACGCGTAAGTCAACAGTGTTCCAAGAAATAATCTGTATAAAGTCCGTGTAACGCGTAAGTACATTACACCTCATTCTCCCGCGTGGAGGGCATACAACGC
CGGCTCGCAGCGTGTAAACGAGTCCGTGTAACGCGTAAGTATTTTGGGAGCTGTGCTCTCAAGAGTGTATAGTCCGTGTAACGCGTAAGTACATTACACCTCATTCTCCCGCGTGGAGGGCATACAACGC
CGGCTCGCAGCGTGTAAACGAGTCCGTGTAACGCGTAAGTACACAGCAGGTCAAGGGGAAACACCAAGATAGTCCGTGTAACGCGTAAGTACATTACACCTCATTCTCCCGCGTGGAGGGCATACAACGC
CGGCTCGCAGCGTGTAAACGAGTCCGTGTAACGCGTAAGTTGTTTGGAACCACAAGGTTCAGCATTCAAGAGTCCGTGTAACGCGTAAGTACATTACACCTCATTCTCCCGCGTGGAGGGCATACAACGC
CGGCTCGCAGCGTGTAAACGAGTCCGTGTAACGCGTAAGTATGAACAGCAAATCTTTTAAAAACTTCCAGAGTCCGTGTAACGCGTAAGTACATTACACCTCATTCTCCCGCGTGGAGGGCATACAACGC
CGGCTCGCAGCGTGTAAACGAGTCCGTGTAACGCGTAAGTGATTGGCAATGATACAAATATAGGTGATATAGTCCGTGTAACGCGTAAGTACATTACACCTCATTCTCCCGCGTGGAGGGCATACAACGC
CGGCTCGCAGCGTGTAAACGAGTCCGTGTAACGCGTAAGTCCCCACCCCagacaggttttctttgtgcagAGTCCGTGTAACGCGTAAGTACATTACACCTCATTCTCCCGCGTGGAGGGCATACAACGC
CGGCTCGCAGCGTGTAAACGAGTCCGTGTAACGCGTAAGTcagcagctctgtcctgaaacttgtagaccaAGTCCGTGTAACGCGTAAGTACATTACACCTCATTCTCCCGCGTGGAGGGCATACAACGC
CGGCTCGCAGCGTGTAAACGAGTCCGTGTAACGCGTAAGTcttgtccccgcctcccaaatgcttaaagatAGTCCGTGTAACGCGTAAGTACATTACACCTCATTCTCCCGCGTGGAGGGCATACAACGC
CGGCTCGCAGCGTGTAAACGAGTCCGTGTAACGCGTAAGTacccttatgcttggctACAATATTGCTtttAGTCCGTGTAACGCGTAAGTACATTACACCTCATTCTCCCGCGTGGAGGGCATACAACGC
CGGCTCGCAGCGTGTAAACGAGTCCGTGTAACGCGTAAGTagatgggggtctcgctatgtaggtttggctAGTCCGTGTAACGCGTAAGTACATTACACCTCATTCTCCCGCGTGGAGGGCATACAACGC
CGGCTCGCAGCGTGTAAACGAGTCCGTGTAACGCGTAAGTgagagctggaattaaagacattcgccaccaAGTCCGTGTAACGCGTAAGTACATTACACCTCATTCTCCCGCGTGGAGGGCATACAACGC
CGGCTCGCAGCGTGTAAACGAGTCCGTGTAACGCGTAAGTatttgtgatgtttgacaatggagaataagaAGTCCGTGTAACGCGTAAGTACATTACACCTCATTCTCCCGCGTGGAGGGCATACAACGC
CGGCTCGCAGCGTGTAAACGAGTCCGTGTAACGCGTAAGTttcagcatttggaggtaaataagtcactgaAGTCCGTGTAACGCGTAAGTACATTACACCTCATTCTCCCGCGTGGAGGGCATACAACGC
CGGCTCGCAGCGTGTAAACGAGTCCGTGTAACGCGTAAGTaatactttctaagaaaacaacacttgtcacAGTCCGTGTAACGCGTAAGTACATTACACCTCATTCTCCCGCGTGGAGGGCATACAACGC
CGGCTCGCAGCGTGTAAACGAGTCCGTGTAACGCGTAAGTcttggTTTGCTGATAGGTATGTACCACTAAAGTCCGTGTAACGCGTAAGTACATTACACCTCATTCTCCCGCGTGGAGGGCATACAACGC
CGGCTCGCAGCGTGTAAACGAGTCCGTGTAACGCGTAAGTGCATGCGCTCATGAATGTAGCTTCAGATTCAGTCCGTGTAACGCGTAAGTACATTACACCTCATTCTCCCGCGTGGAGGGCATACAACGC
CGGCTCGCAGCGTGTAAACGAGTCCGTGTAACGCGTAAGTTCAAGAAGCTCACGTGTTAAGCTTGGGAAGAGTCCGTGTAACGCGTAAGTACATTACACCTCATTCTCCCGCGTGGAGGGCATACAACGC
CGGCTCGCAGCGTGTAAACGAGTCCGTGTAACGCGTAAGTcaggagggccacttgagattggagtttgacAGTCCGTGTAACGCGTAAGTACATTACACCTCATTCTCCCGCGTGGAGGGCATACAACGC
CGGCTCGCAGCGTGTAAACGAGTCCGTGTAACGCGTAAGTaaaacacagttctgtcacaaaaAGCAAGAAAGTCCGTGTAACGCGTAAGTACATTACACCTCATTCTCCCGCGTGGAGGGCATACAACGC
CGGCTCGCAGCGTGTAAACGAGTCCGTGTAACGCGTAAGTTCGTCATGTGTAGCACCAGTCGCCATGTGTAGTCCGTGTAACGCGTAAGTACATTACACCTCATTCTCCCGCGTGGAGGGCATACAACGC
CGGCTCGCAGCGTGTAAACGAGTCCGTGTAACGCGTAAGTagtcaccatgtgtatagcttaggtgcagtaAGTCCGTGTAACGCGTAAGTACATTACACCTCATTCTCCCGCGTGGAGGGCATACAACGC
CGGCTCGCAGCGTGTAAACGAGTCCGTGTAACGCGTAAGTaagaataccacgatgatctgaaagctagggAGTCCGTGTAACGCGTAAGTACATTACACCTCATTCTCCCGCGTGGAGGGCATACAACGC
CGGCTCGCAGCGTGTAAACGAGTCCGTGTAACGCGTAAGTcgttttcccactttgtggatacaagcacatAGTCCGTGTAACGCGTAAGTACATTACACCTCATTCTCCCGCGTGGAGGGCATACAACGC
CGGCTCGCAGCGTGTAAACGAGTCCGTGTAACGCGTAAGTgtgtgtacatgcacagtgtatgtgtgtgtgAGTCCGTGTAACGCGTAAGTACATTACACCTCATTCTCCCGCGTGGAGGGCATACAACGC
CGGCTCGCAGCGTGTAAACGAGTCCGTGTAACGCGTAAGTtatgtatgtatgtaggggtgtgtacacgcaAGTCCGTGTAACGCGTAAGTACATTACACCTCATTCTCCCGCGTGGAGGGCATACAACGC
CGGCTCGCAGCGTGTAAACGAGTCCGTGTAACGCGTAAGTcacaggcagtagctgacattagatgttcttAGTCCGTGTAACGCGTAAGTACATTACACCTCATTCTCCCGCGTGGAGGGCATACAACGC
CGGCTCGCAGCGTGTAAACGAGTCCGTGTAACGCGTAAGTtgttctttctcctttatgttttgaggcaggAGTCCGTGTAACGCGTAAGTACATTACACCTCATTCTCCCGCGTGGAGGGCATACAACGC
CGGCTCGCAGCGTGTAAACGAGTCCGTGTAACGCGTAAGTctcactaaaacggaagccagtcagtttgacAGTCCGTGTAACGCGTAAGTACATTACACCTCATTCTCCCGCGTGGAGGGCATACAACGC
CGGCTCGCAGCGTGTAAACGAGTCCGTGTAACGCGTAAGTatgcacttcagggatccacctgtctcagccAGTCCGTGTAACGCGTAAGTACATTACACCTCATTCTCCCGCGTGGAGGGCATACAACGC
CGGCTCGCAGCGTGTAAACGAGTCCGTGTAACGCGTAAGTtcacctgattttcccttggagcttagagctAGTCCGTGTAACGCGTAAGTACATTACACCTCATTCTCCCGCGTGGAGGGCATACAACGC
CGGCTCGCAGCGTGTAAACGAGTCCGTGTAACGCGTAAGTCcatttctgtacgaggtgagcttcctttcaAGTCCGTGTAACGCGTAAGTACATTACACCTCATTCTCCCGCGTGGAGGGCATACAACGC
CGGCTCGCAGCGTGTAAACGAGTCCGTGTAACGCGTAAGTgcttctgctgaaacatgacgacaagatgctAGTCCGTGTAACGCGTAAGTACATTACACCTCATTCTCCCGCGTGGAGGGCATACAACGC
CGGCTCGCAGCGTGTAAACGAGTCCGTGTAACGCGTAAGTctagcataaggaccctggtgtcttctgttaAGTCCGTGTAACGCGTAAGTACATTACACCTCATTCTCCCGCGTGGAGGGCATACAACGC
CGGCTCGCAGCGTGTAAACGAGTCCGTGTAACGCGTAAGTagacgctaatgagatctttaaagacatggcAGTCCGTGTAACGCGTAAGTACATTACACCTCATTCTCCCGCGTGGAGGGCATACAACGC
CGGCTCGCAGCGTGTAAACGAGTCCGTGTAACGCGTAAGTggtctacacagagttccagaacatccagagAGTCCGTGTAACGCGTAAGTACATTACACCTCATTCTCCCGCGTGGAGGGCATACAACGC
CGGCTCGCAGCGTGTAAACGAGTCCGTGTAACGCGTAAGTaaaaagaaaaaTGcaggtggtggtggcgcaAGTCCGTGTAACGCGTAAGTACATTACACCTCATTCTCCCGCGTGGAGGGCATACAACGC
CGGCTCGCAGCGTGTAAACGAGTCCGTGTAACGCGTAAGTaggacaatcagagctaccctcagaaaccttAGTCCGTGTAACGCGTAAGTACATTACACCTCATTCTCCCGCGTGGAGGGCATACAACGC
CGGCTCGCAGCGTGTAAACGAGTCCGTGTAACGCGTAAGTctgtATCtatgtctacatacagtggccagaAGTCCGTGTAACGCGTAAGTACATTACACCTCATTCTCCCGCGTGGAGGGCATACAACGC
CGGCTCGCAGCGTGTAAACGAGTCCGTGTAACGCGTAAGTgctggcaatctggaaaccgtaatgatcgccAGTCCGTGTAACGCGTAAGTACATTACACCTCATTCTCCCGCGTGGAGGGCATACAACGC
CGGCTCGCAGCGTGTAAACGAGTCCGTGTAACGCGTAAGTTACGTATTTTAATTCAGGCTCATTACCTCAAGTCCGTGTAACGCGTAAGTACATTACACCTCATTCTCCCGCGTGGAGGGCATACAACGC
CGGCTCGCAGCGTGTAAACGAGTCCGTGTAACGCGTAAGTAGTGAAGCACATGGAATTTTTGGTCTCCAAAGTCCGTGTAACGCGTAAGTACATTACACCTCATTCTCCCGCGTGGAGGGCATACAACGC
CGGCTCGCAGCGTGTAAACGAGTCCGTGTAACGCGTAAGTAATAAACCTTAACAAGTCATCTCTACAGCAAGTCCGTGTAACGCGTAAGTACATTACACCTCATTCTCCCGCGTGGAGGGCATACAACGC
CGGCTCGCAGCGTGTAAACGAGTCCGTGTAACGCGTAAGTGCATCTTTGGTAAGACAATCCAACTGTCCAAGTCCGTGTAACGCGTAAGTACATTACACCTCATTCTCCCGCGTGGAGGGCATACAACGC
[truncated: 377,430+ more rows]

## Sheet: Supplementary Table 1-3
Sequence
[truncated: 6,528 more rows]

## Sheet: Supplementary Table 2-1
ChrID	DomainStart (mm9)	DomainEnd (mm9)	Codebook
[truncated: 473 more rows]

[truncated: 10 more sheets: Supplementary Table 2-2, Supplementary Table 2-3, Supplementary Table 2-4, Supplementary Table 3, Supplementary Table 4 Master, Supplementary Table 4 Adenoma, Supplementary Table 4 LUAD, Supplementary Table 5, Supplementary Table 6, Supplementary Table 7]
