# Supplementary material for: Tracing the evolution of single-cell 3D genomes in Kras-driven cancers
Source: Nat Genet. 2025 Aug 18;57(12):3075–87. doi: 10.1038/s41588-025-02297-w (PMC12695640; doi:10.1038/s41588-025-02297-w)
Supplement: Supplementary file 4 — Statistical source data. [file 41588_2025_2297_MOESM4_ESM.xlsx]

## Sheet: Fig.1d
0	1.29127	1.47856	1.5422	1.47143	1.49232	1.59032	1.56144	1.70167	1.55043	1.67219	1.75469	1.83579	1.88088	1.88437	1.84397	1.84667	1.90967	1.91012	1.90685	1.83738	1.90817	1.93225	1.8981	1.93256	4.37634	4.20729	4.23926	4.38083	4.38019	4.46292	4.40498	4.47699	4.32244	4.5279	4.35233	4.41829	4.38207	4.27595	4.35353	4.28291	4.30688	4.41183	4.38084	4.36877	4.22589	4.2871	4.42538	4.3281	4.36254
1.29127	0	1.17073	1.27679	1.24127	1.22147	1.29248	1.25054	1.47175	1.38057	1.50756	1.52382	1.57197	1.62364	1.60429	1.60619	1.62579	1.69224	1.66181	1.66111	1.64089	1.69684	1.70579	1.71032	1.69122	4.24342	4.07873	4.09386	4.1982	4.29338	4.38638	4.27716	4.37686	4.25044	4.35831	4.20608	4.25948	4.25529	4.18239	4.1935	4.13808	4.1916	4.30061	4.21996	4.27948	4.12625	4.15673	4.21523	4.16698	4.26217
1.47856	1.17073	0	1.17912	1.25481	1.26287	1.20883	1.28514	1.3512	1.44773	1.56798	1.49823	1.48108	1.62066	1.54626	1.52341	1.55273	1.63951	1.56472	1.57728	1.5454	1.6477	1.58884	1.63422	1.63997	4.23458	4.0382	3.97291	4.14693	4.21623	4.35002	4.18382	4.25233	4.16943	4.33479	4.13042	4.23107	4.19138	4.11357	4.12644	4.1438	4.15038	4.20404	4.16737	4.14091	4.12933	4.08209	4.14546	4.06778	4.13963
1.5422	1.27679	1.17912	0	1.08849	1.19756	1.16578	1.2649	1.28679	1.43669	1.55876	1.46232	1.40114	1.55645	1.46677	1.46476	1.50604	1.57032	1.51667	1.54111	1.51466	1.60368	1.49591	1.57828	1.54916	4.1064	3.89103	3.77647	3.9546	4.04804	4.17573	4.01907	4.21344	3.97687	4.20533	3.99535	4.0411	4.05595	3.90329	3.91569	3.89876	4.02336	4.01449	4.00364	4.03379	3.90472	3.83781	3.9654	3.86558	4.00904
1.47143	1.24127	1.25481	1.08849	0	1.0064	1.20542	1.17345	1.35998	1.32077	1.40816	1.39981	1.48004	1.53007	1.51276	1.52207	1.50598	1.57854	1.56763	1.57715	1.55481	1.58346	1.55975	1.56576	1.58316	4.24582	4.08123	4.01004	4.15157	4.21129	4.31408	4.20303	4.3139	4.18959	4.40616	4.14364	4.22095	4.20261	4.12713	4.13299	4.12704	4.17538	4.19669	4.19612	4.21726	4.09899	4.07277	4.15947	4.0891	4.13417
1.49232	1.22147	1.26287	1.19756	1.0064	0	1.18683	1.17588	1.37371	1.33849	1.40135	1.41957	1.46073	1.52483	1.4826	1.47708	1.48756	1.57235	1.54416	1.52173	1.56864	1.59415	1.57888	1.588	1.60307	4.3825	4.17599	4.12946	4.23084	4.33387	4.39189	4.41777	4.50348	4.372	4.41704	4.28038	4.33444	4.32584	4.25375	4.23567	4.18373	4.25708	4.32237	4.3233	4.32845	4.22909	4.20967	4.26293	4.1838	4.28042
1.59032	1.29248	1.20883	1.16578	1.20542	1.18683	0	1.10528	1.20232	1.38182	1.47846	1.36493	1.31403	1.4948	1.3928	1.39921	1.45353	1.50585	1.45997	1.43459	1.44706	1.50906	1.4388	1.54271	1.48099	4.21347	3.89117	3.9129	4.05068	4.14227	4.28978	4.18402	4.291	4.03994	4.3194	4.10157	4.14676	4.14433	4.04274	4.07585	3.98474	4.13353	4.13457	4.14901	4.17493	3.97072	4.01025	4.13603	4.00049	4.11858
1.56144	1.25054	1.28514	1.2649	1.17345	1.17588	1.10528	0	1.27294	1.21045	1.36153	1.31365	1.3564	1.44499	1.42432	1.43621	1.45415	1.47839	1.47827	1.47104	1.47666	1.50928	1.52959	1.51689	1.48752	4.25172	4.06807	4.02788	4.18154	4.20644	4.34746	4.21339	4.34369	4.24893	4.38736	4.13952	4.1963	4.25545	4.1077	4.14338	4.09568	4.18468	4.23282	4.213	4.21946	4.08877	4.11497	4.14636	4.07327	4.20612
1.70167	1.47175	1.3512	1.28679	1.35998	1.37371	1.20232	1.27294	0	1.36084	1.55091	1.40826	1.33345	1.47755	1.36786	1.37644	1.44634	1.49974	1.38332	1.45828	1.44119	1.49365	1.41648	1.53191	1.50551	4.02251	3.81115	3.78869	3.93846	4.00955	4.07237	3.98456	4.0407	3.90179	4.11955	3.86319	4.03679	3.9904	3.7627	3.80845	3.87563	3.97513	4.00377	4.05926	4.03119	3.90188	3.86993	3.93277	3.84494	3.99064
1.55043	1.38057	1.44773	1.43669	1.32077	1.33849	1.38182	1.21045	1.36084	0	1.26653	1.35924	1.49027	1.42429	1.50671	1.48967	1.48068	1.54091	1.49792	1.5448	1.54566	1.48068	1.61995	1.55994	1.55484	4.31588	4.0891	4.16291	4.23337	4.30101	4.422	4.28854	4.43666	4.21328	4.44519	4.22077	4.23664	4.25251	4.17767	4.24043	4.16862	4.27073	4.26158	4.33304	4.30216	4.14971	4.17716	4.20663	4.20449	4.29752
1.67219	1.50756	1.56798	1.55876	1.40816	1.40135	1.47846	1.36153	1.55091	1.26653	0	1.13311	1.38502	1.2735	1.34865	1.39857	1.35238	1.37142	1.45107	1.42678	1.3765	1.34007	1.5345	1.42076	1.43144	4.53191	4.23751	4.249	4.32526	4.39899	4.52708	4.46424	4.57672	4.41223	4.57113	4.34174	4.40517	4.44771	4.315	4.33497	4.29169	4.32333	4.36703	4.4417	4.38747	4.29163	4.28925	4.36197	4.26112	4.41649
1.75469	1.52382	1.49823	1.46232	1.39981	1.41957	1.36493	1.31365	1.40826	1.35924	1.13311	0	1.20271	1.18387	1.241	1.21599	1.24476	1.29125	1.29684	1.27435	1.27746	1.27242	1.37677	1.25617	1.31542	4.29081	4.06761	4.04762	4.15463	4.21175	4.34981	4.25024	4.2708	4.19761	4.37348	4.11246	4.23946	4.15989	4.10911	4.14048	4.16024	4.17498	4.20469	4.20987	4.16052	4.13027	4.07118	4.18333	4.04228	4.1326
1.83579	1.57197	1.48108	1.40114	1.48004	1.46073	1.31403	1.3564	1.33345	1.49027	1.38502	1.20271	0	1.33371	1.20634	1.26228	1.27048	1.31875	1.27792	1.2172	1.28188	1.34723	1.26598	1.3727	1.29734	4.14893	3.91781	3.83715	3.99994	4.07136	4.18618	4.17078	4.23665	4.05417	4.25706	3.97636	4.06243	4.09716	3.98067	3.93596	3.97136	4.039	4.11925	4.08727	4.09718	3.99908	3.93989	4.04243	3.89278	3.9886
1.88088	1.62364	1.62066	1.55645	1.53007	1.52483	1.4948	1.44499	1.47755	1.42429	1.2735	1.18387	1.33371	0	1.08785	1.15007	1.13609	1.18787	1.2398	1.25863	1.2148	1.18069	1.38223	1.23221	1.27552	4.29032	4.0559	4.04692	4.21863	4.23735	4.33526	4.27961	4.34183	4.1813	4.39194	4.14677	4.21139	4.23279	4.04798	4.11255	4.11503	4.17075	4.18974	4.19542	4.20933	4.10675	4.06599	4.18134	4.02131	4.17317
1.88437	1.60429	1.54626	1.46677	1.51276	1.4826	1.3928	1.42432	1.36786	1.50671	1.34865	1.241	1.20634	1.08785	0	0.962238	1.13199	1.20027	1.20168	1.19949	1.20817	1.24485	1.20355	1.29186	1.25959	4.31581	3.97276	3.94117	4.07035	4.18106	4.26793	4.14119	4.32218	4.09718	4.30441	4.07067	4.18883	4.18177	4.08039	4.02324	4.12031	4.15565	4.18874	4.24326	4.14111	4.02405	4.04011	4.12862	3.9783	4.13235
1.84397	1.60619	1.52341	1.46476	1.52207	1.47708	1.39921	1.43621	1.37644	1.48967	1.39857	1.21599	1.26228	1.15007	0.962238	0	1.08794	1.23101	1.16766	1.20493	1.2111	1.28767	1.25692	1.28892	1.26942	4.15507	3.89141	3.89708	4.05613	4.07987	4.20024	4.11662	4.19133	4.01224	4.16151	3.95418	4.07831	4.05669	3.89507	3.94979	3.97169	4.01665	4.08139	4.01719	4.06769	3.92478	3.91172	4.00531	3.92532	3.96582
1.84667	1.62579	1.55273	1.50604	1.50598	1.48756	1.45353	1.45415	1.44634	1.48068	1.35238	1.24476	1.27048	1.13609	1.13199	1.08794	0	1.0779	1.12846	1.17303	1.19512	1.17366	1.28564	1.23714	1.26839	4.20331	4.0241	3.99954	4.14326	4.1858	4.28545	4.20958	4.27484	4.16303	4.30504	4.10164	4.13222	4.17221	4.0687	4.09391	4.05599	4.07417	4.11792	4.22572	4.14759	4.09727	4.079	4.10942	3.98394	4.13678
1.90967	1.69224	1.63951	1.57032	1.57854	1.57235	1.50585	1.47839	1.49974	1.54091	1.37142	1.29125	1.31875	1.18787	1.20027	1.23101	1.0779	0	1.08297	1.19069	1.24581	1.20668	1.31892	1.26788	1.27732	4.26216	4.03108	4.00396	4.16081	4.22614	4.28366	4.2299	4.30753	4.1853	4.319	4.13233	4.20434	4.21331	4.06816	4.11845	4.08826	4.17625	4.16589	4.18778	4.14028	4.04632	4.08225	4.12973	4.03285	4.12424
1.91012	1.66181	1.56472	1.51667	1.56763	1.54416	1.45997	1.47827	1.38332	1.49792	1.45107	1.29684	1.27792	1.2398	1.20168	1.16766	1.12846	1.08297	0	1.08633	1.18012	1.20277	1.25584	1.26381	1.2189	4.17114	3.87928	3.92542	4.02085	4.12819	4.18342	4.08802	4.18203	3.99656	4.18998	3.94943	4.13122	4.11813	3.92398	3.98416	3.93927	4.06022	4.08856	4.09233	4.08538	3.96657	3.94734	4.06167	3.96183	4.04705
1.90685	1.66111	1.57728	1.54111	1.57715	1.52173	1.43459	1.47104	1.45828	1.5448	1.42678	1.27435	1.2172	1.25863	1.19949	1.20493	1.17303	1.19069	1.08633	0	0.977014	1.16304	1.24318	1.24524	1.22633	4.20628	3.9287	3.92729	4.10462	4.16046	4.24704	4.17421	4.23911	4.11958	4.24754	4.0618	4.13098	4.15758	4.0168	4.04511	4.04549	4.15	4.1463	4.16243	4.17361	3.98367	3.97353	4.06848	3.90466	4.04432
1.83738	1.64089	1.5454	1.51466	1.55481	1.56864	1.44706	1.47666	1.44119	1.54566	1.3765	1.27746	1.28188	1.2148	1.20817	1.2111	1.19512	1.24581	1.18012	0.977014	0	1.13086	1.25365	1.29301	1.25608	4.23573	3.90721	3.92418	4.10611	4.13626	4.19605	4.15814	4.25156	4.13286	4.23406	4.08064	4.14919	4.16851	4.03548	4.00636	4.02341	4.1182	4.18998	4.15477	4.1528	4.03387	3.99858	4.06607	3.95484	4.09643
1.90817	1.69684	1.6477	1.60368	1.58346	1.59415	1.50906	1.50928	1.49365	1.48068	1.34007	1.27242	1.34723	1.18069	1.24485	1.28767	1.17366	1.20668	1.20277	1.16304	1.13086	0	1.26832	1.16909	1.19558	4.27413	4.04948	4.04121	4.19127	4.21767	4.31009	4.2239	4.31099	4.19392	4.30446	4.11252	4.1766	4.20576	4.11613	4.0975	4.10381	4.13639	4.1636	4.2356	4.19358	4.06033	4.05454	4.14389	4.05976	4.13982
1.93225	1.70579	1.58884	1.49591	1.55975	1.57888	1.4388	1.52959	1.41648	1.61995	1.5345	1.37677	1.26598	1.38223	1.20355	1.25692	1.28564	1.31892	1.25584	1.24318	1.25365	1.26832	0	1.2881	1.25161	4.05752	3.86793	3.80393	3.92646	4.03227	4.16035	4.06779	4.16168	3.95651	4.17305	3.92885	3.98901	4.11115	3.91354	3.90339	3.88538	3.96868	4.05823	4.03815	4.02151	3.89436	3.88077	3.90539	3.81467	3.96854
1.8981	1.71032	1.63422	1.57828	1.56576	1.588	1.54271	1.51689	1.53191	1.55994	1.42076	1.25617	1.3727	1.23221	1.29186	1.28892	1.23714	1.26788	1.26381	1.24524	1.29301	1.16909	1.2881	0	1.1475	4.29176	4.01433	4.04312	4.17058	4.18298	4.32339	4.24366	4.39353	4.20734	4.30552	4.10276	4.22188	4.19085	4.08994	4.07374	4.10945	4.17335	4.17375	4.19567	4.16916	4.01632	4.02551	4.16271	3.97328	4.1316
1.93256	1.69122	1.63997	1.54916	1.58316	1.60307	1.48099	1.48752	1.50551	1.55484	1.43144	1.31542	1.29734	1.27552	1.25959	1.26942	1.26839	1.27732	1.2189	1.22633	1.25608	1.19558	1.25161	1.1475	0	4.17739	3.90512	3.87292	4.0239	4.08065	4.19264	4.1269	4.20746	4.09286	4.24676	3.97899	4.1185	4.10693	3.94272	3.96327	3.98482	4.0638	4.11418	4.10454	4.11776	3.97643	3.92788	4.03444	3.90353	4.0087
4.37634	4.24342	4.23458	4.1064	4.24582	4.3825	4.21347	4.25172	4.02251	4.31588	4.53191	4.29081	4.14893	4.29032	4.31581	4.15507	4.20331	4.26216	4.17114	4.20628	4.23573	4.27413	4.05752	4.29176	4.17739	0	1.3678	1.42453	1.33009	1.31452	1.33011	1.32541	1.41871	1.51892	1.48963	1.43286	1.52688	1.62093	1.65227	1.61898	1.65804	1.65395	1.70593	1.7152	1.73074	1.69856	1.69974	1.69995	1.71132	1.78979
4.20729	4.07873	4.0382	3.89103	4.08123	4.17599	3.89117	4.06807	3.81115	4.0891	4.23751	4.06761	3.91781	4.0559	3.97276	3.89141	4.0241	4.03108	3.87928	3.9287	3.90721	4.04948	3.86793	4.01433	3.90512	1.3678	0	1.11036	1.23079	1.37329	1.53443	1.4776	1.52049	1.37538	1.59891	1.36469	1.50686	1.5913	1.51836	1.47699	1.60078	1.55945	1.65144	1.64263	1.60486	1.49835	1.54334	1.5995	1.57508	1.62187
4.23926	4.09386	3.97291	3.77647	4.01004	4.12946	3.9129	4.02788	3.78869	4.16291	4.249	4.04762	3.83715	4.04692	3.94117	3.89708	3.99954	4.00396	3.92542	3.92729	3.92418	4.04121	3.80393	4.04312	3.87292	1.42453	1.11036	0	1.06349	1.33827	1.51627	1.50208	1.60952	1.42072	1.58726	1.30671	1.49788	1.6088	1.5196	1.39464	1.52487	1.52912	1.68908	1.60812	1.59172	1.4364	1.42243	1.5621	1.44108	1.50976
4.38083	4.1982	4.14693	3.9546	4.15157	4.23084	4.05068	4.18154	3.93846	4.23337	4.32526	4.15463	3.99994	4.21863	4.07035	4.05613	4.14326	4.16081	4.02085	4.10462	4.10611	4.19127	3.92646	4.17058	4.0239	1.33009	1.23079	1.06349	0	1.01691	1.33729	1.31235	1.48583	1.40022	1.44826	1.25147	1.3892	1.56277	1.5094	1.37743	1.48921	1.5009	1.59799	1.56027	1.55388	1.44211	1.45848	1.53717	1.47437	1.5081
4.38019	4.29338	4.21623	4.04804	4.21129	4.33387	4.14227	4.20644	4.00955	4.30101	4.39899	4.21175	4.07136	4.23735	4.18106	4.07987	4.1858	4.22614	4.12819	4.16046	4.13626	4.21767	4.03227	4.18298	4.08065	1.31452	1.37329	1.33827	1.01691	0	1.23301	1.25015	1.31259	1.41322	1.37923	1.34255	1.42259	1.52834	1.52836	1.51029	1.52115	1.49378	1.59093	1.56723	1.58798	1.5595	1.59482	1.62821	1.6142	1.67495
4.46292	4.38638	4.35002	4.17573	4.31408	4.39189	4.28978	4.34746	4.07237	4.422	4.52708	4.34981	4.18618	4.33526	4.26793	4.20024	4.28545	4.28366	4.18342	4.24704	4.19605	4.31009	4.16035	4.32339	4.19264	1.33011	1.53443	1.51627	1.33729	1.23301	0	1.13127	1.30346	1.43478	1.29954	1.38968	1.44159	1.51282	1.62095	1.6094	1.63351	1.58052	1.62966	1.66149	1.65672	1.69543	1.71511	1.67824	1.7447	1.73763
4.40498	4.27716	4.18382	4.01907	4.20303	4.41777	4.18402	4.21339	3.98456	4.28854	4.46424	4.25024	4.17078	4.27961	4.14119	4.11662	4.20958	4.2299	4.08802	4.17421	4.15814	4.2239	4.06779	4.24366	4.1269	1.32541	1.4776	1.50208	1.31235	1.25015	1.13127	0	1.1721	1.30676	1.26565	1.30104	1.36317	1.465	1.5143	1.52505	1.54869	1.51592	1.56821	1.544	1.56442	1.60107	1.61824	1.62742	1.65124	1.68994
4.47699	4.37686	4.25233	4.21344	4.3139	4.50348	4.291	4.34369	4.0407	4.43666	4.57672	4.2708	4.23665	4.34183	4.32218	4.19133	4.27484	4.30753	4.18203	4.23911	4.25156	4.31099	4.16168	4.39353	4.20746	1.41871	1.52049	1.60952	1.48583	1.31259	1.30346	1.1721	0	1.29602	1.17386	1.31735	1.35932	1.4139	1.52312	1.56208	1.51191	1.4968	1.4794	1.47121	1.5484	1.61305	1.64829	1.57603	1.68452	1.67315
4.32244	4.25044	4.16943	3.97687	4.18959	4.372	4.03994	4.24893	3.90179	4.21328	4.41223	4.19761	4.05417	4.1813	4.09718	4.01224	4.16303	4.1853	3.99656	4.11958	4.13286	4.19392	3.95651	4.20734	4.09286	1.51892	1.37538	1.42072	1.40022	1.41322	1.43478	1.30676	1.29602	0	1.30623	1.26909	1.31521	1.4228	1.36336	1.46619	1.5091	1.48642	1.49692	1.48252	1.53163	1.50674	1.5301	1.57129	1.57503	1.60492
4.5279	4.35831	4.33479	4.20533	4.40616	4.41704	4.3194	4.38736	4.11955	4.44519	4.57113	4.37348	4.25706	4.39194	4.30441	4.16151	4.30504	4.319	4.18998	4.24754	4.23406	4.30446	4.17305	4.30552	4.24676	1.48963	1.59891	1.58726	1.44826	1.37923	1.29954	1.26565	1.17386	1.30623	0	1.25185	1.28852	1.374	1.48254	1.48641	1.45719	1.43027	1.49126	1.45482	1.48284	1.56822	1.61087	1.57934	1.65806	1.63828
4.35233	4.20608	4.13042	3.99535	4.14364	4.28038	4.10157	4.13952	3.86319	4.22077	4.34174	4.11246	3.97636	4.14677	4.07067	3.95418	4.10164	4.13233	3.94943	4.0618	4.08064	4.11252	3.92885	4.10276	3.97899	1.43286	1.36469	1.30671	1.25147	1.34255	1.38968	1.30104	1.31735	1.26909	1.25185	0	1.1431	1.28742	1.28209	1.20914	1.29403	1.2872	1.39196	1.34455	1.35861	1.33446	1.29856	1.36091	1.34684	1.3802
4.41829	4.25948	4.23107	4.0411	4.22095	4.33444	4.14676	4.1963	4.03679	4.23664	4.40517	4.23946	4.06243	4.21139	4.18883	4.07831	4.13222	4.20434	4.13122	4.13098	4.14919	4.1766	3.98901	4.22188	4.1185	1.52688	1.50686	1.49788	1.3892	1.42259	1.44159	1.36317	1.35932	1.31521	1.28852	1.1431	0	1.20639	1.27479	1.248	1.24813	1.22247	1.32181	1.26876	1.26329	1.38381	1.34225	1.35238	1.3843	1.38709
4.38207	4.25529	4.19138	4.05595	4.20261	4.32584	4.14433	4.25545	3.9904	4.25251	4.44771	4.15989	4.09716	4.23279	4.18177	4.05669	4.17221	4.21331	4.11813	4.15758	4.16851	4.20576	4.11115	4.19085	4.10693	1.62093	1.5913	1.6088	1.56277	1.52834	1.51282	1.465	1.4139	1.4228	1.374	1.28742	1.20639	0	1.15193	1.29869	1.2568	1.23316	1.20552	1.24391	1.28087	1.41929	1.4234	1.3315	1.47478	1.40484
4.27595	4.18239	4.11357	3.90329	4.12713	4.25375	4.04274	4.1077	3.7627	4.17767	4.315	4.10911	3.98067	4.04798	4.08039	3.89507	4.0687	4.06816	3.92398	4.0168	4.03548	4.11613	3.91354	4.08994	3.94272	1.65227	1.51836	1.5196	1.5094	1.52836	1.62095	1.5143	1.52312	1.36336	1.48254	1.28209	1.27479	1.15193	0	1.10878	1.21601	1.23551	1.29536	1.28938	1.34009	1.37241	1.3392	1.33296	1.37361	1.36923
4.35353	4.1935	4.12644	3.91569	4.13299	4.23567	4.07585	4.14338	3.80845	4.24043	4.33497	4.14048	3.93596	4.11255	4.02324	3.94979	4.09391	4.11845	3.98416	4.04511	4.00636	4.0975	3.90339	4.07374	3.96327	1.61898	1.47699	1.39464	1.37743	1.51029	1.6094	1.52505	1.56208	1.46619	1.48641	1.20914	1.248	1.29869	1.10878	0	1.16658	1.21892	1.38429	1.32453	1.34889	1.28553	1.24178	1.32195	1.29041	1.29714
4.28291	4.13808	4.1438	3.89876	4.12704	4.18373	3.98474	4.09568	3.87563	4.16862	4.29169	4.16024	3.97136	4.11503	4.12031	3.97169	4.05599	4.08826	3.93927	4.04549	4.02341	4.10381	3.88538	4.10945	3.98482	1.65804	1.60078	1.52487	1.48921	1.52115	1.63351	1.54869	1.51191	1.5091	1.45719	1.29403	1.24813	1.2568	1.21601	1.16658	0	1.06413	1.27891	1.27768	1.28147	1.33588	1.29773	1.279	1.29553	1.28457
4.30688	4.1916	4.15038	4.02336	4.17538	4.25708	4.13353	4.18468	3.97513	4.27073	4.32333	4.17498	4.039	4.17075	4.15565	4.01665	4.07417	4.17625	4.06022	4.15	4.1182	4.13639	3.96868	4.17335	4.0638	1.65395	1.55945	1.52912	1.5009	1.49378	1.58052	1.51592	1.4968	1.48642	1.43027	1.2872	1.22247	1.23316	1.23551	1.21892	1.06413	0	1.22019	1.19284	1.22277	1.35357	1.30961	1.25926	1.3063	1.32097
4.41183	4.30061	4.20404	4.01449	4.19669	4.32237	4.13457	4.23282	4.00377	4.26158	4.36703	4.20469	4.11925	4.18974	4.18874	4.08139	4.11792	4.16589	4.08856	4.1463	4.18998	4.1636	4.05823	4.17375	4.11418	1.70593	1.65144	1.68908	1.59799	1.59093	1.62966	1.56821	1.4794	1.49692	1.49126	1.39196	1.32181	1.20552	1.29536	1.38429	1.27891	1.22019	0	1.19773	1.26457	1.42973	1.45148	1.34573	1.50613	1.47297
4.38084	4.21996	4.16737	4.00364	4.19612	4.3233	4.14901	4.213	4.05926	4.33304	4.4417	4.20987	4.08727	4.19542	4.24326	4.01719	4.22572	4.18778	4.09233	4.16243	4.15477	4.2356	4.03815	4.19567	4.10454	1.7152	1.64263	1.60812	1.56027	1.56723	1.66149	1.544	1.47121	1.48252	1.45482	1.34455	1.26876	1.24391	1.28938	1.32453	1.27768	1.19284	1.19773	0	1.13001	1.40517	1.32576	1.28061	1.34922	1.38182
4.36877	4.27948	4.14091	4.03379	4.21726	4.32845	4.17493	4.21946	4.03119	4.30216	4.38747	4.16052	4.09718	4.20933	4.14111	4.06769	4.14759	4.14028	4.08538	4.17361	4.1528	4.19358	4.02151	4.16916	4.11776	1.73074	1.60486	1.59172	1.55388	1.58798	1.65672	1.56442	1.5484	1.53163	1.48284	1.35861	1.26329	1.28087	1.34009	1.34889	1.28147	1.22277	1.26457	1.13001	0	1.32943	1.29194	1.20512	1.33578	1.33386
4.22589	4.12625	4.12933	3.90472	4.09899	4.22909	3.97072	4.08877	3.90188	4.14971	4.29163	4.13027	3.99908	4.10675	4.02405	3.92478	4.09727	4.04632	3.96657	3.98367	4.03387	4.06033	3.89436	4.01632	3.97643	1.69856	1.49835	1.4364	1.44211	1.5595	1.69543	1.60107	1.61305	1.50674	1.56822	1.33446	1.38381	1.41929	1.37241	1.28553	1.33588	1.35357	1.42973	1.40517	1.32943	0	1.18145	1.27496	1.26483	1.35019
4.2871	4.15673	4.08209	3.83781	4.07277	4.20967	4.01025	4.11497	3.86993	4.17716	4.28925	4.07118	3.93989	4.06599	4.04011	3.91172	4.079	4.08225	3.94734	3.97353	3.99858	4.05454	3.88077	4.02551	3.92788	1.69974	1.54334	1.42243	1.45848	1.59482	1.71511	1.61824	1.64829	1.5301	1.61087	1.29856	1.34225	1.4234	1.3392	1.24178	1.29773	1.30961	1.45148	1.32576	1.29194	1.18145	0	1.21974	1.12201	1.25224
4.42538	4.21523	4.14546	3.9654	4.15947	4.26293	4.13603	4.14636	3.93277	4.20663	4.36197	4.18333	4.04243	4.18134	4.12862	4.00531	4.10942	4.12973	4.06167	4.06848	4.06607	4.14389	3.90539	4.16271	4.03444	1.69995	1.5995	1.5621	1.53717	1.62821	1.67824	1.62742	1.57603	1.57129	1.57934	1.36091	1.35238	1.3315	1.33296	1.32195	1.279	1.25926	1.34573	1.28061	1.20512	1.27496	1.21974	0	1.1554	1.2411
4.3281	4.16698	4.06778	3.86558	4.0891	4.1838	4.00049	4.07327	3.84494	4.20449	4.26112	4.04228	3.89278	4.02131	3.9783	3.92532	3.98394	4.03285	3.96183	3.90466	3.95484	4.05976	3.81467	3.97328	3.90353	1.71132	1.57508	1.44108	1.47437	1.6142	1.7447	1.65124	1.68452	1.57503	1.65806	1.34684	1.3843	1.47478	1.37361	1.29041	1.29553	1.3063	1.50613	1.34922	1.33578	1.26483	1.12201	1.1554	0	1.24806
4.36254	4.26217	4.13963	4.00904	4.13417	4.28042	4.11858	4.20612	3.99064	4.29752	4.41649	4.1326	3.9886	4.17317	4.13235	3.96582	4.13678	4.12424	4.04705	4.04432	4.09643	4.13982	3.96854	4.1316	4.0087	1.78979	1.62187	1.50976	1.5081	1.67495	1.73763	1.68994	1.67315	1.60492	1.63828	1.3802	1.38709	1.40484	1.36923	1.29714	1.28457	1.32097	1.47297	1.38182	1.33386	1.35019	1.25224	1.2411	1.24806	0
4.50145	4.39607	4.33455	4.21863	4.37231	4.44102	4.25578	4.31713	4.12343	4.4519	4.45001	4.33978	4.25849	4.39252	4.30541	4.37508	4.39778	4.40074	4.26658	4.32063	4.25243	4.3776	4.24098	4.41761	4.26931	4.22292	4.04568	4.03318	4.14497	4.28165	4.33605	4.31288	4.29395	4.05766	4.30909	4.08622	4.1981	4.21363	4.16073	4.14379	4.15032	4.21354	4.16693	4.24945	4.2454	4.05838	4.15443	4.10436	4.06766	4.13159
4.56462	4.51855	4.46302	4.33848	4.48688	4.53775	4.4043	4.44379	4.36284	4.58302	4.528	4.46018	4.41874	4.48475	4.45691	4.52493	4.51999	4.45705	4.37352	4.42874	4.36065	4.47687	4.29909	4.51012	4.3625	4.36585	4.26244	4.20866	4.30802	4.42776	4.50522	4.47178	4.49208	4.31589	4.48061	4.28154	4.3276	4.43147	4.31875	4.32007	4.33113	4.39578	4.31475	4.41803	4.38809	4.29352	4.34874	4.33132	4.25269	4.35632
4.51776	4.47145	4.41677	4.23864	4.43457	4.44844	4.28067	4.38529	4.16584	4.48729	4.4575	4.41117	4.38465	4.43006	4.4168	4.36909	4.43211	4.4387	4.27645	4.40156	4.3489	4.41271	4.23819	4.45903	4.35057	4.29572	4.18255	4.17041	4.19443	4.4102	4.51336	4.45693	4.44864	4.31927	4.41941	4.25519	4.29892	4.35868	4.31959	4.22094	4.31536	4.31551	4.30782	4.37487	4.35732	4.29011	4.31064	4.32975	4.20769	4.31664
4.53007	4.49307	4.46365	4.33174	4.5122	4.4808	4.37577	4.45922	4.23901	4.57846	4.48508	4.46248	4.39435	4.47339	4.42467	4.42252	4.45329	4.48721	4.38672	4.45868	4.37391	4.45852	4.32271	4.43585	4.37566	4.3494	4.19313	4.14337	4.267	4.37791	4.48044	4.48487	4.41653	4.22352	4.43415	4.24562	4.27748	4.35102	4.28114	4.2371	4.25277	4.28913	4.30092	4.32989	4.39113	4.15795	4.24002	4.26367	4.20327	4.31197
4.52368	4.44316	4.38363	4.21864	4.42094	4.50359	4.28552	4.40306	4.24089	4.54796	4.44847	4.37564	4.31076	4.38771	4.38416	4.37948	4.36206	4.347	4.23787	4.36964	4.29911	4.38037	4.24993	4.37602	4.26038	4.29216	4.14616	4.05296	4.20921	4.36858	4.3941	4.3574	4.45345	4.21872	4.37969	4.13719	4.25731	4.29534	4.21468	4.14814	4.14328	4.2728	4.27185	4.34742	4.28363	4.18206	4.19799	4.20216	4.14976	4.18996
4.605	4.5581	4.48705	4.25934	4.56913	4.41158	4.27114	4.4888	4.24332	4.60088	4.55717	4.46595	4.41567	4.49642	4.41895	4.36015	4.46318	4.49356	4.3881	4.42428	4.44752	4.46237	4.40684	4.51422	4.41705	4.36403	4.09271	4.07624	4.31323	4.48962	4.52735	4.5354	4.39913	4.25232	4.44104	4.13873	4.26335	4.29196	4.2744	4.22029	4.21167	4.21243	4.22226	4.37125	4.34188	4.3057	4.22163	4.2676	4.19684	4.3053
4.63058	4.52572	4.44682	4.43112	4.54544	4.65114	4.4483	4.5167	4.40158	4.61821	4.60953	4.55328	4.49766	4.55537	4.54648	4.47536	4.55254	4.5475	4.44363	4.5312	4.48305	4.47196	4.41199	4.52796	4.4277	4.35384	4.24412	4.18766	4.32519	4.44973	4.48421	4.46017	4.49369	4.26126	4.47687	4.28093	4.31858	4.3615	4.26635	4.32776	4.27228	4.30904	4.34218	4.41955	4.38344	4.26343	4.32497	4.33038	4.22887	4.27279
4.45089	4.42368	4.29285	4.13854	4.32359	4.32598	4.24106	4.26814	4.11368	4.4158	4.37961	4.30111	4.18536	4.34047	4.30038	4.19131	4.32964	4.30029	4.1595	4.28014	4.18374	4.31264	4.09401	4.2776	4.16126	4.1442	3.86765	3.89249	4.00473	4.16204	4.2185	4.18293	4.17425	3.95134	4.18586	3.94425	4.07103	4.08774	4.00496	3.96201	3.94802	4.02556	4.05275	4.0975	4.10313	3.95818	4.04097	3.99637	3.9054	4.02256
4.60844	4.53163	4.38223	4.35998	4.52211	4.50722	4.42065	4.43356	4.30844	4.56988	4.54233	4.42564	4.34146	4.50744	4.4058	4.42227	4.48068	4.49071	4.35866	4.42997	4.42337	4.44439	4.30938	4.46434	4.40979	4.30918	4.17442	4.17568	4.22948	4.32295	4.39938	4.3772	4.41219	4.2309	4.33985	4.16997	4.2734	4.26638	4.21186	4.20686	4.22065	4.27528	4.32535	4.34104	4.36233	4.20015	4.19141	4.23336	4.15414	4.2457
4.6371	4.52311	4.49404	4.33795	4.5111	4.53801	4.41063	4.50531	4.27605	4.60106	4.54791	4.45963	4.39338	4.50506	4.54935	4.40848	4.4893	4.4809	4.35957	4.42914	4.39911	4.38125	4.35267	4.44922	4.37967	4.44226	4.36379	4.34117	4.43117	4.59355	4.49067	4.37325	4.36104	4.26102	4.46947	4.32804	4.31367	4.33857	4.32258	4.3101	4.2065	4.3261	4.3605	4.42564	4.39868	4.28157	4.23908	4.33395	4.22134	4.2982
4.49844	4.42793	4.35739	4.25908	4.39059	4.38131	4.22494	4.29468	4.13484	4.47113	4.36902	4.3746	4.27055	4.34568	4.36519	4.25078	4.36359	4.33164	4.17076	4.303	4.28117	4.34753	4.22568	4.33942	4.23222	4.30312	4.13242	4.07573	4.21802	4.32469	4.43222	4.4051	4.38467	4.1592	4.34595	4.14591	4.19736	4.34842	4.18779	4.16344	4.17822	4.29839	4.27656	4.36121	4.2401	4.12154	4.22432	4.22556	4.10886	4.18899
4.73469	4.70133	4.64203	4.60746	4.64517	4.7405	4.60777	4.64463	4.39313	4.7356	4.5854	4.62517	4.56153	4.6154	4.65622	4.52485	4.66877	4.60629	4.47352	4.57867	4.53452	4.5819	4.49062	4.59877	4.55114	4.44226	4.33156	4.24436	4.36551	4.45395	4.57755	4.57073	4.51274	4.38483	4.48842	4.3105	4.38307	4.41613	4.40291	4.33922	4.31596	4.33882	4.3622	4.43098	4.36505	4.31193	4.33789	4.31682	4.32103	4.32818
4.45693	4.34882	4.25101	4.06503	4.30827	4.34391	4.15658	4.30398	4.02761	4.4427	4.39638	4.28548	4.19996	4.22881	4.27651	4.09586	4.29848	4.30952	4.09604	4.16643	4.16133	4.2822	4.06205	4.23118	4.09222	4.11884	3.83727	3.87461	4.02084	4.13892	4.23307	4.12327	4.21284	3.95431	4.19791	3.921	4.00836	4.07193	4.04053	4.01546	3.97039	4.07219	4.04965	4.14187	4.0896	4.02187	3.91014	3.99684	3.94262	3.99947
4.41275	4.26584	4.14895	4.04368	4.20301	4.27872	4.03917	4.1724	3.98305	4.35042	4.27324	4.23152	4.03215	4.22182	4.12785	4.07054	4.1623	4.21091	3.96662	4.09482	4.10042	4.15851	3.95712	4.2035	3.98577	4.07317	3.78955	3.72919	3.83722	4.06581	4.22369	4.0937	4.18834	3.838	4.10684	3.82402	3.94093	4.0224	3.85761	3.88081	3.91575	3.96525	3.98221	4.08524	3.98028	3.85172	3.84576	3.92024	3.81726	3.85803
4.4699	4.32383	4.20832	4.06317	4.26178	4.31743	4.13084	4.22392	4.00851	4.44352	4.24571	4.21921	4.0777	4.22634	4.177	4.06271	4.14828	4.17996	4.09917	4.09404	4.14452	4.16822	4.03086	4.21114	4.05813	4.14043	3.95492	3.8408	3.97867	4.11317	4.26279	4.22725	4.30825	4.00763	4.24564	3.96504	4.06095	4.15654	4.03064	3.93577	3.96203	4.06901	4.1109	4.16872	4.08843	3.95007	3.90714	4.0239	3.92756	3.99602
4.54005	4.45357	4.30733	4.21956	4.42656	4.38516	4.29543	4.35159	4.12065	4.49188	4.39729	4.37459	4.28039	4.34125	4.33847	4.21613	4.38298	4.34336	4.18565	4.23687	4.17933	4.31953	4.17549	4.34585	4.21473	4.20883	4.04228	3.95628	4.12232	4.26586	4.3278	4.2924	4.23009	4.08483	4.27891	4.0053	4.08317	4.17828	4.07628	4.07385	4.08153	4.11561	4.11701	4.21303	4.20757	4.10097	4.1222	4.05685	4.02179	4.14705
4.45658	4.34204	4.22484	4.10499	4.26246	4.33172	4.09714	4.21262	3.99321	4.43001	4.32571	4.26152	4.09264	4.25599	4.18372	4.14877	4.25955	4.25077	4.09979	4.12384	4.06469	4.21493	4.02973	4.26481	4.12071	4.20138	3.98968	3.94655	4.0646	4.23676	4.35728	4.2902	4.32071	4.04428	4.30328	4.00863	4.11518	4.26263	4.10183	4.09296	4.06878	4.11766	4.11709	4.21812	4.16055	4.03908	4.04708	4.05131	3.98748	4.06577
4.55716	4.42173	4.28728	4.20531	4.39966	4.35737	4.30115	4.36976	4.1289	4.48696	4.42731	4.4468	4.24766	4.40755	4.35085	4.27048	4.38466	4.37883	4.18429	4.29706	4.3126	4.33121	4.20448	4.35848	4.25006	4.21469	3.97457	3.99297	4.08472	4.23102	4.36125	4.30692	4.33371	4.04843	4.26406	4.03852	4.07929	4.1371	4.03174	4.07166	4.10504	4.14826	4.14001	4.21086	4.18964	3.99496	4.06023	4.10876	3.973	4.12284
4.52925	4.41849	4.32268	4.22635	4.38821	4.39247	4.27138	4.38713	4.21906	4.43696	4.43147	4.3493	4.23834	4.35395	4.27921	4.23704	4.36832	4.34054	4.20152	4.2519	4.21566	4.29372	4.1295	4.3102	4.22808	4.25788	4.0548	4.03872	4.14369	4.31005	4.35358	4.33016	4.28806	4.10413	4.27269	4.08633	4.15208	4.25481	4.14578	4.0851	4.10596	4.15656	4.15415	4.24491	4.17865	4.0648	4.14101	4.08486	4.05579	4.1632
4.59079	4.41141	4.32916	4.2435	4.40807	4.43137	4.28848	4.37865	4.19574	4.57115	4.4134	4.37914	4.28754	4.40133	4.38753	4.29852	4.42216	4.40714	4.24264	4.25224	4.34798	4.33154	4.22729	4.37905	4.33346	4.37923	4.28775	4.21065	4.35067	4.49796	4.49521	4.41503	4.42056	4.27752	4.41227	4.25329	4.33559	4.32455	4.24596	4.25876	4.29139	4.33355	4.34961	4.40342	4.3835	4.27326	4.24846	4.33847	4.26257	4.32171
4.50321	4.45092	4.39915	4.22957	4.41799	4.45459	4.26919	4.33724	4.15438	4.51323	4.403	4.32904	4.23544	4.34539	4.24538	4.25853	4.34849	4.38902	4.23412	4.24029	4.26938	4.30092	4.15433	4.3388	4.16653	4.2531	4.02733	4.021	4.18105	4.26916	4.38494	4.33083	4.36157	4.13866	4.29455	4.11189	4.18303	4.2371	4.13209	4.11651	4.14506	4.17343	4.22659	4.26481	4.16746	4.069	4.12114	4.12362	4.06134	4.14359
4.49018	4.37341	4.34882	4.187	4.3426	4.44857	4.26955	4.30338	4.15006	4.54068	4.3687	4.28492	4.19699	4.33684	4.24365	4.21615	4.3147	4.28565	4.1802	4.21773	4.19516	4.30477	4.1011	4.26967	4.1737	4.13225	4.00225	3.97691	4.07314	4.2039	4.30267	4.23114	4.29225	4.02008	4.27536	4.05269	4.085	4.19865	4.06465	4.00245	4.0725	4.12724	4.17844	4.23405	4.17558	4.04311	4.04502	4.09935	3.9765	4.0661
4.5134	4.44245	4.35919	4.26105	4.3776	4.46651	4.33371	4.3569	4.24605	4.59109	4.35112	4.41317	4.25936	4.3323	4.34886	4.28401	4.41909	4.29724	4.26939	4.22715	4.21774	4.3352	4.18945	4.31688	4.20617	4.32214	4.17474	4.13453	4.26418	4.36693	4.47675	4.46099	4.42675	4.22436	4.49025	4.19184	4.25354	4.32467	4.1649	4.1605	4.22284	4.23383	4.20694	4.35254	4.2921	4.11659	4.20278	4.21529	4.18514	4.25052
4.50525	4.39431	4.31826	4.19927	4.3827	4.37477	4.23828	4.31353	4.18982	4.44168	4.37983	4.31482	4.20983	4.31712	4.25077	4.2124	4.32568	4.287	4.18208	4.21918	4.16426	4.29026	4.14769	4.26274	4.18282	4.21538	4.00847	3.99752	4.13164	4.29656	4.38099	4.29123	4.32369	4.08942	4.26608	4.07234	4.17318	4.19497	4.06192	4.06596	4.11832	4.10471	4.11551	4.2299	4.1492	4.04113	4.07653	4.08845	4.06117	4.09822
4.61746	4.38776	4.36143	4.2883	4.46938	4.39785	4.31305	4.38889	4.20337	4.48612	4.40033	4.36302	4.30066	4.37199	4.3444	4.27744	4.39054	4.40625	4.14874	4.29883	4.27551	4.33031	4.1819	4.35318	4.25348	4.43773	4.19874	4.18021	4.30361	4.43251	4.39047	4.5213	4.4444	4.24946	4.40697	4.23007	4.27245	4.29273	4.21642	4.26973	4.23619	4.29876	4.25493	4.41471	4.32844	4.35081	4.29025	4.28475	4.29153	4.3203
4.61532	4.50364	4.39625	4.29496	4.52933	4.5433	4.36949	4.4456	4.28182	4.56208	4.59024	4.48601	4.42002	4.50814	4.42744	4.42272	4.45872	4.50071	4.30422	4.38524	4.41873	4.4775	4.32304	4.46289	4.36494	4.40009	4.31282	4.24515	4.32393	4.50308	4.49245	4.51044	4.5987	4.40886	4.46028	4.34204	4.39057	4.49515	4.39586	4.29581	4.37068	4.39068	4.45474	4.36529	4.44101	4.38413	4.2636	4.42178	4.27611	4.40159
4.47773	4.48568	4.36528	4.17819	4.49079	4.3716	4.20245	4.37379	4.15008	4.4833	4.54236	4.39753	4.30973	4.51632	4.36714	4.32044	4.44467	4.48611	4.2916	4.30331	4.38692	4.48498	4.26424	4.44393	4.31148	4.36157	4.27807	4.10499	4.25763	4.38528	4.45135	4.40549	4.46026	4.27015	4.39976	4.25206	4.25638	4.3409	4.30079	4.20455	4.24002	4.27515	4.36048	4.30396	4.37461	4.27013	4.20548	4.26918	4.17186	4.25829
4.49276	4.48778	4.38461	4.26425	4.40486	4.47032	4.2083	4.355	4.30721	4.47695	4.58842	4.51184	4.34262	4.47568	4.41843	4.25755	4.33	4.45954	4.28864	4.26598	4.42082	4.42955	4.35095	4.52547	4.36795	4.41799	4.27532	4.30636	4.45438	4.45708	4.49575	4.51009	4.48462	4.27586	4.44606	4.338	4.40426	4.55356	4.39132	4.35687	4.40657	4.42153	4.39335	4.41292	4.39233	4.41475	4.23792	4.40521	4.36991	4.37732
4.6231	4.57665	4.5026	4.30411	4.50051	4.48245	4.31509	4.48861	4.21712	4.58807	4.72752	4.51862	4.42996	4.5218	4.45205	4.41144	4.4351	4.47854	4.30131	4.37642	4.42174	4.50458	4.35955	4.51006	4.39395	4.40412	4.30024	4.23268	4.3873	4.52653	4.51728	4.43864	4.53213	4.40015	4.50199	4.26607	4.32927	4.4455	4.35506	4.27435	4.29495	4.29126	4.45299	4.35089	4.28806	4.32888	4.23794	4.32681	4.22225	4.31299
4.35983	4.29825	4.14868	4.09627	4.25362	4.26488	4.19913	4.33242	4.04153	4.32369	4.49238	4.39437	4.17623	4.39367	4.19715	4.19156	4.27161	4.35145	4.07983	4.21693	4.22327	4.40798	4.10801	4.27542	4.12341	4.19316	3.99534	3.90062	4.00857	4.17354	4.28006	4.15848	4.41293	4.09527	4.30043	3.97967	4.083	4.14848	4.10053	3.97787	4.05143	4.03123	4.24518	4.25887	4.2184	4.05291	3.88881	4.09219	3.94671	4.09661
4.52732	4.41909	4.29604	4.14443	4.38149	4.24297	4.2093	4.33899	4.06341	4.43048	4.47681	4.42878	4.26572	4.37282	4.29521	4.2833	4.36241	4.36663	4.19467	4.23872	4.2862	4.42102	4.18616	4.32346	4.17225	4.30887	4.14437	4.09623	4.2076	4.36864	4.40679	4.31274	4.45583	4.28511	4.36252	4.14642	4.24625	4.32632	4.24472	4.18466	4.24587	4.20384	4.36084	4.31122	4.33615	4.17284	4.09879	4.27985	4.10404	4.22988
4.46282	4.35717	4.21316	4.10651	4.34227	4.31633	4.15902	4.29285	4.00319	4.4002	4.4175	4.35491	4.14646	4.32276	4.19149	4.21624	4.24074	4.28927	4.10738	4.17143	4.22345	4.30898	4.1409	4.30206	4.16438	4.23999	4.04479	3.96613	4.12649	4.30807	4.3495	4.22788	4.39253	4.20447	4.29327	4.11791	4.18506	4.24728	4.14861	4.1183	4.18493	4.15243	4.25183	4.20422	4.26139	4.10349	4.05659	4.12112	4.0122	4.15221
4.52622	4.38151	4.24846	4.17452	4.38721	4.31382	4.21778	4.32651	3.97091	4.42923	4.53258	4.38106	4.18625	4.42599	4.24084	4.25362	4.30615	4.34032	4.16627	4.24478	4.33681	4.35319	4.21965	4.30321	4.2813	4.29159	4.06099	3.94903	4.20318	4.38175	4.37205	4.27612	4.43754	4.15774	4.33136	4.08963	4.24313	4.22571	4.16762	4.06856	4.11262	4.1599	4.32818	4.18385	4.24339	4.14961	4.00367	4.16218	4.0091	4.09094
4.47688	4.36161	4.22733	4.11918	4.35491	4.2957	4.18784	4.3007	4.0566	4.41501	4.45216	4.34051	4.19426	4.34624	4.28036	4.28223	4.29678	4.40059	4.20622	4.22768	4.28194	4.42395	4.17122	4.33066	4.19297	4.26965	4.17667	4.05197	4.24887	4.37431	4.36055	4.2742	4.49844	4.23139	4.33697	4.17523	4.20698	4.25531	4.22243	4.0941	4.15643	4.19227	4.3194	4.22215	4.27933	4.18592	4.05856	4.20691	4.09994	4.20819
4.59873	4.5098	4.46828	4.27707	4.51587	4.49816	4.37913	4.47495	4.22025	4.45939	4.54965	4.48688	4.34785	4.46683	4.37239	4.41194	4.43295	4.49957	4.29386	4.38957	4.35346	4.48456	4.37747	4.55965	4.37868	4.37166	4.28733	4.17876	4.33457	4.51742	4.54678	4.42374	4.52232	4.31979	4.4591	4.31183	4.37752	4.41201	4.37454	4.33477	4.32445	4.24565	4.40585	4.37528	4.44868	4.39148	4.254	4.3629	4.2455	4.3351
4.61404	4.60999	4.47279	4.35699	4.57832	4.55787	4.41784	4.38088	4.26677	4.48398	4.58315	4.5489	4.48946	4.59922	4.47265	4.39122	4.49919	4.57746	4.2557	4.35567	4.42594	4.50719	4.3989	4.5329	4.38305	4.40908	4.33434	4.24774	4.35127	4.53034	4.56441	4.49103	4.46246	4.38897	4.44663	4.29641	4.33663	4.38748	4.39473	4.3209	4.33562	4.26601	4.3752	4.40154	4.46002	4.36323	4.27241	4.26952	4.27687	4.34163
4.50313	4.42587	4.34957	4.19505	4.42244	4.39752	4.23231	4.36294	4.12921	4.46174	4.49974	4.40026	4.26373	4.3103	4.32248	4.29271	4.3659	4.28709	4.17396	4.23476	4.28726	4.41188	4.20919	4.35011	4.20512	4.35506	4.19726	4.11601	4.29119	4.44673	4.41681	4.43074	4.50205	4.37526	4.42107	4.23078	4.2679	4.3246	4.25878	4.21975	4.17684	4.2116	4.35167	4.28344	4.31638	4.25197	4.10769	4.17335	4.12452	4.24846
4.43774	4.41242	4.26182	4.16464	4.39173	4.35314	4.25399	4.32584	4.12592	4.33703	4.47698	4.35477	4.19934	4.30319	4.22429	4.26478	4.2947	4.31007	4.13458	4.1896	4.24019	4.31189	4.0931	4.29888	4.16472	4.20253	4.06253	3.98716	4.12543	4.27688	4.34624	4.28153	4.34002	4.22107	4.26046	4.11568	4.13505	4.20233	4.19729	4.06445	4.1244	4.11233	4.22901	4.15246	4.2421	4.07258	3.93554	4.09994	4.01794	4.09639
4.47657	4.3802	4.1632	4.02242	4.39459	4.34124	4.19368	4.36587	4.02172	4.37533	4.54008	4.36342	4.15945	4.34103	4.34868	4.15826	4.21756	4.32362	4.1075	4.2301	4.264	4.40763	4.10816	4.32202	4.20054	4.25244	4.0906	3.99034	4.09891	4.32119	4.35272	4.26677	4.42969	4.1935	4.2865	4.0727	4.193	4.22183	4.1516	4.08732	4.09896	4.08795	4.26966	4.19696	4.22793	4.09485	4.00525	4.07199	4.06952	4.05191
4.43059	4.41216	4.27221	4.11093	4.31117	4.33261	4.12208	4.32851	4.13449	4.45458	4.5594	4.3351	4.20199	4.36396	4.30851	4.201	4.32359	4.3594	4.14133	4.16931	4.21275	4.38459	4.15671	4.32412	4.20417	4.19849	3.94316	3.92709	4.08081	4.2806	4.27139	4.17279	4.27508	4.16558	4.22228	4.07768	4.01693	4.19037	4.09672	3.9755	4.08382	3.98755	4.19774	4.09726	4.19968	4.06608	3.91372	4.05355	3.93455	4.00144
4.26665	4.18372	4.0294	3.88707	4.12643	4.10471	3.91073	4.10916	3.86507	4.21038	4.35268	4.19839	3.90269	4.20012	4.02324	3.9929	4.10937	4.12361	3.95743	3.96134	4.0242	4.17671	3.90992	4.12538	3.96859	4.0496	3.90389	3.82779	4.00025	4.06756	4.15274	4.07252	4.18699	4.00943	4.1701	3.89372	3.95528	4.02727	3.93423	3.8291	3.89722	3.91663	4.12073	4.00016	4.05798	3.96794	3.7936	3.93591	3.78854	3.93138
4.30887	4.18253	4.06386	4.00301	4.23406	4.19801	3.99506	4.10084	4.05224	4.23319	4.34084	4.26922	4.05083	4.24433	4.09495	4.12141	4.18393	4.132	3.9969	4.0523	4.11437	4.23096	3.90548	4.17125	3.9927	4.15679	3.93515	3.89941	4.01834	4.18876	4.28598	4.13407	4.30065	4.1022	4.25014	4.00225	4.01206	4.13528	4.08128	3.87548	3.99204	3.96904	4.22285	4.11513	4.11465	4.02144	3.87407	3.98908	3.90832	3.87314
4.3422	4.26956	4.10741	3.96333	4.20037	4.18685	3.96136	4.14796	3.94975	4.31848	4.30632	4.23494	3.97693	4.23324	4.09348	4.05417	4.169	4.12655	4.02347	4.02679	4.13738	4.19957	4.01248	4.13342	3.98603	4.00251	3.8315	3.74025	3.90937	4.09261	4.13823	4.09215	4.12671	4.06096	4.10323	3.88104	3.92452	3.99882	3.91367	3.77903	3.90642	3.92119	4.11159	3.96808	4.00241	3.91362	3.79123	3.89735	3.72729	3.83718
4.41945	4.41976	4.31428	4.13279	4.33541	4.27781	4.17202	4.3142	4.04506	4.35336	4.43524	4.33405	4.15534	4.28969	4.24747	4.23224	4.24547	4.27687	4.11291	4.17843	4.22661	4.31782	4.11841	4.29958	4.20779	4.21529	4.07892	3.97892	4.14918	4.31711	4.31085	4.25174	4.39926	4.13982	4.30312	4.08197	4.15405	4.18417	4.18531	4.07211	4.10297	4.08524	4.24217	4.17584	4.26375	4.10053	4.03231	4.08132	3.99634	4.1052
4.54611	4.39352	4.29654	4.01804	4.28734	4.30341	4.19348	4.22514	4.10057	4.36279	4.5394	4.33812	4.19767	4.3615	4.22625	4.21084	4.17941	4.27856	4.12474	4.15428	4.24101	4.33035	4.07265	4.3189	4.18097	4.1898	3.94403	3.92672	4.10192	4.21876	4.282	4.13371	4.30476	4.07563	4.25465	3.96864	4.02395	4.16719	4.05972	3.96999	4.00809	3.97503	4.18986	4.16064	4.23095	4.00127	3.93266	4.09165	3.95172	4.08358
4.55012	4.40737	4.52388	4.2951	4.3814	4.41746	4.35559	4.42339	4.09223	4.45513	4.56877	4.41615	4.30682	4.47887	4.30177	4.36751	4.4113	4.46278	4.33996	4.37483	4.33669	4.37105	4.23397	4.40704	4.30092	4.49273	4.07158	4.16614	4.25314	4.39923	4.30331	4.23111	4.36334	4.08547	4.40124	4.21526	4.26219	4.3689	4.21224	4.25735	4.25317	4.3709	4.30843	4.31483	4.33331	4.1941	4.18987	4.32831	4.24288	4.33817
4.49982	4.38748	4.32749	4.18611	4.34748	4.35034	4.20785	4.282	4.0281	4.40683	4.48871	4.21506	4.13752	4.33045	4.25306	4.21617	4.33922	4.33219	4.20273	4.26412	4.19259	4.31082	4.14774	4.29874	4.21788	4.35294	4.03829	4.1076	4.14995	4.25792	4.26169	4.22722	4.34452	4.22325	4.39429	4.15247	4.20245	4.27996	4.19429	4.1671	4.2522	4.3075	4.33993	4.35911	4.24789	4.09333	4.12197	4.19008	4.10347	4.11189
4.317	4.30176	4.21539	4.08976	4.19122	4.24082	4.03852	4.12185	3.89546	4.30611	4.40214	4.29543	4.0021	4.17771	4.07843	4.05852	4.1721	4.2419	4.07117	4.03988	4.13989	4.1855	4.02317	4.20053	4.01696	4.10365	3.74471	3.8304	3.94003	4.08602	4.03476	3.93639	4.15336	3.8878	4.19027	3.88073	3.96535	4.06879	3.87393	3.91847	4.10478	4.06172	4.07864	4.16395	4.08591	3.92816	3.9868	3.94923	3.99264	3.97816
4.5502	4.34446	4.38203	4.13801	4.32982	4.37425	4.11489	4.29058	4.03192	4.44765	4.49921	4.35365	4.17472	4.30544	4.25496	4.26826	4.32914	4.40196	4.27491	4.23851	4.19814	4.33622	4.16129	4.335	4.19769	4.37031	3.93585	4.0184	4.00889	4.16266	4.29702	4.13256	4.38691	4.01677	4.23021	4.06487	4.06875	4.24952	4.08982	4.08102	4.0978	4.1713	4.17601	4.27254	4.2236	4.00351	4.03284	3.99788	4.11177	4.11781
4.57428	4.34069	4.43222	4.27013	4.44642	4.45762	4.24516	4.30488	4.07072	4.42544	4.52672	4.31029	4.27024	4.38918	4.29328	4.34482	4.42953	4.48448	4.27582	4.38089	4.3356	4.39902	4.23028	4.38133	4.3114	4.41746	4.00749	4.09054	4.12032	4.24988	4.32971	4.15307	4.32118	4.13362	4.30533	4.11296	4.14993	4.22284	4.12562	4.15517	4.20512	4.24263	4.25083	4.2977	4.31725	4.09957	4.12821	4.21366	4.14669	4.16593
4.64825	4.38994	4.57027	4.32555	4.4846	4.49377	4.33729	4.38725	4.19336	4.51054	4.66279	4.40926	4.21912	4.51327	4.34183	4.39077	4.43207	4.51576	4.34088	4.39278	4.39258	4.43723	4.24485	4.48126	4.41334	4.50861	4.16847	4.23847	4.33456	4.37717	4.43719	4.31305	4.43733	4.21112	4.44961	4.25319	4.30375	4.37557	4.27223	4.33099	4.29514	4.3667	4.37892	4.46225	4.40953	4.2189	4.31157	4.30509	4.2875	4.30442
4.8041	4.52724	4.57282	4.40995	4.6036	4.5727	4.4397	4.56264	4.33668	4.54844	4.68449	4.5452	4.31948	4.50972	4.43963	4.482	4.50301	4.59532	4.42513	4.47877	4.41601	4.54188	4.39174	4.52388	4.46884	4.54194	4.21564	4.26981	4.3196	4.39003	4.43251	4.37735	4.47693	4.30734	4.48973	4.30532	4.45644	4.4962	4.37922	4.40033	4.45053	4.41775	4.43856	4.55997	4.51096	4.26543	4.36329	4.42615	4.34877	4.39792
4.4368	4.30273	4.32639	4.23529	4.31797	4.3619	4.2552	4.315	4.0833	4.39261	4.40016	4.30083	4.07666	4.2863	4.18946	4.2508	4.25224	4.35872	4.19013	4.25475	4.32035	4.34462	4.10892	4.38233	4.27227	4.39891	4.03919	4.05205	4.07787	4.2787	4.28605	4.20193	4.27358	4.02662	4.35324	4.0957	4.24665	4.22035	4.13895	4.14678	4.23322	4.18351	4.3026	4.33415	4.21856	4.07957	4.16549	4.19078	4.14406	4.22538
4.50491	4.39841	4.33106	4.19517	4.34413	4.39354	4.22574	4.30243	4.07664	4.38053	4.4864	4.27001	4.19014	4.38157	4.24927	4.21151	4.28867	4.38687	4.19327	4.18926	4.23887	4.25757	4.1496	4.29757	4.18986	4.4937	4.1134	4.19223	4.19659	4.36095	4.3823	4.31309	4.3572	4.17683	4.48927	4.19804	4.24785	4.2925	4.24594	4.25281	4.24847	4.32624	4.29237	4.33158	4.43741	4.13485	4.18662	4.29711	4.2471	4.3297
4.4475	4.32559	4.41315	4.10814	4.30423	4.36477	4.12651	4.26705	4.03805	4.33425	4.46728	4.27283	4.14582	4.27347	4.16068	4.19882	4.2525	4.30137	4.12462	4.15364	4.16164	4.21981	4.08774	4.30221	4.15261	4.29396	3.85636	3.99902	4.05733	4.17177	4.24286	4.13379	4.29114	3.98031	4.21934	4.01275	4.06054	4.12845	4.04224	4.00027	4.10468	4.18405	4.12599	4.18528	4.17905	3.94662	4.03062	4.06009	4.01851	4.11442
4.47684	4.24904	4.29439	4.10323	4.27885	4.34124	4.15807	4.26947	3.94474	4.27959	4.42393	4.27399	4.11486	4.22796	4.13441	4.13883	4.23649	4.26606	4.02473	4.159	4.13509	4.23461	4.06444	4.25318	4.12323	4.33291	3.92448	4.02913	4.07676	4.19836	4.26221	4.12976	4.26014	3.98681	4.36285	4.04908	4.17279	4.21837	4.05239	4.11332	4.10387	4.15084	4.16618	4.29131	4.24096	4.02516	4.07976	4.12413	4.02957	4.06342
4.45801	4.33206	4.30816	4.05254	4.27291	4.3717	4.14341	4.23635	3.99975	4.33393	4.34998	4.25015	4.0243	4.20352	4.07408	4.195	4.20416	4.24026	4.11128	4.13971	4.07474	4.19324	4.05753	4.19931	4.10167	4.35386	3.9852	4.03723	4.05547	4.21644	4.27573	4.25593	4.44751	4.11046	4.31607	4.13409	4.18308	4.30911	4.16456	4.12365	4.17173	4.21111	4.27673	4.24595	4.30477	4.00942	4.02624	4.16081	4.08539	4.16359
4.38824	4.22733	4.25494	4.08377	4.19681	4.26022	4.04716	4.2012	3.9082	4.2502	4.41842	4.17608	4.03263	4.13384	4.11135	4.06345	4.24912	4.18718	4.02406	4.11948	4.05375	4.16177	3.99488	4.17297	3.99329	4.18435	3.82544	3.91936	3.96245	4.11826	4.12836	4.04009	4.14824	3.91192	4.25641	3.94949	4.0071	4.07279	3.90739	4.03515	4.11192	4.06271	4.10206	4.16577	4.14506	3.92156	3.94166	4.00601	3.99252	4.03218
4.28707	4.14315	4.15752	3.86537	4.11791	4.18053	3.99144	4.04286	3.68028	4.16235	4.29747	4.10497	3.8445	4.07229	3.9042	3.92413	4.03534	4.05655	3.86263	3.96442	3.97302	3.99113	3.79012	4.11196	3.90924	4.11922	3.67705	3.66285	3.90328	3.996	4.01475	4.00422	4.05892	3.74895	4.06953	3.82027	3.87585	3.95255	3.75708	3.80969	3.89706	3.81665	3.97779	4.05258	3.9723	3.78357	3.78389	3.85157	3.72504	3.85812
4.35554	4.24836	4.27244	3.97863	4.20145	4.25771	3.98744	4.1155	3.83406	4.29216	4.37956	4.16409	3.8769	4.08033	3.97793	4.06203	4.15905	4.23081	3.91284	4.05202	4.0122	4.10308	3.95767	4.15959	3.9529	4.17399	3.62393	3.68565	3.82435	4.00055	4.03781	3.98365	4.11117	3.80536	4.03199	3.85522	3.87363	3.99658	3.86432	3.81913	3.96144	3.94835	4.05515	4.10828	4.10636	3.82993	3.78235	3.87658	3.77232	3.82843
4.2382	4.20532	4.12932	3.94774	4.13089	4.21088	3.86111	4.04586	3.83245	4.25119	4.40244	4.14835	3.79671	4.17545	3.96616	3.98851	4.12351	4.07555	3.93342	4.01012	3.94675	4.1467	3.9102	4.18127	3.90272	4.09998	3.62038	3.63651	3.76067	3.93345	4.05302	3.90186	4.05207	3.77246	4.14945	3.74573	3.91	4.07692	3.81544	3.80005	3.91865	3.92596	4.0636	4.05951	3.97395	3.80599	3.81381	3.85184	3.75237	3.78192
4.32295	4.14974	4.15219	3.8914	4.15867	4.23612	4.02499	4.07285	3.78335	4.26287	4.26966	4.0923	3.87751	4.0923	3.9576	3.99912	4.13224	4.17955	3.96725	4.06059	4.02364	4.10072	3.85532	4.14004	3.94118	4.06074	3.65235	3.68881	3.8317	3.97574	4.01707	3.9192	4.13008	3.79291	4.10497	3.85085	3.86083	3.96241	3.86523	3.82687	3.8648	3.96184	4.00859	4.05028	4.0124	3.85517	3.75076	3.89646	3.74999	3.8643
4.2681	4.15305	4.13007	3.90168	4.10804	4.2464	3.90938	4.07107	3.77056	4.20295	4.34679	4.12434	3.77637	4.07399	3.91525	3.94354	4.0551	4.12076	3.89479	3.96269	3.97977	4.06586	3.87617	4.0688	3.92213	4.13152	3.71924	3.70072	3.83104	3.97868	4.0712	3.91572	4.13957	3.88727	4.12868	3.89311	3.96904	4.04463	3.92578	3.82549	3.91481	3.99149	4.05804	4.10583	4.08463	3.8179	3.83089	3.88145	3.8197	3.90811
4.33269	4.13263	4.16291	3.88511	4.16509	4.20646	4.0289	4.1271	3.80873	4.17112	4.28188	4.12248	3.91932	4.16993	3.9134	3.92194	4.06698	4.1758	3.87261	4.03413	4.00009	4.04502	3.81887	4.09597	3.94906	4.17672	3.79375	3.76534	3.88498	4.09077	4.12901	4.05807	4.10445	3.85653	4.18764	3.89885	3.98578	4.06048	3.90753	4.01772	3.96455	4.06384	4.06522	4.10481	4.12124	3.90187	3.88362	4.01919	3.90631	3.97558
4.43984	4.46795	4.34143	4.30503	4.32441	4.23089	4.33985	4.26443	4.18969	4.30404	4.42022	4.42375	4.39545	4.33475	4.42872	4.31702	4.40697	4.44537	4.33977	4.29704	4.28012	4.3851	4.29132	4.41782	4.3349	4.29484	4.07413	4.05722	4.10008	4.25429	4.32316	4.3095	4.27501	4.04985	4.29561	4.13212	4.28504	4.27758	4.14908	4.08989	4.18572	4.2259	4.24771	4.25844	4.35874	4.06055	4.12955	4.20314	4.09056	4.16352
4.56518	4.49305	4.41429	4.45826	4.46379	4.32974	4.43343	4.37231	4.30143	4.44029	4.5169	4.51177	4.45109	4.43999	4.4973	4.41411	4.37674	4.43355	4.36249	4.41741	4.46302	4.47642	4.4284	4.46921	4.44671	4.30251	4.11816	4.12283	4.23655	4.44444	4.46713	4.40417	4.47806	4.17943	4.40819	4.2381	4.36916	4.3276	4.17537	4.22411	4.22464	4.23334	4.31425	4.29806	4.32778	4.22148	4.21294	4.25003	4.15138	4.18466
4.48593	4.42833	4.31933	4.23348	4.36464	4.41636	4.32497	4.24749	4.12037	4.33051	4.45847	4.46642	4.35068	4.2754	4.42119	4.28949	4.35298	4.37548	4.30895	4.33971	4.28129	4.38013	4.30544	4.39915	4.287	4.05944	3.97931	3.91145	4.0136	4.12814	4.24108	4.21477	4.17751	3.98136	4.24097	3.98887	4.18307	4.07823	4.02337	4.00949	4.03816	4.06036	4.10519	4.11388	4.18532	3.911	3.95682	4.12746	3.97215	4.06839
4.45556	4.48788	4.41147	4.33736	4.39474	4.42192	4.30977	4.29464	4.1864	4.47161	4.52657	4.50685	4.4669	4.39445	4.47826	4.36399	4.29417	4.43859	4.32883	4.43849	4.48038	4.43967	4.33949	4.3816	4.29876	4.1579	4.14722	4.07531	4.15216	4.34619	4.35003	4.32635	4.41604	4.14864	4.36918	4.15636	4.28404	4.2596	4.14859	4.13845	4.15904	4.1862	4.25249	4.32011	4.29112	4.1698	4.14311	4.23736	4.06421	4.16714
4.50931	4.49159	4.46006	4.41209	4.43563	4.39934	4.40224	4.38328	4.32887	4.42662	4.46681	4.54082	4.42893	4.48018	4.45232	4.39199	4.42083	4.48701	4.30724	4.4094	4.44782	4.43232	4.3694	4.49241	4.36654	4.30459	4.20509	4.12184	4.22355	4.41047	4.47072	4.41994	4.44991	4.24402	4.39792	4.28631	4.38585	4.28257	4.24781	4.24308	4.29433	4.32195	4.34358	4.32557	4.3557	4.24447	4.17731	4.24468	4.1748	4.23081
4.42122	4.40956	4.26853	4.24327	4.31012	4.24419	4.26713	4.19988	4.09018	4.36191	4.47074	4.3739	4.28294	4.28805	4.33655	4.2484	4.25473	4.38424	4.24182	4.32451	4.38605	4.33863	4.22555	4.35957	4.20952	4.07535	3.95736	3.89113	3.99656	4.16807	4.2055	4.19625	4.26841	4.01086	4.25295	4.02603	4.20283	4.11586	4.0091	3.96933	4.06012	4.05335	4.11912	4.13821	4.18088	4.01317	3.96415	4.08439	3.92264	3.99033
4.3829	4.33106	4.21025	4.12713	4.32001	4.25475	4.25112	4.3343	4.11222	4.25921	4.48014	4.34473	4.33115	4.27582	4.32222	4.28137	4.23108	4.32402	4.09631	4.28713	4.32483	4.27887	4.22021	4.338	4.27142	4.01762	3.87608	3.78992	3.8868	4.04034	4.11881	4.12105	4.13301	3.90631	4.03929	3.89873	4.03963	4.06755	3.94765	3.82252	3.99927	4.00189	4.07203	4.03013	4.13802	3.82355	3.78956	3.94425	3.84101	3.96479
4.53706	4.53577	4.47023	4.46232	4.48397	4.47386	4.43173	4.41253	4.29311	4.48756	4.57694	4.6099	4.47066	4.45828	4.49851	4.45093	4.44247	4.52593	4.40926	4.45792	4.55858	4.49891	4.4775	4.54973	4.46214	4.31256	4.18863	4.12753	4.23823	4.40623	4.44841	4.42856	4.39877	4.29487	4.41309	4.2589	4.37547	4.31947	4.19848	4.25875	4.25264	4.33948	4.33931	4.33284	4.36961	4.16682	4.27208	4.33291	4.19798	4.27334
4.49674	4.44743	4.4294	4.32576	4.37732	4.32022	4.35613	4.21808	4.18876	4.43731	4.48723	4.46937	4.39748	4.35578	4.42489	4.34605	4.33352	4.42716	4.31689	4.34354	4.47224	4.39543	4.38375	4.40572	4.32662	4.10792	3.98852	3.95689	4.11688	4.29612	4.29851	4.22868	4.28507	4.13303	4.27139	4.11926	4.26288	4.24682	4.04708	4.06591	4.11252	4.10891	4.20664	4.26487	4.23437	4.06731	4.06832	4.15234	3.98159	4.13131
4.35155	4.29768	4.2611	4.10582	4.22343	4.17036	4.16344	4.18236	4.03881	4.26253	4.32624	4.37472	4.24594	4.25858	4.33108	4.20454	4.20109	4.28982	4.14406	4.27374	4.34789	4.27114	4.20919	4.31996	4.24098	3.96198	3.91702	3.82328	3.93855	4.13956	4.10761	4.11886	4.19706	3.91557	4.19475	3.90009	4.13679	4.07292	3.92864	3.94586	3.99339	3.992	4.07994	4.14311	4.09326	3.92594	3.97356	4.03654	3.85129	4.00225
4.46513	4.38597	4.30645	4.30128	4.35864	4.29358	4.29221	4.25737	4.18251	4.37715	4.48665	4.41343	4.29192	4.35766	4.35014	4.27518	4.28445	4.3802	4.27653	4.31148	4.43195	4.36996	4.27384	4.3652	4.29195	4.17722	4.09019	3.98969	4.05649	4.31945	4.3374	4.30555	4.28236	4.07533	4.3033	4.16049	4.29453	4.14937	4.08107	4.12713	4.16873	4.20592	4.19832	4.21435	4.26454	4.08541	4.10674	4.20331	4.03097	4.11435
4.3379	4.27936	4.14215	4.08911	4.17202	4.2341	4.09252	4.11501	4.03376	4.24783	4.37892	4.32322	4.18046	4.27048	4.22057	4.13678	4.18802	4.29642	4.12765	4.21814	4.26625	4.25562	4.12658	4.25533	4.17273	3.98884	3.88274	3.77188	3.86718	4.08317	4.13709	4.07082	4.14087	3.87917	4.15713	3.92847	4.08846	4.04053	3.89988	3.88766	3.94657	3.99692	4.04311	4.07341	4.11083	3.88641	3.89799	4.01977	3.80892	3.94813
4.40983	4.39419	4.27667	4.29236	4.36465	4.34485	4.34416	4.30753	4.20028	4.41851	4.45542	4.39799	4.3313	4.429	4.42673	4.35434	4.30484	4.38243	4.34439	4.35362	4.46442	4.36472	4.26588	4.46233	4.34132	4.11059	4.02284	3.96257	4.00952	4.16999	4.25083	4.27506	4.2779	4.04812	4.27431	4.06428	4.22786	4.2023	4.0258	4.04424	4.06389	4.05296	4.17801	4.2288	4.20339	4.00506	4.03743	4.08492	3.96241	4.06315
4.41758	4.35125	4.28294	4.18337	4.29567	4.21972	4.22058	4.23445	4.07706	4.28756	4.36346	4.31322	4.22186	4.31437	4.30076	4.22055	4.21652	4.3263	4.20447	4.28771	4.33346	4.29493	4.22707	4.2986	4.25485	4.13749	4.00603	3.89756	4.01817	4.17565	4.2879	4.29171	4.30923	4.07386	4.32021	4.07794	4.20166	4.20353	4.07426	3.98338	4.07348	4.0512	4.21152	4.18892	4.21794	4.02482	3.99652	4.14053	3.9426	4.06297
4.29185	4.22485	4.17872	4.08249	4.17337	4.15315	4.17668	4.11341	3.99304	4.16614	4.27427	4.23358	4.18523	4.17123	4.22666	4.08648	4.16219	4.27818	4.13762	4.15369	4.30235	4.18809	4.08499	4.23861	4.15561	4.04012	3.85903	3.78805	3.90214	4.11434	4.14802	4.20767	4.1361	3.87319	4.18097	3.94012	4.11464	4.06963	3.91395	3.8518	3.96985	4.03112	4.06077	4.01969	4.16296	3.93113	3.97469	4.01287	3.87377	4.04713
4.43435	4.32519	4.23816	4.18713	4.2659	4.22216	4.2296	4.16753	4.10567	4.26799	4.40357	4.33673	4.27139	4.26319	4.294	4.14956	4.1992	4.32328	4.18138	4.23545	4.31655	4.29953	4.22399	4.31261	4.19496	4.08715	3.99629	3.86368	3.94544	4.1357	4.22171	4.18213	4.24844	3.99042	4.22371	4.00256	4.16008	4.11834	3.96396	3.95312	4.01116	4.02388	4.1335	4.18732	4.11552	3.91201	4.0032	4.05201	3.87134	4.05749
4.40141	4.37604	4.2535	4.21286	4.23656	4.21704	4.23196	4.18459	4.11773	4.29319	4.37306	4.35902	4.19911	4.2179	4.27953	4.15383	4.19329	4.2749	4.16929	4.16929	4.27732	4.26853	4.17994	4.29712	4.18615	4.16523	4.05114	3.99581	4.04846	4.27146	4.31022	4.27522	4.30762	4.02827	4.30432	4.10206	4.1955	4.168	4.04123	3.98913	4.12135	4.13637	4.16993	4.22502	4.19686	3.9931	4.04896	4.11383	3.95549	4.01633
4.31357	4.31104	4.21357	4.18012	4.25472	4.17049	4.21026	4.15768	4.09736	4.27201	4.37446	4.28474	4.20795	4.26424	4.29034	4.14989	4.20634	4.29094	4.14421	4.20453	4.22074	4.28114	4.14401	4.28221	4.18011	4.12646	3.99474	3.87909	3.99409	4.17524	4.24825	4.22232	4.23269	4.01225	4.24959	4.05379	4.17726	4.13894	3.9878	3.97087	4.0503	4.03982	4.15244	4.18316	4.18793	3.95129	3.97205	4.11613	3.94987	4.03145
4.46384	4.45544	4.35829	4.32598	4.36852	4.30406	4.32821	4.28145	4.20404	4.40531	4.4711	4.42414	4.38225	4.38702	4.39466	4.33108	4.25476	4.41332	4.30709	4.33833	4.38936	4.38356	4.31161	4.36268	4.26858	4.26561	4.15386	4.05351	4.11673	4.31145	4.3826	4.36807	4.34058	4.17916	4.38775	4.17535	4.31975	4.24183	4.06253	4.11348	4.20396	4.21706	4.27145	4.30445	4.29626	4.11734	4.13662	4.17412	4.00969	4.19821
4.46243	4.40442	4.35685	4.27625	4.33917	4.26593	4.31116	4.2974	4.15466	4.41292	4.49367	4.39588	4.35985	4.41114	4.40494	4.33015	4.32847	4.44695	4.32056	4.34301	4.34988	4.3459	4.30401	4.33512	4.31508	4.22361	4.10868	4.03995	4.1137	4.32368	4.38616	4.35246	4.30224	4.06183	4.36697	4.18834	4.30525	4.27763	4.12162	4.14066	4.21349	4.17805	4.2466	4.31901	4.29553	4.07878	4.13197	4.19499	4.06152	4.13768
4.3596	4.27979	4.10691	4.12836	4.19611	4.09084	4.15197	4.15228	4.09694	4.29519	4.39731	4.20796	4.16059	4.27571	4.20914	4.12946	4.16433	4.21535	4.12047	4.18496	4.15325	4.20915	4.15379	4.14793	4.13215	4.01089	3.87383	3.75037	3.89861	4.1202	4.15086	4.16154	4.28154	3.88099	4.1932	3.91646	4.04871	4.04954	3.95981	3.80881	3.9393	3.97026	4.04094	4.12431	4.07851	4.01787	3.89272	3.96143	3.75555	4.02612
4.39845	4.31785	4.31153	4.16835	4.25503	4.19319	4.2061	4.20952	4.07862	4.26301	4.38875	4.31218	4.1617	4.2138	4.22602	4.18257	4.15238	4.25777	4.1675	4.1738	4.294	4.26317	4.16199	4.27267	4.19014	4.06831	3.93833	3.84094	3.95238	4.16093	4.18306	4.18768	4.22241	3.95576	4.14827	3.95385	4.12992	4.06378	3.98335	3.91304	4.05754	4.02607	4.14131	4.08355	4.17288	3.98461	3.9339	4.036	3.90683	4.00908
4.42725	4.29363	4.21716	4.14157	4.2442	4.20595	4.17709	4.21166	4.09871	4.28867	4.32084	4.28096	4.21705	4.25975	4.21476	4.13463	4.2111	4.29407	4.18815	4.18939	4.28014	4.24798	4.13358	4.31926	4.16405	4.06119	3.96361	3.81735	3.94008	4.20692	4.24762	4.17367	4.19495	3.92553	4.2184	4.02144	4.10549	4.10186	3.91848	3.92653	4.00615	4.00693	4.0958	4.08514	4.12495	3.90302	3.89551	4.01686	3.80386	3.92633
4.30848	4.31757	4.23876	4.1366	4.19416	4.1977	4.08931	4.13448	3.9451	4.26498	4.36199	4.26228	4.10591	4.15883	4.16867	4.02936	4.08364	4.25078	4.06398	4.04627	4.15179	4.1121	4.07928	4.16101	4.11117	3.95244	3.78204	3.67011	3.78188	4.01676	4.08501	4.06686	4.12229	3.78815	4.04662	3.8487	4.07649	3.98797	3.80163	3.82541	3.91172	3.94921	4.00929	4.01312	3.95035	3.72627	3.72795	3.89863	3.76105	3.88571
4.36019	4.32052	4.33033	4.17662	4.23815	4.22282	4.11897	4.17755	4.05896	4.23774	4.34312	4.28546	4.17026	4.19893	4.14074	4.10509	4.16368	4.20561	4.11164	4.12584	4.20991	4.22691	4.07254	4.25606	4.1262	3.96642	3.82497	3.77683	3.84744	4.12171	4.15767	4.11869	4.1543	3.9039	4.15144	3.89981	4.07985	4.01482	3.8012	3.83549	3.91073	3.93139	4.05963	4.0057	4.02959	3.797	3.81049	3.91982	3.78858	3.92705
4.27707	4.20829	4.15537	3.98747	4.16643	4.15019	4.07625	4.06351	3.88127	4.17094	4.32985	4.20061	4.05592	4.09141	4.09889	3.99044	4.06002	4.14487	4.02025	4.01909	4.08475	4.18655	3.99435	4.15754	4.05342	3.96337	3.83118	3.72938	3.82982	4.05917	4.15199	4.09392	4.12952	3.80031	4.18352	3.8933	4.03295	4.04823	3.84462	3.8259	3.90885	3.8938	4.02569	4.03258	4.00451	3.81731	3.78714	3.93821	3.74136	3.88147
4.29133	4.21192	4.13488	4.03542	4.1564	4.09831	4.10051	4.11327	3.91219	4.18332	4.26564	4.19639	4.09692	4.10817	4.12591	4.01054	4.10172	4.14585	4.02656	4.03102	4.08979	4.14077	3.98195	4.17686	4.03028	3.95076	3.82054	3.70914	3.78127	4.0386	4.13595	4.06472	4.12192	3.87872	4.14996	3.89009	4.02354	4.02967	3.83261	3.79721	3.87475	3.90638	4.02531	3.98274	4.00679	3.76827	3.75256	3.89955	3.73048	3.81274
4.40812	4.28068	4.16516	4.09861	4.20407	4.10702	4.16329	4.1264	4.04819	4.28683	4.39595	4.1978	4.17097	4.23121	4.20565	4.12548	4.12492	4.24569	4.17152	4.14768	4.21536	4.27484	4.11024	4.25977	4.11977	3.99778	3.83946	3.7776	3.855	4.0138	4.12	4.07897	4.07306	3.91087	4.13561	3.9196	4.07583	4.03844	3.87966	3.87937	3.91305	3.91897	4.03033	3.99121	4.03601	3.79046	3.86391	3.91804	3.77861	3.88231
4.39638	4.27442	4.24854	4.18185	4.26181	4.23764	4.18	4.15365	4.06866	4.29635	4.36221	4.29524	4.19883	4.21918	4.172	4.13852	4.15661	4.25493	4.11694	4.17384	4.21796	4.22976	4.14294	4.28293	4.14559	4.08244	3.94618	3.8518	3.96348	4.16802	4.28264	4.20314	4.26591	4.03644	4.2578	4.01704	4.15074	4.10921	3.95452	3.93126	4.05818	4.06197	4.1416	4.16325	4.11079	3.93453	3.98078	4.06735	3.87044	3.97799
4.46072	4.4517	4.44786	4.24361	4.30603	4.28561	4.27718	4.20246	4.07217	4.35841	4.47145	4.34885	4.2544	4.32626	4.32506	4.15195	4.19029	4.37049	4.25179	4.25596	4.30104	4.29024	4.22451	4.33198	4.23564	4.0893	3.99536	3.91493	4.00907	4.20357	4.27109	4.29752	4.35337	4.00328	4.2229	4.07657	4.18081	4.16759	3.98683	3.96813	4.08524	4.01679	4.16895	4.15494	4.13717	3.89909	4.02123	4.04784	3.88583	3.97566
4.37261	4.34342	4.23485	4.12491	4.22111	4.15484	4.1698	4.1341	4.04931	4.26656	4.2946	4.31145	4.19511	4.20805	4.22079	4.07513	4.12013	4.25946	4.15546	4.18932	4.21656	4.25764	4.17407	4.24367	4.14561	4.03451	3.91799	3.76614	3.89674	4.02128	4.16769	4.14271	4.23893	3.92527	4.15765	3.90251	4.05007	4.04951	3.88228	3.83281	3.94158	3.9492	4.04668	4.04826	4.05917	3.83519	3.87212	3.95204	3.80364	3.87207
4.36269	4.27506	4.23513	4.13503	4.22749	4.17201	4.20087	4.16902	4.06659	4.15673	4.25006	4.24899	4.16542	4.21719	4.24695	4.13304	4.10716	4.29804	4.11612	4.17055	4.2212	4.1899	4.12439	4.23517	4.15656	4.03377	3.89712	3.82421	4.00702	4.09368	4.21603	4.14178	4.16562	3.86433	4.10397	3.95869	4.10885	4.14112	3.9601	3.95356	3.93804	4.00552	4.07302	4.04319	4.1092	3.88536	3.97351	4.04961	3.84417	4.00032
4.5259	4.355	4.41838	4.29828	4.38089	4.24262	4.2988	4.26476	4.16738	4.32932	4.40031	4.36652	4.24719	4.36089	4.33718	4.23394	4.2656	4.33829	4.26575	4.25409	4.27907	4.33713	4.19863	4.43845	4.26252	4.04802	3.97058	3.85056	3.93287	4.11297	4.18237	4.17427	4.21379	3.94169	4.17305	4.00155	4.14311	4.09515	3.94452	3.95376	4.00113	4.06868	4.12746	4.11959	4.13005	3.89376	3.89507	4.03742	3.89894	3.97603
4.42731	4.34905	4.31121	4.19197	4.22901	4.14424	4.21209	4.15598	4.1351	4.28055	4.296	4.27406	4.16483	4.27202	4.28018	4.20919	4.16102	4.30379	4.17957	4.19454	4.26947	4.28261	4.1476	4.2614	4.14859	4.09441	3.94258	3.85286	3.93582	4.15812	4.19455	4.1692	4.14575	3.96558	4.2116	4.00497	4.12987	4.0355	3.91853	3.9597	4.01382	4.05831	4.14885	4.12621	4.1633	3.98131	3.96595	4.10667	3.89648	4.01461
4.38965	4.3047	4.20973	4.19104	4.25762	4.17147	4.21591	4.11722	4.07101	4.23385	4.31678	4.27117	4.15624	4.26153	4.21486	4.13895	4.17329	4.30519	4.14695	4.1483	4.20108	4.23235	4.11379	4.24774	4.14949	4.00157	3.927	3.79478	3.86368	4.11937	4.18728	4.10077	4.13161	3.86064	4.19013	3.92851	4.02644	4.09974	3.86698	3.88354	3.97667	3.95997	4.09586	4.11038	4.09684	3.9254	3.90511	3.99379	3.82069	3.9132
4.37606	4.24111	4.15613	4.125	4.21734	4.15876	4.18433	4.12705	4.0647	4.25496	4.26749	4.22572	4.12921	4.22884	4.22348	4.14154	4.14194	4.23112	4.11793	4.12679	4.19688	4.23154	4.1305	4.23652	4.10795	3.98683	3.88201	3.77812	3.86094	4.07578	4.14495	4.08871	4.08155	3.89291	4.1145	3.91687	4.04871	4.01941	3.8656	3.85493	3.97304	3.93699	4.05165	4.04196	4.0351	3.84305	3.8489	3.92277	3.80038	3.90564
4.43924	4.35933	4.36615	4.20544	4.31591	4.21463	4.22397	4.17088	4.12264	4.3396	4.41314	4.35195	4.19962	4.30055	4.28328	4.16971	4.15505	4.33239	4.17896	4.18935	4.25008	4.2781	4.1382	4.25834	4.23273	4.04439	3.93659	3.83777	3.88856	4.09453	4.13286	4.11232	4.23182	3.96499	4.17559	3.95462	4.06696	4.06732	3.89014	3.87448	3.95357	3.94304	4.06465	4.14294	4.05978	3.92641	3.88067	4.01981	3.82998	3.89019
4.48546	4.46273	4.38238	4.28929	4.38155	4.30979	4.34322	4.28376	4.21899	4.3189	4.38811	4.38387	4.32283	4.27492	4.34055	4.28428	4.26791	4.38293	4.23517	4.3034	4.34834	4.31206	4.26001	4.33776	4.25311	4.21088	4.12468	3.99403	4.11046	4.25054	4.32786	4.30162	4.34243	4.13206	4.35962	4.13072	4.27484	4.24852	4.09946	4.08083	4.16894	4.20154	4.23384	4.29653	4.25055	4.13756	4.10603	4.20669	4.04854	4.149
4.33319	4.28629	4.19881	4.11606	4.24542	4.1842	4.20496	4.155	4.01008	4.23814	4.32881	4.27405	4.12508	4.18966	4.19198	4.13356	4.12092	4.20424	4.15609	4.17418	4.12781	4.19025	4.04841	4.19884	4.12267	3.9739	3.9094	3.84242	3.9061	4.13179	4.09522	4.08828	4.10204	3.91534	4.16297	3.92285	4.08159	4.04475	3.89481	3.85192	3.95797	3.93577	4.09809	4.08305	4.04402	3.91126	3.91231	3.97896	3.77423	3.97185
4.34104	4.242	4.32216	4.16817	4.17889	4.20176	4.2181	4.1835	4.06153	4.29249	4.37849	4.33973	4.1262	4.23542	4.30439	4.15485	4.13363	4.24415	4.15659	4.16525	4.18082	4.22216	4.13353	4.2166	4.13946	4.09883	3.94504	3.85127	3.93323	4.1839	4.17686	4.19212	4.23203	4.00001	4.28375	3.98822	4.1024	4.1228	3.9354	3.90512	3.97631	4.01723	4.16966	4.13061	4.12773	3.96376	3.82353	4.01965	3.85554	4.02322
4.31316	4.21771	4.22984	4.05953	4.16372	4.0962	4.13752	4.09529	3.93395	4.21015	4.24987	4.24914	4.17236	4.14755	4.1602	4.10305	4.11707	4.21901	4.08076	4.09181	4.14407	4.17279	4.06865	4.21882	4.09074	4.03544	3.85676	3.7709	3.88626	4.05802	4.16747	4.12826	4.0847	3.90526	4.17872	3.88098	4.03756	3.99331	3.86071	3.83486	3.93437	3.94682	4.01485	4.06336	4.04957	3.89175	3.82197	3.95703	3.78235	3.93011
4.38487	4.34624	4.35945	4.20391	4.29037	4.23206	4.26093	4.13684	4.05491	4.26134	4.2922	4.27736	4.15997	4.19074	4.20669	4.10499	4.1923	4.2943	4.13684	4.16764	4.2399	4.23047	4.09438	4.27244	4.10746	4.10561	3.92302	3.89427	3.9556	4.21511	4.26005	4.1856	4.23089	3.99131	4.24889	4.00843	4.14068	4.14621	3.94672	3.9614	4.04122	4.0629	4.14745	4.14519	4.14236	4.02568	3.96098	4.08334	3.86978	4.00103
4.43711	4.36403	4.29113	4.21486	4.3218	4.2507	4.29654	4.21777	4.08842	4.33069	4.35699	4.34958	4.22427	4.23874	4.25633	4.15786	4.21001	4.31596	4.18529	4.18539	4.21862	4.2783	4.14315	4.32711	4.17482	4.15411	3.97147	3.92487	3.99641	4.18663	4.24736	4.19647	4.18775	3.95084	4.2207	4.01566	4.15317	4.1206	3.95623	3.94841	4.04184	4.09558	4.11255	4.14942	4.18545	4.03303	3.96081	4.12171	3.88121	4.04886
4.35318	4.27185	4.21648	4.18923	4.28698	4.1392	4.20641	4.13239	4.0447	4.29237	4.35896	4.2554	4.16218	4.23767	4.2496	4.13924	4.12854	4.26636	4.13838	4.16032	4.18381	4.23603	4.08224	4.24963	4.1446	4.07724	3.92179	3.8608	3.94583	4.20094	4.23726	4.16253	4.19026	3.971	4.20672	3.97856	4.10926	4.11057	3.91305	3.90411	4.02172	4.01732	4.09496	4.14156	4.09675	3.93755	3.92757	4.06085	3.85352	3.93479
4.43172	4.36723	4.39738	4.24949	4.32269	4.19721	4.28451	4.21679	4.15699	4.33129	4.35982	4.36631	4.26991	4.28071	4.29702	4.20032	4.18172	4.30634	4.20913	4.21907	4.27173	4.30313	4.22258	4.32685	4.20469	4.13793	4.03482	3.92038	4.06582	4.24849	4.28612	4.29564	4.2736	4.04399	4.28524	4.09606	4.20681	4.16832	4.03109	3.99728	4.09869	4.00915	4.18187	4.20458	4.14482	4.03022	4.01496	4.11958	3.9275	4.0075
4.3834	4.38683	4.34348	4.27942	4.27822	4.30158	4.26487	4.19039	4.20885	4.37205	4.28776	4.35951	4.24914	4.26561	4.31223	4.26831	4.1998	4.32027	4.20358	4.27102	4.34056	4.29087	4.24935	4.29443	4.21083	4.14412	4.04579	3.91874	4.02286	4.14872	4.29441	4.25382	4.28926	4.11456	4.26452	4.08314	4.18335	4.20823	4.00661	3.98699	4.08443	4.13794	4.18115	4.18946	4.19489	4.0625	3.9963	4.11081	3.96828	4.02169
4.38975	4.36835	4.36337	4.19646	4.20061	4.21957	4.27852	4.1876	4.12938	4.29626	4.2831	4.36841	4.20892	4.26369	4.26056	4.19259	4.20798	4.29012	4.17231	4.15103	4.29449	4.24648	4.14874	4.23389	4.12807	4.10107	3.91104	3.80914	3.86877	4.15917	4.21595	4.18306	4.21775	3.91931	4.22111	3.96631	4.14239	4.12611	3.90566	3.93101	4.01049	4.06644	4.08904	4.10959	4.12575	3.90474	3.91367	4.05569	3.88666	3.94828
4.31516	4.33873	4.25504	4.15732	4.21559	4.17311	4.22885	4.08969	4.05555	4.20566	4.31258	4.27539	4.1901	4.20166	4.23413	4.16268	4.15151	4.27532	4.13972	4.16343	4.21785	4.21217	4.16956	4.24832	4.14478	4.12373	4.00827	3.91043	3.98656	4.16719	4.32075	4.25819	4.19188	4.03311	4.21163	4.02652	4.12431	4.1767	3.99949	3.96332	4.10391	4.10265	4.16863	4.11813	4.15466	3.98922	3.95404	4.10166	3.89855	4.05526
4.46028	4.39675	4.3444	4.24183	4.33805	4.23287	4.29543	4.2463	4.19204	4.34877	4.34431	4.37934	4.28266	4.31062	4.33711	4.25676	4.2011	4.31669	4.26036	4.29528	4.28565	4.32906	4.26801	4.29967	4.23818	4.17601	4.05942	3.97797	4.11901	4.26383	4.31671	4.30985	4.27304	4.07536	4.27278	4.14607	4.23064	4.19858	3.99846	4.01168	4.17289	4.14247	4.18649	4.23952	4.20684	4.06138	4.01805	4.12977	4.00861	4.10968
4.47636	4.53426	4.42192	4.31601	4.38891	4.33059	4.34432	4.2786	4.29689	4.38196	4.36206	4.40684	4.28539	4.34706	4.37822	4.31595	4.32715	4.41284	4.27813	4.35794	4.38601	4.35663	4.27398	4.40106	4.24713	4.17809	4.03817	3.96429	4.10001	4.2536	4.30366	4.2277	4.24997	4.06287	4.25272	4.05861	4.19857	4.13206	4.0287	3.98227	4.11572	4.15375	4.1588	4.21403	4.1916	4.09267	4.03492	4.13929	3.9897	4.07265
4.56263	4.52661	4.60426	4.33959	4.54989	4.59918	4.3464	4.50641	4.25184	4.59661	4.73262	4.53871	4.4692	4.49933	4.43855	4.37727	4.53561	4.45793	4.44091	4.42838	4.44059	4.47804	4.33659	4.5026	4.36617	4.44588	4.20152	4.19832	4.26084	4.3573	4.42975	4.41236	4.62174	4.25411	4.4276	4.27111	4.36005	4.40771	4.30401	4.30387	4.38281	4.41846	4.4722	4.50894	4.51067	4.18474	4.22351	4.40863	4.301	4.25242
4.49615	4.3926	4.33694	4.15905	4.36997	4.42833	4.16433	4.38863	4.05578	4.35187	4.52963	4.43758	4.22806	4.33284	4.26187	4.16298	4.33535	4.358	4.16008	4.26311	4.23669	4.29988	4.16516	4.29022	4.18578	4.15669	3.89133	3.9404	4.05421	4.09787	4.1873	4.1939	4.27998	4.03436	4.22438	4.02645	4.09192	4.12553	3.97436	4.01562	4.1423	4.17268	4.20678	4.10947	4.22466	3.93104	4.01036	4.09189	4.03577	4.05778
4.42571	4.37813	4.41879	4.15135	4.38667	4.5251	4.16554	4.28362	4.1659	4.47977	4.54023	4.45016	4.2622	4.39874	4.27167	4.21186	4.35931	4.31273	4.31173	4.28134	4.29155	4.32837	4.13895	4.29536	4.22556	4.24557	3.95541	3.93255	4.0736	4.18601	4.34614	4.23828	4.42426	4.13099	4.27963	4.06964	4.2204	4.23559	4.07497	4.09906	4.11804	4.26066	4.26478	4.27096	4.29591	3.93745	4.00216	4.16732	4.03624	4.18806
4.46364	4.38028	4.45178	4.19043	4.35485	4.50933	4.18686	4.30801	4.1181	4.4169	4.59099	4.43263	4.24972	4.37989	4.2939	4.26372	4.36997	4.34208	4.25237	4.26779	4.21951	4.33276	4.15103	4.33234	4.20344	4.19527	3.97039	3.96688	4.03144	4.17769	4.2402	4.24794	4.40078	4.07563	4.2585	4.08895	4.21275	4.26256	4.04842	4.06336	4.15251	4.22101	4.28426	4.27374	4.27618	4.02209	4.01754	4.18821	4.03389	4.16339
4.45983	4.36748	4.43396	4.20116	4.38322	4.52012	4.21968	4.34936	4.14034	4.56567	4.57406	4.47656	4.28941	4.37079	4.29907	4.24073	4.35648	4.35011	4.26752	4.32504	4.22807	4.3143	4.18577	4.34958	4.21901	4.20016	3.98074	3.95896	4.10857	4.186	4.27475	4.2498	4.48131	4.02746	4.22493	4.07784	4.15235	4.19413	4.02602	4.04158	4.10687	4.2297	4.26972	4.2415	4.20037	4.00037	3.99687	4.21004	4.02234	4.0861
4.44853	4.38049	4.46559	4.21197	4.36443	4.50401	4.23511	4.33598	4.24182	4.4072	4.59086	4.45308	4.28992	4.37111	4.32167	4.292	4.36336	4.33794	4.23215	4.24934	4.23744	4.33477	4.20875	4.37986	4.22454	4.25938	3.95737	3.91934	4.00781	4.07075	4.15763	4.20934	4.34407	4.01855	4.17945	4.02766	4.11939	4.13973	4.11407	4.00873	4.06923	4.1926	4.19454	4.23909	4.20022	3.84777	3.96767	4.15089	4.05524	4.06082
4.6515	4.50592	4.43914	4.26901	4.54058	4.69218	4.36237	4.40485	4.33361	4.54539	4.73125	4.6629	4.54985	4.57831	4.44047	4.36883	4.45841	4.5448	4.37586	4.41944	4.36625	4.50894	4.37159	4.52449	4.41045	4.40937	4.18751	4.19362	4.32472	4.36298	4.47771	4.46895	4.46779	4.22251	4.4582	4.25362	4.3752	4.42615	4.32061	4.33259	4.37615	4.44147	4.47068	4.42281	4.50434	4.25214	4.26102	4.35179	4.31476	4.35104
4.4638	4.25806	4.34574	4.07595	4.27977	4.31523	4.14042	4.25435	4.04694	4.34761	4.43091	4.29119	4.10298	4.29533	4.23018	4.08903	4.22306	4.24833	4.09178	4.13123	4.16261	4.25053	3.99493	4.22678	4.12614	4.17948	3.90948	3.89396	3.99619	4.1276	4.23544	4.23275	4.38092	4.07845	4.18503	4.05328	4.13553	4.19792	4.0757	4.0536	4.02554	4.1606	4.22822	4.2217	4.16745	3.90795	3.94542	4.09952	4.04508	4.07262
4.41867	4.32906	4.41099	4.11975	4.30831	4.35655	4.14734	4.28348	4.07734	4.46652	4.47689	4.306	4.15312	4.28452	4.1971	4.15289	4.29388	4.24739	4.16474	4.20842	4.15245	4.2922	4.08691	4.1747	4.15325	4.20669	3.99904	3.94483	4.10331	4.27701	4.30359	4.26234	4.39058	4.09434	4.2565	4.0769	4.15673	4.24916	4.03848	4.08657	4.10762	4.16106	4.25705	4.27879	4.21311	4.03823	4.02047	4.17483	4.08599	4.14875
4.39638	4.29943	4.35131	4.08988	4.30643	4.38787	4.13277	4.23034	4.08644	4.36962	4.43168	4.2966	4.12322	4.25686	4.22117	4.13645	4.24735	4.2698	4.15018	4.16614	4.24187	4.24302	4.0433	4.18243	4.15144	4.17257	3.9466	3.9096	4.01118	4.13902	4.21185	4.23454	4.33301	4.0615	4.23366	4.03359	4.12722	4.18911	4.01424	4.05445	4.06772	4.15269	4.19294	4.19782	4.15413	3.97509	3.97191	4.12359	4.02821	4.08259
4.35932	4.23496	4.28637	4.01717	4.22379	4.32132	4.00525	4.17602	3.90604	4.2548	4.38483	4.27409	4.0325	4.2005	4.10704	4.04928	4.18273	4.17686	4.05884	4.11362	4.08384	4.15616	3.94577	4.14402	4.07983	4.00525	3.78818	3.73771	3.91057	4.01305	4.12944	4.09513	4.28866	4.02708	4.15199	3.90014	4.01869	4.08721	3.94209	3.90618	3.98122	4.03768	4.0958	4.10005	4.09981	3.82258	3.87258	3.99917	3.90394	3.94988
4.53294	4.37489	4.45868	4.16611	4.38722	4.40277	4.24397	4.31457	4.12164	4.44112	4.53051	4.404	4.24401	4.39815	4.33872	4.19577	4.3802	4.32147	4.18288	4.34064	4.26683	4.33002	4.12749	4.33659	4.18493	4.19377	4.09895	4.03325	4.17991	4.25151	4.28853	4.32587	4.37543	4.18668	4.2272	4.09488	4.14444	4.29235	4.10247	4.13814	4.14453	4.21143	4.29498	4.24419	4.2366	4.05763	4.03448	4.22851	4.08124	4.14497
4.50359	4.46469	4.5263	4.26251	4.42589	4.53746	4.32231	4.46482	4.1785	4.51799	4.5759	4.53642	4.33193	4.40771	4.38993	4.29093	4.43505	4.38472	4.23625	4.3356	4.27213	4.3769	4.23154	4.36318	4.25735	4.23817	4.04218	4.03377	4.14564	4.2204	4.35405	4.26979	4.37324	4.15934	4.31938	4.14658	4.20447	4.26687	4.13977	4.18388	4.18855	4.2939	4.28638	4.28176	4.28779	4.14072	4.13819	4.19905	4.09784	4.16122
4.36344	4.19321	4.16206	3.8692	4.14714	4.22723	3.96204	4.12602	3.84321	4.23596	4.33593	4.23268	4.01167	4.10691	4.05545	4.01164	4.09852	4.13456	4.02008	4.04567	4.0051	4.12512	3.85136	4.09547	3.98754	4.06876	3.75095	3.74103	3.9348	4.07693	4.13101	4.07451	4.2168	3.92212	4.13899	3.87676	4.02514	4.04789	3.87514	3.8958	3.90745	4.06644	4.10572	4.05004	4.08936	3.82	3.79954	3.99704	3.85931	3.94501
4.45815	4.36798	4.40036	4.14202	4.30938	4.40357	4.24288	4.29267	4.08848	4.36698	4.46754	4.42009	4.21589	4.30795	4.27783	4.17548	4.3147	4.28253	4.22558	4.20935	4.21095	4.32756	4.07431	4.23236	4.17329	4.22189	4.04287	3.99015	4.13254	4.22379	4.3285	4.29826	4.36212	4.13654	4.31104	4.11877	4.22514	4.25996	4.12071	4.12216	4.15041	4.27018	4.29975	4.31797	4.24967	4.04748	4.02169	4.17383	4.07692	4.13627
4.40461	4.30197	4.30926	3.97571	4.21765	4.32604	4.1276	4.2607	3.98016	4.35543	4.39587	4.25231	4.09552	4.22703	4.17075	4.02132	4.18924	4.19476	4.05122	4.1321	4.09318	4.19491	4.00946	4.16249	4.03468	4.11365	3.86666	3.79434	3.97413	4.11622	4.21115	4.18685	4.30189	3.99735	4.20484	3.97955	4.10765	4.11422	3.93135	3.97238	4.0472	4.14879	4.17662	4.18722	4.17629	3.93058	3.91415	4.04674	3.90731	3.99009
4.36538	4.25776	4.20936	4.00411	4.21062	4.27953	4.04209	4.2484	3.96184	4.25116	4.32339	4.27053	4.14705	4.24206	4.08971	4.02611	4.22471	4.21969	4.10709	4.10091	4.10586	4.15409	4.00917	4.20381	4.05473	4.14874	3.88793	3.86471	4.06313	4.18404	4.29819	4.20534	4.3154	4.09293	4.23305	4.05744	4.15616	4.19337	4.05944	4.04066	4.11675	4.18944	4.18485	4.23842	4.22	4.00906	3.96214	4.12143	3.98109	4.05343
4.27421	4.21804	4.27186	3.98771	4.27463	4.32549	4.05104	4.18127	3.92361	4.26617	4.36351	4.2257	4.08948	4.16771	4.13152	4.05001	4.17377	4.17021	4.10992	4.07954	4.1385	4.1003	3.98829	4.15748	4.03153	4.03524	3.71048	3.7578	3.87547	4.0799	4.1716	4.10956	4.172	3.87552	4.07182	3.83974	3.9555	4.02426	3.82678	3.92438	3.92802	3.96172	3.98435	4.08145	4.06836	3.70169	3.83599	3.90812	3.85157	4.03381
4.5367	4.37081	4.37928	4.099	4.3605	4.37649	4.15727	4.29002	4.07674	4.42591	4.46331	4.32058	4.21192	4.30792	4.26162	4.23559	4.28574	4.24999	4.20474	4.18747	4.1771	4.22285	4.06718	4.22184	4.10383	4.20716	3.93216	3.90102	4.08243	4.17179	4.23782	4.22718	4.40257	4.07822	4.26435	4.08058	4.16225	4.19948	4.02881	4.0575	4.09194	4.21203	4.21911	4.24965	4.20771	3.92992	3.98271	4.13741	3.99789	4.0814
4.29712	4.16233	4.10763	3.85601	4.07857	4.1539	3.89044	4.07094	3.85939	4.16134	4.25567	4.18131	3.91112	4.05506	3.97975	3.89634	4.07836	4.04738	3.93755	3.9395	3.96869	4.03893	3.85615	4.03011	3.89996	4.03866	3.74008	3.7027	3.90545	3.98948	4.12183	4.04959	4.22402	3.83191	4.11877	3.842	3.91374	4.03962	3.81083	3.84009	3.9228	3.99314	4.05728	4.04328	4.05839	3.79312	3.76845	3.94453	3.72134	3.9017
4.35471	4.20821	4.26534	3.99009	4.19762	4.25013	4.05778	4.18473	3.98732	4.33143	4.35866	4.24878	4.04412	4.19935	4.12843	4.05712	4.13767	4.1591	4.08503	4.03592	4.09595	4.18252	3.95267	4.12322	4.02882	3.98975	3.79015	3.698	3.79633	3.9549	4.10827	4.13964	4.24118	3.87325	4.07083	3.86169	3.95687	4.03318	3.8658	3.80145	3.88103	4.0303	4.07453	4.04525	4.05295	3.78053	3.77297	3.94451	3.80223	3.89887
4.3577	4.25184	4.3249	4.02968	4.18714	4.24371	4.03147	4.18456	3.88626	4.34224	4.31307	4.24397	4.01798	4.21008	4.11437	4.02966	4.13993	4.12503	3.99676	4.08461	4.08081	4.16463	3.93661	4.1046	3.97612	4.11101	3.94263	3.83611	3.94964	4.06207	4.22384	4.22466	4.33142	3.95143	4.21244	3.91012	4.08977	4.11532	3.92724	3.85408	3.98847	3.99875	4.12545	4.17639	4.07982	3.84076	3.82984	4.06369	3.90106	3.96223
4.43725	4.2149	4.168	3.98103	4.23855	4.36138	4.05925	4.15046	3.7877	4.28818	4.40656	4.2104	3.98775	4.18863	4.07798	4.01221	4.09216	4.07638	3.945	3.9751	4.132	4.04657	3.91956	4.1394	3.99748	4.06586	3.74695	3.69844	3.83054	4.05268	4.16093	4.10189	4.19972	3.85666	4.17989	3.90554	3.97561	4.06251	3.84399	3.94312	3.9739	4.05054	4.09212	4.078	4.0457	3.72708	3.80971	3.95383	3.90947	4.01308
4.30133	4.14852	4.1304	3.96959	4.15576	4.3328	3.98498	4.17075	3.85955	4.23422	4.33613	4.17636	3.9363	4.13199	4.00172	3.92223	4.06122	4.10249	3.88479	3.97653	3.93864	4.10337	3.93686	4.09588	3.96079	4.0843	3.88796	3.81211	3.88353	4.05261	4.1634	4.01536	4.16275	3.83283	4.1352	3.95394	4.0017	4.09422	3.89836	3.95485	3.931	4.03578	4.12483	4.04404	4.08477	3.72421	3.84063	3.95652	3.87617	3.93664
4.44339	4.35294	4.27905	4.11033	4.27876	4.35285	4.14663	4.22742	3.99291	4.46012	4.50249	4.3409	4.27542	4.42868	4.40986	4.31576	4.40621	4.3785	4.26059	4.2058	4.29964	4.40355	4.1908	4.35071	4.1887	4.11616	3.93136	3.97259	3.9946	4.14122	4.22271	4.173	4.19107	4.06754	4.33261	4.0914	4.1976	4.23116	4.11339	4.06135	4.07392	4.13993	4.18195	4.10413	4.16032	4.12572	4.02236	4.12261	3.97264	4.08789
4.40056	4.20985	4.23435	4.07658	4.19331	4.22732	4.10965	4.19083	4.07485	4.36206	4.44826	4.27024	4.19799	4.40422	4.28487	4.19923	4.31476	4.28601	4.25712	4.22457	4.13302	4.32034	4.11044	4.2913	4.10338	4.1336	3.89305	3.83648	3.99462	4.02861	4.07738	4.01864	3.96857	3.94957	4.17608	3.97761	3.98826	4.05035	3.95248	3.96224	3.89963	4.014	4.0183	4.04604	4.02933	3.9371	3.80392	3.90115	3.87654	4.01051
4.62625	4.3983	4.47697	4.35183	4.41258	4.43989	4.32219	4.36275	4.23641	4.45832	4.62169	4.48365	4.37579	4.5457	4.50836	4.4508	4.55701	4.5159	4.43508	4.38874	4.34722	4.51936	4.34896	4.48542	4.31421	4.30179	4.10212	4.15981	4.20273	4.34488	4.41483	4.3617	4.3692	4.24702	4.41461	4.23108	4.29231	4.34171	4.22382	4.23712	4.25083	4.30401	4.27839	4.16895	4.2891	4.24557	4.24018	4.24008	4.18726	4.27477
4.49531	4.33074	4.33673	4.1736	4.29005	4.3225	4.18562	4.22133	4.0423	4.42857	4.51347	4.3423	4.17703	4.46011	4.40685	4.32101	4.391	4.38065	4.31192	4.25804	4.33295	4.41404	4.16583	4.37281	4.21182	4.15033	3.9632	3.95889	4.05746	4.15821	4.24083	4.18272	4.24944	4.03501	4.29543	4.05408	4.20362	4.2373	4.04664	4.01625	4.01672	4.14047	4.13575	4.13531	4.08652	4.03167	4.00163	4.05927	3.99863	4.06526
4.41049	4.2633	4.24735	4.08446	4.20832	4.33922	4.13253	4.17367	3.95993	4.39405	4.3803	4.26739	4.18813	4.41601	4.27116	4.27494	4.33952	4.33276	4.23305	4.21354	4.2045	4.33779	4.18238	4.35411	4.201	4.05198	3.91917	3.90944	3.97942	4.13021	4.18811	4.18061	4.17679	4.02572	4.23703	3.99533	4.15018	4.13113	4.019	3.98039	4.0442	4.08292	4.14229	4.02212	4.05836	3.98573	3.94017	3.98379	3.93131	4.00276
4.46517	4.39212	4.36544	4.2637	4.32161	4.4585	4.27515	4.35705	4.19888	4.51655	4.6085	4.40775	4.31487	4.50712	4.41387	4.42219	4.49379	4.47479	4.34173	4.3384	4.37319	4.45721	4.28851	4.4285	4.2899	4.28068	4.05708	4.07793	4.15957	4.27898	4.27709	4.28514	4.32541	4.11015	4.36241	4.15772	4.28353	4.25662	4.12937	4.20283	4.19284	4.17898	4.25606	4.206	4.18914	4.14289	4.09351	4.14363	4.08208	4.15235
4.6428	4.45451	4.46934	4.35499	4.41703	4.48394	4.34141	4.40108	4.27165	4.59043	4.6953	4.47743	4.38731	4.55856	4.4527	4.42183	4.54485	4.55194	4.47369	4.38374	4.40681	4.51918	4.36015	4.49081	4.36682	4.32207	4.13328	4.12333	4.21612	4.28021	4.36375	4.32839	4.33892	4.22907	4.45662	4.25049	4.31989	4.38251	4.20512	4.22167	4.25363	4.2684	4.29938	4.23136	4.31664	4.18782	4.18362	4.26641	4.19215	4.21135
4.4512	4.32758	4.30451	4.18126	4.25467	4.32168	4.25099	4.25229	4.10671	4.46085	4.48111	4.37311	4.18197	4.42021	4.33471	4.28955	4.36846	4.35662	4.30274	4.25532	4.28692	4.38778	4.18119	4.34868	4.2058	4.18186	4.02832	4.01602	4.06719	4.24551	4.30939	4.28827	4.26032	4.13436	4.33267	4.05664	4.1735	4.23445	4.07277	4.04177	4.10264	4.13115	4.15636	4.13254	4.10566	4.0503	4.01242	4.14343	4.02718	4.06472
4.3967	4.31809	4.29211	4.14798	4.23023	4.26019	4.17386	4.19315	4.01123	4.36342	4.45459	4.27793	4.23147	4.35599	4.28266	4.19473	4.35812	4.32139	4.15867	4.19537	4.15446	4.33225	4.14156	4.23171	4.17936	4.18142	3.94664	4.01454	4.06475	4.20725	4.19746	4.21917	4.15951	4.1384	4.24172	4.10213	4.13238	4.11161	3.99882	4.04421	4.00934	4.07223	4.16941	4.10476	4.10752	4.11005	3.97298	4.03888	4.04365	4.04184
4.49252	4.38169	4.36372	4.25995	4.33842	4.41562	4.28464	4.33359	4.12562	4.42493	4.54827	4.36275	4.32202	4.43595	4.3678	4.33286	4.4226	4.42518	4.33199	4.32648	4.2855	4.4438	4.25362	4.40734	4.27091	4.28261	4.04641	4.06254	4.11614	4.21736	4.29543	4.27761	4.2788	4.1319	4.36852	4.15763	4.22982	4.23251	4.16903	4.1236	4.12978	4.19292	4.22738	4.18043	4.18598	4.07969	4.10874	4.14806	4.11097	4.15455
4.28158	4.12033	4.18849	4.00495	4.15784	4.166	4.05256	4.04597	3.89213	4.19926	4.27809	4.14535	4.0413	4.17312	4.11308	4.09649	4.20184	4.05478	4.00044	4.04461	4.06312	4.18862	3.97946	4.17513	3.9849	4.08445	3.78499	3.77524	3.78709	4.00263	4.09032	4.00211	3.97407	3.90789	3.99751	3.81626	4.04278	4.00641	3.93027	3.93518	3.8907	3.91099	3.99433	3.96392	3.92909	3.90566	3.7707	3.88511	3.82708	3.87655
4.43161	4.30618	4.283	4.09182	4.18726	4.29064	4.15298	4.18715	3.91178	4.43602	4.43946	4.21154	4.0835	4.32528	4.21527	4.16676	4.34464	4.19441	4.09499	4.2195	4.14295	4.3268	4.10941	4.20773	4.24078	4.08699	3.82054	3.88978	3.95154	4.10276	4.08435	4.08853	4.14213	4.09337	4.09278	3.86353	4.03384	4.09697	3.96541	3.91386	3.94143	4.03346	4.06841	4.01304	4.06291	3.98864	3.82472	3.9854	3.85862	3.99823
4.51853	4.23078	4.30574	4.13342	4.22022	4.36836	4.20391	4.20389	4.03183	4.48402	4.43368	4.24974	4.16233	4.37815	4.25517	4.18879	4.34873	4.26909	4.26105	4.23471	4.23295	4.36588	4.115	4.29183	4.12446	4.14849	3.87826	3.90959	3.96922	4.11142	4.15253	4.12899	4.15187	4.0122	4.19279	3.96164	4.08639	4.08408	4.04628	3.99598	3.9482	4.00303	4.12149	4.03047	4.06991	4.05511	3.88713	3.99037	3.86641	3.99176
4.36501	4.17648	4.21836	4.04651	4.1368	4.19894	4.03325	4.07048	3.92774	4.26505	4.3284	4.16623	4.05976	4.293	4.19726	4.15712	4.23057	4.17043	4.17301	4.14952	4.10424	4.25068	3.97138	4.19596	4.05311	3.95546	3.79293	3.76236	3.80624	3.99936	4.02553	4.04767	4.09051	3.89489	4.08449	3.78941	3.96706	4.00375	3.82651	3.81346	3.77729	3.94969	3.96564	3.9116	3.95297	3.80425	3.78318	3.86725	3.79894	3.84226
4.45681	4.36608	4.43003	4.27264	4.31308	4.40059	4.28135	4.34454	4.16676	4.394	4.5569	4.39488	4.28584	4.47133	4.432	4.32005	4.441	4.42943	4.37228	4.31372	4.29386	4.43121	4.27703	4.42894	4.26465	4.21621	4.03755	4.04869	4.07816	4.20353	4.25681	4.29999	4.28529	4.16836	4.33548	4.11913	4.19461	4.20419	4.10213	4.09832	4.07641	4.16516	4.21759	4.15633	4.21026	4.11436	4.05014	4.06819	4.0661	4.13016
4.51592	4.31662	4.35205	4.18344	4.25771	4.4305	4.18702	4.19754	4.00086	4.44253	4.45595	4.33	4.16337	4.46089	4.28964	4.25481	4.38086	4.24291	4.23067	4.27364	4.18002	4.29884	4.10238	4.28398	4.19405	4.03313	3.77798	3.82843	3.92877	4.06093	4.11177	4.07619	4.13774	3.90364	4.17805	3.9113	3.99201	4.03411	3.95045	3.89824	3.87127	3.94702	4.02177	3.94939	3.99585	3.93735	3.84136	3.90184	3.78741	3.92217
4.37957	4.23508	4.27199	3.99462	4.16481	4.26805	4.10632	4.1119	3.92654	4.35067	4.39044	4.1845	4.11551	4.32338	4.1669	4.11955	4.28892	4.242	4.12156	4.11638	4.12409	4.17957	4.01062	4.20141	4.01736	4.04108	3.67444	3.68141	3.83965	3.96135	4.02981	4.00711	3.99924	3.85754	4.064	3.8515	3.88162	3.97307	3.79725	3.78163	3.75589	3.84569	3.96582	3.91318	3.85999	3.86138	3.68695	3.7834	3.76539	3.79305
4.44813	4.26806	4.4009	4.03627	4.2528	4.27824	4.10385	4.1464	4.00752	4.44912	4.4875	4.26819	4.0706	4.28705	4.16365	4.1371	4.28736	4.15894	4.1395	4.20228	4.08419	4.21363	3.98644	4.19851	4.10855	3.99919	3.73866	3.78991	3.8625	3.99184	3.99968	3.92905	4.01392	3.93702	4.05276	3.85484	4.05246	4.02757	3.84793	3.82202	3.81224	3.87403	3.93183	3.99401	3.96877	3.87373	3.83704	3.85861	3.83129	3.89956
4.56084	4.44219	4.39113	4.25234	4.48047	4.49449	4.25039	4.44439	4.11241	4.53982	4.6326	4.55236	4.33866	4.50456	4.4745	4.40849	4.41222	4.43305	4.28158	4.37431	4.26244	4.49802	4.31562	4.41781	4.32466	4.31378	4.08279	4.05299	4.21068	4.27518	4.30468	4.25112	4.38999	4.09593	4.34796	4.14856	4.28827	4.34975	4.1665	4.1444	4.19979	4.23049	4.31768	4.2787	4.35759	4.13141	4.18464	4.31618	4.14133	4.24418
4.37292	4.23321	4.26477	4.05507	4.27471	4.36244	4.04219	4.19994	3.89708	4.2477	4.3658	4.28837	4.1078	4.26359	4.22091	4.16289	4.22425	4.25104	4.06871	4.12772	4.19141	4.28276	4.09419	4.19452	4.13348	4.13392	3.83745	3.84072	3.98748	4.02967	4.14897	4.12805	4.25736	3.87594	4.12133	3.96377	4.03797	4.17858	4.00798	3.98128	3.98707	4.05867	4.09376	4.18533	4.13807	3.9306	3.94998	4.0522	3.98039	4.03592
4.45455	4.34079	4.24634	4.19045	4.3312	4.32897	4.12651	4.31621	4.06684	4.38583	4.5321	4.35414	4.26587	4.43948	4.34269	4.32874	4.31905	4.36382	4.23219	4.35098	4.33003	4.47634	4.31887	4.44525	4.25922	4.2491	4.00231	3.99139	4.12377	4.19047	4.26723	4.24128	4.3685	4.03516	4.29878	4.09743	4.17429	4.31211	4.12221	4.07368	4.10746	4.22439	4.24051	4.25405	4.28609	4.12229	4.01403	4.19268	4.113	4.23119
4.33584	4.27896	4.24106	4.08728	4.34841	4.35592	4.08809	4.35716	4.02415	4.34654	4.43467	4.29108	4.19059	4.33296	4.2891	4.29213	4.27673	4.31709	4.12047	4.25976	4.17184	4.37755	4.1935	4.33801	4.1661	4.29681	3.94934	3.97451	4.19018	4.24806	4.33559	4.28548	4.44622	4.08061	4.33038	4.07904	4.21522	4.27964	4.08419	4.1191	4.21032	4.28975	4.24811	4.34789	4.30426	4.1081	4.09755	4.19418	4.09223	4.14474
4.4538	4.35576	4.29657	4.11675	4.36417	4.33201	4.20116	4.28619	4.01503	4.44261	4.44398	4.34646	4.23269	4.35873	4.33907	4.23342	4.32649	4.30124	4.16026	4.24761	4.28952	4.40447	4.17878	4.3447	4.1723	4.19618	3.95897	3.97975	4.07319	4.18613	4.25554	4.19879	4.30211	4.04311	4.22992	4.09702	4.12704	4.31669	4.06299	4.05397	4.10358	4.14179	4.20781	4.20655	4.19562	4.01269	4.00259	4.15023	3.95223	4.0543
4.48981	4.3082	4.30317	4.11396	4.31036	4.32389	4.17836	4.28978	4.04213	4.35428	4.49852	4.38496	4.23212	4.38581	4.34993	4.31197	4.37036	4.34246	4.20397	4.27329	4.24209	4.42085	4.15762	4.35078	4.27593	4.2243	3.90401	3.93239	4.0386	4.17203	4.23553	4.15897	4.31217	3.94331	4.20896	4.0283	4.18349	4.258	4.05363	4.06323	4.03943	4.13742	4.18608	4.23297	4.2256	3.97038	4.04359	4.18264	4.05583	4.11095
4.44244	4.34854	4.32291	4.11378	4.36105	4.37749	4.16229	4.26898	4.05116	4.35725	4.49648	4.36041	4.20906	4.34612	4.2949	4.29492	4.31549	4.32231	4.17416	4.23743	4.26281	4.37571	4.18668	4.32854	4.19087	4.26397	4.00227	4.00058	4.12225	4.20688	4.33098	4.17857	4.33236	4.01839	4.26815	4.06474	4.17676	4.26617	4.05781	4.1333	4.09549	4.17673	4.19889	4.24949	4.20995	4.00532	4.01852	4.22162	4.04678	4.19257
4.31533	4.14215	4.09914	3.90598	4.18387	4.10682	4.00642	4.13629	3.86187	4.23874	4.29829	4.18932	3.96989	4.20024	4.1137	4.08133	4.13334	4.11035	4.03705	4.05008	4.08071	4.18218	3.93806	4.14908	3.98828	4.13691	3.85979	3.87677	3.98182	4.04888	4.19109	4.14584	4.30916	3.99367	4.1891	3.97916	4.0639	4.23167	4.05484	3.96102	4.02241	4.12015	4.15516	4.19762	4.13437	3.934	3.91863	4.09699	3.95617	4.0542
4.3374	4.25355	4.19565	4.00033	4.14676	4.24279	4.05769	4.24354	3.99948	4.36028	4.35627	4.22295	4.08918	4.278	4.09797	4.14361	4.18782	4.25554	4.15741	4.15701	4.16197	4.2812	4.10533	4.22543	4.1076	4.17802	3.85904	3.82483	3.89152	4.0222	4.23318	4.18484	4.31182	3.97036	4.21897	4.03533	4.05785	4.2898	4.03152	3.9209	4.03536	4.14197	4.14235	4.16664	4.1739	3.92302	3.89075	4.13341	3.9647	4.02298
4.29081	4.1047	4.07846	3.8464	4.17357	4.10568	4.00466	4.1071	3.87097	4.37414	4.31553	4.1909	3.99987	4.20745	4.09527	4.03931	4.11765	4.1292	4.01589	4.01548	4.14162	4.18987	3.98989	4.14197	3.98961	4.08921	3.78912	3.73315	3.91321	4.04496	4.14481	4.06096	4.32233	3.99586	4.14387	3.93555	4.02142	4.19353	3.98453	3.8957	4.0171	4.12373	4.18161	4.1879	4.08062	3.85171	3.85003	4.05087	3.88021	3.9544
4.24926	4.14815	4.05259	3.8904	4.15142	4.17997	3.9703	4.10227	3.77513	4.29351	4.35545	4.17758	4.01681	4.15836	4.10214	4.01151	4.11199	4.1621	3.97303	4.02945	4.14856	4.23864	3.92464	4.15833	3.94253	4.09494	3.78272	3.73743	3.87575	4.00183	4.14137	4.00689	4.24656	3.92879	4.10712	3.90168	4.01705	4.16404	3.90519	3.83126	3.97026	4.02219	4.08076	4.11914	4.04544	3.88375	3.86101	4.01495	3.86985	3.95855
4.28355	4.08732	4.08284	3.87063	4.13215	4.12186	3.9752	4.13149	3.78561	4.26779	4.32842	4.12085	3.98437	4.1573	4.06963	4.0178	4.06424	4.08498	3.94462	3.96853	4.00948	4.13554	3.91694	4.08448	3.98729	4.0841	3.72114	3.7248	3.87062	4.04147	4.09042	4.00805	4.2167	3.83616	4.11536	3.86585	3.99256	4.15024	3.90198	3.81046	3.94716	3.99526	4.04541	4.12395	4.05976	3.78065	3.78732	3.91222	3.79376	3.92147
4.36348	4.22712	4.16552	3.9923	4.26806	4.22901	4.06914	4.28973	3.99796	4.33104	4.36	4.26726	4.06772	4.27325	4.21381	4.18938	4.19591	4.22343	4.04166	4.12926	4.12455	4.26327	4.04452	4.23372	4.09579	4.20055	3.87371	3.83929	4.0065	4.07403	4.18229	4.12594	4.34973	3.98478	4.19804	4.00743	4.04899	4.20125	4.00624	3.98105	4.04536	4.0909	4.14735	4.1636	4.18148	4.01824	3.94165	4.1232	3.90073	4.0296
4.41006	4.31861	4.27031	4.11488	4.32064	4.28702	4.07085	4.27274	3.9934	4.33181	4.41319	4.34619	4.16081	4.36009	4.30954	4.21873	4.2523	4.23578	4.14966	4.21463	4.23423	4.40354	4.14324	4.29154	4.17169	4.16856	3.8922	3.88761	4.0509	4.18599	4.18377	4.12741	4.28284	3.96892	4.23389	4.01313	4.10003	4.2408	4.07743	4.01458	4.0723	4.11817	4.18686	4.19174	4.16582	3.99041	4.00277	4.12254	3.96728	4.07648
4.40818	4.37423	4.36918	4.15628	4.43701	4.36747	4.19913	4.37739	4.08849	4.3827	4.45697	4.41349	4.24999	4.42755	4.3847	4.32703	4.32506	4.312	4.24224	4.27647	4.32159	4.39228	4.23175	4.32249	4.22572	4.3034	4.02431	4.00387	4.12546	4.26016	4.29542	4.27295	4.42435	4.13579	4.36468	4.1023	4.24773	4.31665	4.17238	4.13762	4.18586	4.26606	4.2883	4.33473	4.25723	4.10716	4.13144	4.25284	4.10035	4.19686
4.35542	4.20452	4.16592	4.0467	4.26045	4.25049	4.07121	4.21183	3.95355	4.20513	4.33778	4.19756	4.13847	4.257	4.202	4.17417	4.24013	4.20277	4.03062	4.11712	4.19163	4.31228	4.03145	4.22036	4.10961	4.21151	3.95645	3.99846	4.10183	4.16842	4.28217	4.20575	4.32717	3.9897	4.25805	4.05208	4.14639	4.25748	4.03853	4.09682	4.0969	4.16304	4.22283	4.26181	4.20801	4.00486	4.03676	4.2148	3.99418	4.14429
4.44843	4.32333	4.33488	4.16992	4.38037	4.37985	4.22936	4.33658	4.08601	4.43153	4.48203	4.41109	4.24705	4.44253	4.37633	4.38196	4.35289	4.37062	4.25858	4.32482	4.31188	4.43797	4.19405	4.39009	4.25134	4.28243	3.9691	4.03481	4.14395	4.17119	4.30588	4.24618	4.34245	4.06794	4.26515	4.10535	4.20991	4.31798	4.16862	4.13644	4.1644	4.20573	4.25057	4.28795	4.26323	4.06046	4.10179	4.22142	4.14545	4.22512
4.52747	4.41071	4.34843	4.19836	4.43506	4.42375	4.30087	4.39252	4.16069	4.47356	4.49755	4.39029	4.32852	4.44855	4.42404	4.35516	4.41319	4.37246	4.21567	4.31986	4.3173	4.42177	4.30505	4.42718	4.27793	4.43127	4.10847	4.15929	4.2484	4.35333	4.3938	4.36068	4.52393	4.22376	4.38815	4.20633	4.30642	4.4433	4.24891	4.19904	4.30196	4.33011	4.38936	4.40164	4.38436	4.1994	4.13918	4.33384	4.18275	4.28454
4.46144	4.28675	4.32634	4.06946	4.3538	4.36463	4.16143	4.30273	3.98055	4.34834	4.4348	4.27585	4.14955	4.31083	4.26123	4.21671	4.27325	4.2468	4.09726	4.20339	4.21045	4.33721	4.11768	4.27896	4.16639	4.21425	3.91647	3.96306	4.0699	4.16582	4.29218	4.19041	4.37205	4.01531	4.23228	4.05179	4.14173	4.30649	4.04374	4.04069	4.07476	4.13236	4.18939	4.24976	4.21493	4.02126	4.02447	4.16042	3.94661	4.1158
4.37061	4.22993	4.13386	3.97787	4.26225	4.19048	3.98653	4.2171	3.86221	4.31001	4.40579	4.19807	4.1099	4.28527	4.16099	4.14133	4.20752	4.17682	4.02504	4.07327	4.0995	4.2515	4.01979	4.17099	4.10361	4.16491	3.7731	3.75973	3.88752	4.06044	4.18092	4.10879	4.27086	3.93303	4.09756	3.90727	4.00716	4.17157	3.93242	3.93121	3.97345	3.99384	4.08747	4.15204	4.07536	3.81716	3.83533	4.00448	3.83667	3.94014
4.33412	4.18468	4.1393	3.94265	4.20779	4.22845	4.02428	4.2008	4.01344	4.33727	4.37733	4.28432	4.0551	4.2749	4.15323	4.13183	4.23834	4.17125	4.08362	4.12097	4.06332	4.25231	3.98699	4.22596	4.05568	4.07888	3.77759	3.82076	3.94142	3.99238	4.17216	4.11448	4.22573	3.96058	4.18855	3.93145	4.01646	4.12463	3.98133	3.86838	3.93089	4.02224	4.09905	4.13217	4.13733	3.90095	3.85189	4.07121	3.85605	4.04623
4.32429	4.13244	4.10424	3.91121	4.13509	4.12486	3.95153	4.12688	3.80253	4.29045	4.33071	4.17706	3.98483	4.17409	4.08691	4.04546	4.15773	4.10628	3.9626	4.00337	3.95412	4.21495	3.9088	4.16585	3.98097	4.06686	3.79567	3.75916	3.93792	4.0048	4.08279	4.01181	4.17029	3.92935	4.09645	3.88979	3.98635	4.12744	3.93435	3.85259	3.9037	3.95167	4.06566	4.09135	4.03741	3.84668	3.86213	3.96771	3.793	3.95516
4.36598	4.23803	4.12244	4.0264	4.23679	4.2818	4.11328	4.24785	3.95744	4.38127	4.43506	4.24571	4.11269	4.27705	4.25688	4.17167	4.28268	4.22566	4.13747	4.14199	4.18659	4.34518	4.06024	4.25179	4.14811	4.18176	3.86295	3.89593	4.02154	4.09553	4.16492	4.15826	4.24375	4.0044	4.18672	3.98391	4.11963	4.17494	3.96687	3.94226	4.0165	4.06078	4.12431	4.1405	4.10481	3.92284	3.88747	4.06591	3.90794	4.05817
4.29949	4.16845	4.11455	3.95161	4.23247	4.17648	4.00098	4.14524	3.86326	4.22961	4.33441	4.20709	4.05586	4.18449	4.11207	4.06101	4.15531	4.13302	4.00934	4.06445	4.09019	4.23451	3.95927	4.1509	4.02081	4.05245	3.77846	3.75139	3.89701	4.00726	4.12863	4.08424	4.19125	3.91149	4.08201	3.86613	4.04051	4.1192	3.96435	3.84195	3.93512	4.008	4.0725	4.09013	4.05727	3.84448	3.88395	3.99756	3.83424	3.942
4.3575	4.23225	4.16585	3.91613	4.2601	4.20716	4.01925	4.20099	3.933	4.34696	4.32883	4.2115	4.02714	4.22481	4.18065	4.13214	4.18508	4.11332	4.02139	4.09665	4.13177	4.22589	3.95761	4.15125	4.01208	4.13929	3.88151	3.84209	3.94022	4.06481	4.10962	4.12035	4.26325	4.00171	4.11873	3.96234	4.0769	4.22349	4.02563	3.90207	4.00128	4.06982	4.18227	4.19661	4.10879	3.95596	3.95935	4.07775	3.91396	3.9834
4.58856	4.56632	4.55525	4.28557	4.43766	4.56541	4.34394	4.42674	4.21734	4.48209	4.57914	4.53899	4.44095	4.54218	4.44516	4.51119	4.51636	4.52069	4.33887	4.45299	4.36489	4.41164	4.45535	4.53978	4.41416	4.34802	4.18157	4.18016	4.29254	4.40734	4.42346	4.42579	4.47062	4.23325	4.4294	4.27	4.37847	4.45245	4.31867	4.27113	4.35217	4.36294	4.44906	4.53887	4.39694	4.29912	4.31569	4.37717	4.29478	4.37119
4.46764	4.46865	4.36634	4.20482	4.38694	4.41103	4.28594	4.35102	4.16656	4.48959	4.48723	4.4552	4.33777	4.48714	4.39099	4.41524	4.42767	4.39959	4.23322	4.37363	4.29818	4.44544	4.39406	4.44185	4.32036	4.19027	4.05787	3.98493	4.05784	4.23461	4.2977	4.23683	4.29906	4.16331	4.2815	4.13307	4.20835	4.31535	4.12488	4.09701	4.20926	4.20057	4.21983	4.29731	4.24022	4.06893	4.12948	4.18741	4.10541	4.10978
4.42297	4.42984	4.3956	4.16009	4.32872	4.42845	4.24794	4.34124	4.0496	4.42819	4.47429	4.43614	4.31259	4.39717	4.30501	4.30522	4.34901	4.345	4.22236	4.34577	4.27443	4.41945	4.25402	4.35569	4.29296	4.27584	4.10019	4.05965	4.16022	4.30048	4.34044	4.2682	4.42521	4.2617	4.34148	4.21432	4.31766	4.36874	4.21144	4.20177	4.29725	4.34013	4.3323	4.45409	4.38477	4.2176	4.2343	4.26748	4.20208	4.24273
4.44885	4.41896	4.39964	4.19885	4.3441	4.39921	4.23692	4.28474	4.10292	4.46611	4.48844	4.3881	4.23713	4.31164	4.33275	4.32662	4.36801	4.37426	4.24503	4.34216	4.29004	4.37621	4.25936	4.39592	4.27251	4.23038	4.06231	3.94325	4.03853	4.23531	4.30862	4.27584	4.36667	4.12536	4.25848	4.08465	4.25341	4.26859	4.11364	4.12093	4.19528	4.21495	4.21056	4.36384	4.27707	4.11972	4.08785	4.17507	4.11385	4.15341
4.47723	4.41192	4.36737	4.1526	4.33828	4.40972	4.22423	4.2943	4.14185	4.4208	4.41809	4.40535	4.25231	4.39248	4.3351	4.30154	4.36034	4.33473	4.2301	4.29773	4.29107	4.40906	4.34789	4.33	4.27369	4.18316	3.98819	3.93074	4.05287	4.18713	4.27658	4.25539	4.35008	4.14475	4.2299	4.09208	4.14608	4.27807	4.04955	4.09266	4.19059	4.17363	4.22814	4.27733	4.24341	4.05263	4.05096	4.13965	4.07645	4.11159
4.44005	4.44478	4.3446	4.17163	4.40102	4.42383	4.28291	4.36056	4.03435	4.44994	4.45264	4.36984	4.24284	4.42741	4.28285	4.27482	4.34301	4.35584	4.20377	4.32365	4.26588	4.42433	4.31577	4.39996	4.30773	4.24623	4.05027	3.99835	4.09791	4.22005	4.30339	4.27653	4.30475	4.18033	4.30169	4.13512	4.28234	4.28399	4.10976	4.1212	4.18129	4.28171	4.28219	4.29843	4.2718	4.15579	4.18049	4.18406	4.14178	4.17577
4.42943	4.4445	4.3631	4.06671	4.31766	4.49323	4.24082	4.3307	4.03646	4.41667	4.40076	4.40595	4.26423	4.37349	4.31028	4.25632	4.34931	4.3788	4.11193	4.33312	4.33089	4.38111	4.28722	4.34668	4.24611	4.27244	4.05216	3.98778	4.13279	4.22795	4.31185	4.25477	4.38938	4.11987	4.32436	4.13142	4.24495	4.20923	4.05595	4.13222	4.25276	4.21842	4.21826	4.27383	4.25631	4.16438	4.12929	4.17494	4.12152	4.12751
4.54303	4.51833	4.47911	4.32061	4.48172	4.57343	4.30936	4.37223	4.297	4.50706	4.5769	4.54694	4.46076	4.58286	4.48379	4.36698	4.49543	4.51134	4.32893	4.4013	4.38268	4.50127	4.44995	4.45467	4.41894	4.34301	4.03477	4.07552	4.20386	4.31647	4.35048	4.32517	4.42997	4.15503	4.32201	4.12936	4.28525	4.27638	4.17454	4.22569	4.26913	4.24541	4.31186	4.42357	4.33831	4.1497	4.2199	4.28873	4.17922	4.34052
4.58523	4.49932	4.53973	4.31104	4.48618	4.57658	4.3777	4.38572	4.30481	4.58729	4.55132	4.56678	4.44403	4.49192	4.46977	4.44517	4.47942	4.48576	4.3803	4.46815	4.47142	4.5061	4.40075	4.47865	4.37375	4.33304	4.16908	4.07809	4.20902	4.32178	4.39053	4.34428	4.42883	4.31518	4.38511	4.26175	4.27505	4.34599	4.25593	4.20788	4.33657	4.31749	4.33381	4.34156	4.31789	4.20047	4.24041	4.23814	4.24888	4.24574
4.33998	4.33636	4.22083	4.07845	4.28611	4.34159	4.13984	4.23063	4.08489	4.36031	4.40161	4.26769	4.13797	4.2636	4.22437	4.23423	4.21104	4.24532	4.15379	4.2211	4.16351	4.28053	4.19057	4.28872	4.15335	4.1629	3.95185	3.9035	4.03012	4.16876	4.26254	4.18465	4.2551	4.10671	4.21213	4.10184	4.13134	4.19602	4.10508	3.99687	4.08643	4.15487	4.15793	4.25247	4.14359	4.05275	4.04733	4.0792	3.96655	4.01761
4.53398	4.5497	4.49258	4.39742	4.53777	4.61957	4.44175	4.52081	4.30052	4.59484	4.60865	4.60276	4.47529	4.57578	4.55827	4.45537	4.55369	4.51165	4.41598	4.47241	4.4422	4.5796	4.47757	4.52248	4.47097	4.40437	4.25048	4.23102	4.36883	4.45865	4.51741	4.46614	4.51999	4.34073	4.51681	4.34702	4.39343	4.48006	4.29055	4.37896	4.42012	4.39944	4.45093	4.45104	4.47903	4.31692	4.33045	4.41398	4.29948	4.33763
4.55734	4.50242	4.45768	4.24284	4.44088	4.49982	4.33599	4.40393	4.16571	4.53032	4.53901	4.42596	4.34218	4.42873	4.38698	4.33582	4.46509	4.41798	4.21804	4.30929	4.27397	4.49107	4.36418	4.46003	4.31981	4.25177	4.08066	4.03977	4.20468	4.26005	4.34691	4.26146	4.3687	4.2051	4.33482	4.18998	4.23703	4.2967	4.168	4.22698	4.21157	4.28309	4.30852	4.40397	4.30422	4.17859	4.17566	4.20246	4.18816	4.25884
4.48331	4.40219	4.32335	4.1711	4.38314	4.40522	4.27626	4.31043	4.07917	4.41115	4.42716	4.36436	4.19306	4.35998	4.33169	4.24181	4.29766	4.28498	4.2145	4.27941	4.29353	4.40203	4.24871	4.35434	4.21189	4.18729	4.03645	4.00079	4.06682	4.1953	4.28537	4.22486	4.36352	4.09895	4.23827	4.13324	4.16216	4.25929	4.0845	4.05032	4.10188	4.18515	4.25363	4.31155	4.23179	4.09281	4.09328	4.09674	4.02043	4.0783
4.5064	4.43813	4.36408	4.21621	4.3993	4.47875	4.27503	4.34777	4.16318	4.45162	4.5304	4.33191	4.30593	4.38053	4.33045	4.32972	4.38782	4.35563	4.2451	4.30812	4.26372	4.41667	4.34396	4.37896	4.27881	4.29906	4.13512	4.07982	4.17793	4.32805	4.34387	4.32258	4.51953	4.21621	4.38316	4.15878	4.26421	4.33526	4.1704	4.14438	4.2125	4.25516	4.29774	4.38904	4.33107	4.17008	4.14238	4.24798	4.19165	4.16528
4.49041	4.34611	4.33335	4.1308	4.2962	4.37964	4.21912	4.29907	4.07086	4.41313	4.43691	4.40101	4.22339	4.31625	4.28983	4.22204	4.36116	4.33573	4.13056	4.28422	4.25812	4.38744	4.25916	4.32585	4.19382	4.19777	4.02329	3.97244	4.06713	4.18863	4.3041	4.17771	4.31534	4.11606	4.25027	4.11222	4.13487	4.24175	4.0435	4.02389	4.13205	4.13074	4.25136	4.25481	4.19812	4.08125	4.09664	4.10342	4.05139	4.08675
4.5485	4.41848	4.41853	4.19341	4.38553	4.46252	4.22394	4.34201	4.04425	4.47234	4.438	4.38698	4.289	4.41552	4.3718	4.29377	4.3422	4.38032	4.19888	4.29258	4.27837	4.40498	4.24219	4.36673	4.25293	4.15821	3.97395	3.96886	4.05954	4.22123	4.24357	4.16037	4.3033	4.11592	4.2139	4.03353	4.16089	4.22563	4.0582	3.99604	4.16107	4.08626	4.17909	4.22704	4.15867	4.05753	4.03093	4.06121	3.96506	4.05725
4.51892	4.43884	4.36079	4.13463	4.38839	4.43318	4.19687	4.34322	4.07221	4.42554	4.44285	4.3699	4.2667	4.36563	4.28071	4.33	4.31528	4.37703	4.16428	4.30176	4.3111	4.36143	4.26472	4.31282	4.22931	4.19395	4.02194	3.99685	4.11653	4.27444	4.2822	4.26265	4.3857	4.18222	4.29102	4.11621	4.19836	4.23771	4.07196	4.09733	4.17562	4.16584	4.23876	4.30065	4.23861	4.10842	4.11259	4.1632	4.05154	4.12172
4.54481	4.44571	4.44528	4.23916	4.39281	4.39885	4.27179	4.34009	4.13606	4.5295	4.47187	4.4114	4.27527	4.39958	4.3474	4.23495	4.37633	4.40011	4.20478	4.28795	4.3014	4.43845	4.34783	4.37351	4.26957	4.22618	4.01364	4.0439	4.11573	4.25317	4.34731	4.23346	4.36627	4.13937	4.32482	4.12876	4.19849	4.25905	4.13696	4.14474	4.21282	4.2209	4.28953	4.33365	4.23384	4.09171	4.08118	4.18531	4.09207	4.07191
4.52942	4.44236	4.40093	4.19332	4.35636	4.41346	4.25683	4.34051	4.21095	4.46043	4.47377	4.3772	4.26333	4.39431	4.34295	4.3195	4.36079	4.37177	4.21907	4.2344	4.2875	4.43249	4.29077	4.34734	4.2877	4.25247	4.03218	4.02491	4.14159	4.25593	4.34783	4.29002	4.44858	4.18985	4.30118	4.14812	4.23227	4.2729	4.13811	4.13309	4.19302	4.20289	4.29287	4.35953	4.22832	4.11661	4.12655	4.1793	4.07287	4.09702
4.53275	4.46456	4.46229	4.26557	4.43175	4.50138	4.33934	4.41374	4.22619	4.46705	4.53395	4.42904	4.36252	4.44951	4.37505	4.39592	4.37885	4.43986	4.30361	4.38456	4.34566	4.45796	4.34557	4.41075	4.32791	4.37595	4.15205	4.10221	4.26356	4.35921	4.37823	4.29667	4.41989	4.27819	4.34935	4.22613	4.28496	4.30663	4.24024	4.22319	4.27586	4.26973	4.35758	4.41222	4.33075	4.24267	4.20821	4.23912	4.16925	4.24259
4.46126	4.39007	4.27098	4.1445	4.36156	4.40288	4.19694	4.31217	4.07416	4.41195	4.57076	4.34941	4.29708	4.41892	4.40916	4.30492	4.3122	4.40683	4.19854	4.28811	4.2418	4.32226	4.2568	4.33777	4.2673	4.25613	4.01864	4.00627	4.13969	4.27764	4.33201	4.25924	4.37436	4.0562	4.29657	4.06493	4.19072	4.22159	4.0818	4.14686	4.16842	4.20595	4.1766	4.25461	4.20968	4.05945	4.0561	4.10907	4.06947	4.12711
4.61871	4.52854	4.46507	4.27249	4.4542	4.54241	4.33209	4.40532	4.24573	4.53433	4.50902	4.43295	4.39767	4.49423	4.42392	4.35154	4.42808	4.4748	4.27111	4.35404	4.34559	4.48351	4.39751	4.40116	4.3989	4.34698	4.1755	4.14053	4.27909	4.40411	4.44549	4.35359	4.47622	4.19197	4.4369	4.24669	4.32744	4.33004	4.16659	4.23887	4.29941	4.31231	4.34655	4.39924	4.34768	4.28339	4.1949	4.27736	4.18547	4.29302
4.54188	4.50126	4.43816	4.24137	4.43246	4.52914	4.3472	4.34126	4.10503	4.51556	4.44447	4.32499	4.29151	4.42791	4.28132	4.31476	4.33943	4.31089	4.23964	4.30499	4.31505	4.40367	4.31725	4.325	4.3056	4.2809	4.07036	4.06196	4.21702	4.31268	4.35401	4.26273	4.3226	4.17497	4.31815	4.22829	4.24281	4.32074	4.13128	4.18247	4.25009	4.19401	4.29989	4.3424	4.28348	4.19621	4.12674	4.214	4.10673	4.16385
4.5188	4.39641	4.37537	4.20097	4.37659	4.51423	4.26674	4.304	4.0495	4.4628	4.45363	4.39436	4.29186	4.41873	4.31709	4.35612	4.31304	4.38119	4.2362	4.2762	4.34818	4.42584	4.25005	4.34782	4.32251	4.16442	4.02251	3.99218	4.0932	4.23468	4.31409	4.26325	4.35608	4.10478	4.3149	4.13439	4.1925	4.2529	4.06251	4.09518	4.16396	4.20322	4.24788	4.26281	4.18572	4.02232	4.09076	4.10948	4.03529	4.0428
4.40733	4.34516	4.32465	4.10046	4.32436	4.39582	4.20967	4.2665	4.00656	4.39584	4.49159	4.3481	4.22201	4.28752	4.23203	4.27289	4.24772	4.28272	4.13229	4.21215	4.18063	4.31008	4.2429	4.29083	4.21611	4.15328	3.97346	3.94593	4.06545	4.25636	4.27907	4.20013	4.35809	4.06201	4.26696	4.08797	4.16779	4.23596	4.06566	4.02961	4.10594	4.14734	4.24181	4.2736	4.20775	4.01139	4.01327	4.10782	3.94679	4.06303
4.29319	4.26568	4.24568	3.9728	4.19648	4.32314	4.06128	4.19688	3.90995	4.34237	4.45861	4.266	4.05598	4.30056	4.08074	4.10122	4.18559	4.27941	4.07236	4.14185	4.17173	4.20946	4.0277	4.27794	4.11003	4.06035	3.83543	3.70607	3.92382	4.04508	4.12288	4.11284	4.2395	3.96071	4.15875	3.90833	4.08876	4.13753	3.95955	3.88089	3.99145	4.04356	4.14215	4.24306	4.15823	3.83241	3.91516	4.05504	3.90526	3.99877
4.34585	4.25023	4.22234	3.98938	4.23236	4.23579	4.16447	4.29082	3.91886	4.39359	4.50228	4.32375	4.16844	4.3378	4.14716	4.10417	4.26462	4.3541	4.08659	4.16481	4.25859	4.35112	4.10903	4.30649	4.14064	4.10936	3.95015	3.8255	4.08429	4.20002	4.21585	4.21623	4.27284	4.07036	4.1922	4.10172	4.13328	4.14976	3.99251	3.96482	4.08002	4.13372	4.1832	4.17391	4.23414	3.99621	4.09214	4.17577	3.96096	4.13197
4.36856	4.36691	4.26002	4.07096	4.33674	4.34039	4.14663	4.29264	3.89045	4.39681	4.53473	4.36043	4.20032	4.38868	4.24764	4.15573	4.34682	4.40431	4.10015	4.21112	4.27937	4.36876	4.10629	4.35719	4.18269	4.22846	4.00432	3.9432	4.16967	4.19183	4.36219	4.29505	4.37271	4.082	4.28053	4.14581	4.26502	4.29771	4.07859	4.12199	4.19312	4.20728	4.21793	4.30682	4.31899	4.05519	4.10677	4.24094	4.03212	4.1289
4.36568	4.32171	4.24963	4.07061	4.24414	4.33946	4.18513	4.30608	3.95805	4.34732	4.49118	4.29044	4.08387	4.36054	4.20028	4.12537	4.28508	4.35211	4.13304	4.15926	4.22372	4.25117	4.13338	4.28746	4.1625	4.19751	3.9006	3.86836	4.06815	4.20405	4.24138	4.12204	4.28903	4.01572	4.21355	4.06446	4.14621	4.16238	4.05395	3.99586	4.14996	4.09988	4.23413	4.28545	4.29559	3.9061	4.09131	4.14128	4.01071	4.13553
4.28071	4.30705	4.25901	4.07384	4.28099	4.33803	4.14338	4.24543	3.92311	4.38764	4.45332	4.332	4.14698	4.35794	4.19115	4.18627	4.25398	4.3747	4.2211	4.19907	4.24535	4.28575	4.08589	4.32683	4.18924	4.19759	3.99153	3.90681	4.12683	4.18294	4.27819	4.2023	4.25945	4.05591	4.30097	4.15221	4.24054	4.23565	4.06234	4.11141	4.16026	4.16882	4.33058	4.33848	4.34148	4.00914	4.2278	4.25672	4.07552	4.26084
4.43859	4.41446	4.26806	4.13307	4.3788	4.43634	4.28747	4.34041	4.00663	4.44072	4.59001	4.41369	4.23075	4.40974	4.25216	4.18276	4.36824	4.3906	4.16632	4.21776	4.33913	4.36096	4.19933	4.37037	4.20481	4.2379	4.04865	4.00198	4.15168	4.28649	4.27891	4.24495	4.35561	4.11801	4.26944	4.2061	4.30044	4.25452	4.09273	4.1094	4.1936	4.25285	4.34255	4.28457	4.40947	4.18434	4.18733	4.24303	4.09098	4.20344
4.27602	4.28306	4.19448	4.00266	4.23256	4.3293	4.06097	4.19708	3.90695	4.31377	4.42888	4.25073	4.11598	4.31202	4.15841	4.06193	4.26326	4.28701	4.07311	4.19357	4.27453	4.26371	4.04829	4.25474	4.11259	4.11407	3.89493	3.7977	3.95699	4.11775	4.16527	4.17673	4.24197	4.00476	4.20332	3.98678	4.12856	4.1868	3.9805	3.94298	4.07338	4.06588	4.22499	4.23361	4.22623	3.89445	4.0368	4.08402	3.90093	4.01699
4.26391	4.30944	4.32652	4.06388	4.25163	4.32362	4.18711	4.30018	4.02492	4.36679	4.56316	4.30702	4.15569	4.35087	4.25109	4.1542	4.32659	4.34612	4.16665	4.27419	4.31484	4.33548	4.15	4.31159	4.18879	4.24687	4.15507	3.96115	4.14262	4.27582	4.29142	4.30854	4.43101	4.18904	4.38867	4.22042	4.31937	4.28501	4.16752	4.08444	4.18577	4.25449	4.33444	4.35943	4.38643	4.0676	4.1472	4.25173	4.07978	4.25047
4.34308	4.32496	4.17546	3.96453	4.23671	4.27453	4.14937	4.18919	3.89814	4.39036	4.40449	4.21691	4.05896	4.28716	4.08673	4.01626	4.21596	4.31468	4.08075	4.20837	4.21741	4.27542	3.97554	4.20492	4.06101	4.17929	3.9242	3.83335	4.03355	4.11932	4.15975	4.15994	4.27099	4.10407	4.23461	4.04926	4.11571	4.15808	4.00383	3.96394	4.0922	4.08715	4.26749	4.19439	4.24244	3.98206	4.02661	4.15371	3.92941	4.14285
4.25031	4.26601	4.1785	3.90072	4.12918	4.25096	4.07954	4.17174	3.84685	4.3237	4.45626	4.19588	3.97712	4.23138	4.07972	4.02926	4.20005	4.23588	4.033	4.10272	4.15635	4.1545	3.88	4.21021	4.02175	3.93382	3.71296	3.58697	3.79351	3.9332	4.02783	4.08351	4.15107	3.89203	4.07979	3.8193	3.989	4.07163	3.85072	3.77583	3.86876	3.9418	4.03935	4.01812	4.01916	3.75716	3.80683	3.98093	3.78984	3.90241
4.30581	4.22533	4.15072	3.93662	4.13298	4.21338	4.0757	4.1919	3.84324	4.27273	4.40192	4.17845	3.99489	4.21313	4.08357	4.00358	4.21624	4.22904	4.04987	4.10904	4.15385	4.1897	3.96299	4.20004	4.01667	4.06854	3.83237	3.72543	3.91199	4.06346	4.14445	4.1333	4.18478	4.00902	4.17492	3.91995	4.06724	4.14073	3.97668	3.83	3.94533	4.00299	4.14912	4.10427	4.18515	3.8066	3.94328	4.02081	3.80428	4.00649
4.24074	4.1541	4.01571	3.73122	4.07802	4.14643	3.92206	4.06783	3.68053	4.18551	4.31922	4.08396	3.91335	4.07587	3.97421	3.90254	4.05867	4.08964	3.9024	4.00137	4.00445	4.05353	3.82071	4.08152	3.89849	4.01147	3.73017	3.66234	3.84501	4.02092	4.13098	4.09397	4.16519	3.93216	4.17036	3.90631	4.03846	4.09758	3.91369	3.81419	3.96542	4.00975	4.12671	4.08082	4.15266	3.76857	3.87305	3.97118	3.81739	3.94955
4.33403	4.26616	4.20229	3.8612	4.09377	4.18022	4.00475	4.14757	3.75484	4.30798	4.34277	4.05747	3.92607	4.14734	4.0599	3.97278	4.14906	4.14964	4.01477	4.07851	4.00926	4.16346	3.86074	4.13832	3.95195	3.98224	3.73121	3.63554	3.80198	4.00085	4.05583	4.03243	4.16906	3.93879	4.08419	3.88518	4.01612	4.08361	3.85942	3.80012	3.88316	3.99714	4.13236	4.07016	4.05739	3.77452	3.85528	4.0042	3.714	3.85076
4.237	4.14582	3.88479	3.75069	3.92521	4.08967	3.88338	4.07793	3.76273	4.12066	4.26849	4.03747	3.86387	4.07494	3.968	3.79821	4.05705	4.07447	3.86711	3.97825	4.07572	3.98702	3.87238	4.08119	3.88089	4.05213	3.70855	3.64628	3.84891	4.03045	4.14601	4.02294	4.21239	3.83503	4.1407	3.90877	4.04859	4.05597	3.8955	3.91238	4.04928	4.09849	4.08613	4.11006	4.11339	3.7188	3.87608	4.04397	3.88274	3.88729
4.31687	4.30591	4.15161	3.90528	4.15627	4.28444	4.0231	4.14936	3.91929	4.30743	4.44156	4.23498	3.93788	4.22527	4.04706	4.02377	4.23614	4.23305	4.05923	4.11206	4.15153	4.15718	3.98112	4.19516	4.01133	4.0403	3.80301	3.71009	3.83396	4.02594	4.09824	4.06782	4.23255	3.97872	4.17655	3.90098	4.06767	4.1035	3.91974	3.86182	3.96731	3.97579	4.05619	4.14188	4.12987	3.78252	3.89185	4.02469	3.85376	3.9348
4.24312	4.16235	4.08744	3.87709	4.07961	4.22632	3.9895	4.15925	3.84103	4.27693	4.3453	4.12034	3.93592	4.17944	3.99347	3.94838	4.13619	4.18021	3.93912	4.06691	4.09197	4.17272	3.9052	4.15057	3.9737	4.05184	3.76041	3.67382	3.86072	3.99412	4.10753	4.06569	4.27768	3.93724	4.15432	3.87022	4.01631	4.10976	3.90587	3.79211	3.95758	3.99297	4.11135	4.13095	4.11932	3.73068	3.88252	3.97322	3.77252	3.92232
4.28926	4.26911	4.17325	3.91794	4.17917	4.27454	4.00671	4.17357	3.8503	4.29918	4.41673	4.17146	4.01679	4.23688	4.09827	3.99636	4.19054	4.25672	4.02075	4.12449	4.14674	4.18532	4.05327	4.20057	4.0321	4.09009	3.85743	3.7553	3.89464	4.0628	4.16689	4.13177	4.27355	4.01274	4.19875	3.98356	4.08079	4.13605	3.9625	3.90854	4.01859	4.04809	4.17493	4.22344	4.2013	3.85673	3.9573	4.09199	3.86797	4.03273
4.22971	4.26498	4.17544	3.83307	4.13067	4.2365	3.99054	4.18186	3.76393	4.27651	4.4439	4.25782	4.0184	4.22611	4.05498	4.02483	4.21305	4.19334	4.0511	4.10888	4.13926	4.19847	3.96446	4.14231	3.98448	4.0763	3.81152	3.6917	3.90711	3.99312	4.24309	4.07242	4.29566	4.02748	4.25319	3.94152	4.06871	4.17324	3.88869	3.86492	4.03859	4.05777	4.19311	4.17766	4.14483	3.80614	3.9575	4.0258	3.81054	3.97239
4.22929	4.14956	4.03995	3.83884	4.10351	4.16769	3.92316	4.06126	3.66608	4.21347	4.31173	4.08365	3.91518	4.12914	3.96762	3.90136	4.03708	4.13295	3.94621	4.0014	4.00469	4.08092	3.83429	4.05675	3.91538	3.94898	3.66661	3.56819	3.82991	3.90513	4.05495	3.96684	4.13838	3.88375	4.07959	3.85329	3.96691	4.02099	3.86256	3.77268	3.87868	3.91686	4.06251	4.03732	4.06106	3.65511	3.7897	3.91783	3.66306	3.82696
4.26725	4.22343	4.09171	3.83193	4.02773	4.17233	3.96106	4.13501	3.6963	4.25373	4.35917	4.12866	3.90613	4.14611	3.9955	3.90704	4.08975	4.08482	3.92857	4.05161	4.1273	4.11697	3.84319	4.12196	3.95381	3.97217	3.71491	3.60042	3.80839	3.95697	4.07838	3.96588	4.18476	3.83637	4.097	3.85887	3.9405	4.03871	3.85825	3.74106	3.88391	3.98153	4.0382	4.04171	4.03779	3.6409	3.80766	3.94949	3.68082	3.77611
4.2914	4.19479	4.20728	3.9599	4.15782	4.28253	4.03134	4.11439	3.7977	4.26915	4.37564	4.12879	3.94391	4.14213	3.99426	3.98397	4.27307	4.15611	3.97599	4.06665	4.06461	4.14664	3.86454	4.12343	3.99647	3.99604	3.80763	3.70684	3.90002	4.01467	4.10459	4.05355	4.26193	4.02973	4.11607	3.91012	4.02198	4.13554	3.95637	3.84296	3.97167	3.94487	4.18957	4.12513	4.12102	3.73023	3.88667	4.06989	3.8084	3.94487
4.36494	4.26395	4.17049	3.88356	4.17006	4.21047	4.01978	4.16951	3.78562	4.24197	4.34806	4.17194	3.96182	4.22087	4.05861	3.97075	4.15586	4.26391	3.99129	4.10177	4.18092	4.17499	3.94034	4.1675	4.0487	4.1039	3.83505	3.70697	3.92559	4.09991	4.09573	4.09003	4.18842	4.04978	4.13526	3.96949	4.08774	4.13309	3.93201	3.88387	3.99375	4.07352	4.18137	4.12127	4.17414	3.78293	3.94237	4.04103	3.88527	3.92191
4.33763	4.2004	3.99359	3.8417	4.04851	4.29146	3.99049	4.05445	3.82048	4.16616	4.23307	4.13853	3.89562	4.04857	3.93691	3.87454	4.07385	4.05169	3.90498	3.97338	4.05762	4.05861	3.79764	3.96863	3.93816	4.12372	3.82123	3.67346	3.89573	4.01902	4.13411	4.09305	4.19671	3.79461	4.00382	3.90848	4.02236	4.08753	3.93994	3.80246	3.97536	3.96064	4.07201	4.14259	4.113	3.80878	3.88249	3.90995	3.78932	3.78786
4.39911	4.25667	4.14696	4.0743	4.25822	4.39045	4.14149	4.19639	4.05945	4.37922	4.47061	4.36146	4.13599	4.30421	4.19025	4.19663	4.18071	4.26758	4.07819	4.12591	4.19241	4.24018	4.12441	4.29063	4.12086	4.239	4.00116	3.87699	4.09569	4.21462	4.20429	4.23323	4.25292	4.04051	4.20175	4.04528	4.10707	4.20877	4.06517	4.09209	4.09925	4.04373	4.17814	4.19923	4.08022	3.99953	4.06999	4.10424	3.98945	4.15253
4.40469	4.33162	4.2084	4.17727	4.34356	4.38136	4.18481	4.32197	4.17214	4.46793	4.49442	4.40581	4.26418	4.38139	4.28553	4.2843	4.29688	4.2782	4.17959	4.20278	4.29648	4.31192	4.24381	4.33686	4.23565	4.27615	4.04481	4.00651	4.21015	4.33152	4.24508	4.29361	4.38859	4.16245	4.27793	4.16306	4.21077	4.27916	4.16831	4.16008	4.14218	4.17548	4.26488	4.2626	4.15083	4.12857	4.19074	4.28308	4.09641	4.18819
4.33522	4.25418	4.23762	4.10523	4.26509	4.30894	4.15102	4.23816	4.06574	4.40637	4.43823	4.3326	4.18101	4.30459	4.19414	4.18628	4.18753	4.25116	4.12379	4.16482	4.20394	4.25829	4.207	4.27098	4.1824	4.19296	4.01879	3.98123	4.17411	4.30535	4.26821	4.22362	4.38037	4.10012	4.27008	4.10644	4.22592	4.2503	4.11938	4.11546	4.15369	4.15816	4.20755	4.23792	4.13272	4.11957	4.15287	4.18592	4.0762	4.23323
4.38116	4.29809	4.25814	4.17622	4.29869	4.35443	4.1539	4.31288	4.13694	4.49726	4.45476	4.3535	4.2066	4.37595	4.28644	4.22887	4.28729	4.30372	4.15366	4.21119	4.28405	4.30617	4.25816	4.3572	4.22024	4.27979	4.11547	4.03464	4.20832	4.33821	4.33139	4.32635	4.40501	4.1408	4.37126	4.18802	4.27299	4.32415	4.19705	4.19366	4.18414	4.28975	4.29435	4.33853	4.22846	4.11245	4.21153	4.28086	4.17056	4.26391
4.46696	4.27653	4.22635	4.08701	4.29407	4.27795	4.20581	4.22452	4.13869	4.47682	4.45443	4.39518	4.20235	4.34254	4.22749	4.22226	4.27495	4.3263	4.13306	4.20875	4.38657	4.30296	4.21839	4.3658	4.20159	4.35	4.05849	4.00334	4.2559	4.30532	4.28007	4.31322	4.41124	4.10068	4.30157	4.15507	4.19149	4.3528	4.1982	4.22166	4.24127	4.30252	4.28869	4.39598	4.26082	4.14403	4.14471	4.25247	4.18084	4.20828
4.31112	4.25868	4.17034	4.07951	4.27213	4.36821	4.15068	4.2379	4.07202	4.40829	4.4555	4.35548	4.1554	4.3068	4.18187	4.21966	4.2307	4.2768	4.09492	4.16793	4.24654	4.23119	4.17001	4.323	4.14403	4.16901	3.96636	3.8718	4.08789	4.22335	4.24516	4.19725	4.26777	3.99859	4.21246	4.07625	4.15044	4.18155	4.0788	4.07381	4.11396	4.13127	4.13293	4.18728	4.0948	4.00128	4.08382	4.12336	4.02692	4.17887
4.3354	4.2238	4.19736	3.99225	4.23875	4.39002	4.14014	4.13687	4.03502	4.29269	4.44342	4.25491	4.10616	4.30137	4.11105	4.1088	4.19445	4.23403	4.03821	4.14657	4.1946	4.20684	4.15016	4.33503	4.10107	4.13915	3.88227	3.88361	4.11123	4.21944	4.18489	4.146	4.2686	3.97363	4.13666	4.02207	4.06984	4.19269	4.0429	4.02774	4.13667	4.10151	4.05167	4.12385	4.06443	3.9766	4.0173	4.03681	3.99105	4.06299
4.36164	4.18142	4.24406	4.08662	4.31414	4.26982	4.17742	4.25153	4.1195	4.42922	4.45418	4.34828	4.13501	4.3539	4.20447	4.23095	4.29325	4.29914	4.12948	4.09495	4.26182	4.19429	4.13622	4.31353	4.13418	4.22433	4.0134	4.02608	4.2449	4.31308	4.23588	4.22226	4.24111	4.0747	4.31239	4.13158	4.25545	4.21548	4.15481	4.04747	4.20168	4.23191	4.20877	4.15995	4.16891	4.08319	4.12188	4.13037	4.09492	4.18747
4.30523	4.24832	4.16677	4.03362	4.18035	4.2806	4.09529	4.15524	3.99952	4.36652	4.35522	4.285	4.13916	4.26217	4.12979	4.1649	4.16179	4.22628	4.0347	4.13305	4.19813	4.23427	4.10779	4.24982	4.14785	4.19172	3.97745	3.89785	4.10561	4.29724	4.20845	4.2141	4.21032	4.07711	4.24555	4.03859	4.13656	4.20151	4.11043	4.0267	4.11112	4.15601	4.19306	4.15367	4.12106	4.01743	3.99974	4.10197	3.95611	4.12031
4.40085	4.3148	4.28776	4.15147	4.32977	4.43149	4.22135	4.24745	4.15596	4.49174	4.48696	4.37407	4.23632	4.39296	4.2453	4.27963	4.27896	4.3175	4.1974	4.23522	4.29009	4.34316	4.25363	4.40074	4.23775	4.26252	4.08078	4.12789	4.28117	4.3882	4.38019	4.32284	4.32787	4.16515	4.31286	4.19624	4.30994	4.3371	4.20751	4.21077	4.19598	4.23104	4.28677	4.22272	4.20274	4.11483	4.2817	4.26229	4.16417	4.2898
4.41919	4.30309	4.26234	4.15676	4.27452	4.36591	4.23151	4.25611	4.14558	4.46994	4.50512	4.40891	4.24676	4.32189	4.29684	4.26858	4.27963	4.30834	4.13707	4.21687	4.28539	4.30902	4.22767	4.43039	4.19815	4.32972	4.138	4.10214	4.29438	4.37978	4.36823	4.37445	4.45571	4.24406	4.34397	4.29831	4.36623	4.41071	4.25699	4.2089	4.29687	4.32739	4.37706	4.35294	4.31679	4.22365	4.2555	4.28805	4.16311	4.37643
4.42008	4.35147	4.34565	4.2397	4.41472	4.44766	4.32024	4.36219	4.21966	4.52923	4.53775	4.48182	4.32513	4.4155	4.31352	4.3693	4.39988	4.35764	4.24879	4.31881	4.36098	4.43989	4.35799	4.43439	4.31771	4.29214	4.19941	4.13516	4.2745	4.34731	4.35209	4.29284	4.36841	4.21758	4.36318	4.23662	4.28317	4.38872	4.26759	4.2553	4.29286	4.30558	4.2835	4.3364	4.29739	4.27669	4.31874	4.38523	4.19719	4.33705
4.51415	4.4626	4.39595	4.30771	4.53193	4.59482	4.37895	4.44859	4.22052	4.58021	4.5563	4.53385	4.36235	4.47908	4.41286	4.38816	4.43417	4.47146	4.29418	4.38667	4.46592	4.39607	4.46995	4.48521	4.32568	4.34936	4.15574	4.14591	4.31059	4.38157	4.40753	4.4087	4.4159	4.18826	4.41751	4.26737	4.38914	4.42618	4.32935	4.27498	4.28238	4.36862	4.37516	4.35346	4.37372	4.23728	4.29972	4.35168	4.27612	4.37221
4.37992	4.30075	4.20103	4.00964	4.25964	4.21954	4.05896	4.24435	4.06646	4.34236	4.47405	4.30212	4.13884	4.34263	4.16621	4.09062	4.30192	4.17987	4.15591	4.14654	4.21973	4.24329	4.0759	4.30714	4.09841	4.12525	3.93765	3.93622	4.08142	4.2967	4.23769	4.12859	4.2905	4.10098	4.29274	4.06516	4.21067	4.13605	4.1087	4.03451	4.14785	4.17958	4.226	4.16618	4.13268	4.07314	4.03091	4.12772	4.06451	4.13925
4.28583	4.18862	4.10153	3.95214	4.16621	4.24613	4.04457	4.14036	3.85389	4.27644	4.38926	4.21584	4.03788	4.25514	4.09011	4.06139	4.10401	4.17709	3.98085	4.04989	4.08393	4.17342	4.07687	4.19258	4.00406	4.09825	3.83465	3.78124	3.98546	4.07478	4.13403	4.07963	4.1943	3.90529	4.15959	3.96604	4.06048	4.07228	3.95569	3.90743	3.98349	4.11189	4.07065	4.11976	4.0237	3.88481	3.94099	4.03792	3.88677	3.97952
4.26097	4.16759	4.10607	3.95332	4.17807	4.20108	4.00495	4.16196	3.89321	4.24372	4.31084	4.19417	4.02033	4.16746	4.04316	3.97499	4.13562	4.12629	3.92312	4.0027	4.05064	4.11441	3.94634	4.12817	3.94245	4.11785	3.87868	3.75524	3.98877	4.12222	4.1716	4.09501	4.24153	3.99258	4.1412	3.95718	4.0454	4.08759	3.94176	3.92139	4.01449	4.11278	4.05886	4.10081	3.96888	3.92584	3.93313	4.04596	3.82284	4.04864
4.28762	4.15377	4.13773	3.99972	4.15121	4.25692	4.0416	4.20966	3.9096	4.33266	4.42452	4.22022	3.98963	4.24868	4.06603	4.05793	4.16739	4.18781	3.93806	4.0377	4.14162	4.13109	3.94701	4.1896	3.97487	4.10043	3.86271	3.76926	3.96893	4.07456	4.13774	4.11027	4.2497	3.91498	4.06011	3.88922	3.97165	4.0532	3.94977	3.88852	3.96383	4.02055	4.10624	4.06167	3.9837	3.84886	3.85866	3.91122	3.82183	3.9466
4.3613	4.18459	4.12584	3.91247	4.2129	4.28586	4.07693	4.26516	4.09494	4.33777	4.40041	4.3766	4.05964	4.25878	4.11305	4.12837	4.21025	4.25017	4.0476	4.10607	4.1506	4.20891	4.02524	4.2962	4.06389	4.28598	4.12285	3.91995	4.12204	4.22729	4.26999	4.1849	4.33041	4.1025	4.3056	4.07656	4.1435	4.21559	4.09444	4.05181	4.12596	4.14572	4.22202	4.21486	4.11169	4.04005	4.03316	4.12632	3.95215	4.12587
4.4837	4.38815	4.31616	4.19678	4.41241	4.48335	4.26145	4.36067	4.16069	4.46695	4.56822	4.38575	4.29891	4.39828	4.32342	4.30014	4.35541	4.41012	4.14928	4.22171	4.33772	4.33809	4.29631	4.35613	4.26089	4.32598	4.16607	4.06945	4.29338	4.40025	4.37325	4.33565	4.40096	4.17581	4.33161	4.16323	4.31263	4.3514	4.19583	4.13797	4.28473	4.27551	4.2451	4.2644	4.21671	4.16576	4.18787	4.26234	4.12788	4.24214
4.57571	4.42412	4.42013	4.32365	4.48063	4.57444	4.35505	4.36462	4.33211	4.5278	4.49147	4.47764	4.40045	4.46684	4.47498	4.39691	4.4352	4.44503	4.32539	4.32759	4.44271	4.39441	4.34033	4.50092	4.31268	4.41165	4.2893	4.17851	4.36802	4.45563	4.40628	4.37598	4.36776	4.28437	4.38635	4.33657	4.35471	4.39359	4.33057	4.36781	4.4043	4.38712	4.35825	4.35973	4.29951	4.28588	4.30914	4.35475	4.28043	4.40492
4.2448	4.17781	4.07341	3.98422	4.17137	4.20004	4.03378	4.16101	3.86969	4.23584	4.34099	4.27427	4.04184	4.23225	4.08194	4.08261	4.1411	4.13943	3.95023	4.04758	4.10843	4.07442	3.98597	4.21958	4.02774	4.12078	3.8746	3.79913	4.01811	4.14656	4.13219	4.0997	4.1977	3.92451	4.0848	3.95433	4.05469	4.05814	4.01894	3.9416	4.0006	4.11004	4.06498	4.07583	3.97718	3.972	3.97068	3.99908	3.89233	4.0453
4.40026	4.2949	4.24674	4.04085	4.246	4.28445	4.1428	4.24771	4.05419	4.34647	4.37466	4.26185	4.11051	4.24319	4.177	4.15907	4.21277	4.19866	4.13395	4.13703	4.21201	4.18403	4.10731	4.27761	4.07085	4.13586	3.95908	3.89841	4.08467	4.211	4.20427	4.16211	4.23631	4.00427	4.14976	4.04255	4.13041	4.22646	4.07241	4.01373	4.10321	4.10494	4.19251	4.17639	4.06627	4.04392	4.10515	4.11586	4.0206	4.14743
4.43033	4.3365	4.34053	4.13184	4.35252	4.37663	4.19955	4.31967	4.12817	4.38608	4.49159	4.35136	4.20576	4.35966	4.19806	4.22932	4.3043	4.32125	4.18319	4.24752	4.3263	4.30834	4.18879	4.35942	4.18695	4.24299	4.04201	3.98602	4.15498	4.27669	4.24532	4.30339	4.36612	4.07791	4.29316	4.0938	4.17892	4.22416	4.12027	4.12997	4.17047	4.19602	4.20524	4.23583	4.12403	4.09757	4.11654	4.21333	4.0483	4.19597
4.46182	4.28851	4.34865	4.08433	4.35043	4.40944	4.23116	4.30831	4.07489	4.45739	4.49859	4.3825	4.15317	4.34689	4.26661	4.1724	4.28131	4.30985	4.11582	4.17558	4.2193	4.30495	4.14775	4.38298	4.192	4.1482	3.88909	3.83473	4.07437	4.16992	4.16399	4.16063	4.22265	3.91062	4.18416	4.00784	4.06269	4.13753	3.99432	3.97632	4.0418	4.09025	4.13666	4.10525	4.11916	3.98039	3.95927	4.04629	3.91872	4.00664
4.28962	4.15232	4.17118	4.01736	4.18412	4.26115	4.04615	4.15636	3.96026	4.26656	4.26654	4.24166	4.1266	4.23892	4.10259	4.121	4.13047	4.15251	3.97417	4.06729	4.23776	4.08476	4.09046	4.16351	4.03443	4.20954	4.09228	3.99466	4.19456	4.28274	4.30583	4.26039	4.28353	4.04049	4.2231	4.06312	4.17493	4.21973	4.13719	4.08554	4.17116	4.19774	4.16849	4.18386	4.15041	4.06256	4.0971	4.12498	4.04788	4.27235
4.47986	4.30264	4.24997	4.26175	4.39342	4.38586	4.27442	4.27502	4.13213	4.40472	4.49019	4.39829	4.27548	4.38334	4.3141	4.295	4.31681	4.33954	4.1637	4.22537	4.23679	4.32328	4.19763	4.35711	4.19383	4.29434	4.10888	4.09045	4.23303	4.27844	4.353	4.2834	4.32953	4.17455	4.40274	4.17523	4.18386	4.33898	4.21342	4.18969	4.32498	4.3196	4.31252	4.37905	4.27697	4.13319	4.21418	4.39421	4.11505	4.24785
4.50107	4.41604	4.38599	4.29302	4.4508	4.53253	4.28141	4.33852	4.21112	4.46605	4.51278	4.50416	4.38966	4.43923	4.3569	4.35818	4.37309	4.39494	4.23962	4.22732	4.33136	4.40263	4.25758	4.35751	4.25319	4.26232	4.04723	4.09094	4.20925	4.24715	4.32218	4.3037	4.41353	4.17071	4.37503	4.20944	4.18708	4.31502	4.21526	4.19391	4.32289	4.32199	4.30415	4.33578	4.34937	4.1055	4.15497	4.36653	4.08716	4.22568
4.50248	4.38167	4.35289	4.28021	4.44047	4.48421	4.27418	4.32332	4.21367	4.43548	4.56686	4.52875	4.34389	4.41601	4.37193	4.36586	4.4526	4.38577	4.19833	4.28984	4.36224	4.39427	4.24057	4.38155	4.2816	4.29323	4.08573	4.04852	4.26691	4.24288	4.34811	4.27769	4.38146	4.19011	4.39738	4.21125	4.23059	4.33198	4.19032	4.17164	4.28012	4.28332	4.33324	4.34057	4.27453	4.14078	4.15708	4.3486	4.09041	4.23431
4.49525	4.37215	4.25403	4.22616	4.39502	4.40337	4.22605	4.29038	4.20642	4.39194	4.54941	4.43303	4.26273	4.41117	4.27329	4.26518	4.33974	4.3454	4.13523	4.20826	4.21408	4.28786	4.21407	4.31965	4.23234	4.27028	4.03524	4.04859	4.1986	4.21148	4.32205	4.29259	4.36397	4.11258	4.35171	4.16686	4.18386	4.26019	4.11144	4.12684	4.19863	4.21632	4.29947	4.31059	4.23661	4.09293	4.12331	4.26566	4.08551	4.20013
4.60602	4.3554	4.30902	4.20903	4.41246	4.4665	4.21247	4.29154	4.1373	4.37305	4.54106	4.37742	4.23673	4.35443	4.31761	4.2516	4.2387	4.28243	4.08636	4.13126	4.29977	4.24401	4.16818	4.27511	4.15403	4.26775	4.03216	4.05515	4.19221	4.19532	4.30277	4.27902	4.30875	4.18385	4.36774	4.13827	4.19311	4.28455	4.11198	4.11077	4.32365	4.20429	4.30054	4.24862	4.28656	4.15098	4.06611	4.18886	4.01331	4.13003
4.36754	4.165	4.15631	3.98348	4.22585	4.26828	3.98199	4.12547	3.93475	4.30525	4.32726	4.18333	4.1432	4.26263	4.146	4.07311	4.20051	4.24754	4.00635	4.11082	4.15953	4.20039	4.03267	4.20082	4.06836	4.11431	3.82836	3.82914	4.00412	4.09908	4.17127	4.12144	4.21792	3.90171	4.1898	3.96959	4.04979	4.11953	3.91849	3.92599	4.05825	3.98655	4.03944	4.11289	4.03773	3.87292	3.94727	3.93862	3.87343	4.00177
4.35093	4.23378	4.20825	4.07063	4.26853	4.31217	4.0794	4.13883	4.02823	4.33814	4.41632	4.30209	4.11617	4.28037	4.11913	4.14423	4.19956	4.24876	4.01511	4.0622	4.07684	4.19649	4.00701	4.21888	4.07907	4.10149	3.88972	3.85022	4.08699	4.11994	4.23343	4.17771	4.331	4.03628	4.24692	4.06225	4.0869	4.16479	3.99691	3.96526	4.12414	4.06987	4.13117	4.13097	4.11987	3.96063	3.96471	4.13951	3.91474	4.07307
4.44527	4.23227	4.19678	4.13233	4.27931	4.24686	4.11163	4.16583	4.01786	4.3505	4.39868	4.30934	4.17987	4.33582	4.17464	4.14873	4.27096	4.22428	4.05048	4.07847	4.22744	4.24085	4.04912	4.24235	4.10911	4.11353	3.85906	3.88441	4.09674	4.12732	4.18483	4.21416	4.19446	3.93473	4.25746	4.02154	4.05117	4.10911	3.92189	3.98868	4.10513	4.11891	4.14031	4.193	4.12039	4.00094	3.97132	4.10692	3.9458	3.96358
4.37258	4.13224	4.10413	4.09563	4.22578	4.29826	4.05969	4.13024	3.9374	4.25877	4.35464	4.27157	4.13233	4.24405	4.1416	4.03275	4.23087	4.18949	3.94261	4.05458	4.10494	4.18693	4.01357	4.16456	4.06592	4.13266	3.83258	3.8542	4.03621	4.04903	4.13447	4.12071	4.18161	3.99142	4.20506	3.99993	4.03182	4.13198	3.93015	3.94387	4.04511	3.99076	4.10062	4.08959	4.05733	3.8839	3.89826	4.0582	3.80963	3.93636
4.38969	4.16134	4.12096	4.04528	4.23672	4.26546	4.03074	4.14026	3.959	4.28913	4.37816	4.26739	4.13574	4.2164	4.11858	4.04169	4.21983	4.21045	4.0005	4.07031	4.10918	4.20619	3.99605	4.21317	4.02617	4.14424	3.91345	3.88653	4.05085	4.13193	4.22073	4.18292	4.2756	4.00177	4.30815	4.08335	4.114	4.24939	3.9908	4.00355	4.13125	4.08435	4.21189	4.17756	4.20208	3.92773	3.99895	4.14148	3.89469	4.07546
4.41386	4.18431	4.18492	4.06797	4.25627	4.32619	4.14094	4.12531	3.97929	4.32505	4.36487	4.26569	4.12831	4.20486	4.19728	4.15797	4.24564	4.18907	4.0037	4.07583	4.21047	4.19315	4.00477	4.25918	4.13828	4.08264	3.85576	3.87317	4.04772	4.09642	4.16089	4.20431	4.18354	4.01209	4.22386	4.00424	4.03844	4.16853	3.989	4.02818	4.07784	4.07208	4.10113	4.14141	4.13179	3.92037	3.9756	4.19441	3.96094	4.03404
4.33981	4.16233	4.1452	4.07029	4.23237	4.33207	4.04545	4.12538	4.04821	4.29142	4.39651	4.31125	4.13072	4.27233	4.0823	4.08663	4.19477	4.20333	4.01725	4.01873	4.1842	4.15704	4.02153	4.20433	4.0537	4.09944	3.92424	3.90806	4.10084	4.10492	4.24262	4.20767	4.28058	4.0497	4.26668	4.02913	4.04047	4.17312	4.03412	3.9779	4.12364	4.10569	4.12075	4.17044	4.15432	3.99416	4.00957	4.16584	3.96275	4.08568
4.48138	4.24475	4.27024	4.1984	4.3285	4.43535	4.25467	4.218	4.08047	4.37214	4.50356	4.45891	4.26733	4.33718	4.26101	4.22242	4.26214	4.33604	4.17034	4.20315	4.21161	4.28629	4.16086	4.29739	4.151	4.23288	4.04381	3.97591	4.18349	4.14925	4.29318	4.2765	4.30164	4.17713	4.27259	4.13112	4.14555	4.28552	4.15181	4.10809	4.20227	4.18344	4.25071	4.23205	4.22362	4.03189	4.13226	4.29805	4.08599	4.16568
4.43962	4.24732	4.2312	4.23346	4.35627	4.46101	4.29904	4.23852	4.16977	4.28533	4.49071	4.31324	4.28218	4.39217	4.20079	4.23051	4.34084	4.29618	4.1376	4.25332	4.38133	4.32703	4.24243	4.35309	4.26615	4.231	4.07259	4.06403	4.1701	4.21846	4.25462	4.27285	4.41946	4.17151	4.33911	4.09291	4.19385	4.26785	4.13483	4.17002	4.23674	4.2444	4.27877	4.25364	4.28953	4.06152	4.13522	4.23725	4.05024	4.14095
4.42658	4.27971	4.26008	4.19488	4.40702	4.40576	4.31877	4.28496	4.19314	4.41617	4.46589	4.39854	4.25271	4.34802	4.23223	4.22406	4.29966	4.28143	4.09743	4.20755	4.24545	4.29471	4.13699	4.33352	4.1547	4.20385	4.0151	4.03357	4.11419	4.1644	4.22228	4.14339	4.24992	4.16764	4.27219	4.12007	4.08724	4.26244	4.11324	4.12042	4.18369	4.15842	4.17596	4.2037	4.1637	4.09047	4.02158	4.16276	3.95606	4.09156
4.49584	4.32687	4.28297	4.2051	4.37384	4.42073	4.26405	4.24114	4.11017	4.40566	4.47532	4.40142	4.30572	4.35565	4.27389	4.19169	4.33708	4.31441	4.15817	4.20784	4.25523	4.32691	4.22752	4.31987	4.24246	4.26645	4.0667	4.04404	4.2801	4.23733	4.3085	4.30123	4.3604	4.18497	4.3901	4.16351	4.24006	4.34098	4.16405	4.13125	4.2165	4.20046	4.29105	4.29596	4.31318	4.09055	4.159	4.29486	4.08154	4.21157
4.54366	4.42664	4.52049	4.41267	4.48248	4.53473	4.40491	4.37658	4.26109	4.44605	4.6552	4.45777	4.3935	4.51126	4.35195	4.35819	4.52354	4.47854	4.26832	4.35601	4.4548	4.42854	4.33324	4.41244	4.3772	4.38715	4.14402	4.14704	4.30827	4.34923	4.40789	4.41352	4.50185	4.32788	4.44107	4.25018	4.3653	4.38632	4.30941	4.32642	4.38318	4.39382	4.34917	4.4349	4.32603	4.31981	4.2761	4.37806	4.21988	4.24441
4.50344	4.3112	4.32479	4.31013	4.38583	4.41343	4.33084	4.29409	4.23188	4.40779	4.46784	4.51459	4.32307	4.45128	4.40903	4.30383	4.42654	4.3778	4.16805	4.31962	4.2553	4.39419	4.2577	4.41622	4.28606	4.43851	4.24311	4.26165	4.41335	4.42498	4.53833	4.39903	4.51627	4.39739	4.56754	4.34188	4.3715	4.43077	4.3208	4.35559	4.35603	4.44182	4.48527	4.54382	4.48597	4.32654	4.25189	4.34358	4.27702	4.42508
4.64983	4.47508	4.45987	4.4667	4.54674	4.64089	4.51077	4.47448	4.52253	4.57636	4.63656	4.58546	4.47514	4.56674	4.53071	4.46861	4.555	4.48269	4.34498	4.46265	4.5152	4.50003	4.41828	4.57392	4.44156	4.52676	4.24954	4.30209	4.42455	4.54796	4.55374	4.51218	4.60684	4.43017	4.60645	4.39809	4.46368	4.48754	4.38149	4.40756	4.50671	4.45535	4.4995	4.55626	4.47911	4.34226	4.34054	4.46648	4.25458	4.45433
4.51335	4.31078	4.3238	4.21707	4.395	4.50811	4.2811	4.23975	4.22219	4.39884	4.4517	4.48138	4.33283	4.39925	4.31356	4.26003	4.39912	4.36561	4.15333	4.22665	4.32004	4.34157	4.25449	4.35006	4.26144	4.30484	4.09228	4.13474	4.26467	4.3219	4.29035	4.26903	4.33228	4.18527	4.4091	4.18913	4.23961	4.3449	4.17678	4.17936	4.27328	4.30819	4.27758	4.34655	4.32177	4.11937	4.22633	4.32245	4.13383	4.28901
4.40093	4.20576	4.2115	4.0529	4.2123	4.24552	4.06521	4.16898	4.08677	4.31423	4.37978	4.28594	4.11256	4.26844	4.10015	4.12806	4.20237	4.2233	4.05523	4.07414	4.13747	4.17006	4.06543	4.17917	4.06864	4.08737	3.8932	3.92101	4.1316	4.14108	4.22491	4.22222	4.24438	4.03567	4.24483	4.01412	4.10794	4.16372	4.09381	4.02806	4.11152	4.10321	4.13272	4.1632	4.1272	3.99232	4.00353	4.17987	3.9288	4.05369
4.40145	4.23568	4.22757	4.14376	4.3094	4.34856	4.20519	4.19935	4.09419	4.33727	4.45026	4.34696	4.2196	4.36315	4.22115	4.15821	4.29727	4.28418	4.13635	4.16542	4.25418	4.267	4.09066	4.25817	4.16861	4.20469	4.04128	4.04223	4.20599	4.1954	4.29503	4.24365	4.317	4.14536	4.28948	4.13357	4.18978	4.26317	4.10304	4.1321	4.23917	4.24612	4.22816	4.23416	4.17216	4.08697	4.13938	4.25393	4.10808	4.204
4.33992	4.20389	4.18051	4.11293	4.25972	4.3336	4.14263	4.18095	4.00697	4.33391	4.36274	4.30432	4.15614	4.25089	4.15834	4.10102	4.25259	4.31044	4.05111	4.08994	4.1124	4.18122	4.0795	4.21774	4.12872	4.14408	3.93863	3.98246	4.0744	4.12562	4.195	4.16458	4.21949	4.03337	4.19059	4.04597	4.11446	4.17124	4.04827	4.04703	4.14658	4.13777	4.17881	4.15626	4.12031	3.9468	4.04659	4.15215	3.98584	4.11825
4.44825	4.29039	4.33749	4.23152	4.35366	4.45002	4.24107	4.30022	4.22035	4.41548	4.51228	4.42451	4.2684	4.41667	4.28307	4.30956	4.34379	4.3431	4.12834	4.17986	4.31127	4.29881	4.22908	4.2517	4.20206	4.29057	4.09031	4.10209	4.27852	4.2829	4.33739	4.31318	4.42269	4.25669	4.41576	4.26114	4.22871	4.33644	4.17863	4.17726	4.3198	4.33879	4.32764	4.2873	4.2955	4.15996	4.25392	4.29981	4.09467	4.25501
4.46053	4.32235	4.26364	4.26596	4.37066	4.44672	4.252	4.25709	4.1267	4.31968	4.43435	4.38826	4.3219	4.36288	4.26222	4.25866	4.30292	4.34468	4.09332	4.20619	4.27048	4.25832	4.16598	4.29023	4.20468	4.30776	4.08132	4.12801	4.26175	4.29179	4.33639	4.35128	4.38553	4.19075	4.39271	4.17893	4.2394	4.30974	4.14187	4.1905	4.35535	4.30921	4.2703	4.30425	4.26148	4.15347	4.17491	4.30418	4.12698	4.26365
4.40857	4.24023	4.1613	4.04183	4.26712	4.34215	4.1416	4.2431	3.98013	4.3109	4.29912	4.29332	4.19393	4.25277	4.11981	4.16715	4.25494	4.30991	4.11988	4.17052	4.1832	4.26223	4.23053	4.27015	4.20698	4.27527	4.11522	4.06724	4.17259	4.28641	4.37739	4.35408	4.31992	4.13064	4.37736	4.19932	4.23758	4.31061	4.13768	4.1756	4.19731	4.20873	4.26606	4.26866	4.23139	4.13977	4.17959	4.26727	4.0756	4.19827
4.40386	4.25084	4.20543	4.05669	4.22758	4.25487	4.13369	4.23231	4.01	4.24983	4.3282	4.25675	4.1238	4.26976	4.0904	4.14862	4.28943	4.24174	4.07367	4.14093	4.19231	4.27637	4.1035	4.25067	4.18959	4.1699	3.96135	3.87425	4.05763	4.06829	4.19651	4.17767	4.21574	3.96012	4.15927	3.97225	4.06269	4.10426	3.94189	3.98536	4.05194	4.09695	4.09959	4.11093	4.04991	3.91705	4.03814	4.08241	3.93539	3.99125
4.34339	4.21553	4.04308	3.92632	4.13108	4.1686	4.00594	4.18406	3.86021	4.21199	4.33531	4.12219	4.03953	4.07945	3.95757	3.95503	4.16626	4.05195	3.96946	4.00708	3.99832	4.09522	3.98722	4.15589	3.99193	4.13053	3.86213	3.7258	3.98796	3.97881	4.18984	4.09643	4.20267	3.90465	4.09973	3.93273	3.99953	4.11984	3.84521	3.85193	3.99302	3.96383	4.08541	4.08272	4.05403	3.90671	3.94516	3.96779	3.7971	3.86225
4.2553	4.10194	4.00134	3.86521	4.05535	4.13269	3.96674	4.07535	3.75947	4.15841	4.18486	4.07205	3.86492	4.02151	3.93378	3.88039	4.02696	3.97977	3.83799	3.90808	4.00366	4.02323	3.82448	4.02675	3.93559	3.95373	3.75397	3.6944	3.89171	3.99037	4.11272	4.02224	4.10587	3.83635	4.0731	3.84509	3.96356	3.99149	3.79555	3.78577	3.89952	3.96231	3.99185	4.00319	3.97284	3.79515	3.83104	3.90186	3.73888	3.85715
4.29431	4.16324	4.08193	3.86119	4.11393	4.18628	4.00163	4.09106	3.89549	4.13732	4.17625	4.09495	3.98133	4.06855	3.9391	3.94178	4.0542	4.07683	3.94943	4.02062	4.00966	4.09185	3.94162	4.06659	3.97672	4.08788	3.88668	3.74063	3.97241	4.04598	4.13245	4.11822	4.18693	3.97224	4.10778	3.92785	4.06353	4.05151	3.91735	3.86148	4.014	4.00608	4.06412	4.10595	4.0106	3.91696	3.89791	3.95759	3.83361	3.96188
4.26788	4.15371	4.09166	3.91719	4.09731	4.17183	4.02992	4.1267	3.8817	4.23238	4.27043	4.15542	3.98511	4.12436	3.99415	4.0037	4.10781	4.15001	3.99456	4.01899	4.01259	4.12761	3.98516	4.09086	4.02813	4.01647	3.83949	3.73621	3.92473	4.02036	4.13916	4.10322	4.13934	3.96121	4.12554	3.92483	4.0868	4.07461	3.88225	3.82879	3.96856	4.03951	4.11887	4.10054	4.08889	3.86367	3.89319	4.01897	3.8379	3.99478
4.32912	4.14442	4.03883	3.88428	4.1138	4.19131	4.00303	4.13485	3.8542	4.23998	4.26817	4.1121	3.97167	4.1697	3.98048	4.01669	4.13386	4.13896	3.96367	4.0564	4.07875	4.14164	3.97585	4.18618	4.04117	4.03643	3.79811	3.70751	3.93156	4.02074	4.10998	4.07191	4.11319	3.85915	4.12041	3.89035	4.06859	4.06875	3.83122	3.78066	3.91765	4.02686	4.05187	4.08946	4.02661	3.84652	3.90747	3.97123	3.80853	3.95777
4.34818	4.14603	4.1221	3.98624	4.16629	4.22671	4.08473	4.15265	3.89327	4.25297	4.32999	4.15796	4.04266	4.15067	4.02473	4.13845	4.14448	4.14315	4.03238	4.05135	4.09029	4.14062	4.04447	4.17423	4.06227	4.07293	3.91104	3.7949	3.95723	4.06508	4.13271	4.12683	4.16359	3.94935	4.11375	3.89891	4.05796	4.07067	3.91532	3.81436	3.98131	4.0683	4.06988	4.1185	4.08716	3.89856	3.89669	4.02453	3.83835	3.96627
4.43722	4.28497	4.18628	4.05251	4.23309	4.28077	4.10601	4.23363	3.9409	4.32056	4.33037	4.18175	4.10951	4.20884	4.05989	4.06786	4.22074	4.2156	4.09316	4.14989	4.1333	4.27254	4.0974	4.25589	4.14908	4.20521	4.05668	3.92864	4.10706	4.17658	4.27625	4.23197	4.22529	4.08574	4.29343	4.08711	4.18288	4.27426	4.01922	3.98194	4.11236	4.16058	4.20904	4.28223	4.17785	4.03946	4.07776	4.1622	3.98486	4.12356
4.5506	4.37828	4.35399	4.21465	4.40023	4.42323	4.28893	4.40615	4.18113	4.47396	4.55553	4.42059	4.32293	4.36193	4.28438	4.37206	4.417	4.35775	4.32841	4.30044	4.32268	4.39513	4.28512	4.34973	4.30951	4.29688	4.19406	4.12751	4.30585	4.31768	4.37417	4.35058	4.43168	4.24235	4.34962	4.18786	4.33321	4.36738	4.20141	4.20256	4.29618	4.31515	4.35925	4.3442	4.32873	4.16552	4.22693	4.30028	4.15004	4.30913
4.41306	4.29925	4.22032	4.02627	4.23576	4.28002	4.13472	4.20303	3.99456	4.28654	4.3678	4.23505	4.14725	4.17948	4.1144	4.13756	4.29892	4.21751	4.11759	4.14902	4.226	4.23981	4.13283	4.18088	4.13749	4.11577	3.98139	3.87312	4.07398	4.12668	4.21871	4.18206	4.19843	4.00598	4.21677	3.98768	4.12112	4.18511	3.97756	3.99472	4.08428	4.14972	4.15773	4.17487	4.1262	4.00253	4.0242	4.13066	3.915	4.04797
4.34877	4.18542	4.0916	3.93846	4.16398	4.21092	4.06268	4.12002	3.88221	4.19751	4.29138	4.1632	3.99618	4.18573	3.99182	4.02895	4.17188	4.14925	3.99388	4.10031	4.09962	4.18302	4.06025	4.14612	4.09439	4.05201	3.9035	3.85136	4.01033	4.03248	4.17966	4.08434	4.15009	3.94988	4.21254	3.92914	4.06978	4.0954	3.86057	3.90311	3.99268	4.05464	4.05905	4.14365	4.05662	3.88885	3.9114	4.05842	3.88678	3.97202
4.35146	4.11473	4.0402	3.87852	4.05253	4.19351	3.99901	4.05382	3.82247	4.1033	4.20311	4.13168	3.9623	4.11185	3.97944	4.01517	4.10895	4.06046	3.94007	4.01757	4.03347	4.1211	3.98408	4.07614	4.01169	4.05995	3.86338	3.79581	3.98969	4.08101	4.16017	4.07193	4.09187	3.91029	4.14228	3.92218	4.08611	4.10248	3.90198	3.9256	3.96678	4.09071	4.06268	4.1462	4.07363	3.85041	3.95163	4.03634	3.86388	3.9681
4.39436	4.33055	4.18025	4.07644	4.23441	4.24892	4.08908	4.17357	3.99171	4.32505	4.36567	4.24518	4.1282	4.19023	4.10523	4.13984	4.19566	4.17605	4.07017	4.17217	4.15687	4.23045	4.10811	4.15957	4.11759	4.10913	3.92553	3.80827	3.97895	4.00544	4.13736	4.13091	4.18597	4.04625	4.1823	3.9394	4.07096	4.09604	3.9235	3.90073	4.006	4.09486	4.11475	4.12955	4.06056	3.87331	4.00137	4.07824	3.86519	4.02631
4.30665	4.18062	4.12323	3.89373	4.11553	4.19103	4.0086	4.0845	3.94039	4.17635	4.17788	4.12861	4.006	4.08123	3.96452	3.98565	4.04523	4.06927	3.95554	4.05391	4.03152	4.14176	3.99597	4.12135	4.00289	4.09831	3.87267	3.84002	3.98209	4.04616	4.18315	4.07594	4.20166	3.8829	4.18744	3.95613	4.13536	4.09182	3.89196	3.92327	3.99769	4.04634	4.08129	4.17741	4.03755	3.81986	3.90589	4.01891	3.84984	3.98188
4.35988	4.18615	4.03183	4.01446	4.08457	4.15139	4.08929	4.1251	3.90503	4.18691	4.21885	4.15569	3.95416	4.08762	3.92059	3.99908	4.1243	4.14114	3.99029	4.0199	4.02998	4.08295	4.07259	4.14959	4.03284	3.98444	3.84952	3.7857	3.94466	4.00324	4.11114	4.0963	4.07423	3.95714	4.15111	3.85393	3.9667	3.96989	3.89903	3.88279	3.94896	3.93721	3.96138	4.029	4.02974	3.82331	3.80925	4.0709	3.85712	3.97277
4.28957	4.14878	4.11532	3.91741	4.12873	4.15627	4.00392	4.11319	3.92816	4.20041	4.2403	4.17271	3.97483	4.06806	3.96699	4.01723	4.10755	4.07344	3.93339	3.99458	4.03622	4.09161	3.98595	4.08709	4.0233	4.06934	3.85442	3.82371	4.02022	4.06111	4.19915	4.14573	4.18096	3.92175	4.19207	3.97964	4.12182	4.09313	3.94982	3.9276	4.03035	4.08743	4.12441	4.08578	4.07608	3.91721	3.97052	4.07704	3.85399	4.01237
4.32196	4.21536	4.0734	3.94144	4.1513	4.14784	4.03598	4.09901	3.87251	4.24725	4.25092	4.08364	3.96314	4.09057	3.96975	4.05943	4.14101	4.06822	4.0121	4.05969	4.07028	4.15045	4.01497	4.13364	4.03066	4.05308	3.89013	3.80671	4.01315	4.03834	4.14215	4.15849	4.1981	4.00182	4.17524	3.93522	4.10219	4.11973	3.99436	3.89065	4.04237	4.11293	4.10648	4.14738	4.07751	3.95046	3.9729	4.08986	3.8662	4.01978
4.36616	4.15712	4.03827	3.93774	4.09237	4.12566	3.89768	4.00469	3.92423	4.154	4.14629	4.11567	3.93805	4.16436	3.94482	3.91415	4.07173	4.06865	3.9688	4.0171	4.01975	4.0763	3.95871	4.07101	4.01515	4.15832	3.9079	3.83883	4.04592	4.12977	4.30639	4.14683	4.24691	3.94477	4.23344	3.98022	4.03434	4.14162	3.91875	3.94117	4.06337	4.20143	4.08986	4.10738	4.05631	3.89159	3.94245	4.07145	3.8494	4.06442
4.39981	4.23766	4.09811	3.94152	4.16567	4.24961	4.07152	4.16229	4.04496	4.31196	4.26622	4.17987	4.01394	4.16081	4.05355	4.05307	4.15642	4.14976	3.96102	4.07785	4.03755	4.17692	4.01664	4.16096	4.09784	4.04098	3.9088	3.76662	3.96691	4.0195	4.17672	4.09194	4.16131	4.01743	4.15841	3.9574	4.1102	4.1001	3.94	3.93326	3.99435	4.05869	4.11061	4.11295	4.09878	3.89473	3.91254	4.02002	3.854	3.99775
4.41704	4.28413	4.18174	4.08476	4.26698	4.32251	4.17118	4.31839	4.16312	4.36146	4.36895	4.27272	4.11593	4.15782	4.09337	4.11414	4.24521	4.1156	4.12736	4.12309	4.18326	4.22827	4.07888	4.19938	4.17307	4.08304	3.92936	3.78412	4.05063	4.08153	4.14007	4.13205	4.14807	3.8603	4.12271	3.96997	3.99733	4.07449	3.94038	3.86888	4.06162	3.99021	4.04929	4.07642	4.09511	3.93352	4.03389	3.98271	3.84036	3.9435
4.43988	4.30824	4.18665	4.08943	4.23306	4.25009	4.09526	4.22731	4.06579	4.36351	4.36158	4.24205	4.16621	4.22866	4.13865	4.19089	4.31794	4.18554	4.19611	4.18874	4.15491	4.25159	4.13305	4.22261	4.13876	4.25496	4.03543	4.01259	4.19126	4.21327	4.35271	4.33361	4.32508	4.09413	4.29234	4.09878	4.25422	4.24738	4.11288	4.08569	4.20086	4.20835	4.2286	4.29007	4.17198	4.11304	4.14824	4.22134	4.04913	4.09738
4.38581	4.29612	4.19482	4.10208	4.22156	4.29177	4.18855	4.25787	4.05782	4.29897	4.37819	4.21215	4.14042	4.17975	4.13153	4.1806	4.27447	4.24663	4.10743	4.1284	4.16193	4.22712	4.16095	4.19823	4.12396	4.23792	4.0008	3.90466	4.08287	4.15148	4.29144	4.22824	4.19575	3.99515	4.22548	4.06522	4.13416	4.14243	4.02504	4.04075	4.0828	4.12777	4.1471	4.17776	4.17832	3.98699	4.09504	4.17786	3.9974	4.08595
4.40677	4.2293	4.16652	4.03137	4.20134	4.21695	4.13449	4.16569	3.93492	4.18324	4.33092	4.20171	4.11204	4.19785	4.07868	4.08804	4.2344	4.13264	4.00118	4.04028	4.14837	4.14722	4.11108	4.18391	4.15448	4.25314	3.91393	3.82078	4.06849	4.13854	4.19915	4.17925	4.08478	3.83768	4.23576	3.92452	4.04943	4.07459	3.86929	3.99199	4.14596	4.03609	4.05692	4.10541	4.03293	3.96689	4.00669	4.0525	3.87473	4.01913
4.56828	4.44987	4.35632	4.2157	4.37782	4.38515	4.30858	4.33361	4.18677	4.41768	4.34247	4.35818	4.2663	4.29237	4.22075	4.2446	4.28311	4.33731	4.25975	4.20348	4.26984	4.26001	4.25495	4.30427	4.23377	4.33673	4.17394	4.10446	4.23401	4.27083	4.45313	4.37987	4.37325	4.23327	4.43367	4.21735	4.20325	4.30812	4.17239	4.12481	4.2867	4.27375	4.32005	4.33077	4.28976	4.13493	4.22512	4.29666	4.13393	4.27425
4.41053	4.34677	4.39271	4.15635	4.35991	4.3954	4.25872	4.29736	4.24827	4.42004	4.52348	4.37711	4.34631	4.49056	4.3558	4.34422	4.40759	4.39575	4.2443	4.26092	4.43767	4.46434	4.2535	4.45885	4.35867	4.22503	4.04658	4.0303	4.21614	4.28408	4.30786	4.25732	4.39301	4.03389	4.32504	4.10936	4.24097	4.28346	4.18186	4.28223	4.3702	4.24552	4.32562	4.37606	4.38122	4.15731	4.31592	4.30861	4.19747	4.27354
4.42874	4.31628	4.29668	4.10016	4.35069	4.28968	4.24783	4.31121	4.17455	4.35477	4.40261	4.35527	4.27574	4.37149	4.38577	4.30768	4.35044	4.30917	4.20857	4.21977	4.33055	4.37056	4.21752	4.35167	4.27995	4.11501	3.87998	3.89762	4.05271	4.14316	4.23049	4.16964	4.26416	3.98885	4.24442	4.04506	4.14401	4.19163	4.05588	4.12932	4.17868	4.12904	4.18318	4.20325	4.22543	4.09346	4.04846	4.17592	4.00643	4.10552
4.33253	4.31706	4.31554	4.16203	4.38125	4.27725	4.28297	4.33559	4.08657	4.36296	4.49021	4.37144	4.37273	4.426	4.41219	4.29513	4.44032	4.39209	4.21102	4.31064	4.32147	4.44973	4.32593	4.40774	4.34105	4.16205	3.96867	3.9468	4.16214	4.17679	4.22768	4.21822	4.26994	4.04065	4.28691	4.13149	4.26713	4.27468	4.14997	4.22422	4.18861	4.19777	4.28113	4.29654	4.3277	4.15234	4.13738	4.20743	4.06401	4.17968
4.37963	4.3299	4.28303	4.16226	4.34668	4.29041	4.23012	4.30602	4.16188	4.39994	4.47839	4.34654	4.28762	4.42762	4.35937	4.32762	4.39191	4.35311	4.24578	4.27721	4.32137	4.4267	4.30254	4.37819	4.30673	4.15713	3.91215	3.90229	4.04513	4.17851	4.24037	4.22609	4.25341	4.03996	4.24429	4.06286	4.17151	4.19911	4.12354	4.12464	4.14921	4.15174	4.22462	4.24375	4.24413	4.15219	4.13702	4.15745	4.03808	4.13803
4.56999	4.44593	4.49982	4.35349	4.50738	4.4346	4.48092	4.46933	4.40191	4.5996	4.60278	4.50421	4.42036	4.58887	4.50581	4.49976	4.6264	4.50892	4.42119	4.48237	4.54647	4.58721	4.44001	4.50457	4.48974	4.38839	4.17718	4.12579	4.35196	4.35761	4.3733	4.40759	4.35747	4.23236	4.40423	4.27648	4.3756	4.35561	4.29564	4.36245	4.41745	4.36782	4.40968	4.49304	4.48064	4.31667	4.32344	4.39877	4.27212	4.36859
4.60172	4.46496	4.46168	4.30321	4.51096	4.47318	4.44672	4.43749	4.31673	4.59421	4.55298	4.5268	4.42248	4.56042	4.43022	4.46983	4.5451	4.46952	4.40155	4.40949	4.55302	4.53803	4.48552	4.54254	4.49789	4.29033	4.10422	4.12363	4.25296	4.34101	4.36484	4.35667	4.42189	4.16823	4.40726	4.22529	4.38283	4.35911	4.24145	4.29613	4.36505	4.32936	4.37156	4.37533	4.43086	4.26123	4.34373	4.32824	4.22248	4.24656
4.49546	4.44863	4.40834	4.20387	4.44805	4.37062	4.35188	4.3585	4.19303	4.47642	4.4802	4.43115	4.32799	4.49011	4.39745	4.4175	4.38263	4.42757	4.29676	4.38254	4.49419	4.44213	4.35246	4.35122	4.36702	4.22514	4.07602	4.03026	4.25695	4.30845	4.3649	4.30262	4.30811	4.16516	4.34078	4.17928	4.34017	4.34307	4.19715	4.25795	4.36232	4.27031	4.32962	4.32552	4.4195	4.26693	4.21954	4.29135	4.212	4.25379
4.60208	4.55316	4.44755	4.31442	4.45109	4.37583	4.35391	4.48826	4.19503	4.48363	4.52599	4.50051	4.3382	4.44171	4.50538	4.37077	4.50571	4.47002	4.30563	4.3906	4.5049	4.51847	4.32716	4.50361	4.41156	4.19371	4.03751	3.94007	4.19997	4.2616	4.29066	4.29719	4.30911	4.10843	4.35576	4.14673	4.25651	4.25813	4.1849	4.26205	4.32368	4.21763	4.25924	4.33719	4.40983	4.19208	4.29227	4.29131	4.16626	4.18519
4.50721	4.4174	4.36805	4.20199	4.42412	4.37673	4.32336	4.37396	4.17678	4.47043	4.53945	4.44206	4.32556	4.47309	4.41826	4.42288	4.44185	4.42032	4.28994	4.38052	4.45206	4.504	4.39777	4.43297	4.40916	4.23441	4.02013	3.99456	4.14323	4.18107	4.27982	4.23278	4.34643	4.13608	4.35413	4.15859	4.22986	4.29004	4.20327	4.1771	4.19309	4.15794	4.26095	4.26298	4.28757	4.20788	4.16731	4.2811	4.07486	4.16108
4.40799	4.31864	4.33007	4.14266	4.37768	4.34827	4.29696	4.28255	4.09969	4.39775	4.49148	4.39619	4.24671	4.38816	4.3377	4.30299	4.36272	4.30482	4.18169	4.25523	4.3477	4.44153	4.18424	4.34581	4.3073	4.09664	3.89092	3.9157	4.12225	4.17606	4.22497	4.27717	4.26986	4.0036	4.22574	4.06864	4.1922	4.18164	4.04883	4.1339	4.13376	4.06523	4.12547	4.15791	4.21656	4.03587	4.10583	4.15943	4.04394	4.06178
4.4974	4.34686	4.30106	4.14423	4.33333	4.28855	4.27154	4.27225	4.08904	4.4278	4.46933	4.2765	4.22945	4.35912	4.31832	4.29839	4.30385	4.32692	4.17178	4.2194	4.32211	4.39759	4.24027	4.29745	4.25978	4.14162	3.93583	3.91821	4.06542	4.15056	4.20474	4.2396	4.26522	4.02428	4.24827	4.04239	4.11843	4.19466	4.09584	4.12115	4.13892	4.05058	4.25499	4.19422	4.22021	4.12105	4.11281	4.15486	4.03229	4.10209
4.53366	4.4054	4.3957	4.20788	4.44785	4.39257	4.32011	4.37902	4.17876	4.43559	4.44053	4.43586	4.34139	4.51295	4.41251	4.36833	4.4589	4.38755	4.29567	4.40869	4.47073	4.46696	4.34501	4.44932	4.40112	4.27068	4.03922	4.04896	4.28996	4.36548	4.37636	4.3637	4.33173	4.11252	4.42048	4.26661	4.32264	4.35885	4.2057	4.30134	4.32429	4.20709	4.3278	4.27627	4.32334	4.23325	4.2077	4.31444	4.17453	4.20448
4.487	4.40605	4.36383	4.21778	4.48453	4.42031	4.33662	4.38544	4.1709	4.46956	4.51081	4.47125	4.37726	4.4446	4.42091	4.41552	4.52211	4.42185	4.3211	4.33326	4.39074	4.45022	4.361	4.37368	4.38205	4.29147	4.06586	4.06748	4.22792	4.3067	4.33606	4.36307	4.32059	4.08983	4.38986	4.18527	4.32106	4.32977	4.16353	4.24728	4.29848	4.23713	4.29909	4.32139	4.40403	4.21865	4.28024	4.33292	4.1978	4.31402
4.57272	4.48499	4.4291	4.27485	4.47786	4.40346	4.38713	4.44542	4.22602	4.53192	4.55495	4.5135	4.3693	4.49301	4.43448	4.42098	4.46328	4.45265	4.31016	4.39412	4.52807	4.53358	4.38052	4.42757	4.44275	4.1774	3.99532	4.02139	4.12592	4.21751	4.28535	4.307	4.30226	4.10673	4.31436	4.13647	4.2439	4.29359	4.11958	4.18423	4.25471	4.19643	4.27716	4.26817	4.27088	4.1585	4.16671	4.19201	4.10397	4.2122
4.43677	4.34024	4.24115	4.08982	4.2865	4.30469	4.17819	4.25263	4.0277	4.31981	4.36027	4.28126	4.22175	4.28738	4.25765	4.21808	4.31795	4.30582	4.12262	4.14228	4.2445	4.37802	4.17191	4.26485	4.2173	4.08439	3.8779	3.81681	3.98898	4.08641	4.20048	4.13256	4.16735	3.91793	4.19895	3.98532	4.09192	4.12438	3.97923	4.07538	4.08583	4.06753	4.09602	4.07972	4.15495	4.02126	4.02503	4.09404	3.96357	4.00765
4.44673	4.31146	4.34812	4.1512	4.34476	4.32642	4.25167	4.283	4.2047	4.39256	4.39841	4.35058	4.27622	4.37383	4.30392	4.29605	4.3528	4.32168	4.22964	4.24618	4.32066	4.45678	4.2126	4.27889	4.24635	4.14244	3.94914	3.94695	4.11799	4.1497	4.23591	4.24235	4.25678	4.03936	4.26175	4.08154	4.19047	4.21259	4.1143	4.15923	4.15888	4.19923	4.2702	4.24018	4.28073	4.16769	4.09849	4.25403	4.04782	4.2296
4.4423	4.30197	4.31617	4.14645	4.32642	4.33074	4.24992	4.3366	4.17103	4.41967	4.40376	4.37619	4.22887	4.3536	4.27932	4.25341	4.34586	4.26869	4.1645	4.26386	4.30714	4.37116	4.30154	4.2521	4.23055	4.19705	3.92074	3.86444	4.04725	4.16288	4.2048	4.20205	4.23153	4.01144	4.28372	4.06176	4.16494	4.15125	4.02958	4.10676	4.12719	4.12384	4.17407	4.17103	4.20917	4.07224	4.04011	4.17394	4.00232	4.04996
4.35732	4.22534	4.23182	4.02734	4.27307	4.20315	4.12975	4.15034	4.03538	4.28325	4.35408	4.22093	4.11037	4.24577	4.21621	4.20176	4.24567	4.15008	4.14801	4.11775	4.26134	4.28351	4.12898	4.25044	4.14129	4.07469	3.87116	3.82471	3.99724	4.0878	4.22149	4.18247	4.19993	3.96915	4.18724	3.95502	4.09164	4.17866	4.04953	4.04335	3.98595	4.00629	4.204	4.16153	4.1582	4.01112	3.95015	4.08767	3.95797	4.05661
4.37683	4.24687	4.28644	4.03764	4.26522	4.26435	4.12391	4.18018	4.16378	4.36812	4.47761	4.28474	4.22008	4.39255	4.30948	4.11016	4.17624	4.27262	4.17666	4.13241	4.20538	4.31836	4.0772	4.18897	4.18245	3.97385	3.73226	3.82051	4.00245	3.98452	4.12824	4.08736	4.25321	3.95326	4.18918	3.92486	4.01211	4.16059	4.02421	4.07263	4.05585	4.03379	4.111	4.1422	4.12339	4.02576	3.86359	4.06305	3.88883	4.05802
4.27844	4.17811	4.0085	3.95171	4.22212	4.19116	4.06187	4.12882	3.97625	4.28361	4.3062	4.18291	3.98037	4.17189	4.16994	4.09837	4.1565	4.15647	4.04308	4.1012	4.1254	4.24262	4.0313	4.09633	4.07186	4.03128	3.70113	3.63839	3.86078	4.04997	4.13242	4.06152	4.09956	3.90062	4.15579	3.88392	4.02182	4.0684	3.87156	3.91949	3.93164	3.97457	4.0016	4.06003	4.09105	3.86247	3.88968	4.02312	3.8574	3.93677
4.40283	4.25681	4.17024	4.07916	4.30564	4.24579	4.11027	4.19874	3.99835	4.31764	4.36175	4.32747	4.11045	4.21788	4.22104	4.16621	4.28171	4.22251	4.12783	4.07574	4.25242	4.26698	4.13227	4.24905	4.17983	4.06183	3.90025	3.80971	3.9621	4.088	4.20053	4.12654	4.18766	3.93855	4.19312	3.95181	4.09199	4.13939	3.9656	4.03611	4.04296	4.01345	4.1329	4.17206	4.16864	4.04884	3.91859	4.06652	3.87845	4.00249
4.39885	4.22227	4.22216	4.00743	4.25885	4.24354	4.14458	4.20947	4.03805	4.35069	4.36822	4.24998	4.12267	4.2751	4.21183	4.16446	4.25924	4.19275	4.07761	4.14308	4.169	4.2991	4.10952	4.22764	4.1294	4.05109	3.79066	3.70362	3.90676	4.04201	4.12894	4.08127	4.09826	3.84032	4.14439	3.90577	4.06133	4.05847	3.92942	3.94603	3.96925	3.98643	4.11644	4.11707	4.11896	3.95437	3.88685	4.0446	3.87621	3.96331
4.31544	4.2829	4.24306	4.00296	4.32072	4.2343	4.20063	4.26025	4.02657	4.3252	4.47492	4.32202	4.21064	4.35338	4.27133	4.19387	4.31124	4.30323	4.17102	4.24121	4.26764	4.33935	4.2032	4.29805	4.20406	4.15674	3.93711	3.90335	4.06505	4.16009	4.29149	4.18728	4.24838	4.11066	4.26378	4.03147	4.22306	4.15163	4.11949	4.11601	4.15863	4.11119	4.21777	4.22878	4.21367	4.16691	4.03631	4.10106	4.01435	4.1408
4.42715	4.31412	4.22892	4.02755	4.29517	4.27098	4.14798	4.27739	4.01181	4.43947	4.3997	4.26437	4.14939	4.29722	4.25495	4.20424	4.2545	4.23115	4.13713	4.16647	4.25514	4.31292	4.09608	4.21601	4.15538	4.01713	3.734	3.75864	3.96378	4.05544	4.11336	4.1026	4.09729	3.86865	4.15183	3.92261	4.06066	4.11292	3.9512	4.0066	4.01012	4.01167	4.07489	4.10929	4.09878	3.94361	3.95633	4.04076	3.84175	3.95751
4.36687	4.20371	4.1289	3.99214	4.17746	4.22971	4.11502	4.14302	4.05208	4.27276	4.28812	4.21707	4.06614	4.19892	4.13943	4.18229	4.19984	4.1926	4.07696	4.01561	4.14303	4.24866	4.02751	4.16716	4.05578	3.99614	3.85118	3.74379	3.92945	4.09549	4.12097	4.09234	4.21458	3.96355	4.17721	3.92346	4.0835	4.10218	4.01665	3.98004	4.01112	3.99253	4.20712	4.15006	4.11381	3.93505	3.93295	4.08232	3.8098	3.95206
4.50609	4.35893	4.29446	4.14949	4.31846	4.31909	4.20658	4.31837	4.09379	4.41475	4.44096	4.39782	4.19465	4.34711	4.24695	4.24058	4.24024	4.26674	4.15967	4.27229	4.21163	4.31575	4.14237	4.29102	4.19551	3.98888	3.92988	3.81704	3.93344	3.99247	4.1025	4.05444	4.28203	3.91782	4.12636	3.92281	4.03125	4.13489	3.97798	3.93652	4.00193	4.01813	4.09688	4.14242	4.10387	3.89219	3.90068	4.03339	3.90323	3.95187
4.4469	4.27713	4.27747	4.03348	4.28059	4.24519	4.20132	4.25521	4.05055	4.31878	4.45108	4.38174	4.14617	4.33397	4.21925	4.16375	4.22593	4.21274	4.12404	4.22686	4.23585	4.31479	4.09113	4.27857	4.12609	3.96303	3.85407	3.77967	3.87313	3.97231	4.11584	4.01436	4.23707	3.8922	4.0673	3.86902	3.99949	4.06313	3.91401	3.8911	3.99046	4.01049	4.12097	4.08125	4.05659	3.8323	3.8843	4.05143	3.83438	3.95808
4.5774	4.37595	4.35904	4.15795	4.41275	4.33509	4.30615	4.38549	4.15582	4.41428	4.51136	4.46293	4.24624	4.45877	4.31902	4.29526	4.41485	4.36856	4.28854	4.37834	4.31683	4.41483	4.26067	4.40632	4.31185	4.14497	4.02339	3.97498	4.09639	4.18317	4.25006	4.14457	4.3328	4.0734	4.18727	4.03278	4.14326	4.17503	4.09469	4.07438	4.14887	4.16942	4.20506	4.19367	4.20302	4.04921	4.09704	4.16911	4.04784	4.1428
4.42253	4.21751	4.22411	3.99387	4.24576	4.13277	4.17216	4.24067	3.94246	4.28645	4.28528	4.25284	4.08038	4.27024	4.13618	4.09632	4.16384	4.19532	4.02398	4.21096	4.15253	4.21367	4.13335	4.23091	4.06623	3.97833	3.71745	3.66823	3.89176	3.95385	4.04945	3.96783	4.18598	3.78522	4.02576	3.77911	3.85999	3.95336	3.87825	3.81809	3.90345	3.90576	3.97077	4.03074	4.00532	3.70438	3.82836	3.99153	3.77508	3.86622
4.41788	4.236	4.19575	4.02152	4.27812	4.11621	4.09127	4.25108	3.9503	4.34421	4.36002	4.3305	4.13737	4.25863	4.14496	4.11982	4.16466	4.19932	4.06468	4.15776	4.15969	4.23022	4.11679	4.23307	4.13239	4.01824	3.82896	3.809	3.96359	4.02142	4.07325	4.05838	4.2296	3.83179	4.08145	3.83293	3.97626	4.05164	3.89535	3.90629	3.98363	4.02281	4.03404	4.02814	4.07972	3.88418	3.8535	4.02957	3.8864	3.96929
4.38535	4.26262	4.24747	4.03413	4.26968	4.17708	4.09972	4.25211	4.01224	4.28363	4.34784	4.29438	4.07847	4.27835	4.16972	4.12286	4.16876	4.22902	4.06227	4.25186	4.12861	4.26082	4.10902	4.22901	4.13946	4.01061	3.83328	3.77647	3.94313	4.0187	4.07369	4.01215	4.14063	3.79286	4.06663	3.90272	3.98142	4.02626	3.90818	3.90967	4.00736	4.00212	4.04034	4.05766	4.1008	3.78747	3.92006	4.0757	3.90833	3.98975
4.39108	4.225	4.23807	4.01871	4.22156	4.22651	4.11112	4.23684	3.95307	4.25865	4.40914	4.30451	4.11421	4.2856	4.13846	4.12426	4.19696	4.15138	4.04763	4.22463	4.18172	4.25359	4.13563	4.23934	4.09618	4.03529	3.83179	3.77163	3.87107	4.00053	4.09947	4.02731	4.20065	3.89275	4.06876	3.8952	4.00253	4.03156	3.94167	3.87014	3.97884	4.05757	4.0952	4.05676	4.07279	3.7928	3.88243	4.05009	3.82826	3.95933
4.47467	4.31425	4.29456	4.09599	4.31953	4.26326	4.20213	4.30506	4.0948	4.43834	4.41506	4.3562	4.17176	4.3986	4.21303	4.17693	4.2608	4.27707	4.18385	4.31705	4.2295	4.32249	4.18515	4.30117	4.1918	4.06253	3.87504	3.82833	3.96169	4.05781	4.11887	4.05311	4.22074	3.98345	4.12661	3.95541	4.01111	4.08779	4.03736	3.94341	4.05301	4.03594	4.10321	4.12943	4.10692	3.80572	3.91986	4.10346	3.90699	4.03391
4.58222	4.43041	4.45104	4.24051	4.4504	4.39301	4.32374	4.46471	4.18972	4.46339	4.52066	4.46911	4.35406	4.46502	4.3257	4.33754	4.37686	4.39528	4.26231	4.41141	4.39947	4.41355	4.34893	4.43183	4.33923	4.20537	4.12214	4.01473	4.16246	4.26237	4.31506	4.25316	4.4759	4.18272	4.29117	4.12473	4.21798	4.27019	4.19425	4.1863	4.22118	4.17599	4.23676	4.27371	4.26227	4.03782	4.1068	4.20241	4.13104	4.16095
4.44254	4.21877	4.22419	3.99345	4.27326	4.18453	4.17309	4.2346	4.03561	4.27847	4.39843	4.27877	4.10446	4.2844	4.19889	4.12574	4.1746	4.21036	4.05991	4.19826	4.1203	4.24338	4.11221	4.22862	4.09964	3.98985	3.86609	3.78046	3.87263	4.04408	4.07815	3.99276	4.23338	3.88941	4.089	3.87702	4.01247	4.04864	3.95854	3.90999	3.97653	4.01082	4.04486	4.08708	4.0622	3.87675	3.90368	4.0279	3.88529	4.02657
4.40099	4.19163	4.19326	4.0058	4.22696	4.19952	4.11554	4.24805	3.96082	4.31361	4.3819	4.22192	4.04129	4.24058	4.0866	4.11041	4.17391	4.18154	4.09184	4.16644	4.1182	4.25595	4.0367	4.2191	4.11506	3.9611	3.78474	3.73195	3.82762	3.93443	4.07526	3.9472	4.14717	3.86299	4.03989	3.81923	3.93924	3.99933	3.91073	3.84502	3.9267	3.98596	4.04154	4.03028	4.04745	3.74736	3.84564	4.02896	3.82024	3.95742
4.39073	4.24402	4.21866	3.95862	4.20742	4.17508	4.0943	4.20661	3.9206	4.2836	4.3398	4.22209	4.01099	4.27816	4.07947	4.10199	4.1724	4.17574	4.04183	4.15816	4.12935	4.19811	4.06405	4.2017	4.05919	3.88786	3.81402	3.6922	3.85682	3.99799	4.01526	3.8902	4.16216	3.78859	4.07128	3.78494	3.8832	3.99418	3.90243	3.84242	3.85025	3.93005	3.98363	4.03502	3.95698	3.77568	3.78391	3.99173	3.80891	3.8768
4.42992	4.14006	4.15502	3.90155	4.15136	4.1441	4.04489	4.1955	3.93695	4.33635	4.30922	4.17713	3.95893	4.29533	4.08518	4.09316	4.10009	4.17414	4.06417	4.12491	4.14244	4.18166	4.08515	4.13713	4.10239	3.95068	3.73946	3.6912	3.74551	3.98401	4.0467	3.98685	4.24626	3.7149	3.99615	3.79228	3.81646	3.92153	3.85881	3.81943	3.89222	3.9101	3.92315	4.00277	3.94554	3.74684	3.88707	3.90286	3.76964	3.89591
4.45401	4.27257	4.29227	4.14615	4.36454	4.35485	4.23478	4.34044	4.10786	4.32548	4.4747	4.37764	4.21443	4.39886	4.26189	4.22043	4.2745	4.32065	4.17533	4.30159	4.23817	4.36949	4.21936	4.31435	4.20882	4.15006	3.93845	3.91007	4.03026	4.12286	4.17706	4.13237	4.26682	3.97129	4.13465	3.98598	4.05869	4.12705	3.97975	4.03372	4.09998	4.09652	4.09786	4.13422	4.17708	3.96275	4.0033	4.15559	3.99104	4.06318
4.59446	4.46104	4.50701	4.27778	4.45663	4.43124	4.36282	4.48576	4.26706	4.52791	4.59499	4.45647	4.33175	4.46831	4.42583	4.41967	4.43863	4.42437	4.31388	4.46241	4.40459	4.50643	4.34091	4.49771	4.34515	4.20343	4.08893	4.07479	4.14831	4.26191	4.31154	4.21159	4.36678	4.11951	4.28967	4.11117	4.1597	4.22796	4.16902	4.17036	4.23582	4.20618	4.28723	4.28514	4.23542	4.0658	4.1708	4.24662	4.11985	4.27566
4.62589	4.3725	4.4586	4.23762	4.47284	4.32992	4.33812	4.49719	4.21019	4.44566	4.55062	4.49605	4.31978	4.45225	4.42361	4.36799	4.37674	4.41343	4.3111	4.39125	4.37863	4.46061	4.42022	4.50029	4.35934	4.18495	4.11697	4.02745	4.17004	4.18662	4.22239	4.22816	4.36526	4.02129	4.24354	4.05942	4.15385	4.20252	4.13379	4.15231	4.18374	4.11416	4.23672	4.31666	4.28661	4.07137	4.1097	4.22301	4.10313	4.15723
4.50457	4.27303	4.24585	4.1034	4.27879	4.21871	4.18168	4.30174	4.12428	4.30924	4.38117	4.35696	4.17291	4.3451	4.25565	4.19638	4.20025	4.27548	4.15553	4.29576	4.24578	4.29843	4.24542	4.2918	4.1491	4.07511	3.89976	3.81253	3.98304	4.07268	4.11474	4.05792	4.17706	3.91465	4.15195	3.94873	4.04349	4.06419	4.0168	3.98947	4.08555	4.02815	4.03718	4.08574	4.13988	3.93607	3.99886	4.11194	3.97547	4.03511
4.61588	4.45115	4.50657	4.30349	4.43121	4.33845	4.37968	4.47078	4.22066	4.50337	4.49845	4.53634	4.33254	4.59908	4.42996	4.43651	4.4833	4.4867	4.45489	4.47849	4.44149	4.46708	4.41615	4.46117	4.37724	4.25282	4.13043	4.0329	4.12218	4.23053	4.31588	4.23395	4.42482	4.15818	4.29044	4.16849	4.18972	4.22033	4.18841	4.19799	4.24529	4.19376	4.24738	4.30953	4.29318	4.10328	4.17455	4.28286	4.13377	4.17859
4.52253	4.37876	4.37061	4.16304	4.3663	4.30299	4.28609	4.35402	4.18841	4.37669	4.4178	4.42236	4.24852	4.42408	4.32826	4.23507	4.32422	4.35553	4.2163	4.33584	4.33825	4.35803	4.28995	4.31625	4.21756	4.18501	4.09392	3.97323	4.12256	4.15597	4.24594	4.18896	4.34156	4.03686	4.25615	4.04291	4.16023	4.18518	4.09851	4.15163	4.17236	4.16607	4.21605	4.19972	4.22057	4.04508	4.1305	4.2073	4.08906	4.17222
4.46711	4.29064	4.38529	4.11063	4.38673	4.24049	4.21135	4.33171	4.09087	4.37274	4.47381	4.3857	4.20438	4.38543	4.34088	4.21375	4.23261	4.40588	4.13674	4.3312	4.32751	4.41448	4.32037	4.32673	4.37822	4.07615	3.9438	3.9724	4.06243	4.16609	4.27324	4.16578	4.47149	4.01708	4.23203	3.97712	4.18598	4.12754	4.06263	4.02688	4.11187	4.13619	4.25239	4.31074	4.28482	4.0225	3.98035	4.16947	4.08386	4.14322
4.59436	4.38815	4.40495	4.2142	4.46832	4.36111	4.29166	4.41662	4.20976	4.37379	4.48244	4.45911	4.32124	4.44769	4.37105	4.35972	4.37995	4.36411	4.27438	4.42826	4.37105	4.41283	4.2894	4.39246	4.32459	4.16661	4.03113	3.96611	4.11831	4.18903	4.22476	4.1809	4.31672	4.08158	4.2676	4.03671	4.17871	4.15698	4.09077	4.09885	4.16951	4.13451	4.20035	4.21465	4.23583	4.01913	4.09727	4.18581	4.14343	4.21893
4.69803	4.58459	4.54528	4.36407	4.57583	4.49823	4.44014	4.58298	4.39301	4.59419	4.62356	4.57375	4.52874	4.62605	4.51308	4.47987	4.5482	4.55177	4.4167	4.521	4.56008	4.60889	4.51977	4.55151	4.50857	4.35359	4.2389	4.17355	4.20286	4.34214	4.37778	4.28735	4.5816	4.24253	4.44159	4.2333	4.31781	4.35857	4.24194	4.29024	4.33204	4.34573	4.38648	4.39501	4.38408	4.23967	4.29584	4.38565	4.25175	4.33968
4.56775	4.43947	4.48977	4.22749	4.45045	4.38331	4.36007	4.46037	4.21449	4.51007	4.48702	4.44786	4.32979	4.4931	4.34312	4.32511	4.3358	4.40498	4.28252	4.42812	4.3824	4.46025	4.37105	4.38489	4.31071	4.18109	4.02441	3.9909	4.05827	4.19244	4.23529	4.16941	4.35643	4.07217	4.21372	4.05145	4.1228	4.17247	4.14658	4.10352	4.14354	4.13456	4.18867	4.22516	4.21249	4.02765	4.0673	4.18593	4.05294	4.14161
4.53405	4.35707	4.36154	4.03317	4.32735	4.21318	4.27386	4.30786	4.00615	4.46755	4.39318	4.33681	4.13053	4.41108	4.18203	4.19078	4.27057	4.2147	4.18991	4.29816	4.24813	4.3625	4.11952	4.35177	4.18142	4.03053	3.932	3.80712	3.94541	4.0116	4.11126	4.01555	4.18274	3.96777	4.10995	3.92309	3.98309	4.03959	3.96405	3.88558	4.03393	3.96527	4.13575	4.11402	4.07632	3.8544	3.89425	4.06428	3.91046	3.9099
4.50941	4.27654	4.30616	4.06394	4.3241	4.20083	4.19803	4.35018	4.01622	4.41386	4.38668	4.34076	4.1742	4.35102	4.23402	4.16554	4.26135	4.26875	4.17239	4.29084	4.18787	4.36088	4.22042	4.2978	4.13763	4.01831	3.88781	3.83651	3.9261	4.00585	4.13766	4.06426	4.18318	3.94758	4.10923	3.95568	3.999	4.09973	4.00654	3.90748	3.94764	3.96978	4.07305	4.06611	4.05838	3.86685	3.90461	4.07217	3.87297	3.97369
4.47677	4.33642	4.21923	4.13191	4.30397	4.31887	4.21122	4.33053	4.03923	4.30291	4.45144	4.38859	4.18306	4.36888	4.26933	4.27175	4.32753	4.30201	4.17916	4.18264	4.29945	4.30143	4.19033	4.35313	4.24447	4.14868	3.95736	3.93685	3.99208	4.1976	4.26538	4.20177	4.39169	4.03967	4.33183	4.08559	4.19999	4.23575	4.08926	4.13184	4.11428	4.18968	4.22826	4.25534	4.24873	4.10909	4.12747	4.26055	4.02375	4.07686
4.49527	4.4104	4.26618	4.18943	4.39962	4.38059	4.26541	4.36054	4.11436	4.37601	4.54689	4.4331	4.26659	4.37055	4.33338	4.27676	4.4064	4.39354	4.20872	4.25956	4.38274	4.38943	4.31315	4.45906	4.30939	4.03692	3.82401	3.84289	3.93959	4.2034	4.17409	4.14256	4.31566	3.98431	4.24706	4.06787	4.20532	4.19925	3.99697	4.09699	4.09212	4.16341	4.08756	4.21684	4.17564	4.02162	4.00501	4.10193	4.00354	4.04146
4.41119	4.30636	4.15734	4.08582	4.19806	4.24385	4.08289	4.30531	4.03584	4.2712	4.45718	4.3396	4.11491	4.32443	4.23934	4.17639	4.24564	4.28269	4.08775	4.12065	4.23412	4.25308	4.11776	4.28521	4.16616	4.1165	3.89204	3.86115	3.91419	4.07321	4.15943	4.1384	4.3796	3.9785	4.26586	3.96444	4.13748	4.15903	3.93043	4.04052	4.09691	4.07678	4.1331	4.11734	4.09738	3.97233	3.96282	4.0468	3.92759	3.98632
4.45623	4.34002	4.28195	4.11939	4.31549	4.31559	4.18402	4.30333	4.18928	4.38475	4.56415	4.41515	4.20496	4.37953	4.29537	4.19338	4.31495	4.31925	4.15606	4.21122	4.3308	4.33638	4.16651	4.32094	4.21842	4.20822	3.91677	3.91793	4.04715	4.1874	4.29466	4.2082	4.39894	4.0547	4.32176	4.10185	4.1985	4.262	4.06885	4.13197	4.19269	4.24696	4.19128	4.22929	4.29899	4.07845	4.06334	4.21363	4.06767	4.07888
4.3059	4.1573	3.99029	3.9111	4.12928	4.10357	3.91986	4.1386	3.87994	4.15104	4.28717	4.21655	3.94587	4.15234	4.03047	4.01821	4.12733	4.13988	3.97663	3.95132	4.08825	4.15585	3.94525	4.11746	4.04917	4.0104	3.72533	3.70151	3.80184	4.00325	4.10789	4.03458	4.16939	3.87218	4.14547	3.88596	3.99261	4.07113	3.88476	3.86418	3.92924	3.96966	4.00969	3.99069	4.04592	3.77933	3.80557	3.96207	3.77621	3.86235
4.34184	4.23077	4.07465	3.9681	4.08558	4.18565	3.9664	4.22397	3.84199	4.06692	4.24036	4.20136	4.05264	4.14149	4.02642	3.98521	4.14433	4.17569	3.90024	4.00295	4.08581	4.13992	4.08304	4.12271	3.99148	3.98333	3.71825	3.75731	3.83402	4.02777	4.10226	3.97831	4.10285	3.77982	4.08597	3.84867	3.9426	4.02841	3.88596	3.83038	3.914	4.0293	3.97387	4.01158	4.04849	3.69835	3.80412	3.889	3.74622	3.85225
4.3213	4.15957	4.01081	3.87779	4.10001	4.1113	3.89028	4.14106	3.88071	4.1579	4.33044	4.17554	3.92955	4.17182	4.06328	3.94896	4.09673	4.11633	3.95445	3.96111	4.02096	4.16192	3.97071	4.11706	4.00249	4.04977	3.7631	3.6723	3.73818	3.96114	4.13466	4.01646	4.14622	3.84015	4.17943	3.91327	4.00779	4.08949	3.82312	3.85461	3.84887	4.03022	4.04322	4.06194	4.02636	3.82826	3.73253	3.96925	3.78067	3.83006
4.34748	4.13236	4.05494	3.89055	4.10715	4.08846	3.88947	4.12123	3.89021	4.15737	4.31145	4.1857	3.89377	4.17683	4.04109	3.98062	4.08863	4.13084	3.94294	3.93037	4.01603	4.10396	3.93544	4.09596	3.95931	3.94862	3.72408	3.669	3.78292	3.96063	4.12023	4.03306	4.18248	3.92058	4.09507	3.8547	3.95876	4.04875	3.8385	3.78953	3.85508	3.9556	4.01752	4.02232	4.0194	3.78117	3.76676	3.95489	3.74923	3.86602
4.32271	4.15801	4.09105	3.92843	4.13193	4.21868	3.934	4.17984	3.91943	4.20146	4.3254	4.24358	3.93714	4.16774	4.08411	4.03725	4.14389	4.12932	4.00546	4.02506	4.07796	4.13978	3.97133	4.16292	3.98566	3.98918	3.73038	3.73994	3.80586	3.95206	4.15201	3.99482	4.17574	3.88266	4.15979	3.86947	3.99478	4.07696	3.8946	3.85503	3.89619	4.06413	4.02667	4.07637	4.07652	3.77849	3.82765	3.96345	3.80487	3.88197
4.34599	4.21745	4.14314	3.89806	4.15769	4.15868	4.00188	4.1967	3.91228	4.23508	4.36537	4.31585	4.06294	4.27967	4.10142	4.00982	4.15727	4.19409	4.03273	4.02473	4.12991	4.19299	3.98982	4.23965	4.08349	3.89792	3.6444	3.67152	3.72241	4.03289	4.04335	3.92779	4.08273	3.72618	4.06773	3.84884	3.93391	4.005	3.79135	3.84455	3.88813	3.92042	3.95402	4.01301	4.04327	3.73446	3.78161	3.86367	3.69263	3.81996
4.30642	4.20517	4.10213	4.02882	4.17591	4.18577	3.95366	4.18808	4.00117	4.22897	4.37947	4.2684	4.04063	4.24419	4.11928	4.08167	4.18024	4.17765	4.06545	4.00739	4.1602	4.19983	4.00581	4.2343	4.07442	4.05011	3.77207	3.73608	3.91203	4.05854	4.17648	4.05211	4.26325	3.89792	4.21612	3.92714	4.074	4.1471	3.9101	3.8694	3.98115	4.06733	4.10754	4.13721	4.07809	3.78556	3.86083	3.92696	3.89763	3.93827
4.30922	4.18251	4.06678	3.8967	4.11948	4.13258	3.87619	4.15665	3.88743	4.15571	4.41893	4.20067	3.98894	4.20531	4.06549	3.9561	4.09295	4.10049	3.95526	3.93779	4.08622	4.09662	3.9134	4.11219	4.00643	3.99725	3.73581	3.65209	3.80012	3.99898	4.09331	3.98929	4.12143	3.89741	4.14465	3.88364	3.92396	4.03175	3.86289	3.77558	3.88643	3.95647	4.03695	4.05914	3.99121	3.7647	3.727	3.91097	3.74692	3.77242
4.3065	4.14293	4.06132	3.93042	4.1194	4.1141	3.93004	4.17024	3.94038	4.19155	4.35364	4.22709	3.96198	4.1971	4.03511	4.06377	4.11557	4.16692	3.98326	4.01063	4.11171	4.17598	3.98194	4.14039	4.03176	3.99882	3.71317	3.67992	3.80177	4.01336	4.09311	4.02972	4.22894	3.89359	4.14437	3.86056	4.00729	4.03288	3.88921	3.84797	3.91836	3.99398	3.99816	4.01908	4.05893	3.74585	3.7869	3.93412	3.77165	3.91858
4.43298	4.31389	4.18084	4.15341	4.2835	4.34627	4.0819	4.29844	4.01173	4.28169	4.41941	4.35778	4.14845	4.31316	4.2205	4.2304	4.32205	4.3288	4.15319	4.21358	4.19449	4.25642	4.17872	4.28434	4.17568	4.2027	4.00918	3.97723	4.09735	4.21575	4.31451	4.19346	4.31726	4.03452	4.34093	4.13194	4.18632	4.21786	4.10033	4.15277	4.1977	4.20178	4.25292	4.23538	4.28745	4.07254	4.08935	4.23348	4.04025	4.20674
4.53158	4.38967	4.27181	4.16006	4.30763	4.33751	4.13125	4.38788	4.09579	4.38232	4.54182	4.3802	4.19206	4.38657	4.27803	4.24887	4.32137	4.36013	4.1701	4.21985	4.28798	4.35756	4.20988	4.36223	4.22814	4.13469	3.91074	3.94872	3.99504	4.17313	4.21655	4.17486	4.29303	4.03667	4.33878	4.07246	4.21518	4.21462	4.04364	4.07952	4.15739	4.2398	4.23787	4.24379	4.25524	4.01539	4.05539	4.17717	4.03018	4.09019
4.59646	4.47129	4.38144	4.3712	4.51534	4.47293	4.42528	4.50577	4.22613	4.40155	4.61021	4.54633	4.42018	4.45024	4.43962	4.36471	4.42741	4.44125	4.31511	4.37112	4.45501	4.44195	4.33654	4.47375	4.33397	4.32408	4.06961	4.15022	4.24166	4.37635	4.38471	4.43406	4.53527	4.14119	4.44713	4.2445	4.37037	4.33824	4.17765	4.30582	4.273	4.30324	4.33838	4.33422	4.41255	4.3166	4.17321	4.32438	4.17902	4.23903
4.40177	4.25872	4.20664	4.10405	4.24359	4.2456	4.05243	4.31455	4.01547	4.32053	4.47223	4.31701	4.10669	4.29561	4.17832	4.12071	4.2253	4.2362	4.07682	4.13662	4.16059	4.27349	4.16761	4.26662	4.15506	4.1588	3.8538	3.86574	3.97212	4.1327	4.2045	4.11227	4.36173	3.94969	4.27107	4.05167	4.11371	4.13748	3.96176	4.0176	4.09023	4.1452	4.12712	4.19262	4.16079	3.9281	3.9645	4.09871	3.92787	4.06469
4.36652	4.27753	4.17169	4.05623	4.26459	4.29484	4.12377	4.30788	4.0983	4.27052	4.43886	4.37395	4.18379	4.32116	4.18487	4.08817	4.21957	4.29566	4.12174	4.18243	4.23701	4.24991	4.13597	4.26769	4.18638	4.21587	3.9058	3.94227	4.03825	4.20645	4.26229	4.20519	4.37214	4.00745	4.28703	4.04302	4.18316	4.22598	4.0271	4.09741	4.14759	4.20276	4.15625	4.14313	4.22939	4.00733	4.06067	4.18872	4.03214	4.12996
4.53027	4.37384	4.30409	4.19964	4.3491	4.28065	4.19236	4.50471	4.1795	4.43496	4.52339	4.44976	4.30312	4.44195	4.34998	4.24049	4.36915	4.39679	4.24509	4.25151	4.31774	4.41674	4.35485	4.33272	4.24512	4.2103	3.96726	3.95784	4.05506	4.13723	4.36395	4.17127	4.35744	4.0063	4.35629	4.09085	4.16257	4.16932	4.00956	4.15972	4.07333	4.1787	4.20294	4.26091	4.17516	4.16139	4.03106	4.17505	4.04691	4.09264
4.37928	4.24749	4.17443	4.06264	4.26129	4.21773	4.08441	4.2619	3.99051	4.29757	4.43053	4.40614	4.13649	4.29167	4.22733	4.15046	4.23897	4.29963	4.09713	4.16751	4.22928	4.25475	4.1838	4.2743	4.18431	4.1534	3.89735	3.88886	3.96462	4.15546	4.21715	4.18227	4.32604	3.97415	4.28125	4.03138	4.14062	4.14956	4.05752	4.08265	4.10019	4.19479	4.17529	4.17895	4.17871	3.97293	4.01316	4.1276	4.0004	4.05883
4.55334	4.40848	4.27993	4.27273	4.40209	4.49222	4.36592	4.45282	4.18501	4.4306	4.57602	4.48202	4.35298	4.41686	4.36286	4.30927	4.44991	4.43767	4.27888	4.27795	4.38222	4.40655	4.29547	4.40872	4.29371	4.27888	4.05251	4.06747	4.11288	4.24114	4.34576	4.29414	4.40055	4.10833	4.36168	4.14788	4.29983	4.35505	4.13098	4.2556	4.2148	4.2892	4.29573	4.2847	4.34294	4.16302	4.16717	4.29591	4.18363	4.17639
4.40755	4.2965	4.2266	4.16195	4.32414	4.33616	4.1363	4.30451	4.14037	4.32827	4.56932	4.45476	4.25468	4.33084	4.24566	4.21138	4.29406	4.35509	4.19625	4.19101	4.3183	4.34542	4.24002	4.30149	4.20649	4.2306	3.92392	3.94375	3.99867	4.18324	4.25918	4.24064	4.33173	3.98165	4.28223	4.06668	4.17121	4.25719	4.08617	4.13665	4.1169	4.14479	4.20493	4.22082	4.19856	4.09206	4.06455	4.1661	4.05886	4.0747
4.3446	4.24137	4.141	4.00602	4.21974	4.19112	4.02904	4.25154	3.99351	4.25471	4.41389	4.33047	4.12077	4.29906	4.17089	4.12963	4.22291	4.2674	4.0576	4.10759	4.16962	4.26235	4.15289	4.23656	4.12572	4.18573	3.92872	3.89181	3.99684	4.15911	4.25172	4.14127	4.35603	3.98501	4.29393	4.04034	4.20558	4.20757	4.04058	4.05897	4.09323	4.17325	4.18148	4.19009	4.16402	3.98845	4.00434	4.14459	3.98526	4.03097
4.60822	4.49304	4.34354	4.338	4.48766	4.44694	4.33946	4.50921	4.24055	4.46425	4.66001	4.56088	4.39548	4.49451	4.43961	4.37026	4.49213	4.51273	4.35971	4.43153	4.42044	4.44536	4.38724	4.46218	4.38317	4.35725	4.14138	4.19686	4.25319	4.338	4.39553	4.38186	4.60112	4.1831	4.44387	4.27569	4.38366	4.37425	4.22915	4.32391	4.29758	4.42365	4.38988	4.36884	4.45467	4.31773	4.26906	4.37265	4.2033	4.3169
4.51585	4.38094	4.28704	4.17506	4.3654	4.35115	4.20655	4.40807	4.15705	4.34948	4.60622	4.43121	4.28828	4.42646	4.30772	4.30186	4.3427	4.43254	4.23674	4.26812	4.34134	4.32477	4.24373	4.33835	4.27616	4.25221	4.00869	4.02854	4.10759	4.26146	4.27526	4.27895	4.40925	3.99177	4.33711	4.11971	4.28318	4.25923	4.10936	4.1885	4.17917	4.23238	4.22952	4.24917	4.25648	4.12443	4.10482	4.19272	4.07996	4.202
4.51927	4.38706	4.35065	4.16445	4.40976	4.4664	4.25942	4.49409	4.12571	4.55603	4.5027	4.50916	4.3544	4.55635	4.45689	4.3719	4.45984	4.4186	4.25275	4.47052	4.44983	4.56157	4.45763	4.56402	4.39639	4.19011	4.03035	3.964	4.03282	4.08735	4.20833	4.17066	4.38516	4.13294	4.2777	4.12972	4.19996	4.32132	4.18134	4.15568	4.19428	4.18357	4.27762	4.30034	4.29646	4.08766	4.12061	4.17263	4.15571	4.07987
4.47525	4.31591	4.28775	4.13492	4.35751	4.42097	4.25997	4.565	3.97693	4.59122	4.53008	4.49311	4.43073	4.48	4.40644	4.34645	4.28692	4.45961	4.33781	4.44245	4.47714	4.40471	4.41461	4.47064	4.41003	4.41823	4.0399	4.08988	4.22061	4.28336	4.37603	4.31315	4.86763	4.36167	4.45895	4.28127	4.35997	4.44862	4.30109	4.37039	4.38369	4.45108	4.29544	4.46067	4.42611	4.41016	4.22044	4.2387	4.30911	4.23305
4.58505	4.39827	4.41683	4.24777	4.52152	4.54916	4.32679	4.58637	4.16345	4.60412	4.55773	4.53812	4.44302	4.56827	4.52009	4.41926	4.59494	4.55845	4.32444	4.45671	4.42912	4.58684	4.39144	4.55663	4.50052	4.29929	4.1552	4.1017	4.17631	4.17345	4.39547	4.33419	4.64929	4.34954	4.42235	4.243	4.28343	4.40985	4.29091	4.22229	4.2632	4.34912	4.39454	4.49565	4.46882	4.21043	4.25205	4.25363	4.26701	4.22546
4.50376	4.38782	4.34919	4.17924	4.39141	4.4978	4.30321	4.5392	4.09336	4.48103	4.48294	4.47948	4.28472	4.50858	4.42308	4.34801	4.53214	4.49502	4.25817	4.31633	4.36461	4.53542	4.40168	4.52228	4.37215	4.34806	4.14381	4.02971	4.17806	4.09021	4.27225	4.33934	4.53244	4.22026	4.3204	4.22818	4.17608	4.31284	4.26248	4.20305	4.23021	4.30816	4.32134	4.43185	4.36987	4.25548	4.13692	4.26452	4.2139	4.19537
4.46228	4.35744	4.30974	4.2196	4.45892	4.48115	4.28802	4.48946	4.13613	4.49077	4.51981	4.46985	4.40309	4.50632	4.43266	4.39556	4.46285	4.4483	4.22989	4.43653	4.42763	4.49733	4.43123	4.51757	4.44776	4.36684	4.11594	4.15587	4.23994	4.29499	4.38854	4.36701	4.55493	4.26122	4.39492	4.27884	4.29367	4.39706	4.2368	4.34301	4.32347	4.28028	4.34512	4.41489	4.42201	4.32112	4.28802	4.29526	4.2885	4.24016
4.58478	4.37772	4.32668	4.25675	4.4864	4.49317	4.39841	4.48132	4.23261	4.52366	4.46738	4.43364	4.41534	4.57597	4.49699	4.42592	4.4157	4.46146	4.3266	4.49393	4.47656	4.59989	4.50923	4.58749	4.45904	4.39706	4.24467	4.20321	4.18906	4.2924	4.41203	4.40147	4.46994	4.38504	4.4502	4.37125	4.33056	4.43272	4.31692	4.42333	4.429	4.26256	4.44019	4.42454	4.36592	4.32482	4.26535	4.31619	4.34632	4.32863
4.40572	4.3203	4.27695	4.1809	4.4294	4.42395	4.21868	4.40637	4.04646	4.44133	4.49657	4.43045	4.29774	4.56018	4.41008	4.40186	4.37665	4.44692	4.26224	4.3847	4.3861	4.43732	4.36137	4.50192	4.44276	4.28912	4.08029	4.04149	4.15407	4.28898	4.2974	4.32384	4.5152	4.18947	4.35049	4.19984	4.22751	4.35951	4.18607	4.291	4.31015	4.26669	4.31561	4.33919	4.3231	4.28436	4.12746	4.23581	4.24811	4.09744
4.35944	4.26038	4.08698	4.03448	4.2672	4.31091	4.12885	4.36341	3.92918	4.26189	4.34032	4.30469	4.22422	4.37532	4.23312	4.11488	4.25746	4.29269	3.97654	4.2849	4.29306	4.35384	4.27825	4.32541	4.25585	4.12545	3.90532	3.83416	3.95744	4.01056	4.24844	4.14864	4.24801	4.10584	4.22489	4.0682	4.10843	4.22717	4.07957	4.05264	4.15174	4.12387	4.18017	4.22494	4.21307	4.05757	4.01597	4.04534	4.05121	4.02022
4.50375	4.29863	4.1789	4.09798	4.29076	4.31695	4.16398	4.42127	3.9853	4.39133	4.30072	4.44041	4.18907	4.4556	4.28653	4.20753	4.35589	4.38986	4.10068	4.25683	4.2469	4.37274	4.27137	4.4453	4.29214	4.16042	4.03761	3.92279	3.94186	4.11772	4.22045	4.14068	4.37155	4.17302	4.26467	4.07815	4.10439	4.28301	4.16773	4.15002	4.18491	4.18814	4.23105	4.23522	4.20622	4.08282	3.97719	4.10572	4.05666	4.04498
4.50595	4.38918	4.35695	4.23984	4.49069	4.46757	4.30474	4.48489	4.05339	4.47534	4.54909	4.43901	4.43991	4.5623	4.40295	4.39484	4.49107	4.47931	4.2902	4.47734	4.41583	4.57168	4.47429	4.53989	4.49306	4.31089	4.1877	4.14553	4.30288	4.24818	4.38533	4.3164	4.59731	4.35383	4.41166	4.29361	4.26897	4.42586	4.2677	4.31865	4.3834	4.38472	4.3758	4.4457	4.48444	4.32893	4.30451	4.37364	4.2947	4.28221
4.56716	4.55371	4.47583	4.35173	4.59695	4.51843	4.42735	4.6459	4.32494	4.6577	4.58042	4.69013	4.55007	4.63688	4.57937	4.46333	4.58711	4.67566	4.40875	4.59237	4.53318	4.65912	4.51971	4.60673	4.58407	4.38088	4.26402	4.18126	4.29936	4.2901	4.47833	4.4395	4.53737	4.35698	4.44273	4.30367	4.33368	4.48923	4.30076	4.34256	4.39124	4.41218	4.40781	4.45644	4.45735	4.35245	4.23035	4.408	4.32962	4.31871
4.51742	4.34601	4.27007	4.19386	4.4522	4.43015	4.27758	4.43878	4.05826	4.42125	4.42845	4.45726	4.3117	4.44156	4.37903	4.30625	4.32326	4.41547	4.17769	4.38913	4.412	4.43938	4.41442	4.50333	4.40398	4.19151	3.94565	3.91055	3.97625	4.09158	4.29505	4.27671	4.44192	4.18261	4.32701	4.13671	4.14672	4.24815	4.11481	4.0994	4.16675	4.23503	4.22356	4.2917	4.2786	4.11763	4.08518	4.07151	4.1565	4.07393
4.43609	4.31565	4.19968	4.05673	4.35208	4.3728	4.17694	4.37146	3.9945	4.30549	4.34698	4.35672	4.22663	4.37974	4.25127	4.24973	4.30671	4.30761	4.0938	4.32444	4.36197	4.35379	4.24146	4.39516	4.28523	4.13828	3.96465	3.80786	3.99617	4.04552	4.21406	4.21016	4.35838	4.04234	4.21387	4.0071	4.0912	4.21731	4.07602	4.0071	4.10709	4.10743	4.04901	4.20398	4.22117	4.06609	4.01665	4.12623	4.03868	3.99677
4.36474	4.2311	4.16368	3.99653	4.27049	4.33971	4.13893	4.3103	3.98088	4.32118	4.2949	4.34651	4.2351	4.37973	4.17065	4.13152	4.23592	4.28304	4.07811	4.27671	4.31105	4.34508	4.29243	4.35953	4.25083	4.15485	3.91452	3.81949	3.96197	4.0491	4.29775	4.1632	4.38724	4.07728	4.24328	4.06079	4.12589	4.18631	4.02255	4.03903	4.15349	4.10043	4.14524	4.28849	4.26149	4.07012	4.01984	4.08819	4.08494	4.01947
4.41327	4.30432	4.18873	4.12804	4.38714	4.37617	4.20659	4.38743	4.09111	4.46415	4.34342	4.45039	4.28058	4.46752	4.32422	4.24792	4.37733	4.404	4.1701	4.36466	4.34788	4.46471	4.32879	4.41681	4.3249	4.24053	3.99939	3.91964	4.0371	4.16323	4.30404	4.26875	4.44014	4.17246	4.29688	4.14077	4.15601	4.28218	4.17911	4.19013	4.22239	4.26348	4.26178	4.34162	4.32418	4.24577	4.18535	4.15561	4.19501	4.09665
4.40035	4.34668	4.24196	4.19055	4.38081	4.39739	4.31047	4.43212	4.14108	4.49495	4.38833	4.47048	4.35844	4.49909	4.40723	4.33984	4.36278	4.44044	4.22985	4.41368	4.37679	4.43977	4.31141	4.45284	4.3744	4.27059	4.13991	4.09088	4.13221	4.20333	4.37864	4.33039	4.45851	4.30348	4.39368	4.20853	4.2747	4.37439	4.26579	4.29331	4.29817	4.31721	4.33436	4.37316	4.3627	4.24751	4.19534	4.25733	4.26948	4.20237
4.53366	4.41255	4.29178	4.16683	4.38546	4.45973	4.2821	4.44714	4.07734	4.50735	4.47829	4.45144	4.35487	4.51509	4.37771	4.27886	4.37792	4.38816	4.21088	4.36663	4.38829	4.50062	4.36624	4.45129	4.36773	4.25408	4.10372	4.03631	4.07347	4.20212	4.35731	4.38562	4.52063	4.23462	4.4711	4.21157	4.2773	4.3404	4.19825	4.25914	4.28372	4.29647	4.29904	4.36051	4.37504	4.1443	4.17684	4.2089	4.20651	4.10515
4.45134	4.37944	4.3003	4.17911	4.4459	4.54308	4.31716	4.42212	4.10849	4.41175	4.55108	4.5215	4.38484	4.53058	4.40501	4.35311	4.40102	4.42142	4.19106	4.35921	4.47768	4.44999	4.38084	4.53929	4.43954	4.33925	4.1447	4.04315	4.20683	4.20022	4.31144	4.30229	4.46875	4.23512	4.38899	4.21638	4.2196	4.30036	4.22521	4.27444	4.25378	4.2418	4.24738	4.39494	4.33382	4.1203	4.15992	4.27021	4.24764	4.20827
4.68649	4.51583	4.49467	4.37752	4.59085	4.58485	4.48937	4.69091	4.32012	4.66483	4.61225	4.58771	4.56994	4.69964	4.58621	4.48311	4.58044	4.5731	4.3923	4.5639	4.51009	4.62101	4.55393	4.61067	4.53022	4.4179	4.29556	4.24376	4.30791	4.37919	4.5517	4.48881	4.66944	4.4035	4.5279	4.41865	4.39033	4.5349	4.35833	4.46711	4.44143	4.46825	4.4154	4.51925	4.54577	4.39125	4.36795	4.42544	4.41127	4.36953
4.34969	4.14616	4.10668	3.87836	4.08676	4.08411	3.93834	4.02303	3.72091	4.16277	4.33481	4.18618	3.88701	4.16849	4.00007	3.97454	4.13063	4.20246	3.98642	4.01924	4.02235	4.13134	3.94908	4.19681	3.94184	3.99188	3.75026	3.68711	3.86442	4.06626	4.17078	3.96773	4.12121	3.81496	4.07057	3.89911	4.11019	4.04552	3.87211	3.87829	3.94214	4.04601	4.16094	4.17695	4.1086	3.82586	3.79466	3.95529	3.81457	3.9025
4.33395	4.17695	4.18554	3.95401	4.18469	4.20688	3.9244	4.12462	3.90578	4.29572	4.4302	4.2935	4.00382	4.16535	4.12369	4.03007	4.12724	4.21266	4.08168	4.07884	4.10237	4.20463	3.97418	4.23601	4.03024	3.97719	3.74173	3.67613	3.83947	4.00769	4.15607	4.09032	4.18967	3.96694	4.09056	3.88669	4.06468	4.06277	3.91426	3.86066	3.88535	3.9431	4.04117	4.1139	3.9497	3.78546	3.7832	3.90283	3.74481	3.87162
4.27999	4.15841	4.13783	3.97326	4.20851	4.16821	3.96863	4.06994	3.85207	4.25019	4.40698	4.22333	4.00908	4.14055	4.08226	4.02122	4.16486	4.20258	3.99347	4.02261	4.0985	4.18659	3.97338	4.22113	4.03971	3.97691	3.71882	3.62821	3.80483	3.94352	4.12675	4.09414	4.21474	3.91829	4.0653	3.87831	4.00323	4.04316	3.82309	3.78386	3.84913	3.92621	4.02952	4.07127	3.91424	3.68737	3.82897	3.87628	3.75259	3.78289
4.44458	4.24361	4.28601	4.02018	4.24768	4.24299	4.07971	4.19142	3.99249	4.35875	4.53026	4.32525	4.08881	4.26612	4.2269	4.10594	4.23745	4.25249	4.06485	4.17531	4.15554	4.30154	4.108	4.35448	4.11266	4.11248	3.85329	3.75241	3.89891	4.08323	4.21458	4.16547	4.23775	3.99864	4.2055	4.01158	4.12315	4.15841	3.95263	3.9113	3.98871	4.04544	4.20258	4.18588	4.09974	3.77637	3.91672	4.02131	3.86187	3.95519
4.36035	4.19697	4.29357	4.05568	4.24425	4.2249	4.01487	4.22191	3.95472	4.37953	4.51795	4.28632	4.08116	4.23271	4.19787	4.10463	4.19723	4.23701	4.14566	4.15518	4.12952	4.23904	4.0661	4.28616	4.12496	4.07171	3.87432	3.78059	3.94725	4.07242	4.17956	4.11996	4.24935	4.00671	4.19003	3.98037	4.09372	4.13331	4.00151	3.94021	4.02884	4.05733	4.15397	4.15443	4.0762	3.83374	3.93785	4.05065	3.89208	3.98313
4.42051	4.27591	4.3138	4.09744	4.31004	4.32851	4.11174	4.23677	4.04723	4.40255	4.48147	4.31166	4.15359	4.32872	4.24259	4.20882	4.29677	4.34847	4.21166	4.25704	4.29262	4.34289	4.21132	4.39061	4.20616	4.16849	3.99269	3.91678	4.09451	4.14609	4.26838	4.23493	4.41082	4.11405	4.26568	4.09205	4.24681	4.22929	4.14126	4.02386	4.09919	4.14742	4.26542	4.29562	4.18672	3.94714	4.05042	4.16225	3.99837	4.09865
4.40752	4.2445	4.2797	4.12015	4.28771	4.26349	4.04614	4.23665	4.00497	4.34921	4.42862	4.31756	4.1453	4.30332	4.2017	4.13155	4.31068	4.26311	4.10331	4.19548	4.17631	4.27266	4.10854	4.34464	4.10636	4.14753	3.98693	3.92405	4.07272	4.18676	4.31561	4.25547	4.38295	4.14381	4.31618	4.14796	4.24784	4.25655	4.126	4.0418	4.11372	4.15395	4.24323	4.22957	4.21039	3.97531	4.02712	4.17018	3.99145	4.0837
4.46006	4.28138	4.33893	4.10091	4.30055	4.2584	4.11353	4.25353	4.03353	4.37627	4.50331	4.33391	4.175	4.29155	4.23328	4.18989	4.2714	4.32646	4.16602	4.297	4.1948	4.32597	4.21062	4.36899	4.20646	4.15149	3.95115	3.87108	3.9934	4.14811	4.28578	4.22144	4.31257	4.10726	4.26689	4.07491	4.18585	4.25686	4.07494	4.00271	4.11844	4.15027	4.24093	4.23682	4.17974	3.96146	4.01142	4.12272	4.01232	4.05817
4.44616	4.31058	4.29966	4.08961	4.30942	4.29627	4.04636	4.22485	4.07701	4.40852	4.49825	4.31788	4.1409	4.32128	4.20696	4.14555	4.21914	4.33268	4.19392	4.24309	4.21701	4.33583	4.16468	4.39464	4.19923	4.17435	3.93961	3.85193	4.03792	4.1165	4.25195	4.24163	4.34671	4.11614	4.2415	4.0702	4.20694	4.23501	4.08371	4.04366	4.0891	4.11895	4.22969	4.2408	4.17307	3.88692	4.03185	4.13029	3.9675	4.06046
4.45167	4.29615	4.3551	4.12782	4.29564	4.29831	4.17248	4.25361	4.08395	4.4051	4.55047	4.33657	4.17743	4.38506	4.27728	4.25651	4.28539	4.35047	4.21121	4.24812	4.24864	4.34633	4.18227	4.39002	4.24002	4.18285	3.97252	3.93986	4.09212	4.19588	4.32912	4.23111	4.3397	4.10123	4.277	4.13445	4.18567	4.23177	4.08105	4.04632	4.1623	4.12996	4.27884	4.25217	4.17846	3.99639	4.05413	4.17496	4.00018	4.08722
4.46542	4.31555	4.24997	4.17313	4.3317	4.33279	4.16771	4.26656	4.07823	4.4455	4.57418	4.39902	4.143	4.41291	4.35578	4.25813	4.27819	4.4323	4.25867	4.34679	4.33146	4.40498	4.2861	4.45107	4.25073	4.24419	4.01325	3.89126	4.0619	4.22315	4.2331	4.1335	4.37567	4.10989	4.33851	4.15246	4.18058	4.25268	4.13319	4.1352	4.09715	4.16229	4.25637	4.28278	4.19078	4.01961	4.05145	4.18328	3.98724	4.06615
4.40512	4.24654	4.30616	4.04842	4.25842	4.23692	4.09303	4.23525	3.91852	4.29719	4.49628	4.26539	4.09898	4.26758	4.23701	4.09692	4.29479	4.33564	4.13196	4.21119	4.1746	4.29273	4.05518	4.31535	4.1542	4.06948	3.82928	3.77156	3.93702	4.11752	4.16892	4.09589	4.22375	3.94635	4.17479	3.98143	4.11862	4.13338	3.93623	3.93266	4.00842	4.01184	4.12447	4.0998	4.02764	3.86757	3.88708	4.04413	3.86916	3.96122
4.39113	4.21068	4.23137	4.02135	4.21293	4.20373	4.03044	4.17488	3.96552	4.28385	4.48183	4.24071	4.07678	4.25911	4.14851	4.08016	4.20405	4.26783	4.09738	4.12047	4.13381	4.22704	4.06324	4.2736	4.05468	4.07273	3.88111	3.74727	3.92101	4.06715	4.18158	4.11677	4.22051	3.97109	4.18104	4.00106	4.10275	4.15128	3.98094	3.94468	4.00937	4.00755	4.16479	4.16623	4.11042	3.83579	3.92996	4.06456	3.913	3.98542
4.32428	4.12063	4.21923	3.99553	4.12623	4.15142	4.00697	4.08816	3.8528	4.23619	4.35599	4.27895	4.0013	4.13891	4.07606	4.09208	4.11761	4.17225	4.09088	4.10574	4.04229	4.15366	4.00056	4.24512	4.00035	4.03706	3.81039	3.74972	3.9763	4.09024	4.20177	4.11914	4.22815	3.90772	4.21349	4.00326	4.16923	4.08097	4.04947	3.92192	4.00979	4.05539	4.13186	4.16185	4.09498	3.81439	4.01307	4.02453	3.85278	3.95833
4.39328	4.1884	4.27863	4.01059	4.24542	4.20099	4.02242	4.1956	3.95716	4.35134	4.41099	4.24328	4.10662	4.25474	4.16885	4.13279	4.23722	4.28508	4.12454	4.14525	4.13873	4.28134	4.11324	4.30883	4.10729	4.0842	3.87199	3.79654	3.93771	4.08603	4.21872	4.15853	4.25865	3.99754	4.1919	3.99791	4.14091	4.16312	4.09891	3.96072	4.04675	4.11987	4.18855	4.22339	4.1184	3.879	4.00703	4.05456	3.87489	4.05474
4.46324	4.28003	4.30796	4.06285	4.2778	4.29742	4.0826	4.20881	4.00691	4.38019	4.54251	4.37076	4.13279	4.28321	4.23143	4.16402	4.28459	4.36304	4.20913	4.25005	4.25998	4.33925	4.12034	4.36594	4.19372	4.09762	3.8792	3.80909	3.94078	4.09167	4.15994	4.15839	4.24279	3.94845	4.1435	3.97002	4.08448	4.15727	4.03412	3.92903	3.97295	4.02709	4.13062	4.14209	4.10232	3.83776	3.92076	4.04226	3.8851	3.90599
4.39352	4.20549	4.2896	3.9757	4.17841	4.20188	3.98609	4.20199	3.92199	4.29379	4.48772	4.29444	4.05977	4.26688	4.20434	4.10598	4.14609	4.23914	4.07695	4.13734	4.14762	4.28963	4.04966	4.26581	4.0615	4.04341	3.90931	3.8012	3.93512	4.03229	4.14482	4.11171	4.25773	3.99973	4.13001	3.98057	4.09506	4.17932	3.96622	3.8762	3.99372	4.00165	4.11735	4.12633	4.10353	3.90987	3.95102	3.96853	3.8657	3.95936
4.3775	4.21044	4.22441	3.98137	4.15754	4.18634	3.99796	4.14564	3.8478	4.34912	4.41071	4.28113	4.02853	4.22204	4.12426	4.08971	4.1803	4.23216	4.0562	4.13394	4.13489	4.26798	4.06797	4.25614	4.0534	4.04911	3.87656	3.73114	3.90542	4.04893	4.14582	4.1118	4.22819	4.02708	4.17283	3.94573	4.13511	4.1004	3.98091	3.84072	3.99127	4.04159	4.19265	4.08573	4.05294	3.80729	3.9326	3.98212	3.86497	3.8908
4.33607	4.1768	4.16718	4.03009	4.18199	4.25128	4.01523	4.23524	4.04869	4.38288	4.4367	4.2794	4.05961	4.29659	4.14318	4.11849	4.21856	4.26451	4.10249	4.19988	4.18798	4.25694	4.15255	4.31261	4.0383	4.06395	3.86174	3.80745	3.95064	4.07416	4.16532	4.11369	4.22131	3.94325	4.17878	4.0228	4.13475	4.20696	4.04455	3.92127	4.02358	4.09856	4.17782	4.24693	4.10692	3.87117	3.93942	4.00951	3.89829	4.03302
4.41449	4.29577	4.3599	4.18979	4.35002	4.36421	4.24662	4.30914	4.14682	4.45249	4.51542	4.38245	4.2473	4.41131	4.31345	4.31227	4.32322	4.39632	4.24939	4.30133	4.28855	4.3867	4.16806	4.41724	4.258	4.17597	4.02248	3.92107	4.02945	4.16365	4.3043	4.29672	4.31378	4.14152	4.29709	4.14017	4.26109	4.31687	4.12348	4.10577	4.13469	4.24039	4.30055	4.35712	4.23826	4.023	4.08102	4.22031	4.04681	4.14676
4.45801	4.27003	4.36404	4.14771	4.2928	4.34635	4.10597	4.27761	4.13766	4.3964	4.50147	4.44954	4.21769	4.41763	4.41026	4.20837	4.30123	4.37082	4.181	4.27716	4.33435	4.42292	4.29229	4.38475	4.21256	4.14348	4.00858	3.89387	3.96004	4.09587	4.22983	4.07087	4.27141	4.08262	4.23792	4.01455	4.18296	4.25365	4.0307	3.99753	4.18488	4.20665	4.23857	4.27554	4.24238	3.99717	4.02931	4.10653	3.95104	4.02892
4.43274	4.24416	4.27163	4.07656	4.26836	4.22084	4.04377	4.22467	3.98743	4.39871	4.4586	4.31073	4.11662	4.27043	4.21294	4.1768	4.23248	4.28755	4.14794	4.22174	4.23258	4.32364	4.12843	4.31761	4.14893	4.08529	3.90541	3.8331	3.9805	4.10948	4.20939	4.19293	4.27342	4.02611	4.21715	4.04311	4.18655	4.18937	4.02278	3.97713	4.0244	4.13476	4.18	4.22215	4.14153	3.93149	3.96033	4.13737	3.91316	3.98466
4.34814	4.19602	4.14479	4.01607	4.21495	4.15016	4.01934	4.14905	3.92702	4.37877	4.4758	4.29336	4.0335	4.22938	4.13578	4.09223	4.1647	4.26621	4.09983	4.15715	4.15017	4.28084	4.06082	4.29906	4.08787	4.08279	3.78758	3.74192	3.94337	4.05408	4.1436	4.10786	4.23516	4.01019	4.14862	4.01352	4.07385	4.11494	3.94718	3.94514	3.96249	4.06012	4.18372	4.17282	4.12997	3.81613	3.94117	3.96961	3.84077	3.91095
4.44785	4.22015	4.27753	4.0649	4.23923	4.20577	4.03444	4.19966	4.0261	4.36045	4.47428	4.32412	4.10254	4.28216	4.17897	4.13086	4.23064	4.266	4.12608	4.17868	4.22986	4.29505	4.10382	4.33005	4.11813	4.1019	3.88416	3.7921	3.93327	4.0213	4.17985	4.15987	4.22501	4.07351	4.19249	4.00302	4.10835	4.15015	4.00972	3.93957	4.00946	4.09509	4.19385	4.16614	4.14868	3.90351	3.9445	4.09123	3.9078	3.99306
4.46412	4.27062	4.30748	4.04705	4.20444	4.28862	4.01464	4.18844	3.95569	4.43163	4.44858	4.37436	4.04508	4.28377	4.15902	4.10117	4.21994	4.28992	4.09901	4.13039	4.12719	4.3012	4.11883	4.27075	4.07863	4.03106	3.88298	3.73909	3.96113	4.08027	4.17977	4.11758	4.13775	3.97355	4.20474	4.0396	4.15117	4.18318	4.02138	3.96433	4.03258	4.04993	4.16374	4.16481	4.15991	3.8782	3.93315	4.02236	3.85544	4.01131
[truncated: 423 more columns]
