# Supplementary material for: Tracing the evolution of single-cell 3D genomes in Kras-driven cancers
Source: Nat Genet. 2025 Aug 18;57(12):3075–87. doi: 10.1038/s41588-025-02297-w (PMC12695640; doi:10.1038/s41588-025-02297-w)
Supplement: Supplementary file 5 — Statistical source data. [file 41588_2025_2297_MOESM5_ESM.xlsx]

## Sheet: Fig2a_Compaction_WT
	1.18985	1.30498	1.41374	1.43468	1.4826	1.44201	1.50221	1.50519	1.47965	1.46419	1.44714	1.41857	1.3816	1.41114	1.41367	1.47331	1.51185	1.51539	1.52437	1.56559	1.57136	1.55717	1.59202	1.58379
1.18985		1.25906	1.35456	1.3079	1.37574	1.36131	1.38332	1.43647	1.34649	1.40549	1.38666	1.35728	1.37424	1.35264	1.41448	1.5268	1.48895	1.494	1.55163	1.51066	1.57419	1.55363	1.5224	1.54007
1.30498	1.25906		1.20012	1.20873	1.30939	1.30753	1.30546	1.36771	1.32558	1.31521	1.30417	1.2756	1.30476	1.32656	1.33079	1.40389	1.41998	1.44563	1.53412	1.4769	1.50523	1.4958	1.51526	1.50772
1.41374	1.35456	1.20012		1.08909	1.29344	1.32544	1.35878	1.3918	1.38887	1.34548	1.30295	1.33382	1.33911	1.38825	1.36992	1.43441	1.43377	1.50334	1.54712	1.46482	1.49197	1.52201	1.5398	1.4865
1.43468	1.3079	1.20873	1.08909		1.16295	1.20247	1.19222	1.26357	1.22844	1.24353	1.2506	1.27129	1.32247	1.34308	1.30959	1.42076	1.44862	1.47861	1.50155	1.42263	1.45875	1.47884	1.48394	1.44583
1.4826	1.37574	1.30939	1.29344	1.16295		0.914474	1.14434	1.20618	1.21609	1.23843	1.20328	1.29973	1.40006	1.35595	1.31274	1.52006	1.48991	1.54006	1.54037	1.37746	1.47568	1.42081	1.48728	1.5233
1.44201	1.36131	1.30753	1.32544	1.20247	0.914474		1.04878	1.06975	1.11909	1.17996	1.2089	1.23763	1.33497	1.31247	1.29913	1.44907	1.50128	1.53043	1.49583	1.32691	1.47599	1.41158	1.44317	1.49901
1.50221	1.38332	1.30546	1.35878	1.19222	1.14434	1.04878		1.05192	1.12111	1.16662	1.17604	1.21154	1.31998	1.34286	1.27165	1.41263	1.46008	1.45411	1.44002	1.35318	1.42764	1.40017	1.41185	1.46283
1.50519	1.43647	1.36771	1.3918	1.26357	1.20618	1.06975	1.05192		0.988531	1.14005	1.15253	1.24385	1.3307	1.31277	1.28747	1.41663	1.46938	1.53452	1.48505	1.33169	1.45721	1.38156	1.41661	1.48
1.47965	1.34649	1.32558	1.38887	1.22844	1.21609	1.11909	1.12111	0.988531		1.05134	1.12025	1.15655	1.31262	1.2941	1.2367	1.43144	1.44663	1.4786	1.45623	1.31294	1.4144	1.36435	1.41194	1.48008
1.46419	1.40549	1.31521	1.34548	1.24353	1.23843	1.17996	1.16662	1.14005	1.05134		0.782521	1.10433	1.26126	1.25378	1.22536	1.3752	1.40007	1.46324	1.45564	1.33609	1.38881	1.39943	1.43957	1.45154
1.44714	1.38666	1.30417	1.30295	1.2506	1.20328	1.2089	1.17604	1.15253	1.12025	0.782521		1.12227	1.2815	1.26147	1.21402	1.36325	1.3813	1.46068	1.43304	1.3183	1.40554	1.35429	1.41791	1.44369
1.41857	1.35728	1.2756	1.33382	1.27129	1.29973	1.23763	1.21154	1.24385	1.15655	1.10433	1.12227		1.12361	1.13201	1.18056	1.33614	1.33072	1.39824	1.38034	1.29522	1.36222	1.34522	1.36332	1.39806
1.3816	1.37424	1.30476	1.33911	1.32247	1.40006	1.33497	1.31998	1.3307	1.31262	1.26126	1.2815	1.12361		0.939914	1.18734	1.2753	1.2991	1.35212	1.37059	1.39743	1.38608	1.43831	1.44629	1.38055
1.41114	1.35264	1.32656	1.38825	1.34308	1.35595	1.31247	1.34286	1.31277	1.2941	1.25378	1.26147	1.13201	0.939914		1.23638	1.36105	1.36338	1.37631	1.41444	1.38331	1.44471	1.40343	1.44612	1.42399
1.41367	1.41448	1.33079	1.36992	1.30959	1.31274	1.29913	1.27165	1.28747	1.2367	1.22536	1.21402	1.18056	1.18734	1.23638		1.11966	1.28528	1.33013	1.31827	1.2705	1.33908	1.32237	1.35591	1.33578
1.47331	1.5268	1.40389	1.43441	1.42076	1.52006	1.44907	1.41263	1.41663	1.43144	1.3752	1.36325	1.33614	1.2753	1.36105	1.11966		1.26227	1.30212	1.3331	1.41656	1.39858	1.39202	1.42941	1.35123
1.51185	1.48895	1.41998	1.43377	1.44862	1.48991	1.50128	1.46008	1.46938	1.44663	1.40007	1.3813	1.33072	1.2991	1.36338	1.28528	1.26227		1.13026	1.29862	1.4061	1.41811	1.38511	1.35241	1.29896
1.51539	1.494	1.44563	1.50334	1.47861	1.54006	1.53043	1.45411	1.53452	1.4786	1.46324	1.46068	1.39824	1.35212	1.37631	1.33013	1.30212	1.13026		1.21266	1.38485	1.31614	1.37552	1.33402	1.26673
1.52437	1.55163	1.53412	1.54712	1.50155	1.54037	1.49583	1.44002	1.48505	1.45623	1.45564	1.43304	1.38034	1.37059	1.41444	1.31827	1.3331	1.29862	1.21266		1.23609	1.21799	1.23947	1.25226	1.23037
1.56559	1.51066	1.4769	1.46482	1.42263	1.37746	1.32691	1.35318	1.33169	1.31294	1.33609	1.3183	1.29522	1.39743	1.38331	1.2705	1.41656	1.4061	1.38485	1.23609		1.10211	1.14198	1.19052	1.29246
1.57136	1.57419	1.50523	1.49197	1.45875	1.47568	1.47599	1.42764	1.45721	1.4144	1.38881	1.40554	1.36222	1.38608	1.44471	1.33908	1.39858	1.41811	1.31614	1.21799	1.10211		1.11503	1.19233	1.22487
1.55717	1.55363	1.4958	1.52201	1.47884	1.42081	1.41158	1.40017	1.38156	1.36435	1.39943	1.35429	1.34522	1.43831	1.40343	1.32237	1.39202	1.38511	1.37552	1.23947	1.14198	1.11503		1.10096	1.23877
1.59202	1.5224	1.51526	1.5398	1.48394	1.48728	1.44317	1.41185	1.41661	1.41194	1.43957	1.41791	1.36332	1.44629	1.44612	1.35591	1.42941	1.35241	1.33402	1.25226	1.19052	1.19233	1.10096		1.20618
1.58379	1.54007	1.50772	1.4865	1.44583	1.5233	1.49901	1.46283	1.48	1.48008	1.45154	1.44369	1.39806	1.38055	1.42399	1.33578	1.35123	1.29896	1.26673	1.23037	1.29246	1.22487	1.23877	1.20618

## Sheet: Fig2a_Compaction_AdenomaR
	1.14925	1.17938	1.18115	1.2448	1.53163	1.33447	1.41705	1.35769	1.33909	1.39174	1.3823	1.29662	1.20939	1.36293	1.24783	1.4375	1.44207	1.41438	1.4308	1.41999	1.41462	1.47692	1.52693	1.41864
1.14925		1.20494	1.23265	1.26319	1.29822	1.40542	1.51028	1.421	1.37236	1.33506	1.29282	1.26807	1.38525	1.26615	1.34568	1.43146	1.38996	1.47531	1.41823	1.51349	1.55884	1.6013	1.46081	1.48981
1.17938	1.20494		1.27571	1.07096	1.26552	1.37196	1.42968	1.42385	1.2421	1.17241	1.19008	1.18444	1.15835	1.22888	1.20451	1.40342	1.21219	1.28745	1.41158	1.46829	1.38095	1.38321	1.34579	1.44971
1.18115	1.23265	1.27571		0.980149	1.19806	1.34653	1.37205	1.41181	1.41557	1.29677	1.36167	1.40392	1.25557	1.30155	1.45271	1.5253	1.50765	1.50432	1.62731	1.54082	1.41564	1.62152	1.54219	1.46582
1.2448	1.26319	1.07096	0.980149		1.12618	1.21593	1.11706	1.30341	1.16004	1.19551	1.20671	1.17024	1.2453	1.21747	1.12292	1.46324	1.44621	1.33498	1.31652	1.32637	1.1687	1.23418	1.44443	1.27995
1.53163	1.29822	1.26552	1.19806	1.12618		0.788575	1.07805	0.884448	1.05616	1.06688	0.991084	1.08767	1.29471	1.12185	1.28628	1.32402	1.4492	1.49306	1.40052	1.11846	1.56475	1.19751	1.39196	1.42323
1.33447	1.40542	1.37196	1.34653	1.21593	0.788575		0.984351	0.949596	1.00089	1.08912	1.0444	1.09816	1.2404	1.17613	1.17686	1.33183	1.15767	1.38937	1.39444	1.28995	1.46293	1.21558	1.38407	1.36209
1.41705	1.51028	1.42968	1.37205	1.11706	1.07805	0.984351		1.04314	1.18249	1.0439	1.0139	1.14038	1.17284	1.07635	1.12279	1.15641	1.18037	1.15329	1.26846	1.23041	1.35129	1.29873	1.37555	1.28164
1.35769	1.421	1.42385	1.41181	1.30341	0.884448	0.949596	1.04314		1.00345	1.13836	1.23904	1.20254	1.3195	1.22185	1.28169	1.46334	1.32101	1.432	1.37461	1.1925	1.5617	1.30502	1.41077	1.32554
1.33909	1.37236	1.2421	1.41557	1.16004	1.05616	1.00089	1.18249	1.00345		1.02799	1.08366	1.04554	1.30812	1.16681	1.20918	1.37705	1.44426	1.32103	1.273	1.2262	1.46741	1.26389	1.41325	1.36667
1.39174	1.33506	1.17241	1.29677	1.19551	1.06688	1.08912	1.0439	1.13836	1.02799		0.71087	1.0491	1.16741	1.09516	1.12747	1.27042	1.25145	1.27552	1.21851	1.21703	1.20514	1.19013	1.28168	1.32744
1.3823	1.29282	1.19008	1.36167	1.20671	0.991084	1.0444	1.0139	1.23904	1.08366	0.71087		0.94788	1.10965	1.03057	1.10975	1.3192	1.37318	1.39092	1.35507	1.17124	1.36948	1.3073	1.31846	1.34609
1.29662	1.26807	1.18444	1.40392	1.17024	1.08767	1.09816	1.14038	1.20254	1.04554	1.0491	0.94788		1.01766	0.930949	1.01174	1.33987	1.29248	1.27585	1.1922	1.2796	1.24634	1.25469	1.20777	1.27683
1.20939	1.38525	1.15835	1.25557	1.2453	1.29471	1.2404	1.17284	1.3195	1.30812	1.16741	1.10965	1.01766		0.616349	1.08795	1.34192	1.35407	1.291	1.3401	1.31337	1.38682	1.31343	1.24413	1.34149
1.36293	1.26615	1.22888	1.30155	1.21747	1.12185	1.17613	1.07635	1.22185	1.16681	1.09516	1.03057	0.930949	0.616349		1.12825	1.32987	1.28592	1.18351	1.27951	1.25187	1.32932	1.22983	1.34845	1.44799
1.24783	1.34568	1.20451	1.45271	1.12292	1.28628	1.17686	1.12279	1.28169	1.20918	1.12747	1.10975	1.01174	1.08795	1.12825		1.06027	1.146	1.16285	1.20493	1.2866	1.34157	1.28945	1.22632	1.20985
1.4375	1.43146	1.40342	1.5253	1.46324	1.32402	1.33183	1.15641	1.46334	1.37705	1.27042	1.3192	1.33987	1.34192	1.32987	1.06027		1.00952	1.2147	1.22074	1.26809	1.31821	1.2046	1.44249	1.42984
1.44207	1.38996	1.21219	1.50765	1.44621	1.4492	1.15767	1.18037	1.32101	1.44426	1.25145	1.37318	1.29248	1.35407	1.28592	1.146	1.00952		1.10079	1.23778	1.36677	1.28028	1.36009	1.42494	1.33049
1.41438	1.47531	1.28745	1.50432	1.33498	1.49306	1.38937	1.15329	1.432	1.32103	1.27552	1.39092	1.27585	1.291	1.18351	1.16285	1.2147	1.10079		0.994747	1.1433	1.15091	1.23226	1.25977	1.17355
1.4308	1.41823	1.41158	1.62731	1.31652	1.40052	1.39444	1.26846	1.37461	1.273	1.21851	1.35507	1.1922	1.3401	1.27951	1.20493	1.22074	1.23778	0.994747		1.05422	1.20589	1.08966	1.15545	1.15679
1.41999	1.51349	1.46829	1.54082	1.32637	1.11846	1.28995	1.23041	1.1925	1.2262	1.21703	1.17124	1.2796	1.31337	1.25187	1.2866	1.26809	1.36677	1.1433	1.05422		1.0576	1.01444	1.17339	1.20383
1.41462	1.55884	1.38095	1.41564	1.1687	1.56475	1.46293	1.35129	1.5617	1.46741	1.20514	1.36948	1.24634	1.38682	1.32932	1.34157	1.31821	1.28028	1.15091	1.20589	1.0576		1.08065	1.14743	1.08086
1.47692	1.6013	1.38321	1.62152	1.23418	1.19751	1.21558	1.29873	1.30502	1.26389	1.19013	1.3073	1.25469	1.31343	1.22983	1.28945	1.2046	1.36009	1.23226	1.08966	1.01444	1.08065		1.11861	1.18662
1.52693	1.46081	1.34579	1.54219	1.44443	1.39196	1.38407	1.37555	1.41077	1.41325	1.28168	1.31846	1.20777	1.24413	1.34845	1.22632	1.44249	1.42494	1.25977	1.15545	1.17339	1.14743	1.11861		1.02481
1.41864	1.48981	1.44971	1.46582	1.27995	1.42323	1.36209	1.28164	1.32554	1.36667	1.32744	1.34609	1.27683	1.34149	1.44799	1.20985	1.42984	1.33049	1.17355	1.15679	1.20383	1.08086	1.18662	1.02481

## Sheet: Fig2a_Compaction_AdenomaY
	1.02186	1.32754	1.36471	1.38158	1.40844	1.39477	1.35596	1.41309	1.42519	1.37944	1.36481	1.36153	1.29676	1.35198	1.33938	1.38576	1.33651	1.38527	1.44628	1.49896	1.45714	1.46189	1.46115	1.44334
1.02186		1.26337	1.32501	1.2079	1.30535	1.26168	1.25179	1.24101	1.30289	1.28048	1.28344	1.28887	1.33881	1.2361	1.2606	1.38223	1.35795	1.37877	1.43659	1.44812	1.47134	1.4144	1.44391	1.37093
1.32754	1.26337		1.10944	1.20024	1.32652	1.29592	1.19149	1.40447	1.27614	1.22126	1.25018	1.18245	1.2449	1.26279	1.32868	1.38336	1.22197	1.32581	1.38235	1.38988	1.42975	1.45601	1.4399	1.34289
1.36471	1.32501	1.10944		0.929001	1.23952	1.24454	1.21544	1.38847	1.25167	1.22538	1.26479	1.22909	1.27431	1.27297	1.33065	1.32167	1.36814	1.43067	1.39164	1.45801	1.41201	1.45367	1.45621	1.36778
1.38158	1.2079	1.20024	0.929001		1.04644	1.12348	1.11277	1.29453	1.09749	1.10525	1.10442	1.1857	1.22952	1.14652	1.24894	1.31381	1.23196	1.35518	1.35732	1.35296	1.3961	1.41196	1.39995	1.3479
1.40844	1.30535	1.32652	1.23952	1.04644		0.715877	1.05632	1.00708	1.03552	1.17812	1.14043	1.16455	1.38201	1.3279	1.2328	1.32291	1.49864	1.4349	1.44198	1.30139	1.48212	1.26261	1.42798	1.42868
1.39477	1.26168	1.29592	1.24454	1.12348	0.715877		0.960652	0.971596	0.996577	1.08792	1.06875	1.10408	1.2826	1.18886	1.13615	1.29661	1.26026	1.42822	1.40926	1.21689	1.39038	1.24082	1.38558	1.34729
1.35596	1.25179	1.19149	1.21544	1.11277	1.05632	0.960652		1.00745	0.948335	0.976901	1.01139	1.11296	1.18755	1.18651	1.11342	1.25672	1.20136	1.32783	1.30363	1.22997	1.25773	1.24246	1.25566	1.30438
1.41309	1.24101	1.40447	1.38847	1.29453	1.00708	0.971596	1.00745		0.886183	1.14798	1.10596	1.19374	1.35722	1.2461	1.20793	1.36838	1.41036	1.37975	1.45104	1.23678	1.41267	1.22113	1.35634	1.41764
1.42519	1.30289	1.27614	1.25167	1.09749	1.03552	0.996577	0.948335	0.886183		0.918067	0.942821	1.03824	1.1734	1.14217	1.06659	1.18111	1.30831	1.26231	1.36171	1.20479	1.30158	1.16582	1.33015	1.27983
1.37944	1.28048	1.22126	1.22538	1.10525	1.17812	1.08792	0.976901	1.14798	0.918067		0.611572	0.957587	1.10485	1.06518	0.989525	1.18217	1.11772	1.2535	1.35338	1.23482	1.27132	1.2406	1.29592	1.27823
1.36481	1.28344	1.25018	1.26479	1.10442	1.14043	1.06875	1.01139	1.10596	0.942821	0.611572		0.934835	1.10515	1.09674	1.0186	1.22112	1.25192	1.32206	1.38296	1.26534	1.3302	1.28855	1.36235	1.3223
1.36153	1.28887	1.18245	1.22909	1.1857	1.16455	1.10408	1.11296	1.19374	1.03824	0.957587	0.934835		0.96606	1.05558	1.03517	1.19962	1.14767	1.32078	1.31919	1.24864	1.34062	1.28612	1.31312	1.28911
1.29676	1.33881	1.2449	1.27431	1.22952	1.38201	1.2826	1.18755	1.35722	1.1734	1.10485	1.10515	0.96606		0.672169	1.15929	1.14879	1.10262	1.22687	1.31477	1.34783	1.3349	1.35068	1.31887	1.20817
1.35198	1.2361	1.26279	1.27297	1.14652	1.3279	1.18886	1.18651	1.2461	1.14217	1.06518	1.09674	1.05558	0.672169		1.07615	1.26605	1.18163	1.30801	1.38552	1.30266	1.39875	1.30284	1.34573	1.29893
1.33938	1.2606	1.32868	1.33065	1.24894	1.2328	1.13615	1.11342	1.20793	1.06659	0.989525	1.0186	1.03517	1.15929	1.07615		0.929441	1.09337	1.18063	1.3231	1.25155	1.27315	1.25898	1.28984	1.2279
1.38576	1.38223	1.38336	1.32167	1.31381	1.32291	1.29661	1.25672	1.36838	1.18111	1.18217	1.22112	1.19962	1.14879	1.26605	0.929441		1.21998	1.23831	1.28911	1.35545	1.32602	1.34556	1.27775	1.23177
1.33651	1.35795	1.22197	1.36814	1.23196	1.49864	1.26026	1.20136	1.41036	1.30831	1.11772	1.25192	1.14767	1.10262	1.18163	1.09337	1.21998		1.02355	1.17376	1.2968	1.21554	1.31554	1.27931	1.16083
1.38527	1.37877	1.32581	1.43067	1.35518	1.4349	1.42822	1.32783	1.37975	1.26231	1.2535	1.32206	1.32078	1.22687	1.30801	1.18063	1.23831	1.02355		1.19551	1.26195	1.15117	1.26109	1.26201	1.14179
1.44628	1.43659	1.38235	1.39164	1.35732	1.44198	1.40926	1.30363	1.45104	1.36171	1.35338	1.38296	1.31919	1.31477	1.38552	1.3231	1.28911	1.17376	1.19551		1.15152	1.11415	1.16577	1.17552	1.12336
1.49896	1.44812	1.38988	1.45801	1.35296	1.30139	1.21689	1.22997	1.23678	1.20479	1.23482	1.26534	1.24864	1.34783	1.30266	1.25155	1.35545	1.2968	1.26195	1.15152		1.00082	1.00674	1.17298	1.17792
1.45714	1.47134	1.42975	1.41201	1.3961	1.48212	1.39038	1.25773	1.41267	1.30158	1.27132	1.3302	1.34062	1.3349	1.39875	1.27315	1.32602	1.21554	1.15117	1.11415	1.00082		1.0723	1.04409	1.12273
1.46189	1.4144	1.45601	1.45367	1.41196	1.26261	1.24082	1.24246	1.22113	1.16582	1.2406	1.28855	1.28612	1.35068	1.30284	1.25898	1.34556	1.31554	1.26109	1.16577	1.00674	1.0723		1.00252	1.13699
1.46115	1.44391	1.4399	1.45621	1.39995	1.42798	1.38558	1.25566	1.35634	1.33015	1.29592	1.36235	1.31312	1.31887	1.34573	1.28984	1.27775	1.27931	1.26201	1.17552	1.17298	1.04409	1.00252		1.04942
1.44334	1.37093	1.34289	1.36778	1.3479	1.42868	1.34729	1.30438	1.41764	1.27983	1.27823	1.3223	1.28911	1.20817	1.29893	1.2279	1.23177	1.16083	1.14179	1.12336	1.17792	1.12273	1.13699	1.04942

## Sheet: Fig2a_Compaction_AdenomaG
	1.03194	1.30503	1.32631	1.33716	1.37738	1.41191	1.3657	1.50207	1.33848	1.32464	1.38865	1.32016	1.33448	1.33653	1.4342	1.36831	1.36742	1.42623	1.45434	1.51178	1.50286	1.539	1.4531	1.46479
1.03194		1.25652	1.32402	1.32867	1.38764	1.26939	1.21941	1.34182	1.31465	1.30578	1.28804	1.25928	1.24989	1.26745	1.30887	1.37856	1.35509	1.52626	1.46042	1.45474	1.47331	1.49433	1.44497	1.47765
1.30503	1.25652		1.19469	1.13243	1.2513	1.26946	1.19568	1.38377	1.1858	1.19572	1.30083	1.2225	1.22552	1.23544	1.32237	1.40324	1.34685	1.31024	1.4608	1.51605	1.4947	1.4735	1.44068	1.39118
1.32631	1.32402	1.19469		0.967075	1.25296	1.29405	1.15571	1.40163	1.28785	1.25	1.26618	1.28544	1.23143	1.31224	1.36375	1.41315	1.29548	1.28792	1.36605	1.48342	1.40641	1.47158	1.4252	1.37084
1.33716	1.32867	1.13243	0.967075		1.05027	1.04908	1.07079	1.26414	1.13658	1.13616	1.12723	1.16261	1.15726	1.22064	1.2495	1.32776	1.32826	1.35778	1.37133	1.38567	1.48046	1.46265	1.41246	1.36069
1.37738	1.38764	1.2513	1.25296	1.05027		0.730505	1.01395	1.02972	1.07417	1.14561	1.15391	1.12309	1.30581	1.22528	1.2473	1.36259	1.5133	1.43407	1.41778	1.28421	1.41296	1.30289	1.38161	1.47791
1.41191	1.26939	1.26946	1.29405	1.04908	0.730505		0.91441	1.02429	0.985657	1.11783	1.14344	1.13469	1.25421	1.23443	1.17602	1.30846	1.36221	1.44263	1.46311	1.30832	1.43104	1.26369	1.33088	1.42056
1.3657	1.21941	1.19568	1.15571	1.07079	1.01395	0.91441		1.01828	0.967368	1.03757	1.08384	1.07454	1.15911	1.18333	1.1513	1.27315	1.2863	1.31725	1.38811	1.27434	1.25299	1.25137	1.29909	1.29649
1.50207	1.34182	1.38377	1.40163	1.26414	1.02972	1.02429	1.01828		0.926853	1.15057	1.16021	1.12807	1.32555	1.31221	1.23513	1.4062	1.46209	1.47016	1.45453	1.23875	1.49609	1.2326	1.35333	1.48855
1.33848	1.31465	1.1858	1.28785	1.13658	1.07417	0.985657	0.967368	0.926853		0.918144	0.970149	1.00927	1.15108	1.14938	1.13848	1.31572	1.30917	1.35975	1.3782	1.25879	1.36886	1.21417	1.31697	1.34017
1.32464	1.30578	1.19572	1.25	1.13616	1.14561	1.11783	1.03757	1.15057	0.918144		0.642464	0.963893	1.08187	1.11674	1.14838	1.29665	1.30105	1.32053	1.38568	1.27248	1.3372	1.27969	1.37159	1.3377
1.38865	1.28804	1.30083	1.26618	1.12723	1.15391	1.14344	1.08384	1.16021	0.970149	0.642464		1.02204	1.16548	1.17533	1.13735	1.30717	1.31136	1.38491	1.39645	1.30352	1.34125	1.30228	1.3268	1.32899
1.32016	1.25928	1.2225	1.28544	1.16261	1.12309	1.13469	1.07454	1.12807	1.00927	0.963893	1.02204		0.971624	1.03129	1.11336	1.23646	1.28923	1.29915	1.36562	1.27227	1.3917	1.31916	1.33587	1.28447
1.33448	1.24989	1.22552	1.23143	1.15726	1.30581	1.25421	1.15911	1.32555	1.15108	1.08187	1.16548	0.971624		0.6969	1.14713	1.24268	1.19738	1.15586	1.25286	1.27586	1.32404	1.35411	1.31877	1.26601
1.33653	1.26745	1.23544	1.31224	1.22064	1.22528	1.23443	1.18333	1.31221	1.14938	1.11674	1.17533	1.03129	0.6969		1.20936	1.16836	1.22742	1.14334	1.30071	1.25703	1.29435	1.32851	1.28676	1.29347
1.4342	1.30887	1.32237	1.36375	1.2495	1.2473	1.17602	1.1513	1.23513	1.13848	1.14838	1.13735	1.11336	1.14713	1.20936		0.924673	1.07464	1.18436	1.31336	1.25819	1.29907	1.22227	1.25792	1.26088
1.36831	1.37856	1.40324	1.41315	1.32776	1.36259	1.30846	1.27315	1.4062	1.31572	1.29665	1.30717	1.23646	1.24268	1.16836	0.924673		1.11576	1.20596	1.29206	1.31213	1.27141	1.2857	1.30393	1.30127
1.36742	1.35509	1.34685	1.29548	1.32826	1.5133	1.36221	1.2863	1.46209	1.30917	1.30105	1.31136	1.28923	1.19738	1.22742	1.07464	1.11576		0.996967	1.13362	1.30563	1.14716	1.26014	1.20104	1.05399
1.42623	1.52626	1.31024	1.28792	1.35778	1.43407	1.44263	1.31725	1.47016	1.35975	1.32053	1.38491	1.29915	1.15586	1.14334	1.18436	1.20596	0.996967		1.10381	1.25127	1.15005	1.26402	1.1966	1.19355
1.45434	1.46042	1.4608	1.36605	1.37133	1.41778	1.46311	1.38811	1.45453	1.3782	1.38568	1.39645	1.36562	1.25286	1.30071	1.31336	1.29206	1.13362	1.10381		1.1782	1.15257	1.21321	1.11781	1.13021
1.51178	1.45474	1.51605	1.48342	1.38567	1.28421	1.30832	1.27434	1.23875	1.25879	1.27248	1.30352	1.27227	1.27586	1.25703	1.25819	1.31213	1.30563	1.25127	1.1782		1.05723	1.0135	1.10095	1.21846
1.50286	1.47331	1.4947	1.40641	1.48046	1.41296	1.43104	1.25299	1.49609	1.36886	1.3372	1.34125	1.3917	1.32404	1.29435	1.29907	1.27141	1.14716	1.15005	1.15257	1.05723		1.0664	1.05248	1.11573
1.539	1.49433	1.4735	1.47158	1.46265	1.30289	1.26369	1.25137	1.2326	1.21417	1.27969	1.30228	1.31916	1.35411	1.32851	1.22227	1.2857	1.26014	1.26402	1.21321	1.0135	1.0664		0.964017	1.14047
1.4531	1.44497	1.44068	1.4252	1.41246	1.38161	1.33088	1.29909	1.35333	1.31697	1.37159	1.3268	1.33587	1.31877	1.28676	1.25792	1.30393	1.20104	1.1966	1.11781	1.10095	1.05248	0.964017		1.01945
1.46479	1.47765	1.39118	1.37084	1.36069	1.47791	1.42056	1.29649	1.48855	1.34017	1.3377	1.32899	1.28447	1.26601	1.29347	1.26088	1.30127	1.05399	1.19355	1.13021	1.21846	1.11573	1.14047	1.01945

## Sheet: Fig2a_Compaction_LUAD
	1.04555	1.24712	1.35806	1.35456	1.3542	1.31325	1.35265	1.38722	1.34834	1.34111	1.38132	1.32629	1.36724	1.37369	1.37425	1.44005	1.48674	1.51086	1.51415	1.52443	1.58902	1.555	1.54756	1.59181
1.04555		1.21198	1.34444	1.32005	1.3572	1.32396	1.31598	1.39055	1.3165	1.32193	1.35981	1.32394	1.35079	1.34355	1.40567	1.4524	1.45316	1.47454	1.50938	1.50977	1.5514	1.56555	1.56665	1.56473
1.24712	1.21198		1.19828	1.21437	1.29271	1.25628	1.23744	1.32049	1.24928	1.26606	1.31813	1.28872	1.30727	1.31264	1.35177	1.38873	1.41359	1.43337	1.45737	1.48036	1.51009	1.52464	1.49441	1.52217
1.35806	1.34444	1.19828		1.00936	1.216	1.23369	1.24849	1.34216	1.32205	1.29874	1.32364	1.34261	1.37818	1.41525	1.42144	1.45205	1.488	1.5042	1.52836	1.4663	1.5007	1.5026	1.53601	1.5485
1.35456	1.32005	1.21437	1.00936		1.14596	1.11138	1.16889	1.25537	1.24284	1.24704	1.28353	1.25631	1.28928	1.34217	1.35171	1.42439	1.44739	1.48694	1.48381	1.45388	1.49014	1.50057	1.48243	1.53722
1.3542	1.3572	1.29271	1.216	1.14596		0.752901	1.07559	1.12743	1.1913	1.22115	1.23326	1.29966	1.37277	1.31492	1.31799	1.38003	1.47398	1.49351	1.48116	1.34664	1.47548	1.41986	1.46408	1.52298
1.31325	1.32396	1.25628	1.23369	1.11138	0.752901		0.918083	1.04076	1.08842	1.12039	1.16769	1.19742	1.30179	1.24755	1.23375	1.33212	1.40314	1.44852	1.42591	1.33401	1.46421	1.39885	1.40217	1.48333
1.35265	1.31598	1.23744	1.24849	1.16889	1.07559	0.918083		1.01069	1.03285	1.07274	1.12386	1.15428	1.21211	1.23032	1.22163	1.30739	1.34408	1.38254	1.41647	1.38121	1.42063	1.40707	1.40561	1.42046
1.38722	1.39055	1.32049	1.34216	1.25537	1.12743	1.04076	1.01069		0.921682	1.12871	1.18105	1.24224	1.31195	1.27262	1.27975	1.36601	1.43353	1.49012	1.44182	1.34778	1.46121	1.41051	1.45646	1.50222
1.34834	1.3165	1.24928	1.32205	1.24284	1.1913	1.08842	1.03285	0.921682		0.942481	1.0344	1.10494	1.18948	1.17599	1.18798	1.29974	1.36915	1.39865	1.40909	1.34122	1.42884	1.41315	1.42599	1.43803
1.34111	1.32193	1.26606	1.29874	1.24704	1.22115	1.12039	1.07274	1.12871	0.942481		0.632232	1.01213	1.15617	1.13567	1.16913	1.26813	1.3168	1.33325	1.39515	1.33523	1.39722	1.36152	1.38392	1.37289
1.38132	1.35981	1.31813	1.32364	1.28353	1.23326	1.16769	1.12386	1.18105	1.0344	0.632232		1.03965	1.16705	1.15931	1.1865	1.28608	1.34214	1.40384	1.41107	1.34002	1.39815	1.36811	1.39527	1.39081
1.32629	1.32394	1.28872	1.34261	1.25631	1.29966	1.19742	1.15428	1.24224	1.10494	1.01213	1.03965		0.973354	0.983341	1.15564	1.25986	1.28655	1.35961	1.36953	1.33699	1.39061	1.39363	1.3703	1.38363
1.36724	1.35079	1.30727	1.37818	1.28928	1.37277	1.30179	1.21211	1.31195	1.18948	1.15617	1.16705	0.973354		0.724834	1.20501	1.27629	1.25773	1.33281	1.37244	1.40391	1.40152	1.40686	1.43392	1.35874
1.37369	1.34355	1.31264	1.41525	1.34217	1.31492	1.24755	1.23032	1.27262	1.17599	1.13567	1.15931	0.983341	0.724834		1.13473	1.23557	1.27435	1.30305	1.32768	1.33755	1.41993	1.38006	1.3994	1.33028
1.37425	1.40567	1.35177	1.42144	1.35171	1.31799	1.23375	1.22163	1.27975	1.18798	1.16913	1.1865	1.15564	1.20501	1.13473		0.939857	1.14371	1.22807	1.2664	1.27417	1.32942	1.27652	1.28342	1.26966
1.44005	1.4524	1.38873	1.45205	1.42439	1.38003	1.33212	1.30739	1.36601	1.29974	1.26813	1.28608	1.25986	1.27629	1.23557	0.939857		1.14471	1.23406	1.2667	1.29987	1.32768	1.2877	1.28483	1.29008
1.48674	1.45316	1.41359	1.488	1.44739	1.47398	1.40314	1.34408	1.43353	1.36915	1.3168	1.34214	1.28655	1.25773	1.27435	1.14371	1.14471		1.03101	1.21122	1.32446	1.27584	1.27673	1.2736	1.21387
1.51086	1.47454	1.43337	1.5042	1.48694	1.49351	1.44852	1.38254	1.49012	1.39865	1.33325	1.40384	1.35961	1.33281	1.30305	1.22807	1.23406	1.03101		1.12984	1.33484	1.28155	1.26368	1.26598	1.23707
1.51415	1.50938	1.45737	1.52836	1.48381	1.48116	1.42591	1.41647	1.44182	1.40909	1.39515	1.41107	1.36953	1.37244	1.32768	1.2664	1.2667	1.21122	1.12984		1.19447	1.18151	1.17291	1.19523	1.23454
1.52443	1.50977	1.48036	1.4663	1.45388	1.34664	1.33401	1.38121	1.34778	1.34122	1.33523	1.34002	1.33699	1.40391	1.33755	1.27417	1.29987	1.32446	1.33484	1.19447		1.12828	1.16404	1.21769	1.30058
1.58902	1.5514	1.51009	1.5007	1.49014	1.47548	1.46421	1.42063	1.46121	1.42884	1.39722	1.39815	1.39061	1.40152	1.41993	1.32942	1.32768	1.27584	1.28155	1.18151	1.12828		1.09434	1.20693	1.22477
1.555	1.56555	1.52464	1.5026	1.50057	1.41986	1.39885	1.40707	1.41051	1.41315	1.36152	1.36811	1.39363	1.40686	1.38006	1.27652	1.2877	1.27673	1.26368	1.17291	1.16404	1.09434		1.0527	1.17192
1.54756	1.56665	1.49441	1.53601	1.48243	1.46408	1.40217	1.40561	1.45646	1.42599	1.38392	1.39527	1.3703	1.43392	1.3994	1.28342	1.28483	1.2736	1.26598	1.19523	1.21769	1.20693	1.0527		1.06983
1.59181	1.56473	1.52217	1.5485	1.53722	1.52298	1.48333	1.42046	1.50222	1.43803	1.37289	1.39081	1.38363	1.35874	1.33028	1.26966	1.29008	1.21387	1.23707	1.23454	1.30058	1.22477	1.17192	1.06983

## Sheet: Fig2a_Heterogeneity_WT
	0.498439	0.465832	0.451197	0.448579	0.466281	0.469676	0.471297	0.460032	0.466302	0.469206	0.461416	0.501634	0.515308	0.494674	0.484909	0.494569	0.508744	0.509592	0.502267	0.482843	0.476722	0.480819	0.488834	0.480569
0.498439		0.487423	0.460515	0.484899	0.48723	0.489871	0.505455	0.483504	0.488231	0.494072	0.505007	0.514973	0.504306	0.528842	0.494548	0.476632	0.526632	0.499633	0.48087	0.483009	0.478765	0.488181	0.484177	0.478014
0.465832	0.487423		0.461297	0.513942	0.475647	0.448501	0.465321	0.464226	0.488775	0.47796	0.479516	0.485059	0.528339	0.501314	0.501562	0.483805	0.482205	0.492333	0.46012	0.474537	0.461569	0.467557	0.485249	0.480734
0.451197	0.460515	0.461297		0.534992	0.450138	0.418675	0.465287	0.451787	0.464209	0.448226	0.471887	0.468016	0.483285	0.451708	0.468442	0.479052	0.465745	0.470545	0.454418	0.462994	0.47201	0.471899	0.470056	0.481109
0.448579	0.484899	0.513942	0.534992		0.517381	0.471063	0.497504	0.480064	0.510006	0.490674	0.496084	0.510481	0.482349	0.479994	0.491575	0.493515	0.445976	0.461342	0.465303	0.483278	0.491619	0.486446	0.460544	0.457037
0.466281	0.48723	0.475647	0.450138	0.517381		0.601567	0.513276	0.469343	0.504188	0.477663	0.51725	0.501531	0.473041	0.477028	0.484148	0.455118	0.476596	0.45523	0.456654	0.473844	0.481505	0.499578	0.475952	0.467499
0.469676	0.489871	0.448501	0.418675	0.471063	0.601567		0.538139	0.505751	0.493049	0.488765	0.485379	0.48622	0.468572	0.489084	0.485837	0.455155	0.427801	0.428329	0.444403	0.478647	0.45339	0.459937	0.461811	0.436259
0.471297	0.505455	0.465321	0.465287	0.497504	0.513276	0.538139		0.53886	0.517029	0.508015	0.500716	0.52195	0.473701	0.497605	0.484667	0.442194	0.457465	0.436927	0.455115	0.45723	0.456284	0.454222	0.467883	0.454588
0.460032	0.483504	0.464226	0.451787	0.480064	0.469343	0.505751	0.53886		0.540308	0.479786	0.49878	0.463059	0.439441	0.484745	0.470352	0.435595	0.436653	0.430348	0.453474	0.474163	0.470931	0.504019	0.465355	0.454489
0.466302	0.488231	0.488775	0.464209	0.510006	0.504188	0.493049	0.517029	0.540308		0.514645	0.51513	0.498795	0.481466	0.504145	0.48774	0.452553	0.450057	0.466956	0.452388	0.487162	0.476965	0.480215	0.486633	0.449548
0.469206	0.494072	0.47796	0.448226	0.490674	0.477663	0.488765	0.508015	0.479786	0.514645		0.669859	0.505576	0.486567	0.486205	0.493605	0.45062	0.449376	0.458417	0.447761	0.463817	0.469902	0.459384	0.478967	0.453736
0.461416	0.505007	0.479516	0.471887	0.496084	0.51725	0.485379	0.500716	0.49878	0.51513	0.669859		0.518928	0.478561	0.484569	0.482282	0.461583	0.464386	0.434939	0.456782	0.478674	0.465197	0.474105	0.46324	0.459658
0.501634	0.514973	0.485059	0.468016	0.510481	0.501531	0.48622	0.52195	0.463059	0.498795	0.505576	0.518928		0.540805	0.558217	0.531745	0.471916	0.460868	0.450531	0.457381	0.491948	0.469788	0.472342	0.479642	0.476893
0.515308	0.504306	0.528339	0.483285	0.482349	0.473041	0.468572	0.473701	0.439441	0.481466	0.486567	0.478561	0.540805		0.727683	0.488893	0.502497	0.516035	0.505114	0.478024	0.457182	0.46121	0.464504	0.479365	0.495657
0.494674	0.528842	0.501314	0.451708	0.479994	0.477028	0.489084	0.497605	0.484745	0.504145	0.486205	0.484569	0.558217	0.727683		0.518113	0.49445	0.486985	0.484781	0.461445	0.482152	0.465577	0.469377	0.469453	0.498057
0.484909	0.494548	0.501562	0.468442	0.491575	0.484148	0.485837	0.484667	0.470352	0.48774	0.493605	0.482282	0.531745	0.488893	0.518113		0.571027	0.515084	0.478936	0.488102	0.483341	0.470242	0.483619	0.479732	0.478309
0.494569	0.476632	0.483805	0.479052	0.493515	0.455118	0.455155	0.442194	0.435595	0.452553	0.45062	0.461583	0.471916	0.502497	0.49445	0.571027		0.509114	0.491849	0.474974	0.457278	0.486102	0.483877	0.479654	0.480019
0.508744	0.526632	0.482205	0.465745	0.445976	0.476596	0.427801	0.457465	0.436653	0.450057	0.449376	0.464386	0.460868	0.516035	0.486985	0.515084	0.509114		0.623537	0.505505	0.468518	0.490192	0.48634	0.509605	0.546796
0.509592	0.499633	0.492333	0.470545	0.461342	0.45523	0.428329	0.436927	0.430348	0.466956	0.458417	0.434939	0.450531	0.505114	0.484781	0.478936	0.491849	0.623537		0.536222	0.464018	0.50751	0.500311	0.509632	0.559898
0.502267	0.48087	0.46012	0.454418	0.465303	0.456654	0.444403	0.455115	0.453474	0.452388	0.447761	0.456782	0.457381	0.478024	0.461445	0.488102	0.474974	0.505505	0.536222		0.510966	0.530613	0.534211	0.52613	0.545543
0.482843	0.483009	0.474537	0.462994	0.483278	0.473844	0.478647	0.45723	0.474163	0.487162	0.463817	0.478674	0.491948	0.457182	0.482152	0.483341	0.457278	0.468518	0.464018	0.510966		0.548601	0.559629	0.505283	0.509208
0.476722	0.478765	0.461569	0.47201	0.491619	0.481505	0.45339	0.456284	0.470931	0.476965	0.469902	0.465197	0.469788	0.46121	0.465577	0.470242	0.486102	0.490192	0.50751	0.530613	0.548601		0.565024	0.535085	0.550909
0.480819	0.488181	0.467557	0.471899	0.486446	0.499578	0.459937	0.454222	0.504019	0.480215	0.459384	0.474105	0.472342	0.464504	0.469377	0.483619	0.483877	0.48634	0.500311	0.534211	0.559629	0.565024		0.586338	0.543895
0.488834	0.484177	0.485249	0.470056	0.460544	0.475952	0.461811	0.467883	0.465355	0.486633	0.478967	0.46324	0.479642	0.479365	0.469453	0.479732	0.479654	0.509605	0.509632	0.52613	0.505283	0.535085	0.586338		0.549179
0.480569	0.478014	0.480734	0.481109	0.457037	0.467499	0.436259	0.454588	0.454489	0.449548	0.453736	0.459658	0.476893	0.495657	0.498057	0.478309	0.480019	0.546796	0.559898	0.545543	0.509208	0.550909	0.543895	0.549179

## Sheet: Fig2a_Heterogeneity_AdenomaR
	0.517154	0.421913	0.527187	0.417085	0.430726	0.537299	0.463136	0.458267	0.462356	0.373024	0.434137	0.473997	0.515122	0.485636	0.438522	0.551427	0.501906	0.553055	0.492916	0.500986	0.501155	0.484237	0.418599	0.602238
0.517154		0.469247	0.503225	0.42676	0.465829	0.558812	0.554285	0.466949	0.434999	0.544664	0.490309	0.540204	0.455341	0.586068	0.546579	0.569612	0.60974	0.622282	0.521758	0.487839	0.476194	0.444433	0.518226	0.554392
0.421913	0.469247		0.39537	0.374639	0.400507	0.480173	0.456907	0.399891	0.490774	0.47404	0.457585	0.496748	0.480583	0.481621	0.425961	0.41806	0.586857	0.502874	0.492385	0.360424	0.453108	0.392084	0.389955	0.460872
0.527187	0.503225	0.39537		0.665571	0.439341	0.438969	0.453826	0.354371	0.410447	0.416446	0.437225	0.425787	0.522895	0.536225	0.432141	0.498495	0.473838	0.536004	0.458399	0.370699	0.502976	0.4285	0.462759	0.535259
0.417085	0.42676	0.374639	0.665571		0.420986	0.522793	0.574607	0.547822	0.461139	0.53986	0.481066	0.395707	0.490726	0.384292	0.49125	0.428331	0.605243	0.466191	0.384251	0.456092	0.511395	0.343948	0.44684	0.588566
0.430726	0.465829	0.400507	0.439341	0.420986		0.651408	0.484016	0.507569	0.484871	0.45574	0.545634	0.457973	0.43942	0.497403	0.440441	0.489749	0.490473	0.519023	0.518589	0.559219	0.418251	0.495816	0.4464	0.441851
0.537299	0.558812	0.480173	0.438969	0.522793	0.651408		0.542113	0.578205	0.502552	0.481533	0.490436	0.489644	0.46793	0.436017	0.494353	0.486068	0.516515	0.417592	0.44812	0.441755	0.476887	0.434186	0.476079	0.450199
0.463136	0.554285	0.456907	0.453826	0.574607	0.484016	0.542113		0.528559	0.541745	0.497914	0.569343	0.519818	0.398135	0.541289	0.479437	0.539873	0.531568	0.411734	0.483904	0.472361	0.412413	0.429804	0.474705	0.496422
0.458267	0.466949	0.399891	0.354371	0.547822	0.507569	0.578205	0.528559		0.510288	0.509608	0.416589	0.481992	0.391055	0.50075	0.484008	0.42265	0.444179	0.396604	0.392942	0.486189	0.453334	0.495934	0.466777	0.419159
0.462356	0.434999	0.490774	0.410447	0.461139	0.484871	0.502552	0.541745	0.510288		0.54426	0.511859	0.46396	0.382122	0.484893	0.521221	0.439703	0.471136	0.403211	0.463059	0.463418	0.411529	0.463557	0.424678	0.431347
0.373024	0.544664	0.47404	0.416446	0.53986	0.45574	0.481533	0.497914	0.509608	0.54426		0.870748	0.539124	0.465677	0.474447	0.473614	0.461979	0.512047	0.539866	0.443267	0.50873	0.557254	0.4529	0.429922	0.452294
0.434137	0.490309	0.457585	0.437225	0.481066	0.545634	0.490436	0.569343	0.416589	0.511859	0.870748		0.513648	0.518745	0.504081	0.449102	0.458389	0.523216	0.499385	0.468793	0.518851	0.485196	0.427754	0.384409	0.583105
0.473997	0.540204	0.496748	0.425787	0.395707	0.457973	0.489644	0.519818	0.481992	0.46396	0.539124	0.513648		0.546196	0.572788	0.57695	0.404453	0.430052	0.558978	0.463249	0.451223	0.463232	0.482177	0.484641	0.477081
0.515122	0.455341	0.480583	0.522895	0.490726	0.43942	0.46793	0.398135	0.391055	0.382122	0.465677	0.518745	0.546196		0.617031	0.543168	0.450136	0.489239	0.533289	0.474833	0.430717	0.482226	0.410004	0.425603	0.518825
0.485636	0.586068	0.481621	0.536225	0.384292	0.497403	0.436017	0.541289	0.50075	0.484893	0.474447	0.504081	0.572788	0.617031		0.542883	0.508321	0.43725	0.529396	0.422464	0.445545	0.461393	0.411929	0.455259	0.517317
0.438522	0.546579	0.425961	0.432141	0.49125	0.440441	0.494353	0.479437	0.484008	0.521221	0.473614	0.449102	0.57695	0.543168	0.542883		0.618268	0.590433	0.459122	0.481179	0.449939	0.410382	0.491428	0.437705	0.56228
0.551427	0.569612	0.41806	0.498495	0.428331	0.489749	0.486068	0.539873	0.42265	0.439703	0.461979	0.458389	0.404453	0.450136	0.508321	0.618268		0.486496	0.469831	0.371075	0.416681	0.491682	0.47923	0.482867	0.445028
0.501906	0.60974	0.586857	0.473838	0.605243	0.490473	0.516515	0.531568	0.444179	0.471136	0.512047	0.523216	0.430052	0.489239	0.43725	0.590433	0.486496		0.643184	0.608919	0.485007	0.487229	0.445574	0.505234	0.60618
0.553055	0.622282	0.502874	0.536004	0.466191	0.519023	0.417592	0.411734	0.396604	0.403211	0.539866	0.499385	0.558978	0.533289	0.529396	0.459122	0.469831	0.643184		0.6565	0.490472	0.584712	0.422004	0.508084	0.591812
0.492916	0.521758	0.492385	0.458399	0.384251	0.518589	0.44812	0.483904	0.392942	0.463059	0.443267	0.468793	0.463249	0.474833	0.422464	0.481179	0.371075	0.608919	0.6565		0.504206	0.465342	0.465765	0.415462	0.50847
0.500986	0.487839	0.360424	0.370699	0.456092	0.559219	0.441755	0.472361	0.486189	0.463418	0.50873	0.518851	0.451223	0.430717	0.445545	0.449939	0.416681	0.485007	0.490472	0.504206		0.549688	0.531242	0.494773	0.47781
0.501155	0.476194	0.453108	0.502976	0.511395	0.418251	0.476887	0.412413	0.453334	0.411529	0.557254	0.485196	0.463232	0.482226	0.461393	0.410382	0.491682	0.487229	0.584712	0.465342	0.549688		0.479436	0.524406	0.535948
0.484237	0.444433	0.392084	0.4285	0.343948	0.495816	0.434186	0.429804	0.495934	0.463557	0.4529	0.427754	0.482177	0.410004	0.411929	0.491428	0.47923	0.445574	0.422004	0.465765	0.531242	0.479436		0.562548	0.45041
0.418599	0.518226	0.389955	0.462759	0.44684	0.4464	0.476079	0.474705	0.466777	0.424678	0.429922	0.384409	0.484641	0.425603	0.455259	0.437705	0.482867	0.505234	0.508084	0.415462	0.494773	0.524406	0.562548		0.606357
0.602238	0.554392	0.460872	0.535259	0.588566	0.441851	0.450199	0.496422	0.419159	0.431347	0.452294	0.583105	0.477081	0.518825	0.517317	0.56228	0.445028	0.60618	0.591812	0.50847	0.47781	0.535948	0.45041	0.606357

## Sheet: Fig2a_Heterogeneity_AdenomaY
	0.625208	0.465578	0.438116	0.4069	0.447538	0.462655	0.450968	0.407422	0.438192	0.454515	0.463106	0.466148	0.491714	0.478726	0.459625	0.466569	0.504598	0.493934	0.471874	0.429021	0.467192	0.464376	0.468413	0.460255
0.625208		0.454995	0.484484	0.499961	0.448255	0.47822	0.465107	0.445415	0.475843	0.450508	0.476292	0.47442	0.49544	0.492605	0.518609	0.458288	0.481706	0.564236	0.479268	0.412958	0.487285	0.460257	0.485992	0.492625
0.465578	0.454995		0.454172	0.505687	0.407986	0.408233	0.434153	0.365563	0.460208	0.444674	0.457521	0.462387	0.522343	0.486553	0.439689	0.467341	0.561653	0.52108	0.452723	0.442376	0.434661	0.406231	0.457634	0.49724
0.438116	0.484484	0.454172		0.579928	0.373738	0.39187	0.455069	0.375043	0.474394	0.462236	0.450091	0.432985	0.46363	0.469328	0.411662	0.445283	0.482041	0.403127	0.414446	0.409743	0.446867	0.402382	0.45633	0.462732
0.4069	0.499961	0.505687	0.579928		0.44764	0.536266	0.577882	0.40045	0.499854	0.494434	0.496858	0.529154	0.51668	0.513309	0.46264	0.426062	0.536233	0.489979	0.43026	0.436078	0.454308	0.443	0.456311	0.461997
0.447538	0.448255	0.407986	0.373738	0.44764		0.682005	0.484168	0.481001	0.473684	0.472679	0.501266	0.465656	0.427187	0.437031	0.495911	0.45713	0.469972	0.454452	0.427802	0.494844	0.43381	0.522197	0.462704	0.458637
0.462655	0.47822	0.408233	0.39187	0.536266	0.682005		0.520304	0.542805	0.502417	0.463775	0.496273	0.478616	0.404407	0.482818	0.499774	0.488228	0.425717	0.425427	0.391749	0.439573	0.418331	0.474469	0.435063	0.457169
0.450968	0.465107	0.434153	0.455069	0.577882	0.484168	0.520304		0.42534	0.557092	0.545215	0.54437	0.474987	0.427865	0.436979	0.499985	0.478975	0.506935	0.49396	0.45853	0.453195	0.509421	0.502284	0.49942	0.490746
0.407422	0.445415	0.365563	0.375043	0.40045	0.481001	0.542805	0.42534		0.518283	0.41205	0.467048	0.423517	0.4002	0.416816	0.434607	0.421796	0.404779	0.430414	0.398279	0.463206	0.416484	0.517823	0.448716	0.412639
0.438192	0.475843	0.460208	0.474394	0.499854	0.473684	0.502417	0.557092	0.518283		0.520261	0.537478	0.488318	0.441017	0.494272	0.495425	0.476323	0.468224	0.421292	0.403952	0.453658	0.427739	0.468726	0.42482	0.43575
0.454515	0.450508	0.444674	0.462236	0.494434	0.472679	0.463775	0.545215	0.41205	0.520261		0.714239	0.476746	0.464672	0.483285	0.485437	0.486201	0.535843	0.432435	0.416809	0.44129	0.449801	0.433703	0.491831	0.434401
0.463106	0.476292	0.457521	0.450091	0.496858	0.501266	0.496273	0.54437	0.467048	0.537478	0.714239		0.524784	0.467286	0.486486	0.522924	0.513284	0.487731	0.446142	0.41592	0.43761	0.440111	0.484863	0.455528	0.446547
0.466148	0.47442	0.462387	0.432985	0.529154	0.465656	0.478616	0.474987	0.423517	0.488318	0.476746	0.524784		0.498406	0.561612	0.529543	0.473871	0.476407	0.397681	0.436313	0.417791	0.418486	0.484488	0.456573	0.422308
0.491714	0.49544	0.522343	0.46363	0.51668	0.427187	0.404407	0.427865	0.4002	0.441017	0.464672	0.467286	0.498406		0.897156	0.530068	0.45759	0.469705	0.482613	0.454575	0.450594	0.433959	0.4364	0.478452	0.475149
0.478726	0.492605	0.486553	0.469328	0.513309	0.437031	0.482818	0.436979	0.416816	0.494272	0.483285	0.486486	0.561612	0.897156		0.491872	0.504589	0.461755	0.49458	0.458866	0.442001	0.421121	0.459741	0.481941	0.488797
0.459625	0.518609	0.439689	0.411662	0.46264	0.495911	0.499774	0.499985	0.434607	0.495425	0.485437	0.522924	0.529543	0.530068	0.491872		0.549531	0.496642	0.484552	0.422686	0.450074	0.45699	0.427345	0.487653	0.434808
0.466569	0.458288	0.467341	0.445283	0.426062	0.45713	0.488228	0.478975	0.421796	0.476323	0.486201	0.513284	0.473871	0.45759	0.504589	0.549531		0.491558	0.506848	0.50316	0.459017	0.513668	0.473459	0.532274	0.523662
0.504598	0.481706	0.561653	0.482041	0.536233	0.469972	0.425717	0.506935	0.404779	0.468224	0.535843	0.487731	0.476407	0.469705	0.461755	0.496642	0.491558		0.665549	0.455007	0.411206	0.538857	0.480143	0.523257	0.575893
0.493934	0.564236	0.52108	0.403127	0.489979	0.454452	0.425427	0.49396	0.430414	0.421292	0.432435	0.446142	0.397681	0.482613	0.49458	0.484552	0.506848	0.665549		0.581671	0.449097	0.517446	0.493488	0.468533	0.522682
0.471874	0.479268	0.452723	0.414446	0.43026	0.427802	0.391749	0.45853	0.398279	0.403952	0.416809	0.41592	0.436313	0.454575	0.458866	0.422686	0.50316	0.455007	0.581671		0.518468	0.513019	0.570865	0.571102	0.52356
0.429021	0.412958	0.442376	0.409743	0.436078	0.494844	0.439573	0.453195	0.463206	0.453658	0.44129	0.43761	0.417791	0.450594	0.442001	0.450074	0.459017	0.411206	0.449097	0.518468		0.546177	0.584543	0.520094	0.498227
0.467192	0.487285	0.434661	0.446867	0.454308	0.43381	0.418331	0.509421	0.416484	0.427739	0.449801	0.440111	0.418486	0.433959	0.421121	0.45699	0.513668	0.538857	0.517446	0.513019	0.546177		0.540082	0.510633	0.535189
0.464376	0.460257	0.406231	0.402382	0.443	0.522197	0.474469	0.502284	0.517823	0.468726	0.433703	0.484863	0.484488	0.4364	0.459741	0.427345	0.473459	0.480143	0.493488	0.570865	0.584543	0.540082		0.578582	0.502606
0.468413	0.485992	0.457634	0.45633	0.456311	0.462704	0.435063	0.49942	0.448716	0.42482	0.491831	0.455528	0.456573	0.478452	0.481941	0.487653	0.532274	0.523257	0.468533	0.571102	0.520094	0.510633	0.578582		0.595816
0.460255	0.492625	0.49724	0.462732	0.461997	0.458637	0.457169	0.490746	0.412639	0.43575	0.434401	0.446547	0.422308	0.475149	0.488797	0.434808	0.523662	0.575893	0.522682	0.52356	0.498227	0.535189	0.502606	0.595816

## Sheet: Fig2a_Heterogeneity_AdenomaG
	0.557425	0.450692	0.444238	0.46187	0.445627	0.415652	0.4496	0.428151	0.432516	0.433323	0.461101	0.454284	0.496106	0.484394	0.511384	0.50989	0.516436	0.464122	0.476433	0.449868	0.49045	0.474682	0.511834	0.524871
0.557425		0.405062	0.428614	0.467021	0.437552	0.450913	0.488695	0.473857	0.45772	0.458449	0.503737	0.501252	0.516263	0.469498	0.475041	0.450955	0.471942	0.52269	0.478002	0.450178	0.49445	0.451823	0.486527	0.479148
0.450692	0.405062		0.414158	0.518511	0.409025	0.417792	0.494985	0.414868	0.446353	0.456934	0.451303	0.463074	0.426624	0.43902	0.462889	0.422216	0.514284	0.477056	0.425519	0.413519	0.422967	0.429683	0.417944	0.426154
0.444238	0.428614	0.414158		0.583217	0.388971	0.402743	0.470932	0.434986	0.461954	0.464529	0.454682	0.47115	0.452384	0.427592	0.428074	0.4682	0.455071	0.453034	0.477077	0.438692	0.469731	0.395188	0.428546	0.442453
0.46187	0.467021	0.518511	0.583217		0.461635	0.489437	0.5143	0.508972	0.486223	0.5126	0.502826	0.472149	0.501777	0.475774	0.473453	0.485681	0.509914	0.520804	0.465828	0.44681	0.422448	0.444901	0.454668	0.511649
0.445627	0.437552	0.409025	0.388971	0.461635		0.619688	0.466475	0.494978	0.438837	0.435779	0.483897	0.460411	0.424776	0.44078	0.448961	0.43201	0.42228	0.409316	0.399801	0.472412	0.416649	0.503396	0.456899	0.40806
0.415652	0.450913	0.417792	0.402743	0.489437	0.619688		0.482648	0.446787	0.463169	0.44145	0.449297	0.457629	0.423632	0.421736	0.497985	0.40827	0.436298	0.394264	0.424485	0.485185	0.429763	0.506664	0.459183	0.437149
0.4496	0.488695	0.494985	0.470932	0.5143	0.466475	0.482648		0.45057	0.549128	0.525397	0.500869	0.519102	0.505289	0.439355	0.493464	0.477193	0.556993	0.523102	0.48745	0.492371	0.483368	0.488061	0.49121	0.485008
0.428151	0.473857	0.414868	0.434986	0.508972	0.494978	0.446787	0.45057		0.504743	0.427423	0.422791	0.405089	0.385801	0.444634	0.43711	0.40815	0.447834	0.418737	0.428141	0.481319	0.409662	0.507709	0.461663	0.430425
0.432516	0.45772	0.446353	0.461954	0.486223	0.438837	0.463169	0.549128	0.504743		0.547804	0.507387	0.490925	0.478238	0.455696	0.47278	0.436511	0.479754	0.428284	0.431043	0.46133	0.435984	0.453148	0.432247	0.44492
0.433323	0.458449	0.456934	0.464529	0.5126	0.435779	0.44145	0.525397	0.427423	0.547804		0.808125	0.50486	0.504172	0.47436	0.488182	0.45689	0.460305	0.435595	0.423427	0.442147	0.420934	0.445933	0.438483	0.468591
0.461101	0.503737	0.451303	0.454682	0.502826	0.483897	0.449297	0.500869	0.422791	0.507387	0.808125		0.471312	0.539221	0.476619	0.486473	0.469687	0.439015	0.453371	0.431928	0.436484	0.434862	0.45564	0.441219	0.475669
0.454284	0.501252	0.463074	0.47115	0.472149	0.460411	0.457629	0.519102	0.405089	0.490925	0.50486	0.471312		0.501944	0.505472	0.500466	0.444013	0.42852	0.417571	0.430806	0.452109	0.406526	0.436318	0.427727	0.457651
0.496106	0.516263	0.426624	0.452384	0.501777	0.424776	0.423632	0.505289	0.385801	0.478238	0.504172	0.539221	0.501944		0.847677	0.464892	0.502876	0.411377	0.494707	0.471019	0.439122	0.465687	0.429283	0.447139	0.491158
0.484394	0.469498	0.43902	0.427592	0.475774	0.44078	0.421736	0.439355	0.444634	0.455696	0.47436	0.476619	0.505472	0.847677		0.485909	0.481187	0.438267	0.463599	0.482129	0.478232	0.420891	0.458631	0.487348	0.482861
0.511384	0.475041	0.462889	0.428074	0.473453	0.448961	0.497985	0.493464	0.43711	0.47278	0.488182	0.486473	0.500466	0.464892	0.485909		0.560956	0.481091	0.478082	0.495061	0.497277	0.467479	0.506446	0.474245	0.484068
0.50989	0.450955	0.422216	0.4682	0.485681	0.43201	0.40827	0.477193	0.40815	0.436511	0.45689	0.469687	0.444013	0.502876	0.481187	0.560956		0.491476	0.439775	0.484316	0.4592	0.513281	0.45623	0.477209	0.488696
0.516436	0.471942	0.514284	0.455071	0.509914	0.42228	0.436298	0.556993	0.447834	0.479754	0.460305	0.439015	0.42852	0.411377	0.438267	0.481091	0.491476		0.629546	0.530299	0.461331	0.476618	0.425831	0.536192	0.530428
0.464122	0.52269	0.477056	0.453034	0.520804	0.409316	0.394264	0.523102	0.418737	0.428284	0.435595	0.453371	0.417571	0.494707	0.463599	0.478082	0.439775	0.629546		0.49549	0.441109	0.487293	0.469888	0.465853	0.474206
0.476433	0.478002	0.425519	0.477077	0.465828	0.399801	0.424485	0.48745	0.428141	0.431043	0.423427	0.431928	0.430806	0.471019	0.482129	0.495061	0.484316	0.530299	0.49549		0.54374	0.545783	0.517053	0.544157	0.521588
0.449868	0.450178	0.413519	0.438692	0.44681	0.472412	0.485185	0.492371	0.481319	0.46133	0.442147	0.436484	0.452109	0.439122	0.478232	0.497277	0.4592	0.461331	0.441109	0.54374		0.53267	0.55441	0.504825	0.48852
0.49045	0.49445	0.422967	0.469731	0.422448	0.416649	0.429763	0.483368	0.409662	0.435984	0.420934	0.434862	0.406526	0.465687	0.420891	0.467479	0.513281	0.476618	0.487293	0.545783	0.53267		0.497822	0.476801	0.547877
0.474682	0.451823	0.429683	0.395188	0.444901	0.503396	0.506664	0.488061	0.507709	0.453148	0.445933	0.45564	0.436318	0.429283	0.458631	0.506446	0.45623	0.425831	0.469888	0.517053	0.55441	0.497822		0.512719	0.495
0.511834	0.486527	0.417944	0.428546	0.454668	0.456899	0.459183	0.49121	0.461663	0.432247	0.438483	0.441219	0.427727	0.447139	0.487348	0.474245	0.477209	0.536192	0.465853	0.544157	0.504825	0.476801	0.512719		0.573215
0.524871	0.479148	0.426154	0.442453	0.511649	0.40806	0.437149	0.485008	0.430425	0.44492	0.468591	0.475669	0.457651	0.491158	0.482861	0.484068	0.488696	0.530428	0.474206	0.521588	0.48852	0.547877	0.495	0.573215

## Sheet: Fig2a_Heterogeneity_LUAD
	0.566119	0.462364	0.463848	0.454043	0.466939	0.470323	0.482156	0.455671	0.492434	0.48891	0.47755	0.511578	0.502634	0.507418	0.489789	0.485585	0.4889	0.489682	0.48304	0.474205	0.456573	0.490012	0.482128	0.479806
0.566119		0.479268	0.455895	0.477255	0.455393	0.465792	0.510568	0.473391	0.506323	0.503672	0.506909	0.536617	0.529648	0.527346	0.509675	0.484214	0.50049	0.522818	0.493516	0.472212	0.470298	0.461834	0.473845	0.497216
0.462364	0.479268		0.458167	0.475776	0.457061	0.445228	0.501	0.437966	0.500731	0.492702	0.481174	0.506607	0.500298	0.508183	0.489292	0.477894	0.511096	0.49524	0.486718	0.461571	0.46869	0.465173	0.47247	0.482545
0.463848	0.455895	0.458167		0.565806	0.470554	0.442148	0.482274	0.44505	0.468143	0.473883	0.470926	0.472205	0.482998	0.471538	0.454645	0.457902	0.459849	0.46163	0.46249	0.480372	0.475733	0.469588	0.461846	0.468302
0.454043	0.477255	0.475776	0.565806		0.471582	0.48323	0.522571	0.465282	0.480755	0.493792	0.493814	0.477005	0.504006	0.506194	0.475588	0.461364	0.487265	0.452653	0.469682	0.472528	0.491224	0.467212	0.480287	0.468247
0.466939	0.455393	0.457061	0.470554	0.471582		0.697146	0.496593	0.492696	0.493869	0.481126	0.500009	0.481501	0.461825	0.473972	0.470482	0.465513	0.437001	0.447905	0.448487	0.507339	0.470596	0.490657	0.484442	0.455291
0.470323	0.465792	0.445228	0.442148	0.48323	0.697146		0.522534	0.471452	0.471817	0.481257	0.492089	0.472192	0.460136	0.487602	0.483861	0.460421	0.451628	0.444199	0.448912	0.484501	0.442805	0.469553	0.479593	0.459995
0.482156	0.510568	0.501	0.482274	0.522571	0.496593	0.522534		0.478432	0.537397	0.544927	0.531432	0.507159	0.511386	0.504067	0.491375	0.478791	0.497159	0.461094	0.451621	0.471087	0.452645	0.469176	0.481684	0.489698
0.455671	0.473391	0.437966	0.44505	0.465282	0.492696	0.471452	0.478432		0.516767	0.452809	0.461913	0.453924	0.444873	0.476192	0.457493	0.447511	0.437797	0.425511	0.432674	0.475088	0.449815	0.466561	0.447436	0.453699
0.492434	0.506323	0.500731	0.468143	0.480755	0.493869	0.471817	0.537397	0.516767		0.523625	0.538641	0.512056	0.500391	0.519206	0.493021	0.467476	0.463647	0.447253	0.458823	0.473136	0.459162	0.45296	0.464122	0.476031
0.48891	0.503672	0.492702	0.473883	0.493792	0.481126	0.481257	0.544927	0.452809	0.523625		0.846707	0.524782	0.515934	0.527704	0.498187	0.470881	0.493829	0.480976	0.449105	0.466002	0.462232	0.472323	0.460068	0.475829
0.47755	0.506909	0.481174	0.470926	0.493814	0.500009	0.492089	0.531432	0.461913	0.538641	0.846707		0.535649	0.51013	0.511646	0.506819	0.485278	0.47909	0.483353	0.45096	0.487565	0.473721	0.49195	0.469508	0.479822
0.511578	0.536617	0.506607	0.472205	0.477005	0.481501	0.472192	0.507159	0.453924	0.512056	0.524782	0.535649		0.594412	0.610753	0.532428	0.502124	0.495013	0.48393	0.458427	0.489825	0.464071	0.480599	0.475078	0.503348
0.502634	0.529648	0.500298	0.482998	0.504006	0.461825	0.460136	0.511386	0.444873	0.500391	0.515934	0.51013	0.594412		0.918043	0.491329	0.493341	0.507106	0.509468	0.480238	0.468508	0.462513	0.456291	0.466683	0.506719
0.507418	0.527346	0.508183	0.471538	0.506194	0.473972	0.487602	0.504067	0.476192	0.519206	0.527704	0.511646	0.610753	0.918043		0.527239	0.50389	0.517763	0.49466	0.474386	0.472065	0.466408	0.47336	0.477232	0.493905
0.489789	0.509675	0.489292	0.454645	0.475588	0.470482	0.483861	0.491375	0.457493	0.493021	0.498187	0.506819	0.532428	0.491329	0.527239		0.591931	0.540617	0.506195	0.468146	0.48461	0.481605	0.483066	0.498696	0.509432
0.485585	0.484214	0.477894	0.457902	0.461364	0.465513	0.460421	0.478791	0.447511	0.467476	0.470881	0.485278	0.502124	0.493341	0.50389	0.591931		0.555984	0.508414	0.484275	0.488029	0.492245	0.499749	0.499745	0.49922
0.4889	0.50049	0.511096	0.459849	0.487265	0.437001	0.451628	0.497159	0.437797	0.463647	0.493829	0.47909	0.495013	0.507106	0.517763	0.540617	0.555984		0.684553	0.534934	0.484683	0.517149	0.516107	0.511932	0.591545
0.489682	0.522818	0.49524	0.46163	0.452653	0.447905	0.444199	0.461094	0.425511	0.447253	0.480976	0.483353	0.48393	0.509468	0.49466	0.506195	0.508414	0.684553		0.565645	0.500127	0.527456	0.538795	0.52526	0.575555
0.48304	0.493516	0.486718	0.46249	0.469682	0.448487	0.448912	0.451621	0.432674	0.458823	0.449105	0.45096	0.458427	0.480238	0.474386	0.468146	0.484275	0.534934	0.565645		0.504899	0.544474	0.527994	0.548195	0.545679
0.474205	0.472212	0.461571	0.480372	0.472528	0.507339	0.484501	0.471087	0.475088	0.473136	0.466002	0.487565	0.489825	0.468508	0.472065	0.48461	0.488029	0.484683	0.500127	0.504899		0.552061	0.533653	0.5153	0.507919
0.456573	0.470298	0.46869	0.475733	0.491224	0.470596	0.442805	0.452645	0.449815	0.459162	0.462232	0.473721	0.464071	0.462513	0.466408	0.481605	0.492245	0.517149	0.527456	0.544474	0.552061		0.587224	0.54739	0.566439
0.490012	0.461834	0.465173	0.469588	0.467212	0.490657	0.469553	0.469176	0.466561	0.45296	0.472323	0.49195	0.480599	0.456291	0.47336	0.483066	0.499749	0.516107	0.538795	0.527994	0.533653	0.587224		0.599496	0.565191
0.482128	0.473845	0.47247	0.461846	0.480287	0.484442	0.479593	0.481684	0.447436	0.464122	0.460068	0.469508	0.475078	0.466683	0.477232	0.498696	0.499745	0.511932	0.52526	0.548195	0.5153	0.54739	0.599496		0.603551
0.479806	0.497216	0.482545	0.468302	0.468247	0.455291	0.459995	0.489698	0.453699	0.476031	0.475829	0.479822	0.503348	0.506719	0.493905	0.509432	0.49922	0.591545	0.575555	0.545679	0.507919	0.566439	0.565191	0.603551

[truncated: 9 more sheets: Fig2b, Fig2c, Fig2d, Fig2e, Fig2f, Fig2g, Fig2h, Fig2i, Fig2j]
