# Supplementary material for: Tracing the evolution of single-cell 3D genomes in Kras-driven cancers
Source: Nat Genet. 2025 Aug 18;57(12):3075–87. doi: 10.1038/s41588-025-02297-w (PMC12695640; doi:10.1038/s41588-025-02297-w)
Supplement: Supplementary file 6 — Statistical source data. [file 41588_2025_2297_MOESM6_ESM.xlsx]

## Sheet: Fig3a
Normalized mean inter-loci distance of Xa	Normalized mean inter-loci distance of Xi
0.556257	0.724027		p value calculation:
0.582346	0.858768		[p1,stats1] = vartestn([Mean_Xa',Mean_Xi'],'TestType','LeveneAbsolute','Display','off')
0.749268	1.01724
0.789051	1.06919			Standard deviation
0.717758	1.09039		Xa	0.2118
0.76796	1.01753		Xi	0.0879
0.770975	1.17707
0.847548	1.13674
0.816295	1.13814
0.868139	1.15454
0.924176	1.09233
0.839438	1.12251
0.819818	1.02292
0.888451	1.07169
0.930833	1.10144
0.956935	1.06539
1.026	1.16406
1.05758	1.08407
0.957393	1.04457
0.926973	1.12458
0.994893	1.09622
1.02342	1.08133
1.07319	1.10292
1.11855	1.15105
1.12523	1.10645
1.16856	1.10156
1.18267	1.10708
1.20855	1.11236
1.25761	1.1812
1.20107	1.16478
1.22615	1.11932
1.20987	1.20049
1.26021	1.1223
1.24206	1.17131
1.23059	1.15025
1.25373	1.11883
1.25021	1.09286
1.20786	1.08237
1.14592	1.1192
0.602443	0.769564
0.662227	0.936642
0.811418	0.941751
0.676271	1.05816
0.710834	0.930378
0.807974	1.00055
0.804674	0.985741
0.792536	1.01686
0.907018	1.00726
0.959912	1.03406
0.9264	1.06353
0.8484	0.934508
0.825152	0.960551
1.00993	1.00347
1.0241	0.969973
1.11764	1.09109
1.14971	0.980329
1.02372	0.974123
1.03966	1.00941
1.09536	1.00655
1.13405	1.03844
1.12404	0.995968
1.24379	1.08244
1.18843	1.05835
1.23406	1.02721
1.27759	1.04956
1.29075	1.05106
1.30507	1.09371
1.3011	1.06124
1.3028	1.0899
1.29456	1.14494
1.3475	1.05375
1.33611	1.12188
1.32519	1.14453
1.28335	0.990286
1.28825	0.984809
1.25311	1.04091
1.24197	1.10001
0.673701	0.793159
0.753348	0.912037
0.692861	0.91066
0.76225	0.870309
0.718468	0.98482
0.840008	1.03816
0.814968	1.04776
0.866137	1.03566
0.954464	1.037
0.893772	1.07831
0.854455	1.02862
0.902145	0.983135
1.008	1.04411
1.05304	1.0387
1.12298	1.0413
1.14466	0.93378
1.01995	0.979005
1.06068	0.982472
1.04855	1.01407
1.11796	1.03561
1.10177	1.02714
1.19008	1.01728
1.1387	1.06376
1.17231	1.04011
1.1778	1.01389
1.24542	1.05528
1.26568	1.04388
1.2427	1.01396
1.19225	1.01726
1.18516	1.13204
1.30334	1.09134
1.27221	1.08654
1.24591	1.09153
1.26111	0.992257
1.24294	0.992522
1.2041	1.01991
1.12874	1.11278
0.724839	0.849535
0.648507	0.890967
0.77076	0.941521
0.82299	1.02684
0.964364	1.0379
0.934081	1.03444
1.00448	0.985672
1.07827	1.03838
1.01414	1.0869
0.966888	1.01387
0.992323	1.03082
1.09313	1.02804
1.11065	1.00101
1.17339	1.055
1.26196	0.975914
1.1115	0.986281
1.15009	1.00053
1.18273	0.974526
1.23572	0.98269
1.17513	1.01506
1.32425	1.06838
1.27707	1.0294
1.26367	1.03167
1.29351	1.00994
1.31866	1.01849
1.35166	1.08155
1.36719	1.10352
1.30913	1.08582
1.30707	1.1085
1.38207	1.07083
1.37541	1.13386
1.34948	1.10051
1.38728	1.07461
1.34877	1.1053
1.3179	1.15703
1.28163	1.13138
0.595639	0.792699
0.765194	0.9232
0.793487	1.01395
0.949792	0.954552
0.951076	0.967709
0.978967	0.979015
1.08057	0.999818
1.04752	0.994257
0.98101	0.94507
1.03308	0.957748
1.07528	0.953568
1.10003	0.968153
1.19383	1.0153
1.23542	0.962438
1.11357	0.998807
1.15271	1.02906
1.15494	1.00731
1.20719	0.9929
1.22637	0.932076
1.30602	0.981382
1.25305	0.989241
1.23994	0.973899
1.3309	1.01818
1.34823	1.00431
1.37958	1.10339
1.35569	1.08556
1.30703	1.05325
1.31907	1.09762
1.40336	1.02576
1.36589	1.08398
1.39134	1.12661
1.4111	1.01295
1.34741	1.06356
1.35311	1.12082
1.2973	1.09477
0.595473	0.900319
0.665429	1.04058
0.8001	1.02362
0.812433	0.988237
0.916554	0.994277
0.96153	0.998308
0.953596	1.08415
0.913285	0.988955
0.934598	0.992582
1.06266	1.00817
1.07537	1.06198
1.18944	1.09073
1.22754	0.972377
1.09714	0.987203
1.13265	1.0058
1.15987	1.00284
1.20281	1.04789
1.19381	0.989654
1.28722	1.00718
1.27937	1.05323
1.26982	1.03415
1.31364	1.00394
1.32297	0.999886
1.39733	1.04998
1.35899	1.05904
1.31961	1.05354
1.2923	1.09495
1.35327	1.01974
1.32161	1.04958
1.35957	1.05398
1.38557	1.03603
1.37684	1.04435
1.32117	1.1321
1.23365	1.05298
0.520441	0.87262
0.678608	0.930856
0.706896	0.928671
0.776788	0.973466
0.861792	0.98242
0.894997	1.05472
0.816411	1.00129
0.799547	0.89021
0.920329	0.934882
0.950169	0.944821
1.0444	1.00267
1.08533	0.863055
0.980339	0.935792
0.996904	0.939866
1.07339	1.01526
1.0813	0.980348
1.07638	0.986523
1.16723	1.03872
1.16534	1.04798
1.18802	0.957242
1.24979	1.0721
1.25468	0.992444
1.3169	0.996411
1.25138	1.02238
1.23625	1.00168
1.24213	1.09855
1.33317	0.998749
1.28965	1.09077
1.31883	1.08734
1.32791	0.997252
1.31848	1.03413
1.26608	1.0724
1.21547	1.03633
0.699795	0.92302
0.72141	1.01771
0.786738	0.985256
0.853151	1.05355
0.926759	1.07421
0.851729	1.05065
0.857958	1.00671
1.00302	1.05176
1.05116	1.08586
1.1414	1.06453
1.19704	0.987175
1.09003	0.997783
1.09936	0.968314
1.10074	0.977875
1.16674	1.06461
1.14815	1.09547
1.24854	1.08688
1.2507	1.10068
1.28171	1.07954
1.29637	1.08155
1.30902	1.07794
1.35713	1.15957
1.30515	1.11986
1.30051	1.08848
1.29008	1.14884
1.36597	1.05521
1.34155	1.09942
1.36843	1.0874
1.36713	1.06674
1.38432	1.109
1.31944	1.08537
1.20932	1.13784
0.591143	0.830132
0.736119	0.916537
0.851447	0.97554
0.887346	1.01241
0.797755	0.96555
0.768998	0.977828
0.965106	1.02298
1.02391	0.962375
1.1243	1.02165
1.09152	0.975211
1.00219	1.00264
1.03585	0.986141
1.08625	1.03623
1.1292	1.01071
1.12329	0.945672
1.19094	1.00357
1.16079	1.01969
1.15362	0.954038
1.21852	0.950982
1.23338	1.02854
1.3048	1.02055
1.27577	1.09124
1.27109	1.06517
1.26943	1.09013
1.32649	1.02756
1.30011	1.0385
1.35628	1.07723
1.32378	1.04544
1.3275	1.05219
1.26763	1.07787
1.13603	1.08911
0.566392	0.744754
0.715673	0.896025
0.739382	1.0238
0.686543	0.934891
0.709989	1.02166
0.886134	1.01887
0.967808	0.970026
1.0888	0.912127
1.04823	0.920551
0.938114	0.955962
1.0107	1.0214
1.05015	0.980238
1.04533	1.0044
1.06903	0.962876
1.14372	1.00495
1.08675	1.00572
1.14157	0.877218
1.15873	0.91982
1.19873	1.01999
1.26801	1.08673
1.22537	1.12414
1.18792	1.13973
1.2207	1.03426
1.28584	1.0079
1.26697	1.0505
1.30745	1.11842
1.27992	1.12082
1.32369	1.10206
1.28188	1.09704
1.16975	1.10146
0.621876	0.800333
0.648059	0.91851
0.620457	0.910832
0.641047	0.947382
0.773141	0.940779
0.845783	0.949306
0.952112	0.879669
0.958253	0.892548
0.886086	0.958455
0.906734	0.989556
0.916447	0.986165
0.952068	0.986738
1.00428	0.933883
1.0841	0.935581
1.06863	0.905439
1.11918	0.931084
1.08756	0.910674
1.19449	0.977963
1.23886	1.07957
1.16169	1.1201
1.13477	1.14865
1.17999	1.06611
1.25841	0.925004
1.22806	1.05043
1.25907	1.0739
1.23609	1.09845
1.27848	1.13389
1.25545	1.06871
1.13116	1.12028
0.71736	0.874859
0.678755	0.871097
0.711204	0.967191
0.856692	0.99436
0.921944	0.977184
1.01749	0.892966
0.996398	0.946438
0.922681	1.03708
0.955927	1.02328
0.98911	1.07364
1.01226	0.955865
1.02172	0.889824
1.09094	0.967549
1.0295	0.946295
1.09518	0.913723
1.05888	0.918099
1.14836	0.971198
1.21076	1.07202
1.17512	1.10844
1.16229	1.10156
1.18422	1.03562
1.26688	0.989618
1.21034	1.04401
1.22135	1.07512
1.20018	1.07034
1.2662	1.06829
1.24639	1.10976
1.06083	1.08988
0.577351	0.923001
0.65761	1.03469
0.766768	1.0312
0.824753	1.01421
0.932506	1.00052
0.924797	1.01768
0.853865	1.03785
0.915838	1.0493
0.910149	1.05736
0.915445	0.989697
0.941524	0.987132
0.973849	1.01656
0.971699	0.983477
0.979796	0.934593
0.960771	0.951428
1.16277	1.01173
1.15499	1.08585
1.10101	1.14323
1.08912	1.1239
1.08873	1.11361
1.1784	1.04556
1.18348	1.13527
1.18842	1.08024
1.18003	1.06954
1.14026	1.15336
1.14788	1.16335
1.05788	1.0948
0.527025	0.8286
0.768647	0.988505
0.829848	0.9046
0.928267	1.01422
0.938262	0.947972
0.831354	0.964358
0.885849	1.02732
0.874068	1.04587
0.934477	0.96114
0.979021	0.9694
1.06821	0.977032
1.01881	0.972921
1.05771	0.976132
1.06248	0.973241
1.2082	0.952831
1.25089	1.09408
1.17739	1.09391
1.16776	1.13681
1.19417	1.10144
1.2647	1.04662
1.22105	1.06751
1.2489	1.0882
1.23167	1.034
1.23441	1.09828
1.20635	1.10003
1.11959	1.09009
0.795318	0.921747
0.846107	0.931451
0.940531	0.952068
0.976469	0.86255
0.820108	0.901937
0.899189	0.951097
0.970826	1.00161
0.991768	0.99028
1.04307	0.991624
1.12905	1.03647
1.09218	1.01042
1.09527	0.96724
1.10539	0.994947
1.18997	1.00456
1.26635	1.03301
1.19616	1.04621
1.20109	1.06294
1.21048	1.09403
1.22028	0.989104
1.21827	1.07554
1.26345	1.06959
1.22042	0.986239
1.24454	1.05876
1.21681	1.04974
1.08183	1.06354
0.456645	0.786945
0.640372	0.922833
0.651889	0.838546
0.621583	0.980221
0.621963	0.961661
0.685362	1.04706
0.739138	0.98982
0.755148	0.924792
0.84105	0.988518
0.862515	0.988125
0.877932	0.965971
0.963738	1.04517
0.99776	0.974979
1.0101	1.08189
0.956595	1.06905
0.973426	1.05081
1.00606	1.13894
1.11166	1.0469
1.06391	1.0745
1.11794	1.13354
1.0861	1.05057
1.06574	1.08696
1.08001	1.05907
1.00192	1.09018
0.525111	0.867224
0.568706	0.780476
0.588764	0.845799
0.618957	0.99035
0.709407	1.0135
0.688801	0.928025
0.756202	0.896943
0.815795	0.950921
0.838205	0.928634
0.865017	0.896889
0.947381	0.942593
0.968797	0.921034
1.00834	1.01246
0.965462	1.0339
0.999103	0.982118
0.994947	1.0723
1.09983	1.00053
1.06418	1.07868
1.09919	1.0929
1.08958	1.05646
1.07869	1.05643
1.07774	1.08543
1.00197	1.07758
0.588978	0.766652
0.598713	0.961198
0.649614	0.986467
0.742805	1.03009
0.727035	0.978167
0.78375	0.900098
0.863105	0.961781
0.862861	0.91152
0.85157	0.906178
0.920479	0.986722
1.03462	0.952395
1.02191	1.06114
0.9938	1.051
0.997644	1.06226
1.0305	1.00801
1.14747	0.969472
1.07804	1.03572
1.13718	1.11412
1.10953	1.02835
1.04588	1.0994
1.05095	1.02851
0.992494	1.02297
0.49763	0.798225
0.627181	0.913654
0.667208	0.918201
0.642401	0.916328
0.690756	0.907736
0.776736	0.935608
0.765677	0.924418
0.780112	0.920598
0.876386	0.972203
0.891914	0.937293
0.948113	1.03726
0.895862	1.01824
0.90612	0.970103
0.918971	1.03593
1.09999	1.00372
1.04065	1.04984
1.07923	1.08538
1.04325	0.992441
1.0218	1.02688
1.03515	1.0225
0.990943	1.08645
0.566068	0.829304
0.623594	0.824205
0.61155	0.847135
0.686273	0.890507
0.799921	0.917522
0.788427	0.95644
0.741722	0.899485
0.877691	0.92085
0.886028	0.919368
0.964093	0.999779
0.898645	1.01198
0.911517	1.0435
0.939166	1.04217
1.05901	1.01068
1.02694	1.04989
1.06197	1.06894
1.02907	0.998609
1.00715	1.03991
1.01981	1.05135
0.990269	1.06044
0.539382	0.755229
0.539432	0.801613
0.696977	0.885188
0.83288	0.952722
0.846367	0.927536
0.85365	0.90608
0.89408	0.928607
0.909372	0.890949
0.978565	1.04578
0.927479	1.02419
0.966759	1.04522
0.978229	1.02831
1.11572	1.00159
1.05105	1.0153
1.10328	1.046
1.0736	1.00655
1.0776	1.08518
1.0416	1.023
1.0033	1.09237
0.550048	0.841128
0.697667	0.935684
0.790444	0.942872
0.850543	0.970637
0.860365	0.918499
0.934799	0.925113
0.989117	0.974418
1.03805	1.07824
0.931065	1.07456
0.958538	1.07432
0.978985	1.04957
1.0822	1.03134
1.06648	1.0274
1.10762	1.02894
1.08985	1.02326
1.09784	1.06473
1.08621	1.03326
1.04671	1.08136
0.607032	0.795621
0.794196	0.884699
0.825091	0.894322
0.831358	0.858492
0.874922	0.889061
0.900741	0.887242
0.965326	1.04466
0.897863	1.03479
0.924854	1.0356
0.876804	1.00624
1.03237	0.982911
0.983231	1.00065
1.04088	0.999414
1.01409	0.987886
1.00675	1.03589
1.02779	1.07736
1.03714	1.05564
0.739466	0.749219
0.764761	0.880875
0.738822	0.826032
0.794924	0.905382
0.830219	0.878269
0.861303	1.06862
0.824007	1.04913
0.796354	1.10302
0.7996	1.05588
0.954518	0.973504
0.90931	1.0253
0.942166	1.11229
0.949689	1.00359
0.912842	1.06946
0.94473	1.04806
0.965997	1.07118
0.577293	0.871423
0.654473	0.804469
0.764025	0.867692
0.823128	0.900672
0.846455	1.08544
0.73312	1.04277
0.814073	1.13006
0.796945	1.0633
0.984663	0.975113
0.924803	1.03917
0.988356	1.1354
0.931253	1.08187
0.969102	1.05322
0.999894	1.0674
0.977364	1.05635
0.514476	0.709364
0.730938	0.896954
0.78646	0.92036
0.79987	1.0906
0.748606	1.063
0.806496	1.07613
0.733634	1.03462
0.969531	0.955599
0.940638	1.06943
0.980295	1.04061
0.926947	1.08568
0.939565	1.07598
0.978127	1.05607
0.89294	1.08515
0.675894	0.813094
0.757031	0.857017
0.767921	1.0017
0.743312	1.02005
0.792859	1.04914
0.788269	0.955058
0.957783	0.894512
0.923934	0.999426
0.945901	1.02822
0.913238	1.02153
0.90386	1.01166
0.955711	0.989569
0.924883	0.983811
0.667986	0.802466
0.723722	1.0064
0.753556	0.9684
0.771046	0.978811
0.816943	0.939577
0.99082	0.914781
0.899728	0.942761
0.93332	0.977176
0.929214	1.01283
0.941491	1.01684
0.961449	1.00318
0.927405	1.05389
0.624191	1.02573
0.732148	1.01713
0.840957	1.02648
0.834147	1.02184
0.948255	0.960026
0.940572	0.983687
1.01063	1.06058
0.94622	1.01046
0.932429	1.03804
0.993301	1.10563
0.998722	1.07859
0.610557	0.820627
0.743722	0.932407
0.801254	0.943242
0.905243	0.906905
0.871246	0.884487
0.886578	0.924478
0.83826	0.849842
0.875521	0.868182
0.88867	0.95123
0.947733	0.954102
0.525173	0.819816
0.689939	0.929527
0.853114	0.889244
0.842521	0.876193
0.870013	0.860431
0.882036	0.843188
0.894179	0.798256
0.910531	0.864545
0.895246	0.90228
0.625807	0.851668
0.837888	0.866705
0.816293	0.862947
0.845583	0.829222
0.867545	0.833188
0.864262	0.823422
0.88127	0.890885
0.89954	0.909372
0.646954	0.81014
0.654404	0.782336
0.679247	0.781342
0.742462	0.872061
0.791281	0.943694
0.770129	0.887533
0.839556	0.901433
0.698315	0.752142
0.737449	0.783502
0.847193	0.859965
0.859473	0.854494
0.877022	0.808987
0.933064	0.874629
0.640342	0.717861
0.744887	0.82585
0.779329	0.821715
0.839546	0.775182
0.872448	0.865835
0.528168	0.792013
0.744336	0.79146
0.727826	0.837116
0.851218	0.850552
0.706368	0.742031
0.716819	0.862844
0.867499	0.834625
0.627374	0.779245
0.834962	0.799324
0.71595	0.815744

## Sheet: Fig3b
0.134188	0.14201	0.144192	0.144762	0.154703
0.109453	0.136561	0.132274	0.129569	0.1295
0.114376	0.145669	0.133909	0.134377	0.124039
0.132169	0.163254	0.156806	0.155162	0.145975
0.132749	0.160862	0.148202	0.1432	0.12541
0.098203	0.139602	0.124562	0.120111	0.115434
0.118637	0.140837	0.125489	0.126399	0.13093
0.107843	0.127339	0.128818	0.125306	0.123273
0.0913782	0.115795	0.119142	0.111256	0.114319
0.113648	0.135604	0.138919	0.135265	0.143829
0.112461	0.132079	0.130983	0.135585	0.130937
0.103217	0.138856	0.130313	0.131482	0.120884
0.0954335	0.121264	0.115614	0.11638	0.113466
0.115809	0.14758	0.140259	0.135846	0.134558
0.117889	0.142091	0.134963	0.134369	0.124909
0.106107	0.131198	0.132668	0.119613	0.108143
0.132182	0.15773	0.155452	0.149561	0.140737
0.112005	0.140565	0.118243	0.123409	0.124628
0.107288	0.127857	0.128523	0.128659	0.130951

## Sheet: Fig3c
0.0817369	0.103731	0.109424	0.205244
0.319232	0.273211	0.243403	0.242639
0.348915	0.227477	0.232503	0.117016
0.304735	0.246594	0.231395	0.143333
0.27712	0.158859	0.10933	-0.0820451
0.507477	0.343021	0.29053	0.233231
0.247471	0.081011	0.0914336	0.142245
0.239742	0.2564	0.216524	0.192932
0.341646	0.382758	0.283967	0.323139
0.254829	0.289668	0.251212	0.339781
0.231984	0.219955	0.269775	0.219454
0.427905	0.336301	0.349183	0.227941
0.345583	0.276751	0.286271	0.249688
0.349744	0.276348	0.230227	0.21648
0.269385	0.195138	0.188769	0.0834439
0.306229	0.322301	0.172859	0.0274289
0.254929	0.233943	0.178208	0.0904737
0.327674	0.0781945	0.139877	0.154063
0.253047	0.260542	0.262067	0.287541

## Sheet: Fig3d
0.68639	0.769355	0.722297	0.753988	0.706177
0.733711	0.78885	0.835978	0.83437	0.727826
0.707402	0.772819	0.807708	0.769087	0.744904
0.827735	0.817812	0.941397	0.869551	0.893085
0.907515	0.900388	0.943996	0.935518	0.891942
0.641301	0.660967	0.646323	0.782522	0.655642
0.71585	0.768045	0.759645	0.74865	0.739199
0.879848	0.90761	0.920027	0.924119	0.905207
0.733564	0.702302	0.805527	0.725679	0.704811
0.658229	0.700492	0.754212	0.730914	0.695861
0.81348	0.819551	0.832911	0.823101	0.812879
0.703502	0.739601	0.800637	0.69655	0.745359
0.686808	0.759428	0.723538	0.767842	0.7725
0.742533	0.765095	0.852243	0.801278	0.683829
0.721799	0.794833	0.783695	0.800298	0.723297
0.728993	0.714376	0.835322	0.824763	0.738978
0.755263	0.785356	0.875775	0.854365	0.801967
0.829636	0.831905	0.878571	0.860302	0.800639
0.714787	0.783371	0.760671	0.729171	0.73218

## Sheet: Fig3e
4.37634	3.7803	4.1751	4.20222	4.63316
4.20729	3.58979	4.04314	3.96178	4.51038
4.23926	3.09095	4.02052	4.04268	4.33802
4.38083	3.26402	4.05507	4.11295	4.53164
4.38019	3.7828	4.36232	4.01245	4.64792
4.46292	3.39682	4.40588	4.51217	4.65114
4.40498	3.76563	4.24298	4.31624	4.68796
4.47699	3.19244	4.2962	4.05592	4.62422
4.32244	3.6247	4.25131	4.12192	4.5577
4.5279	3.79971	4.15035	4.52775	4.64034
4.35233	3.66653	4.17351	4.09039	4.47446
4.41829	3.84755	4.2798	4.28475	4.62795
4.38207	3.74791	4.30073	4.29109	4.63097
4.27595	3.57619	4.04109	4.24815	4.51723
4.35353	3.45083	4.05005	4.07443	4.51303
4.28291	3.65728	4.33083	4.15623	4.50839
4.30688	3.57828	4.39054	4.1057	4.57866
4.41183	3.72333	4.25835	4.42825	4.68929
4.38084	3.52999	4.13655	4.39709	4.70905
4.36877	3.57278	4.35012	4.32435	4.65276
4.22589	2.91572	4.13115	4.0792	4.4343
4.2871	3.63404	4.21301	3.92258	4.51563
4.42538	3.69606	4.17211	4.15029	4.55992
4.3281	3.68756	4.12135	4.06948	4.54357
4.36254	3.27306	4.02238	4.06692	4.51826
4.50145	3.51843	4.20176	4.22788	4.53322
4.56462	3.7617	4.1973	4.42118	4.62621
4.51776	3.69775	4.00676	4.18259	4.5188
4.53007	3.54367	4.30698	4.3322	4.52428
4.52368	3.4678	4.28317	4.22867	4.61041
4.605	3.52364	4.39776	4.18615	4.44297
4.63058	4.05824	4.12321	4.42141	4.60799
4.45089	3.74503	4.0153	4.14783	4.56542
4.60844	3.52661	4.26588	4.316	4.57676
4.6371	4.13961	3.78242	4.01721	4.51479
4.49844	3.83568	4.22372	4.16367	4.56946
4.73469	3.78601	4.54094	4.36651	4.66362
4.45693	3.2032	4.05775	4.18157	4.53151
4.41275	3.54221	4.10659	4.32219	4.41953
4.4699	3.60371	4.0598	4.01253	4.57153
4.54005	3.64003	4.01665	4.06833	4.50839
4.45658	3.57209	3.98749	4.14922	4.43257
4.55716	3.42008	4.11249	3.9496	4.40965
4.52925	3.92233	4.20694	4.14781	4.60558
4.59079	3.74715	4.21835	4.23085	4.48774
4.50321	3.47381	4.07699	4.07526	4.53872
4.49018	3.35977	3.95409	4.03932	4.58382
4.5134	3.85522	4.29304	4.30846	4.5299
4.50525	3.80353	4.26189	4.30497	4.49416
4.61746	3.70345	4.16562	4.24696	4.53419
4.61532	4.03934	4.25997	3.96946	4.56927
4.47773	3.88114	4.44773	3.95093	4.61529
4.49276	4.68775	4.48729	4.22468	4.64415
4.6231	4.06146	4.30185	4.00322	4.57993
4.35983	3.62485	4.29657	3.74046	4.46728
4.52732	4.10534	4.39509	4.07119	4.58759
4.46282	3.73029	4.31659	4.00658	4.56092
4.52622	4.23053	4.35959	3.86147	4.52781
4.47688	4.075	4.25293	4.01472	4.65257
4.59873	3.52182	4.26895	3.96431	4.6787
4.61404	3.8853	4.2209	3.88714	4.72612
4.50313	4.21284	4.19529	4.3002	4.66181
4.43774	4.25721	4.13241	4.01787	4.60583
4.47657	3.66879	3.95092	4.00688	4.65262
4.43059	3.43855	4.3533	4.11624	4.47463
4.26665	3.99886	4.07461	3.98139	4.51921
4.30887	3.79002	3.99708	3.80806	4.36569
4.3422	4.21352	4.05069	3.96758	4.3486
4.41945	3.81283	4.25073	3.96915	4.60727
4.54611	4.3975	4.20324	3.8904	4.46035
4.55012	4.50385	3.97056	4.25007	4.59863
4.49982	4.16093	3.86546	4.20192	4.47662
4.317	4.51262	3.91297	4.18353	4.44898
4.5502	4.12858	3.96038	4.2471	4.47628
4.57428	4.09846	4.03455	4.38696	4.499
4.64825	4.45586	3.73367	4.48528	4.58036
4.8041	4.26526	4.25603	4.48397	4.63278
4.4368	4.56764	3.94787	4.26971	4.51397
4.50491	4.32378	3.86261	4.08744	4.44085
4.4475	4.28354	3.87696	4.19556	4.38378
4.47684	3.84095	3.89064	4.03524	4.35679
4.45801	4.14646	4.00807	4.4565	4.54607
4.38824	4.07761	3.77534	4.23664	4.46949
4.28707	4.32122	3.86356	4.11448	4.44419
4.35554	3.91255	3.8618	4.09851	4.51641
4.2382	3.80246	3.69539	4.42972	4.46681
4.32295	4.16722	3.86476	4.03925	4.42283
4.2681	4.21917	3.88006	4.02773	4.41486
4.33269	4.25114	3.91088	3.90854	4.54006
4.43984	4.13012	4.3283	4.56688	4.61854
4.56518	3.66856	4.07248	4.24057	4.64734
4.48593	4.22231	4.36177	4.07598	4.54484
4.45556	3.94923	4.22164	4.39779	4.55077
4.50931	4.31972	4.35596	4.54627	4.50448
4.42122	3.75965	4.00382	4.17318	4.60405
4.3829	4.60118	4.20997	4.75522	4.48526
4.53706	4.21655	4.02792	4.47978	4.56706
4.49674	3.6944	4.10354	4.02188	4.46013
4.35155	4.03931	4.10873	3.94252	4.47784
4.46513	3.78568	4.10689	4.33687	4.5325
4.3379	4.05071	4.17537	4.31688	4.42519
4.40983	3.92918	4.30835	4.24824	4.52891
4.41758	3.82509	3.95124	4.27837	4.52373
4.29185	3.99874	3.96297	4.02296	4.47971
4.43435	4.1871	4.24154	4.29604	4.47537
4.40141	3.9274	4.1907	4.29353	4.52115
4.31357	4.09501	4.12861	4.21847	4.60812
4.46384	3.96479	4.20303	4.18327	4.56857
4.46243	4.05331	4.14538	4.3092	4.61808
4.3596	3.77664	4.18738	3.88495	4.46639
4.39845	3.95623	3.94991	4.19562	4.51385
4.42725	3.86834	4.05798	3.9796	4.45982
4.30848	3.93869	3.87054	3.92746	4.37367
4.36019	3.95095	3.98448	4.17865	4.31269
4.27707	3.844	4.03601	4.03951	4.32589
4.29133	3.68515	3.98049	4.02757	4.32431
4.40812	3.59187	4.12273	4.28582	4.44696
4.39638	3.78985	4.06948	4.06162	4.39304
4.46072	3.79369	4.02211	4.0786	4.61861
4.37261	3.95039	4.04412	3.90263	4.55476
4.36269	4.24027	3.92101	4.16295	4.42986
4.5259	3.89138	4.16011	4.34638	4.52101
4.42731	3.83178	4.16023	4.23556	4.5359
4.38965	4.01833	4.12562	4.18392	4.5112
4.37606	3.58804	4.03516	4.11201	4.45797
4.43924	4.00549	4.12841	4.14061	4.48825
4.48546	4.09687	4.10066	4.38179	4.60359
4.33319	3.74304	4.20988	4.33982	4.5205
4.34104	4.04151	4.23319	4.35694	4.535
4.31316	4.22906	3.96165	4.16194	4.49197
4.38487	4.51841	4.2113	4.30288	4.5418
4.43711	3.80877	4.22441	4.14132	4.56769
4.35318	4.1068	4.04505	4.12011	4.56949
4.43172	4.07964	4.21967	4.18394	4.62488
4.3834	3.90017	4.14972	4.20307	4.5948
4.38975	4.17685	4.11413	4.00341	4.48679
4.31516	3.63262	4.14139	4.26778	4.63222
4.46028	3.77959	4.27895	4.03917	4.63488
4.47636	4.3366	4.25735	4.23402	4.68672
4.56263	3.84835	4.04918	4.49082	4.68984
4.49615	3.56254	3.99103	4.20324	4.74904
4.42571	3.39309	4.16399	4.38527	4.55586
4.46364	3.82629	3.95417	4.20383	4.56545
4.45983	3.84077	4.08332	4.25676	4.65874
4.44853	3.50954	3.83203	4.12155	4.5298
4.6515	3.97256	4.07779	4.36333	4.74372
4.4638	3.43143	3.95596	4.40994	4.55776
4.41867	3.91656	4.15457	4.39364	4.66295
4.39638	3.78911	3.93654	4.4095	4.59728
4.35932	3.58042	3.89816	4.17115	4.47395
4.53294	3.71707	4.17279	4.05899	4.73869
4.50359	3.74506	4.18037	4.44148	4.72168
4.36344	3.23306	3.9742	4.3167	4.52969
4.45815	3.62022	4.12425	4.34045	4.66253
4.40461	3.59544	4.15019	4.44229	4.65275
4.36538	3.69959	4.07167	4.23691	4.571
4.27421	2.93349	4.0388	4.36263	4.62554
4.5367	3.34133	4.07692	4.09817	4.65942
4.29712	3.20019	4.00045	4.19725	4.52467
4.35471	3.34837	3.87796	4.23945	4.53836
4.3577	3.48219	4.11149	4.27554	4.57328
4.43725	3.24054	3.80701	4.19654	4.54531
4.30133	3.59094	3.95101	4.23191	4.45205
4.44339	3.49424	3.97733	3.95556	4.65094
4.40056	3.52865	3.81225	4.07932	4.51632
4.62625	3.32567	3.92227	4.0456	4.62105
4.49531	3.31759	3.87256	4.03976	4.59785
4.41049	3.39615	4.05147	4.01736	4.49344
4.46517	3.41538	3.99964	3.99213	4.58449
4.6428	3.34349	4.1835	4.16336	4.68147
4.4512	3.45684	4.01479	3.91588	4.59008
4.3967	3.5113	3.98071	4.11182	4.63955
4.49252	3.86637	3.91293	4.09208	4.67695
4.28158	3.49264	3.84474	3.96107	4.37996
4.43161	4.78169	3.85896	4.15187	4.51269
4.51853	3.67365	4.03188	3.74116	4.60129
4.36501	3.50855	3.87608	3.854	4.50316
4.45681	3.7551	3.92888	4.10659	4.6126
4.51592	3.35565	3.82288	4.08408	4.55293
4.37957	3.84466	3.99083	3.82148	4.50976
4.44813	3.15412	3.80614	3.85261	4.5451
4.56084	3.93861	4.2409	4.24123	4.65012
4.37292	3.76957	3.85522	4.13431	4.48856
4.45455	3.33228	3.9471	4.13069	4.60434
4.33584	3.58473	3.93268	4.10671	4.55865
4.4538	3.4988	4.03641	4.23391	4.64617
4.48981	3.47953	3.99147	4.14233	4.64183
4.44244	3.93122	3.95967	4.15654	4.4848
4.31533	3.79682	4.00758	4.08718	4.58501
4.3374	3.85034	3.87793	3.9969	4.49924
4.29081	3.52205	3.70013	3.86221	4.47168
4.24926	3.43648	3.82679	3.84306	4.50465
4.28355	3.58448	3.86456	3.97593	4.48785
4.36348	3.23014	4.02933	4.12682	4.51087
4.41006	3.35266	4.0103	4.31837	4.62168
4.40818	3.40341	3.91541	4.23724	4.60929
4.35542	3.72712	3.95966	4.01384	4.61398
4.44843	3.68803	3.99117	4.27089	4.68714
4.52747	3.61285	3.97199	4.2087	4.66429
4.46144	3.82851	3.85961	4.08213	4.60554
4.37061	3.70925	3.8327	3.92264	4.59095
4.33412	3.80648	3.68524	4.02555	4.52988
4.32429	3.52785	3.77093	3.90617	4.41373
4.36598	3.6675	3.81295	4.15497	4.55354
4.29949	3.50798	3.7657	4.02512	4.61772
4.3575	3.64009	3.80149	3.9275	4.59025
4.58856	4.22438	4.28833	3.91102	4.47641
4.46764	3.1182	4.46228	4.13609	4.61149
4.42297	3.88531	4.42822	4.10162	4.63479
4.44885	3.3976	4.20417	4.11963	4.5713
4.47723	3.52104	4.3696	4.17841	4.52677
4.44005	3.5248	4.3643	3.98286	4.52804
4.42943	3.73571	4.3329	4.098	4.50153
4.54303	3.49907	4.33633	4.19872	4.59887
4.58523	3.47648	4.3995	4.1289	4.61578
4.33998	3.27949	4.28506	4.01564	4.4834
4.53398	3.95722	4.56143	4.28344	4.61907
4.55734	3.66216	4.39894	4.15519	4.62982
4.48331	3.38469	4.26116	4.31835	4.56142
4.5064	3.4226	4.27684	4.20786	4.57145
4.49041	3.29525	4.26643	4.2143	4.56452
4.5485	3.09064	4.1332	4.0652	4.46738
4.51892	3.17592	4.14911	4.1093	4.50249
4.54481	3.27075	4.1873	4.1664	4.5552
4.52942	3.49521	4.29908	4.06353	4.59444
4.53275	3.64973	4.19187	4.34219	4.58014
4.46126	3.56996	4.38655	4.33448	4.55361
4.61871	3.21893	4.36098	4.16982	4.53819
4.54188	3.91005	4.30946	4.24541	4.61133
4.5188	3.39882	4.10124	4.14981	4.61203
4.40733	3.5516	4.09275	4.01092	4.57844
4.29319	3.19578	3.91286	3.94956	4.42108
4.34585	3.89179	4.13232	4.1121	4.49881
4.36856	3.6677	4.1365	4.06789	4.46699
4.36568	3.0648	4.18416	4.27708	4.53116
4.28071	3.33155	4.1941	4.15675	4.48811
4.43859	3.53472	4.09066	4.20545	4.48799
4.27602	3.53327	4.05153	4.23911	4.42686
4.26391	3.49573	4.1079	4.01241	4.46852
4.34308	3.2714	4.11819	4.05191	4.53274
4.25031	3.062	4.01524	4.01235	4.41786
4.30581	3.32902	3.997	3.93995	4.43327
4.24074	3.32533	3.73325	4.0289	4.3921
4.33403	3.28599	3.85954	4.01756	4.34668
4.237	2.94358	3.89157	4.28278	4.39273
4.31687	3.44805	3.74484	4.00904	4.44488
4.24312	3.43212	3.87803	4.06075	4.41736
4.28926	3.51616	3.837	3.86268	4.4912
4.22971	3.26989	3.9573	4.19429	4.32886
4.22929	3.21218	3.91403	3.8318	4.27302
4.26725	3.17636	3.79732	3.8772	4.39188
4.2914	3.16556	3.89324	4.04734	4.31896
4.36494	3.34807	3.98692	3.79744	4.40795
4.33763	3.25202	4.05772	4.02836	4.40741
4.39911	3.61854	4.07638	3.79509	4.58633
4.40469	3.72979	4.04057	4.20185	4.65281
4.33522	3.81406	3.94137	3.90754	4.48612
4.38116	3.86467	4.04278	3.83756	4.61007
4.46696	4.07455	3.99237	3.93209	4.67422
4.31112	3.70361	4.0922	4.03859	4.62318
4.3354	3.65031	4.01896	3.98768	4.60385
4.36164	3.69927	3.90524	4.00308	4.47315
4.30523	3.58517	4.02474	3.82084	4.45988
4.40085	3.81162	4.22802	4.12844	4.66759
4.41919	4.36633	4.18495	4.23857	4.71542
4.42008	3.801	4.19998	4.4266	4.66453
4.51415	3.42324	4.24371	4.07619	4.62597
4.37992	3.78488	4.05366	4.19709	4.6337
4.28583	3.67063	4.12773	4.01348	4.46646
4.26097	3.73332	4.01718	4.0885	4.56308
4.28762	3.60456	3.87633	4.13467	4.52364
4.3613	3.72373	4.09498	4.12351	4.54778
4.4837	3.84304	4.22812	4.11896	4.66227
4.57571	3.8319	4.02852	4.27145	4.68968
4.2448	3.87429	4.05327	4.1031	4.51754
4.40026	4.12847	4.24623	4.28097	4.69134
4.43033	4.09735	4.11847	4.21223	4.69874
4.46182	3.56679	4.02098	4.27771	4.57494
4.28962	3.3932	4.12069	3.88364	4.56981
4.47986	4.31804	4.33246	4.13034	4.58238
4.50107	3.85679	4.38606	3.93789	4.64968
4.50248	3.94995	4.24757	4.09925	4.58613
4.49525	4.16873	4.13391	4.06077	4.50134
4.60602	4.17131	4.03329	4.22628	4.57237
4.36754	3.73448	3.98266	3.8006	4.3763
4.35093	3.80052	4.02954	3.9285	4.50368
4.44527	3.50799	4.18027	4.00101	4.60934
4.37258	3.78848	3.89196	3.94825	4.46952
4.38969	3.82593	4.04387	3.97716	4.5102
4.41386	3.95979	4.05941	3.97003	4.55025
4.33981	3.78386	4.12076	3.89686	4.42302
4.48138	3.75169	4.20628	4.0868	4.52514
4.43962	4.40128	4.1521	4.10222	4.57275
4.42658	3.9561	4.1312	3.97597	4.62128
4.49584	4.10329	4.07974	4.20146	4.55947
4.54366	4.40782	4.19004	3.95637	4.64673
4.50344	3.60471	4.05802	4.44528	4.73039
4.64983	4.21864	4.27404	4.22579	4.69757
4.51335	3.92187	4.23325	4.41832	4.69555
4.40093	3.89907	4.1108	3.94032	4.51015
4.40145	3.867	4.13427	4.07656	4.56317
4.33992	4.20708	3.98898	4.00805	4.50716
4.44825	4.33843	4.17801	4.17723	4.61447
4.46053	4.07969	4.22313	4.22753	4.62142
4.40857	3.97182	4.24088	4.47966	4.55442
4.40386	3.71372	4.14381	4.27791	4.54741
4.34339	4.25701	4.14384	4.32873	4.45678
4.2553	3.80952	4.21725	4.16674	4.50135
4.29431	3.79123	4.0515	4.24744	4.50158
4.26788	3.56865	4.15293	4.06304	4.49202
4.32912	3.34602	4.205	4.33045	4.48367
4.34818	3.92247	4.12743	4.34962	4.57563
4.43722	3.94507	4.0843	4.19653	4.56848
4.5506	3.72493	4.14878	4.31281	4.62491
4.41306	3.99827	3.98739	4.17065	4.58703
4.34877	3.93348	4.08406	4.03805	4.52102
4.35146	3.36324	4.02348	4.09855	4.53066
4.39436	3.40435	4.16943	4.23262	4.60428
4.30665	3.73299	4.06188	4.25644	4.56353
4.35988	3.01866	4.05967	4.17876	4.48521
4.28957	3.89343	4.0844	4.22167	4.53806
4.32196	3.53278	4.12206	4.24781	4.54568
4.36616	3.51771	3.99773	4.262	4.51445
4.39981	3.55275	4.19071	4.30679	4.67623
4.41704	3.9125	4.08239	4.41271	4.52911
4.43988	3.81871	4.01997	4.181	4.69789
4.38581	3.89414	4.21731	4.08793	4.48994
4.40677	3.84969	4.26006	4.29235	4.67211
4.56828	3.84468	4.35624	4.2367	4.73149
4.41053	4.06211	4.51077	3.82754	4.34655
4.42874	3.63093	4.11918	4.2017	4.55465
4.33253	3.84219	4.17843	4.17348	4.55024
4.37963	3.49119	4.13095	4.20785	4.52291
4.56999	4.07654	4.31032	4.22578	4.59666
4.60172	3.54629	3.96267	4.26912	4.52635
4.49546	3.49283	4.13412	4.2482	4.59256
4.60208	3.749	4.13866	4.18081	4.57234
4.50721	3.9596	4.10494	4.18376	4.57351
4.40799	3.81593	4.08635	4.1026	4.4005
4.4974	3.3119	4.08488	3.99104	4.48426
4.53366	3.16416	4.31269	4.19461	4.56153
4.487	3.80656	4.13259	4.02527	4.55091
4.57272	3.57528	4.21066	4.24932	4.55183
4.43677	3.46512	3.91739	4.02937	4.48129
4.44673	3.62416	3.98102	4.09268	4.44004
4.4423	3.29001	4.01951	4.10772	4.5766
4.35732	3.83222	3.81477	3.90386	4.50494
4.37683	2.77052	3.79596	3.92355	4.41837
4.27844	3.40743	3.91009	4.02264	4.46859
4.40283	3.259	3.98903	3.89824	4.4837
4.39885	3.33609	3.93433	3.90413	4.54342
4.31544	3.27657	4.07337	4.09258	4.64315
4.42715	3.40119	3.87096	3.99603	4.51288
4.36687	3.45705	3.8551	4.00976	4.36076
4.50609	3.91645	4.1048	4.40014	4.47801
4.4469	3.83098	4.14279	4.22534	4.45165
4.5774	4.11588	4.27108	4.36712	4.55323
4.42253	3.67861	4.0835	3.9213	4.3524
4.41788	3.5559	3.88388	4.20663	4.39653
4.38535	3.66634	4.01031	4.19757	4.49702
4.39108	3.491	3.99808	4.05651	4.46152
4.47467	3.54654	3.97056	4.17332	4.43562
4.58222	3.65988	4.11634	4.22583	4.49344
4.44254	3.55333	4.09992	4.09799	4.46773
4.40099	3.24628	4.05414	3.98004	4.43562
4.39073	3.3299	4.0789	3.92943	4.34728
4.42992	3.32268	4.18566	3.89492	4.41254
4.45401	3.58474	4.10541	4.16562	4.47549
4.59446	3.41297	4.29106	4.26449	4.54779
4.62589	3.5787	4.07286	4.40319	4.49646
4.50457	3.21049	3.9089	4.20193	4.46384
4.61588	3.79422	4.29819	3.79698	4.56085
4.52253	4.04361	4.1126	4.0297	4.58693
4.46711	3.4554	3.8823	4.10371	4.48098
4.59436	3.784	4.11692	4.32023	4.53313
4.69803	3.85695	4.12923	4.21921	4.51395
4.56775	3.74169	4.18428	4.34223	4.52274
4.53405	4.01497	4.01658	4.45456	4.43783
4.50941	3.33146	4.07266	4.11827	4.40005
4.47677	3.63938	4.20784	4.16186	4.53403
4.49527	3.87162	3.93686	4.32094	4.54657
4.41119	3.90443	4.1125	4.28574	4.55431
4.45623	3.70486	4.02899	4.33272	4.49843
4.3059	3.36111	3.89376	4.25246	4.3945
4.34184	3.27318	3.51936	4.24519	4.42173
4.3213	3.42245	3.74204	4.0711	4.29119
4.34748	3.35462	3.7706	4.14948	4.31934
4.32271	3.64036	3.9147	4.32391	4.36619
4.34599	3.22903	3.84056	4.25018	4.3681
4.30642	3.36911	3.85462	4.08466	4.38881
4.30922	3.6085	3.83639	4.11038	4.33917
4.3065	3.65283	3.92687	4.27355	4.41669
4.43298	3.22985	3.97406	4.26414	4.5401
4.53158	3.42556	4.06541	4.25662	4.53181
4.59646	3.93389	4.37829	4.55527	4.57822
4.40177	3.45041	3.95208	4.37128	4.52558
4.36652	3.85715	4.11089	4.50203	4.57886
4.53027	3.55144	4.29882	4.21489	4.48475
4.37928	3.84316	3.93078	4.26572	4.46552
4.55334	3.73057	3.97373	4.38648	4.5342
4.40755	3.69492	3.9657	4.17366	4.57529
4.3446	3.45114	3.90855	4.22298	4.48044
4.60822	4.16508	4.14623	4.43922	4.67301
4.51585	3.94851	4.15704	4.57633	4.58996
4.51927	4.13439	4.20569	4.10313	4.62532
4.47525	4.18043	4.07079	3.8533	4.54555
4.58505	4.07728	4.15803	4.20934	4.62373
4.50376	4.31959	4.12801	3.77465	4.56905
4.46228	4.09434	4.16523	4.18752	4.62225
4.58478	4.25906	4.15924	4.09504	4.68232
4.40572	3.92828	3.98459	3.82152	4.63528
4.35944	3.92685	3.88085	4.25008	4.66351
4.50375	4.29986	3.88819	4.04807	4.58368
4.50595	4.2812	4.20766	4.16956	4.6271
4.56716	4.06486	4.27147	4.1567	4.64118
4.51742	4.03894	4.05061	4.02702	4.63531
4.43609	3.8164	4.05804	4.07124	4.58943
4.36474	3.79325	4.07353	4.04372	4.55399
4.41327	4.16965	4.17299	4.12161	4.57521
4.40035	4.24484	4.13526	4.20576	4.59318
4.53366	4.3073	4.04781	4.33369	4.6465
4.45134	4.4096	4.07205	4.20719	4.65503
4.68649	4.42869	4.29111	4.38585	4.56124
4.34969	3.90356	3.98722	3.85527	4.32364
4.33395	3.66993	3.75254	3.80698	4.34092
4.27999	3.66685	3.68014	3.96561	4.33826
4.44458	3.96327	3.8699	3.89358	4.37112
4.36035	3.58421	3.88502	4.01944	4.40074
4.42051	3.80232	3.88049	4.04745	4.38685
4.40752	3.85411	3.90815	4.05434	4.35929
4.46006	3.73071	4.04733	4.04032	4.46522
4.44616	3.88628	4.06661	4.01399	4.43949
4.45167	3.59517	3.92655	3.97745	4.45097
4.46542	3.26711	3.88133	4.05939	4.30258
4.40512	3.7166	4.02124	3.99378	4.4108
4.39113	3.79105	3.87313	3.912	4.37261
4.32428	3.64292	3.81026	3.83302	4.26197
4.39328	3.61817	3.85622	3.99558	4.27773
4.46324	3.68207	3.91591	3.90469	4.26398
4.39352	3.5785	3.71421	4.00852	4.26781
4.3775	3.61268	3.7426	4.00442	4.30489
4.33607	3.39652	3.6629	3.91133	4.4076
4.41449	4.11563	4.05355	3.94812	4.4498
4.45801	3.98465	4.14469	3.8455	4.41458
4.43274	3.42073	3.90175	3.99524	4.37745
4.34814	3.47419	3.91625	4.03503	4.31916
4.44785	3.62236	3.92893	3.92477	4.33463
4.46412	3.92387	3.86299	4.11632	4.31675
4.24342	3.53344	4.19823	4.23309	4.56338
4.07873	3.35127	3.92549	3.90971	4.44282
4.09386	3.28067	3.8568	4.15235	4.2804
4.1982	3.22355	3.92924	4.21369	4.44083
4.29338	3.67321	4.09442	4.09862	4.56098
4.38638	3.53942	4.34216	4.39158	4.60459
4.27716	3.82754	4.2797	4.31392	4.63486
4.37686	3.52673	4.27935	4.30112	4.50508
4.25044	3.47005	4.12381	4.27074	4.4498
4.35831	3.78386	4.28566	4.28119	4.56637
4.20608	3.40266	4.14939	4.13164	4.43973
4.25948	3.75081	4.06992	4.33834	4.57577
4.25529	3.78255	4.09851	4.34278	4.55774
4.18239	3.52412	3.82477	4.22164	4.46866
4.1935	3.18045	3.83957	4.05916	4.40054
4.13808	3.27695	4.14816	4.13718	4.52518
4.1916	3.41597	4.13341	4.31689	4.50518
4.30061	3.65715	4.06232	4.30976	4.58062
4.21996	3.58035	4.14577	4.35693	4.55534
4.27948	3.49548	4.14655	4.2581	4.58505
4.12625	2.88867	3.8492	4.22236	4.46039
4.15673	3.62034	4.01645	4.05818	4.43956
4.21523	3.44295	3.96041	4.17843	4.49841
4.16698	3.57021	3.9725	4.07746	4.41995
4.26217	3.26211	4.01118	4.02343	4.40645
4.39607	3.70892	4.04668	4.21061	4.56228
4.51855	3.97201	4.05129	4.30835	4.66223
4.47145	3.62631	3.75752	4.14983	4.60056
4.49307	4.05059	4.18033	4.37788	4.62491
4.44316	3.60761	3.97482	4.2311	4.62319
4.5581	3.56267	4.02575	4.23337	4.47736
4.52572	3.94922	3.97139	4.35463	4.61391
4.42368	3.81368	3.98674	4.22591	4.56489
4.53163	3.99543	3.93462	4.16397	4.56377
4.52311	3.72952	3.64766	4.09816	4.60472
4.42793	3.7822	3.84019	4.08557	4.62179
4.70133	3.85302	4.19778	4.28093	4.70712
4.34882	3.06745	3.89731	4.16919	4.47958
4.26584	3.54911	3.84659	4.12048	4.37743
4.32383	3.44557	3.91689	4.12983	4.4948
4.45357	3.51141	3.92604	4.18406	4.51204
4.34204	3.52023	3.84721	4.26988	4.45251
4.42173	3.55491	3.79767	4.01089	4.41584
4.41849	3.7419	4.00751	4.37674	4.60205
4.41141	3.57833	3.8722	4.22635	4.50165
4.45092	3.51691	3.82232	4.16834	4.60308
4.37341	3.49965	3.87013	4.1776	4.57745
4.44245	4.00388	4.00978	4.37231	4.61395
4.39431	3.721	4.05001	4.38059	4.52714
4.38776	3.77346	4.09111	4.33787	4.64367
4.50364	4.04586	4.00738	4.09141	4.63799
4.48568	3.99406	4.23012	4.08746	4.60246
4.48778	4.20796	4.33708	4.3429	4.5788
4.57665	4.02787	4.13071	4.20045	4.4679
4.29825	3.8867	4.14161	4.162	4.48925
4.41909	3.96345	4.20401	4.26388	4.60692
4.35717	3.84871	4.17654	4.02397	4.56387
4.38151	3.89441	4.12395	4.10821	4.49788
4.36161	3.71777	4.18445	4.00873	4.57632
4.5098	3.96965	4.06463	4.12852	4.6206
4.60999	3.88436	4.2492	3.87025	4.71466
4.42587	3.93654	4.04273	4.29265	4.60187
4.41242	4.0605	4.01598	4.05574	4.55486
4.3802	3.40256	3.94296	4.11585	4.53435
4.41216	3.32219	4.10103	4.07807	4.51917
4.18372	3.6921	3.86564	3.98174	4.43209
4.18253	3.67327	3.90563	4.02556	4.36777
4.26956	3.82869	4.00956	4.00188	4.35148
4.41976	3.61901	4.0506	4.00659	4.58304
4.39352	4.04045	4.22433	3.87481	4.4106
4.40737	3.81105	4.04695	4.11641	4.61581
4.38748	3.60892	3.94824	4.0258	4.54758
4.30176	3.54878	3.81647	4.03184	4.41861
4.34446	3.84466	4.05853	4.07198	4.54685
4.34069	3.94875	3.98098	4.23775	4.55117
4.38994	4.05262	3.98366	4.19315	4.56782
4.52724	3.49774	4.22878	4.37113	4.69342
4.30273	3.86794	4.14386	4.1206	4.50686
4.39841	3.78373	4.04349	4.02122	4.59374
4.32559	3.34105	3.86128	4.09668	4.39443
4.24904	3.27204	3.95418	4.03885	4.40358
4.33206	3.5183	4.07631	4.23665	4.51558
4.22733	3.30081	3.82274	4.20775	4.51155
4.14315	3.34265	3.81622	3.98232	4.41983
4.24836	3.51644	3.82273	4.03202	4.49959
4.20532	3.29345	3.59828	4.24064	4.33833
4.14974	3.20793	3.87594	4.06007	4.42301
4.15305	3.4527	3.81407	4.07233	4.44148
4.13263	3.60906	3.90729	3.89307	4.52091
4.46795	3.69771	4.28592	4.40203	4.60159
4.49305	3.6999	4.29099	4.03099	4.66796
4.42833	3.92767	4.34171	4.00722	4.52896
4.48788	3.56626	4.1499	4.44184	4.5814
4.49159	3.50087	4.24683	4.4727	4.5324
4.40956	3.83908	4.12304	4.16007	4.59963
4.33106	3.99991	4.00909	4.61938	4.48218
4.53577	4.09836	4.17121	4.43794	4.6131
4.44743	3.38557	4.2147	3.96254	4.51724
4.29768	3.45248	4.37807	4.1177	4.48211
4.38597	3.46183	4.11971	4.26	4.56661
4.27936	3.69989	4.21367	4.34768	4.47239
4.39419	3.60555	4.27238	4.15163	4.57852
4.35125	4.03004	4.15384	4.31368	4.58492
4.22485	3.72137	3.99223	4.19335	4.57266
4.32519	3.91325	4.34488	4.15077	4.56832
4.37604	3.54618	4.43511	4.23086	4.56701
4.31104	3.74731	4.29715	4.12855	4.65318
4.45544	3.76785	4.41676	4.29278	4.67608
4.40442	4.04372	4.39012	4.27912	4.70405
4.27979	4.16552	4.17255	4.03881	4.58076
4.31785	3.88591	4.15943	4.1333	4.52987
4.29363	3.55103	4.21083	3.93761	4.44882
4.31757	3.72082	4.04342	3.90094	4.42836
4.32052	3.61963	4.12593	4.08973	4.42671
4.20829	3.46635	3.94306	3.79661	4.33969
4.21192	3.5436	4.04745	4.01958	4.40517
4.28068	3.51964	4.11298	4.13342	4.47693
4.27442	3.53404	4.20751	4.09993	4.42624
4.4517	3.7196	4.25556	4.02324	4.66664
4.34342	3.93905	4.21959	3.95096	4.54271
4.27506	3.99884	4.19565	4.25337	4.47515
4.355	4.00573	4.17722	4.03765	4.47442
4.34905	3.63359	4.14249	4.24404	4.51041
4.3047	3.45147	4.20686	4.11361	4.54913
4.24111	3.51534	4.01045	4.06447	4.50805
4.35933	3.83761	4.10977	4.18887	4.53484
4.46273	4.04117	4.2803	4.36608	4.64886
4.28629	3.37593	4.22614	4.23765	4.53217
4.242	3.81106	4.28346	4.45301	4.53114
4.21771	3.73129	4.03014	4.11316	4.51022
4.34624	4.0056	4.3028	4.34302	4.58896
4.36403	3.70311	4.32508	4.106	4.57904
4.27185	4.11233	4.15173	4.06383	4.57998
4.36723	4.14254	4.21629	4.3333	4.6412
4.38683	3.64756	4.26373	4.22876	4.64492
4.36835	3.44524	4.35322	3.91641	4.54773
4.33873	3.72773	4.26789	4.07313	4.51665
4.39675	3.62883	4.49028	4.18973	4.66645
4.53426	3.80627	4.31537	4.1589	4.6656
4.52661	3.71	4.22806	4.28602	4.74337
4.3926	3.54788	3.88511	4.26926	4.67308
4.37813	3.28571	4.0267	4.21875	4.60662
4.38028	3.49455	4.03944	4.18964	4.59047
4.36748	3.55418	4.20362	4.33152	4.67442
4.38049	3.69764	4.02706	3.85188	4.62353
4.50592	3.64016	4.11708	4.40837	4.70392
4.25806	3.39472	4.07347	4.24921	4.58852
4.32906	3.83491	4.16677	4.29237	4.6541
4.29943	3.66041	4.04719	4.25569	4.59125
4.23496	3.39041	3.96179	4.18188	4.50779
4.37489	3.6832	4.06249	4.21375	4.72011
4.46469	3.50219	4.12423	4.263	4.71438
4.19321	3.17177	3.93986	4.08182	4.52023
4.36798	3.78319	4.12955	4.31584	4.7056
4.30197	3.54519	4.12894	4.38717	4.58093
4.25776	3.6893	3.89606	4.1653	4.5471
4.21804	3.16744	3.94187	4.32001	4.54322
4.37081	3.13182	4.03582	4.14962	4.65782
4.16233	3.21611	3.98565	4.09596	4.49172
4.20821	3.09223	3.8457	4.14744	4.47988
4.25184	3.30646	4.12569	4.20393	4.60399
4.2149	3.30134	3.76039	4.06685	4.48863
4.14852	3.26282	4.08741	4.27773	4.47187
4.35294	3.41994	4.00161	4.19934	4.51508
4.20985	3.69986	3.88403	4.45852	4.4268
4.3983	3.22389	3.97306	4.31584	4.5873
4.33074	3.41769	3.99026	4.31773	4.49982
4.2633	3.622	4.03144	4.34238	4.42913
4.39212	3.53122	3.98956	4.2735	4.4839
4.45451	3.84375	3.98811	4.35401	4.58766
4.32758	3.58607	3.90546	4.47865	4.48522
4.31809	3.51339	3.92285	4.52247	4.54389
4.38169	3.71309	3.98426	4.48766	4.61478
4.12033	3.54421	3.91839	4.54908	4.34441
4.30618	3.60012	3.73554	4.46158	4.4032
4.23078	3.39537	4.0064	4.34263	4.49775
4.17648	3.6162	3.85033	4.21927	4.42055
4.36608	3.72166	4.0367	4.41397	4.55719
4.31662	3.77756	3.99302	4.29756	4.48017
4.23508	3.59494	3.87355	4.29111	4.42865
4.26806	3.12809	3.88797	4.1518	4.42201
4.44219	3.78596	4.25032	4.27999	4.6216
4.23321	3.53975	3.74911	4.08173	4.463
4.34079	3.58902	3.84113	4.23841	4.49979
4.27896	4.10399	3.91017	4.42466	4.47824
4.35576	3.51296	4.03279	4.50322	4.59231
4.3082	3.42377	3.97971	4.33865	4.58843
4.34854	3.90611	3.94615	4.19033	4.46112
4.14215	3.632	3.88327	4.13484	4.50091
4.25355	3.48416	3.90599	4.25591	4.41443
4.1047	3.48942	3.6575	3.91942	4.39586
4.14815	3.28171	3.76264	3.9846	4.41667
4.08732	3.358	3.83095	4.05674	4.45268
4.22712	3.12466	3.84196	4.16081	4.45222
4.31861	3.52514	3.95372	4.35567	4.58288
4.37423	3.45393	4.00838	4.3238	4.59736
4.20452	3.51534	3.9392	4.20817	4.57322
4.32333	3.74701	4.07598	4.23283	4.57278
4.41071	3.88303	3.77909	4.35906	4.53927
4.28675	3.51324	3.91021	4.18779	4.47617
4.22993	3.53266	3.95777	4.19043	4.46912
4.18468	3.47645	3.80184	4.20968	4.46105
4.13244	3.40992	3.82577	4.07993	4.35246
4.23803	3.56231	3.81	4.33961	4.45238
4.16845	3.16387	3.89598	4.18191	4.44277
4.23225	3.40275	3.72649	4.08921	4.43709
4.56632	3.67044	4.29951	4.17383	4.54095
4.46865	3.54902	4.23216	4.37364	4.60247
4.42984	3.78915	4.31306	4.22141	4.57412
4.41896	3.74841	3.99349	4.12218	4.57233
4.41192	3.29842	4.19667	4.28501	4.54515
4.44478	3.35753	4.17657	4.22448	4.5648
4.4445	3.79525	4.25928	4.29958	4.56517
4.51833	3.08905	4.21364	3.99567	4.62863
4.49932	3.75626	4.28552	4.35922	4.60767
4.33636	3.39668	4.15774	4.11588	4.4363
4.5497	3.82904	4.27841	4.25645	4.6135
4.50242	3.78438	4.22591	4.40385	4.64308
4.40219	3.71653	4.15981	4.40311	4.57612
4.43813	3.20342	4.16373	4.17234	4.59774
4.34611	3.468	4.17418	4.31248	4.57727
4.41848	3.23751	4.15811	4.15889	4.47457
4.43884	3.31691	4.05848	4.16807	4.50796
4.44571	3.45399	4.23961	4.08702	4.58122
4.44236	3.54426	4.24043	4.08465	4.59583
4.46456	3.84893	4.13596	4.27502	4.63596
4.39007	3.77911	4.18329	4.19254	4.57866
4.52854	3.3642	4.08418	4.22915	4.45418
4.50126	3.65935	4.22899	4.02668	4.61012
4.39641	3.42134	3.98092	4.21797	4.56585
4.34516	3.59366	4.13844	4.0367	4.5306
4.26568	3.49059	3.85307	3.90351	4.41726
4.25023	3.83054	4.07082	4.06836	4.58129
4.36691	3.69965	4.16716	4.17311	4.49889
4.32171	3.50062	3.92109	4.113	4.45516
4.30705	3.65734	4.20007	4.12499	4.53364
4.41446	3.67979	4.01332	4.16843	4.50945
4.28306	3.60666	4.00477	4.10873	4.5028
4.30944	3.83184	4.04408	3.94737	4.52331
4.32496	3.55056	4.03108	3.84747	4.53995
4.26601	3.17699	4.06218	3.90716	4.41595
4.22533	3.26178	4.01674	3.81592	4.46421
4.1541	3.40394	3.859	3.90835	4.37654
4.26616	3.30126	3.95376	3.86761	4.32102
4.14582	3.00906	4.05933	4.04631	4.2901
4.30591	3.61678	3.82443	3.87418	4.42417
4.16235	3.41813	3.95393	3.89252	4.36137
4.26911	3.65534	3.8363	3.97527	4.46969
4.26498	3.41553	3.91225	3.88466	4.24482
4.14956	3.17778	3.92064	3.83349	4.24051
4.22343	3.34669	3.76268	3.69405	4.31162
4.19479	3.1406	3.98044	3.9824	4.31945
4.26395	3.60504	3.9923	3.71463	4.43244
4.2004	3.34491	3.94344	3.94204	4.33609
4.25667	3.58239	3.99803	3.97054	4.52007
4.33162	3.61674	3.74289	4.10366	4.62191
4.25418	3.62779	3.862	4.24039	4.57305
4.29809	3.7004	3.87556	4.15682	4.61926
4.27653	3.59327	3.89208	3.84546	4.52915
4.25868	3.43123	3.90459	4.17022	4.53547
4.2238	3.81508	3.92878	4.00676	4.54779
4.18142	3.33952	3.88589	4.24718	4.43661
4.24832	3.65534	3.7709	3.9555	4.53778
4.3148	3.81047	3.97396	4.08702	4.66027
4.30309	4.03497	3.85319	4.16446	4.65113
4.35147	3.76964	3.95658	4.38019	4.74427
4.4626	3.93481	4.17359	4.02648	4.64297
4.30075	3.70151	3.89264	4.21458	4.49921
4.18862	3.59757	3.93326	4.09081	4.41771
4.16759	3.6115	3.83157	4.20882	4.49192
4.15377	3.07445	3.80181	4.03144	4.48159
4.18459	3.71528	3.87215	4.25775	4.50941
4.38815	3.80689	4.08575	4.1468	4.6229
4.42412	3.53162	3.99713	4.23675	4.67045
4.17781	3.70613	3.86064	4.19298	4.52497
4.2949	3.78771	3.97291	4.16059	4.66844
4.3365	3.75829	3.96041	4.25964	4.6575
4.28851	3.7857	4.00918	4.11163	4.52012
4.15232	3.51056	4.12906	4.11822	4.60556
4.30264	4.24917	4.2316	4.16303	4.56507
4.41604	3.87383	4.097	3.98294	4.66921
4.38167	3.89541	4.31744	4.27683	4.62646
4.37215	3.7463	4.19859	4.32405	4.47231
4.3554	3.34992	3.85	4.30224	4.44951
4.165	3.34589	4.04201	3.9923	4.35896
4.23378	3.57964	3.89524	4.05748	4.48217
4.23227	3.23627	3.91852	4.04271	4.54028
4.13224	3.44213	3.91064	4.09227	4.39901
4.16134	3.73819	4.00722	4.04496	4.45489
4.18431	3.63288	3.91425	4.0413	4.52285
4.16233	3.67342	3.96257	3.99437	4.47091
4.24475	3.42014	4.05547	4.15609	4.51987
4.24732	3.81459	4.09669	4.25831	4.60579
4.27971	3.55167	4.04717	4.34671	4.64099
4.32687	3.60279	3.86581	4.20928	4.57086
4.42664	3.72093	4.14199	4.22039	4.59946
4.3112	3.61225	4.29162	4.19894	4.65133
4.47508	3.9737	4.30848	4.0043	4.64861
4.31078	3.98829	4.10928	4.35931	4.6691
4.20576	3.70474	4.12553	4.08435	4.46775
4.23568	3.68184	4.16947	4.11043	4.57229
4.20389	3.90114	4.00499	4.12303	4.54072
4.29039	3.8028	4.07689	4.2787	4.59531
4.32235	3.77254	4.27983	4.28489	4.62796
4.24023	3.85606	4.13376	4.3938	4.50637
4.25084	3.51917	4.0867	4.39042	4.52869
4.21553	3.58861	4.0228	4.28679	4.44597
4.10194	3.64873	4.11392	4.3124	4.47699
4.16324	3.50655	3.98024	4.2895	4.43392
4.15371	3.34494	3.96555	4.11898	4.44852
4.14442	3.2768	3.91315	4.35601	4.47863
4.14603	3.56486	4.03954	4.2948	4.5677
4.28497	3.58273	4.02101	4.19834	4.5489
4.37828	3.95083	4.00964	4.44793	4.64744
4.29925	3.7275	4.00623	4.22063	4.54888
4.18542	3.61056	3.93677	4.21272	4.4603
4.11473	3.39658	4.03504	4.27381	4.51549
4.33055	3.40786	4.00511	4.31552	4.58174
4.18062	3.57223	3.95064	4.31993	4.53974
4.18615	3.55482	4.04094	4.22015	4.47586
4.14878	3.60202	3.97271	4.28235	4.5046
4.21536	3.65227	3.9333	4.37448	4.48231
4.15712	3.49072	4.02817	4.05506	4.45064
4.23766	3.42881	3.94794	4.32123	4.55113
4.28413	3.63082	4.05579	4.26613	4.57368
4.30824	3.73546	4.11504	4.16981	4.6478
4.29612	3.5639	4.05199	4.35968	4.50316
4.2293	3.88415	4.13226	4.60571	4.52636
4.44987	3.76071	4.35729	4.55044	4.67638
4.34677	3.58571	4.23634	4.04623	4.43107
4.31628	3.48601	4.03977	4.13787	4.54475
4.31706	3.59099	4.01558	4.15653	4.60919
4.3299	3.82697	4.05194	4.17729	4.53103
4.44593	3.93356	4.0246	4.15264	4.65044
4.46496	3.61912	4.06332	4.2515	4.5661
4.44863	3.59315	4.12207	4.40489	4.56363
4.55316	3.75095	3.98041	4.42287	4.52165
4.4174	3.99121	4.17829	4.13729	4.59677
4.31864	3.67536	3.97361	4.23983	4.47694
4.34686	3.39489	4.10295	4.09253	4.49586
4.4054	3.56661	4.09366	4.27149	4.55637
4.40605	3.62173	4.01993	4.12526	4.53307
4.48499	3.90487	4.29895	4.22719	4.60399
4.34024	3.48744	4.02127	4.07847	4.49804
4.31146	3.67547	3.97179	4.16481	4.50147
4.30197	3.52545	4.05749	4.1649	4.58182
4.22534	3.67941	3.88363	4.01763	4.54691
4.24687	2.78605	3.92754	4.1466	4.38201
4.17811	3.30523	3.75565	4.04445	4.38622
4.25681	3.1994	4.02572	4.0275	4.47911
4.22227	3.64716	3.97335	4.01114	4.50822
4.2829	3.47869	4.15382	4.21382	4.64468
4.31412	3.28396	3.93336	4.07037	4.50112
4.20371	3.51774	3.85127	4.04085	4.37626
4.35893	3.55235	4.09078	4.37403	4.4967
4.27713	3.48876	4.04461	4.08187	4.45829
4.37595	4.1587	4.12151	4.41576	4.55848
4.21751	3.55285	4.00609	3.97098	4.38396
4.236	3.46065	4.03574	4.28213	4.40649
4.26262	3.70498	4.05945	4.24048	4.51593
4.225	3.4496	4.09909	4.0116	4.4257
4.31425	3.8677	3.91868	4.11211	4.47838
4.43041	3.99117	4.06181	4.22094	4.49957
4.21877	3.47704	4.08959	4.16581	4.45495
4.19163	3.49053	4.01047	4.08456	4.44596
4.24402	3.3439	3.98999	4.14853	4.38099
4.14006	3.6694	4.09415	4.11699	4.41117
4.27257	3.83904	4.11658	4.3332	4.48529
4.46104	3.409	4.27321	4.36386	4.60574
4.3725	3.92056	4.24007	4.46411	4.52364
4.27303	3.6706	4.02931	4.33629	4.52441
4.45115	4.10399	4.34411	4.28005	4.56308
4.37876	3.9256	4.08106	4.24627	4.56931
4.29064	3.7902	3.91653	4.05115	4.46353
4.38815	3.82644	4.20353	4.51877	4.48294
4.58459	4.01453	4.09683	4.35296	4.59084
4.43947	3.90096	4.17654	4.34692	4.58244
4.35707	3.75011	3.92147	4.46195	4.4889
4.27654	3.9542	4.00464	4.20302	4.45883
4.33642	3.68943	4.20311	4.36485	4.60084
4.4104	4.00267	4.15111	4.3877	4.57093
4.30636	3.78031	4.15995	4.51964	4.55975
4.34002	3.55401	4.16329	4.58341	4.54673
4.1573	3.57734	4.01922	4.44554	4.34421
4.23077	3.16805	3.84803	4.31325	4.4154
4.15957	3.49255	3.87937	4.50037	4.28354
4.13236	3.31673	3.88646	4.24222	4.27852
4.15801	3.43081	3.87093	4.54411	4.33842
4.21745	3.59238	3.98993	4.26987	4.33451
4.20517	3.37983	3.8875	4.22546	4.36124
4.18251	3.62048	3.96725	4.36725	4.31045
4.14293	3.54436	3.97928	4.40144	4.38075
4.31389	3.60002	4.07733	4.39064	4.52239
4.38967	3.39637	4.1532	4.4539	4.46737
4.47129	4.00887	4.14441	4.56709	4.62359
4.25872	3.62644	4.03126	4.41744	4.50852
4.27753	3.84078	4.03783	4.65693	4.58035
4.37384	3.94279	4.42963	4.70199	4.548
4.24749	3.71451	4.03217	4.35	4.50936
4.40848	3.5072	3.97579	4.65782	4.60345
4.2965	3.68137	4.08929	4.46702	4.45823
4.24137	3.51566	3.89385	4.60137	4.52835
4.49304	3.88577	4.12182	4.5351	4.67389
4.38094	3.72351	4.18783	4.72463	4.54941
4.38706	4.05681	4.20665	4.04369	4.64927
4.31591	4.1446	3.98905	3.80397	4.63557
4.39827	4.25879	4.03378	4.39018	4.66895
4.38782	4.26256	4.13644	3.77644	4.47526
4.35744	4.10559	4.08224	4.29004	4.64616
4.37772	4.17157	4.06231	4.14794	4.71952
4.3203	4.18983	4.03348	3.90954	4.63654
4.26038	3.90418	3.79886	4.20538	4.61217
4.29863	4.02648	3.87045	4.07248	4.58315
4.38918	4.24065	3.97716	4.2688	4.62823
4.55371	4.23386	4.20208	4.17396	4.67436
4.34601	4.01496	3.94025	4.24646	4.6131
4.31565	4.0904	3.78424	4.19274	4.55931
4.2311	3.49489	3.93107	4.18452	4.52827
4.30432	4.44139	3.97974	4.31528	4.63597
4.34668	4.33377	4.07655	4.28639	4.57837
4.41255	4.06695	3.88703	4.2169	4.62341
4.37944	4.47812	3.91901	4.15834	4.66595
4.51583	4.44766	4.1669	4.52384	4.65529
4.14616	3.42757	3.69135	3.82034	4.29121
4.17695	3.67875	3.71897	3.94462	4.27943
4.15841	3.24212	3.63525	3.76552	4.24944
4.24361	3.51593	3.82382	3.84697	4.34644
4.19697	3.60704	3.80726	3.98461	4.32551
4.27591	3.66019	3.73204	3.965	4.40807
4.2445	3.85109	3.82005	4.03871	4.37518
4.28138	3.9095	3.80542	3.95517	4.40717
4.31058	3.73932	3.94259	3.959	4.39923
4.29615	3.42904	3.72625	3.9683	4.43445
4.31555	3.52374	3.76028	3.84402	4.36023
4.24654	3.80381	3.82303	3.83826	4.37284
4.21068	3.61059	3.7252	3.86185	4.35254
4.12063	3.87283	3.81449	3.71119	4.36445
4.1884	3.66554	3.68673	3.78465	4.29358
4.28003	3.61537	3.84907	3.82866	4.33043
4.20549	3.36436	3.54553	3.71926	4.29025
4.21044	3.46338	3.61319	3.90921	4.32949
4.1768	3.2563	3.68302	3.82936	4.37536
4.29577	3.93301	3.87987	3.79114	4.4288
4.27003	4.12151	3.74057	3.80837	4.46466
4.24416	3.62872	3.8222	3.8774	4.32868
4.19602	3.5675	3.82465	3.84254	4.27512
4.22015	3.67951	3.86587	3.81642	4.34289
4.27062	3.80018	3.77677	3.91019	4.30002
4.23458	3.24098	3.94013	4.03506	4.50363
4.0382	3.24808	3.69208	3.67149	4.3304
3.97291	3.29069	3.74029	3.8637	4.23383
4.14693	3.3766	3.77257	3.97481	4.34795
4.21623	3.45851	3.86313	4.25662	4.47008
4.35002	3.50423	4.29428	4.2814	4.56216
4.18382	3.90306	4.10163	4.221	4.5914
4.25233	3.75399	4.00663	4.37139	4.4936
4.16943	3.58389	3.95946	3.95015	4.35649
4.33479	3.7037	3.97222	3.87924	4.5548
4.13042	3.2966	3.90932	3.93689	4.35153
4.23107	3.61469	4.02483	4.17899	4.50913
4.19138	3.71332	4.07273	4.26186	4.49772
4.11357	3.52143	3.92459	4.00358	4.3712
4.12644	3.18923	3.83065	3.81633	4.3174
4.1438	3.64421	3.89793	3.97251	4.50465
4.15038	3.56126	3.97252	4.04173	4.38448
4.20404	3.47712	4.06907	4.11848	4.54216
4.16737	3.59564	4.00158	4.19938	4.43552
4.14091	3.70835	3.95628	4.12679	4.50649
4.12933	3.40224	4.07198	4.18872	4.37347
4.08209	3.56867	4.01701	3.88231	4.34653
4.14546	3.22078	3.98138	3.98993	4.49771
4.06778	3.57552	3.88974	3.93639	4.35897
4.13963	3.22096	3.97698	3.85421	4.30989
4.33455	3.67729	3.95522	4.15904	4.4086
4.46302	3.83153	3.9507	4.03964	4.55974
4.41677	3.85985	3.74167	3.9193	4.47026
4.46365	4.05004	3.99531	4.18517	4.48442
4.38363	3.75991	4.07474	4.1984	4.4962
4.48705	3.75069	4.18298	4.10528	4.31671
4.44682	4.11734	3.84782	4.42688	4.53567
4.29285	3.90422	3.87095	4.21988	4.45236
4.38223	4.58449	4.1171	4.03394	4.47806
4.49404	4.17567	3.51141	3.96554	4.47301
4.35739	3.85026	3.77954	4.03252	4.46058
4.64203	3.94152	4.12403	4.24686	4.65355
4.25101	2.88084	3.72031	4.13203	4.34385
4.14895	3.4857	3.85919	4.14269	4.17678
4.20832	3.45356	3.94047	4.13698	4.34531
4.30733	3.72949	3.76031	4.19509	4.3676
4.22484	3.70882	3.63048	4.09671	4.32159
4.28728	3.79843	3.74824	3.98605	4.27977
4.32268	3.58551	3.95984	4.12182	4.50908
4.32916	4.0383	3.85923	4.24537	4.426
4.39915	3.5115	3.80839	3.99533	4.41962
4.34882	3.43597	3.76755	4.13988	4.44987
4.35919	4.00534	4.19236	4.46222	4.47745
4.31826	3.80602	3.96634	4.19352	4.4145
4.36143	3.94985	3.93055	4.46715	4.49515
4.39625	3.72909	3.8879	4.06414	4.5375
4.36528	3.75693	4.0139	4.07129	4.60174
4.38461	4.47712	3.88026	4.50667	4.49169
4.5026	3.73276	4.06668	4.37733	4.453
4.14868	3.25607	4.22861	4.03746	4.39465
4.29604	3.9149	4.21265	4.26644	4.52352
4.21316	3.92678	3.93013	4.13405	4.48338
4.24846	3.38954	3.76013	4.1724	4.28156
4.22733	3.74855	3.86782	4.08212	4.56698
4.46828	3.90573	4.05795	4.3043	4.55039
4.47279	3.81908	4.08375	4.04341	4.55333
4.34957	4.19954	3.86559	4.28805	4.47147
4.26182	3.7979	3.88515	4.17715	4.40793
4.1632	3.48957	3.90315	4.18829	4.5034
4.27221	3.52817	3.92126	4.02174	4.40845
4.0294	3.69825	3.59303	3.87567	4.32229
4.06386	3.50988	3.67928	3.94689	4.26207
4.10741	3.51509	3.79539	4.0038	4.28307
4.31428	3.59548	3.88543	3.9768	4.43311
4.29654	3.30131	3.69433	3.87288	4.39537
4.52388	3.75348	3.74556	4.26328	4.57366
4.32749	2.97464	3.74562	4.02216	4.54271
4.21539	3.65826	3.7115	4.16168	4.33573
4.38203	3.58234	3.82927	4.13109	4.53213
4.43222	3.39356	3.70788	4.27159	4.48302
4.57027	3.80075	3.89852	4.4285	4.53422
4.57282	3.54927	3.94796	4.41394	4.65523
4.32639	3.51611	3.90535	4.03164	4.51426
4.33106	3.46651	3.70001	3.87841	4.49084
4.41315	3.41457	3.66038	4.23335	4.35285
4.29439	3.00031	3.76445	4.01004	4.37393
4.30816	3.34687	3.76385	3.9211	4.48665
4.25494	3.21776	3.50604	4.18505	4.55047
4.15752	3.08392	3.50421	4.01783	4.4013
4.27244	3.06109	3.74608	3.8913	4.42357
4.12932	3.41286	3.31012	4.21975	4.33987
4.15219	2.76192	3.60117	4.05933	4.37083
4.13007	3.29934	3.59057	4.01873	4.37785
4.16291	3.34414	3.73248	3.66929	4.38528
4.34143	3.75862	3.92217	4.21872	4.57649
4.41429	3.71037	4.029	4.11094	4.61063
4.31933	4.02282	4.08446	3.93518	4.45944
4.41147	3.52847	4.09613	4.01107	4.50612
4.46006	3.48155	4.12615	4.2692	4.4666
4.26853	3.83333	3.90072	4.13696	4.52904
4.21025	4.05068	3.62146	4.59173	4.18414
4.47023	4.30788	3.91002	4.18422	4.54851
4.4294	3.53537	3.88916	4.18761	4.44345
4.2611	3.51833	4.06372	4.01714	4.44687
4.30645	3.52572	3.81702	4.18893	4.50661
4.14215	3.42747	3.89635	4.09424	4.3797
4.27667	3.49609	4.03655	4.0832	4.51071
4.28294	4.10029	4.03538	4.19729	4.51324
4.17872	3.6672	3.69043	3.92379	4.45631
4.23816	4.09382	4.08296	4.02127	4.45516
4.2535	3.55645	4.0786	4.04638	4.4679
4.21357	3.80015	4.01278	4.11059	4.52971
4.35829	3.91346	4.11409	4.06741	4.58824
4.35685	4.02337	4.07833	4.07366	4.57154
4.10691	3.4244	3.94348	3.91455	4.41885
4.31153	3.39504	3.83327	3.9217	4.3366
4.21716	3.41229	3.80218	3.90761	4.29837
4.23876	3.88547	3.89981	3.87062	4.25373
4.33033	3.52951	3.86333	3.84643	4.24185
4.15537	3.46486	3.76507	3.66341	4.1836
4.13488	3.64797	3.72578	3.82334	4.19895
4.16516	3.73981	4.06364	3.89556	4.33991
4.24854	3.57142	3.89003	3.94738	4.31514
4.44786	3.91617	3.96888	3.78937	4.44587
4.23485	3.96972	4.12415	3.91422	4.4142
4.23513	4.16516	3.83638	4.22936	4.32249
4.41838	3.97914	4.07769	3.89056	4.38406
4.31121	3.72201	4.02252	4.18782	4.38626
4.20973	3.36479	4.04156	4.0633	4.42901
4.15613	3.42311	3.93472	3.99003	4.36046
4.36615	3.88711	3.88908	4.12484	4.3753
4.38238	4.18114	4.04376	4.49518	4.52369
4.19881	3.1594	4.06372	4.08339	4.41787
4.32216	4.02783	4.18162	4.27734	4.36311
4.22984	3.977	3.9546	3.89788	4.39472
4.35945	4.0239	4.06443	4.1754	4.46154
4.29113	3.81108	3.95962	3.99432	4.42459
4.21648	4.25385	3.86496	3.96294	4.40819
4.39738	4.14708	4.10838	4.26635	4.4863
4.34348	4.07435	4.05374	4.14516	4.51073
4.36337	3.7128	4.06235	3.88481	4.40686
4.25504	3.82894	4.01973	3.82669	4.36672
4.3444	3.83987	4.26625	4.07643	4.48754
4.42192	4.04151	4.11746	3.95142	4.50074
4.60426	4.08869	4.07888	4.23701	4.68753
4.33694	3.4365	3.73681	4.08629	4.63531
4.41879	3.20536	3.9487	4.14461	4.524
4.45178	3.57852	3.74384	3.97446	4.52392
4.43396	3.50383	3.9918	4.14718	4.57151
4.46559	3.27913	3.70621	3.81351	4.41867
4.43914	3.58341	3.67501	4.13097	4.59747
4.34574	3.44967	3.86747	4.06405	4.4302
4.41099	3.38859	3.80684	4.10722	4.54047
4.35131	3.67367	3.81268	4.16965	4.50443
4.28637	3.45597	3.67196	3.99938	4.441
4.45868	3.85731	3.70482	3.84618	4.7259
4.5263	3.86061	3.87789	4.21764	4.60768
4.16206	3.23588	3.63228	3.87936	4.39793
4.40036	3.87403	3.85257	4.22283	4.61751
4.30926	3.66702	3.76789	4.19796	4.48052
4.20936	3.52939	3.68021	4.22821	4.45945
4.27186	3.21582	3.69057	3.99248	4.49609
4.37928	3.44742	3.71362	3.86915	4.55214
4.10763	3.20014	3.61924	3.88957	4.35098
4.26534	3.22352	3.64499	3.95111	4.38985
4.3249	3.44888	3.74557	3.98083	4.3857
4.168	3.36758	3.54243	3.79613	4.3753
4.1304	3.5242	3.71162	4.16076	4.28698
4.27905	3.22045	3.97968	3.63924	4.47224
4.23435	3.21174	3.73452	4.03332	4.40974
4.47697	2.89351	4.13225	4.02703	4.55822
4.33673	3.275	4.0088	3.99857	4.43098
4.24735	3.3732	4.08799	3.87245	4.3959
4.36544	3.46114	3.95582	3.97955	4.47482
4.46934	3.6942	4.01133	4.00217	4.60594
4.30451	3.57143	4.04502	4.1353	4.4444
4.29211	3.4997	3.95669	4.10034	4.49411
4.36372	3.36269	3.88499	4.09112	4.57486
4.18849	3.99483	3.80421	4.17537	4.34689
4.283	3.3133	3.87521	4.01475	4.45427
4.30574	3.60813	3.84528	4.03531	4.4916
4.21836	3.5403	3.68887	3.97818	4.41597
4.43003	3.57615	3.95989	4.13572	4.54505
4.35205	3.8597	3.92222	4.01577	4.4773
4.27199	3.34448	3.76359	4.0229	4.37049
4.4009	3.15321	3.9003	3.69296	4.40955
4.39113	3.31502	4.07608	4.18956	4.51023
4.26477	3.15633	3.53415	4.05431	4.3807
4.24634	3.60252	3.68752	4.0591	4.52781
4.24106	3.57721	3.75146	4.21224	4.45581
4.29657	3.26323	3.85106	4.48588	4.55384
4.30317	3.38788	3.74489	4.21322	4.5067
4.32291	3.49576	3.77063	4.16822	4.4597
4.09914	3.40586	3.69948	4.07823	4.42636
4.19565	3.33741	3.69422	4.11953	4.35889
4.07846	3.48033	3.54139	3.97918	4.36505
4.05259	3.11389	3.54572	3.91164	4.3615
4.08284	3.25072	3.61006	3.9899	4.36818
4.16552	3.02233	3.752	4.06474	4.41916
4.27031	3.56937	3.77787	4.10302	4.46645
4.36918	3.31635	3.80185	4.07763	4.55828
4.16592	3.32769	3.79715	4.04039	4.4139
4.33488	3.55552	3.84463	4.21471	4.51654
4.34843	3.46954	3.70634	4.01209	4.57289
4.32634	3.28937	3.66787	4.05142	4.4115
4.13386	3.39039	3.79134	4.07691	4.37331
4.1393	3.09306	3.63554	3.85605	4.3547
4.10424	3.23739	3.57741	4.06458	4.15573
4.12244	3.34724	3.58791	4.2988	4.40218
4.11455	2.94442	3.61794	4.0747	4.39584
4.16585	3.27428	3.51433	3.92172	4.40605
4.55525	3.31891	3.86096	3.82176	4.44207
4.36634	3.39469	4.18022	4.18448	4.57722
4.3956	3.50402	4.07511	4.09165	4.6039
4.39964	3.6555	3.77	4.0459	4.57182
4.36737	3.18791	4.0439	4.05447	4.53964
4.3446	3.2965	4.02882	4.0935	4.51279
4.3631	3.45767	4.03344	4.03317	4.52708
4.47911	3.41102	3.96065	4.01413	4.63548
4.53973	3.59725	4.02844	4.18993	4.53409
4.22083	3.17882	3.87461	3.98429	4.46414
4.49258	3.87518	4.19458	4.18062	4.57725
4.45768	3.68605	3.95487	4.15015	4.63921
4.32335	3.51434	4.01036	4.02503	4.50738
4.36408	3.20251	3.9509	4.05715	4.57815
4.33335	3.41877	3.87276	4.02705	4.56823
4.41853	3.28018	3.8784	3.82277	4.47319
4.36079	3.35453	3.93079	4.07637	4.48082
4.44528	3.40548	3.79304	4.05842	4.57526
4.40093	3.52321	3.89758	4.03096	4.54687
4.46229	3.74824	3.93383	4.27541	4.61681
4.27098	3.43878	3.95894	4.06231	4.57875
4.46507	2.8947	3.92758	4.14679	4.46454
4.43816	3.24117	3.80336	3.96096	4.53446
4.37537	3.13008	3.89035	3.94199	4.51746
4.32465	3.25875	3.79844	3.74281	4.49668
4.24568	3.43209	3.66547	3.62312	4.33031
4.22234	3.60137	4.07378	3.969	4.55013
4.26002	3.57279	4.00828	4.1131	4.42431
4.24963	3.16784	3.86942	3.98554	4.37871
4.25901	3.29735	4.2382	3.87225	4.46368
4.26806	3.68005	3.94802	3.84283	4.48019
4.19448	3.2801	3.90652	3.8903	4.43317
4.32652	3.25384	3.93824	3.66731	4.52462
4.17546	3.48846	3.97319	3.75981	4.50838
4.1785	3.15104	3.88068	3.63295	4.29884
4.15072	3.29946	4.1054	3.64607	4.44581
4.01571	3.08088	3.84754	3.73168	4.26532
4.20229	3.36714	3.81593	3.71493	4.22928
3.88479	3.10507	3.91294	3.97183	4.3293
4.15161	3.53198	3.7333	3.85829	4.3374
4.08744	3.60536	3.92428	3.77404	4.2187
4.17325	3.63628	3.84044	4.11271	4.39267
4.17544	2.99509	3.7532	3.63646	4.21035
4.03995	3.14918	3.75471	3.56152	4.10552
4.09171	3.45658	3.5285	3.56759	4.2643
4.20728	3.18436	3.79162	3.83205	4.169
4.17049	3.48115	3.87849	3.58549	4.36236
3.99359	3.64916	3.85484	3.74615	4.19418
4.14696	3.52411	4.0024	3.8482	4.43161
4.2084	3.95909	3.78888	4.00516	4.45692
4.23762	4.23058	3.75669	4.10667	4.44182
4.25814	3.8656	3.9497	3.88491	4.52478
4.22635	3.50386	3.95148	3.92854	4.48632
4.17034	3.22186	3.78161	4.23438	4.47423
4.19736	3.71709	3.76036	3.97509	4.45307
4.24406	3.58415	3.5899	4.23621	4.24299
4.16677	3.57796	3.85613	3.93009	4.37159
4.28776	3.80684	3.91195	3.98979	4.55758
4.26234	3.74051	3.9027	4.18771	4.50578
4.34565	3.77367	4.1086	4.26099	4.6553
4.39595	4.11371	4.02031	3.98365	4.52248
4.20103	3.55243	3.69039	3.78019	4.34051
4.10153	3.50009	3.8645	3.98143	4.33659
4.10607	3.63682	3.78209	3.93103	4.35588
4.13773	3.11476	3.74873	3.94122	4.33396
4.12584	3.81081	3.72441	3.97244	4.28779
4.31616	3.89392	4.03456	4.16382	4.56
4.42013	3.76736	3.93199	4.1722	4.51036
4.07341	3.8356	3.79341	3.92981	4.41169
4.24674	3.95371	4.04	3.98716	4.5531
4.34053	3.72225	3.86398	4.19104	4.62914
4.34865	3.94743	3.91264	3.97849	4.39312
4.17118	3.64356	4.0255	4.00295	4.51027
4.24997	4.14773	4.14614	4.08051	4.48264
4.38599	4.01811	4.29784	3.7501	4.5594
4.35289	4.05817	4.3231	4.19212	4.55285
4.25403	3.76561	4.23868	4.22551	4.407
4.30902	3.60009	3.89655	3.78823	4.41763
4.15631	3.67536	3.86774	4.05112	4.31715
4.20825	3.41841	3.96351	3.76566	4.38768
4.19678	3.37609	3.99158	3.83125	4.42352
4.10413	3.33292	3.80974	3.6847	4.31061
4.12096	3.45983	4.16489	3.83759	4.41838
4.18492	3.65133	4.03546	4.06759	4.45216
4.1452	3.70915	3.95313	3.93517	4.31133
4.27024	3.30897	4.01639	4.02449	4.37678
4.2312	3.55356	4.01964	4.14374	4.51701
4.26008	3.60482	4.09032	4.07685	4.56509
4.28297	3.47647	4.18467	3.93786	4.43036
4.52049	3.34089	4.1867	4.17487	4.52582
4.32479	3.2179	3.82848	3.93867	4.39704
4.45987	3.97406	4.25155	3.85518	4.54629
4.3238	3.69565	4.14211	4.24509	4.56145
4.2115	3.45383	3.9704	3.91029	4.37262
4.22757	3.4901	4.07898	3.96728	4.44065
4.18051	3.68829	3.90607	3.80365	4.43356
4.33749	3.77744	4.16173	4.156	4.45638
4.26364	3.55606	4.20631	3.94501	4.5582
4.1613	3.82714	4.04448	4.16223	4.53386
4.20543	3.31203	4.28291	4.15797	4.47941
4.04308	3.6611	3.95538	3.96281	4.44955
4.00134	3.49925	4.11571	4.1323	4.41027
4.08193	3.60536	4.13905	4.07707	4.42403
4.09166	3.25579	4.08198	3.85415	4.41991
4.03883	3.07746	4.05162	4.10731	4.42068
4.1221	3.56798	4.06996	4.19204	4.49426
4.18628	3.65542	4.05092	4.01681	4.46683
4.35399	4.27228	4.16936	4.16944	4.73541
4.22032	3.91765	4.05176	4.18702	4.50831
4.0916	3.71066	3.89025	3.94479	4.44813
4.0402	3.49403	3.92507	4.01725	4.4783
4.18025	3.50943	3.94135	4.13487	4.54412
4.12323	3.34186	3.7983	4.06973	4.50702
4.03183	4.26813	4.02056	3.9836	4.35362
4.11532	3.79776	4.06224	4.01219	4.43265
4.0734	3.81351	4.03174	4.27321	4.42439
4.03827	3.61005	3.91204	4.00333	4.41342
4.09811	3.80362	3.92673	4.02704	4.53244
4.18174	3.50961	3.976	4.04217	4.45086
4.18665	3.83968	4.04145	4.14957	4.59752
4.19482	3.45809	4.13251	4.25307	4.39435
4.16652	3.91932	4.22122	4.08767	4.46694
4.35632	4.09995	4.17857	4.32501	4.72081
4.39271	3.40666	4.30936	3.80847	4.28253
4.29668	3.20221	3.90815	4.11496	4.42981
4.31554	3.35348	3.86635	4.12385	4.51024
4.28303	3.79753	4.03331	4.11485	4.42621
4.49982	3.5594	4.11579	4.3381	4.49104
4.46168	3.51103	3.94462	4.08457	4.37124
4.40834	3.22883	4.09067	4.40195	4.52018
4.44755	3.26759	3.9103	4.2497	4.41531
4.36805	3.6806	4.09195	4.07346	4.44651
4.33007	3.49722	4.07141	3.84989	4.31392
4.30106	3.18541	4.08058	4.1885	4.39819
4.3957	3.03047	4.27526	4.00921	4.39827
4.36383	3.35131	4.02819	3.96873	4.44001
4.4291	3.75812	4.27053	4.03414	4.49992
4.24115	3.25703	4.05579	3.83345	4.35896
4.34812	3.62235	4.04925	3.91352	4.36048
4.31617	3.26451	4.13866	4.00596	4.42985
4.23182	3.51793	3.83284	3.90792	4.39593
4.28644	2.58573	3.72073	3.95788	4.13404
4.0085	3.39384	3.92067	4.10484	4.26114
4.17024	2.74137	3.9798	3.87529	4.31143
4.22216	3.50486	3.94236	3.95287	4.35419
4.24306	3.23395	3.99104	3.9544	4.51685
4.22892	3.12685	3.85217	3.90189	4.37091
4.1289	3.26494	3.9512	3.89024	4.24475
4.29446	3.5813	4.07253	4.29644	4.45694
4.27747	3.13339	4.11773	4.17894	4.34139
4.35904	3.8262	4.26632	4.32188	4.51371
4.22411	3.40226	4.08742	3.9048	4.31406
4.19575	3.21757	4.02806	3.94413	4.34938
4.24747	3.53602	3.89741	4.06664	4.4356
4.23807	3.41851	4.03372	3.97007	4.30779
4.29456	3.61298	3.99176	4.01339	4.39803
4.45104	3.92772	4.13094	4.1484	4.43523
4.22419	3.27021	4.11193	4.05339	4.38594
4.19326	3.52046	3.95331	4.03097	4.3254
4.21866	3.1201	4.05319	4.24265	4.29043
4.15502	3.84086	4.15013	4.01574	4.33104
4.29227	3.72681	4.12563	4.23527	4.43171
4.50701	3.06035	4.14053	4.22163	4.51057
4.4586	3.91158	4.14059	4.37825	4.45394
4.24585	3.35335	4.16632	4.17663	4.4692
4.50657	4.04357	4.21626	4.40875	4.52429
4.37061	3.61722	3.91908	4.09603	4.46716
4.38529	3.6998	3.86005	3.9344	4.27522
4.40495	3.32093	4.14561	4.31668	4.50821
4.54528	3.84905	4.27147	4.42688	4.49794
4.48977	3.60749	4.19835	4.24416	4.50884
4.36154	3.38708	4.03407	4.24956	4.34565
4.30616	3.69258	4.1223	4.08292	4.38071
4.21923	3.63306	4.2787	4.31087	4.46785
4.26618	3.59119	4.06417	4.26626	4.46373
4.15734	3.80414	3.98351	4.50302	4.49148
4.28195	3.29928	4.01372	4.36564	4.48279
3.99029	3.24178	3.861	4.36686	4.25108
4.07465	2.84402	3.63755	4.38324	4.32345
4.01081	3.29657	3.84758	4.37916	4.21614
4.05494	3.08324	3.75168	4.15472	4.16009
4.09105	3.23644	3.91768	4.53424	4.20602
4.14314	3.34387	3.79135	4.26688	4.22599
4.10213	3.13515	3.84115	4.20865	4.17177
4.06678	3.48846	3.81413	4.38475	4.17066
4.06132	3.14752	3.81605	4.27583	4.25556
4.18084	3.53701	3.9715	4.62393	4.39793
4.27181	3.55271	4.0562	4.38834	4.37938
4.38144	3.88948	4.37674	4.38543	4.53708
4.20664	3.31525	4.00319	4.41414	4.40674
4.17169	3.42619	3.99382	4.48337	4.40951
4.30409	3.4734	4.38606	4.63319	4.39046
4.17443	3.45053	3.99518	4.45677	4.40401
4.27993	2.87323	3.93867	4.5485	4.46938
4.2266	3.46038	3.95194	4.54973	4.39791
4.141	3.20649	3.83875	4.75548	4.38746
4.34354	3.4603	4.07809	4.42129	4.62096
4.28704	3.3747	4.05991	4.71279	4.43721
4.35065	3.74918	3.94171	3.72102	4.51763
4.28775	4.0187	3.99801	3.71002	4.28603
4.41683	3.8345	3.65922	4.30953	4.5157
4.34919	3.57845	3.80434	3.71164	4.38634
4.30974	3.77512	3.81924	4.09903	4.50227
4.32668	3.72553	3.89758	3.99926	4.56436
4.27695	3.85357	3.94405	3.71506	4.49223
4.08698	3.6435	3.75912	3.98435	4.42505
4.1789	3.69968	3.72065	3.95875	4.41429
4.35695	4.0964	3.90441	4.13415	4.50423
4.47583	3.79455	3.96605	4.12661	4.51914
4.27007	4.02964	3.72173	4.01652	4.46415
4.19968	4.0073	3.76748	3.92823	4.38451
4.16368	3.21826	3.80743	3.90983	4.3652
4.18873	3.89362	3.81419	4.17138	4.50417
4.24196	3.70955	3.86006	4.09108	4.49005
4.29178	3.61111	3.99335	4.13437	4.39047
4.3003	4.10131	3.76418	4.00634	4.49608
4.49467	4.05792	3.92332	4.1499	4.51633
4.10668	3.63463	3.80032	3.79744	4.22139
4.18554	3.54352	3.72645	4.03918	4.18071
4.13783	3.37006	3.72948	3.72341	4.13377
4.28601	3.54255	3.82659	3.81326	4.23221
4.29357	3.63692	3.87685	3.7387	4.24927
4.3138	3.44193	3.82771	3.91459	4.28075
4.2797	4.01392	3.95155	3.86305	4.34396
4.33893	3.91048	3.94825	3.87236	4.33356
4.29966	3.61554	3.97121	3.91959	4.28437
4.3551	3.62516	3.87208	4.01546	4.35665
4.24997	3.30392	3.85257	4.00777	4.22064
4.30616	3.97717	3.87157	3.81176	4.29329
4.23137	3.60495	3.80476	3.75176	4.24581
4.21923	3.64781	3.85974	3.87076	4.1543
4.27863	3.65356	3.7597	3.92008	4.22261
4.30796	3.63629	4.02632	3.73461	4.19283
4.2896	3.3377	3.77562	3.79002	4.15026
4.22441	3.36147	3.73417	3.94581	4.19445
4.16718	3.62545	3.68408	3.81923	4.255
4.3599	3.59807	3.90496	3.88514	4.4007
4.36404	3.75452	3.94042	4.09816	4.25435
4.27163	3.57492	3.86857	3.78128	4.17439
4.14479	3.61406	3.83429	3.89935	4.14715
4.27753	3.66798	3.91636	3.87953	4.21803
4.30748	3.38877	3.91656	3.99673	4.22982
4.1064	3.67998	3.97325	3.99547	4.44942
3.89103	3.17709	3.83048	3.82172	4.28303
3.77647	3.0899	3.65732	3.94222	4.10621
3.9546	3.23895	3.75733	4.01326	4.27697
4.04804	3.25889	3.91817	4.09881	4.4349
4.17573	3.48997	4.12742	4.28172	4.51269
4.01907	3.45437	4.15362	4.14633	4.54208
4.21344	3.07703	4.08604	4.39821	4.41607
3.97687	3.22564	3.79846	4.03725	4.28693
4.20533	3.66192	4.10985	4.22703	4.47094
3.99535	3.29804	3.93885	3.96533	4.32742
4.0411	3.64385	3.95762	4.19466	4.48862
4.05595	3.55926	3.86796	4.30994	4.44439
3.90329	2.96198	3.77137	4.0548	4.31172
3.91569	2.98481	3.66375	3.82228	4.26773
3.89876	3.15991	3.89909	3.97845	4.37059
4.02336	3.42542	4.05972	4.1553	4.38057
4.01449	3.62785	4.02906	4.1419	4.46791
4.00364	3.178	3.82823	4.19695	4.41168
4.03379	3.28544	3.88166	4.30699	4.47115
3.90472	2.94446	3.60125	4.0122	4.29631
3.83781	3.50563	3.8499	3.88974	4.33287
3.9654	3.26216	3.75907	3.91348	4.40467
3.86558	3.37713	3.76687	3.90227	4.25482
4.00904	3.22667	3.8173	3.9549	4.30525
4.21863	3.60336	4.03676	4.1039	4.40808
4.33848	3.77405	3.97192	4.19598	4.51972
4.23864	3.36317	3.85304	4.00015	4.45007
4.33174	3.75673	4.04605	4.22383	4.47119
4.21864	3.62053	3.98016	4.06635	4.47334
4.25934	3.57833	4.32082	4.02262	4.28769
4.43112	3.65084	4.10205	4.07276	4.46982
4.13854	3.69474	3.9349	3.99753	4.36106
4.35998	3.66663	4.06208	3.83772	4.45237
4.33795	3.07637	3.56636	3.74713	4.42645
4.25908	3.55107	3.9836	3.90122	4.48478
4.60746	3.72655	4.39806	4.30343	4.59547
4.06503	3.17287	3.88008	3.92552	4.2473
4.04368	3.31685	3.77004	3.87695	4.17029
4.06317	3.14474	3.8602	3.89863	4.30774
4.21956	3.24192	3.8951	3.9458	4.34819
4.10499	3.30217	3.71241	3.93909	4.24201
4.20531	3.31995	3.82897	3.84911	4.20077
4.22635	3.62872	4.11293	3.95221	4.46087
4.2435	3.52312	3.9705	4.09309	4.34373
4.22957	3.16497	3.75068	3.98277	4.42272
4.187	3.29005	3.85632	3.9556	4.4004
4.26105	3.5925	4.18036	4.15413	4.44846
4.19927	3.49537	3.99711	4.20765	4.38464
4.2883	3.47246	4.13819	4.1054	4.393
4.29496	3.96704	4.14308	4.14529	4.5907
4.17819	4.06254	4.26777	4.16095	4.593
4.26425	4.0904	4.31131	4.30196	4.53089
4.30411	3.93997	4.16336	4.26597	4.44116
4.09627	3.66665	4.03926	3.77122	4.35098
4.14443	3.91823	4.17071	4.20841	4.51945
4.10651	3.82837	4.09875	3.94425	4.45048
4.17452	3.64722	3.97175	3.91646	4.42423
4.11918	3.77061	4.13145	3.88593	4.54452
4.27707	3.6897	3.93967	4.06542	4.56185
4.35699	3.74008	4.29317	4.24569	4.7038
4.19505	3.83814	4.01067	4.19571	4.52375
4.16464	3.92948	3.91069	4.05514	4.47702
4.02242	3.08855	4.01016	3.99875	4.43695
4.11093	3.48588	3.97149	4.08273	4.38226
3.88707	3.44328	3.82318	3.86933	4.31941
4.00301	3.36527	3.86071	3.86684	4.22174
3.96333	3.81163	3.7814	3.8659	4.18474
4.13279	3.81207	3.9775	3.88166	4.48692
4.01804	3.8805	4.00027	3.8109	4.32367
4.2951	3.56578	3.97108	4.13717	4.51513
4.18611	3.40122	4.01172	4.05506	4.37796
4.08976	3.79112	3.93613	3.75385	4.2311
4.13801	3.53979	4.2603	4.07892	4.45923
4.27013	3.88735	3.90883	4.18629	4.46231
4.32555	3.95715	3.97362	4.22615	4.5167
4.40995	3.71518	4.19231	4.26933	4.58019
4.23529	3.62883	4.12702	4.14697	4.41081
4.19517	3.60221	3.88902	4.04258	4.48608
4.10814	3.52254	3.73315	3.94869	4.25926
4.10323	3.23344	3.91296	4.01989	4.27901
4.05254	3.60059	4.01962	4.05622	4.36871
4.08377	3.49699	3.71406	4.00594	4.3721
3.86537	3.35686	3.74461	3.95087	4.27768
3.97863	3.31049	3.75107	4.08838	4.34994
3.94774	3.17033	3.5116	4.11165	4.19906
3.8914	3.13613	3.81168	4.06409	4.23368
3.90168	3.14091	3.81849	3.97203	4.32418
3.88511	3.47245	3.80025	3.91153	4.45507
4.30503	3.54388	3.99552	4.14581	4.43996
4.45826	3.55624	4.08197	4.00833	4.58613
4.23348	3.77101	4.09692	3.95104	4.47191
4.33736	3.60906	3.91576	4.08832	4.53367
4.41209	3.75727	4.10881	4.41994	4.46813
4.24327	3.53213	3.96902	3.90816	4.46705
4.12713	4.04262	3.96838	4.19498	4.34929
4.46232	3.59993	4.10715	4.28774	4.55283
4.32576	3.42668	4.09892	3.7714	4.37663
4.10582	3.3805	4.08166	4.03614	4.36893
4.30128	3.37888	3.99751	4.15479	4.45592
4.08911	3.50594	4.01161	4.03977	4.32667
4.29236	3.53869	4.14392	3.96767	4.48305
4.18337	3.6776	4.10069	4.09595	4.49847
4.08249	3.55197	3.8528	3.94962	4.35035
4.18713	3.78433	4.17403	4.00983	4.42933
4.21286	3.64641	4.09828	4.03897	4.43851
4.18012	3.70296	4.03295	3.9827	4.4768
4.32598	3.73827	4.13179	3.95267	4.47476
4.27625	3.87507	4.08579	4.09024	4.55003
4.12836	3.65395	3.93535	3.84517	4.38687
4.16835	3.82064	3.91904	3.93985	4.36102
4.14157	3.50877	3.7961	3.88168	4.30756
4.1366	3.58754	3.70425	3.78959	4.22513
4.17662	3.27964	3.84418	3.77432	4.17543
3.98747	3.4767	3.82016	3.60338	4.19766
4.03542	3.40288	3.84077	3.84363	4.19994
4.09861	3.51082	3.90281	3.74088	4.27962
4.18185	3.4423	3.93633	3.87753	4.25358
4.24361	3.83264	4.04101	3.84432	4.45865
4.12491	3.76304	4.09638	3.86778	4.38462
4.13503	3.64296	3.89949	4.1108	4.2928
4.29828	3.57727	3.93146	4.00829	4.2695
4.19197	3.44296	3.92285	3.99944	4.36483
4.19104	3.68656	4.08022	3.95779	4.39038
4.125	3.39502	3.84728	3.86606	4.33542
4.20544	3.45494	3.84041	3.92074	4.40116
4.28929	3.86484	4.1607	4.215	4.49251
4.11606	3.33692	3.90028	4.0383	4.37312
4.16817	3.81894	4.03422	4.08757	4.33191
4.05953	3.68969	3.8632	4.05219	4.35044
4.20391	3.7431	4.09911	4.15872	4.42176
4.21486	3.63325	4.03188	3.91271	4.40705
4.18923	3.6777	3.92971	3.85817	4.41921
4.24949	3.94809	3.9546	3.9954	4.47486
4.27942	3.49443	4.19434	4.0245	4.45851
4.19646	3.52417	4.07555	3.84465	4.38477
4.15732	3.53479	3.89788	3.99127	4.34806
4.24183	3.5852	4.21007	3.88416	4.46898
4.31601	3.90357	4.09917	3.93327	4.52333
4.33959	3.66441	4.06562	4.19836	4.54686
4.15905	3.45527	3.79843	4.13589	4.52183
4.15135	3.24894	3.79944	4.04396	4.44831
4.19043	3.25534	3.73431	4.10264	4.44018
4.20116	3.44781	3.9944	4.05904	4.47838
4.21197	3.43674	3.62057	3.81582	4.44961
4.26901	3.63775	3.85187	4.27371	4.59074
4.07595	3.38605	3.79673	4.09337	4.40306
4.11975	3.83599	3.92236	4.21648	4.51146
4.08988	3.30882	3.87202	4.08894	4.48386
4.01717	3.32261	3.60529	3.93914	4.34867
4.16611	3.84915	3.77314	3.94377	4.53598
4.26251	3.49342	3.94492	4.25391	4.56905
3.8692	2.97649	3.64879	4.0109	4.34553
4.14202	3.67297	3.92888	4.11999	4.50687
3.97571	3.4868	3.80805	4.03719	4.42611
4.00411	3.61625	3.79548	4.06052	4.40078
3.98771	3.09006	3.66132	4.23798	4.41362
4.099	3.22198	3.84183	4.02992	4.52434
3.85601	3.19475	3.64816	3.90299	4.29772
3.99009	3.18717	3.64599	3.93192	4.28907
4.02968	3.3761	3.79179	4.28873	4.44126
3.98103	3.06792	3.44152	3.95407	4.32575
3.96959	3.1441	3.70453	3.88895	4.30269
4.11033	3.52807	3.99608	3.88355	4.48911
4.07658	3.14086	3.74118	4.24179	4.41084
4.35183	3.13502	3.95389	4.10765	4.54458
4.1736	3.34813	4.04028	4.02667	4.40592
4.08446	3.46511	3.97497	4.05992	4.35684
4.2637	3.58235	4.00614	4.08303	4.43926
4.35499	3.71315	4.10774	4.24713	4.52902
4.18126	3.48863	3.98025	4.12634	4.39092
4.14798	3.76884	3.97685	4.07564	4.46604
4.25995	3.64446	3.9256	4.22673	4.52111
4.00495	3.5897	3.95697	3.98398	4.21599
4.09182	3.87381	3.8606	4.20874	4.28779
4.13342	3.55208	3.9948	3.98143	4.40107
4.04651	3.69643	3.9405	3.99627	4.32699
4.27264	3.64361	4.02763	4.19006	4.48953
4.18344	3.62487	3.89164	3.97846	4.37492
3.99462	3.6703	3.83305	3.96232	4.29895
4.03627	3.64438	3.67146	3.90323	4.28629
4.25234	3.30092	4.10835	4.10636	4.53061
4.05507	3.42664	3.65549	4.0017	4.36706
4.19045	2.99442	3.71636	4.04946	4.41589
4.08728	3.6106	3.67131	4.26081	4.35557
4.11675	3.18511	3.85812	4.35296	4.45724
4.11396	3.13218	3.7293	4.09127	4.47959
4.11378	3.37232	3.80138	4.19852	4.41468
3.90598	3.41697	3.64764	3.95558	4.34225
4.00033	3.01297	3.65307	4.23735	4.29059
3.8464	3.16497	3.51237	3.84941	4.24776
3.8904	3.08871	3.64865	3.7918	4.25578
3.87063	3.09064	3.60664	3.82887	4.32705
3.9923	2.77409	3.69422	4.05564	4.2792
4.11488	3.26868	3.80597	4.151	4.42969
4.15628	3.10965	3.77398	4.13037	4.4744
4.0467	3.51166	3.80558	4.01328	4.43583
4.16992	3.29641	3.94264	4.20596	4.46454
4.19836	3.2956	3.79405	4.20452	4.44876
4.06946	3.32532	3.70831	4.03979	4.33404
3.97787	3.2088	3.62348	3.89773	4.3553
3.94265	3.26336	3.63181	3.90676	4.26309
3.91121	3.05553	3.6342	3.87145	4.18066
4.0264	3.41411	3.65848	4.20834	4.29617
3.95161	3.05509	3.64351	3.92501	4.31495
3.91613	3.14478	3.49831	3.92384	4.32461
4.28557	3.55758	4.04116	3.95964	4.43546
4.20482	3.36026	4.10441	4.18865	4.47726
4.16009	3.66241	4.14202	4.20471	4.48185
4.19885	3.35802	3.88501	4.1633	4.42642
4.1526	2.86162	4.05001	4.10765	4.41032
4.17163	3.31756	4.04645	4.11199	4.42063
4.06671	3.62771	3.94755	4.20132	4.41925
4.32061	3.42045	4.08883	4.20488	4.52183
4.31104	3.61867	4.20274	4.25193	4.44473
4.07845	3.47664	4.09158	4.00416	4.33655
4.39742	3.91097	4.2629	4.35982	4.46057
4.24284	3.56299	4.10423	4.28719	4.506
4.1711	3.32556	4.0394	4.23846	4.44925
4.21621	3.3692	3.99807	4.15818	4.48017
4.1308	3.23444	3.99656	4.26998	4.44855
4.19341	3.14296	3.91617	3.99619	4.34793
4.13463	3.14791	3.90135	4.03159	4.37897
4.23916	3.28826	4.05664	4.05278	4.41526
4.19332	3.04254	3.95651	4.05798	4.47361
4.26557	3.92697	3.9571	4.21984	4.50639
4.1445	3.47968	4.11848	4.24516	4.46203
4.27249	2.85569	3.97807	4.19374	4.3675
4.24137	3.28061	4.07204	4.06522	4.49704
4.20097	3.19564	3.99317	4.12119	4.46841
4.10046	3.35777	3.8786	3.98066	4.40216
3.9728	3.31372	3.67147	3.72865	4.28881
3.98938	3.34052	3.90396	3.9308	4.49057
4.07096	3.31643	3.87883	3.95939	4.40962
4.07061	3.10098	3.86812	4.0945	4.36472
4.07384	3.37506	3.92962	3.98235	4.36958
4.13307	3.43626	3.93465	3.87084	4.51493
4.00266	3.19398	3.81286	4.05405	4.41494
4.06388	3.3851	3.78307	3.89846	4.42806
3.96453	3.12184	3.97021	3.79076	4.47009
3.90072	2.93352	3.92111	3.68572	4.28659
3.93662	3.03488	3.75553	3.74316	4.35583
3.73122	3.11922	3.65989	3.80336	4.24657
3.8612	2.79621	3.66229	3.77934	4.17698
3.75069	2.77395	3.6841	3.82278	4.17075
3.90528	3.12558	3.58064	3.73727	4.2881
3.87709	3.01773	3.64259	3.68421	4.22657
3.91794	3.37944	3.50908	3.794	4.34501
3.83307	2.88133	3.70675	3.67969	4.07397
3.83884	2.87764	3.71765	3.78722	4.11003
3.83193	2.90642	3.55331	3.6448	4.14447
3.9599	2.88634	3.70904	3.74276	4.13808
3.88356	3.19024	3.78292	3.60498	4.29839
3.8417	3.06247	3.75467	3.93175	4.14398
4.0743	3.60046	3.96457	3.90955	4.44001
4.17727	3.54987	3.87775	4.08501	4.47242
4.10523	3.41529	3.85871	4.13463	4.45735
4.17622	3.79202	3.96523	3.92998	4.4793
4.08701	3.86467	3.9912	3.87414	4.3842
4.07951	3.56222	3.88857	4.07906	4.43486
3.99225	3.60043	3.81085	4.02737	4.41321
4.08662	3.75053	3.85758	3.97095	4.31138
4.03362	3.68075	3.97977	3.92856	4.36602
4.15147	3.61953	4.10699	3.9546	4.51825
4.15676	3.79269	3.86122	4.25796	4.50678
4.2397	3.42807	4.17744	4.26124	4.58221
4.30771	3.71524	4.00762	4.0317	4.50525
4.00964	3.48404	3.67921	3.92345	4.31621
3.95214	3.76865	3.84995	4.04749	4.28445
3.95332	3.69843	3.83124	3.96779	4.30605
3.99972	3.64306	3.68039	3.95753	4.34107
3.91247	3.43751	3.79716	4.0279	4.33928
4.19678	3.65661	4.09719	4.12451	4.50577
4.32365	3.50298	3.81754	4.24507	4.53639
3.98422	3.62212	3.92655	4.08665	4.36047
4.04085	3.60539	3.97067	4.19197	4.50541
4.13184	3.60297	3.99004	4.11942	4.508
4.08433	3.79632	3.82731	3.95455	4.37558
4.01736	3.49673	4.09201	3.98981	4.497
4.26175	3.98158	4.24732	4.1873	4.44604
4.29302	3.44029	4.14249	3.96061	4.53589
4.28021	3.67009	4.16851	4.2288	4.5048
4.22616	3.53049	4.11578	4.18094	4.32427
4.20903	3.3017	3.83337	4.21432	4.33162
3.98348	3.18553	3.83216	4.05027	4.22628
4.07063	3.46768	3.86855	4.04196	4.35806
4.13233	3.24806	4.01481	4.0074	4.44082
4.09563	3.10067	3.83058	3.89679	4.26693
4.04528	3.31017	3.95917	3.89507	4.36946
4.06797	3.31038	3.93125	4.07083	4.43038
4.07029	3.32546	3.96382	4.06242	4.3464
4.1984	3.25554	4.13417	4.15986	4.42511
4.23346	3.39944	4.1382	4.06162	4.50915
4.19488	3.22691	3.82895	4.15192	4.56353
4.2051	3.40132	3.915	4.21595	4.4578
4.41267	3.76805	4.10598	4.22936	4.46421
4.31013	3.1912	4.14031	4.27785	4.49993
4.4667	3.7137	4.24754	4.2097	4.61828
4.21707	3.84043	3.91974	4.43596	4.51386
4.0529	3.35993	3.99382	4.07636	4.31532
4.14376	3.17428	4.03317	4.10221	4.49247
4.11293	3.2027	3.92413	4.06584	4.42165
4.23152	3.38596	4.06759	4.20823	4.46951
4.26596	3.53749	4.23451	4.22937	4.51856
4.04183	3.66532	4.07333	4.29918	4.46772
4.05669	3.27824	4.07184	4.16262	4.48208
3.92632	3.84442	3.96515	4.08026	4.35999
3.86521	3.50176	3.73741	4.14351	4.3636
3.86119	3.56716	3.8765	4.19784	4.33989
3.91719	3.48581	4.00968	3.94766	4.34332
3.88428	3.50208	3.9126	4.10298	4.36428
3.98624	3.61125	3.94591	4.15648	4.47138
4.05251	3.46531	3.91266	4.07044	4.4731
4.21465	3.61894	4.14582	4.26103	4.57858
4.02627	3.84149	3.89012	4.26662	4.45003
3.93846	3.57265	3.89353	4.03429	4.34797
3.87852	3.4429	3.95797	4.04496	4.37366
4.07644	3.57462	3.93575	4.17539	4.42756
3.89373	3.68175	3.73197	4.03312	4.42172
4.01446	3.80605	4.0282	4.39571	4.47882
3.91741	3.78495	3.93942	4.00052	4.38019
3.94144	3.63502	3.88761	4.07705	4.35959
3.93774	3.38606	3.92282	3.93774	4.42416
3.94152	3.36642	3.88315	4.23058	4.47615
4.08476	3.46065	3.85021	4.19949	4.42126
4.08943	3.66285	3.85392	4.09287	4.51998
4.10208	3.40676	3.92726	4.19402	4.44443
4.03137	3.85434	3.98626	4.41858	4.40624
4.2157	3.78668	4.09856	4.23469	4.57629
4.15635	3.42886	4.00845	3.85036	4.37335
4.10016	3.36323	3.8059	4.09235	4.42354
4.16203	3.57219	3.89453	4.31405	4.47965
4.16226	3.59277	3.89302	4.21375	4.40036
4.35349	3.91854	4.03511	4.25443	4.62991
4.30321	3.23791	3.92926	4.31861	4.50544
4.20387	3.09207	3.99886	4.36007	4.45451
4.31442	3.42045	3.93403	4.17041	4.43477
4.20199	3.92199	4.07703	4.18867	4.48667
4.14266	3.62156	3.82373	4.07241	4.35151
4.14423	3.22886	3.87993	4.11677	4.35684
4.20788	3.30903	3.92043	4.36418	4.43604
4.21778	3.26924	4.10999	4.08373	4.43447
4.27485	3.51462	4.09025	4.2608	4.48381
4.08982	3.00374	3.85344	4.06444	4.34717
4.1512	3.50666	3.83817	4.07424	4.37764
4.14645	3.30586	3.84949	4.24113	4.43117
4.02734	3.33327	3.77281	3.89053	4.36513
4.03764	2.64081	3.76809	4.02608	4.25548
3.95171	3.26691	3.77167	4.06964	4.22547
4.07916	3.25497	3.78019	3.92444	4.31464
4.00743	3.11416	3.8742	4.05774	4.35296
4.00296	3.46097	3.95836	4.22121	4.55143
4.02755	3.09581	3.7553	3.99751	4.35775
3.99214	3.28226	3.68042	3.9393	4.21696
4.14949	3.23452	3.94815	4.20601	4.43613
4.03348	3.37792	3.83943	3.98188	4.34646
4.15795	3.84525	4.07632	4.29447	4.4693
3.99387	3.09081	3.7765	3.92734	4.32077
4.02152	3.30777	3.89486	3.95748	4.34209
4.03413	3.48477	3.82518	4.00202	4.36655
4.01871	3.20311	3.77047	3.84691	4.29792
4.09599	3.34248	3.774	3.96846	4.35443
4.24051	3.76872	4.03336	4.05007	4.42091
3.99345	3.02015	3.87416	3.98145	4.34435
4.0058	3.076	3.78713	3.82643	4.29656
3.95862	3.08474	3.77085	3.98265	4.21102
3.90155	3.05559	3.84962	3.92104	4.32928
4.14615	3.35056	3.92199	4.14896	4.41833
4.27778	3.30481	4.04522	4.14827	4.47429
4.23762	3.49657	3.92978	4.36503	4.42747
4.1034	3.36833	3.8118	4.19432	4.4217
4.30349	3.63179	3.96971	4.11629	4.49472
4.16304	3.67423	3.98153	4.07596	4.48061
4.11063	3.3399	3.99267	4.07156	4.47707
4.2142	3.49687	4.03075	4.32711	4.46338
4.36407	4.14803	3.97699	4.18128	4.53921
4.22749	3.55064	4.1292	4.18774	4.49301
4.03317	3.50314	3.85607	4.15908	4.37598
4.06394	3.75889	3.79575	3.96269	4.3885
4.13191	3.68158	4.08847	4.07952	4.47054
4.18943	3.68891	3.94602	4.14198	4.49919
4.08582	3.82562	4.00857	4.3511	4.46947
4.11939	3.78156	4.13019	4.23663	4.46269
3.9111	3.31457	3.7829	4.10491	4.21216
3.9681	3.38287	3.64834	4.04717	4.31424
3.87779	3.35611	3.7438	4.10305	4.12812
3.89055	3.26841	3.59653	4.04975	4.10853
3.92843	3.46193	3.78482	4.30075	4.16862
3.89806	3.46923	3.81395	4.03674	4.20182
4.02882	3.04341	3.73131	3.98094	4.19704
3.8967	3.35097	3.82034	4.05362	4.1344
3.93042	3.42968	3.85751	4.12074	4.2646
4.15341	3.67348	4.00334	4.27753	4.43883
4.16006	3.4986	3.99056	4.2983	4.36846
4.3712	3.53154	4.06022	4.56121	4.58133
4.10405	3.23672	3.9646	4.19009	4.4097
4.05623	3.54768	4.03021	4.28051	4.45632
4.19964	3.63264	4.35238	4.19061	4.41918
4.06264	3.45344	3.84243	4.1848	4.37525
4.27273	3.57587	3.97448	4.45867	4.52656
4.16195	3.56419	4.05961	4.25483	4.36907
4.00602	3.18037	3.94108	4.22411	4.35793
4.338	3.81893	4.17547	4.37352	4.56907
4.17506	3.37286	4.12889	4.44776	4.46388
4.16445	3.92592	4.15418	3.94994	4.56446
4.13492	3.51568	3.90148	3.81888	4.47972
4.24777	3.58286	3.98128	4.08652	4.54054
4.17924	3.76795	4.04751	3.79503	4.37442
4.2196	3.80567	3.88734	4.37224	4.53585
4.25675	3.98766	3.99899	4.13599	4.5789
4.1809	4.00806	3.90369	4.01518	4.57766
4.03448	3.6859	3.72271	4.0766	4.42789
4.09798	3.85278	3.85954	4.07074	4.41755
4.23984	3.733	3.94981	4.26989	4.45751
4.35173	4.04685	4.15235	4.1916	4.57968
4.19386	3.83082	4.01907	3.93351	4.48002
4.05673	3.95278	3.92698	4.04926	4.41038
3.99653	3.68263	3.94734	3.99196	4.35259
4.12804	4.06962	3.93249	4.25266	4.50624
4.19055	3.86379	4.10415	4.35226	4.53231
4.16683	3.91504	3.91052	4.23541	4.47032
4.17911	4.06046	3.94895	4.14759	4.5518
4.37752	3.91016	4.14881	4.45379	4.59684
3.87836	3.51938	3.64507	3.6843	4.19002
3.95401	3.66149	3.66674	3.74066	4.16343
3.97326	3.19114	3.55176	3.73301	4.15425
4.02018	3.74062	3.65252	3.73831	4.23443
4.05568	3.67827	3.65233	3.77819	4.27923
4.09744	3.68565	3.73717	3.75573	4.31885
4.12015	3.88066	3.75174	3.85698	4.32083
4.10091	3.79507	3.75175	3.86439	4.36031
4.08961	3.89262	3.84182	3.94033	4.33935
4.12782	3.85042	3.72068	3.89119	4.417
4.17313	3.36533	3.75145	3.90079	4.25453
4.04842	3.78103	3.85632	3.78757	4.30367
4.02135	3.42704	3.65803	3.74411	4.31372
3.99553	3.72656	3.77527	3.83014	4.23696
4.01059	3.81493	3.60625	3.67663	4.24668
4.06285	3.83142	3.7406	3.70143	4.25785
3.9757	3.33179	3.40285	3.66168	4.23577
3.98137	3.75983	3.6322	3.97257	4.25905
4.03009	3.71888	3.6734	3.69576	4.34543
4.18979	4.0915	3.78914	3.80255	4.38852
4.14771	4.46766	3.8334	3.73734	4.3964
4.07656	3.63175	3.83773	3.83963	4.26779
4.01607	3.56824	3.72465	3.79997	4.24973
4.0649	3.69174	3.79002	3.69264	4.28804
4.04705	3.81632	3.7813	3.7683	4.24759
4.24582	3.85542	4.10135	4.19093	4.51701
4.08123	3.48114	3.99197	3.96059	4.31372
4.01004	3.44701	3.89527	4.08971	4.23562
4.15157	3.43512	3.87988	4.06094	4.33845
4.21129	3.8688	4.05853	4.16359	4.47848
4.31408	4.01901	4.24776	4.38029	4.5646
4.20303	4.11829	4.22226	4.3289	4.6034
4.3139	3.79107	4.24169	4.45978	4.4621
4.18959	3.72124	4.04965	4.20968	4.41597
4.40616	4.07563	4.27224	4.37562	4.50547
4.14364	3.82839	4.10126	4.05377	4.36924
4.22095	4.02582	4.17254	4.25845	4.48575
4.20261	4.03821	4.13157	4.26702	4.53312
4.12713	3.69641	3.94031	4.14904	4.40403
4.13299	3.55675	3.89988	3.92967	4.35847
4.12704	3.57638	4.07763	4.04562	4.43861
4.17538	3.83661	4.21472	4.12969	4.44372
4.19669	3.98318	4.07489	4.24903	4.52806
4.19612	3.36637	4.08627	4.33008	4.4873
4.21726	3.62663	4.13229	4.31222	4.48517
4.09899	3.3699	3.90317	4.1557	4.35074
4.07277	3.69836	4.06387	3.97526	4.38922
4.15947	3.62473	3.97544	4.00291	4.46138
4.0891	3.63447	3.97557	3.97111	4.327
4.13417	3.40889	4.01931	4.11306	4.32861
4.37231	3.63637	4.215	4.12531	4.50645
4.48688	3.95027	4.13312	4.20162	4.62524
4.43457	3.83778	3.98753	4.03929	4.52288
4.5122	3.91996	4.19281	4.27277	4.48629
4.42094	3.85682	4.11796	4.07259	4.57297
4.56913	3.95963	4.13866	4.1444	4.44148
4.54544	4.19217	4.20665	4.12834	4.55752
4.32359	3.78334	4.13426	3.95142	4.46158
4.52211	3.73626	4.11761	3.86625	4.57762
4.5111	3.50269	3.92436	3.74508	4.5837
4.39059	3.64646	4.13283	4.05708	4.53287
4.64517	3.71991	4.43024	4.0863	4.59511
4.30827	3.14447	4.02649	3.99099	4.40251
4.20301	3.54199	3.91215	4.02235	4.25309
4.26178	3.46687	4.00644	4.09132	4.43774
4.42656	3.63633	4.09097	4.01725	4.46239
4.26246	3.5839	3.93699	4.03845	4.37317
4.39966	3.5439	3.9691	3.87551	4.35756
4.38821	3.685	4.21432	3.99136	4.51315
4.40807	3.57317	4.02405	4.04353	4.36864
4.41799	3.21112	3.9364	4.05992	4.53001
4.3426	3.29139	3.96528	3.94408	4.5174
4.3776	3.85736	4.16111	4.18366	4.50753
4.3827	3.84527	4.1706	4.22922	4.4301
4.46938	3.6504	4.25779	4.16577	4.4896
4.52933	4.27574	4.17528	4.09415	4.64836
4.49079	4.25582	4.23541	4.08936	4.68919
4.40486	4.47507	4.26771	4.24435	4.59901
4.50051	4.33742	4.14066	4.2665	4.57583
4.25362	3.7525	4.17697	4.10678	4.47819
4.38149	4.53859	4.25516	4.23127	4.61437
4.34227	4.20852	4.13357	4.11702	4.567
4.38721	4.11501	4.14369	4.21732	4.49784
4.35491	4.14239	4.26762	4.06252	4.60892
4.51587	4.0529	4.2165	4.23456	4.6915
4.57832	4.21757	4.38705	4.16876	4.74263
4.42244	4.13248	4.05265	4.39004	4.62241
4.39173	4.26144	4.03154	4.17924	4.56875
4.39459	3.60779	3.97841	4.19504	4.52792
4.31117	3.515	4.19047	4.14736	4.49301
4.12643	3.79862	4.03147	4.06075	4.42787
4.23406	3.71511	4.04309	4.09096	4.36277
4.20037	4.12833	4.01648	3.95993	4.3266
4.33541	4.04737	4.10644	4.03953	4.56399
4.28734	4.21372	4.2474	3.99428	4.43187
4.3814	3.92357	4.06889	4.17773	4.55221
4.34748	3.69711	4.02464	3.95487	4.4194
4.19122	4.17505	3.89014	3.85759	4.29809
4.32982	3.95888	4.14517	3.99783	4.52365
4.44642	4.04316	4.08054	4.05153	4.48363
4.4846	4.21206	3.8086	4.19245	4.5248
4.6036	3.67236	4.32253	4.26873	4.67693
4.31797	4.03069	4.01902	4.09599	4.50208
4.34413	3.68617	3.94016	4.13375	4.49623
4.30423	3.70044	3.90921	3.92671	4.32462
4.27885	3.42097	4.07965	4.04242	4.36625
4.27291	3.87189	3.96924	3.88598	4.4945
4.19681	3.78596	3.79072	4.14342	4.49249
4.11791	3.71635	3.82035	4.03857	4.39975
4.20145	3.59392	3.82277	4.20934	4.40036
4.13089	3.48207	3.66443	4.21761	4.36135
4.15867	3.36539	3.87986	4.14953	4.34693
4.10804	3.66645	3.90021	4.08958	4.32143
4.16509	3.76341	3.97407	4.0594	4.47705
4.32441	3.77979	4.08415	4.42516	4.50573
4.46379	3.78116	4.18897	4.13806	4.61947
4.36464	4.33951	4.38806	3.8546	4.58225
4.39474	3.63701	4.24266	4.12536	4.53898
4.43563	4.20772	4.43257	4.34577	4.55292
4.31012	4.09283	4.13556	4.10076	4.5683
4.32001	4.08118	4.11762	4.48968	4.42385
4.48397	4.05803	4.29213	4.25366	4.6271
4.37732	3.61303	4.13609	4.13855	4.49374
4.22343	3.76308	4.24002	4.15589	4.47671
4.35864	3.90655	4.2055	4.18984	4.56458
4.17202	3.95763	4.22697	4.2056	4.43287
4.36465	3.95344	4.21895	4.12144	4.59397
4.29567	4.26503	4.1604	4.25547	4.58957
4.17337	4.20899	3.99917	4.07929	4.53306
4.2659	4.1447	4.33127	4.06227	4.5881
4.23656	3.97913	4.30666	4.20206	4.55303
4.25472	4.21238	4.20156	4.16233	4.59448
4.36852	3.98765	4.30464	4.1346	4.57146
4.33917	4.36567	4.34672	4.26309	4.63377
4.19611	4.08796	4.16137	3.9964	4.48459
4.25503	4.00352	4.11341	4.00824	4.39802
4.2442	3.83585	4.05304	3.99555	4.42524
4.19416	3.88852	3.98633	3.91035	4.41579
4.23815	3.83255	4.04048	3.81033	4.3427
4.16643	3.89086	4.03733	3.8327	4.30662
4.1564	3.89461	3.97978	3.90686	4.35327
4.20407	3.74555	4.16717	4.11102	4.36486
4.26181	3.93812	4.05946	3.93202	4.39206
4.30603	4.08019	4.191	3.96758	4.57937
4.22111	4.19018	4.25004	3.94449	4.49534
4.22749	4.07988	4.18539	4.06915	4.42748
4.38089	4.11044	4.18887	4.10731	4.46802
4.22901	3.95919	4.17771	4.16622	4.4715
4.25762	4.04127	4.24289	4.01776	4.49128
4.21734	3.73867	4.04321	3.98417	4.44528
4.31591	4.02889	4.1232	3.97723	4.49026
4.38155	4.17164	4.26411	4.18395	4.58732
4.24542	3.63961	4.11807	4.05155	4.49172
4.17889	3.77232	4.28584	4.2269	4.4721
4.16372	4.13107	4.08034	4.0489	4.45623
4.29037	4.25765	4.26411	4.28749	4.55279
4.3218	3.94081	4.23655	4.06208	4.54299
4.28698	4.20503	4.16853	4.0252	4.56079
4.32269	4.45588	4.22241	4.27384	4.59343
4.27822	3.85316	4.22562	4.08084	4.55985
4.20061	4.05858	4.19553	3.98126	4.51739
4.21559	4.04409	4.26296	3.89348	4.40996
4.33805	4.02205	4.38841	3.95802	4.57699
4.38891	4.04215	4.24301	4.04616	4.58365
4.54989	3.70228	4.06969	4.13094	4.70869
4.36997	3.47808	3.96681	4.2207	4.68733
4.38667	3.4963	4.08099	4.34305	4.57904
4.35485	3.58266	3.98311	4.23762	4.54711
4.38322	3.71179	4.17622	4.21335	4.66487
4.36443	3.81216	3.89003	3.92658	4.46237
4.54058	3.80948	4.00599	4.46538	4.63473
4.27977	3.54473	3.98544	4.27705	4.49261
4.30831	3.93964	4.14345	4.30687	4.63946
4.30643	3.64515	4.01421	4.21932	4.58197
4.22379	3.63389	3.89925	4.08925	4.4917
4.38722	3.87149	4.04962	4.20364	4.69414
4.42589	3.68925	4.04298	4.38283	4.64739
4.14714	3.24678	3.89096	4.23536	4.5104
4.30938	3.99007	4.04799	4.36939	4.60411
4.21765	3.86426	4.04728	4.31924	4.53539
4.21062	3.8003	3.96511	4.21681	4.52505
4.27463	3.46436	3.91208	4.13967	4.54638
4.3605	3.39699	3.96696	4.25256	4.63043
4.07857	3.25714	3.90575	4.11234	4.41461
4.19762	3.33159	3.795	4.15506	4.41405
4.18714	3.21199	3.98885	4.26845	4.5443
4.23855	3.24906	3.70898	4.06088	4.45322
4.15576	3.52743	3.83108	4.00054	4.44402
4.27876	3.81412	3.98886	3.95686	4.51113
4.19331	3.74577	3.74421	4.32484	4.45079
4.41258	3.77673	3.95756	4.16066	4.59357
4.29005	3.68845	3.96578	4.08662	4.51506
4.20832	3.58059	4.05226	4.20975	4.45283
4.32161	3.72378	3.98823	4.1689	4.54966
4.41703	3.63006	4.08896	4.25558	4.56762
4.25467	3.72851	4.02707	4.23809	4.52879
4.23023	3.71369	3.99209	4.25826	4.51321
4.33842	3.9666	4.00396	4.3384	4.58047
4.15784	3.65266	3.97812	4.04388	4.38981
4.18726	3.72447	3.92317	4.43379	4.36629
4.22022	3.52268	3.99152	4.09448	4.51721
4.1368	3.6705	3.89944	4.05347	4.44716
4.31308	3.99705	4.08435	4.24529	4.5741
4.25771	3.65396	3.88256	3.95062	4.49066
4.16481	3.72554	3.87319	4.10566	4.42779
4.2528	3.91584	3.85854	3.87102	4.43912
4.48047	4.0023	4.17125	4.31746	4.57937
4.27471	3.82686	3.8659	4.07761	4.4765
4.3312	3.34212	3.94245	4.12808	4.48364
4.34841	4.12739	4.13005	4.40851	4.49296
4.36417	3.67192	4.0232	4.36342	4.56556
4.31036	3.56565	4.01064	4.19996	4.57749
4.36105	3.86336	4.03113	4.24073	4.48187
4.18387	3.82641	3.90323	4.13643	4.46677
4.14676	3.3864	4.00382	4.44306	4.3439
4.17357	3.50167	3.78752	3.95206	4.40859
4.15142	3.58292	3.81797	4.01786	4.39917
4.13215	3.46635	3.86476	4.0299	4.43315
4.26806	3.14813	3.97383	4.28518	4.46228
4.32064	3.73601	4.06184	4.35361	4.52493
4.43701	3.58985	3.98413	4.20705	4.56254
4.26045	3.74733	4.08978	4.10692	4.52966
4.38037	3.77027	4.14052	4.22486	4.57039
4.43506	3.83487	4.03453	4.19336	4.57201
4.3538	3.62657	3.98144	4.23674	4.4477
4.26225	3.56853	3.9877	4.11467	4.46126
4.20779	3.59835	3.89028	4.19806	4.37024
4.13509	3.32858	3.88451	4.07558	4.30385
4.23679	3.7416	3.86383	4.39258	4.42164
4.23247	3.35479	3.93196	4.13194	4.4363
4.2601	3.64768	3.80235	4.18354	4.39053
4.43766	3.61276	4.20666	4.17477	4.55603
4.38694	3.47316	4.28221	4.33483	4.5801
[truncated: 103,589 more rows]

## Sheet: Fig3f
	-0.234226	-0.223592	-0.0333204	-0.114572	-0.183766	-0.00824173	-0.259703	-0.00310241	-0.109405	-0.287373	-0.102775	0.062784	-0.164304	-0.154845	-0.093374	-0.217566	-0.159569	-0.304364	-0.176722	-0.0371341	-0.142413	-0.0858678	-0.148268	-0.159397	-0.211224	-0.228992	-0.455762	-0.424555	-0.211539	-0.393803	-0.226242	-0.487871	-0.253982	-0.252953	-0.247373	-0.19955	-0.225527	-0.257822	-0.335243	-0.227818	-0.267376	-0.244782	-0.311543	-0.290179	-0.5354	-0.238431	-0.259816	-0.231065	-0.41453
-0.234226		0.0924375	0.00289415	-0.0482352	-0.167501	-0.105637	-0.183825	-0.0615964	-0.0898134	-0.110926	-0.119693	0.00533928	-0.208363	-0.123511	-0.10421	-0.16242	-0.133568	-0.233746	-0.223417	-0.0951978	-0.113591	-0.184882	-0.0824464	-0.178292	-0.264156	-0.28341	-0.319472	-0.381122	-0.225071	-0.309514	-0.160237	-0.311567	-0.292657	-0.203908	-0.305814	-0.183475	-0.169899	-0.247065	-0.398922	-0.336612	-0.295206	-0.23382	-0.237131	-0.291946	-0.514427	-0.199327	-0.291969	-0.222992	-0.385782
-0.223592	0.0924375		0.0653723	0.103068	0.0883462	-0.231768	0.00597046	-0.00885636	-0.136651	-0.116936	-0.0806955	-0.10878	-0.118482	-0.0680524	0.0402751	-0.00104606	0.0222595	-0.131944	-0.061896	0.0117446	-0.146719	-0.00442067	0.0132063	-0.0756694	-0.385787	-0.314127	-0.271803	-0.29647	-0.285802	-0.311923	-0.100214	-0.179828	-0.218324	-0.226997	-0.32531	-0.227149	-0.174716	-0.224228	-0.37169	-0.185351	-0.220856	-0.273883	-0.212886	-0.159171	-0.279424	-0.193921	-0.364122	-0.186089	-0.36201
-0.0333204	0.00289415	0.0653723		0.196568	-0.0355765	-0.105471	-0.0117732	-0.00919366	-0.00972157	-0.15975	-0.0551345	-0.0832377	-0.145657	-0.18579	0.0120049	-0.18759	-0.0387475	-0.00383583	-0.0305848	-0.134824	-0.0339853	-0.198198	-0.0870188	-0.0314927	-0.158174	-0.292446	-0.289481	-0.288005	-0.31284	-0.258816	-0.218437	-0.453463	-0.30205	-0.199619	-0.276712	-0.149285	-0.18846	-0.398127	-0.391629	-0.303131	-0.23212	-0.1461	-0.333194	-0.29605	-0.407215	-0.130611	-0.281639	-0.194886	-0.313209
-0.114572	-0.0482352	0.103068	0.196568		-0.346518	0.173677	-0.0804686	0.184258	-0.0614478	-0.190119	-0.153704	0.0331938	-0.129029	-0.0480737	-0.0389332	-0.177841	-0.04116	-0.138419	-0.0519541	-0.0234904	-0.118772	0.0391092	-0.131759	-0.0594814	-0.139153	-0.229443	-0.218272	-0.273296	-0.122377	-0.102214	-0.0293839	-0.186391	-0.171026	-0.112502	-0.114159	-0.0682872	-0.0575676	-0.159013	-0.216628	-0.20661	-0.122073	-0.0753319	-0.31786	-0.217676	-0.28256	-0.139122	-0.198527	-0.17004	-0.278297
-0.183766	-0.167501	0.0883462	-0.0355765	-0.346518		0.0514765	-0.221486	-0.0552019	-0.0314491	-0.0292941	-0.09292	0.0551195	0.0141592	-0.0674603	-0.0119072	-0.20839	-0.00880333	-0.16432	0.0301907	-0.0884332	-0.0789423	-0.00765762	-0.0107955	-0.190141	-0.0920985	-0.241837	-0.285646	-0.205629	-0.224017	-0.254118	-0.203732	-0.547371	-0.282625	-0.0861711	-0.18585	-0.113146	-0.0479735	-0.287509	-0.307011	-0.379904	-0.307178	-0.132868	-0.314562	-0.118532	-0.321747	-0.154204	-0.190827	-0.272111	-0.267746
-0.00824173	-0.105637	-0.231768	-0.105471	0.173677	0.0514765		0.0575399	0.01081	0.0888248	-0.0795657	0.122662	-0.139926	0.0398638	-0.0330957	0.0961685	-0.0466365	0.0272755	-0.0370177	-0.127147	-0.0259236	0.0624927	-0.135289	0.0683219	0.028294	-0.124568	-0.234648	-0.355602	-0.316833	-0.424561	-0.294077	-0.194528	-0.364395	-0.40075	-0.192179	-0.41538	-0.159575	-0.210468	-0.33378	-0.517672	-0.347859	-0.348498	-0.182841	-0.258209	-0.27077	-0.360483	-0.326908	-0.246551	-0.215797	-0.444834
-0.259703	-0.183825	0.00597046	-0.0117732	-0.0804686	-0.221486	0.0575399		-0.128748	-0.00593472	-0.166951	-0.111756	-0.0455897	-0.0417958	-0.0657432	-0.0345093	-0.073018	0.0159061	-0.216677	-0.11394	-0.0240972	-0.015091	-0.0775257	-0.0457578	-0.0942824	-0.199988	-0.3862	-0.265626	-0.231929	-0.180775	-0.182786	-0.0347241	-0.312866	-0.215412	-0.183215	-0.250617	-0.109136	-0.152355	-0.264179	-0.370972	-0.300748	-0.422015	-0.161955	-0.220673	-0.250104	-0.374844	-0.0739369	-0.324232	-0.214123	-0.395179
-0.00310241	-0.0615964	-0.00885636	-0.00919366	0.184258	-0.0552019	0.01081	-0.128748		0.168566	-0.0690377	-0.114368	-0.199822	-0.0608551	-0.0858176	0.111323	-0.151303	0.0327478	0.0637966	-0.096224	-0.0491898	-0.0436858	-0.0922477	-0.0842804	-0.0083212	-0.172913	-0.245809	-0.187548	-0.241101	-0.109172	-0.0992426	-0.0873129	-0.347116	-0.114736	-0.231349	-0.250641	-0.145852	-0.145022	-0.30341	-0.250005	-0.236296	-0.276212	-0.183713	-0.168841	-0.200308	-0.3743	-0.113103	-0.392344	-0.193012	-0.226167
-0.109405	-0.0898134	-0.136651	-0.00972157	-0.0614478	-0.0314491	0.0888248	-0.00593472	0.168566		-0.218545	-0.131347	-0.163643	-0.128009	-0.207283	-0.249635	-0.171925	-0.167723	-0.212546	-0.170193	-0.152716	-0.101366	-0.140429	-0.147404	-0.0956069	-0.240553	-0.346028	-0.278919	-0.338591	-0.289841	-0.269039	-0.18419	-0.556929	-0.250005	-0.363438	-0.325338	-0.225157	-0.303188	-0.257784	-0.498767	-0.380243	-0.269988	-0.225242	-0.272665	-0.232364	-0.539672	-0.227377	-0.322683	-0.266738	-0.341212
-0.287373	-0.110926	-0.116936	-0.15975	-0.190119	-0.0292941	-0.0795657	-0.166951	-0.0690377	-0.218545		-0.174394	-0.0302386	-0.263794	-0.106552	-0.187412	-0.414855	-0.231913	-0.343007	-0.102269	0.041948	-0.153612	-0.0440469	-0.210128	-0.0952893	-0.216152	-0.205091	-0.298251	-0.321327	-0.218607	-0.192424	-0.126882	-0.434812	-0.221346	-0.301803	-0.260376	-0.122195	-0.330399	-0.269667	-0.327177	-0.203883	-0.194482	-0.211335	-0.301658	-0.234198	-0.293845	-0.206588	-0.287367	-0.157973	-0.450405
-0.102775	-0.119693	-0.0806955	-0.0551345	-0.153704	-0.09292	0.122662	-0.111756	-0.114368	-0.131347	-0.174394		-0.0315666	-0.0787488	-0.0569522	-0.153004	-0.285936	-0.0400748	-0.199901	-0.167117	-0.0135937	-0.135935	-0.150757	-0.0639101	-0.0996734	-0.2412	-0.177715	-0.213316	-0.342912	-0.305931	-0.280953	-0.320184	-0.472013	-0.205271	-0.301094	-0.295549	-0.233059	-0.208884	-0.283188	-0.337937	-0.386672	-0.313195	-0.228754	-0.325082	-0.241699	-0.39395	-0.163277	-0.376255	-0.108207	-0.283988
0.062784	0.00533928	-0.10878	-0.0832377	0.0331938	0.0551195	-0.139926	-0.0455897	-0.199822	-0.163643	-0.0302386	-0.0315666		0.000273126	-0.105154	-0.0291219	0.0843899	0.00196096	-0.0228511	-0.0867745	-0.0523141	-0.00432907	-0.146217	0.0082999	0.00922138	-0.183295	-0.283672	-0.332395	-0.333103	-0.431543	-0.1432	-0.127205	-0.498843	-0.415545	-0.171123	-0.248943	-0.184972	-0.317288	-0.372953	-0.408652	-0.406531	-0.360654	-0.252977	-0.283209	-0.235749	-0.620917	-0.294421	-0.275005	-0.253072	-0.383329
-0.164304	-0.208363	-0.118482	-0.145657	-0.129029	0.0141592	0.0398638	-0.0417958	-0.0608551	-0.128009	-0.263794	-0.0787488	0.000273126		-0.19817	-0.172464	-0.193291	-0.149431	-0.286308	-0.0724797	-0.121862	-0.0203521	-0.0400515	-0.0848266	-0.0929578	-0.207995	-0.297233	-0.219881	-0.314789	-0.242138	-0.193293	-0.159153	-0.253927	-0.145951	-0.167236	-0.155364	-0.140267	-0.130565	-0.153016	-0.205509	-0.212423	-0.297017	-0.129344	-0.219781	-0.151766	-0.335284	-0.132655	-0.351364	-0.168928	-0.320821
-0.154845	-0.123511	-0.0680524	-0.18579	-0.0480737	-0.0674603	-0.0330957	-0.0657432	-0.0858176	-0.207283	-0.106552	-0.0569522	-0.105154	-0.19817		-0.143087	-0.225604	-0.17077	-0.204599	-0.0529075	-0.040646	-0.0559732	-0.0367327	-0.017363	-0.0913542	-0.273385	-0.39491	-0.272787	-0.374758	-0.372087	-0.271271	-0.199633	-0.486683	-0.123062	-0.20321	-0.30744	-0.292132	-0.19716	-0.311609	-0.356194	-0.343979	-0.331455	-0.244048	-0.342873	-0.287848	-0.509664	-0.281056	-0.454092	-0.294715	-0.394282
-0.093374	-0.10421	0.0402751	0.0120049	-0.0389332	-0.0119072	0.0961685	-0.0345093	0.111323	-0.249635	-0.187412	-0.153004	-0.0291219	-0.172464	-0.143087		-0.153316	-0.0904696	-0.089914	-0.160596	-0.0740934	-0.197577	-0.00304845	-0.181054	-0.0532369	-0.22095	-0.221031	-0.312976	-0.271838	-0.290515	-0.19801	-0.202328	-0.329485	-0.248292	-0.215323	-0.193438	-0.194486	-0.0859437	-0.25071	-0.275514	-0.322141	-0.405548	-0.216548	-0.209737	-0.205487	-0.333172	-0.13703	-0.275453	-0.195277	-0.230257
-0.217566	-0.16242	-0.00104606	-0.18759	-0.177841	-0.20839	-0.0466365	-0.073018	-0.151303	-0.171925	-0.414855	-0.285936	0.0843899	-0.193291	-0.225604	-0.153316		-0.231346	-0.126046	-0.00930873	-0.0538038	-0.0435127	-0.113621	-0.0882499	-0.0177291	-0.250317	-0.305678	-0.318182	-0.366385	-0.292058	-0.313334	-0.329572	-0.344338	-0.246792	-0.286007	-0.335846	-0.260738	-0.204133	-0.2634	-0.510487	-0.330901	-0.33704	-0.240501	-0.392262	-0.258243	-0.494962	-0.214975	-0.349834	-0.212999	-0.357849
-0.159569	-0.133568	0.0222595	-0.0387475	-0.04116	-0.00880333	0.0272755	0.0159061	0.0327478	-0.167723	-0.231913	-0.0400748	0.00196096	-0.149431	-0.17077	-0.0904696	-0.231346		-0.295769	-0.128601	-0.0232646	-0.0863756	-0.0711977	-0.0656301	-0.107823	-0.235347	-0.216358	-0.294229	-0.299628	-0.354089	-0.296792	-0.223576	-0.328938	-0.196034	-0.261513	-0.242399	-0.21083	-0.211414	-0.271981	-0.375829	-0.28914	-0.171954	-0.229453	-0.326934	-0.292903	-0.291034	-0.198075	-0.395305	-0.212949	-0.323264
-0.304364	-0.233746	-0.131944	-0.00383583	-0.138419	-0.16432	-0.0370177	-0.216677	0.0637966	-0.212546	-0.343007	-0.199901	-0.0228511	-0.286308	-0.204599	-0.089914	-0.126046	-0.295769		-0.26608	-0.112465	-0.164574	-0.0967821	-0.112399	-0.0196649	-0.23166	-0.223972	-0.248699	-0.282272	-0.17158	-0.169012	-0.107607	-0.231174	-0.232258	-0.18989	-0.167283	-0.130905	-0.20587	-0.196481	-0.306001	-0.189753	-0.242047	-0.210548	-0.187976	-0.198703	-0.369914	-0.172474	-0.28901	-0.18268	-0.265551
-0.176722	-0.223417	-0.061896	-0.0305848	-0.0519541	0.0301907	-0.127147	-0.11394	-0.096224	-0.170193	-0.102269	-0.167117	-0.0867745	-0.0724797	-0.0529075	-0.160596	-0.00930873	-0.128601	-0.26608		0.0597331	0.0141797	-0.0924514	-0.000283304	0.0507654	-0.237846	-0.259765	-0.254719	-0.406066	-0.295329	-0.278854	-0.255736	-0.459877	-0.3045	-0.28517	-0.304767	-0.243654	-0.273663	-0.325399	-0.45991	-0.370396	-0.381867	-0.290368	-0.347678	-0.280562	-0.476468	-0.273905	-0.373972	-0.206078	-0.340892
-0.0371341	-0.0951978	0.0117446	-0.134824	-0.0234904	-0.0884332	-0.0259236	-0.0240972	-0.0491898	-0.152716	0.041948	-0.0135937	-0.0523141	-0.121862	-0.040646	-0.0740934	-0.0538038	-0.0232646	-0.112465	0.0597331		-0.122381	-0.121072	-0.105569	-0.0561806	-0.278721	-0.326831	-0.341831	-0.324816	-0.343219	-0.160424	-0.215056	-0.319783	-0.248203	-0.225649	-0.265849	-0.245946	-0.2147	-0.274827	-0.34829	-0.304673	-0.328668	-0.209553	-0.210898	-0.222311	-0.372583	-0.220868	-0.350956	-0.147285	-0.350389
-0.142413	-0.113591	-0.146719	-0.0339853	-0.118772	-0.0789423	0.0624927	-0.015091	-0.0436858	-0.101366	-0.153612	-0.135935	-0.00432907	-0.0203521	-0.0559732	-0.197577	-0.0435127	-0.0863756	-0.164574	0.0141797	-0.122381		-0.0854968	-0.101766	0.0122859	-0.176118	-0.320343	-0.265936	-0.298321	-0.285592	-0.206614	-0.153634	-0.468822	-0.200971	-0.138211	-0.275339	-0.192152	-0.178868	-0.315913	-0.325087	-0.261374	-0.46133	-0.263511	-0.296097	-0.141296	-0.536502	-0.189905	-0.383347	-0.286183	-0.329032
-0.0858678	-0.184882	-0.00442067	-0.198198	0.0391092	-0.00765762	-0.135289	-0.0775257	-0.0922477	-0.140429	-0.0440469	-0.150757	-0.146217	-0.0400515	-0.0367327	-0.00304845	-0.113621	-0.0711977	-0.0967821	-0.0924514	-0.121072	-0.0854968		-0.0205097	-0.137551	-0.196625	-0.292953	-0.309283	-0.406746	-0.340326	-0.194972	-0.25245	-0.288667	-0.467738	-0.272956	-0.239861	-0.180208	-0.315731	-0.259436	-0.319333	-0.17774	-0.196213	-0.268566	-0.231182	-0.289658	-0.432904	-0.270305	-0.322458	-0.200922	-0.325164
-0.148268	-0.0824464	0.0132063	-0.0870188	-0.131759	-0.0107955	0.0683219	-0.0457578	-0.0842804	-0.147404	-0.210128	-0.0639101	0.0082999	-0.0848266	-0.017363	-0.181054	-0.0882499	-0.0656301	-0.112399	-0.000283304	-0.105569	-0.101766	-0.0205097		-0.0629158	-0.265832	-0.178841	-0.372559	-0.364375	-0.316827	-0.253921	-0.176475	-0.3808	-0.260627	-0.196512	-0.234534	-0.161797	-0.229734	-0.358923	-0.325383	-0.375023	-0.274553	-0.20092	-0.350677	-0.245365	-0.331027	-0.141813	-0.388383	-0.127135	-0.314064
-0.159397	-0.178292	-0.0756694	-0.0314927	-0.0594814	-0.190141	0.028294	-0.0942824	-0.0083212	-0.0956069	-0.0952893	-0.0996734	0.00922138	-0.0929578	-0.0913542	-0.0532369	-0.0177291	-0.107823	-0.0196649	0.0507654	-0.0561806	0.0122859	-0.137551	-0.0629158		-0.395333	-0.325379	-0.314375	-0.402939	-0.455195	-0.26769	-0.251153	-0.375382	-0.360776	-0.306684	-0.385938	-0.368953	-0.295846	-0.364074	-0.455514	-0.352375	-0.446264	-0.329716	-0.301803	-0.231105	-0.463702	-0.230387	-0.297965	-0.354905	-0.457131
-0.211224	-0.264156	-0.385787	-0.158174	-0.139153	-0.0920985	-0.124568	-0.199988	-0.172913	-0.240553	-0.216152	-0.2412	-0.183295	-0.207995	-0.273385	-0.22095	-0.250317	-0.235347	-0.23166	-0.237846	-0.278721	-0.176118	-0.196625	-0.265832	-0.395333		0.0234188	0.0550227	-0.0202661	-0.0482853	-0.0700059	0.0451764	-0.0401768	-0.0757224	-0.0221225	-0.150359	-0.0774127	0.00328278	-0.119456	-0.00414115	-0.0396695	-0.112332	-0.144989	-0.0685788	-0.218271	-0.184133	0.00773458	-0.0786184	-0.0249734	-0.0700553
-0.228992	-0.28341	-0.314127	-0.292446	-0.229443	-0.241837	-0.234648	-0.3862	-0.245809	-0.346028	-0.205091	-0.177715	-0.283672	-0.297233	-0.39491	-0.221031	-0.305678	-0.216358	-0.223972	-0.259765	-0.326831	-0.320343	-0.292953	-0.178841	-0.325379	0.0234188		-0.12587	-0.120213	-0.0938212	0.0580917	0.14053	0.0591536	-0.133424	0.0298942	-0.0485637	-0.0975254	-0.0435008	-0.21743	-0.199675	-0.0306631	-0.114921	-0.0119648	-0.0434862	-0.00519843	-0.133789	-0.166914	-0.104098	-0.177097	-0.16879
-0.455762	-0.319472	-0.271803	-0.289481	-0.218272	-0.285646	-0.355602	-0.265626	-0.187548	-0.278919	-0.298251	-0.213316	-0.332395	-0.219881	-0.272787	-0.312976	-0.318182	-0.294229	-0.248699	-0.254719	-0.341831	-0.265936	-0.309283	-0.372559	-0.314375	0.0550227	-0.12587		-0.268281	-0.210494	0.100729	0.151113	0.0240472	-0.300346	0.014343	0.0509163	-0.0977405	-0.0109359	-0.116151	-0.284219	-0.0326058	-0.0872735	-0.100014	-0.0163144	-0.113259	-0.0380894	-0.0472594	-0.0537434	-0.215396	-0.114515
-0.424555	-0.381122	-0.29647	-0.288005	-0.273296	-0.205629	-0.316833	-0.231929	-0.241101	-0.338591	-0.321327	-0.342912	-0.333103	-0.314789	-0.374758	-0.271838	-0.366385	-0.299628	-0.282272	-0.406066	-0.324816	-0.298321	-0.406746	-0.364375	-0.402939	-0.0202661	-0.120213	-0.268281		-0.216241	0.144288	0.00958634	-0.0617657	-0.301549	0.00293226	-0.0349513	-0.08676	-0.123953	-0.283186	-0.206869	-0.0160212	-0.20263	-0.0928731	-0.0813027	-0.111385	-0.231686	-0.0729527	-0.145907	-0.163962	-0.121013
-0.211539	-0.225071	-0.285802	-0.31284	-0.122377	-0.224017	-0.424561	-0.180775	-0.109172	-0.289841	-0.218607	-0.305931	-0.431543	-0.242138	-0.372087	-0.290515	-0.292058	-0.354089	-0.17158	-0.295329	-0.343219	-0.285592	-0.340326	-0.316827	-0.455195	-0.0482853	-0.0938212	-0.210494	-0.216241		-0.0669122	-0.0869137	0.0210271	-0.255439	-0.0437247	-0.165917	-0.234191	-0.0258464	-0.258203	-0.16486	-0.131872	-0.322781	-0.14884	-0.164898	-0.228946	-0.300071	-0.169681	-0.29205	-0.305192	-0.197781
-0.393803	-0.309514	-0.311923	-0.258816	-0.102214	-0.254118	-0.294077	-0.182786	-0.0992426	-0.269039	-0.192424	-0.280953	-0.1432	-0.193293	-0.271271	-0.19801	-0.313334	-0.296792	-0.169012	-0.278854	-0.160424	-0.206614	-0.194972	-0.253921	-0.26769	-0.0700059	0.0580917	0.100729	0.144288	-0.0669122		-0.0609377	-0.155497	-0.131918	-0.151765	0.0050803	-0.0181478	0.0113703	-0.0143128	-0.0110448	-0.0832817	-0.178321	-0.209194	-0.176921	-0.183981	0.0271022	-0.036489	-0.140108	-0.00445697	-0.0189906
-0.226242	-0.160237	-0.100214	-0.218437	-0.0293839	-0.203732	-0.194528	-0.0347241	-0.0873129	-0.18419	-0.126882	-0.320184	-0.127205	-0.159153	-0.199633	-0.202328	-0.329572	-0.223576	-0.107607	-0.255736	-0.215056	-0.153634	-0.25245	-0.176475	-0.251153	0.0451764	0.14053	0.151113	0.00958634	-0.0869137	-0.0609377		-0.21929	0.0687761	-0.0307098	-0.000916996	0.0182263	-0.0402146	0.0347403	0.143098	-0.0191362	0.054679	0.062148	0.0559324	-0.0517563	0.136637	0.0168892	-0.0976779	0.0760331	0.125899
-0.487871	-0.311567	-0.179828	-0.453463	-0.186391	-0.547371	-0.364395	-0.312866	-0.347116	-0.556929	-0.434812	-0.472013	-0.498843	-0.253927	-0.486683	-0.329485	-0.344338	-0.328938	-0.231174	-0.459877	-0.319783	-0.468822	-0.288667	-0.3808	-0.375382	-0.0401768	0.0591536	0.0240472	-0.0617657	0.0210271	-0.155497	-0.21929		-0.155901	-0.219899	-0.170077	-0.198919	-0.18299	-0.135925	-0.069391	-0.148721	-0.155407	-0.192496	-0.0838078	-0.207174	0.00473766	-0.173013	-0.160886	-0.0381341	-0.0704676
-0.253982	-0.292657	-0.218324	-0.30205	-0.171026	-0.282625	-0.40075	-0.215412	-0.114736	-0.250005	-0.221346	-0.205271	-0.415545	-0.145951	-0.123062	-0.248292	-0.246792	-0.196034	-0.232258	-0.3045	-0.248203	-0.200971	-0.467738	-0.260627	-0.360776	-0.0757224	-0.133424	-0.300346	-0.301549	-0.255439	-0.131918	0.0687761	-0.155901		0.0366664	-0.132474	-0.0969088	-0.0486505	-0.175097	-0.206466	-0.171822	-0.127114	-0.0474422	-0.0670478	-0.236332	-0.239612	-0.132881	-0.201938	-0.318883	-0.249539
-0.252953	-0.203908	-0.226997	-0.199619	-0.112502	-0.0861711	-0.192179	-0.183215	-0.231349	-0.363438	-0.301803	-0.301094	-0.171123	-0.167236	-0.20321	-0.215323	-0.286007	-0.261513	-0.18989	-0.28517	-0.225649	-0.138211	-0.272956	-0.196512	-0.306684	-0.0221225	0.0298942	0.014343	0.00293226	-0.0437247	-0.151765	-0.0307098	-0.219899	0.0366664		0.0143586	-0.0598977	-0.0116963	0.0199009	0.107488	0.0244979	-0.0352042	-0.0821531	-0.0212526	-0.135616	0.0631638	-0.0467396	-0.206603	-0.0571015	0.0734589
-0.247373	-0.305814	-0.32531	-0.276712	-0.114159	-0.18585	-0.41538	-0.250617	-0.250641	-0.325338	-0.260376	-0.295549	-0.248943	-0.155364	-0.30744	-0.193438	-0.335846	-0.242399	-0.167283	-0.304767	-0.265849	-0.275339	-0.239861	-0.234534	-0.385938	-0.150359	-0.0485637	0.0509163	-0.0349513	-0.165917	0.0050803	-0.000916996	-0.170077	-0.132474	0.0143586		-0.231189	-0.0934041	-0.200625	-0.178061	-0.0564316	-0.197588	-0.112767	-0.0954778	-0.0869235	-0.0702465	-0.0643623	-0.155732	-0.0158262	-0.093771
-0.19955	-0.183475	-0.227149	-0.149285	-0.0682872	-0.113146	-0.159575	-0.109136	-0.145852	-0.225157	-0.122195	-0.233059	-0.184972	-0.140267	-0.292132	-0.194486	-0.260738	-0.21083	-0.130905	-0.243654	-0.245946	-0.192152	-0.180208	-0.161797	-0.368953	-0.0774127	-0.0975254	-0.0977405	-0.08676	-0.234191	-0.0181478	0.0182263	-0.198919	-0.0969088	-0.0598977	-0.231189		-0.0916148	-0.252027	-0.0837112	-0.0907633	-0.165931	-0.0824635	-0.115464	-0.106033	-0.226773	-0.0142013	-0.187569	-0.119546	-0.0504254
-0.225527	-0.169899	-0.174716	-0.18846	-0.0575676	-0.0479735	-0.210468	-0.152355	-0.145022	-0.303188	-0.330399	-0.208884	-0.317288	-0.130565	-0.19716	-0.0859437	-0.204133	-0.211414	-0.20587	-0.273663	-0.2147	-0.178868	-0.315731	-0.229734	-0.295846	0.00328278	-0.0435008	-0.0109359	-0.123953	-0.0258464	0.0113703	-0.0402146	-0.18299	-0.0486505	-0.0116963	-0.0934041	-0.0916148		-0.149509	-0.0427051	-0.14845	-0.139447	-0.0326416	0.036967	-0.0692624	0.128241	0.0357586	-0.0967954	-0.0632419	-0.0107993
-0.257822	-0.247065	-0.224228	-0.398127	-0.159013	-0.287509	-0.33378	-0.264179	-0.30341	-0.257784	-0.269667	-0.283188	-0.372953	-0.153016	-0.311609	-0.25071	-0.2634	-0.271981	-0.196481	-0.325399	-0.274827	-0.315913	-0.259436	-0.358923	-0.364074	-0.119456	-0.21743	-0.116151	-0.283186	-0.258203	-0.0143128	0.0347403	-0.135925	-0.175097	0.0199009	-0.200625	-0.252027	-0.149509		-0.163857	-0.0258318	-0.235092	-0.0410469	-0.0747466	-0.183548	-0.270643	-0.0964724	-0.196879	-0.193953	-0.203351
-0.335243	-0.398922	-0.37169	-0.391629	-0.216628	-0.307011	-0.517672	-0.370972	-0.250005	-0.498767	-0.327177	-0.337937	-0.408652	-0.205509	-0.356194	-0.275514	-0.510487	-0.375829	-0.306001	-0.45991	-0.34829	-0.325087	-0.319333	-0.325383	-0.455514	-0.00414115	-0.199675	-0.284219	-0.206869	-0.16486	-0.0110448	0.143098	-0.069391	-0.206466	0.107488	-0.178061	-0.0837112	-0.0427051	-0.163857		0.0753841	-0.141575	0.0323269	-0.0886361	-0.0918823	-0.0615019	-0.113007	-0.126137	-0.0828313	-0.345787
-0.227818	-0.336612	-0.185351	-0.303131	-0.20661	-0.379904	-0.347859	-0.300748	-0.236296	-0.380243	-0.203883	-0.386672	-0.406531	-0.212423	-0.343979	-0.322141	-0.330901	-0.28914	-0.189753	-0.370396	-0.304673	-0.261374	-0.17774	-0.375023	-0.352375	-0.0396695	-0.0306631	-0.0326058	-0.0160212	-0.131872	-0.0832817	-0.0191362	-0.148721	-0.171822	0.0244979	-0.0564316	-0.0907633	-0.14845	-0.0258318	0.0753841		-0.326828	-0.155639	-0.0827532	-0.0790247	0.155947	-0.0329555	-0.0874619	0.0099764	0.121632
-0.267376	-0.295206	-0.220856	-0.23212	-0.122073	-0.307178	-0.348498	-0.422015	-0.276212	-0.269988	-0.194482	-0.313195	-0.360654	-0.297017	-0.331455	-0.405548	-0.33704	-0.171954	-0.242047	-0.381867	-0.328668	-0.46133	-0.196213	-0.274553	-0.446264	-0.112332	-0.114921	-0.0872735	-0.20263	-0.322781	-0.178321	0.054679	-0.155407	-0.127114	-0.0352042	-0.197588	-0.165931	-0.139447	-0.235092	-0.141575	-0.326828		-0.14661	-0.0288246	-0.0700776	-0.0206293	-0.0884295	-0.198012	-0.117826	-0.165158
-0.244782	-0.23382	-0.273883	-0.1461	-0.0753319	-0.132868	-0.182841	-0.161955	-0.183713	-0.225242	-0.211335	-0.228754	-0.252977	-0.129344	-0.244048	-0.216548	-0.240501	-0.229453	-0.210548	-0.290368	-0.209553	-0.263511	-0.268566	-0.20092	-0.329716	-0.144989	-0.0119648	-0.100014	-0.0928731	-0.14884	-0.209194	0.062148	-0.192496	-0.0474422	-0.0821531	-0.112767	-0.0824635	-0.0326416	-0.0410469	0.0323269	-0.155639	-0.14661		-0.149774	-0.125921	0.0356219	-0.0168216	-0.230613	-0.111719	-0.0667611
-0.311543	-0.237131	-0.212886	-0.333194	-0.31786	-0.314562	-0.258209	-0.220673	-0.168841	-0.272665	-0.301658	-0.325082	-0.283209	-0.219781	-0.342873	-0.209737	-0.392262	-0.326934	-0.187976	-0.347678	-0.210898	-0.296097	-0.231182	-0.350677	-0.301803	-0.0685788	-0.0434862	-0.0163144	-0.0813027	-0.164898	-0.176921	0.0559324	-0.0838078	-0.0670478	-0.0212526	-0.0954778	-0.115464	0.036967	-0.0747466	-0.0886361	-0.0827532	-0.0288246	-0.149774		-0.243202	-0.143911	-0.0342559	-0.239042	-0.0408721	-0.10782
-0.290179	-0.291946	-0.159171	-0.29605	-0.217676	-0.118532	-0.27077	-0.250104	-0.200308	-0.232364	-0.234198	-0.241699	-0.235749	-0.151766	-0.287848	-0.205487	-0.258243	-0.292903	-0.198703	-0.280562	-0.222311	-0.141296	-0.289658	-0.245365	-0.231105	-0.218271	-0.00519843	-0.113259	-0.111385	-0.228946	-0.183981	-0.0517563	-0.207174	-0.236332	-0.135616	-0.0869235	-0.106033	-0.0692624	-0.183548	-0.0918823	-0.0790247	-0.0700776	-0.125921	-0.243202		-0.0335749	-0.061754	-0.346751	-0.149907	-0.0652714
-0.5354	-0.514427	-0.279424	-0.407215	-0.28256	-0.321747	-0.360483	-0.374844	-0.3743	-0.539672	-0.293845	-0.39395	-0.620917	-0.335284	-0.509664	-0.333172	-0.494962	-0.291034	-0.369914	-0.476468	-0.372583	-0.536502	-0.432904	-0.331027	-0.463702	-0.184133	-0.133789	-0.0380894	-0.231686	-0.300071	0.0271022	0.136637	0.00473766	-0.239612	0.0631638	-0.0702465	-0.226773	0.128241	-0.270643	-0.0615019	0.155947	-0.0206293	0.0356219	-0.143911	-0.0335749		0.0818969	0.052866	-0.111646	-0.205812
-0.238431	-0.199327	-0.193921	-0.130611	-0.139122	-0.154204	-0.326908	-0.0739369	-0.113103	-0.227377	-0.206588	-0.163277	-0.294421	-0.132655	-0.281056	-0.13703	-0.214975	-0.198075	-0.172474	-0.273905	-0.220868	-0.189905	-0.270305	-0.141813	-0.230387	0.00773458	-0.166914	-0.0472594	-0.0729527	-0.169681	-0.036489	0.0168892	-0.173013	-0.132881	-0.0467396	-0.0643623	-0.0142013	0.0357586	-0.0964724	-0.113007	-0.0329555	-0.0884295	-0.0168216	-0.0342559	-0.061754	0.0818969		-0.121347	-0.119393	0.0156796
-0.259816	-0.291969	-0.364122	-0.281639	-0.198527	-0.190827	-0.246551	-0.324232	-0.392344	-0.322683	-0.287367	-0.376255	-0.275005	-0.351364	-0.454092	-0.275453	-0.349834	-0.395305	-0.28901	-0.373972	-0.350956	-0.383347	-0.322458	-0.388383	-0.297965	-0.0786184	-0.104098	-0.0537434	-0.145907	-0.29205	-0.140108	-0.0976779	-0.160886	-0.201938	-0.206603	-0.155732	-0.187569	-0.0967954	-0.196879	-0.126137	-0.0874619	-0.198012	-0.230613	-0.239042	-0.346751	0.052866	-0.121347		-0.187292	0.00462407
-0.231065	-0.222992	-0.186089	-0.194886	-0.17004	-0.272111	-0.215797	-0.214123	-0.193012	-0.266738	-0.157973	-0.108207	-0.253072	-0.168928	-0.294715	-0.195277	-0.212999	-0.212949	-0.18268	-0.206078	-0.147285	-0.286183	-0.200922	-0.127135	-0.354905	-0.0249734	-0.177097	-0.215396	-0.163962	-0.305192	-0.00445697	0.0760331	-0.0381341	-0.318883	-0.0571015	-0.0158262	-0.119546	-0.0632419	-0.193953	-0.0828313	0.0099764	-0.117826	-0.111719	-0.0408721	-0.149907	-0.111646	-0.119393	-0.187292		-0.202611
-0.41453	-0.385782	-0.36201	-0.313209	-0.278297	-0.267746	-0.444834	-0.395179	-0.226167	-0.341212	-0.450405	-0.283988	-0.383329	-0.320821	-0.394282	-0.230257	-0.357849	-0.323264	-0.265551	-0.340892	-0.350389	-0.329032	-0.325164	-0.314064	-0.457131	-0.0700553	-0.16879	-0.114515	-0.121013	-0.197781	-0.0189906	0.125899	-0.0704676	-0.249539	0.0734589	-0.093771	-0.0504254	-0.0107993	-0.203351	-0.345787	0.121632	-0.165158	-0.0667611	-0.10782	-0.0652714	-0.205812	0.0156796	0.00462407	-0.202611
-0.355458	-0.245213	-0.23724	-0.227433	-0.265895	-0.225425	-0.231619	-0.221766	-0.283927	-0.190377	-0.307006	-0.178179	-0.439742	-0.25289	-0.242159	-0.254091	-0.329181	-0.255574	-0.237452	-0.311533	-0.159264	-0.213609	-0.387843	-0.196622	-0.227698	-0.167204	-0.224008	-0.185583	-0.26137	-0.211518	-0.201492	-0.142468	-0.328461	-0.251903	-0.328234	-0.11219	-0.173395	-0.179189	-0.303855	-0.219093	-0.133161	-0.228981	-0.121418	-0.180523	-0.151967	-0.179326	-0.222279	-0.16609	-0.190578	-0.200737
-0.27911	-0.185991	-0.2201	-0.201077	-0.183762	-0.204056	-0.274976	-0.227301	-0.25319	-0.176118	-0.264155	-0.236619	-0.403257	-0.196635	-0.26112	-0.2631	-0.32176	-0.156379	-0.17616	-0.354802	-0.229886	-0.232645	-0.332968	-0.201811	-0.169074	-0.120166	-0.272933	-0.200213	-0.228534	-0.183937	-0.144094	-0.235724	-0.321692	-0.313559	-0.173592	-0.143023	-0.106993	-0.19246	-0.196589	-0.170872	-0.139905	-0.245176	-0.123068	-0.202491	-0.117761	-0.222212	-0.170089	-0.157476	-0.199259	-0.227026
-0.288959	-0.30224	-0.194446	-0.333777	-0.208521	-0.229677	-0.300131	-0.192112	-0.204692	-0.350448	-0.439823	-0.447336	-0.370907	-0.285938	-0.286859	-0.241888	-0.261105	-0.293213	-0.266146	-0.365041	-0.202151	-0.177977	-0.362614	-0.149205	-0.21513	-0.364507	-0.442054	-0.314078	-0.456106	-0.454668	-0.310618	-0.42441	-0.587626	-0.554263	-0.320799	-0.294873	-0.412948	-0.389123	-0.504105	-0.350766	-0.390848	-0.476219	-0.249092	-0.266208	-0.344992	-0.371851	-0.277483	-0.320041	-0.418811	-0.369013
-0.354287	-0.149568	-0.140286	-0.205471	-0.202995	-0.185792	-0.140541	-0.095308	-0.11655	-0.164029	-0.292268	-0.203382	-0.320391	-0.129687	-0.286446	-0.171823	-0.301023	-0.185005	-0.212793	-0.277608	-0.0981699	-0.178009	-0.251991	-0.0944364	-0.151179	-0.069941	-0.136755	-0.115675	-0.290869	-0.224137	-0.163306	-0.266203	-0.510864	-0.240043	-0.238796	-0.0905148	-0.172586	-0.207546	-0.173669	-0.132521	-0.120381	-0.203842	-0.129156	-0.186294	-0.111633	-0.031823	-0.257117	-0.102451	-0.227093	-0.249776
-0.383477	-0.300541	-0.22143	-0.220578	-0.19694	-0.268303	-0.37944	-0.266701	-0.314617	-0.325452	-0.400972	-0.268382	-0.390215	-0.274715	-0.367529	-0.265593	-0.300547	-0.216307	-0.195651	-0.362215	-0.351501	-0.226665	-0.342604	-0.16176	-0.188893	-0.286437	-0.388462	-0.291412	-0.370679	-0.284482	-0.293165	-0.318719	-0.451539	-0.442225	-0.282396	-0.268775	-0.296098	-0.321685	-0.408514	-0.299361	-0.183253	-0.433395	-0.171336	-0.291173	-0.289794	-0.282907	-0.291713	-0.244473	-0.373732	-0.363566
-0.386137	-0.355475	-0.258611	-0.251342	-0.206555	-0.216536	-0.332514	-0.298442	-0.315566	-0.245588	-0.296349	-0.244689	-0.334765	-0.335605	-0.492756	-0.3025	-0.349516	-0.275228	-0.269687	-0.433404	-0.413719	-0.301385	-0.499955	-0.400178	-0.530041	-0.258636	-0.399986	-0.326438	-0.448829	-0.542892	-0.271988	-0.303166	-0.662173	-0.453654	-0.457491	-0.306368	-0.461635	-0.359618	-0.492794	-0.378159	-0.205419	-0.48645	-0.326282	-0.295179	-0.415741	-0.390665	-0.367617	-0.344705	-0.394604	-0.223894
-0.19034	-0.196579	-0.111062	-0.279443	-0.116723	-0.0308336	-0.25565	-0.139978	-0.307922	-0.172779	-0.196426	-0.157409	-0.399179	-0.202689	-0.231533	-0.160044	-0.232232	-0.0874113	-0.246279	-0.261533	-0.088875	-0.185553	-0.316808	-0.137317	-0.218664	-0.153573	-0.163736	-0.0776915	-0.251843	-0.160852	-0.0842976	-0.162929	-0.200683	-0.329792	-0.22063	-0.149121	-0.168654	-0.183245	-0.211183	-0.119752	-0.0234251	-0.223751	-0.128045	-0.119834	-0.206831	-0.167796	-0.18836	-0.207936	-0.155439	-0.275285
-0.249116	-0.214063	-0.136901	-0.163647	-0.19257	-0.0410586	-0.190932	-0.0653017	-0.299621	-0.171919	-0.32051	-0.223758	-0.283613	-0.152169	-0.246878	-0.16982	-0.307133	-0.159798	-0.192326	-0.243302	-0.0659328	-0.226568	-0.31176	-0.095025	-0.171644	-0.184958	-0.224564	-0.173661	-0.266149	-0.178614	-0.206474	-0.26591	-0.255658	-0.240601	-0.248768	-0.134783	-0.161377	-0.25392	-0.29041	-0.229601	-0.0940804	-0.220597	-0.203412	-0.268934	-0.138447	-0.141341	-0.340128	-0.126472	-0.252101	-0.271046
-0.385997	-0.181681	0.0650941	-0.249867	-0.275401	-0.0560813	-0.214225	-0.134494	-0.280933	-0.149276	-0.372138	-0.268214	-0.426017	-0.21231	-0.235733	-0.281318	-0.254373	-0.272038	-0.252607	-0.293555	-0.168245	-0.242033	-0.330208	-0.199981	-0.266961	-0.0978404	-0.260741	-0.15197	-0.252851	-0.213411	-0.131455	-0.202207	-0.360112	-0.220149	-0.250171	-0.114564	-0.128449	-0.284579	-0.177337	-0.212399	-0.0991151	-0.231492	-0.152387	-0.175201	-0.0937898	-0.0852567	-0.261781	-0.121567	-0.219943	-0.285347
-0.163726	-0.278326	-0.106008	-0.495785	-0.365017	-0.121548	-0.318238	-0.211545	-0.376205	-0.203033	-0.506371	-0.202565	-0.418532	-0.255515	-0.220357	-0.246454	-0.293788	-0.15604	-0.340753	-0.299732	0.214597	-0.21179	-0.467676	-0.0515096	-0.203263	0.0180875	-0.48834	-0.214199	-0.252923	-0.149174	-0.175978	-0.0527252	-0.172415	-0.140186	-0.155379	-0.0892305	0.0303385	-0.268842	-0.172503	-0.229277	0.0525402	-0.177119	-0.0976218	-0.361676	0.0332	-0.070472	-0.120695	-0.0676589	-0.278097	-0.198871
-0.229943	-0.227407	-0.178508	-0.262288	-0.267916	-0.147882	-0.268044	-0.175306	-0.186536	-0.200113	-0.301948	-0.299296	-0.363441	-0.158533	-0.328597	-0.216284	-0.382337	-0.200488	-0.146551	-0.314015	-0.261146	-0.296092	-0.352448	-0.131621	-0.260869	-0.108592	-0.383177	-0.295282	-0.370008	-0.270746	-0.246716	-0.250612	-0.46786	-0.470179	-0.258477	-0.210813	-0.110895	-0.342795	-0.30685	-0.277497	-0.166173	-0.297956	-0.236655	-0.303353	-0.204521	-0.155221	-0.336314	-0.169791	-0.280708	-0.297944
-0.322589	-0.287081	-0.236001	-0.306131	-0.320461	-0.20989	-0.250472	-0.265238	-0.247685	-0.216817	-0.335632	-0.319573	-0.333446	-0.190682	-0.338097	-0.226895	-0.344208	-0.275832	-0.193907	-0.374579	-0.357815	-0.282916	-0.382854	-0.217305	-0.269957	-0.155351	-0.276391	-0.200428	-0.347829	-0.262788	-0.15218	-0.307278	-0.41094	-0.373506	-0.116361	-0.177491	-0.190505	-0.305084	-0.279791	-0.24317	-0.194612	-0.372912	-0.218643	-0.285523	-0.193164	-0.269299	-0.287517	-0.254003	-0.290662	-0.204884
-0.476537	-0.503585	-0.561318	-0.357477	-0.454295	-0.479409	-0.388328	-0.54106	-0.492505	-0.406298	-0.654668	-0.495128	-0.632038	-0.36033	-0.554126	-0.365927	-0.449284	-0.312949	-0.359366	-0.532606	-0.43626	-0.475583	-0.509247	-0.359412	-0.373691	-0.274181	-0.281465	-0.525646	-0.449559	-0.239721	-0.256841	-0.149755	-0.283889	-0.518801	-0.417979	-0.287267	-0.262305	-0.327369	-0.306954	-0.474225	-0.230527	-0.428558	-0.404879	-0.446183	-0.228104	-0.469227	-0.336742	-0.417185	-0.412505	-0.477881
-0.31703	-0.26537	-0.251299	-0.285856	-0.24686	-0.286104	-0.365008	-0.255027	-0.226061	-0.172646	-0.187443	-0.173114	-0.55765	-0.201021	-0.34239	-0.327287	-0.327973	-0.160864	-0.175275	-0.329292	-0.217911	-0.215557	-0.459526	-0.163416	-0.245176	-0.180876	-0.431261	-0.26409	-0.327801	-0.25364	-0.206826	-0.20872	-0.25124	-0.418216	-0.184666	-0.161115	-0.128568	-0.313608	-0.293668	-0.3633	-0.174731	-0.260668	-0.285617	-0.297732	-0.134799	-0.249737	-0.425636	-0.187121	-0.241653	-0.371629
-0.310759	-0.327566	-0.28516	-0.369664	-0.297823	-0.388493	-0.343023	-0.283648	-0.387692	-0.344958	-0.300528	-0.292268	-0.343071	-0.232742	-0.422418	-0.254378	-0.348037	-0.204799	-0.285423	-0.254217	-0.221676	-0.259749	-0.426317	-0.237983	-0.227448	-0.224868	-0.330221	-0.27608	-0.320029	-0.29503	-0.245373	-0.210369	-0.356803	-0.37429	-0.255794	-0.240192	-0.239648	-0.351038	-0.289518	-0.339636	-0.129383	-0.344196	-0.224567	-0.321919	-0.112287	-0.360173	-0.33455	-0.30233	-0.393897	-0.417784
-0.318759	-0.342912	-0.207815	-0.380245	-0.2837	-0.236604	-0.246597	-0.222452	-0.521288	-0.336384	-0.439339	-0.449996	-0.515124	-0.313262	-0.37977	-0.305329	-0.369645	-0.252145	-0.306074	-0.399655	-0.232813	-0.315598	-0.492697	-0.289557	-0.356292	-0.157429	-0.161619	-0.2244	-0.26486	-0.258275	-0.197379	-0.284159	-0.314851	-0.327638	-0.261776	-0.163695	-0.159215	-0.28543	-0.24105	-0.196142	-0.166018	-0.279607	-0.224454	-0.272262	-0.21624	-0.189525	-0.344989	-0.208207	-0.262389	-0.260837
-0.319166	-0.3027	-0.187939	-0.313967	-0.250155	-0.241264	-0.344387	-0.273069	-0.37951	-0.308455	-0.369988	-0.354697	-0.451916	-0.247006	-0.384846	-0.338716	-0.428308	-0.339095	-0.311213	-0.391717	-0.273648	-0.400761	-0.394266	-0.2986	-0.346835	-0.238682	-0.2812	-0.324959	-0.369547	-0.365833	-0.291608	-0.261385	-0.409382	-0.45068	-0.439658	-0.29651	-0.234161	-0.391732	-0.391025	-0.367292	-0.271989	-0.387739	-0.325467	-0.326614	-0.251731	-0.317919	-0.389355	-0.336042	-0.345451	-0.433629
-0.414103	-0.314796	-0.174659	-0.341049	-0.312052	-0.189342	-0.277201	-0.256259	-0.268524	-0.285333	-0.367756	-0.333645	-0.498235	-0.249676	-0.317476	-0.246122	-0.416004	-0.323141	-0.258236	-0.345075	-0.195466	-0.257133	-0.510216	-0.227518	-0.271066	-0.0377944	-0.383027	-0.27966	-0.273739	-0.1643	-0.161355	-0.151074	-0.315196	-0.412766	-0.27132	-0.184713	-0.134996	-0.375654	-0.21949	-0.340882	-0.0659957	-0.168593	-0.185158	-0.29109	-0.157471	-0.113722	-0.337404	-0.167151	-0.300517	-0.333764
-0.207563	-0.23978	-0.269749	-0.219952	-0.251967	-0.187991	-0.158063	-0.186402	-0.392213	-0.153818	-0.307528	-0.267479	-0.427284	-0.21424	-0.294457	-0.163403	-0.317816	-0.146631	-0.222313	-0.271156	-0.0670989	-0.241547	-0.333778	-0.221406	-0.234639	0.0361568	-0.196582	-0.118275	-0.174137	-0.111706	-0.150915	-0.161753	-0.136742	-0.155445	-0.128351	-0.11334	-0.0656722	-0.342743	-0.183748	-0.250856	0.016745	-0.170981	-0.166806	-0.177836	-0.026088	0.00730969	-0.245886	-0.0914252	-0.222631	-0.184061
-0.29295	-0.30195	-0.100339	-0.268401	-0.302942	-0.32271	-0.270655	-0.202266	-0.373668	-0.298956	-0.410085	-0.337445	-0.393216	-0.253894	-0.369123	-0.329498	-0.445131	-0.294528	-0.240495	-0.279127	-0.251267	-0.274124	-0.526392	-0.245831	-0.282916	-0.213221	-0.215083	-0.364153	-0.34044	-0.352991	-0.278576	-0.357224	-0.367452	-0.440127	-0.255393	-0.166132	-0.190377	-0.260716	-0.262331	-0.205063	-0.353432	-0.380008	-0.409719	-0.425893	-0.306078	-0.294252	-0.273059	-0.256928	-0.301285	-0.292778
-0.374436	-0.339793	-0.325134	-0.41832	-0.460317	-0.340511	-0.26455	-0.272731	-0.393766	-0.280711	-0.377947	-0.421554	-0.485328	-0.360915	-0.428421	-0.382091	-0.521858	-0.437443	-0.345302	-0.345663	-0.322491	-0.374368	-0.45919	-0.373754	-0.278059	-0.196586	-0.276175	-0.215466	-0.276439	-0.110325	-0.221972	-0.268077	-0.348216	-0.317786	-0.157886	-0.19728	-0.120749	-0.294101	-0.260617	-0.252285	-0.127474	-0.310007	-0.279614	-0.397644	-0.163969	-0.232481	-0.238857	-0.217204	-0.370275	-0.292827
-0.418411	-0.321551	-0.339907	-0.347811	-0.39986	-0.342021	-0.452942	-0.285524	-0.400434	-0.196354	-0.384673	-0.323362	-0.564695	-0.358965	-0.377453	-0.348125	-0.452018	-0.226883	-0.312707	-0.306397	-0.225535	-0.345636	-0.483015	-0.291294	-0.341671	-0.109671	-0.308295	-0.195133	-0.349574	-0.238328	-0.22216	-0.187856	-0.455592	-0.453611	-0.285599	-0.243238	-0.201695	-0.340763	-0.28228	-0.313667	-0.204002	-0.348995	-0.263021	-0.354235	-0.251937	-0.263741	-0.297815	-0.271945	-0.318727	-0.373
-0.227401	-0.149958	-0.122136	-0.246219	-0.182528	-0.119649	-0.177113	-0.199494	-0.333296	-0.129709	-0.161877	-0.240945	-0.37538	-0.159349	-0.302441	-0.0841623	-0.396564	-0.0806939	-0.202681	-0.214579	-0.076885	-0.192811	-0.361235	-0.197126	-0.177019	-0.00116546	-0.21253	-0.177603	-0.236574	-0.106896	-0.144164	-0.233449	-0.345225	-0.191519	-0.186907	-0.117346	-0.0481623	-0.311913	-0.121677	-0.178702	-0.0475078	-0.197728	-0.0929363	-0.213153	-0.103665	-0.0607641	-0.156756	-0.16526	-0.277368	-0.185882
-0.244269	-0.239948	-0.182164	-0.264693	-0.188734	-0.18187	-0.412756	-0.237208	-0.319357	-0.148276	-0.347053	-0.244651	-0.362434	-0.0725861	-0.272254	-0.206775	-0.45319	-0.269339	-0.219077	-0.290006	-0.17207	-0.234176	-0.360931	-0.194476	-0.276026	-0.112572	-0.219762	-0.272389	-0.350875	-0.309994	-0.211427	-0.200568	-0.397233	-0.459891	-0.220029	-0.178647	-0.121519	-0.347852	-0.256195	-0.252881	-0.129116	-0.393757	-0.231068	-0.245731	-0.220569	-0.257105	-0.305644	-0.175649	-0.296052	-0.276617
-0.318229	-0.217597	-0.143004	-0.304449	-0.292022	-0.137116	-0.268363	-0.153254	-0.45293	-0.159535	-0.364835	-0.319843	-0.337678	-0.241084	-0.34182	-0.194689	-0.365392	-0.0715801	-0.197083	-0.140279	-0.20285	-0.238723	-0.412006	-0.312626	-0.161652	-0.117593	-0.344968	-0.21748	-0.287715	-0.246354	-0.24426	-0.284972	-0.453528	-0.265703	-0.141473	-0.204658	-0.173196	-0.294626	-0.237305	-0.309169	-0.096688	-0.302568	-0.241432	-0.24871	-0.141621	-0.232599	-0.276636	-0.250656	-0.287706	-0.280111
-0.192311	-0.154644	-0.237447	-0.114582	-0.0831217	-0.0968161	-0.0451712	-0.0499025	-0.0940894	-0.271148	-0.307992	-0.262617	-0.265056	-0.272149	-0.211376	-0.194724	-0.314733	-0.199398	-0.143771	-0.216825	-0.309616	-0.154622	-0.304365	-0.218456	-0.242491	-0.202364	-0.185319	-0.328568	-0.281133	-0.293716	-0.227379	-0.275983	-0.132921	-0.213363	-0.135756	-0.173193	-0.200617	-0.282241	-0.267309	-0.266694	-0.238276	-0.281028	-0.236176	-0.16458	-0.148952	-0.179579	-0.166918	-0.197062	-0.243218	-0.279235
-0.206288	-0.167468	-0.216519	-0.0404949	-0.0775343	-0.0252469	0.0233464	0.0174329	-0.117121	-0.294551	-0.282251	-0.315202	-0.171046	-0.233724	-0.159983	-0.145697	-0.241895	-0.0186659	-0.0963875	-0.0166653	-0.124557	-0.110203	-0.317313	-0.194867	-0.165357	-0.249316	-0.171436	-0.265834	-0.353774	-0.202919	-0.259191	-0.250465	-0.18183	-0.180138	-0.122228	-0.175073	-0.171313	-0.179971	-0.220969	-0.315566	-0.219151	-0.187659	-0.178304	-0.148638	-0.213707	-0.19679	-0.0853974	-0.000754452	-0.19414	-0.202616
0.0612935	-0.0928813	0.0301199	-0.0600492	0.0228157	0.0283798	0.133652	-0.196364	-0.112851	-0.0813064	-0.0760105	-0.0994706	-0.0476582	-0.0104333	-0.0179407	0.00346129	-0.0348825	0.0447158	-0.0281347	-0.024654	-0.179612	0.00592601	-0.0727743	0.0561722	-0.0932175	-0.203095	-0.109308	-0.310526	-0.335268	-0.151002	-0.166498	-0.0791418	-0.222209	-0.142716	-0.0864174	-0.114535	-0.0512437	-0.0294167	-0.217055	-0.168901	-0.21026	-0.185574	-0.0474641	-0.10616	0.0226508	-0.230287	-0.124279	0.00442797	-0.170948	-0.0671836
-0.186861	-0.184273	-0.270517	-0.127532	-0.0532525	-0.285769	-0.24011	-0.0570001	-0.453643	-0.212844	-0.324411	-0.327106	-0.263526	-0.348543	-0.260628	-0.211744	-0.177843	-0.175152	-0.208044	-0.172465	-0.328273	-0.241243	-0.250099	-0.170639	-0.22402	-0.338196	-0.0643888	-0.483069	-0.452441	-0.361508	-0.307363	-0.313834	-0.318088	-0.411943	-0.16505	-0.226597	-0.131608	-0.300694	-0.29467	-0.202904	-0.304534	-0.520423	-0.368746	-0.299385	-0.205337	-0.321157	-0.250882	-0.0730364	-0.197169	-0.365624
-0.266353	-0.145203	-0.34952	-0.159848	-0.180837	-0.1108	-0.148979	-0.186232	-0.232098	-0.198472	-0.374437	-0.244684	-0.371647	-0.264834	-0.171135	-0.229835	-0.24493	-0.0127858	-0.180227	-0.25295	-0.109898	-0.167055	-0.275426	-0.2161	-0.165611	-0.243017	-0.365071	-0.432628	-0.709052	-0.407127	-0.247476	-0.284408	-0.28076	-0.368087	-0.174411	-0.253884	-0.253547	-0.378944	-0.286515	-0.396444	-0.125199	-0.267063	-0.417792	-0.432877	-0.405255	-0.236941	-0.340363	-0.36736	-0.472458	-0.336084
-0.141157	-0.156992	-0.134035	-0.0809725	0.0508237	-0.0776662	-0.0824352	-0.0162858	-0.104157	-0.204057	-0.192592	-0.23124	-0.136652	-0.239959	-0.165923	-0.134092	-0.221007	-0.136	-0.0955238	-0.143434	-0.204878	-0.121115	-0.235175	-0.149205	-0.0894423	-0.186349	-0.0923716	-0.312099	-0.447669	-0.349953	-0.266117	-0.194261	-0.281073	-0.277844	-0.13474	-0.181721	-0.219499	-0.247946	-0.219679	-0.231224	-0.16888	-0.246542	-0.242913	-0.159112	-0.191533	-0.216643	-0.107306	-0.137058	-0.156059	-0.194238
-0.258667	-0.179018	-0.101557	-0.101186	-0.0451336	-0.0998797	-0.105365	-0.0549317	-0.074104	-0.233005	-0.219924	-0.28114	-0.145091	-0.172907	-0.172072	-0.0766689	-0.233786	-0.114472	-0.12379	-0.125236	-0.247914	-0.0705051	-0.235406	-0.192569	-0.0595904	-0.211231	-0.10662	-0.291144	-0.358813	-0.314684	-0.190448	-0.133694	-0.315947	-0.342827	-0.187565	-0.192823	-0.140303	-0.208059	-0.239377	-0.18958	-0.218593	-0.239059	-0.179832	-0.136845	-0.181032	-0.187224	-0.0952671	-0.121753	-0.174906	-0.221403
-0.0974677	-0.170024	-0.325852	-0.194814	-0.0924084	0.053886	0.0215378	-0.0734655	-0.0291942	-0.280591	-0.301318	-0.149015	-0.266785	-0.226109	-0.12328	-0.0774778	-0.210456	-0.120338	-0.074607	-0.0955134	-0.192558	-0.101469	-0.236734	-0.100663	-0.269677	-0.306091	-0.21677	-0.371562	-0.390858	-0.316965	-0.400774	-0.445029	-0.177616	-0.376952	-0.208469	-0.132728	-0.258589	-0.385851	-0.20752	-0.346045	-0.270898	-0.252353	-0.301954	-0.396473	-0.18668	-0.251241	-0.0478767	-0.0160157	-0.219081	-0.117951
-0.135694	-0.230423	-0.173415	-0.127559	-0.072179	-0.0119544	-0.0260571	-0.0550574	-0.0458447	-0.274551	-0.274109	-0.215865	-0.10195	-0.18557	-0.145495	-0.181702	-0.32816	-0.168434	-0.0858367	-0.165414	-0.370405	-0.0776186	-0.180488	-0.231972	-0.110904	-0.306191	-0.172016	-0.369789	-0.466192	-0.391577	-0.224901	-0.225571	-0.435278	-0.360542	-0.317046	-0.300237	-0.323648	-0.268328	-0.306854	-0.276304	-0.233874	-0.268888	-0.289847	-0.306633	-0.204853	-0.309824	-0.184175	-0.215597	-0.275049	-0.290968
-0.384914	-0.184052	-0.194127	-0.213121	-0.15605	-0.0649583	-0.157427	-0.124224	-0.14089	-0.12018	-0.347706	-0.345827	-0.215492	-0.251677	-0.280941	-0.315444	-0.278256	-0.153364	-0.0921659	-0.272296	-0.177412	-0.18086	-0.319391	-0.195748	-0.216791	-0.193822	-0.166684	-0.207223	-0.463487	-0.372247	-0.294555	-0.244609	-0.178245	-0.246333	-0.242142	-0.189041	-0.255062	-0.187752	-0.18852	-0.203223	-0.217639	-0.169182	-0.198839	-0.236475	-0.317423	-0.131759	-0.190405	-0.26725	-0.248739	-0.16717
-0.248004	-0.247088	-0.22795	-0.22026	-0.118407	-0.225023	-0.219783	-0.287607	-0.318064	-0.37326	-0.548417	-0.334673	-0.561974	-0.503128	-0.475132	-0.41019	-0.592868	-0.349709	-0.173233	-0.350434	-0.519887	-0.404385	-0.440419	-0.464676	-0.300033	-0.164443	-0.214331	-0.296534	-0.361711	-0.295656	-0.291496	-0.250033	-0.109534	-0.282475	-0.132511	-0.259231	-0.234375	-0.25698	-0.251395	-0.297309	-0.136553	-0.159535	-0.30125	-0.284488	-0.292504	-0.190638	-0.254905	-0.281962	-0.331802	-0.277101
-0.0961367	-0.169034	-0.0506415	-0.128279	-0.0978333	0.00481565	0.123401	-0.228114	0.0197831	-0.207368	-0.377984	-0.0700924	-0.0530291	-0.13852	-0.193383	-0.104593	-0.188462	-0.166454	0.00287365	-0.186877	-0.307344	-0.0854451	-0.160226	-0.252499	-0.194834	-0.257293	-0.112684	-0.258836	-0.313737	-0.165977	-0.125726	-0.118101	-0.301656	-0.242518	-0.0365475	-0.229465	-0.185452	-0.16261	-0.248059	-0.279821	-0.0790761	-0.128478	-0.0946951	-0.174117	-0.124732	-0.155846	-0.0715343	-0.219962	-0.277099	-0.28542
-0.0599183	-0.119913	-0.166269	-0.0838556	-0.0434473	-0.0314054	-0.0531019	-0.0493646	-0.0706431	-0.139274	-0.26782	-0.133632	-0.145962	-0.195266	-0.0988563	-0.155831	-0.161866	-0.183782	-0.113229	-0.135681	-0.3333	-0.0802116	-0.356571	-0.224184	-0.144784	-0.226728	-0.17681	-0.250545	-0.289201	-0.27527	-0.212983	-0.200683	-0.165479	-0.248007	-0.0859483	-0.15813	-0.201551	-0.14891	-0.233521	-0.216947	-0.150466	-0.0822365	-0.170323	-0.231918	-0.284176	-0.221983	-0.13817	-0.211633	-0.234584	-0.24081
-0.28709	-0.364376	-0.254642	-0.381136	-0.284612	-0.215948	-0.238997	-0.346741	-0.257435	-0.322528	-0.534347	-0.473201	-0.341021	-0.431407	-0.447825	-0.447758	-0.559376	-0.391388	-0.232233	-0.379543	-0.581387	-0.329456	-0.435773	-0.439687	-0.454253	-0.261098	-0.172247	-0.41225	-0.409638	-0.350351	-0.133809	-0.158799	-0.22173	-0.345201	-0.113814	-0.19381	-0.312238	-0.258983	-0.282246	-0.30669	-0.25404	-0.151714	-0.237903	-0.297264	-0.274502	-0.163829	-0.128572	-0.182797	-0.339593	-0.243599
-0.3657	-0.40935	-0.276061	-0.237942	-0.294556	-0.114976	-0.186235	-0.235769	-0.264008	-0.269459	-0.359768	-0.296	-0.443898	-0.38031	-0.407559	-0.339394	-0.438452	-0.31381	-0.266604	-0.265936	-0.426696	-0.39175	-0.383026	-0.442177	-0.471939	-0.298193	-0.0820433	-0.283428	-0.418042	-0.427626	-0.228112	-0.181566	-0.278962	-0.216978	-0.0380877	-0.172148	-0.199471	-0.143954	-0.179421	-0.2623	-0.253373	-0.183392	-0.217867	-0.327429	-0.208459	-0.235896	-0.252366	-0.198406	-0.219009	-0.231461
-0.0935169	-0.180346	-0.123725	-0.1749	-0.119419	-0.153819	-0.185697	-0.141769	-0.10722	-0.216571	-0.274028	-0.179475	-0.113261	-0.24856	-0.220896	-0.20989	-0.280071	-0.2086	-0.096024	-0.222229	-0.31452	-0.222464	-0.336118	-0.286282	-0.159854	-0.16654	-0.0789664	-0.34337	-0.405334	-0.349125	-0.201874	-0.107025	-0.285472	-0.389009	-0.136464	-0.13173	-0.108356	-0.159586	-0.270386	-0.223891	-0.214531	-0.255444	-0.186709	-0.285291	-0.221318	-0.246219	-0.132503	-0.0350726	-0.190378	-0.155947
-0.185104	-0.187311	-0.211428	-0.250365	-0.188636	-0.258498	-0.278803	-0.280607	-0.365405	-0.243132	-0.364801	-0.212074	-0.312524	-0.464245	-0.250326	-0.38493	-0.412281	-0.309411	-0.264691	-0.265166	-0.386729	-0.32006	-0.430016	-0.399183	-0.349453	-0.303128	-0.162417	-0.424991	-0.420159	-0.503366	-0.274657	-0.275553	-0.33178	-0.298213	-0.37756	-0.322667	-0.24414	-0.371208	-0.315613	-0.405448	-0.369125	-0.282501	-0.370626	-0.35951	-0.434093	-0.371592	-0.411822	-0.302427	-0.341458	-0.213116
-0.0434001	-0.157235	-0.224668	-0.0563043	-0.0249579	-0.0928969	-0.183652	-0.0442879	-0.112404	-0.263034	-0.294586	-0.215649	-0.158736	-0.387452	-0.0915799	-0.195878	-0.25049	-0.197224	-0.134593	-0.123374	-0.254934	-0.0765465	-0.315149	-0.316232	-0.148078	-0.237366	-0.176364	-0.263871	-0.347938	-0.356038	-0.289183	-0.281872	-0.258637	-0.315293	-0.223259	-0.214681	-0.142245	-0.198001	-0.262398	-0.291621	-0.227004	-0.19417	-0.189412	-0.214048	-0.233778	-0.240294	-0.164401	-0.115364	-0.164505	-0.210193
-0.213007	-0.288373	-0.262936	-0.11654	-0.0991835	-0.106735	-0.162624	-0.145126	-0.0730485	-0.320894	-0.35332	-0.27362	-0.17428	-0.295719	-0.263236	-0.207166	-0.244651	-0.224965	-0.086878	-0.225433	-0.423221	-0.175827	-0.370869	-0.279141	-0.193289	-0.270365	-0.132437	-0.362089	-0.358258	-0.332865	-0.197562	-0.236943	-0.310549	-0.31374	-0.251483	-0.179836	-0.161742	-0.153571	-0.193271	-0.202597	-0.227505	-0.205769	-0.194512	-0.155768	-0.256801	-0.200817	-0.166386	-0.194246	-0.222441	-0.179428
-0.0479518	-0.120861	-0.380138	-0.0502498	-0.0249864	-0.172486	-0.26939	-0.170726	-0.241124	-0.326043	-0.412233	-0.0873364	-0.118984	-0.341161	-0.180666	-0.14906	-0.169952	-0.250813	-0.100553	-0.168597	-0.354706	-0.1398	-0.368115	-0.259627	-0.118652	-0.272425	0.0715236	-0.316793	-0.255791	-0.2127	-0.198121	-0.0995129	-0.341623	-0.377831	-0.229344	-0.107184	-0.101668	-0.142604	-0.175377	-0.167967	-0.210246	-0.328761	-0.154617	-0.144066	-0.143965	-0.307621	-0.092129	-0.0745818	-0.0703905	-0.203604
-0.0147452	-0.209728	-0.269331	-0.268476	-0.159226	-0.121695	-0.381794	-0.023828	-0.149993	-0.221627	-0.174635	-0.0867151	-0.183068	-0.0679462	-0.0350218	-0.14266	-0.105978	-0.0624423	-0.0673285	-0.181421	-0.125577	-0.0983062	-0.0789099	-0.0738211	-0.0680623	-0.0329269	-0.0963049	-0.09154	-0.0203328	-0.104447	-0.00864678	-0.0531316	-0.011058	-0.0467442	-0.138703	-0.0885231	-0.137441	-0.134651	-0.153897	-0.150557	-0.207002	-0.201014	-0.244798	-0.0896987	0.0320194	-0.19438	-0.129812	-0.000951937	-0.196922	-0.226911
-0.112961	-0.281828	-0.540814	-0.299559	-0.23378	-0.250602	-0.447724	-0.174015	-0.361185	-0.311675	-0.257024	-0.185096	-0.0927093	-0.0336357	-0.1438	-0.255848	-0.206532	-0.14941	-0.138401	-0.275188	-0.169577	-0.260933	-0.131744	-0.181589	-0.123902	-0.180633	-0.127023	-0.157875	-0.136262	-0.25334	-0.0763359	-0.172005	-0.248546	-0.10464	-0.1461	-0.253661	-0.168795	-0.155584	-0.256081	-0.166237	-0.385766	-0.297473	-0.367765	-0.163444	-0.156663	-0.315756	-0.196275	-0.0883621	-0.255037	-0.126475
0.0639352	-0.277604	-0.204509	-0.109391	-0.00557835	-0.221757	-0.150349	-0.0987522	-0.0567908	-0.230245	-0.231227	-0.264431	-0.201417	-0.336144	-0.201982	-0.185011	-0.214057	-0.147431	-0.0500475	-0.272932	-0.195769	-0.21472	0.0084703	-0.20555	-0.160753	-0.27526	-0.0350613	-0.132256	-0.144029	-0.147062	-0.0857172	-0.252329	-0.309669	-0.221196	-0.203382	-0.205636	-0.341682	-0.1103	-0.248982	-0.0841261	-0.263338	-0.219086	-0.207517	-0.258824	-0.00481329	-0.346538	-0.185239	-0.151066	-0.269208	-0.320867
-0.140285	-0.176321	-0.290697	-0.225273	-0.129218	-0.10314	-0.429255	-0.119371	-0.309612	-0.255582	-0.222403	-0.217679	-0.225886	0.0233521	-0.128676	-0.17406	-0.220862	-0.155004	-0.0920297	-0.279889	-0.151201	-0.158997	-0.108906	-0.118042	-0.023297	-0.0736046	-0.0335628	0.00620223	0.090811	-0.0649095	-0.0105196	-0.0868774	0.026944	0.0347503	-0.0342055	-0.00138095	-0.0272437	-0.087259	-0.0230507	-0.0450638	-0.175244	0.000556202	-0.199116	-0.0512182	0.0441015	-0.122185	-0.104679	0.0390358	-0.138416	-0.0275682
-0.158464	-0.136529	-0.385228	-0.135493	-0.137162	-0.20042	-0.342532	-0.0777164	-0.145522	-0.170687	-0.0955075	-0.072025	-0.186579	-0.0383147	-0.107796	-0.142626	-0.145674	-0.0409518	-0.0279033	-0.222848	-0.107452	-0.154166	-0.125487	-0.044388	-0.169479	-0.0113896	-0.0816701	-0.0674064	-0.0914911	-0.14391	-0.0518462	-0.258518	-0.3603	-0.0858972	-0.187631	-0.0958624	-0.180455	-0.114087	-0.102875	-0.140665	-0.0623548	-0.0925564	-0.192545	-0.114217	0.00174982	-0.145971	-0.129812	-0.0334083	-0.164359	-0.200208
-0.060983	-0.115347	-0.265996	-0.128424	-0.0904524	-0.0503219	-0.322986	-0.0152739	-0.168246	-0.103861	-0.0445843	-0.0615029	-0.100417	0.0191641	0.000946753	-0.0780783	-0.107816	-0.0172721	0.0198828	-0.126381	-0.00966996	-0.0813427	-0.0374816	-0.0404242	-0.0638226	-0.109806	0.0199196	-0.153501	-0.149149	-0.13604	-0.0976469	-0.0315398	-0.115197	-0.180293	-0.0348015	-0.0533722	-0.0256445	-0.0169574	-0.050649	-0.0855511	-0.104181	-0.0689457	-0.0773544	-0.0444445	0.0444615	-0.172609	-0.0420407	0.0866928	-0.0647876	-0.1401
-0.171634	-0.372207	-0.365561	-0.247333	-0.326057	-0.339612	-0.397582	-0.214546	-0.412125	-0.309014	-0.280798	-0.310382	-0.227787	-0.185021	-0.260456	-0.271711	-0.275508	-0.21754	-0.312273	-0.29817	-0.221866	-0.306276	-0.215722	-0.362521	-0.307531	-0.177185	0.0432398	-0.222934	-0.185375	-0.2254	-0.0934922	-0.119181	-0.0621504	-0.251597	-0.189317	-0.133571	-0.145506	-0.153341	-0.145174	-0.248542	-0.140493	-0.15999	-0.234593	-0.315196	-0.0987159	-0.180281	-0.201993	-0.125765	-0.247991	-0.378953
0.0419304	-0.153685	-0.299184	-0.222955	-0.0993251	-0.100188	-0.495175	-0.036178	-0.142122	-0.188274	-0.169731	-0.0289033	-0.113663	-0.0393451	-0.0858259	-0.154136	-0.160809	-0.0828043	-0.0517217	-0.218623	-0.171081	-0.146444	-0.128846	-0.181647	-0.0889906	-0.0198534	-0.0923052	-0.178522	-0.14143	-0.231261	-0.0923827	-0.11171	0.159445	-0.0947448	-0.0548558	-0.0505158	-0.0655982	-0.118403	-0.0933186	-0.177876	-0.214602	-0.175267	-0.306196	-0.112045	0.0767336	-0.0969123	-0.188138	0.0619694	-0.139213	-0.283417
-0.0592052	-0.217175	-0.321236	-0.219848	-0.236946	-0.24333	-0.234086	-0.120279	-0.21393	-0.202265	-0.213544	-0.0095922	-0.0966741	0.0138913	0.0176157	-0.136319	-0.0035107	-0.0257095	-0.0289785	-0.152076	0.0672618	-0.0112121	-0.068751	-0.111247	-0.029917	-0.198109	-0.275141	-0.166499	-0.176116	-0.198831	-0.0729999	-0.109454	-0.0542082	-0.0450333	-0.0698833	-0.117692	-0.11754	-0.0577369	-0.123994	-0.0668336	-0.128592	-0.151164	-0.130809	-0.0659232	-0.0298117	-0.13686	-0.159648	-0.0805316	-0.175449	-0.1042
-0.0541884	-0.372598	-0.370106	-0.221869	-0.218059	-0.12649	-0.363015	-0.156096	-0.170975	-0.239334	-0.298884	-0.195721	-0.236894	-0.0978467	-0.125657	-0.300323	-0.17199	-0.156039	-0.101783	-0.277157	-0.120817	-0.175996	-0.0648433	-0.214452	-0.137506	-0.116807	-0.082339	-0.101216	-0.139321	-0.151044	-0.0342048	-0.0763404	-0.0632806	0.0486147	0.00219691	-0.0547437	-0.018241	-0.0301514	-0.0404944	-0.0681214	-0.0715642	-0.040846	-0.110385	-0.0423152	0.0272406	-0.0581383	-0.111866	0.0297767	-0.0997198	-0.0702039
-0.221016	-0.376944	-0.517342	-0.343691	-0.322814	-0.395876	-0.397538	-0.366305	-0.366712	-0.444821	-0.321009	-0.32473	-0.353482	-0.191408	-0.24882	-0.314009	-0.413039	-0.30227	-0.263782	-0.413862	-0.342051	-0.284449	-0.227033	-0.223191	-0.288105	-0.233641	-0.224565	-0.163304	-0.139088	-0.16193	-0.0807197	-0.121931	-0.228902	-0.0434577	-0.109997	-0.206107	-0.211937	-0.159205	-0.168843	-0.148549	-0.256915	-0.170137	-0.213345	-0.0962593	-0.0760437	-0.277586	-0.149669	-0.112815	-0.249269	-0.259312
-0.10452	-0.300175	-0.36426	-0.170592	-0.142184	-0.32115	-0.328583	-0.147577	-0.276369	-0.264028	-0.119323	-0.226633	-0.154054	-0.0648214	-0.108553	-0.259672	-0.156589	-0.1542	-0.172053	-0.340205	-0.244852	-0.128224	-0.160013	-0.199238	-0.183071	-0.200478	-0.0605038	-0.132581	-0.132919	-0.19731	-0.0870351	-0.164669	-0.155853	-0.0797539	-0.0106126	-0.151502	-0.100655	-0.0956904	-0.151565	-0.084315	-0.0294099	-0.0440325	-0.088542	0.00721915	-0.0364078	-0.0577791	-0.15148	-0.00902878	-0.262813	-0.171908
-0.105919	-0.356928	-0.403082	-0.223786	-0.148631	-0.193489	-0.343643	-0.22215	-0.477953	-0.214931	-0.198586	-0.303554	-0.295651	0.0104312	-0.145098	-0.265138	-0.321627	-0.138821	-0.217781	-0.3103	-0.384446	-0.223236	-0.0883551	-0.257203	-0.138481	-0.0471826	-0.182126	-0.0874482	-0.134775	-0.129164	-0.131172	-0.0481835	-0.208384	-0.102251	-0.11885	-0.072279	-0.0697369	-0.120775	-0.106237	-0.219094	-0.0614936	-0.0749676	-0.138918	-0.132994	-0.0387608	-0.0714543	-0.0514571	-0.0337345	-0.13517	-0.248473
0.0114474	-0.309734	-0.430958	-0.203493	-0.148027	-0.216622	-0.387004	-0.188983	-0.281899	-0.184675	-0.216869	-0.299065	-0.178696	-0.194007	-0.228732	-0.182044	-0.157747	-0.14172	-0.0942811	-0.246601	-0.257256	-0.15971	-0.108887	-0.291786	-0.176998	-0.108627	0.037282	-0.126798	-0.17898	-0.228904	-0.0116903	-0.0586155	-0.152943	0.00239092	0.0441653	-0.0612493	0.0459286	0.00668934	-0.0516232	-0.0170045	-0.132442	-0.088506	-0.189992	-0.139063	0.0123552	-0.14366	-0.0807144	0.0850648	-0.182175	-0.140195
-0.154744	-0.27279	-0.481018	-0.265228	-0.225329	-0.200535	-0.359118	-0.196227	-0.223018	-0.206806	-0.321582	-0.167043	-0.127914	-0.0553614	-0.0982953	-0.237657	-0.158309	-0.108333	-0.0771003	-0.250466	-0.124838	-0.219409	-0.146063	-0.14369	-0.163023	-0.149592	0.159326	-0.0144708	-0.10376	-0.114502	-0.0201939	0.0268996	0.10726	-0.0974709	0.0580842	0.00729227	0.0916749	-0.12048	-0.173214	-0.0635177	-0.253797	-0.170986	-0.145152	-0.172701	0.0467008	-0.088282	-0.0842575	0.00348853	-0.054223	-0.10409
-0.156519	-0.352616	-0.274924	-0.316393	-0.24651	-0.227487	-0.340272	-0.163781	-0.300318	-0.160652	-0.205584	-0.151284	-0.28227	-0.400536	-0.222082	-0.349223	-0.296421	-0.21239	-0.263553	-0.303979	-0.264808	-0.278668	-0.313492	-0.403286	-0.248572	-0.0522841	0.0842394	-0.1289	-0.191341	-0.180842	-0.0403802	0.0735955	0.0642746	-0.00540119	-0.045318	0.0258353	0.0265773	-0.0390177	-0.0338434	-0.137164	-0.182377	-0.15727	-0.17521	-0.236319	-0.0323733	-0.0558342	-0.128136	-0.00277306	-0.0706494	-0.11205
-0.0529308	-0.371378	-0.588201	-0.311305	-0.30535	-0.348486	-0.553173	-0.300079	-0.390265	-0.245757	-0.217364	-0.206225	-0.239271	-0.145192	-0.263279	-0.31243	-0.330708	-0.246461	-0.241976	-0.29892	-0.270765	-0.472479	-0.092717	-0.408288	-0.29451	-0.0394586	0.217875	0.00491275	-0.0751337	-0.0395279	-0.0448649	-0.00875681	0.109585	0.25113	0.0117432	0.0726046	0.179308	0.0940101	0.0110299	-0.0325094	0.0150044	-0.0638089	0.110361	0.0643692	-0.0519173	-0.104966	0.118368	-0.0324775	-0.0337654	0.132145
-0.0166378	-0.266445	-0.323989	-0.312914	-0.164068	-0.248136	-0.336789	-0.17008	-0.248572	-0.209394	-0.227337	-0.11922	-0.150304	-0.172142	-0.113101	-0.197797	-0.16942	-0.153833	-0.0849199	-0.221089	-0.213587	-0.158253	-0.109939	-0.135234	-0.118765	-0.15622	0.130706	-0.0107121	-0.0672515	-0.139959	-0.0431692	-0.00143926	0.00624105	-0.0273778	-0.0678378	0.0232005	0.0505006	-0.0259852	-0.0849841	-0.116576	-0.136066	-0.0458259	-0.0894573	-0.0988108	0.00351204	-0.110401	-0.0722029	-0.010777	-0.0478346	-0.186349
-0.0274147	-0.195436	-0.315955	-0.162001	-0.146307	-0.15684	-0.200452	0.00178822	-0.234861	-0.129007	-0.126409	-0.126916	-0.142859	-0.0212761	-0.0187153	-0.0456259	0.0811955	-0.12432	0.0349053	-0.122512	-0.0449004	0.00963066	-0.0121544	0.0280429	-0.0847656	-0.0897633	0.0687788	-0.0560529	-0.0739661	-0.109122	-0.0304534	-0.00649155	-0.162754	-0.094817	-0.00526957	0.0260043	-0.00825726	-0.0100941	0.00520861	-0.0778283	-0.0735753	-0.0736747	-0.132135	-0.0449514	0.104865	-0.192916	0.0378279	-0.020973	-0.0529021	-0.123818
-0.104326	-0.27298	-0.207967	-0.280694	-0.194197	-0.152601	-0.471254	-0.169227	0.0644211	-0.135134	-0.170825	-0.165229	-0.311101	-0.230434	-0.219131	-0.1958	-0.25439	-0.263486	-0.161013	-0.191259	-0.175313	-0.259519	-0.220608	-0.349282	-0.329057	-0.155969	-0.278407	-0.283165	-0.225898	-0.274576	-0.236953	-0.160735	-0.229754	-0.0834092	-0.1882	-0.157938	-0.231898	-0.115044	-0.150218	-0.0959721	-0.326899	-0.265763	-0.0771442	-0.248466	-0.298094	-0.0445948	-0.207163	-0.288897	-0.223509	-0.208927
-0.315458	-0.28021	-0.250621	-0.326125	-0.239439	-0.175823	-0.312929	-0.184574	-0.188907	-0.15386	-0.211816	-0.165463	-0.333322	-0.240845	-0.245726	-0.282157	-0.198474	-0.165746	-0.158338	-0.172202	-0.234003	-0.241695	-0.31869	-0.272389	-0.387042	-0.122231	-0.0920162	-0.162366	-0.274463	-0.349877	-0.155049	-0.180075	-0.230237	-0.151527	-0.160367	-0.119137	-0.144868	-0.0833429	-0.0166041	-0.0879956	-0.262896	-0.122167	-0.131251	-0.0933061	-0.0922811	-0.222971	-0.0977739	-0.0682366	-0.0544697	-0.0905752
-0.0873744	-0.173091	-0.102599	-0.166893	-0.00833009	-0.0963354	-0.434483	-0.0150334	0.100554	-0.100826	-0.157208	-0.0157086	-0.255234	-0.0649721	-0.139851	-0.115509	-0.174141	-0.0152193	0.0138116	-0.0642688	-0.080884	-0.089086	-0.209484	-0.142439	-0.136573	-0.0652202	-0.24826	-0.277517	-0.353025	-0.459482	-0.194468	-0.129713	-0.299657	-0.177266	-0.147303	-0.0982814	-0.226388	-0.129228	-0.141014	-0.0922013	-0.34693	-0.224275	-0.0994119	-0.12432	-0.177756	-0.177608	-0.0718429	-0.0523008	-0.107487	-0.285098
-0.174035	-0.331622	-0.322217	-0.265195	-0.273023	-0.302767	-0.425538	-0.234051	-0.220257	-0.319265	-0.247077	-0.202388	-0.389414	-0.283474	-0.262223	-0.278919	-0.298375	-0.184426	-0.183986	-0.362939	-0.469972	-0.259512	-0.296853	-0.246204	-0.341572	-0.190518	-0.220616	-0.180977	-0.292322	-0.391504	-0.279051	-0.242527	-0.375858	-0.288121	-0.300069	-0.205982	-0.269279	-0.173644	-0.238611	-0.261672	-0.455079	-0.389316	-0.431991	-0.3917	-0.360193	-0.502259	-0.228178	-0.252945	-0.193958	-0.327563
-0.0619671	-0.359511	-0.357332	-0.231779	-0.0761029	-0.243454	-0.419561	-0.177385	-0.174946	-0.292388	-0.142949	-0.139662	-0.255071	-0.33594	-0.245979	-0.28356	-0.343202	-0.128636	-0.123209	-0.390205	-0.358584	-0.194609	-0.241135	-0.241872	-0.236847	-0.0476328	-0.211146	-0.103902	-0.153608	-0.127092	-0.130315	-0.17532	-0.270973	-0.109893	-0.143865	-0.156733	-0.233458	-0.162639	-0.108752	-0.145252	-0.233991	-0.343107	-0.151809	-0.118909	-0.165294	-0.212958	-0.111516	-0.0917711	-0.201938	-0.360428
-0.233845	-0.199877	-0.155141	-0.264639	-0.0746297	-0.119305	-0.304315	-0.166016	0.0281819	-0.109242	-0.125366	-0.0206681	-0.168788	-0.14403	-0.199429	-0.268036	-0.20645	-0.169403	-0.0697853	-0.251038	-0.201375	-0.216131	-0.232205	-0.172587	-0.261662	-0.0575923	-0.156097	-0.134481	-0.261456	-0.407693	-0.227559	-0.19932	-0.351004	-0.161175	-0.230424	-0.173167	-0.383858	-0.17696	-0.221349	-0.109922	-0.34546	-0.383009	-0.195204	-0.16766	-0.202921	-0.306317	-0.120685	-0.219903	-0.228959	-0.247267
0.0701185	-0.114752	-0.0557434	-0.029849	-0.0820476	0.00360702	-0.335083	-0.145008	0.146882	-0.0955653	-0.112529	0.0466023	-0.286143	-0.295312	-0.246761	-0.179314	-0.220972	-0.077737	0.0322428	-0.149296	-0.29209	-0.130882	-0.147394	-0.174871	-0.389535	0.199719	0.0120594	-0.257841	-0.168254	-0.179313	-0.198317	-0.192047	-0.297138	-0.237427	0.00738439	-0.169464	-0.296178	-0.103028	-0.0295198	-0.0510575	-0.249193	-0.400692	-0.174707	-0.0233646	-0.113303	-0.285317	0.0146549	-0.156959	-0.232428	-0.177918
-0.105694	-0.1463	-0.0533712	-0.309828	-0.143997	-0.0878684	-0.504951	-0.104868	0.0161834	-0.045615	-0.0962606	-0.094253	-0.362689	-0.19738	-0.24966	-0.199279	-0.15337	-0.109533	-0.0651793	-0.112228	-0.139726	-0.109881	-0.282074	-0.171668	-0.221536	0.0825214	-0.262204	-0.110449	-0.229134	-0.379263	-0.120712	-0.133261	-0.325765	-0.274183	-0.115306	-0.149674	-0.265736	-0.137814	-0.151124	-0.173336	-0.170426	-0.298593	-0.168485	-0.251216	-0.139335	-0.375153	-0.138578	-0.159629	-0.14699	-0.364992
-0.283539	-0.393574	-0.325251	-0.336144	-0.276839	-0.36093	-0.385104	-0.377541	-0.193133	-0.260805	-0.208296	-0.176361	-0.409618	-0.352546	-0.379338	-0.426838	-0.292863	-0.321963	-0.309527	-0.355274	-0.258942	-0.366934	-0.449976	-0.275768	-0.518062	-0.155803	-0.214326	-0.209127	-0.204027	-0.33986	-0.153405	-0.12077	0.0232946	-0.2459	-0.155913	-0.101409	-0.224618	-0.121216	-0.0846145	-0.178227	-0.242997	-0.122069	-0.16386	-0.251675	-0.296558	-0.213313	-0.0751894	-0.0946613	-0.2141	-0.16643
-0.107422	-0.315925	-0.276335	-0.280436	-0.166501	-0.0941735	-0.467091	-0.170488	-0.287224	-0.198879	-0.127631	-0.0727957	-0.382068	-0.14227	-0.357099	-0.196484	-0.157614	-0.192952	-0.150712	-0.234885	-0.261319	-0.192903	-0.359223	-0.140419	-0.367664	-0.150133	-0.293464	-0.0719469	-0.288041	-0.462382	-0.201032	-0.190031	-0.28293	-0.346853	-0.184105	-0.270153	-0.235444	-0.265663	-0.144311	-0.17393	-0.245428	-0.169048	-0.245192	-0.0729121	-0.3428	-0.18703	-0.279781	-0.18872	-0.0917357	-0.197241
-0.238153	-0.341361	-0.288579	-0.348222	-0.157982	-0.342234	-0.510002	-0.297441	-0.357406	-0.367175	-0.240152	-0.234187	-0.293642	-0.346264	-0.337712	-0.335326	-0.322928	-0.256593	-0.219494	-0.309266	-0.410379	-0.303689	-0.309443	-0.218439	-0.435336	-0.299792	-0.218447	-0.224102	-0.329621	-0.45628	-0.186854	-0.178321	-0.297038	-0.257173	-0.379852	-0.32956	-0.388162	-0.283228	-0.261341	-0.349699	-0.411268	-0.503776	-0.422264	-0.276595	-0.284424	-0.466115	-0.268301	-0.282065	-0.294366	-0.282941
-0.0988224	-0.209913	-0.273235	-0.221984	-0.0761084	-0.177345	-0.447314	-0.202999	-0.0586645	-0.16008	-0.153453	-0.0748349	-0.202482	-0.195376	-0.178218	-0.338424	-0.194243	-0.145963	-0.0835203	-0.263471	-0.193964	-0.242797	-0.273515	-0.120765	-0.276089	-0.106443	-0.356274	-0.278464	-0.374877	-0.454051	-0.196502	-0.188555	-0.296953	-0.190532	-0.237216	-0.157457	-0.304149	-0.178614	-0.0937285	-0.277447	-0.272936	-0.315496	-0.282357	-0.217415	-0.222119	-0.289745	-0.324856	-0.308527	-0.2409	-0.256768
-0.166495	-0.285379	-0.290744	-0.278557	-0.142755	-0.254132	-0.442048	-0.237233	-0.322278	-0.351282	-0.163138	-0.194167	-0.484961	-0.316813	-0.395354	-0.285187	-0.283896	-0.227269	-0.232242	-0.252384	-0.389514	-0.261334	-0.270039	-0.27665	-0.367649	-0.221074	-0.263163	-0.298724	-0.282204	-0.39015	-0.340946	-0.28126	-0.396738	-0.20326	-0.258508	-0.311265	-0.352462	-0.251953	-0.192926	-0.269118	-0.203882	-0.3618	-0.260629	-0.229073	-0.378662	-0.284287	-0.182182	-0.425744	-0.248966	-0.31465
-0.207763	-0.110635	-0.0628739	-0.185901	-0.0103274	0.00926908	-0.310244	-0.147564	0.0275453	-0.0123807	0.0139042	-0.00844684	-0.17554	-0.0880931	-0.104097	-0.230131	-0.157422	0.00432872	-0.00768783	-0.159632	0.0039139	-0.0680569	-0.0890229	0.0177904	-0.138744	-0.0358776	-0.0196603	0.0498847	-0.129065	-0.253844	-0.0253047	-0.147199	-0.105567	-0.0810634	-0.15309	-0.0846005	-0.204016	-0.123081	-0.0849637	-0.076519	-0.246408	-0.167609	-0.117477	-0.0556181	-0.173655	-0.0603801	-0.154583	-0.0605875	-0.0101438	-0.146973
-0.102056	-0.183068	-0.188381	-0.200828	0.0122617	-0.111656	-0.361635	-0.215357	0.0178233	-0.0756946	-0.0847765	-0.0165438	-0.330598	-0.118761	-0.156732	-0.217288	-0.0950852	-0.0406867	0.0200435	-0.196425	-0.109717	-0.055524	-0.269827	-0.0676302	-0.261015	-0.0156395	-0.220522	-0.142741	-0.288263	-0.421125	-0.108278	-0.0546363	-0.276416	0.0368062	-0.0385741	-0.104013	-0.1584	-0.0661219	-0.023546	-0.0107781	-0.151633	-0.32551	-0.0356089	-0.114281	-0.155969	-0.0484977	-0.0845766	-0.147127	-0.221496	-0.275797
-0.0827735	-0.144396	-0.0499882	-0.145924	-0.0415843	-0.0314431	-0.328365	-0.114774	0.0358723	-0.0859371	-0.0835582	-0.0279974	-0.200563	-0.142856	-0.146383	-0.162568	-0.111032	-0.0845857	-0.0102649	-0.162758	-0.080527	-0.0934287	-0.159976	-0.0577681	-0.15244	0.0129316	-0.0250511	-0.00945822	-0.122234	-0.215607	-0.0157355	-0.108606	-0.0507295	-0.0406274	-0.0575098	-0.0512774	-0.189452	-0.0239379	0.00477489	0.0182811	-0.0655438	-0.089339	-0.0891696	-0.0489429	-0.0811844	-0.0877534	-0.0223562	-0.0125743	-0.0295023	-0.0941919
-0.164391	-0.303358	-0.25821	-0.208326	-0.0904429	-0.138666	-0.476068	-0.205169	-0.164169	-0.166217	-0.0729817	-0.101609	-0.23767	-0.205194	-0.255016	-0.198326	-0.217719	-0.141738	-0.11769	-0.230059	-0.267398	-0.151231	-0.188435	-0.110774	-0.283026	-0.113628	-0.140294	-0.24444	-0.293044	-0.397235	-0.213173	-0.239342	-0.380384	-0.0871986	-0.230638	-0.267626	-0.35239	-0.143026	-0.140669	-0.113475	-0.170228	-0.433626	-0.21038	-0.193974	-0.200286	-0.301214	-0.110631	-0.242054	-0.224985	-0.280966
-0.0750135	-0.202181	-0.148987	-0.174863	-0.0144273	-0.129902	-0.379413	-0.125503	0.0125706	-0.0866312	-0.0657555	-0.100509	-0.173672	-0.25235	-0.26184	-0.222866	-0.192474	-0.182866	-0.0724133	-0.265183	-0.162957	-0.17529	-0.22433	-0.125686	-0.267508	-0.0354852	-0.0134854	-0.101195	-0.0784486	-0.333458	-0.179493	-0.201996	-0.126589	-0.159742	-0.0909982	-0.117419	-0.217613	-0.0348601	-0.0752551	-0.0613721	-0.136826	-0.158863	-0.122284	-0.152659	-0.210768	-0.155532	-0.0898038	-0.0905273	-0.144024	-0.123917
-0.171041	-0.241826	-0.155319	-0.210654	-0.131606	-0.131142	-0.388012	-0.113699	-0.00875382	-0.104181	-0.121675	-0.0623226	-0.239745	-0.22295	-0.27447	-0.200551	-0.154627	-0.134573	-0.0877916	-0.225782	-0.0853779	-0.175192	-0.23281	-0.153302	-0.19794	-0.0328817	-0.167176	-0.148295	-0.23424	-0.333303	-0.184844	-0.16055	-0.16904	-0.068218	-0.0795471	-0.0837625	-0.157439	-0.0986953	-0.0798362	-0.117717	-0.114827	-0.183716	-0.13335	-0.157183	-0.121458	-0.152397	-0.0928834	-0.0264242	-0.10927	-0.184678
-0.138727	-0.123268	-0.114879	-0.142124	0.00878392	-0.0879955	-0.303029	-0.149658	0.0685787	-0.081596	-0.0910489	0.000633292	-0.165349	-0.174472	-0.150049	-0.108784	-0.109719	-0.0372129	-0.062773	-0.130947	0.0122717	-0.0999611	-0.179666	-0.0158631	-0.120438	-0.083295	-0.211738	-0.115407	-0.245356	-0.24473	-0.120142	-0.120255	-0.155468	-0.0449733	-0.0850412	-0.0881068	-0.203523	-0.211168	-0.0918934	-0.138221	-0.174277	-0.130012	-0.166334	-0.0974086	-0.180659	0.0598025	-0.213779	-0.111725	-0.176421	-0.093876
-0.207091	-0.0390431	-0.262204	-0.176114	-0.0376718	0.0283581	-0.370611	-0.0748581	0.165441	-0.146227	-0.124658	0.17653	-0.12116	-0.183387	-0.0841246	-0.0802213	-0.0760923	-0.0694188	-0.00364912	-0.016431	0.106235	-0.0787999	-0.174427	-0.057219	-0.0454677	-0.114456	-0.210449	-0.0977435	-0.391087	-0.368732	-0.252225	-0.134162	-0.21399	-0.142928	-0.0473946	-0.081246	-0.18749	-0.0969055	-0.0764196	-0.0506949	-0.185749	-0.145358	-0.146322	-0.160079	-0.149788	-0.0890909	-0.176698	-0.159569	-0.154781	-0.212444
-0.152869	-0.152062	-0.344773	-0.12566	-0.0879002	-0.00638001	-0.417804	-0.163194	0.0591573	-0.1507	-0.13809	0.0379304	-0.202401	-0.151005	-0.231491	-0.267908	-0.145093	-0.113778	-0.0672593	-0.232553	-0.173705	-0.163852	-0.253184	-0.135194	-0.19475	-0.0301244	-0.217843	-0.109863	-0.365128	-0.294178	-0.13067	-0.0354572	0.0104617	-0.034102	0.00240728	-0.100625	-0.122579	-0.0429755	-0.0401617	0.0106137	-0.111631	-0.187672	-0.115039	-0.0865353	-0.158379	-0.145345	-0.117091	-0.0832815	-0.113901	-0.168939
-0.194696	-0.273959	-0.305531	-0.239212	-0.145945	-0.0963898	-0.418337	-0.213958	-0.105939	-0.182296	-0.189311	-0.0746423	-0.229237	-0.250533	-0.233906	-0.241847	-0.153162	-0.232085	-0.188285	-0.261772	-0.196479	-0.210123	-0.324961	-0.144358	-0.341204	-0.14161	-0.182513	-0.107488	-0.253094	-0.34476	-0.241912	-0.125533	-0.138745	-0.162336	-0.113435	-0.187834	-0.175961	-0.0520769	-0.050327	-0.0767308	-0.252049	-0.17223	-0.225671	-0.128873	-0.216807	-0.193024	-0.128863	-0.136342	-0.0516318	-0.0864053
-0.129462	-0.214597	-0.125552	-0.205452	-0.10916	-0.0703588	-0.414015	-0.113879	-0.149111	-0.165745	-0.0378451	-0.0803543	-0.202171	-0.195617	-0.162983	-0.122592	-0.272212	-0.193177	-0.167202	-0.146292	-0.171035	-0.186789	-0.273787	-0.0477386	-0.170708	-0.103	-0.0629298	-0.0534673	-0.127461	-0.126925	-0.0798866	-0.136806	-0.0250995	-0.245879	-0.183738	-0.071029	-0.129496	-0.130901	0.00117015	-0.146852	-0.0917011	-0.120791	-0.21741	-0.00554656	-0.158456	0.104496	-0.128111	-0.180083	-0.0907403	-0.0935214
-0.142192	-0.255363	-0.295008	-0.348798	-0.145131	-0.0995097	-0.422134	-0.209877	-0.188218	-0.181723	-0.103991	-0.173131	-0.344431	-0.244155	-0.258236	-0.320909	-0.179707	-0.148562	-0.168308	-0.214401	-0.197121	-0.218789	-0.227549	-0.104629	-0.229268	-0.203395	-0.161154	-0.213495	-0.261104	-0.431597	-0.307711	-0.168864	-0.276437	-0.500805	-0.219199	-0.212504	-0.291044	-0.207783	-0.175178	-0.1561	-0.356888	-0.267747	-0.314093	-0.0778213	-0.317048	-0.162525	-0.289443	-0.224994	-0.205835	-0.202987
-0.154017	-0.279814	-0.262178	-0.197756	-0.0987233	-0.227435	-0.38556	-0.251983	-0.141758	-0.248867	-0.180767	-0.154504	-0.251705	-0.268135	-0.243816	-0.261262	-0.289471	-0.289874	-0.169741	-0.350942	-0.259172	-0.301418	-0.261676	-0.25307	-0.382993	-0.317561	-0.234327	-0.314778	-0.377473	-0.502562	-0.393082	-0.287038	-0.415948	-0.329286	-0.345833	-0.32704	-0.323489	-0.216362	-0.289333	-0.277362	-0.293748	-0.394444	-0.359419	-0.284192	-0.348355	-0.312806	-0.26807	-0.427198	-0.432057	-0.23284
-0.219702	-0.249263	-0.180752	-0.245965	-0.093853	-0.0651986	-0.387421	-0.127916	-0.0931631	-0.144311	-0.100956	-0.0606774	-0.219125	-0.230958	-0.191235	-0.226227	-0.137193	-0.148215	-0.0677066	-0.243189	-0.115995	-0.155284	-0.251225	-0.106109	-0.281665	-0.0667388	-0.289128	-0.112517	-0.189369	-0.327482	-0.19022	-0.194809	-0.21562	-0.168111	-0.190147	-0.178456	-0.327032	-0.131798	-0.147345	-0.172038	-0.254494	-0.335378	-0.208756	-0.2171	-0.288066	-0.133151	-0.147024	-0.254642	-0.28798	-0.216258
-0.295428	-0.282415	-0.155408	-0.223329	-0.166609	-0.158513	-0.409349	-0.20289	-0.137886	-0.164874	-0.248679	-0.0325181	-0.315343	-0.251426	-0.199301	-0.275175	-0.0669757	-0.153172	-0.124461	-0.164151	-0.206467	-0.187953	-0.341074	-0.170427	-0.377208	-0.237005	-0.314446	-0.177101	-0.422718	-0.410758	-0.136098	-0.144373	-0.196691	-0.209676	-0.173361	-0.212849	-0.286326	-0.125344	-0.185791	-0.168504	-0.297268	-0.364967	-0.199472	-0.132088	-0.139714	-0.207902	-0.241808	-0.211684	-0.137681	-0.0908007
-0.214174	-0.274409	-0.250469	-0.28077	-0.113959	-0.14629	-0.342965	-0.0981361	-0.104736	-0.0968637	-0.110991	-0.116259	-0.256516	-0.252915	-0.218951	-0.215351	-0.170178	-0.176184	-0.146387	-0.263416	-0.125973	-0.165265	-0.34334	-0.192543	-0.318541	-0.0712239	-0.249888	-0.131934	-0.165162	-0.248496	-0.158238	-0.126877	-0.082407	-0.114237	-0.133427	-0.136599	-0.231741	-0.141143	-0.104443	-0.139412	-0.235273	-0.257811	-0.255977	-0.248967	-0.202387	-0.143507	-0.200777	-0.276958	-0.221945	-0.143658
-0.233677	-0.259209	-0.183665	-0.146954	-0.0777206	-0.0867788	-0.413946	-0.0400846	0.0262483	-0.207945	-0.233061	-0.0282423	-0.271397	-0.224596	-0.213893	-0.0879064	-0.0571675	-0.115234	-0.102686	-0.240589	-0.24718	-0.137357	-0.308433	-0.0937468	-0.251384	-0.0202396	-0.147087	-0.168826	-0.266645	-0.315359	-0.12107	-0.0659916	-0.107491	-0.186872	-0.100663	-0.183117	-0.215247	-0.17316	-0.0830307	-0.108316	-0.233098	-0.264542	-0.261964	-0.233205	-0.307005	-0.182675	-0.212526	-0.204418	-0.149171	-0.138211
-0.1465	-0.140984	-0.093272	-0.132464	-0.0106124	-0.050288	-0.347144	-0.0890408	-0.0302063	-0.09271	-0.0957919	-0.000838007	-0.125554	-0.156051	-0.155419	-0.12176	-0.0764899	-0.0985577	-0.0537166	-0.136255	-0.0278136	-0.144357	-0.192852	-0.0435489	-0.185619	-0.153409	-0.0833	-0.0716806	-0.202115	-0.262879	-0.204293	-0.161939	-0.173044	-0.101137	-0.131729	-0.109285	-0.13537	-0.114306	-0.0998457	-0.11497	-0.373949	-0.210004	-0.190298	-0.0953885	-0.191069	-0.0603788	-0.175269	-0.130026	-0.099625	-0.0385217
-0.0410604	-0.0963625	-0.0240366	-0.182787	-0.0512725	-0.11037	-0.437104	-0.0897614	-0.0517083	-0.118342	-0.145581	-0.0531708	-0.293404	-0.102895	-0.153451	-0.191462	-0.15337	-0.0810049	-0.0282822	-0.18498	-0.161298	-0.152947	-0.16686	-0.050919	-0.127004	-0.0787846	-0.181763	-0.124604	-0.312796	-0.318449	-0.237661	-0.268269	-0.360585	-0.161662	-0.285972	-0.25239	-0.381039	-0.266602	-0.15447	-0.0623711	-0.268924	-0.364745	-0.270742	-0.151458	-0.276921	-0.0730962	-0.263545	-0.370404	-0.135164	-0.25607
-0.217921	-0.120607	-0.15106	-0.264902	-0.0919319	-0.152841	-0.427519	-0.216477	0.0125099	-0.13134	-0.203046	-0.00409262	-0.17572	-0.241413	-0.163398	-0.209265	-0.158544	-0.111297	-0.0301596	-0.149546	-0.123427	-0.128829	-0.270193	-0.206253	-0.216438	-0.0569075	-0.284323	-0.22499	-0.449476	-0.451542	-0.195432	-0.153493	-0.245593	-0.235244	-0.195798	-0.155815	-0.267134	-0.0800656	-0.0733243	-0.0771668	-0.327016	-0.314589	-0.214068	-0.153426	-0.234578	-0.140195	-0.249505	-0.277486	-0.186619	-0.203415
-0.208415	-0.259303	-0.212011	-0.283982	-0.0951144	-0.176529	-0.436712	-0.214589	-0.0434372	-0.167069	-0.169521	-0.0953695	-0.187673	-0.293097	-0.255473	-0.251113	-0.152949	-0.158357	-0.0957415	-0.257015	-0.185031	-0.16997	-0.306046	-0.156652	-0.280447	-0.168977	-0.227084	-0.255491	-0.335696	-0.385001	-0.172124	-0.146304	-0.162823	-0.207483	-0.186236	-0.204895	-0.244536	-0.101697	-0.157311	-0.188401	-0.313545	-0.326699	-0.289195	-0.171706	-0.31332	-0.146139	-0.212213	-0.300938	-0.226416	-0.182323
-0.127511	-0.318702	-0.32321	-0.185036	-0.0752376	-0.129517	-0.483396	-0.287443	-0.149083	-0.148483	-0.11857	-0.0877325	-0.288931	-0.289309	-0.279494	-0.296569	-0.283532	-0.2516	-0.158194	-0.302826	-0.287579	-0.222407	-0.306873	-0.243293	-0.431623	-0.121564	-0.186561	-0.232753	-0.26939	-0.400389	-0.294921	-0.254137	-0.272281	-0.205323	-0.236815	-0.264543	-0.366016	-0.17403	-0.247765	-0.20813	-0.131608	-0.335349	-0.355808	-0.199485	-0.363488	-0.370626	-0.190364	-0.305934	-0.308523	-0.293595
-0.286435	-0.270778	-0.279932	-0.280975	-0.173809	-0.194918	-0.420899	-0.352681	-0.152971	-0.208559	-0.106698	-0.214281	-0.275092	-0.365454	-0.332655	-0.380216	-0.302778	-0.249585	-0.167782	-0.289269	-0.24154	-0.30779	-0.241349	-0.23345	-0.320111	-0.12563	-0.238146	-0.219538	-0.342262	-0.413833	-0.289557	-0.28418	-0.157122	-0.168177	-0.26352	-0.262173	-0.372987	-0.218398	-0.202665	-0.202134	-0.283651	-0.420655	-0.341503	-0.395706	-0.348545	-0.333304	-0.191316	-0.402322	-0.31468	-0.269098
-0.148333	-0.183897	-0.167665	-0.283598	-0.0992808	-0.213437	-0.455391	-0.207814	-0.212439	-0.0379301	-0.256255	-0.220311	-0.194402	-0.198913	-0.239208	-0.243459	-0.260385	-0.22218	-0.18112	-0.343331	-0.228581	-0.291216	-0.383775	-0.200838	-0.363503	-0.0974727	-0.242572	-0.171946	-0.165471	-0.280563	-0.109317	-0.103231	-0.0591027	-0.393304	-0.200915	-0.132533	-0.278389	-0.236616	-0.213727	-0.146372	-0.404756	-0.239368	-0.308513	-0.261363	-0.290311	-0.236133	-0.138142	-0.261253	-0.192459	-0.209708
-0.130736	-0.143155	-0.0678193	-0.15033	-0.0708286	-0.0602415	-0.308321	-0.0889313	-0.0117893	-0.0280718	-0.120747	0.0340288	-0.127447	-0.161363	-0.115764	-0.162432	-0.141723	-0.0656565	-0.0104105	-0.151059	-0.088785	-0.0996669	-0.183452	-0.0622453	-0.143741	0.0084274	-0.0759896	-0.0337612	-0.17076	-0.244192	-0.12989	-0.130541	-0.0994675	-0.107609	-0.150681	-0.0392079	-0.175991	-0.0603309	-0.0404231	-0.0236514	-0.160221	-0.156086	-0.148022	-0.0866743	-0.0768389	-0.15299	-0.0592095	-0.1018	-0.0581075	-0.0761754
-0.211219	-0.344445	-0.41033	-0.302746	-0.222122	-0.289363	-0.541081	-0.261585	-0.145904	-0.192318	-0.177493	-0.176891	-0.277	-0.285059	-0.308666	-0.274429	-0.213426	-0.223809	-0.158505	-0.301409	-0.179744	-0.306084	-0.402558	-0.340078	-0.389999	-0.15599	-0.325084	-0.256278	-0.388442	-0.43877	-0.20544	-0.137437	-0.149191	-0.279003	-0.212658	-0.213526	-0.259792	-0.139697	-0.134336	-0.198811	-0.26801	-0.280581	-0.257388	-0.283169	-0.353559	-0.131952	-0.21229	-0.326735	-0.225275	-0.197126
-0.103147	-0.154551	-0.101749	-0.126241	-0.147666	-0.0723319	-0.356152	-0.195601	0.0103756	-0.191132	-0.137237	-0.0349156	-0.155045	-0.232632	-0.268076	-0.276763	-0.084696	-0.179288	-0.0865009	-0.180897	-0.127492	-0.24723	-0.280852	-0.0969855	-0.300968	-0.0812635	-0.107221	-0.0174501	-0.2237	-0.270266	-0.137729	-0.0481252	-0.215978	-0.241235	-0.178971	-0.11906	-0.199417	-0.0234857	-0.014867	-0.104527	-0.200218	-0.232319	-0.280432	-0.0735716	-0.0608354	-0.201236	-0.116243	-0.221413	-0.222472	-0.0927248
-0.0284055	-0.176785	-0.0889236	-0.13781	-0.011359	0.00398785	-0.252132	-0.0816506	-0.0249765	0.0238995	-0.125203	-0.0312861	-0.205177	-0.114919	-0.100613	-0.243878	-0.0438531	-0.0271469	0.048001	-0.134937	-0.0846354	-0.12615	-0.182044	-0.0852279	-0.27578	-0.0947315	-0.0680564	-0.103071	-0.170041	-0.357515	-0.111219	-0.0917192	-0.104319	-0.13895	-0.0354419	-0.14184	-0.186427	0.00428569	-0.031624	-0.069178	-0.240456	-0.138124	-0.198815	-0.107734	-0.0958261	-0.197502	-0.068597	-0.0652443	-0.107118	-0.067244
0.0432791	-0.117751	-0.115551	-0.167495	-0.0110446	0.0299943	-0.386454	-0.0670824	0.0667881	-0.0567882	-0.0587531	-0.0336615	-0.160712	-0.100687	-0.142282	-0.132098	-0.1348	-0.0538596	-0.0111071	-0.127172	-0.0896784	-0.131323	-0.143199	-0.0523065	-0.143107	-0.0718744	-0.209393	-0.218048	-0.240524	-0.340503	-0.119333	-0.109028	-0.110562	-0.194849	-0.172054	-0.168846	-0.214098	-0.149892	-0.136641	-0.209087	-0.346563	-0.258791	-0.237127	-0.219659	-0.259698	-0.221078	-0.196815	-0.285573	-0.189262	-0.195686
-0.220295	-0.236924	-0.171157	-0.214223	-0.133141	-0.134528	-0.318547	-0.225375	-0.13217	-0.177864	-0.167488	-0.113951	-0.218226	-0.230413	-0.209107	-0.242845	-0.261751	-0.212788	-0.139932	-0.249694	-0.146446	-0.200036	-0.241963	-0.16584	-0.30085	-0.143426	-0.281339	-0.0859817	-0.206088	-0.230937	-0.16054	-0.0456556	-0.18798	-0.160782	-0.107166	-0.135364	-0.268806	-0.190643	-0.14873	-0.163359	-0.324673	-0.304044	-0.218155	-0.279274	-0.189473	-0.260351	-0.176893	-0.191242	-0.199679	-0.295537
-0.0840561	-0.0549033	0.0127302	-0.187882	-0.0278461	0.13251	-0.200684	-0.0160104	0.0117962	0.0440905	0.0759965	0.0461957	-0.0116342	-0.0403229	-0.0859099	-0.135101	0.0250717	0.015091	0.0351334	0.0150555	-0.00715999	-0.0865369	-0.0724535	0.0408023	-0.13178	-0.129796	-0.156924	-0.155786	-0.223087	-0.376882	-0.137573	-0.100394	-0.195271	-0.154102	-0.102958	-0.109801	-0.24285	-0.153025	-0.0554458	-0.109919	-0.209457	-0.175629	-0.195783	-0.124497	-0.195326	-0.190046	-0.141757	-0.216722	-0.199761	-0.142796
-0.119424	-0.0762034	-0.0845477	-0.106137	0.0437822	0.0851258	-0.235763	-0.139852	-0.0686837	-0.00375324	-0.0298325	0.0165897	-0.220241	-0.0756981	-0.173234	-0.0897864	-0.0371818	-0.0233497	0.0215057	-0.0817602	-0.0543248	-0.0318032	-0.138813	-0.0761088	-0.0908316	-0.0573953	-0.115445	-0.0907269	-0.165897	-0.26174	-0.147292	-0.151992	-0.118817	-0.202583	-0.109933	-0.106267	-0.166921	0.000128459	-0.0945195	-0.052832	-0.164634	-0.0934687	-0.104164	-0.0273745	-0.142267	-0.0348804	-0.123886	-0.130658	-0.0698216	-0.0841985
-0.168512	-0.266245	-0.0922792	-0.292358	-0.150969	-0.0916537	-0.415724	-0.193882	-0.164342	-0.182967	-0.140383	-0.123607	-0.261395	-0.26798	-0.254534	-0.299612	-0.260181	-0.215022	-0.147697	-0.272253	-0.232193	-0.193117	-0.26529	-0.144637	-0.29899	-0.0899629	-0.1742	-0.157872	-0.282983	-0.345983	-0.132702	-0.13882	-0.168951	-0.227553	-0.147498	-0.167272	-0.149635	-0.125871	-0.0800174	-0.127071	-0.255795	-0.232122	-0.177173	-0.169682	-0.14333	-0.225663	-0.111239	-0.149041	-0.175833	-0.18769
-0.0717263	-0.342486	-0.232937	-0.251887	-0.0496245	-0.321064	-0.414175	-0.249815	-0.195619	-0.34827	-0.156462	-0.271944	-0.289144	-0.289296	-0.299312	-0.32216	-0.319585	-0.237715	-0.218338	-0.292416	-0.434553	-0.243791	-0.288385	-0.270459	-0.444806	-0.288476	-0.306394	-0.307641	-0.290291	-0.456567	-0.245023	-0.31063	-0.24278	-0.24316	-0.357592	-0.330937	-0.404104	-0.228425	-0.233259	-0.300739	-0.360687	-0.421975	-0.210571	-0.423468	-0.38023	-0.367537	-0.293584	-0.315048	-0.338007	-0.308992
-0.248404	-0.218977	-0.152227	-0.234029	-0.0599187	0.0488819	-0.613065	-0.11893	-0.116213	-0.0615211	-0.143563	-0.132481	-0.348782	-0.22155	-0.308395	-0.219451	-0.276503	-0.159485	-0.205508	-0.255039	-0.212546	-0.176537	-0.389502	-0.198551	-0.248725	-0.109683	-0.212562	-0.226642	-0.32849	-0.364829	-0.179124	-0.262815	-0.27173	-0.201587	-0.18178	-0.21852	-0.146147	-0.146873	-0.0881577	-0.101638	-0.236486	-0.223674	-0.177646	-0.184282	-0.415116	-0.0422845	-0.186604	-0.247949	-0.111227	-0.223957
-0.238907	-0.276932	-0.178099	-0.242632	-0.109114	-0.0871047	-0.373046	-0.246333	-0.23746	-0.276927	-0.196555	-0.155455	-0.275798	-0.233533	-0.258503	-0.263127	-0.217926	-0.151784	-0.186056	-0.269174	-0.225649	-0.165771	-0.245849	-0.201108	-0.314626	-0.20883	-0.120976	-0.148252	-0.25274	-0.285505	-0.214703	-0.142644	-0.108458	-0.158148	-0.161889	-0.202013	-0.233231	-0.109329	-0.103921	-0.112792	-0.354015	-0.257942	-0.204611	-0.190914	-0.287185	-0.283194	-0.161845	-0.239475	-0.172291	-0.103974
-0.0457608	-0.252491	-0.129776	-0.144902	-0.118737	-0.139244	-0.217397	-0.233816	-0.187646	-0.212788	-0.110981	-0.128039	-0.203929	-0.210696	-0.274355	-0.233596	-0.209174	-0.195459	-0.11626	-0.245727	-0.163476	-0.18403	-0.141892	-0.163158	-0.244352	-0.178602	-0.0656871	-0.137848	-0.177802	-0.284656	-0.139869	-0.135266	-0.130849	-0.112044	-0.21839	-0.170122	-0.233443	-0.0307745	-0.0957864	-0.112284	-0.103631	-0.244572	-0.113277	-0.0615506	-0.111613	-0.271704	-0.0797795	-0.183925	-0.219771	-0.131467
-0.245625	-0.287012	-0.171331	-0.243977	-0.297418	-0.270227	-0.226655	-0.159652	-0.230421	-0.173009	-0.304797	-0.145768	-0.314137	-0.239677	-0.231607	-0.223439	-0.233389	-0.213628	-0.171176	-0.180784	-0.171411	-0.158247	-0.271652	-0.262777	-0.256696	-0.305436	-0.00260856	-0.136906	-0.213397	-0.310589	-0.203499	-0.211355	-0.289994	-0.0731426	-0.0902648	-0.133513	-0.199809	-0.0818446	-0.248721	-0.15861	-0.113115	-0.165013	-0.137361	-0.187725	-0.129244	-0.22405	-0.144022	-0.122432	-0.107202	-0.190984
-0.335782	-0.308117	-0.335734	-0.267454	-0.32933	-0.336405	-0.337512	-0.205744	-0.358123	-0.209093	-0.399103	-0.260415	-0.283655	-0.236378	-0.317523	-0.271648	-0.142045	-0.276048	-0.245103	-0.271346	-0.221447	-0.213306	-0.375213	-0.244841	-0.307335	-0.240431	-0.166153	-0.280241	-0.314873	-0.309568	-0.238789	-0.22922	-0.242773	-0.205341	-0.133511	-0.265892	-0.168138	-0.153428	-0.301755	-0.251515	-0.234108	-0.272502	-0.205179	-0.293939	-0.207707	-0.193178	-0.283769	-0.172317	-0.270208	-0.213281
-0.383309	-0.414109	-0.463165	-0.353613	-0.327298	-0.291164	-0.464384	-0.240225	-0.323574	-0.278419	-0.390387	-0.310313	-0.477111	-0.216588	-0.284877	-0.220671	-0.220026	-0.2337	-0.252742	-0.291172	-0.307576	-0.235831	-0.392335	-0.263726	-0.352127	-0.319333	-0.188903	-0.305998	-0.318563	-0.339661	-0.268642	-0.176499	-0.359991	-0.41813	-0.256835	-0.273924	-0.348354	-0.323235	-0.335305	-0.327808	-0.20796	-0.424094	-0.24321	-0.295822	-0.187017	-0.386474	-0.279163	-0.267801	-0.333522	-0.448235
-0.222275	-0.325915	-0.315018	-0.364288	-0.28159	-0.240926	-0.269905	-0.112711	-0.349556	-0.190253	-0.414287	-0.361921	-0.319167	-0.259799	-0.286832	-0.223178	-0.131869	-0.245205	-0.216368	-0.270151	-0.27505	-0.208398	-0.276702	-0.241029	-0.34364	-0.291312	-0.234121	-0.384189	-0.362227	-0.414182	-0.277233	-0.242998	-0.300315	-0.460509	-0.293132	-0.301467	-0.256913	-0.227351	-0.327075	-0.275177	-0.264536	-0.319433	-0.195619	-0.349902	-0.171847	-0.297445	-0.372914	-0.259145	-0.336361	-0.280871
-0.215592	-0.297282	-0.339661	-0.285105	-0.239876	-0.306761	-0.213335	-0.130794	-0.346033	-0.351425	-0.356343	-0.396066	-0.316023	-0.247875	-0.360898	-0.278789	-0.181062	-0.31649	-0.213406	-0.277975	-0.354509	-0.253673	-0.310232	-0.261108	-0.344986	-0.251994	-0.194914	-0.33262	-0.300045	-0.347452	-0.164467	-0.206417	-0.176062	-0.18568	-0.164322	-0.254525	-0.210401	-0.221538	-0.242058	-0.314995	-0.236533	-0.32024	-0.252333	-0.359655	-0.162496	-0.264606	-0.297609	-0.241302	-0.282578	-0.223769
-0.342047	-0.244488	-0.445538	-0.293453	-0.195185	-0.33829	-0.252119	-0.12189	-0.33766	-0.299348	-0.284077	-0.255907	-0.232088	-0.330305	-0.368366	-0.331996	-0.19491	-0.20565	-0.180605	-0.242305	-0.278366	-0.191168	-0.413666	-0.281356	-0.224279	-0.164125	-0.139401	-0.259215	-0.207199	-0.192051	-0.134138	-0.129485	-0.123669	-0.138463	-0.208112	-0.112952	-0.179864	-0.159624	-0.297996	-0.177027	-0.15053	-0.349766	-0.13685	-0.30342	-0.0854129	-0.281573	-0.208966	-0.26658	-0.232984	-0.232767
-0.227627	-0.307818	-0.308949	-0.230853	-0.253282	-0.298221	-0.0545814	-0.126046	-0.210588	-0.130672	-0.169543	-0.161758	-0.394595	-0.0680952	-0.248073	-0.244646	-0.162133	-0.178323	-0.153923	-0.20657	-0.00533918	-0.213534	-0.131494	-0.187977	-0.218478	-0.315558	-0.28122	-0.354901	-0.437407	-0.303121	-0.369941	-0.220472	-0.190061	-0.277582	-0.270688	-0.389924	-0.399462	-0.304206	-0.540001	-0.371811	-0.366863	-0.532909	-0.372172	-0.399272	-0.169865	-0.557027	-0.401227	-0.532879	-0.43983	-0.546659
-0.379462	-0.326902	-0.333142	-0.267532	-0.27186	-0.333026	-0.27418	-0.199937	-0.290315	-0.227398	-0.32657	-0.230229	-0.278124	-0.313285	-0.337098	-0.288538	-0.236645	-0.252526	-0.199356	-0.270355	-0.200781	-0.221657	-0.351469	-0.287764	-0.337955	-0.233645	-0.202101	-0.32242	-0.266385	-0.295775	-0.254144	-0.296037	-0.289061	-0.394889	-0.258625	-0.301004	-0.325543	-0.267542	-0.355982	-0.363815	-0.251503	-0.345308	-0.262937	-0.354594	-0.176196	-0.265659	-0.337725	-0.376753	-0.345101	-0.35259
-0.174023	-0.174863	-0.380415	-0.102957	-0.129057	-0.109523	-0.274725	-0.0108915	-0.157544	-0.184114	-0.193243	-0.0646327	-0.0912896	-0.108643	-0.150175	-0.137508	-0.0937306	-0.166878	-0.0947088	-0.0955154	-0.161973	-0.0975356	-0.150235	-0.10594	-0.0996234	-0.203467	-0.140655	-0.21831	-0.206223	-0.251932	-0.196922	-0.214074	-0.168164	-0.20447	-0.0532273	-0.25284	-0.27968	-0.258341	-0.235844	-0.26418	-0.195092	-0.295626	-0.319802	-0.320203	-0.0772488	-0.267981	-0.20331	-0.256969	-0.19614	-0.3539
-0.214456	-0.232142	-0.244225	-0.30574	-0.240513	-0.271733	-0.248862	-0.130468	-0.270488	-0.162787	-0.323736	-0.225968	-0.261942	-0.171139	-0.22384	-0.199708	-0.134288	-0.195803	-0.143632	-0.157341	-0.225874	-0.191527	-0.251925	-0.161818	-0.298218	-0.260491	-0.21123	-0.245804	-0.224295	-0.36715	-0.157529	-0.263995	-0.0862669	-0.256408	-0.147127	-0.180739	-0.186019	-0.188801	-0.189252	-0.187031	-0.197809	-0.241225	-0.127296	-0.289707	-0.114429	-0.222244	-0.314673	-0.121235	-0.225552	-0.244697
-0.283976	-0.32089	-0.310665	-0.273861	-0.217022	-0.280366	-0.352537	-0.272567	-0.230594	-0.191239	-0.373378	-0.200652	-0.231452	-0.216472	-0.238213	-0.231729	-0.206009	-0.208762	-0.143243	-0.212015	-0.212015	-0.175447	-0.323909	-0.192759	-0.3103	-0.310734	-0.233698	-0.398767	-0.433791	-0.449409	-0.211188	-0.219251	-0.299896	-0.497872	-0.22483	-0.272887	-0.306189	-0.248583	-0.350352	-0.274668	-0.270009	-0.352755	-0.235822	-0.301405	-0.160785	-0.320886	-0.346781	-0.398187	-0.376961	-0.413049
-0.28628	-0.248284	-0.209021	-0.114161	-0.180419	-0.251579	-0.173091	-0.0371555	-0.196099	-0.166076	-0.377126	-0.12332	-0.121487	-0.19925	-0.289333	-0.169856	-0.136439	-0.152736	-0.128361	-0.205257	-0.244962	-0.134056	-0.268443	-0.177251	-0.204033	-0.174053	-0.191423	-0.227385	-0.221539	-0.224098	-0.133589	-0.122129	-0.152332	-0.269873	-0.0580378	-0.147413	-0.187264	-0.219731	-0.229236	-0.212585	-0.149432	-0.303025	-0.246198	-0.331686	-0.0761485	-0.170537	-0.360498	-0.239166	-0.198089	-0.303805
-0.266086	-0.350303	-0.229502	-0.28706	-0.26264	-0.344913	-0.313055	-0.25551	-0.251256	-0.236147	-0.353011	-0.305465	-0.208067	-0.189682	-0.317364	-0.239512	-0.255404	-0.229406	-0.230778	-0.158207	-0.124666	-0.178918	-0.233022	-0.237919	-0.272788	-0.248047	-0.137013	-0.216862	-0.352453	-0.262479	-0.173473	-0.173337	-0.14227	-0.273553	-0.06262	-0.209336	-0.190923	-0.157533	-0.328788	-0.281921	-0.200402	-0.265574	-0.0974124	-0.193664	-0.107763	-0.315838	-0.210353	-0.269331	-0.259545	-0.236309
-0.432566	-0.402767	-0.363136	-0.37842	-0.353107	-0.364118	-0.35842	-0.249147	-0.360317	-0.295114	-0.369741	-0.301745	-0.360432	-0.264042	-0.336598	-0.279757	-0.280446	-0.270009	-0.267243	-0.266508	-0.273778	-0.251117	-0.268881	-0.308796	-0.33671	-0.307732	-0.185864	-0.331865	-0.452815	-0.420593	-0.279545	-0.255817	-0.320959	-0.39301	-0.311126	-0.286645	-0.293342	-0.25713	-0.362177	-0.234711	-0.303693	-0.428198	-0.214256	-0.372542	-0.161598	-0.446259	-0.275978	-0.390529	-0.321642	-0.388502
-0.300369	-0.207365	-0.183787	-0.173389	-0.111068	-0.222144	-0.194591	-0.124633	-0.167999	-0.0696395	-0.212893	-0.0922873	-0.123852	-0.173355	-0.193262	-0.120105	-0.19764	-0.154142	-0.065976	-0.0910384	-0.114042	-0.141203	-0.211519	-0.149061	-0.200925	-0.217083	-0.227252	-0.283101	-0.291238	-0.328909	-0.194122	-0.198081	-0.185301	-0.297072	-0.161005	-0.228628	-0.216772	-0.217884	-0.334421	-0.178618	-0.227937	-0.331829	-0.249513	-0.329423	-0.218518	-0.228517	-0.198472	-0.228905	-0.257494	-0.237593
-0.292846	-0.279134	-0.232832	-0.189309	-0.126249	-0.253752	-0.279608	-0.176363	-0.223027	-0.191517	-0.28579	-0.186776	-0.166505	-0.195832	-0.198122	-0.118865	-0.0740581	-0.0859373	-0.0972151	-0.139809	-0.119494	-0.145761	-0.267922	-0.119257	-0.145612	-0.268883	-0.162283	-0.210228	-0.250006	-0.26643	-0.229224	-0.161221	-0.221757	-0.387642	-0.21913	-0.260346	-0.215362	-0.126182	-0.257017	-0.241501	-0.262951	-0.321638	-0.15404	-0.263429	-0.0778603	-0.223575	-0.234068	-0.22797	-0.273237	-0.235755
-0.238742	-0.206747	-0.254183	-0.146987	-0.147918	-0.200857	-0.197869	-0.077841	-0.0819185	-0.134894	-0.215201	-0.0187589	-0.144955	-0.155064	-0.129681	-0.026324	-0.153258	-0.0810144	-0.0341958	-0.0327975	-0.112135	0.0263613	-0.151059	-0.0952851	-0.126415	-0.152042	-0.104688	-0.232415	-0.209351	-0.24483	-0.149879	-0.141102	-0.0991239	-0.232133	-0.0721543	-0.158877	-0.175152	-0.129016	-0.239073	-0.199235	-0.155	-0.133858	-0.0702877	-0.236502	-0.0366162	-0.175919	-0.200667	-0.151367	-0.131352	-0.233038
-0.543043	-0.413255	-0.409675	-0.367927	-0.303211	-0.448241	-0.268071	-0.26346	-0.272768	-0.215197	-0.319214	-0.318865	-0.212862	-0.398245	-0.333667	-0.336988	-0.287375	-0.315877	-0.268037	-0.250998	-0.259595	-0.395304	-0.403584	-0.358552	-0.440936	-0.270944	-0.141892	-0.323086	-0.304354	-0.403909	-0.265775	-0.174048	-0.200007	-0.163229	-0.162022	-0.163207	-0.245207	-0.179026	-0.293801	-0.232344	-0.215037	-0.22608	-0.194917	-0.344148	-0.125575	-0.25437	-0.24317	-0.28422	-0.253431	-0.321778
-0.441221	-0.480899	-0.345177	-0.347324	-0.360238	-0.370586	-0.321878	-0.271274	-0.290876	-0.296303	-0.454458	-0.32695	-0.225982	-0.329279	-0.4387	-0.324785	-0.293668	-0.338166	-0.238507	-0.309	-0.30359	-0.312613	-0.31832	-0.362468	-0.337824	-0.340002	-0.0357604	-0.246462	-0.269445	-0.338739	-0.262942	-0.233787	-0.242338	-0.158898	-0.208366	-0.239514	-0.220691	-0.207256	-0.3345	-0.244863	-0.270131	-0.315079	-0.195581	-0.353583	-0.161198	-0.240663	-0.195015	-0.2166	-0.215012	-0.214784
-0.425213	-0.372077	-0.360172	-0.271409	-0.324455	-0.347483	-0.295123	-0.178314	-0.38856	-0.280532	-0.438155	-0.314599	-0.298892	-0.23815	-0.327299	-0.258183	-0.170768	-0.249741	-0.216217	-0.254645	-0.229184	-0.199582	-0.390402	-0.275307	-0.308462	-0.347212	-0.176843	-0.264381	-0.342664	-0.279817	-0.212792	-0.165179	-0.0898921	-0.23082	-0.17729	-0.274853	-0.146791	-0.201348	-0.299373	-0.28294	-0.286408	-0.293066	-0.239391	-0.305215	-0.162076	-0.24467	-0.216787	-0.198294	-0.24071	-0.30572
-0.379116	-0.444559	-0.404027	-0.324143	-0.333359	-0.393045	-0.48965	-0.221008	-0.348709	-0.301282	-0.418695	-0.241181	-0.315605	-0.26641	-0.291566	-0.22245	-0.205585	-0.226767	-0.196542	-0.236069	-0.349224	-0.174006	-0.38383	-0.304261	-0.235632	-0.219989	-0.0906617	-0.194089	-0.228894	-0.120763	-0.19868	-0.162525	-0.0456183	-0.274055	-0.151632	-0.159262	-0.111349	-0.0946688	-0.235839	-0.171358	-0.196838	-0.211501	-0.0503608	-0.177353	-0.0352985	-0.161092	-0.132381	-0.184769	-0.264212	-0.287825
-0.323572	-0.362801	-0.326539	-0.255308	-0.382496	-0.188252	-0.267866	-0.142542	-0.1813	-0.296109	-0.378994	-0.259333	-0.364467	-0.313743	-0.350828	-0.233879	-0.250551	-0.334161	-0.21027	-0.248913	-0.458925	-0.226542	-0.177559	-0.300252	-0.275978	-0.262375	-0.08364	-0.177512	-0.271892	-0.234907	-0.12761	-0.170984	-0.332664	-0.213498	-0.174595	-0.16691	-0.286643	-0.194698	-0.239172	-0.158716	-0.260177	-0.150799	-0.173346	-0.262054	0.0316492	-0.179425	-0.124021	-0.179771	-0.215908	-0.357455
-0.453432	-0.352445	-0.307645	-0.375879	-0.383549	-0.399288	-0.503731	-0.221539	-0.416664	-0.309696	-0.504531	-0.401325	-0.320514	-0.364232	-0.391716	-0.315668	-0.189091	-0.297734	-0.259869	-0.24087	-0.340475	-0.326954	-0.443625	-0.328522	-0.394691	-0.435938	-0.348698	-0.412584	-0.536702	-0.521474	-0.456001	-0.313558	-0.31806	-0.309491	-0.416303	-0.318702	-0.39536	-0.420325	-0.41676	-0.455968	-0.407026	-0.374625	-0.318507	-0.422859	-0.255137	-0.309079	-0.372741	-0.225259	-0.446114	-0.484933
-0.260422	-0.346474	-0.228986	-0.336343	-0.236495	-0.387779	-0.337523	-0.0945451	-0.205124	-0.133896	-0.32377	-0.144666	-0.158744	-0.20612	-0.246544	-0.160824	-0.104831	-0.18145	-0.115188	-0.141446	-0.179147	-0.171391	-0.367629	-0.210506	-0.253491	-0.128157	-0.178362	-0.0700916	-0.306345	-0.20835	-0.143836	-0.0606547	-0.172604	-0.205547	-0.125847	-0.212377	-0.235074	-0.0890275	-0.377085	-0.271226	-0.135134	-0.153549	0.0260951	-0.0302062	0.061567	-0.0970349	-0.163315	-0.017577	-0.224761	-0.220405
-0.346681	-0.348016	-0.410029	-0.220377	-0.165844	-0.273568	-0.45161	-0.265102	-0.169556	-0.409521	-0.297646	-0.220683	-0.340868	-0.365801	-0.316503	-0.394883	-0.383309	-0.319286	-0.202018	-0.493155	-0.238531	-0.334748	-0.303457	-0.273397	-0.268426	-0.0728474	-0.0328322	-0.211709	-0.224852	-0.180627	-0.223117	-0.200295	-0.0845499	-0.196147	-0.124252	-0.131337	-0.152476	-0.233183	-0.22355	-0.22449	-0.122018	-0.182918	-0.168148	-0.142228	-0.236605	-0.213989	-0.244233	-0.140835	-0.285168	-0.176402
-0.31857	-0.186299	-0.398785	-0.376199	-0.162826	-0.153254	-0.245129	-0.134611	-0.141203	-0.325186	-0.297054	-0.168478	-0.255884	-0.198602	-0.135781	-0.22585	-0.218546	-0.208917	-0.170195	-0.337331	-0.158144	-0.0995729	-0.202218	-0.110045	-0.138388	-0.0841628	-0.0478489	-0.219817	-0.404006	-0.290953	-0.148927	-0.178765	-0.209661	-0.160084	-0.130731	-0.151735	-0.200718	-0.285806	-0.12469	-0.178034	-0.126278	-0.179881	-0.158861	-0.116476	-0.154527	-0.130731	-0.301027	-0.0479253	-0.275413	-0.326697
-0.476195	-0.448144	-0.629703	-0.473148	-0.224485	-0.207097	-0.472366	-0.328882	-0.294396	-0.484368	-0.348817	-0.334351	-0.424547	-0.39242	-0.357234	-0.369621	-0.495724	-0.406348	-0.295035	-0.47702	-0.461322	-0.320776	-0.412118	-0.325671	-0.33069	-0.166179	-0.279564	-0.321144	-0.423	-0.288554	-0.263904	-0.211207	-0.0535426	-0.223272	-0.119293	-0.217245	-0.303065	-0.341206	-0.216276	-0.325729	-0.206066	-0.245936	-0.250426	-0.251142	-0.333096	-0.325571	-0.310706	-0.267871	-0.30404	-0.336819
-0.438286	-0.341593	-0.405114	-0.317937	-0.217981	-0.216067	-0.355286	-0.243002	-0.14574	-0.426779	-0.135253	-0.301433	-0.320739	-0.273956	-0.348314	-0.333398	-0.304737	-0.268647	-0.244894	-0.418034	-0.348875	-0.190836	-0.281479	-0.283508	-0.257469	-0.169688	-0.101934	-0.201643	-0.24888	-0.299233	-0.255261	-0.132803	-0.139032	-0.250269	-0.116667	-0.204618	-0.19762	-0.234248	-0.257734	-0.220745	-0.160012	-0.201758	-0.260828	-0.213845	-0.176955	-0.160846	-0.213217	-0.140035	-0.233059	-0.153221
-0.377039	-0.235184	-0.332445	-0.237245	-0.233048	-0.165968	-0.327257	-0.201717	-0.0687952	-0.35912	-0.164878	-0.15903	-0.209724	-0.286094	-0.19539	-0.337629	-0.286387	-0.257304	-0.192049	-0.3553	-0.234184	-0.157558	-0.207641	-0.215405	-0.172626	-0.00328825	-0.0394738	-0.0920001	-0.120746	-0.0800154	-0.177549	-0.0731238	-0.133763	-0.134214	-0.101092	-0.0566582	-0.0842186	-0.170789	-0.144826	-0.11147	-0.0955757	-0.0671043	-0.080292	-0.152794	-0.171935	-0.110341	-0.135594	-0.0829075	-0.184991	-0.198236
-0.38667	-0.31475	-0.334879	-0.251202	-0.214802	-0.225781	-0.237063	-0.123857	-0.079692	-0.420597	-0.126334	-0.201325	-0.35301	-0.303677	-0.288343	-0.27728	-0.272784	-0.19499	-0.226842	-0.272843	-0.239976	-0.190212	-0.317474	-0.219188	-0.151973	-0.206713	-0.133091	-0.196651	-0.20921	-0.285647	-0.211138	-0.17761	-0.115863	-0.224088	-0.0992293	-0.08538	-0.175861	-0.138967	-0.160521	-0.195335	-0.121482	0.0185448	-0.11458	-0.0841581	-0.105518	-0.224301	-0.201978	0.0563372	-0.163781	-0.0784995
-0.47364	-0.212752	-0.274799	-0.230025	-0.283083	-0.205184	-0.314192	-0.219176	-0.0862041	-0.340216	-0.235538	-0.195587	-0.317012	-0.194399	-0.26395	-0.267434	-0.307796	-0.230359	-0.179706	-0.27703	-0.161025	-0.290999	-0.245782	-0.183178	-0.117511	-0.0276289	-0.136814	-0.156975	-0.229661	-0.145101	-0.172917	0.0155085	-0.139424	-0.33696	-0.050813	-0.069796	-0.0313226	-0.231414	-0.13837	-0.0605642	-0.199327	-0.147977	-0.0285077	-0.211772	-0.115975	-0.11108	-0.14785	-0.0976437	-0.20547	-0.212021
-0.364742	-0.271158	-0.269348	-0.261278	-0.190447	-0.206774	-0.299338	-0.148492	-0.202349	-0.415505	-0.317792	-0.328267	-0.180563	-0.192086	-0.168862	-0.248523	-0.31578	-0.325604	-0.116531	-0.284368	-0.213088	-0.134451	-0.10631	-0.197617	-0.213702	-0.203295	-0.153276	-0.226067	-0.310843	-0.270226	-0.265626	-0.156117	-0.191555	-0.221475	-0.163044	-0.202522	-0.158288	-0.343726	-0.274007	-0.246705	-0.148425	-0.2275	-0.257213	-0.204536	-0.251274	-0.044021	-0.181887	-0.117136	-0.224816	-0.243268
-0.324417	-0.297529	-0.294457	-0.138289	-0.18788	-0.149813	-0.235519	-0.162865	-0.0629707	-0.385257	-0.134703	-0.305941	-0.300665	-0.230153	-0.298642	-0.206422	-0.347696	-0.296324	-0.175991	-0.292892	-0.222015	-0.251756	-0.224229	-0.185554	-0.152222	-0.0553226	0.0597876	-0.146253	-0.160471	-0.12103	-0.195674	-0.127713	-0.0829797	-0.184006	-0.0377366	-0.0834596	-0.186248	-0.19067	-0.138721	-0.112236	-0.0971353	-0.145548	-0.16016	-0.139598	-0.183725	-0.1972	-0.110073	-0.129825	-0.27691	-0.130581
-0.216545	-0.238868	-0.37594	-0.225132	-0.129267	-0.196117	-0.199245	-0.162303	-0.0370829	-0.385501	-0.131705	-0.244593	-0.190036	-0.182122	-0.197593	-0.23587	-0.346169	-0.275039	-0.148101	-0.391913	-0.225345	-0.173012	-0.0772674	-0.182485	-0.121404	-0.15036	-0.0985264	-0.0964464	-0.191837	-0.0930895	-0.218499	-0.135393	-0.0702213	-0.143518	-0.14079	-0.0867285	-0.156378	-0.12758	-0.211338	-0.17452	-0.0346967	-0.182439	-0.123951	-0.192967	-0.169407	-0.0999224	-0.116417	-0.159042	-0.237766	-0.193586
-0.293827	-0.217298	-0.0682941	-0.157921	-0.18689	-0.0766067	-0.425493	-0.0171057	-0.188681	-0.272103	-0.268155	-0.211751	-0.47031	-0.22025	-0.295053	-0.310771	-0.153479	-0.270159	-0.164185	-0.305614	-0.263519	-0.263437	-0.453671	-0.153137	-0.164572	-0.225525	-0.163777	-0.201332	-0.271999	-0.329721	-0.261853	-0.117843	-0.185411	-0.111093	-0.0144575	-0.0400113	-0.072715	-0.14335	-0.113778	-0.223686	-0.183476	0.0129158	-0.154427	-0.125289	-0.153361	-0.228078	-0.227775	-0.13967	-0.243626	-0.290235
0.109689	-0.258362	-0.370355	-0.0789895	-0.168973	-0.159772	-0.0362135	-0.101567	0.28496	-0.333744	-0.0684968	-0.184395	0.0234076	-0.0797217	-0.116218	-0.0267703	-0.216659	-0.223252	0.051214	-0.209648	-0.0882239	-0.0759116	-0.0396241	-0.116008	-0.098789	-0.0194028	0.251602	0.1223	-0.0060197	0.0466029	-0.00255283	-0.101227	0.0407247	-0.279621	0.0706527	0.0342472	-0.122051	-0.128401	-0.14473	-0.234597	0.0260953	-0.0778434	-0.172695	-0.146576	-0.0180139	-0.267986	0.0614752	0.0355458	-0.0211039	-0.0247863
-0.298641	-0.317355	-0.255009	-0.218674	-0.260644	-0.248207	-0.377322	-0.232909	-0.066042	-0.409415	-0.315433	-0.360845	-0.285068	-0.253984	-0.329196	-0.343382	-0.353852	-0.267008	-0.225016	-0.397462	-0.217101	-0.270117	-0.47055	-0.148177	-0.256832	-0.137999	-0.00513426	-0.149851	-0.191928	-0.250663	-0.247913	-0.178355	-0.267214	-0.257018	-0.0818494	-0.201914	-0.169888	-0.163727	-0.195829	-0.200089	-0.161596	-0.114342	-0.33256	-0.179277	-0.152658	-0.228645	-0.18905	-0.128752	-0.25692	-0.199872
-0.31511	-0.207811	-0.252813	-0.130544	-0.172539	-0.149862	-0.188856	-0.0865795	-0.103882	-0.33949	-0.238083	-0.168943	-0.276581	-0.202677	-0.18398	-0.181712	-0.288164	-0.199844	-0.174495	-0.334748	-0.160181	-0.188357	-0.177351	-0.121389	-0.201026	-0.11095	-0.0674764	-0.155666	-0.205127	-0.251077	-0.20911	-0.148386	-0.225012	-0.196552	-0.125318	-0.0988179	-0.165143	-0.190941	-0.151057	-0.15027	-0.111521	-0.136543	-0.125757	-0.0822253	-0.102269	-0.204193	-0.188715	-0.102162	-0.262312	-0.238013
-0.247159	-0.230393	-0.308909	-0.22976	-0.109784	-0.166788	-0.215102	-0.110646	-0.144635	-0.388356	-0.188883	-0.247801	-0.229291	-0.278479	-0.219817	-0.320153	-0.344763	-0.28247	-0.257384	-0.339373	-0.249814	-0.194129	-0.208899	-0.180509	-0.226845	-0.14127	-0.0747008	-0.149185	-0.212449	-0.169267	-0.234324	-0.168392	-0.313863	-0.228173	-0.149894	-0.108205	-0.135109	-0.179349	-0.196561	-0.129729	-0.15655	-0.181914	-0.22673	-0.14189	-0.183594	-0.127394	-0.122475	-0.16758	-0.248435	-0.177765
-0.428428	-0.192447	-0.173207	-0.20676	-0.220616	-0.224693	-0.259586	-0.196024	-0.171011	-0.293774	-0.139951	-0.242127	-0.27875	-0.244145	-0.314459	-0.310112	-0.390731	-0.22775	-0.212294	-0.314611	-0.169569	-0.168851	-0.175741	-0.242889	-0.246043	-0.130319	-0.0873928	-0.143016	-0.209516	-0.188109	-0.178225	-0.0850956	-0.323321	-0.276672	-0.176298	-0.127625	-0.105069	-0.231294	-0.290442	-0.178669	-0.137381	-0.195963	-0.193065	-0.212959	-0.257912	-0.178577	-0.120891	-0.139754	-0.232705	-0.253695
-0.187936	-0.236423	-0.353124	-0.122159	-0.1608	-0.279745	-0.423329	-0.418755	-0.147965	-0.472362	-0.141372	-0.289914	-0.249453	-0.348384	-0.310887	-0.419456	-0.462172	-0.344194	-0.230347	-0.368539	-0.268469	-0.302814	-0.266545	-0.247168	-0.234731	-0.125379	0.0142712	-0.0872512	-0.106625	-0.103278	-0.15287	-0.0626997	-0.183216	-0.194423	-0.0703852	-0.136483	-0.104246	-0.137354	-0.204871	-0.121952	-0.0697541	-0.219238	-0.127134	-0.157168	-0.195207	-0.200448	-0.0326105	-0.140904	-0.237242	-0.140993
-0.495964	-0.4483	-0.480979	-0.147349	-0.119092	-0.0984342	-0.335068	-0.17712	-0.338387	-0.516918	-0.36438	-0.327597	-0.174931	-0.356086	-0.235899	-0.445989	-0.474989	-0.373225	-0.26666	-0.692891	-0.345134	-0.221839	-0.278531	-0.293775	-0.338182	-0.304921	-0.0941583	-0.348387	-0.284248	-0.308677	-0.296478	-0.136203	-0.0679574	-0.0827845	-0.138	-0.212161	-0.418015	-0.309266	-0.308663	-0.397808	-0.144365	-0.239124	-0.328755	-0.280249	-0.433497	-0.35777	-0.279726	-0.340411	-0.447287	-0.266479
-0.211612	-0.230612	-0.405576	-0.365388	-0.162819	-0.284418	-0.342643	-0.256477	-0.147903	-0.225928	-0.365142	-0.272931	-0.242495	-0.146124	-0.155017	-0.151309	-0.0914298	-0.138458	-0.128061	-0.187369	-0.160103	-0.0854427	-0.369036	-0.161745	-0.117321	-0.18298	-0.168872	-0.0998706	-0.223226	-0.234298	-0.12714	-0.0452798	-0.024569	-0.142835	-0.101484	-0.109764	-0.139319	-0.183553	-0.169021	-0.236321	-0.129059	-0.139511	-0.0780603	-0.136257	-0.0538776	-0.122585	-0.302837	-0.183721	-0.141627	-0.231192
-0.214196	-0.258104	-0.434219	-0.242933	-0.159665	-0.467239	-0.295922	-0.233136	-0.285496	-0.293672	-0.305317	-0.354426	-0.317721	-0.22377	-0.274986	-0.307236	-0.258833	-0.381376	-0.21364	-0.321434	-0.376025	-0.296661	-0.405706	-0.275693	-0.271774	-0.215296	-0.132971	-0.267266	-0.268365	-0.367376	-0.203664	-0.0706624	-0.282326	-0.249394	-0.198771	-0.19607	-0.146703	-0.227897	-0.259678	-0.324906	-0.151772	-0.189702	-0.245778	-0.22622	-0.170986	-0.234643	-0.268459	-0.203753	-0.266769	-0.259641
-0.418769	-0.274369	-0.237212	-0.48483	-0.374006	-0.330566	-0.310608	-0.343706	-0.290006	-0.294403	-0.345159	-0.278375	-0.483687	-0.277559	-0.284227	-0.343058	-0.222289	-0.206734	-0.278683	-0.264662	-0.299257	-0.280994	-0.556271	-0.247923	-0.307875	-0.242332	-0.377984	-0.339373	-0.485204	-0.444919	-0.241472	-0.147839	-0.560208	-0.439855	-0.201277	-0.28187	-0.245735	-0.275844	-0.337285	-0.39378	-0.275435	-0.293622	-0.335483	-0.39742	-0.223504	-0.221402	-0.272678	-0.242502	-0.248413	-0.446587
-0.274445	-0.060233	-0.245588	-0.178904	-0.0752594	-0.26288	-0.116142	-0.210313	-0.133844	-0.158079	-0.254966	-0.109879	-0.149114	-0.156242	-0.213196	-0.284173	-0.308864	-0.34145	-0.0771215	-0.187674	-0.211768	-0.229064	-0.24886	-0.116158	-0.1385	-0.242514	-0.348423	-0.455344	-0.302633	-0.47913	-0.328032	-0.377405	-0.363878	-0.410295	-0.401065	-0.259272	-0.39568	-0.39783	-0.392503	-0.491259	-0.523132	-0.480086	-0.365813	-0.35217	-0.205663	-0.444362	-0.392676	-0.255017	-0.381469	-0.363743
-0.348176	-0.310238	-0.396885	-0.370164	-0.249174	-0.265331	-0.294196	-0.274016	-0.139579	-0.262966	-0.246833	-0.27252	-0.287807	-0.17327	-0.255977	-0.262609	-0.250777	-0.153742	-0.177439	-0.244468	-0.249748	-0.228096	-0.302338	-0.239811	-0.285368	-0.249067	-0.175203	-0.325093	-0.3836	-0.439942	-0.240821	-0.214174	0.00281951	-0.202575	-0.177804	-0.305301	-0.14822	-0.248965	-0.238069	-0.334224	-0.102773	-0.345429	-0.265507	-0.219154	-0.153157	-0.294854	-0.302251	-0.206865	-0.252133	-0.182784
-0.367762	-0.3315	-0.345018	-0.39336	-0.273642	-0.251729	-0.39947	-0.298703	-0.215811	-0.248889	-0.394854	-0.265509	-0.302663	-0.241437	-0.289279	-0.33917	-0.301859	-0.282892	-0.244321	-0.325233	-0.190258	-0.244757	-0.504612	-0.303027	-0.397927	-0.103254	-0.0551311	-0.177309	-0.149102	-0.303987	-0.11767	-0.0509646	-0.0175676	-0.0783987	-0.0614131	-0.0813404	-0.0731228	-0.126063	-0.124688	-0.184485	-0.0850609	-0.158418	-0.145057	-0.131729	-0.0561363	-0.145541	-0.170826	-0.112679	-0.1875	-0.0512293
-0.176375	-0.154798	-0.306396	-0.286723	-0.174822	-0.121228	-0.173493	-0.0857257	-0.0380914	-0.0514959	-0.27167	-0.0613613	-0.112663	-0.0525517	-0.100285	-0.117419	-0.0686527	-0.126568	0.0108617	-0.156749	-0.0522205	-0.0585286	-0.220186	-0.0433073	-0.111772	-0.191797	-0.241305	-0.310768	-0.482758	-0.492447	-0.226255	-0.0752387	-0.343431	-0.285186	-0.201728	-0.191506	-0.21166	-0.241245	-0.213	-0.25354	-0.254686	-0.235213	-0.310583	-0.211054	-0.219673	-0.15259	-0.400025	-0.297988	-0.250131	-0.401431
-0.184682	-0.189615	-0.267303	-0.192966	-0.128849	-0.168012	-0.242484	-0.103378	-0.0934529	-0.231697	-0.268658	-0.218299	-0.181908	-0.104015	-0.208111	-0.192481	-0.120507	-0.0912433	-0.141151	-0.222573	-0.140771	-0.147843	-0.343408	-0.201696	-0.146019	-0.220643	-0.140466	-0.184645	-0.295181	-0.395375	-0.213135	-0.211521	-0.158074	-0.22279	-0.079882	-0.187749	-0.0816622	-0.199262	-0.173291	-0.24761	-0.0764383	-0.230979	-0.235757	-0.171947	-0.0597021	-0.201687	-0.244171	-0.123564	-0.23299	-0.197562
-0.171845	-0.287857	-0.330165	-0.408932	-0.292233	-0.205522	-0.647136	-0.364426	-0.212946	-0.245989	-0.348591	-0.251487	-0.412353	-0.333092	-0.253618	-0.328382	-0.269401	-0.369172	-0.290155	-0.33581	-0.373482	-0.396849	-0.654484	-0.37393	-0.49194	-0.322977	-0.215351	-0.394653	-0.445552	-0.516707	-0.157276	-0.160984	-0.380168	-0.340446	-0.234677	-0.327014	-0.215234	-0.223766	-0.332537	-0.283693	-0.334559	-0.358544	-0.292123	-0.404795	-0.264359	-0.231866	-0.373398	-0.36021	-0.321617	-0.317539
-0.284833	-0.234289	-0.2288	-0.281318	-0.25324	-0.212532	-0.319958	-0.27078	-0.218313	-0.176166	-0.294843	-0.166676	-0.301112	-0.227482	-0.124629	-0.160445	-0.167542	-0.105883	-0.157638	-0.0989887	-0.21064	-0.152697	-0.392423	-0.187444	-0.284421	-0.220988	-0.211664	-0.240475	-0.352357	-0.360818	-0.152258	-0.126298	-0.268555	-0.274879	-0.111374	-0.164649	-0.0844308	-0.156734	-0.186071	-0.216139	-0.20609	-0.246469	-0.255556	-0.313812	-0.104285	-0.223026	-0.211748	-0.149238	-0.135888	-0.187489
-0.30628	-0.338019	-0.380126	-0.332913	-0.212468	-0.280203	-0.310623	-0.284426	-0.274973	-0.36264	-0.355401	-0.272095	-0.401438	-0.233112	-0.263193	-0.286432	-0.258579	-0.227333	-0.256613	-0.307036	-0.350387	-0.269669	-0.430076	-0.291254	-0.290381	-0.327991	-0.292665	-0.372747	-0.395076	-0.461553	-0.241131	-0.286564	-0.231481	-0.311371	-0.236239	-0.26373	-0.273758	-0.254005	-0.248804	-0.408757	-0.208304	-0.385485	-0.338776	-0.323002	-0.240167	-0.335578	-0.362081	-0.308132	-0.33403	-0.311027
-0.257044	-0.283553	-0.328815	-0.324663	-0.253473	-0.248817	-0.317329	-0.228487	-0.298524	-0.242464	-0.28712	-0.243094	-0.343489	-0.162831	-0.242471	-0.184708	-0.23645	-0.216636	-0.230189	-0.230092	-0.311789	-0.234282	-0.436107	-0.237625	-0.330008	-0.300533	-0.276492	-0.329214	-0.427208	-0.451629	-0.277967	-0.22651	-0.225677	-0.301739	-0.220791	-0.215683	-0.159173	-0.236865	-0.256335	-0.359802	-0.177234	-0.275873	-0.279532	-0.304404	-0.172411	-0.264399	-0.245894	-0.159285	-0.29255	-0.258442
-0.433882	-0.435979	-0.462838	-0.525207	-0.439084	-0.470972	-0.301223	-0.488867	-0.398595	-0.394496	-0.376385	-0.397869	-0.446834	-0.276082	-0.438725	-0.423669	-0.350901	-0.282793	-0.342945	-0.32215	-0.336391	-0.348412	-0.456039	-0.357228	-0.376438	-0.382759	-0.190958	-0.237341	-0.40174	-0.300534	-0.22453	-0.326505	-0.281776	-0.371607	-0.215758	-0.282049	-0.278736	-0.177191	-0.31565	-0.333018	-0.325914	-0.340209	-0.400309	-0.254077	-0.220775	-0.33967	-0.328569	-0.262672	-0.248509	-0.299012
-0.395493	-0.292886	-0.258669	-0.332139	-0.209747	-0.221489	-0.367476	-0.222861	-0.235976	-0.245384	-0.306117	-0.221837	-0.373272	-0.126456	-0.290088	-0.256413	-0.258584	-0.154325	-0.209688	-0.328651	-0.210477	-0.230302	-0.324654	-0.216296	-0.230856	-0.274221	-0.241818	-0.207512	-0.418072	-0.466453	-0.153025	-0.26737	-0.202914	-0.230928	-0.198474	-0.217292	-0.183606	-0.231414	-0.271461	-0.272554	-0.189406	-0.234724	-0.229535	-0.223021	-0.134076	-0.229031	-0.320321	-0.072437	-0.145915	-0.310164
-0.373203	-0.34079	-0.397766	-0.41854	-0.305666	-0.411479	-0.286049	-0.314037	-0.233773	-0.256593	-0.309963	-0.221196	-0.278656	-0.182463	-0.317739	-0.284194	-0.233914	-0.268361	-0.181374	-0.248818	-0.305945	-0.214575	-0.349531	-0.150714	-0.220175	-0.300624	-0.015428	-0.266674	-0.299961	-0.418352	-0.224443	-0.273668	-0.144208	-0.24951	-0.176131	-0.221545	-0.184931	-0.171299	-0.232813	-0.307355	-0.179928	-0.262855	-0.256171	-0.201039	-0.0983261	-0.302113	-0.284893	-0.0985052	-0.304726	-0.232791
-0.224754	-0.258275	-0.324115	-0.204592	-0.185143	-0.247683	-0.341395	-0.197404	-0.245836	-0.298624	-0.236853	-0.191585	-0.34771	-0.117507	-0.21452	-0.193478	-0.263386	-0.240355	-0.216106	-0.253056	-0.256943	-0.232341	-0.281309	-0.112825	-0.240086	-0.344774	-0.358084	-0.288011	-0.346875	-0.4286	-0.247914	-0.331435	-0.300086	-0.326823	-0.293052	-0.329412	-0.326395	-0.298926	-0.325068	-0.467049	-0.268602	-0.36401	-0.373378	-0.228941	-0.232342	-0.274239	-0.431455	-0.249674	-0.389678	-0.341584
-0.270444	-0.206403	-0.285932	-0.339122	-0.216386	-0.208861	-0.300237	-0.276553	-0.15175	-0.210374	-0.268439	-0.172724	-0.338298	-0.129318	-0.199484	-0.198131	-0.17893	-0.14984	-0.149078	-0.206743	-0.13867	-0.141542	-0.305644	-0.176573	-0.142321	-0.304476	-0.213902	-0.224531	-0.311588	-0.442002	-0.212569	-0.234743	-0.308455	-0.242997	-0.153043	-0.226741	-0.21174	-0.323448	-0.244799	-0.286182	-0.116443	-0.248173	-0.191295	-0.196153	-0.155624	-0.21414	-0.283861	-0.123065	-0.193817	-0.274548
-0.325569	-0.183828	-0.325749	-0.349283	-0.209774	-0.246168	-0.614299	-0.271505	-0.109592	-0.164213	-0.299238	-0.199904	-0.283992	-0.110362	-0.139032	-0.20772	-0.212825	-0.216921	-0.165126	-0.175551	-0.218616	-0.127534	-0.386666	-0.142705	-0.258927	-0.359367	-0.230276	-0.30103	-0.449324	-0.491015	-0.252806	-0.275249	-0.5197	-0.403293	-0.246042	-0.29723	-0.298753	-0.354979	-0.294802	-0.331658	-0.447301	-0.331589	-0.368959	-0.230259	-0.294259	-0.190807	-0.363551	-0.239348	-0.248646	-0.391065
-0.220726	-0.287083	-0.395336	-0.291342	-0.26367	-0.218245	-0.395532	-0.263311	-0.243135	-0.230185	-0.278924	-0.199302	-0.345242	-0.120879	-0.201037	-0.219334	-0.248786	-0.188863	-0.148635	-0.251065	-0.274948	-0.220259	-0.43981	-0.192651	-0.285782	-0.333607	-0.323646	-0.277935	-0.363504	-0.444977	-0.193436	-0.249991	-0.113602	-0.287221	-0.161386	-0.273756	-0.188928	-0.280342	-0.214646	-0.391692	-0.196764	-0.203192	-0.288565	-0.252981	-0.2316	-0.266247	-0.380532	-0.241901	-0.308889	-0.266133
-0.236707	-0.259881	-0.286038	-0.309963	-0.256283	-0.185292	-0.253241	-0.262042	-0.137415	-0.235669	-0.285604	-0.125178	-0.409723	-0.128178	-0.304359	-0.185985	-0.124775	-0.157167	-0.157763	-0.276675	-0.227372	-0.198575	-0.262178	-0.141263	-0.249186	-0.376454	-0.372908	-0.392206	-0.448131	-0.514539	-0.330024	-0.292183	-0.427589	-0.480976	-0.270658	-0.279529	-0.287912	-0.408074	-0.364571	-0.46734	-0.264844	-0.328507	-0.416326	-0.332818	-0.327976	-0.350022	-0.477321	-0.31765	-0.345469	-0.340093
-0.187284	-0.267503	-0.42035	-0.272809	-0.225726	-0.280048	-0.264239	-0.251896	-0.33329	-0.347417	-0.286459	-0.391547	-0.323089	-0.271875	-0.229315	-0.336986	-0.300437	-0.201306	-0.203055	-0.251691	-0.314299	-0.188467	-0.337929	-0.275446	-0.340509	-0.205332	-0.150397	-0.256156	-0.34445	-0.404196	-0.172532	-0.164606	0.065377	-0.272638	-0.186465	-0.160107	-0.133006	-0.155115	-0.195442	-0.308467	-0.111879	-0.240789	-0.321563	-0.278514	-0.190307	-0.183126	-0.325183	-0.192557	-0.248322	-0.232683
-0.293675	-0.277258	-0.342284	-0.356191	-0.313013	-0.280466	-0.325704	-0.387774	-0.218388	-0.237445	-0.290112	-0.242633	-0.355918	-0.195599	-0.271825	-0.303091	-0.267233	-0.183399	-0.13426	-0.28315	-0.246372	-0.224434	-0.303605	-0.203662	-0.326456	-0.281559	-0.281794	-0.24116	-0.324527	-0.334758	-0.198483	-0.181707	-0.242665	-0.290976	-0.165133	-0.235559	-0.189389	-0.23739	-0.152607	-0.281902	-0.195382	-0.265903	-0.28661	-0.254475	-0.200246	-0.242269	-0.342526	-0.214223	-0.210052	-0.235025
-0.251509	-0.25058	-0.300526	-0.237979	-0.179317	-0.249143	-0.42197	-0.236354	-0.274458	-0.252587	-0.33694	-0.29597	-0.397368	-0.22372	-0.281334	-0.276872	-0.235046	-0.232501	-0.228585	-0.219834	-0.266873	-0.26489	-0.457386	-0.182928	-0.270957	-0.304974	-0.294785	-0.318755	-0.367021	-0.410816	-0.300963	-0.260549	-0.393316	-0.40758	-0.27833	-0.359207	-0.24836	-0.333272	-0.267243	-0.378297	-0.270137	-0.248379	-0.363698	-0.252429	-0.212355	-0.3503	-0.39634	-0.173977	-0.277785	-0.403306
-0.293526	-0.39782	-0.482753	-0.371227	-0.335277	-0.433679	-0.435686	-0.37144	-0.2269	-0.29326	-0.403325	-0.362168	-0.30125	-0.274479	-0.354939	-0.314791	-0.242001	-0.28542	-0.218162	-0.3572	-0.342237	-0.248386	-0.435455	-0.255055	-0.313678	-0.316866	-0.220012	-0.348941	-0.373844	-0.483891	-0.350304	-0.30712	-0.323602	-0.324979	-0.252413	-0.271413	-0.269745	-0.233244	-0.283817	-0.361431	-0.224896	-0.359231	-0.331953	-0.313175	-0.269165	-0.277822	-0.425409	-0.294996	-0.328878	-0.243358
-0.259528	-0.314725	-0.347435	-0.316469	-0.223909	-0.252172	-0.368275	-0.277671	-0.12128	-0.27191	-0.306701	-0.222784	-0.294784	-0.164205	-0.273772	-0.226654	-0.191413	-0.131908	-0.184461	-0.301356	-0.249546	-0.201849	-0.364648	-0.28969	-0.212302	-0.19857	-0.256457	-0.309441	-0.42476	-0.400575	-0.19527	-0.185529	-0.226019	-0.3576	-0.123275	-0.204371	-0.238581	-0.292287	-0.347692	-0.335939	-0.264583	-0.375037	-0.36188	-0.382463	-0.246524	-0.278802	-0.418106	-0.255389	-0.280644	-0.247528
-0.119301	-0.315078	-0.45682	-0.26859	-0.296699	-0.270115	-0.49806	-0.341711	-0.222098	-0.313077	-0.308566	-0.214486	-0.319593	-0.33599	-0.382135	-0.432946	-0.388809	-0.334599	-0.257018	-0.271152	-0.137202	-0.276051	-0.291771	-0.287099	-0.227837	-0.134393	-0.191121	-0.208563	-0.389437	-0.425212	-0.154486	-0.176786	-0.139927	-0.203468	-0.0759815	-0.107619	-0.274506	-0.240783	-0.196706	-0.190183	-0.360899	-0.332369	-0.409347	-0.357229	-0.379369	-0.28938	-0.194714	-0.28593	-0.339152	-0.207973
-0.5188	-0.332417	-0.363143	-0.32347	-0.33697	-0.428484	-0.401127	-0.318957	-0.22582	-0.273205	-0.372355	-0.177289	-0.308458	-0.195839	-0.211866	-0.256417	-0.243867	-0.256316	-0.18537	-0.283869	-0.121787	-0.168866	-0.296281	-0.34437	-0.235479	0.00588463	-0.0885057	-0.152063	-0.243976	-0.148984	-0.0472448	0.0181118	-0.117825	-0.192685	-0.00956437	-0.0629667	-0.167041	-0.0894198	-0.214123	-0.0873835	-0.176072	-0.113488	-0.0882763	-0.145239	-0.0887826	-0.185578	-0.118917	-0.0722909	-0.286369	-0.142045
-0.186987	-0.225381	-0.327049	-0.183824	-0.210855	-0.346544	-0.316667	-0.187284	-0.186751	-0.193081	-0.462139	-0.182046	-0.17252	-0.221157	-0.198469	-0.19941	-0.136377	-0.166349	-0.117239	-0.249699	-0.134879	-0.173979	-0.208711	-0.233186	-0.200498	-0.162736	-0.245906	-0.285835	-0.511672	-0.379623	-0.215392	-0.204545	-0.245753	-0.253138	-0.155167	-0.166199	-0.371675	-0.13719	-0.234038	-0.258229	-0.214561	-0.354096	-0.256491	-0.333214	-0.247694	-0.352669	-0.21485	-0.18523	-0.252885	-0.213048
-0.388917	-0.237428	-0.267317	-0.322383	-0.239659	-0.260639	-0.349822	-0.189923	-0.33495	-0.227964	-0.323478	-0.32894	-0.369104	-0.148184	-0.286165	-0.242606	-0.284566	-0.297815	-0.178566	-0.260687	-0.166171	-0.193984	-0.25761	-0.254624	-0.293421	-0.156289	-0.0854831	-0.265405	-0.417524	-0.349537	-0.171446	-0.143505	-0.401856	-0.382306	-0.0871731	-0.149997	-0.269275	-0.188368	-0.270724	-0.189055	-0.358477	-0.277515	-0.185842	-0.27723	-0.196648	-0.435423	-0.172937	-0.171573	-0.276258	-0.249719
-0.346607	-0.419631	-0.454155	-0.537184	-0.438042	-0.317691	-0.368207	-0.464435	-0.499523	-0.289754	-0.382031	-0.434177	-0.442975	-0.30824	-0.472783	-0.37621	-0.381408	-0.431165	-0.251989	-0.306154	-0.315758	-0.327706	-0.38351	-0.315528	-0.396339	-0.285911	-0.14941	-0.22661	-0.468934	-0.388341	-0.187596	-0.201309	-0.317834	-0.359857	-0.149449	-0.194322	-0.256929	-0.179622	-0.181351	-0.218461	-0.180148	-0.239962	-0.169663	-0.245605	-0.212117	-0.480494	-0.211397	-0.179094	-0.314278	-0.271754
-0.333033	-0.404712	-0.398286	-0.330487	-0.403559	-0.274222	-0.353423	-0.27682	-0.292333	-0.402213	-0.404527	-0.346135	-0.456238	-0.357931	-0.346442	-0.274372	-0.260533	-0.43803	-0.217324	-0.342847	-0.290919	-0.225051	-0.357571	-0.300381	-0.377563	-0.114745	-0.136238	-0.268219	-0.35501	-0.28788	-0.252348	-0.183697	-0.407705	-0.341241	-0.277391	-0.278513	-0.399632	-0.180921	-0.242735	-0.299514	-0.181873	-0.347166	-0.272728	-0.215857	-0.226117	-0.377301	-0.190055	-0.121205	-0.255347	-0.3025
-0.245738	-0.227827	-0.335555	-0.164805	-0.211926	-0.228569	-0.219933	-0.246736	-0.144125	-0.222058	-0.216049	-0.223806	-0.205631	-0.247441	-0.266054	-0.241899	-0.186833	-0.265864	-0.0504041	-0.276151	-0.136267	-0.157961	-0.281012	-0.203336	-0.271072	-0.144524	-0.205646	-0.168346	-0.368151	-0.234759	-0.269539	-0.17005	-0.198272	-0.238679	-0.123916	-0.122287	-0.247606	-0.151761	-0.142327	-0.215426	-0.204347	-0.240744	-0.160491	-0.181909	-0.166763	-0.25269	-0.19472	-0.13967	-0.25618	-0.205765
-0.376683	-0.548627	-0.393009	-0.337051	-0.465015	-0.485463	-0.288131	-0.36339	-0.378496	-0.44911	-0.570257	-0.437582	-0.472656	-0.469445	-0.510175	-0.413279	-0.456695	-0.395763	-0.375123	-0.442107	-0.246334	-0.385104	-0.418562	-0.395939	-0.353352	-0.385953	-0.137582	-0.228707	-0.376768	-0.305789	-0.374388	-0.252396	-0.418809	-0.2879	-0.232099	-0.147732	-0.28374	-0.190283	-0.220301	-0.217466	-0.258307	-0.406235	-0.310859	-0.380491	-0.263369	-0.565714	-0.198521	-0.130753	-0.361201	-0.365239
-0.399366	-0.260408	-0.335714	-0.252574	-0.287062	-0.380819	-0.207293	-0.182173	-0.171497	-0.271182	-0.418842	-0.393535	-0.278971	-0.254188	-0.355224	-0.320035	-0.243933	-0.338187	-0.26522	-0.351409	-0.236729	-0.194939	-0.217273	-0.236404	-0.259803	-0.178269	-0.207928	-0.180138	-0.433159	-0.265835	-0.227505	-0.176368	-0.2041	-0.353824	-0.158947	-0.182803	-0.280802	-0.235588	-0.191688	-0.231269	-0.234099	-0.255004	-0.279554	-0.32482	-0.193108	-0.354634	-0.202943	-0.155606	-0.403874	-0.383358
-0.404219	-0.352361	-0.409037	-0.230328	-0.317345	-0.366167	-0.229642	-0.186891	-0.365904	-0.30302	-0.381303	-0.414925	-0.326056	-0.204968	-0.28792	-0.355383	-0.314877	-0.267258	-0.270913	-0.321987	-0.16648	-0.273265	-0.392962	-0.305329	-0.29676	-0.180834	-0.166208	-0.171628	-0.347518	-0.19634	-0.199348	-0.176768	-0.25158	-0.246688	-0.128743	-0.174201	-0.231302	-0.311242	-0.229871	-0.294191	-0.204375	-0.350285	-0.343903	-0.359769	-0.224038	-0.366016	-0.130172	-0.127968	-0.278519	-0.224421
-0.196291	-0.248789	-0.21328	-0.169132	-0.211429	-0.396196	-0.263463	-0.152851	-0.204247	-0.288869	-0.248567	-0.235552	-0.306271	-0.288821	-0.315932	-0.334608	-0.225762	-0.168201	-0.125276	-0.286119	-0.122389	-0.384154	-0.221861	-0.254517	-0.308536	-0.264967	-0.0803073	-0.223186	-0.252819	-0.40241	-0.292333	-0.14889	-0.411372	-0.231607	-0.175866	-0.238495	-0.290106	-0.215975	-0.166701	-0.183506	-0.315351	-0.353756	-0.342214	-0.203705	-0.184983	-0.393788	-0.205254	-0.154849	-0.460058	-0.285299
-0.315499	-0.250644	-0.274216	-0.251941	-0.313482	-0.290413	-0.180154	-0.248606	-0.26512	-0.215633	-0.319841	-0.226771	-0.223108	-0.250217	-0.319425	-0.42468	-0.204818	-0.213051	-0.177528	-0.276443	-0.0244239	-0.314667	-0.308578	-0.227503	-0.299524	-0.175771	-0.129107	-0.175431	-0.311538	-0.349224	-0.168947	-0.068921	-0.306895	-0.250329	-0.0548166	-0.137106	-0.241299	-0.114453	-0.176405	-0.175408	-0.124572	-0.267335	-0.231684	-0.288205	-0.109016	-0.449713	-0.192819	-0.201305	-0.360643	-0.245667
-0.405542	-0.244264	-0.298895	-0.326829	-0.272397	-0.356554	-0.158825	-0.210101	-0.302083	-0.179325	-0.328864	-0.300615	-0.241927	-0.208468	-0.234438	-0.254815	-0.186082	-0.234195	-0.146868	-0.271988	-0.165717	-0.177032	-0.345762	-0.225825	-0.220046	-0.230382	-0.218262	-0.188051	-0.348672	-0.280755	-0.244452	-0.11062	-0.193394	-0.215982	-0.128873	-0.113935	-0.245033	-0.213636	-0.129802	-0.279163	-0.17602	-0.277534	-0.235246	-0.283133	-0.22955	-0.279749	-0.13802	-0.103395	-0.297588	-0.221889
-0.396883	-0.47034	-0.446476	-0.323539	-0.419493	-0.441226	-0.217808	-0.243584	-0.293555	-0.258723	-0.45793	-0.484703	-0.323844	-0.402038	-0.415725	-0.35575	-0.327873	-0.406411	-0.28246	-0.340596	-0.290162	-0.203817	-0.414399	-0.305409	-0.348319	-0.118854	-0.287155	-0.352785	-0.375322	-0.474584	-0.296358	-0.195801	-0.397075	-0.33313	-0.290678	-0.235646	-0.472295	-0.311873	-0.234043	-0.342039	-0.255963	-0.266689	-0.345465	-0.438111	-0.337232	-0.456929	-0.152473	-0.29379	-0.410677	-0.278642
-0.446458	-0.325619	-0.342008	-0.352902	-0.305258	-0.40744	-0.187733	-0.287126	-0.546021	-0.337845	-0.332699	-0.391906	-0.366387	-0.383459	-0.409325	-0.43852	-0.403026	-0.350615	-0.265635	-0.382239	-0.223113	-0.435207	-0.38239	-0.313195	-0.380081	-0.0895621	-0.182354	-0.165729	-0.286894	-0.344792	-0.244518	-0.218386	-0.302446	-0.231905	-0.170765	-0.135409	-0.364254	-0.21343	-0.150466	-0.320833	-0.19349	-0.234724	-0.387029	-0.330005	-0.217045	-0.51336	-0.164711	-0.152916	-0.359352	-0.305984
-0.557485	-0.448665	-0.42979	-0.416	-0.425961	-0.590263	-0.488256	-0.253586	-0.402253	-0.335537	-0.379167	-0.443492	-0.471552	-0.448884	-0.552051	-0.532863	-0.274215	-0.388489	-0.352934	-0.440043	-0.284709	-0.416814	-0.465033	-0.425428	-0.450488	-0.089504	-0.213541	-0.321382	-0.403601	-0.31297	-0.272788	-0.280099	-0.441418	-0.454624	-0.165245	-0.145742	-0.312485	-0.252234	-0.220619	-0.256446	-0.283513	-0.25117	-0.290645	-0.295583	-0.223098	-0.452113	-0.344294	-0.16178	-0.31441	-0.143954
-0.508803	-0.420342	-0.378477	-0.393363	-0.380923	-0.325515	-0.328047	-0.341987	-0.412076	-0.279236	-0.333528	-0.427388	-0.436843	-0.299128	-0.431714	-0.401429	-0.349533	-0.418273	-0.259256	-0.48488	-0.313425	-0.330661	-0.444999	-0.266042	-0.427332	-0.111779	-0.28305	-0.329767	-0.342566	-0.323055	-0.192783	-0.246215	-0.311454	-0.25253	-0.28631	-0.181386	-0.278252	-0.196464	-0.253969	-0.407583	-0.329113	-0.187882	-0.310912	-0.340749	-0.249918	-0.330996	-0.335884	-0.171004	-0.359587	-0.266176
-0.474597	-0.36415	-0.384417	-0.366453	-0.316445	-0.378468	-0.479916	-0.273785	-0.386062	-0.340939	-0.337895	-0.3726	-0.437871	-0.336682	-0.432955	-0.389902	-0.378186	-0.294612	-0.311194	-0.393098	-0.253096	-0.400474	-0.40475	-0.344887	-0.380527	-0.114166	-0.274751	-0.318514	-0.401897	-0.328841	-0.25723	-0.162166	-0.400644	-0.373371	-0.177962	-0.169575	-0.356615	-0.25338	-0.332212	-0.33725	-0.291637	-0.341934	-0.288554	-0.463246	-0.23496	-0.404878	-0.226372	-0.251678	-0.36754	-0.277065
-0.373946	-0.325843	-0.32092	-0.462817	-0.315836	-0.508085	-0.35826	-0.352285	-0.44144	-0.374112	-0.356133	-0.321112	-0.404672	-0.366025	-0.574657	-0.523627	-0.376217	-0.423438	-0.302968	-0.318957	-0.250266	-0.456914	-0.452879	-0.448096	-0.445891	-0.125592	-0.0620068	-0.23532	-0.233104	-0.288325	-0.268713	-0.314938	-0.448469	-0.251883	-0.189489	-0.153331	-0.221518	-0.175216	-0.188865	-0.245609	-0.219963	-0.219411	-0.320673	-0.297465	-0.206325	-0.447368	-0.174833	-0.102428	-0.3004	-0.215688
-0.312597	-0.214061	-0.251571	-0.119323	-0.10257	-0.298612	-0.20104	-0.139574	-0.148734	-0.232642	-0.242851	-0.182647	-0.196211	-0.190445	-0.201451	-0.258521	-0.230787	-0.19131	-0.128229	-0.211553	-0.0460628	-0.218451	-0.177612	-0.227035	-0.145676	-0.106032	-0.173949	-0.173281	-0.27614	-0.1554	-0.174202	-0.110028	-0.247244	-0.113578	-0.0582491	-0.110178	-0.238149	-0.0707854	-0.208254	-0.182153	-0.173562	-0.313712	-0.110626	-0.294483	-0.101856	-0.338639	-0.109523	-0.107816	-0.300729	-0.24576
-0.321545	-0.216197	-0.312671	-0.252245	-0.307431	-0.52508	-0.211085	-0.20523	-0.260362	-0.357909	-0.382459	-0.219517	-0.373036	-0.354188	-0.435665	-0.436528	-0.32786	-0.397854	-0.250498	-0.34973	-0.180295	-0.408797	-0.374293	-0.377623	-0.349137	-0.0959849	-0.136651	-0.25121	-0.414079	-0.235056	-0.212608	-0.141985	-0.287217	-0.250624	-0.175078	-0.158696	-0.250633	-0.243823	-0.209558	-0.276572	-0.209204	-0.327842	-0.347947	-0.369722	-0.193097	-0.367733	-0.262856	-0.160765	-0.326338	-0.27397
-0.52091	-0.428784	-0.625269	-0.581239	-0.53253	-0.453743	-0.427023	-0.577201	-0.640875	-0.580146	-0.516687	-0.567321	-0.464063	-0.539173	-0.735408	-0.69661	-0.612845	-0.609885	-0.397732	-0.520475	-0.470855	-0.490241	-0.656094	-0.361717	-0.596041	-0.141448	-0.25355	-0.296043	-0.399212	-0.324116	-0.150558	-0.138004	-0.382878	-0.275601	0.0166856	-0.205279	-0.30791	-0.122729	-0.163197	-0.258109	-0.437806	-0.0858655	-0.330307	-0.249816	-0.253992	-0.460865	-0.275191	-0.217006	-0.374021	-0.286592
-0.216101	-0.298742	-0.453448	-0.370569	-0.262813	-0.260598	-0.282335	-0.251625	-0.153117	-0.432157	-0.288732	-0.184511	-0.336037	-0.315845	-0.255544	-0.287919	-0.376337	-0.372135	-0.151593	-0.272648	-0.23628	-0.150625	-0.417742	-0.2599	-0.465872	-0.0208913	-0.175948	-0.20876	-0.276116	-0.238358	-0.12186	-0.0418703	-0.305069	-0.177248	-0.0515422	-0.144718	-0.214049	-0.180402	-0.217711	-0.175477	-0.229767	-0.143432	-0.189945	-0.265027	-0.210753	-0.368127	-0.136627	-0.152546	-0.420248	-0.286456
-0.410904	-0.361767	-0.483203	-0.394617	-0.375207	-0.519167	-0.474342	-0.345462	-0.348425	-0.375225	-0.378557	-0.447421	-0.472887	-0.363771	-0.433963	-0.456745	-0.386155	-0.382116	-0.359662	-0.356858	-0.259152	-0.397521	-0.527136	-0.428625	-0.414348	-0.183344	-0.244804	-0.256083	-0.355558	-0.318334	-0.276884	-0.236379	-0.309814	-0.202726	-0.104395	-0.159095	-0.22588	-0.190772	-0.102847	-0.319315	-0.250992	-0.238795	-0.299031	-0.240262	-0.154528	-0.410094	-0.239556	-0.141114	-0.415888	-0.144678
-0.311436	-0.273956	-0.408263	-0.288284	-0.244343	-0.201815	-0.180327	-0.209941	-0.254392	-0.213722	-0.377714	-0.339686	-0.318966	-0.2142	-0.309377	-0.298254	-0.299756	-0.28158	-0.133872	-0.368375	-0.256665	-0.184844	-0.357198	-0.269124	-0.257088	-0.030203	-0.137389	-0.205259	-0.271494	-0.197611	-0.11759	-0.125373	-0.298064	-0.212368	-0.0709436	-0.0372881	-0.154679	-0.12817	-0.207397	-0.181883	-0.113824	-0.112761	-0.196987	-0.213101	-0.161118	-0.270209	-0.0830046	-0.166219	-0.292626	-0.141646
-0.425879	-0.289303	-0.306909	-0.261704	-0.313336	-0.230899	-0.348973	-0.26106	-0.110193	-0.29931	-0.247807	-0.0847959	-0.551475	-0.23846	-0.205004	-0.201084	-0.285724	-0.234083	-0.236541	-0.345493	-0.209184	-0.160588	-0.331995	-0.229734	-0.284684	-0.214552	-0.423636	-0.0608404	-0.37735	-0.379017	-0.160376	-0.0822345	-0.235818	-0.202673	-0.246766	-0.17583	-0.22196	-0.344585	-0.20175	-0.223718	-0.225885	-0.158743	-0.217874	-0.27586	-0.142168	-0.264271	-0.436066	-0.177734	-0.256137	-0.280422
-0.159202	-0.149994	-0.229495	-0.25609	-0.320625	-0.192329	-0.203912	-0.226434	-0.0940153	-0.169497	-0.19122	-0.0716273	-0.313605	-0.222027	-0.174234	-0.213271	-0.128264	-0.225368	-0.18608	-0.160857	-0.112454	-0.119234	-0.424287	-0.186627	-0.14091	-0.327759	-0.457988	-0.275565	-0.437765	-0.474904	-0.228181	-0.191946	-0.260313	-0.350819	-0.262191	-0.252136	-0.224666	-0.251911	-0.354211	-0.365707	-0.387671	-0.237203	-0.231605	-0.25668	-0.279067	-0.503794	-0.466926	-0.278736	-0.390303	-0.403394
-0.252282	-0.239225	-0.253809	-0.295737	-0.280073	-0.214283	-0.36599	-0.173396	-0.0137118	-0.175799	-0.194093	-0.124657	-0.344225	-0.273021	-0.129098	-0.156148	-0.203385	-0.250452	-0.195608	-0.270356	-0.241874	-0.124826	-0.311776	-0.15077	-0.199343	-0.307131	-0.240997	-0.0746811	-0.347002	-0.297526	-0.170425	-0.269656	-0.265879	-0.297053	-0.141991	-0.197652	-0.131485	-0.236326	-0.099867	-0.281433	-0.29003	-0.144378	-0.231566	-0.141005	-0.174262	-0.357472	-0.362754	-0.185851	-0.116891	-0.143299
-0.510412	-0.303993	-0.423838	-0.392519	-0.313619	-0.399427	-0.280541	-0.480687	-0.327911	-0.403794	-0.401755	-0.333877	-0.492301	-0.499718	-0.364061	-0.39583	-0.404923	-0.57709	-0.414313	-0.449317	-0.513229	-0.316246	-0.496985	-0.345562	-0.503096	-0.38814	-0.201913	-0.0361742	-0.247667	-0.28915	-0.25728	-0.142112	-0.102636	-0.308765	-0.220144	-0.282027	-0.150944	-0.285991	-0.199287	-0.301305	-0.374464	-0.4776	-0.377857	-0.325632	-0.310193	-0.429775	-0.417106	-0.406385	-0.264967	-0.328459
-0.361658	-0.235903	-0.36921	-0.271475	-0.304693	-0.248351	-0.485927	-0.263287	-0.0806994	-0.260158	-0.273875	-0.0968153	-0.352526	-0.290808	-0.173544	-0.225165	-0.198638	-0.283366	-0.21627	-0.355385	-0.204905	-0.168875	-0.287662	-0.189798	-0.228855	-0.312106	-0.276858	-0.0615919	-0.381984	-0.242972	-0.197138	-0.214388	-0.176948	-0.334915	-0.212418	-0.224196	-0.234461	-0.180246	-0.200052	-0.253696	-0.443988	-0.208909	-0.235132	-0.210538	-0.123114	-0.218407	-0.375694	-0.211579	-0.18031	-0.362767
-0.328504	-0.262617	-0.213858	-0.266372	-0.257683	-0.18611	-0.396784	-0.19636	-0.0465129	-0.218984	-0.23274	-0.168775	-0.278299	-0.189161	-0.131374	-0.086851	-0.169975	-0.23992	-0.123838	-0.256677	-0.102955	-0.0686347	-0.226979	-0.143065	-0.199029	-0.322236	-0.424501	-0.243049	-0.45032	-0.412737	-0.179509	-0.297145	-0.239224	-0.33029	-0.191005	-0.281298	-0.263905	-0.296728	-0.339238	-0.264789	-0.389544	-0.358848	-0.272156	-0.140076	-0.227467	-0.364203	-0.293269	-0.27966	-0.160235	-0.291707
-0.275263	-0.247979	-0.354752	-0.325607	-0.290035	-0.276398	-0.380376	-0.276413	-0.145595	-0.211446	-0.220133	-0.148121	-0.334887	-0.239018	-0.143214	-0.18273	-0.304002	-0.246352	-0.157337	-0.317768	-0.315777	-0.17586	-0.393211	-0.224197	-0.288694	-0.226312	-0.216486	-0.07572	-0.275531	-0.278419	-0.180075	-0.255	-0.0244098	-0.328728	-0.210285	-0.194605	-0.168883	-0.283951	-0.196362	-0.234896	-0.289852	-0.312616	-0.309156	-0.219465	-0.126717	-0.226662	-0.343417	-0.229853	-0.143074	-0.284839
-0.286586	-0.169465	-0.411066	-0.263659	-0.273413	-0.119419	-0.369974	-0.215144	-0.10863	-0.234845	-0.175782	-0.185444	-0.314391	-0.164013	-0.178149	-0.137851	-0.205874	-0.13887	-0.158249	-0.195395	-0.0881463	-0.0575201	-0.347103	-0.170783	-0.219084	-0.233717	-0.378023	-0.0927518	-0.272255	-0.331936	-0.213333	-0.286239	-0.176568	-0.365742	-0.262297	-0.313488	-0.187862	-0.216538	-0.21557	-0.267059	-0.427806	-0.345484	-0.285978	-0.279937	-0.176477	-0.389323	-0.361299	-0.263452	-0.188272	-0.243583
-0.408811	-0.284641	-0.259346	-0.344751	-0.237617	-0.252299	-0.377715	-0.225056	-0.0722671	-0.276478	-0.303738	-0.153905	-0.391785	-0.309063	-0.126644	-0.144067	-0.207971	-0.293079	-0.218319	-0.299926	-0.213608	-0.183929	-0.294867	-0.224298	-0.245161	-0.24804	-0.305769	-0.0531822	-0.248322	-0.245598	-0.144644	-0.194756	-0.247881	-0.284815	-0.186013	-0.186156	-0.159514	-0.242196	-0.149001	-0.133829	-0.279342	-0.294056	-0.217766	-0.173598	-0.116336	-0.263802	-0.271203	-0.106109	-0.0730966	-0.246457
-0.473096	-0.42523	-0.407159	-0.411109	-0.293644	-0.418591	-0.277664	-0.348281	-0.265732	-0.423697	-0.34133	-0.246174	-0.409585	-0.350263	-0.258138	-0.38513	-0.342737	-0.387041	-0.385403	-0.483109	-0.39478	-0.221241	-0.393323	-0.371109	-0.374846	-0.427486	-0.200475	-0.123587	-0.321188	-0.252469	-0.197483	-0.294451	-0.214937	-0.366382	-0.325824	-0.269062	-0.215414	-0.245461	-0.186407	-0.320876	-0.263699	-0.214881	-0.297681	-0.241136	-0.243472	-0.322998	-0.268902	-0.280541	-0.187759	-0.256564
-0.37119	-0.373405	-0.331134	-0.375318	-0.192467	-0.435612	-0.407705	-0.329177	-0.268463	-0.380932	-0.343395	-0.242107	-0.425977	-0.335227	-0.241917	-0.300694	-0.382198	-0.418156	-0.315351	-0.43951	-0.359269	-0.302445	-0.397296	-0.269585	-0.418948	-0.342538	-0.172967	-0.0338631	-0.217551	-0.263308	-0.159583	-0.262371	-0.165609	-0.282857	-0.242982	-0.183771	-0.211255	-0.193748	-0.185151	-0.22102	-0.260284	-0.286105	-0.255658	-0.179805	-0.145343	-0.385847	-0.259	-0.150519	-0.117835	-0.206487
-0.35082	-0.287328	-0.382311	-0.258462	-0.206722	-0.351891	-0.236461	-0.21155	-0.110209	-0.281191	-0.182492	-0.16395	-0.394304	-0.298283	-0.230634	-0.245042	-0.286944	-0.311908	-0.278357	-0.340736	-0.272143	-0.191538	-0.255349	-0.192831	-0.281677	-0.362794	-0.0979218	-0.0419838	-0.27648	-0.319018	-0.263793	-0.402217	-0.188365	-0.401974	-0.31852	-0.328228	-0.238316	-0.276283	-0.203553	-0.239405	-0.387521	-0.33981	-0.332828	-0.247034	-0.20357	-0.520931	-0.41255	-0.194402	-0.232209	-0.260561
-0.399379	-0.369921	-0.319651	-0.465576	-0.365162	-0.420921	-0.43105	-0.440032	-0.264053	-0.346058	-0.257008	-0.194361	-0.478393	-0.322643	-0.271562	-0.299268	-0.32264	-0.383497	-0.28425	-0.307941	-0.225248	-0.233333	-0.371295	-0.250713	-0.354866	-0.178306	-0.137277	-0.129033	-0.348945	-0.339675	-0.305179	-0.291967	-0.266256	-0.411356	-0.387833	-0.275972	-0.169838	-0.280035	-0.270017	-0.223398	-0.353052	-0.287641	-0.308186	-0.240921	-0.185962	-0.488183	-0.457787	-0.263295	-0.247631	-0.279199
-0.525471	-0.462343	-0.323209	-0.435217	-0.463143	-0.645994	-0.390619	-0.388419	-0.4061	-0.349269	-0.352249	-0.280881	-0.391457	-0.402349	-0.312822	-0.293347	-0.369379	-0.310417	-0.305335	-0.349892	-0.367091	-0.288951	-0.384521	-0.363819	-0.45261	-0.39195	-0.400991	-0.308059	-0.524865	-0.470342	-0.358188	-0.297937	-0.283596	-0.346172	-0.323295	-0.343206	-0.275995	-0.316147	-0.318654	-0.598103	-0.396383	-0.507174	-0.449858	-0.567993	-0.395985	-0.380589	-0.451611	-0.475911	-0.525308	-0.403692
-0.324205	-0.251612	-0.233196	-0.321304	-0.328819	-0.381136	-0.334019	-0.227714	-0.135613	-0.241967	-0.328164	-0.0680051	-0.355288	-0.198636	-0.138586	-0.187725	-0.251589	-0.169279	-0.224426	-0.355607	-0.176876	-0.102419	-0.33443	-0.134258	-0.244836	-0.144503	-0.425311	-0.132354	-0.385151	-0.306452	-0.149449	-0.2068	-0.375071	-0.355218	-0.22909	-0.210613	-0.207461	-0.400592	-0.211398	-0.283689	-0.257924	-0.228304	-0.22086	-0.203498	-0.140872	-0.308516	-0.43889	-0.131666	-0.249844	-0.374516
-0.306026	-0.284193	-0.181052	-0.36151	-0.214716	-0.3328	-0.326584	-0.238347	-0.057259	-0.285459	-0.246732	-0.0704896	-0.401008	-0.251704	-0.170498	-0.171327	-0.285298	-0.232829	-0.194341	-0.312768	-0.243868	-0.182213	-0.284571	-0.216945	-0.276402	-0.234712	-0.188639	-0.197005	-0.29596	-0.300932	-0.187439	-0.247256	-0.116029	-0.393735	-0.221201	-0.167113	-0.136007	-0.191563	-0.136205	-0.259168	-0.269804	-0.256032	-0.224179	-0.333792	-0.0837176	-0.357292	-0.401785	-0.161686	-0.191363	-0.302769
-0.286729	-0.22393	-0.198707	-0.213314	-0.187577	-0.352761	-0.368248	-0.222797	-0.18461	-0.128269	-0.184973	-0.094215	-0.376628	-0.212509	-0.136238	-0.182289	-0.246354	-0.247129	-0.157843	-0.281393	-0.174728	-0.0980221	-0.368024	-0.169984	-0.275548	-0.212575	-0.216204	-0.144611	-0.293683	-0.272961	-0.156214	-0.230534	-0.197962	-0.368989	-0.258473	-0.225281	-0.177811	-0.220078	-0.173968	-0.346968	-0.321799	-0.282361	-0.306787	-0.2645	-0.167715	-0.316336	-0.440809	-0.219706	-0.161966	-0.404898
-0.371317	-0.32043	-0.47933	-0.411767	-0.246356	-0.471294	-0.243925	-0.275791	-0.0828964	-0.272353	-0.328649	-0.284382	-0.408326	-0.260797	-0.268107	-0.329146	-0.324534	-0.354229	-0.278765	-0.468742	-0.230812	-0.253235	-0.219041	-0.299445	-0.369681	-0.2924	0.0169529	-0.17438	-0.329317	-0.298642	-0.25552	-0.285057	-0.135659	-0.400665	-0.268333	-0.278862	-0.180858	-0.346974	-0.327288	-0.295433	-0.469307	-0.53447	-0.386638	-0.39049	-0.202809	-0.303828	-0.338837	-0.205672	-0.125051	-0.288035
-0.396861	-0.38494	-0.359362	-0.415784	-0.37243	-0.401008	-0.395196	-0.320647	-0.164709	-0.399368	-0.267182	-0.272478	-0.500083	-0.327046	-0.274396	-0.315334	-0.328895	-0.416164	-0.361409	-0.459418	-0.394567	-0.209398	-0.41839	-0.339735	-0.342919	-0.23299	-0.182294	-0.112726	-0.302328	-0.246513	-0.251843	-0.221344	-0.219883	-0.394837	-0.26319	-0.183665	-0.119978	-0.284337	-0.197552	-0.26758	-0.322052	-0.30499	-0.311189	-0.253105	-0.128603	-0.290689	-0.309557	-0.186875	-0.100867	-0.319708
-0.42593	-0.335679	-0.243362	-0.39883	-0.261993	-0.354674	-0.410555	-0.294453	-0.167399	-0.272824	-0.31031	-0.144271	-0.531738	-0.282733	-0.218719	-0.192265	-0.286152	-0.284031	-0.268299	-0.342026	-0.24819	-0.185157	-0.430557	-0.236546	-0.3138	-0.186035	-0.157259	-0.0326336	-0.255907	-0.285153	-0.148237	-0.110866	-0.037307	-0.307667	-0.129923	-0.121964	-0.0779929	-0.208649	-0.110224	-0.179506	-0.237508	-0.182762	-0.195237	-0.128668	-0.0721041	-0.249873	-0.312671	-0.0628699	-0.103995	-0.167741
-0.438987	-0.417559	-0.401887	-0.456224	-0.291573	-0.459433	-0.483324	-0.31416	-0.228578	-0.411457	-0.353898	-0.217413	-0.444376	-0.450065	-0.298277	-0.325189	-0.396399	-0.331525	-0.347315	-0.393248	-0.314837	-0.267594	-0.421674	-0.307168	-0.392024	-0.302924	-0.358096	-0.209664	-0.425755	-0.404569	-0.240936	-0.2444	-0.336709	-0.440331	-0.373561	-0.376445	-0.26649	-0.405608	-0.289096	-0.388041	-0.426706	-0.242846	-0.425022	-0.324139	-0.243576	-0.514352	-0.459071	-0.376693	-0.307892	-0.335044
-0.382628	-0.242173	-0.260654	-0.283714	-0.279701	-0.293378	-0.476986	-0.270055	-0.123763	-0.324847	-0.299219	-0.175427	-0.49163	-0.372769	-0.236635	-0.247249	-0.310925	-0.346017	-0.252181	-0.359921	-0.279354	-0.213912	-0.382225	-0.176627	-0.285514	-0.283442	-0.163803	-0.049172	-0.385767	-0.359224	-0.232828	-0.297567	-0.343124	-0.443986	-0.285845	-0.258836	-0.215563	-0.255234	-0.1581	-0.196401	-0.403132	-0.246876	-0.255804	-0.188313	-0.154607	-0.344397	-0.452105	-0.198472	-0.173083	-0.261331
-0.415573	-0.328561	-0.130124	-0.327046	-0.249922	-0.430656	-0.440857	-0.287308	-0.093883	-0.306728	-0.325637	-0.236294	-0.509726	-0.350335	-0.262545	-0.256326	-0.332582	-0.427963	-0.26613	-0.317093	-0.283788	-0.128037	-0.416556	-0.21988	-0.375687	-0.143588	-0.0935652	-0.149502	-0.404966	-0.514818	-0.262787	-0.177891	-0.268763	-0.348393	-0.30178	-0.240928	-0.172648	-0.239742	-0.238492	-0.288798	-0.358896	-0.245059	-0.266487	-0.247268	-0.195893	-0.442566	-0.353416	-0.229901	-0.253627	-0.23235
-0.281805	-0.248803	-0.234796	-0.178371	-0.0988514	-0.228275	-0.428292	-0.237015	-0.368881	-0.273989	-0.20844	-0.29324	-0.33403	-0.269259	-0.34589	-0.190446	-0.281164	-0.219172	-0.29783	-0.219996	-0.280291	-0.279771	-0.330865	-0.329783	-0.277532	-0.289214	-0.42128	-0.416951	-0.398851	-0.453854	-0.263669	-0.273174	-0.371903	-0.205069	-0.230045	-0.176774	-0.260681	-0.294744	-0.304183	-0.359675	-0.332998	-0.334499	-0.357117	-0.396553	-0.315121	-0.455373	-0.386902	-0.393302	-0.49268	-0.287258
-0.239946	-0.260216	-0.088105	-0.234796	-0.188431	-0.160392	-0.354205	-0.180005	-0.241869	-0.245979	-0.245192	-0.206839	-0.349711	-0.231789	-0.285506	-0.155949	-0.173488	-0.174726	-0.238289	-0.155492	-0.229826	-0.206038	-0.323553	-0.282129	-0.278046	-0.105214	-0.109024	-0.143927	-0.0967926	-0.262836	0.0510036	-0.04793	-0.161459	-0.0769024	-0.0218104	-0.0395488	-0.059334	-0.0506049	-0.0793479	-0.188476	-0.0906193	-0.0627734	-0.0769469	-0.112587	0.0289805	-0.240204	-0.360754	-0.0827879	-0.218386	-0.0111919
-0.184776	-0.229793	-0.00239794	-0.265456	-0.251973	-0.128123	-0.409788	-0.114177	-0.189505	-0.187367	-0.220866	-0.257381	-0.359868	-0.237454	-0.297092	-0.159972	-0.190878	-0.25481	-0.183891	-0.180223	-0.257272	-0.16078	-0.326858	-0.303414	-0.209734	-0.336094	-0.300578	-0.180057	-0.297755	-0.423617	-0.237851	-0.223637	-0.346273	-0.201198	-0.231647	-0.16094	-0.192745	-0.122367	-0.162362	-0.263947	-0.320305	-0.142873	-0.170504	-0.300059	-0.167592	-0.263558	-0.36582	-0.263629	-0.195497	-0.236833
-0.180967	-0.216016	-0.139529	-0.139231	-0.056926	-0.110064	-0.314727	-0.127201	-0.110945	-0.240811	-0.186641	-0.214969	-0.297046	-0.204695	-0.261666	-0.10224	-0.215719	-0.191795	-0.176755	-0.208876	-0.220523	-0.241046	-0.218874	-0.283439	-0.278191	-0.123491	-0.154857	-0.227934	-0.163363	-0.349688	-0.0540007	-0.0711591	-0.147646	-0.139194	-0.0694661	-0.0753194	-0.0654826	-0.115561	-0.275139	-0.169898	-0.141755	-0.171997	-0.180637	-0.227316	-0.0829377	-0.254612	-0.289173	-0.189801	-0.234362	-0.0309474
-0.132654	-0.251142	-0.270465	-0.0806978	-0.0579615	0.0199703	-0.404873	-0.00917407	-0.0381635	-0.140581	-0.201403	0.0301306	-0.137323	-0.241531	-0.173433	-0.180122	-0.147891	-0.169396	-0.12278	-0.120964	-0.37197	-0.161509	-0.265293	-0.284938	-0.276028	-0.336116	-0.419717	-0.358948	-0.290031	-0.397846	-0.116165	-0.291943	-0.189727	-0.210734	-0.0690226	-0.197121	-0.380476	-0.213364	-0.292739	-0.220011	-0.170687	-0.28908	-0.231177	-0.186994	-0.120917	-0.70032	-0.487695	-0.247801	-0.462432	-0.221225
-0.21913	-0.31168	-0.372273	-0.195623	-0.113188	-0.329349	-0.401426	-0.24664	-0.293688	-0.335585	-0.218476	-0.323629	-0.403198	-0.323598	-0.333075	-0.222893	-0.363583	-0.355882	-0.304089	-0.245038	-0.322522	-0.364627	-0.259773	-0.399522	-0.324012	-0.0969392	-0.206494	-0.156668	-0.111273	-0.236334	-0.125596	-0.114271	-0.0109236	-0.142905	-0.0237322	-0.067623	-0.0269179	0.0120157	-0.104956	-0.212421	-0.148397	-0.182932	-0.0532353	-0.206323	-0.0534572	-0.115246	-0.171489	-0.124108	-0.163175	-0.0655587
-0.248147	-0.14683	-0.175308	-0.149033	-0.13557	-0.156162	-0.414704	-0.102296	-0.0449562	-0.168995	-0.160504	-0.0935697	-0.268269	-0.285923	-0.131568	-0.0745249	-0.174815	-0.217879	-0.145693	-0.150451	-0.321022	-0.178355	-0.253473	-0.353335	-0.265471	-0.101602	-0.132606	-0.220471	-0.240663	-0.366541	-0.104516	-0.00865912	-0.128751	-0.0726658	-0.037432	0.00253346	-0.0298372	-0.116081	-0.100889	-0.171706	-0.167342	-0.157208	-0.0732347	-0.155777	-0.0233497	-0.294865	-0.222938	-0.0033157	-0.24215	-0.129749
-0.237628	-0.324353	-0.243815	-0.123812	-0.158322	-0.282527	-0.308841	-0.249137	-0.219086	-0.416378	-0.211999	-0.147646	-0.345224	-0.243722	-0.259638	-0.0834021	-0.133398	-0.179368	-0.199443	-0.169306	-0.190824	-0.19536	-0.279032	-0.367544	-0.229779	-0.210964	-0.073116	-0.253776	-0.256733	-0.368741	-0.102282	-0.147611	-0.266437	-0.156962	-0.0721383	-0.0574865	-0.0836412	-0.212124	-0.279961	-0.209425	-0.192338	-0.127144	-0.144388	-0.169075	-0.181632	-0.219792	-0.320156	-0.085416	-0.400413	-0.163402
-0.264049	-0.216887	-0.219791	-0.132078	-0.0776643	-0.167336	-0.410075	-0.149612	-0.235331	-0.273504	-0.0535453	-0.179468	-0.393862	-0.253504	-0.206825	-0.218706	-0.278462	-0.245398	-0.248647	-0.210637	-0.279643	-0.290034	-0.320409	-0.385426	-0.284978	-0.116637	-0.147103	-0.188054	-0.127269	-0.363287	0.0486998	0.0515116	-0.0500222	-0.135277	0.00478063	-0.0224116	-0.140671	-0.116995	-0.146857	-0.137626	-0.140753	-0.191506	-0.118803	-0.116391	-0.0362542	-0.23816	-0.305213	-0.135245	-0.193531	-0.0350213
-0.207378	-0.179324	-0.17163	-0.19782	-0.138818	-0.257354	-0.455906	-0.268502	-0.20783	-0.283605	-0.243795	-0.23454	-0.40376	-0.304589	-0.207338	-0.13381	-0.25441	-0.237867	-0.170716	-0.232406	-0.218994	-0.251011	-0.248491	-0.330111	-0.240418	-0.139256	-0.178429	-0.156514	-0.153182	-0.252001	-0.0845226	-0.0145613	-0.00806104	-0.121966	-0.0143784	-0.0981971	-0.109122	-0.0738681	-0.119447	-0.239362	-0.205004	-0.181569	-0.10268	-0.140327	0.00189582	-0.196613	-0.313427	-0.0388666	-0.152246	-0.0963419
-0.0173597	-0.0928142	-0.188411	-0.132238	-0.104148	-0.176723	-0.289219	-0.121555	-0.231577	-0.299501	-0.162468	-0.181286	-0.224716	-0.161233	-0.142371	-0.0881547	-0.179952	-0.158987	-0.134369	-0.147322	-0.14264	-0.152223	-0.1886	-0.326595	-0.263489	-0.0780086	-0.072327	-0.0323599	-0.113954	-0.114633	0.0189266	0.0724594	0.067732	-0.0869842	-0.054038	0.110991	0.0382413	-0.0534979	-0.0536432	-0.127565	-0.141315	-0.20821	-0.0616651	-0.195007	-0.0342842	-0.0992977	-0.171885	-0.0504339	-0.0737597	-0.0314961
-0.217692	-0.207076	-0.203601	-0.306563	-0.204671	-0.2985	-0.336898	-0.297677	-0.429811	-0.222964	-0.180648	-0.25416	-0.362113	-0.282033	-0.295313	-0.20975	-0.334319	-0.203129	-0.26428	-0.202234	-0.304315	-0.31258	-0.39419	-0.443628	-0.328032	-0.113342	-0.090454	-0.160716	-0.119024	-0.233231	-0.0302652	-0.0204227	-0.0252604	-0.149701	-0.0619689	-0.0203263	-0.0512116	-0.0726419	-0.170995	-0.112415	-0.203805	-0.293545	-0.151248	-0.255526	-0.0404893	-0.233817	-0.300404	-0.112409	-0.133038	-0.00747093
-0.399092	-0.181591	-0.095732	-0.213468	-0.330818	-0.315045	-0.335051	-0.158675	-0.0269086	-0.191054	-0.192312	-0.109754	-0.26357	-0.221814	-0.216743	-0.205147	-0.31923	-0.286354	-0.203514	-0.19805	-0.178803	-0.230769	-0.340864	-0.391094	-0.284285	-0.170543	-0.146064	-0.0812595	-0.144077	-0.211862	-0.062733	-0.184086	0.137884	0.0715141	0.0729171	0.049499	-0.116575	-0.00611119	-0.00164299	-0.161596	-0.144892	-0.0313088	0.0186586	-0.132203	0.0332177	-0.118114	-0.26336	0.0732853	-0.0940884	-0.0593382
-0.210659	-0.216476	-0.241934	-0.202712	0.0685206	-0.171728	-0.409374	-0.149062	-0.364098	-0.220886	-0.351253	-0.182759	-0.474061	-0.324618	-0.306096	-0.169014	-0.271232	-0.191747	-0.251957	-0.172072	-0.325729	-0.22034	-0.5232	-0.381543	-0.271058	0.0452897	-0.142586	-0.221469	-0.181657	-0.357022	0.0027958	0.0110199	-0.237994	-0.284669	-0.188432	-0.00680583	-0.0685412	-0.106791	-0.157848	-0.0483377	-0.193518	-0.162938	-0.213365	-0.185905	-0.0838292	-0.38702	-0.274972	-0.210444	-0.164641	-0.236684
-0.223545	-0.219454	-0.228772	-0.0685891	-0.0437512	-0.267047	-0.419982	-0.265791	-0.341838	-0.280045	-0.150733	-0.216749	-0.398666	-0.453069	-0.390239	-0.178562	-0.325192	-0.23814	-0.283983	-0.215065	-0.254023	-0.302049	-0.357827	-0.34772	-0.286553	-0.0457385	-0.188322	-0.187471	-0.0770934	-0.281844	-0.0403993	0.0730709	-0.116676	-0.14898	-0.143237	-0.0306629	-0.0727504	-0.100863	-0.189958	-0.189186	-0.198682	-0.313773	-0.198284	-0.210657	-0.0406642	-0.353225	-0.242179	-0.133151	-0.20128	-0.0225406
-0.190725	-0.206613	-0.175081	-0.0961524	-0.0157168	-0.0774838	-0.43628	-0.19881	-0.267055	-0.233395	-0.220475	-0.225166	-0.434266	-0.265763	-0.217105	-0.0422982	-0.256108	-0.169013	-0.148572	-0.187177	-0.2828	-0.13699	-0.273537	-0.256815	-0.173153	-0.11243	-0.200392	-0.158693	-0.137103	-0.290045	-0.0152162	-0.0080246	-0.0520493	-0.100047	-0.101346	-0.0515906	-0.0137001	-0.077358	-0.108874	-0.226062	-0.243429	-0.195061	-0.110804	-0.257756	-0.0783547	-0.140835	-0.264795	-0.237121	-0.229236	-0.157033
-0.250354	-0.434094	-0.409718	-0.134747	-0.173708	-0.265577	-0.571553	-0.347854	-0.291589	-0.443708	-0.323232	-0.30781	-0.490548	-0.404161	-0.31657	-0.249091	-0.464655	-0.373375	-0.3075	-0.411982	-0.365999	-0.325623	-0.345373	-0.34684	-0.425516	-0.155694	-0.32457	-0.223971	-0.226336	-0.314123	-0.0291033	-0.0677156	-0.0899408	-0.143877	-0.208069	-0.190976	-0.119113	-0.11585	-0.304605	-0.205426	-0.29077	-0.375924	-0.231716	-0.246872	-0.120805	-0.390123	-0.281048	-0.0861493	-0.30541	-0.18884
-0.22801	-0.171612	-0.114593	-0.186717	-0.199122	-0.121433	-0.351126	-0.211433	-0.339246	-0.188501	-0.21323	-0.260183	-0.499741	-0.252615	-0.198152	-0.214879	-0.258377	-0.196101	-0.152268	-0.251017	-0.259514	-0.183056	-0.318131	-0.280764	-0.292081	-0.326601	-0.343021	-0.169993	-0.275194	-0.460492	-0.135244	-0.0499442	-0.215622	-0.0873247	-0.266249	-0.0771633	-0.13056	-0.0772314	-0.155067	-0.20455	-0.235167	-0.269167	-0.249088	-0.19604	-0.0611379	-0.3223	-0.3757	-0.328457	-0.177304	-0.232034
-0.222442	-0.205	-0.148523	-0.198777	-0.167243	-0.224704	-0.434788	-0.105662	-0.287521	-0.296467	-0.300512	-0.225452	-0.417546	-0.350389	-0.361103	-0.157147	-0.37902	-0.32469	-0.216598	-0.226593	-0.298653	-0.176055	-0.284577	-0.416075	-0.182058	-0.106079	-0.108172	-0.0798443	-0.0548175	-0.254126	-0.00433923	-0.0742384	-0.036522	-0.0157448	0.0190725	-0.0265229	-0.150552	-0.0625936	-0.0844319	-0.125202	-0.187407	-0.108979	-0.169176	-0.223148	-0.0460387	-0.267264	-0.342161	-0.154454	-0.156183	-0.0579117
-0.255937	-0.325062	-0.230534	-0.303666	-0.28762	-0.26065	-0.415698	-0.232089	-0.333193	-0.340927	-0.205546	-0.295052	-0.394055	-0.463485	-0.466051	-0.23247	-0.355625	-0.259836	-0.342945	-0.241727	-0.252257	-0.316561	-0.377942	-0.464201	-0.218115	-0.0584311	-0.186426	-0.0826253	-0.117454	-0.0679878	0.0049068	0.0165406	0.0509384	-0.108431	0.0998511	0.0258674	-0.00382645	-0.070873	-0.0535838	-0.243881	-0.0704621	-0.00127929	0.00469799	-0.0382993	0.038713	-0.0932907	0.0435997	-0.0252733	-0.0816411	-0.0193453
-0.131765	-0.172832	-0.0867847	-0.137463	-0.0321723	-0.0665234	-0.331481	-0.145433	-0.200144	-0.236486	-0.24876	-0.272273	-0.426586	-0.266296	-0.320486	-0.081256	-0.271904	-0.245048	-0.237976	-0.177202	-0.23266	-0.219936	-0.188089	-0.343529	-0.152651	-0.173221	-0.168422	-0.101042	-0.0602085	-0.325853	-0.0742929	-0.0770472	-0.252445	-0.0684104	-0.195397	-0.115384	-0.118496	-0.100949	-0.0782524	-0.21349	-0.191155	-0.197003	-0.199001	-0.164731	-0.0504629	-0.267587	-0.305309	-0.234148	-0.182075	-0.248204
-0.0919814	-0.1813	-0.103148	-0.164501	-0.0701875	-0.10502	-0.239725	-0.0920496	-0.1033	-0.184661	-0.138781	-0.207846	-0.346996	-0.258577	-0.145729	-0.0154183	-0.289497	-0.17858	-0.159972	-0.139272	-0.171943	-0.16236	-0.183202	-0.334933	-0.228115	-0.0735319	-0.111537	-0.175679	-0.139202	-0.242245	-0.083084	-0.00975306	-0.173604	-0.105063	-0.09998	-0.0746087	-0.0329153	-0.178565	-0.153375	-0.229351	-0.219734	-0.0803557	-0.160392	-0.238626	-0.121602	-0.2175	-0.215909	-0.180216	-0.1704	-0.0955497
-0.112724	-0.206457	-0.221697	-0.197598	-0.0924721	-0.285571	-0.247462	-0.148536	-0.229213	-0.264633	-0.248935	-0.19787	-0.268712	-0.272939	-0.35343	-0.0519071	-0.242153	-0.295122	-0.196865	-0.122904	-0.285158	-0.272031	-0.261882	-0.396491	-0.276554	-0.00516607	-0.127659	-0.107686	-0.118248	-0.236895	0.0402229	-0.0544779	-0.177981	-0.0681603	-0.0395784	-0.0319656	-0.0715838	-0.0554881	-0.105555	-0.253742	-0.172608	-0.22997	-0.195562	-0.267818	-0.00702522	-0.32766	-0.227559	-0.269727	-0.239531	-0.220112
-0.323006	-0.179917	-0.139653	-0.105498	-0.175425	-0.221362	-0.346422	-0.11276	-0.14927	-0.204327	-0.348558	-0.0520787	-0.248524	-0.225235	-0.280091	-0.0285312	-0.217556	-0.17978	-0.154813	-0.110353	-0.120933	-0.165548	-0.267801	-0.269235	-0.229951	-0.0250726	-0.0825858	-0.109327	-0.0141053	-0.226054	0.0240274	1.74274e-05	-0.122421	-0.036323	-0.0890506	0.0160567	-0.0334379	-0.00922856	-0.0733593	-0.0630943	-0.100362	-0.0648037	-0.0421495	-0.0787867	0.0176275	-0.152392	-0.128467	-0.0431242	-0.113392	0.0330253
-0.338202	-0.242214	-0.195107	-0.200241	-0.0737142	-0.24614	-0.43401	-0.165734	-0.206417	-0.355782	-0.257857	-0.261281	-0.425205	-0.221267	-0.262529	-0.163792	-0.342788	-0.258171	-0.131474	-0.217468	-0.49344	-0.140944	-0.171423	-0.397442	-0.235063	-0.0569095	-0.24	-0.135534	-0.150674	-0.354645	-0.118026	-0.138074	-0.217358	-0.223316	-0.255152	-0.196746	-0.120403	-0.0722119	-0.172559	-0.270697	-0.288287	-0.275355	-0.184829	-0.103675	-0.202772	-0.258467	-0.308399	-0.291088	-0.250252	-0.209203
-0.0530785	-0.0180403	-0.0351308	-0.0981041	-0.0429395	0.0711961	0.0103607	-0.0226613	-0.031646	-0.236621	-0.0567603	-0.15175	-0.22547	-0.110647	-0.109074	-0.0731767	-0.150429	-0.121324	-0.0843139	-0.158902	-0.14118	-0.0833643	-0.0685008	-0.116139	-0.0205465	-0.127573	0.0122161	-0.172968	-0.192411	-0.256259	-0.143388	-0.111619	0.0256354	-0.11513	-0.187565	-0.0977366	0.00131963	-0.0673828	-0.108272	-0.154426	-0.0388696	-0.224968	-0.139544	-0.14544	0.00802053	-0.0748173	-0.144017	-0.156275	-0.104573	-0.118497
-0.222868	-0.188993	-0.126383	-0.319464	-0.211779	-0.270223	-0.245809	-0.240742	-0.277328	-0.18535	-0.073004	-0.149419	-0.466057	-0.172249	-0.227306	-0.284626	-0.414665	-0.181961	-0.225347	-0.233072	-0.200668	-0.292418	-0.270281	-0.320015	-0.187888	-0.109648	-0.0939206	-0.29357	-0.199325	-0.254931	-0.138267	0.0463799	-0.122314	-0.175271	-0.133296	-0.187155	-0.132563	-0.154398	-0.189882	-0.257157	-0.114894	-0.25369	-0.186828	-0.297546	-0.112807	-0.229595	-0.195856	-0.16839	-0.141625	-0.261808
-0.188887	-0.169704	-0.101144	-0.221867	-0.145712	-0.0938228	-0.184139	-0.042909	-0.191752	-0.134817	-0.146495	-0.23276	-0.185724	-0.0994454	-0.277557	-0.216417	-0.279907	-0.170732	-0.185044	-0.139228	-0.166989	-0.194047	-0.196451	-0.249706	-0.0855134	-0.0882921	-0.0314045	-0.215136	-0.0970022	-0.156697	-0.134666	-0.0406983	-0.150041	-0.138527	0.00730335	-0.0948289	0.0454279	0.0115405	-0.130231	-0.0954068	-0.0405358	-0.192648	-0.0770935	-0.178253	-0.00805619	-0.146631	-0.101876	-0.0774479	-0.108937	-0.0110383
-0.108791	-0.222875	-0.175946	-0.259478	-0.201174	-0.157511	-0.155694	-0.134427	-0.169801	-0.162243	-0.140212	-0.35941	-0.302552	-0.192476	-0.195185	-0.243779	-0.237254	-0.141263	-0.234736	-0.200542	-0.306521	-0.163779	-0.355701	-0.257892	-0.0993377	-0.017352	-0.110266	-0.17588	-0.243083	-0.223344	-0.105298	-0.00683968	0.0145179	-0.0852641	0.0112331	-0.137533	0.0107081	-0.112199	-0.112962	-0.101074	-0.0534466	-0.287927	-0.200188	-0.159069	-0.0729782	-0.0913431	-0.0910488	-0.0560657	-0.0439262	-0.129797
-0.143019	-0.378678	-0.259328	-0.350279	-0.276237	-0.117466	-0.243552	-0.269234	-0.268002	-0.300442	-0.218271	-0.366811	-0.230432	-0.219335	-0.258978	-0.256372	-0.325457	-0.276571	-0.329478	-0.230141	-0.240098	-0.27376	-0.248557	-0.273078	-0.320103	-0.220453	-0.194983	-0.392908	-0.261817	-0.216119	-0.186719	-0.0967529	-0.195817	-0.259775	-0.20087	-0.152174	-0.103889	-0.127753	-0.216407	-0.2581	-0.221697	-0.309852	-0.224516	-0.331801	-0.160859	-0.124681	-0.0172484	-0.180153	-0.20438	-0.232206
-0.225915	-0.315929	-0.17742	-0.322495	-0.2486	-0.126304	-0.309564	-0.262768	-0.284757	-0.296766	-0.0950044	-0.24124	-0.353324	-0.139583	-0.258752	-0.216311	-0.281318	-0.119716	-0.277905	-0.235044	-0.0987088	-0.15777	-0.195187	-0.155155	-0.146896	-0.0674795	-0.0733209	-0.283542	-0.213542	-0.105926	-0.098938	0.0714829	-0.210982	-0.18557	0.00197997	-0.0933849	-0.0725714	-0.0997841	-0.241255	-0.159926	-0.260692	-0.299549	-0.0436831	-0.150238	-0.0223252	-0.197083	-0.0318946	0.0206648	-0.156725	-0.253223
-0.195128	-0.242132	-0.299895	-0.231281	-0.19594	-0.108103	-0.169252	-0.134534	-0.201814	-0.291564	-0.164881	-0.22374	-0.281541	-0.169066	-0.144	-0.197066	-0.180286	-0.202276	-0.188037	-0.233194	-0.246084	-0.187178	-0.184566	-0.196838	-0.107514	-0.105307	-0.19201	-0.226506	-0.240548	-0.232596	-0.103311	-0.0168957	-0.0134099	-0.131607	-0.0525146	-0.154954	-0.0534661	-0.0906549	-0.155686	-0.180313	-0.133456	-0.250397	-0.145641	-0.17497	-0.0429517	-0.130572	-0.0575187	-0.117746	-0.0939509	-0.203791
-0.341627	-0.387097	-0.313926	-0.347378	-0.240215	-0.219865	-0.29815	-0.194717	-0.339061	-0.343838	-0.1983	-0.43766	-0.288616	-0.262797	-0.336105	-0.353473	-0.464329	-0.3646	-0.325837	-0.321627	-0.286174	-0.285369	-0.251694	-0.295805	-0.280465	0.00458877	0.0291955	-0.112894	-0.101767	-0.080712	-0.125419	-0.0813226	-0.0504452	-0.0038075	-0.0258661	-0.112843	-0.0116671	0.0374187	-0.169937	-0.0727402	-0.0178156	-0.267155	-0.0557085	-0.133785	-0.0102703	-0.0554766	0.0344422	-0.032343	-0.0252833	0.0149445
-0.206866	-0.263622	-0.300287	-0.401503	-0.239682	-0.185896	-0.301878	-0.248382	-0.289601	-0.309121	-0.123274	-0.363813	-0.350005	-0.297394	-0.294587	-0.325313	-0.420337	-0.311305	-0.319974	-0.312254	-0.314259	-0.313526	-0.354131	-0.330449	-0.217939	-0.255468	-0.105495	-0.229146	-0.231297	-0.211142	-0.157011	-0.140632	-0.142864	-0.118218	-0.126647	-0.209838	-0.0917654	-0.118616	-0.182336	-0.293497	-0.173183	-0.260115	-0.188153	-0.210118	-0.105006	-0.216652	-0.108422	-0.091712	-0.142825	-0.117331
-0.198308	-0.154706	-0.252281	-0.289333	-0.12429	-0.1317	-0.177504	-0.131403	-0.204193	-0.186798	-0.121401	-0.250583	-0.220373	-0.147991	-0.243832	-0.2233	-0.257369	-0.156574	-0.158632	-0.185234	-0.216175	-0.215542	-0.197096	-0.238645	-0.103001	-0.19223	-0.137932	-0.283586	-0.265462	-0.238169	-0.164615	-0.109121	-0.0674021	-0.186035	-0.143222	-0.202894	-0.116422	-0.131999	-0.206187	-0.180969	-0.121374	-0.307162	-0.234756	-0.304189	-0.153529	-0.134119	-0.161663	-0.217971	-0.151305	-0.213373
-0.156617	-0.203875	-0.196776	-0.297315	-0.271378	-0.211279	-0.339412	-0.106484	-0.126777	-0.259837	-0.138743	-0.196805	-0.29696	-0.203643	-0.280235	-0.261708	-0.349274	-0.250777	-0.193182	-0.164108	-0.203594	-0.236504	-0.214377	-0.226072	-0.107077	-0.163425	-0.0149467	-0.192751	-0.175055	-0.260726	-0.259803	-0.177666	-0.146018	-0.28328	-0.117097	-0.228125	-0.112529	-0.0951771	-0.247958	-0.236764	-0.239525	-0.364813	-0.146711	-0.164123	-0.106602	-0.241749	-0.128661	-0.0800312	-0.146455	-0.0828241
-0.197773	-0.180267	-0.160352	-0.291579	-0.199087	-0.180613	-0.123937	-0.145484	-0.121885	-0.246531	-0.132204	-0.208893	-0.212925	-0.163172	-0.223064	-0.217732	-0.240492	-0.230416	-0.202117	-0.238907	-0.248388	-0.167982	-0.164347	-0.185214	-0.0871982	-0.246702	-0.30644	-0.323022	-0.306847	-0.276444	-0.26043	-0.193877	-0.261398	-0.280622	-0.209749	-0.273124	-0.238733	-0.18514	-0.313314	-0.337123	-0.194191	-0.376768	-0.30869	-0.29394	-0.211867	-0.276663	-0.283866	-0.229023	-0.266339	-0.265879
-0.256405	-0.311623	-0.367934	-0.366939	-0.194344	-0.196042	-0.435426	-0.193765	-0.316258	-0.432968	-0.215796	-0.405354	-0.324289	-0.223164	-0.2596	-0.304231	-0.331911	-0.259311	-0.26118	-0.297238	-0.285167	-0.227464	-0.320968	-0.308518	-0.265726	-0.216805	-0.20333	-0.308039	-0.294893	-0.310702	-0.195	-0.108173	-0.196359	-0.318094	-0.14204	-0.233754	-0.166192	-0.184277	-0.283237	-0.237472	-0.177936	-0.260045	-0.159047	-0.252364	-0.154202	-0.204012	-0.215897	-0.353555	-0.205103	-0.30405
-0.0125136	-0.155024	-0.251802	-0.316537	-0.0775073	-0.104869	-0.475768	-0.169182	-0.347283	-0.274915	-0.196428	-0.328652	-0.181656	-0.218862	-0.196133	-0.23644	-0.403643	-0.184312	-0.256487	-0.217497	-0.145726	-0.270085	-0.123524	-0.270301	-0.228937	-0.138468	-0.0989364	-0.224651	-0.168919	-0.197001	-0.115686	0.0575336	-0.24741	-0.13485	-0.0205481	-0.138679	-0.0498336	-0.128772	-0.266007	-0.146614	-0.255104	-0.516047	-0.0616026	-0.261605	-0.0927043	-0.251742	-0.00850901	-0.100548	-0.130161	-0.120221
-0.162113	-0.269016	-0.240954	-0.378476	-0.211305	-0.155677	-0.316813	-0.197699	-0.242203	-0.294689	-0.149755	-0.314751	-0.243244	-0.219131	-0.14754	-0.219227	-0.254277	-0.0735441	-0.168962	-0.145971	-0.165429	-0.157174	-0.158081	-0.206678	-0.181305	-0.331893	-0.332081	-0.326687	-0.397665	-0.318538	-0.218247	-0.143253	-0.215458	-0.271988	-0.2072	-0.297562	-0.187034	-0.213417	-0.337242	-0.286329	-0.253102	-0.351795	-0.226434	-0.250427	-0.161309	-0.23122	-0.227355	-0.292944	-0.193816	-0.208649
-0.13181	-0.26421	-0.30099	-0.306043	-0.1745	-0.191447	-0.309303	-0.146424	-0.168613	-0.326097	-0.152334	-0.204832	-0.206344	-0.171986	-0.207013	-0.226894	-0.405674	-0.187618	-0.225503	-0.23518	-0.159383	-0.243364	-0.288311	-0.197766	-0.18392	0.038803	0.00650368	-0.186483	-0.145545	-0.182216	-0.113349	-0.00714771	-0.124224	-0.0485795	0.0629489	-0.0442867	-0.0245332	0.0215085	-0.103213	-0.118078	-0.0670635	-0.200943	0.0217918	-0.169742	-0.0111756	-0.115196	-0.0367866	-0.198324	-0.119836	0.00377782
-0.04379	-0.250549	-0.436245	-0.227834	-0.143408	-0.130857	-0.170021	-0.143567	-0.220783	-0.147303	-0.14605	-0.229403	-0.335891	-0.128152	-0.209958	-0.138262	-0.251904	-0.165503	-0.292526	-0.27426	-0.237696	-0.27534	-0.214098	-0.218205	-0.168374	-0.0289685	-0.197902	-0.298649	-0.186359	-0.234889	-0.0772611	-0.0458787	-0.204738	-0.198578	-0.00207392	-0.129992	-0.150831	-0.123607	-0.204705	-0.306263	-0.20097	-0.348319	-0.135134	-0.325782	-0.103976	-0.155062	-0.222024	-0.257118	-0.244644	-0.177048
-0.321144	-0.255191	-0.426511	-0.433634	-0.31387	-0.444753	-0.64094	-0.24355	-0.198245	-0.304303	-0.451487	-0.426391	-0.313469	-0.289375	-0.435035	-0.527818	-0.542953	-0.313684	-0.376166	-0.437426	-0.301824	-0.438095	-0.384181	-0.470593	-0.138922	-0.186668	0.00488679	-0.259759	-0.285618	-0.281311	-0.28325	-0.140991	-0.224606	-0.252533	-0.246039	-0.311818	-0.205514	-0.137793	-0.365036	-0.229596	-0.274909	-0.356656	-0.276755	-0.369067	-0.152095	-0.12938	-0.163177	-0.217849	-0.199647	-0.143286
-0.140402	-0.171432	-0.166386	-0.266353	-0.116279	-0.438542	-0.407866	-0.150304	-0.226812	-0.116385	-0.179371	-0.203412	-0.2203	-0.158365	-0.16466	-0.237868	-0.333389	-0.180891	-0.209963	-0.248561	-0.274823	-0.10041	-0.284093	-0.325189	-0.0761095	-0.210732	0.0594625	-0.238321	-0.263865	-0.376469	-0.231176	-0.0949234	-0.366736	-0.288812	-0.14257	-0.262705	-0.135372	-0.0845953	-0.397309	-0.332058	-0.242553	-0.319249	-0.286278	-0.281998	-0.102589	-0.256212	-0.324781	-0.273813	-0.0645274	-0.105855
-0.202657	-0.112177	-0.226472	-0.134973	0.012069	-0.069593	-0.218475	-0.0205114	-0.156556	-0.267373	0.0586062	-0.12854	-0.172648	-0.074685	-0.083812	-0.149101	-0.265117	-0.044763	-0.15166	-0.085309	-0.00585259	-0.0718676	-0.198738	-0.127695	-0.0776096	-0.134718	-0.118026	-0.272649	-0.19451	-0.221189	-0.164585	0.0479797	-0.131264	-0.165419	-0.0638212	-0.200934	-0.0944604	-0.0415374	-0.180777	-0.190545	-0.16231	-0.344039	-0.130591	-0.269963	-0.0774585	-0.165199	-0.140772	-0.170515	-0.194716	-0.104673
-0.174678	-0.182994	-0.286136	-0.270525	-0.195231	-0.140586	-0.254259	-0.170033	-0.234312	-0.285995	-0.156302	-0.244769	-0.338982	-0.238935	-0.206109	-0.148859	-0.261291	-0.252158	-0.24072	-0.257384	-0.285618	-0.212369	-0.285645	-0.275102	-0.15938	-0.166099	-0.211294	-0.231028	-0.315687	-0.239005	-0.212471	-0.131804	0.00153859	-0.296535	-0.121532	-0.175123	-0.169292	-0.100695	-0.297901	-0.305421	-0.245325	-0.273831	-0.150405	-0.223421	-0.114585	-0.191965	-0.227685	-0.176581	-0.122794	-0.187534
-0.186762	-0.202168	-0.27656	-0.384512	-0.213651	-0.131607	-0.248433	-0.142452	-0.304894	-0.208077	-0.125844	-0.284561	-0.3492	-0.163412	-0.225059	-0.2003	-0.229239	-0.233092	-0.228968	-0.124168	-0.216517	-0.20038	-0.272139	-0.292426	-0.208577	-0.128769	-0.215303	-0.22581	-0.276092	-0.224721	-0.124221	-0.0850273	-0.0763434	-0.142377	-0.000257586	-0.223653	-0.235292	-0.178212	-0.351916	-0.234968	-0.210697	-0.291299	-0.2235	-0.233063	-0.142597	-0.218093	-0.211609	-0.255182	-0.225837	-0.256117
-0.0448512	-0.107829	-0.180727	-0.36088	-0.112193	-0.178502	-0.262352	-0.151602	-0.201256	-0.186529	-0.193835	-0.270803	-0.222265	-0.244919	-0.206476	-0.167174	-0.3206	-0.201555	-0.138011	-0.0880462	-0.0799845	-0.191085	-0.326116	-0.246272	-0.12365	-0.112745	-0.190238	-0.289133	-0.281418	-0.264032	-0.0909159	0.035345	-0.12579	-0.109654	-0.00951169	-0.125725	-0.0696614	-0.0900646	-0.162811	-0.161434	-0.176585	-0.211366	-0.0766977	-0.186801	-0.111688	-0.0837848	-0.145301	-0.235194	-0.0761242	-0.217083
-0.0360669	-0.174044	-0.199451	-0.32161	-0.0883861	-0.212744	-0.151589	-0.158671	-0.189488	-0.229268	-0.212542	-0.255999	-0.200841	-0.223357	-0.2549	-0.191725	-0.234428	-0.169641	-0.161994	-0.156168	-0.116411	-0.180763	-0.286727	-0.195924	-0.130309	-0.151746	-0.205149	-0.199571	-0.20818	-0.215167	-0.164879	-0.0701508	-0.151871	-0.181955	-0.0460609	-0.218771	-0.0779459	-0.081341	-0.193176	-0.116489	-0.159136	-0.324885	-0.143733	-0.240405	-0.092669	-0.124052	-0.15491	-0.255806	-0.175486	-0.121063
-0.128755	-0.196279	-0.261806	-0.270143	-0.144092	-0.320547	-0.227106	-0.178095	-0.262347	-0.260349	-0.179896	-0.263601	-0.226504	-0.273457	-0.238788	-0.223065	-0.313661	-0.193474	-0.143939	-0.192893	-0.119238	-0.188026	-0.313459	-0.247942	-0.162653	-0.117218	-0.114318	-0.172804	-0.0962816	-0.154534	-0.0905957	0.0445345	-0.0436574	-0.101029	0.0447832	-0.0982684	0.036241	-0.0214592	-0.100468	-0.129946	-0.0915392	-0.198135	-0.068621	-0.203708	0.0268704	-0.15371	-0.0982025	-0.148387	-0.137767	-0.0679733
-0.150508	-0.137013	-0.120767	-0.14107	-0.244889	-0.267684	-0.213956	-0.243777	0.0132116	-0.203607	-0.243413	-0.143997	-0.208382	-0.11164	-0.198949	-0.165326	-0.125679	-0.193245	-0.118481	-0.15598	0.0208425	-0.160905	-0.0954778	-0.0921021	-0.102993	-0.178465	-0.113584	-0.244097	-0.254389	-0.278374	-0.263998	-0.231561	-0.0541453	-0.188445	-0.242424	-0.240362	-0.135607	-0.174481	-0.0582029	-0.274982	-0.289288	-0.233424	-0.284453	-0.199572	-0.150232	-0.113659	-0.185658	-0.295462	-0.17047	-0.300739
-0.245901	-0.272511	-0.344539	-0.307383	-0.417036	-0.17185	-0.23538	-0.274867	-0.172132	-0.238242	-0.326744	-0.204169	-0.35252	-0.112602	-0.164459	-0.153207	-0.259036	-0.241024	-0.16115	-0.218079	-0.0641563	-0.171383	-0.192587	-0.15029	-0.0331603	-0.175944	-0.0384948	-0.073006	-0.166563	-0.0543892	-0.0433489	-0.0796674	0.0411582	-0.196434	-0.145441	-0.0572641	-0.0828574	0.0110102	-0.0628828	-0.138394	-0.157958	-0.123185	-0.0979351	-0.0995132	0.000589488	0.0189214	-0.246381	-0.125228	-0.0919078	-0.122765
-0.028981	-0.232286	-0.143177	-0.0304144	-0.101639	-0.24005	-0.162537	-0.265835	-0.064399	-0.36549	-0.266071	-0.157089	-0.178134	-0.114289	-0.169547	-0.191559	-0.195171	-0.171659	-0.10143	-0.280929	-0.255324	-0.181236	-0.196089	-0.133071	-0.248083	-0.101132	-0.0990742	-0.0517309	-0.166494	-0.14091	-0.167131	-0.207884	-0.389961	-0.137989	-0.308594	-0.148966	-0.159281	-0.103931	-0.0908185	-0.189029	-0.219947	-0.278471	-0.124777	-0.138213	-0.222005	-0.0992077	-0.324228	-0.10293	-0.328469	-0.115295
-0.159651	-0.168912	-0.193437	-0.142467	-0.165728	-0.176995	-0.330704	-0.21029	-0.237216	-0.219808	-0.213382	-0.207269	-0.360363	-0.123661	-0.265951	-0.184981	-0.286733	-0.164812	-0.173386	-0.223634	-0.168519	-0.229634	-0.180791	-0.191254	-0.195961	-0.129006	-0.205476	-0.195397	-0.270398	-0.21256	-0.173646	-0.170609	-0.202357	-0.244697	-0.248389	-0.191043	-0.0925072	-0.157103	-0.072911	-0.326842	-0.161193	-0.278827	-0.346738	-0.212252	-0.115671	-0.0790584	-0.350764	-0.258263	-0.262877	-0.360576
-0.179761	-0.247655	-0.179107	-0.114271	-0.224338	-0.254507	-0.267961	-0.209329	-0.171323	-0.214475	-0.242649	-0.213469	-0.28014	-0.172036	-0.245342	-0.266874	-0.281769	-0.20145	-0.208231	-0.286189	-0.235169	-0.264578	-0.204993	-0.171743	-0.231953	-0.262226	-0.0859822	-0.116373	-0.182605	-0.158058	-0.145562	-0.17415	-0.168882	-0.29195	-0.292813	-0.223366	-0.131039	-0.0884407	-0.110161	-0.321028	-0.166957	-0.226535	-0.290815	-0.260683	-0.1156	-0.0985852	-0.317073	-0.210961	-0.202299	-0.309324
-0.258142	-0.312418	-0.329676	-0.168324	-0.119803	-0.26702	-0.370546	-0.258735	-0.184904	-0.443362	-0.359584	-0.288433	-0.323821	-0.196475	-0.274607	-0.283577	-0.218586	-0.162782	-0.181175	-0.370028	-0.234305	-0.230505	-0.196382	-0.218541	-0.226506	-0.212307	-0.193261	-0.132764	-0.23789	-0.169088	-0.141335	-0.221643	-0.195384	-0.170659	-0.194905	-0.25575	-0.136035	-0.0786885	-0.091153	-0.40686	-0.122441	-0.319997	-0.218598	-0.126029	-0.144387	-0.162942	-0.275923	-0.227261	-0.209018	-0.311372
-0.371626	-0.338881	-0.3922	-0.149436	-0.206089	-0.292529	-0.288409	-0.315502	-0.223742	-0.479789	-0.423501	-0.345455	-0.392684	-0.233208	-0.340132	-0.288813	-0.305033	-0.330242	-0.243977	-0.434154	-0.271561	-0.314173	-0.152608	-0.274044	-0.197203	-0.266937	-0.121142	-0.137224	-0.270225	-0.131475	-0.232389	-0.315474	-0.204099	-0.272486	-0.305662	-0.231129	-0.231014	-0.19071	-0.0919857	-0.318909	-0.204632	-0.328318	-0.307738	-0.314842	-0.164003	-0.18494	-0.309597	-0.322491	-0.228026	-0.395402
-0.14865	-0.217885	-0.208271	-0.142532	-0.214262	-0.290913	-0.283055	-0.276921	-0.118604	-0.283657	-0.305029	-0.232328	-0.275542	-0.195892	-0.237253	-0.317493	-0.228208	-0.286078	-0.161116	-0.282134	-0.191188	-0.224148	-0.163424	-0.195616	-0.109462	-0.168149	-0.128019	-0.148982	-0.146807	-0.143735	-0.143528	-0.165072	-0.0731683	-0.184392	-0.308187	-0.101882	-0.125087	-0.0773644	-0.0126509	-0.207663	-0.0794573	-0.185987	-0.225782	-0.166165	-0.110067	-0.0758083	-0.202959	-0.261623	-0.163929	-0.189918
-0.169605	-0.258226	-0.195631	-0.225833	-0.350848	-0.242597	-0.344673	-0.305655	-0.172196	-0.228292	-0.361695	-0.209608	-0.380146	-0.161488	-0.247302	-0.208529	-0.298737	-0.255148	-0.241733	-0.244391	-0.196111	-0.259753	-0.35068	-0.249682	-0.28183	-0.186358	-0.159629	-0.160169	-0.227991	-0.176412	-0.0895131	-0.137063	-0.145635	-0.234932	-0.313342	-0.165932	-0.0784129	-0.179661	-0.0645009	-0.274635	-0.15057	-0.150508	-0.280524	-0.212245	-0.103275	-0.114341	-0.298011	-0.23067	-0.131755	-0.339987
-0.288843	-0.14821	-0.0273343	-0.219847	-0.339746	-0.28345	-0.236301	-0.286159	-0.17628	-0.171942	-0.306375	-0.162079	-0.304939	-0.195696	-0.200917	-0.253586	-0.327703	-0.201861	-0.237995	-0.274907	-0.1661	-0.222992	-0.24928	-0.130069	-0.155743	-0.0255334	-0.106796	-0.169144	-0.323031	-0.247292	-0.191086	-0.248228	-0.415577	-0.154093	-0.270235	-0.133554	-0.11372	-0.185305	-0.0779884	-0.242925	-0.245129	-0.26586	-0.25772	-0.146681	-0.145804	-0.210047	-0.178349	-0.27105	-0.144556	-0.337147
-0.142405	-0.205876	-0.107364	-0.0677778	-0.150798	-0.228278	-0.184978	-0.169539	-0.105391	-0.220414	-0.330192	-0.16907	-0.310829	-0.158105	-0.175215	-0.230599	-0.216625	-0.254349	-0.159851	-0.350265	-0.211856	-0.176379	-0.108065	-0.153589	-0.126639	-0.110419	-0.190404	-0.159144	-0.264374	-0.224316	-0.180663	-0.130994	-0.108976	-0.189095	-0.272974	-0.120814	-0.0645225	-0.142198	-0.0410741	-0.268378	-0.180159	-0.212124	-0.261311	-0.24755	-0.163282	-0.0885428	-0.266997	-0.205131	-0.149793	-0.161323
-0.144803	-0.213149	-0.140989	-0.140638	-0.344558	-0.226615	-0.275585	-0.229346	-0.100595	-0.260862	-0.279425	-0.179739	-0.206091	-0.128487	-0.245941	-0.269772	-0.196233	-0.248212	-0.174064	-0.318614	-0.187918	-0.24815	-0.253298	-0.177099	-0.188874	-0.205039	-0.123507	-0.15523	-0.249854	-0.290315	-0.221372	-0.248127	-0.181223	-0.273544	-0.373908	-0.188723	-0.12494	-0.0971825	-0.0693829	-0.365334	-0.236968	-0.3166	-0.274328	-0.224227	-0.179409	-0.172575	-0.377066	-0.17107	-0.284578	-0.224023
-0.371648	-0.276716	-0.209537	-0.17188	-0.309127	-0.255729	-0.328456	-0.299761	-0.217599	-0.265963	-0.352002	-0.244888	-0.363141	-0.131797	-0.26446	-0.302826	-0.316924	-0.283862	-0.295595	-0.319915	-0.226076	-0.248174	-0.235882	-0.201359	-0.221361	-0.25456	-0.156548	-0.22536	-0.267918	-0.279143	-0.203791	-0.234698	-0.130404	-0.310116	-0.28933	-0.202571	-0.219102	-0.206524	-0.177955	-0.343534	-0.265198	-0.30428	-0.330016	-0.293658	-0.156874	-0.182974	-0.370759	-0.204327	-0.258469	-0.276644
-0.368274	-0.345685	-0.252352	-0.189519	-0.25802	-0.214531	-0.299993	-0.253768	-0.197432	-0.306968	-0.333813	-0.246817	-0.366905	-0.122729	-0.158134	-0.22529	-0.244227	-0.223939	-0.226523	-0.355529	-0.208166	-0.223845	-0.238654	-0.122338	-0.133203	-0.153345	-0.259522	-0.204654	-0.213613	-0.233456	-0.135845	-0.239662	-0.317949	-0.337166	-0.288019	-0.217255	-0.124021	-0.200477	-0.163168	-0.471088	-0.253049	-0.372167	-0.198667	-0.176679	-0.159383	-0.0418551	-0.44343	-0.155214	-0.263311	-0.271043
-0.206235	-0.226891	-0.303121	-0.0807621	-0.10221	-0.280985	-0.225407	-0.171876	-0.0619943	-0.248581	-0.304989	-0.187961	-0.218425	-0.160312	-0.208875	-0.233877	-0.223854	-0.24413	-0.185035	-0.335989	-0.155302	-0.207328	-0.147444	-0.187413	-0.161502	-0.279272	-0.0607387	-0.100937	-0.266805	-0.18209	-0.221204	-0.238853	0.0164685	-0.221237	-0.205699	-0.224906	-0.124317	-0.109652	-0.0773141	-0.316647	-0.149659	-0.210958	-0.213462	-0.156966	-0.123314	-0.0837143	-0.287248	-0.153834	-0.160606	-0.304907
-0.530379	-0.235849	0.0821706	-0.0769125	-0.469041	-0.0828981	-0.512716	-0.307994	-0.0980759	-0.0909631	-0.297843	-0.0906524	-0.150547	0.0693954	-0.146835	-0.353591	-0.130415	-0.103036	-0.184316	-0.270074	-0.157332	-0.231759	-0.445955	-0.000229307	-0.136718	-0.126466	-0.0788106	-0.077379	-0.27594	-0.341498	-0.181025	-0.0224709	-0.419934	-0.27884	-0.244047	-0.211018	-0.0502029	-0.00889099	-0.15872	-0.331029	-0.28784	-0.283132	-0.176743	-0.0839615	-0.297435	0.0914158	-0.282544	-0.166904	-0.372964	-0.162682
-0.139793	-0.203877	-0.115855	-0.0496276	-0.193426	-0.117492	-0.16575	-0.163412	-0.0534791	-0.245151	-0.235599	-0.201113	-0.275013	-0.212963	-0.174169	-0.220059	-0.185724	-0.265446	-0.168029	-0.27534	-0.0844442	-0.229808	-0.229604	-0.166654	-0.211485	-0.139233	-0.204229	-0.229828	-0.305821	-0.285591	-0.216882	-0.245041	-0.515564	-0.25846	-0.293638	-0.223129	-0.222268	-0.281043	-0.12242	-0.340912	-0.287439	-0.373393	-0.338699	-0.206904	-0.249364	-0.188358	-0.309381	-0.322275	-0.287066	-0.395606
-0.290884	-0.206863	-0.0951118	-0.116762	-0.245228	-0.11652	-0.185103	-0.146943	-0.0552573	-0.290058	-0.254197	-0.0696926	-0.195879	-0.0920996	-0.168899	-0.282466	-0.190796	-0.134712	-0.161211	-0.34216	-0.183658	-0.183913	-0.136599	-0.131384	-0.0931271	-0.161065	-0.119078	-0.0758825	-0.100348	-0.0631352	-0.106005	-0.162369	-0.199096	-0.176234	-0.238696	-0.130668	-0.0949394	-0.0924648	-0.113291	-0.262931	-0.149637	-0.292368	-0.122961	-0.124314	-0.0351289	-0.109123	-0.298808	-0.173699	-0.23473	-0.205509
-0.311728	-0.252061	-0.161719	-0.217761	-0.236841	-0.336975	-0.367405	-0.361586	-0.250152	-0.193184	-0.32075	-0.206757	-0.381209	-0.165688	-0.138082	-0.305169	-0.307077	-0.349384	-0.276913	-0.363929	-0.311369	-0.327857	-0.409022	-0.262335	-0.266024	-0.254726	0.00324306	-0.200148	-0.28497	-0.398696	-0.139477	-0.276107	0.000745174	-0.179321	-0.239494	-0.129424	-0.114487	-0.0500877	0.0336588	-0.41789	-0.11989	-0.209732	-0.21125	-0.0923016	-0.0398509	-0.266918	-0.293994	-0.24303	-0.283529	-0.450871
-0.308506	-0.305561	-0.107584	-0.227537	-0.329121	-0.269064	-0.106248	-0.193152	-0.178312	-0.37042	-0.295228	-0.239469	-0.335055	-0.239821	-0.276989	-0.261818	-0.20927	-0.178238	-0.230993	-0.263017	-0.0458711	-0.237893	-0.26481	-0.126359	-0.195997	-0.12915	-0.162737	-0.16855	-0.33313	-0.235785	-0.126771	-0.201569	-0.16087	-0.302244	-0.241901	-0.117125	-0.131782	-0.162743	-0.10627	-0.301161	-0.149846	-0.288074	-0.24804	-0.163678	-0.150041	-0.20969	-0.302467	-0.249837	-0.348743	-0.416414
-0.17499	-0.238708	-0.252795	-0.239206	-0.391955	-0.365145	-0.340307	-0.349944	-0.272317	-0.459567	-0.219241	-0.272676	-0.332165	-0.0821907	-0.257138	-0.28185	-0.277828	-0.199021	-0.259698	-0.360974	-0.200463	-0.239784	-0.228651	-0.246384	-0.209909	-0.178213	-0.118573	-0.0993864	-0.227446	-0.181828	-0.152503	-0.212063	-0.273587	-0.294034	-0.377983	-0.213624	-0.135155	-0.0577864	-0.161891	-0.263229	-0.2254	-0.413995	-0.180992	-0.122857	-0.153037	-0.0611594	-0.314825	-0.138838	-0.313842	-0.182753
-0.217433	-0.205811	-0.124812	-0.158932	-0.268014	-0.223441	-0.14903	-0.208619	-0.0479974	-0.336324	-0.343046	-0.131481	-0.195955	-0.131386	-0.202372	-0.318852	-0.178578	-0.117421	-0.168494	-0.285019	-0.0375751	-0.17295	-0.145529	-0.101795	-0.177733	-0.208026	-0.143587	-0.213399	-0.207657	-0.245592	-0.162491	-0.238375	-0.242951	-0.308626	-0.322638	-0.226117	-0.146084	-0.120111	-0.144923	-0.318752	-0.326529	-0.286761	-0.159453	-0.207703	-0.149908	-0.237348	-0.316631	-0.196467	-0.275287	-0.232203
-0.171536	-0.269576	-0.278631	-0.267956	-0.247314	-0.274382	-0.432927	-0.280255	-0.359919	-0.39029	-0.363798	-0.373798	-0.400048	-0.141215	-0.291426	-0.257973	-0.26711	-0.181437	-0.259419	-0.226835	-0.185454	-0.231517	-0.261604	-0.208281	-0.203511	-0.210082	-0.0726508	-0.161885	-0.300008	-0.190589	-0.196869	-0.255971	-0.196816	-0.170384	-0.214297	-0.24026	-0.140714	-0.112293	-0.0859273	-0.332084	-0.23474	-0.384022	-0.267136	-0.23397	-0.166265	-0.173923	-0.254785	-0.290275	-0.224533	-0.246857
-0.194978	-0.12282	-0.0882395	-0.0647868	-0.149382	-0.155837	-0.342331	-0.166733	-0.107704	-0.11996	-0.377052	-0.0821282	-0.152722	-0.054188	-0.145763	-0.135364	-0.253271	-0.0652518	-0.0518443	-0.133192	-0.0867932	-0.149687	-0.269997	-0.050473	-0.11697	-0.159674	-0.18538	-0.0652649	-0.163752	-0.157786	-0.134669	-0.15579	-0.144235	-0.0274641	-0.204876	-0.162983	-0.139444	-0.196769	-0.129972	-0.260946	-0.250757	-0.179981	-0.211444	-0.0324501	-0.0921423	-0.056613	-0.176507	-0.206059	-0.206997	-0.250161
-0.248788	-0.24276	-0.0875052	-0.154839	-0.325394	-0.367124	-0.24762	-0.292064	-0.119828	-0.331451	-0.353364	-0.216516	-0.220379	-0.0298232	-0.196021	-0.0715097	-0.180532	-0.210939	-0.210197	-0.32655	-0.0505959	-0.16621	-0.204366	-0.0591192	-0.0888517	-0.276496	-0.0923148	-0.117491	-0.226284	-0.277567	-0.326279	-0.290423	-0.408603	-0.256444	-0.309883	-0.204939	-0.136399	-0.185771	-0.232269	-0.273541	-0.400133	-0.387643	-0.186315	-0.188038	-0.162273	0.0352991	-0.311758	-0.187423	-0.300878	-0.23013
-0.118726	-0.277685	-0.366756	-0.277588	-0.348441	-0.116775	-0.231368	-0.0873206	-0.254379	-0.203294	-0.151336	-0.220365	-0.579964	-0.259948	-0.255603	-0.214525	-0.304876	-0.305057	-0.240348	-0.371653	-0.332186	-0.380526	-0.320781	-0.256428	-0.26876	-0.154666	-0.233693	-0.391916	-0.267027	-0.490804	-0.234936	-0.157398	-0.0328527	-0.246729	-0.166283	-0.224351	-0.144482	-0.117018	-0.210039	-0.348218	-0.184224	-0.330414	-0.249208	-0.224692	-0.127871	-0.326458	-0.440197	-0.310492	-0.268924	-0.379915
-0.286559	-0.308214	-0.424154	-0.285832	-0.305689	-0.218744	-0.385864	-0.196369	-0.179025	-0.327098	-0.195729	-0.308572	-0.501514	-0.330525	-0.381556	-0.207533	-0.240902	-0.35479	-0.264378	-0.339745	-0.365185	-0.324941	-0.288806	-0.209117	-0.297298	-0.200523	-0.200175	-0.252277	-0.294226	-0.236603	-0.177825	-0.0794013	-0.170827	-0.266787	-0.0962315	-0.163723	-0.0847131	-0.201208	-0.118685	-0.242269	-0.203061	-0.175026	-0.2081	-0.245155	-0.0564782	-0.183041	-0.265714	-0.251472	-0.209788	-0.374765
-0.17328	-0.265666	-0.363884	-0.22048	-0.230135	-0.147405	-0.314902	-0.133151	-0.180741	-0.346456	-0.323642	-0.353811	-0.513448	-0.212562	-0.258836	-0.128102	-0.247354	-0.367703	-0.22834	-0.399634	-0.362906	-0.350852	-0.3009	-0.320738	-0.236272	0.00480835	-0.128581	-0.12198	-0.186105	-0.125182	-0.0748254	0.0841827	-0.012681	-0.17992	-0.0454032	-0.0811647	0.0144134	-0.126235	-0.0918957	-0.203009	-0.0120572	-0.112837	-0.14453	-0.093872	-0.118001	-0.0109628	-0.170621	-0.181305	-0.161927	-0.195664
-0.327088	-0.178131	-0.173571	-0.212271	-0.204727	-0.0853209	-0.251866	-0.0855159	-0.145479	-0.284325	-0.217562	-0.299938	-0.458109	-0.219681	-0.254712	-0.198861	-0.263156	-0.313736	-0.150326	-0.311306	-0.386406	-0.266748	-0.233132	-0.221079	-0.213241	-0.155935	-0.0724272	-0.200978	-0.211959	-0.258307	-0.110201	-0.0342963	-0.157154	-0.215175	-0.0843552	-0.0796644	-0.0104971	-0.0655213	-0.183021	-0.188807	-0.145472	-0.162316	-0.141856	-0.154087	-0.0554071	-0.200459	-0.216059	-0.209168	-0.169215	-0.243256
-0.164845	-0.176647	-0.338232	-0.151859	-0.179484	-0.0456792	-0.221879	0.0245888	-0.107043	-0.229974	-0.156698	-0.210639	-0.249633	-0.270545	-0.260089	-0.19653	-0.172213	-0.349103	-0.197367	-0.408789	-0.39875	-0.304303	-0.227965	-0.195559	-0.212671	-0.146759	-0.0971611	-0.229962	-0.235142	-0.245199	-0.125521	0.0190299	0.0771897	-0.12108	-0.0783913	-0.0242709	0.028623	-0.0689189	0.0285617	-0.0897356	-0.195991	0.0479164	-0.259089	-0.0812324	-0.0350712	-0.0575567	-0.344779	-0.162068	-0.168267	-0.0782163
-0.375863	-0.303011	-0.345694	-0.410352	-0.377393	-0.285046	-0.509749	-0.169364	-0.307203	-0.315284	-0.340217	-0.319587	-0.501934	-0.318049	-0.344953	-0.29868	-0.348261	-0.383987	-0.345399	-0.418883	-0.513197	-0.389855	-0.499413	-0.409372	-0.4212	-0.204216	-0.0275743	-0.294305	-0.348921	-0.303125	-0.114248	-0.0552933	-0.0662134	-0.2064	-0.150697	-0.166958	-0.0114224	-0.138394	-0.176813	-0.253692	-0.261441	-0.182513	-0.335879	-0.221159	-0.103165	-0.33705	-0.537404	-0.255823	-0.205523	-0.300212
-0.364071	-0.308111	-0.449224	-0.443145	-0.366507	-0.34725	-0.483176	-0.197421	-0.318969	-0.294093	-0.264452	-0.303489	-0.43051	-0.26315	-0.281841	-0.30688	-0.279877	-0.358283	-0.280452	-0.382855	-0.347485	-0.414182	-0.485	-0.274837	-0.27299	-0.114569	-0.180763	-0.183492	-0.332112	-0.195459	-0.159127	-0.0293813	-0.115603	-0.312948	-0.117026	-0.145782	-0.136519	-0.133985	-0.157113	-0.201962	-0.271554	-0.145669	-0.198159	-0.0894413	-0.170029	-0.290483	-0.272853	-0.228114	-0.252386	-0.247219
-0.29578	-0.279612	-0.444781	-0.334979	-0.169259	-0.122268	-0.168466	-0.18267	-0.26723	-0.3575	-0.12088	-0.31904	-0.460636	-0.212609	-0.368365	-0.254002	-0.34099	-0.394896	-0.243953	-0.492187	-0.536437	-0.383448	-0.36255	-0.386972	-0.270051	-0.140668	-0.210875	-0.200393	-0.252603	-0.232305	-0.168266	-0.165352	-0.103571	-0.425266	-0.177668	-0.218789	-0.138334	-0.188509	-0.229422	-0.230335	-0.276878	-0.205513	-0.255677	-0.142535	-0.173888	-0.257598	-0.284927	-0.316031	-0.226497	-0.198961
-0.18688	-0.146372	-0.247047	-0.0994868	-0.165934	-0.0401378	-0.195744	0.000148036	-0.108742	-0.227271	-0.0918946	-0.142331	-0.309022	-0.179133	-0.24791	-0.199795	-0.233199	-0.310216	-0.168006	-0.314422	-0.317824	-0.293039	-0.263325	-0.195128	-0.253329	-0.171324	-0.0206222	-0.168184	-0.249066	-0.246497	-0.108275	-0.14166	-0.105756	-0.287396	-0.0535614	-0.116837	-0.125459	-0.16475	-0.144996	-0.188331	-0.178113	-0.147654	-0.255616	-0.15557	-0.0514736	-0.267264	-0.266923	-0.163182	-0.146952	-0.128781
-0.208087	-0.232688	-0.308178	-0.193947	-0.181048	-0.239039	-0.27016	-0.101099	-0.302698	-0.273917	-0.254972	-0.273249	-0.37763	-0.254544	-0.369869	-0.24766	-0.373183	-0.32502	-0.32812	-0.419037	-0.303982	-0.486906	-0.347096	-0.27703	-0.354939	-0.0969092	-0.267484	-0.254659	-0.322883	-0.246088	-0.198624	-0.0657704	-0.0441274	-0.31035	-0.0907637	-0.136636	-0.187094	-0.285181	-0.170632	-0.291299	-0.185656	-0.278559	-0.291392	-0.275246	-0.115774	-0.159423	-0.28126	-0.258079	-0.255447	-0.252654
-0.441432	-0.356611	-0.433213	-0.36008	-0.355956	-0.22171	-0.304987	-0.139974	-0.242106	-0.405345	-0.242799	-0.245692	-0.504584	-0.329067	-0.400751	-0.311903	-0.339599	-0.420974	-0.289823	-0.456078	-0.515655	-0.486038	-0.285067	-0.397708	-0.314153	-0.0527241	-0.246166	-0.449181	-0.299129	-0.255154	-0.185079	-0.100541	-0.0933267	-0.358018	-0.150313	-0.160445	-0.081026	-0.25663	-0.211919	-0.351155	-0.161078	-0.324237	-0.435259	-0.314328	-0.21243	-0.17752	-0.325271	-0.333051	-0.315956	-0.353099
-0.518855	-0.304719	-0.536555	-0.346683	-0.218579	-0.27425	-0.480175	-0.113182	-0.358269	-0.272117	-0.268392	-0.403109	-0.403311	-0.256883	-0.269726	-0.333685	-0.283769	-0.377056	-0.301221	-0.358936	-0.40211	-0.332254	-0.364771	-0.282677	-0.408026	-0.0582165	-0.0804975	-0.150196	-0.238989	-0.333468	-0.104954	-0.116541	-0.127053	-0.336996	-0.0277236	-0.0988596	-0.149612	-0.174702	-0.14081	-0.219854	-0.136138	-0.182409	-0.224638	-0.0930888	-0.0635492	-0.219914	-0.224472	-0.209927	-0.138425	-0.146898
-0.237263	-0.282805	-0.380872	-0.367528	-0.381494	-0.230866	-0.239667	-0.0595674	-0.26577	-0.26234	-0.213573	-0.303349	-0.349632	-0.254975	-0.219204	-0.223734	-0.319437	-0.408597	-0.34179	-0.338328	-0.406503	-0.504052	-0.324798	-0.219405	-0.272019	-0.0979114	-0.11239	-0.279062	-0.415537	-0.187868	-0.162267	-0.175632	-0.314006	-0.238968	-0.1294	-0.19636	-0.0329707	-0.247099	-0.205583	-0.311607	-0.152837	-0.249531	-0.323671	-0.232364	-0.154778	-0.0618538	-0.417128	-0.203169	-0.21637	-0.348596
-0.354994	-0.199832	-0.237003	-0.282508	-0.205999	-0.109349	-0.243754	-0.131716	-0.180316	-0.380594	-0.277167	-0.330184	-0.452401	-0.317711	-0.389747	-0.214403	-0.280633	-0.371227	-0.239201	-0.362285	-0.445604	-0.337024	-0.245929	-0.315782	-0.145435	-0.14328	-0.0827918	-0.35492	-0.291197	-0.38745	-0.254248	-0.197161	-0.371733	-0.281257	-0.221933	-0.137072	-0.0871226	-0.136457	-0.163255	-0.225558	-0.0762443	-0.234346	-0.178357	-0.156003	-0.163549	-0.13413	-0.302444	-0.148367	-0.134331	-0.212262
-0.356602	-0.315607	-0.380896	-0.44528	-0.45111	-0.299086	-0.395765	-0.14215	-0.279987	-0.305238	-0.338896	-0.382784	-0.614807	-0.306213	-0.424537	-0.247321	-0.294388	-0.414703	-0.255332	-0.302894	-0.418752	-0.457275	-0.397137	-0.401497	-0.251825	-0.114114	-0.171787	-0.255197	-0.232081	-0.269853	-0.111575	-0.121361	-0.140399	-0.323361	-0.0833985	-0.131072	-0.100998	-0.258174	-0.182575	-0.311871	-0.197169	-0.0742967	-0.150535	-0.140422	-0.0761415	-0.155568	-0.286143	-0.15448	-0.204604	-0.242037
-0.295099	-0.230249	-0.263464	-0.243432	-0.23755	-0.156933	-0.297536	-0.1067	-0.207644	-0.271618	-0.224974	-0.264495	-0.400841	-0.321989	-0.321985	-0.183319	-0.175765	-0.333476	-0.245627	-0.322035	-0.464811	-0.312269	-0.246066	-0.250177	-0.125737	-0.0973045	-0.176619	-0.406782	-0.291498	-0.257322	-0.208877	-0.116155	-0.17995	-0.498217	-0.217406	-0.161699	-0.0502596	-0.267815	-0.221712	-0.259167	-0.267146	-0.21958	-0.254116	-0.193834	-0.242226	-0.167899	-0.294338	-0.213939	-0.225568	-0.299325
-0.433211	-0.287193	-0.402887	-0.326849	-0.239895	-0.138409	-0.391197	-0.161789	-0.156025	-0.369925	-0.203692	-0.316953	-0.523084	-0.317707	-0.350705	-0.240345	-0.319174	-0.366728	-0.190424	-0.339443	-0.295236	-0.294144	-0.234628	-0.25302	-0.200582	-0.143247	0.0173003	-0.169559	-0.211783	-0.178903	-0.089746	-0.0144562	-0.107197	-0.0954356	-0.0951064	-0.0127201	0.0643253	-0.0643401	-0.0646598	-0.183496	-0.0642529	-0.0541091	-0.0927072	-0.0749163	0.0309943	0.103515	-0.0520885	-0.0827389	-0.0971282	-0.174801
-0.185259	-0.199592	-0.266552	-0.272889	-0.2604	-0.154637	-0.205385	-0.0535869	-0.206681	-0.32447	-0.203043	-0.199532	-0.440708	-0.182112	-0.366301	-0.188556	-0.232564	-0.246837	-0.205759	-0.251799	-0.272274	-0.23595	-0.183564	-0.211075	-0.157084	-0.0953771	-0.023601	-0.140562	-0.165392	-0.168917	-0.0747508	-0.0195646	-0.1276	-0.139714	-0.0254814	-0.00456371	-0.00519202	-0.0118239	-0.0880746	-0.140656	-0.090444	-0.049765	-0.160776	-0.130075	-0.0494509	-0.16595	-0.204723	-0.154461	-0.118296	-0.105685
-0.65973	-0.608176	-0.729209	-0.612531	-0.392513	-0.54503	-0.845743	-0.420135	-0.667743	-0.483729	-0.47127	-0.606587	-0.763601	-0.47155	-0.609953	-0.505163	-0.38397	-0.398788	-0.602198	-0.501498	-0.361202	-0.484247	-0.829168	-0.466578	-0.603943	-0.227994	-0.0110497	-0.171349	-0.441436	-0.0975501	-0.143777	-0.0162726	-0.380695	-0.454774	-0.0832689	-0.110786	-0.15978	-0.0853518	-0.287904	-0.23521	-0.388461	-0.0325844	-0.110606	-0.0639326	-0.153861	-0.337574	-0.0960258	-0.250367	-0.264039	-0.353994
-0.328403	-0.338098	-0.240142	-0.274554	-0.349114	-0.224914	-0.369519	-0.244962	-0.361087	-0.451712	-0.285514	-0.344808	-0.586182	-0.374012	-0.486806	-0.355931	-0.370889	-0.42541	-0.408263	-0.507744	-0.432208	-0.517579	-0.444088	-0.384998	-0.327119	-0.297612	-0.21217	-0.339216	-0.323862	-0.327709	-0.302171	-0.242269	-0.143718	-0.395648	-0.224991	-0.233946	-0.218676	-0.174242	-0.202256	-0.295254	-0.199714	-0.169845	-0.243174	-0.248243	-0.158457	-0.351226	-0.269189	-0.280849	-0.230275	-0.294598
-0.434003	-0.411972	-0.60523	-0.325628	-0.425442	-0.286153	-0.418219	-0.247285	-0.298727	-0.547108	-0.291074	-0.432634	-0.571903	-0.408267	-0.489066	-0.389814	-0.392009	-0.491489	-0.403341	-0.439476	-0.486047	-0.476761	-0.406856	-0.429363	-0.424323	-0.269917	-0.189312	-0.317878	-0.219531	-0.292479	-0.203416	-0.170106	-0.250896	-0.231421	-0.113749	-0.112672	-0.148439	-0.111887	-0.113937	-0.248068	-0.0948819	-0.271173	-0.175592	-0.281936	-0.0808813	-0.430843	-0.274454	-0.190756	-0.166095	-0.292508
-0.398966	-0.211245	-0.268623	-0.363836	-0.291217	-0.263108	-0.453211	-0.225927	-0.304712	-0.361315	-0.159358	-0.286943	-0.562726	-0.339725	-0.441291	-0.32989	-0.387557	-0.341358	-0.336841	-0.396042	-0.350605	-0.32647	-0.428314	-0.28071	-0.291324	-0.0959906	-0.0814426	-0.184211	-0.253178	-0.18784	-0.122967	-0.0112452	-0.188136	-0.206622	-0.0473967	-0.0674425	-0.0448184	-0.168439	-0.136224	-0.190343	-0.157195	-0.139217	-0.179766	-0.159258	-0.165941	-0.0664382	-0.136641	-0.215081	-0.173406	-0.269217
-0.397322	-0.300043	-0.39181	-0.209888	-0.32938	-0.151923	-0.414609	-0.142883	-0.210076	-0.388901	-0.408096	-0.250109	-0.401403	-0.334603	-0.337269	-0.230104	-0.274718	-0.442477	-0.329789	-0.453201	-0.281613	-0.367963	-0.480811	-0.301955	-0.301601	-0.032781	-0.0903116	-0.167646	-0.235827	-0.142269	-0.0762905	-0.0339618	-0.0972608	-0.128647	0.0277763	-0.126448	0.0358261	-0.13934	-0.0982067	-0.146834	-0.0743254	-0.103992	-0.176417	-0.117966	-0.134566	0.000313218	-0.195346	-0.118242	-0.129974	-0.18811
-0.380336	-0.39363	-0.43558	-0.379585	-0.353598	-0.250979	-0.343887	-0.253563	-0.396655	-0.515053	-0.338753	-0.368935	-0.605532	-0.300107	-0.488496	-0.308546	-0.343632	-0.368896	-0.276582	-0.54586	-0.520451	-0.446033	-0.272354	-0.325749	-0.298771	-0.22691	-0.146003	-0.28519	-0.311823	-0.351106	-0.171986	-0.275506	-0.153409	-0.140453	-0.227128	-0.152717	-0.0778684	-0.132795	-0.144464	-0.266936	-0.266897	-0.218065	-0.359872	-0.231879	-0.184401	-0.243652	-0.381908	-0.249665	-0.227864	-0.219802
-0.337059	-0.257014	-0.3387	-0.282472	-0.290119	-0.176238	-0.290259	-0.129837	-0.3416	-0.433143	-0.287054	-0.28851	-0.492262	-0.269996	-0.32391	-0.300459	-0.265278	-0.342933	-0.281524	-0.487832	-0.295103	-0.361138	-0.318234	-0.251305	-0.27005	-0.120857	-0.171579	-0.26297	-0.391384	-0.296002	-0.14909	-0.112702	-0.338427	-0.312418	-0.150585	-0.102695	-0.048117	-0.111299	-0.163132	-0.252629	-0.136268	-0.240195	-0.199991	-0.222636	-0.0960839	-0.0817396	-0.306717	-0.18287	-0.255915	-0.27013
-0.202331	-0.295201	-0.261995	-0.35938	-0.200965	-0.317504	-0.173038	-0.146179	-0.0676769	-0.23468	-0.196277	-0.274219	-0.41176	-0.181124	-0.287316	-0.194214	-0.187287	-0.248115	-0.192881	-0.299812	-0.310219	-0.169161	-0.286888	-0.30461	-0.206227	-0.184956	-0.294254	-0.132622	-0.141509	-0.263124	-0.103638	-0.138035	-0.312567	-0.340121	-0.178118	-0.129159	-0.225749	-0.281393	-0.164541	-0.125703	-0.207209	-0.0954801	-0.152831	-0.111248	-0.116012	-0.156917	-0.214469	-0.0808906	-0.194205	-0.174495
-0.215086	-0.293928	-0.449036	-0.255888	-0.175408	-0.328038	-0.30158	-0.191988	-0.15725	-0.201482	-0.297845	-0.281502	-0.271751	-0.101563	-0.286599	-0.14571	-0.2676	-0.23474	-0.114592	-0.294481	-0.278538	-0.151984	-0.14897	-0.291815	-0.184913	-0.125367	-0.117187	-0.150486	-0.0593855	-0.218364	-0.12508	-0.11652	-0.18055	-0.243408	-0.129879	-0.125825	-0.14845	-0.160705	-0.13568	-0.134232	-0.0987675	-0.129632	-0.164124	-0.0614105	-0.0341982	-0.0776395	-0.118641	-0.148689	-0.116998	-0.124735
-0.153325	-0.0734643	-0.188098	-0.112794	-0.134828	-0.218887	-0.131339	-0.108526	0.00045766	-0.142523	-0.139527	-0.0664289	-0.117016	-0.0645739	-0.154603	-0.0827168	-0.195301	-0.0938628	-0.0883648	-0.136109	-0.145209	-0.0377012	-0.159419	-0.095355	-0.0721025	-0.0434222	-0.134556	-0.0691836	-0.11301	-0.223692	-0.0570063	-0.0417412	-0.144562	-0.173868	-0.0348664	-0.0710812	-0.0889651	-0.169412	-0.0432586	-0.098774	-0.0675235	0.055603	-0.0359344	0.0205564	-0.0325424	-0.020337	-0.119453	0.0150674	-0.0907893	-0.100532
-0.265713	-0.247417	-0.312155	-0.369806	-0.239518	-0.225395	-0.33579	-0.26186	-0.169214	-0.300571	-0.158442	-0.213822	-0.303887	-0.221661	-0.328218	-0.238931	-0.272698	-0.346483	-0.203636	-0.429533	-0.366756	-0.232977	-0.438236	-0.297545	-0.1222	-0.135599	-0.185548	-0.170142	-0.120209	-0.235384	-0.122128	-0.076308	-0.316581	-0.344878	-0.140921	-0.0568049	-0.145106	-0.204599	-0.13465	-0.169693	-0.0937958	0.0566404	-0.0670094	-0.117651	-0.119568	-0.0271747	-0.0815615	-0.124199	-0.0734916	-0.0886424
-0.31314	-0.291659	-0.382959	-0.281882	-0.2939	-0.409962	-0.295413	-0.270862	-0.249863	-0.37489	-0.350543	-0.334542	-0.300588	-0.274484	-0.406348	-0.169943	-0.26159	-0.253566	-0.230859	-0.243397	-0.292432	-0.165343	-0.263019	-0.284407	-0.254155	-0.167234	-0.227762	-0.208554	-0.21333	-0.249775	-0.218788	-0.178649	-0.267793	-0.316975	-0.206948	-0.142096	-0.148817	-0.329836	-0.10943	-0.226668	-0.161818	-0.0925164	-0.169182	-0.208745	-0.165215	-0.143604	-0.181843	-0.188987	-0.254865	-0.156514
-0.25835	-0.202273	-0.264476	-0.211194	-0.168781	-0.245989	-0.217316	-0.175182	-0.183213	-0.210279	-0.173663	-0.159098	-0.423582	-0.124935	-0.18473	-0.117052	-0.195732	-0.283265	-0.161152	-0.329436	-0.192703	-0.0933727	-0.194711	-0.172586	-0.125904	-0.0693414	-0.216468	-0.0531693	-0.0581243	-0.165082	-0.137491	-0.0914791	-0.152334	-0.246445	-0.167009	-0.0733236	-0.153567	-0.196782	-0.0469363	-0.172584	-0.0163054	0.0133313	-0.069835	-0.0467388	-0.0884449	0.08212	-0.168541	-0.0796473	-0.124006	-0.234884
-0.330937	-0.292524	-0.310036	-0.32726	-0.271622	-0.334177	-0.473037	-0.326799	-0.315839	-0.320955	-0.362148	-0.262555	-0.464691	-0.230999	-0.378943	-0.243965	-0.388131	-0.346984	-0.265491	-0.347731	-0.362506	-0.263248	-0.384764	-0.297308	-0.215866	-0.224161	-0.331903	-0.201203	-0.106475	-0.265868	-0.132578	-0.12832	-0.287604	-0.29874	-0.170033	-0.13986	-0.15521	-0.183095	-0.117266	-0.201799	-0.104076	-0.0421417	-0.123899	-0.169877	-0.149735	-0.0948507	-0.23362	-0.160273	-0.199507	-0.263078
-0.335371	-0.157635	-0.249322	-0.293295	-0.208642	-0.21549	-0.254839	-0.16379	-0.0756301	-0.209017	-0.197051	-0.184829	-0.364289	-0.196787	-0.238072	-0.161	-0.228974	-0.25194	-0.215241	-0.240849	-0.284269	-0.106787	-0.359613	-0.275743	-0.221925	-0.201376	-0.300027	-0.259878	-0.260086	-0.324142	-0.0783603	-0.0233	-0.332142	-0.35703	-0.134649	-0.149862	-0.175028	-0.225734	-0.154741	-0.18756	-0.235321	-0.0495877	-0.15565	-0.146362	-0.0847551	-0.127528	-0.242627	-0.180098	-0.183106	-0.220192
-0.324251	-0.150628	-0.18045	-0.170161	-0.255773	-0.285571	-0.184237	-0.183866	-0.164915	-0.18477	-0.25771	-0.192207	-0.408686	-0.161581	-0.187602	-0.106583	-0.258764	-0.267741	-0.174494	-0.205171	-0.27796	-0.142764	-0.237778	-0.212802	-0.200811	-0.193619	-0.251741	-0.188422	-0.177235	-0.38628	-0.15777	-0.0929532	-0.347889	-0.267146	-0.123122	-0.150456	-0.160006	-0.299722	-0.216971	-0.247996	-0.189743	0.00156187	-0.101337	-0.0867882	-0.114285	-0.0464051	-0.197907	-0.0227143	-0.182494	-0.24123
-0.322215	-0.278963	-0.369289	-0.403014	-0.297619	-0.357611	-0.333715	-0.245375	-0.22862	-0.307988	-0.347191	-0.229354	-0.427353	-0.36209	-0.428462	-0.210661	-0.441107	-0.406204	-0.265415	-0.396586	-0.337561	-0.330802	-0.441564	-0.314463	-0.264581	-0.151703	-0.312999	-0.259126	-0.190526	-0.238617	-0.134573	-0.145995	-0.2749	-0.308413	-0.139511	-0.200501	-0.253998	-0.215329	-0.212375	-0.287118	-0.217339	-0.0954846	-0.189646	-0.247639	-0.141754	-0.147352	-0.230688	-0.114272	-0.328342	-0.257097
-0.439039	-0.264065	-0.252307	-0.381035	-0.252114	-0.347702	-0.417785	-0.259712	-0.273675	-0.308998	-0.372926	-0.239085	-0.449278	-0.241659	-0.329107	-0.171547	-0.374126	-0.340778	-0.291643	-0.337037	-0.251955	-0.271498	-0.463942	-0.315998	-0.327171	-0.131856	-0.323553	-0.197328	-0.22954	-0.322856	-0.148801	-0.177448	-0.254761	-0.309781	-0.14315	-0.166175	-0.189336	-0.285683	-0.167214	-0.237834	-0.161666	-0.000478879	-0.213039	-0.234806	-0.174845	-0.0986652	-0.324738	-0.188671	-0.250222	-0.181336
-0.398983	-0.343901	-0.435193	-0.359851	-0.248717	-0.376491	-0.369232	-0.318641	-0.287671	-0.278073	-0.223571	-0.335269	-0.388104	-0.253126	-0.36856	-0.245823	-0.460414	-0.363996	-0.25415	-0.37497	-0.388477	-0.268057	-0.327746	-0.292047	-0.275524	-0.246469	-0.292835	-0.327747	-0.263048	-0.471948	-0.197538	-0.153062	-0.308048	-0.262146	-0.223225	-0.244789	-0.313954	-0.29767	-0.239846	-0.340646	-0.161502	-0.110922	-0.302158	-0.287432	-0.237144	-0.234099	-0.272745	-0.264961	-0.282958	-0.242006
-0.414932	-0.174107	-0.113427	-0.352595	-0.204542	-0.297253	-0.3367	-0.265542	-0.124178	-0.171693	-0.298998	-0.0832688	-0.33523	-0.110611	-0.189986	-0.125729	-0.291795	-0.215995	-0.183453	-0.175468	-0.131468	-0.153237	-0.296193	-0.124573	-0.076761	-0.0697329	-0.154385	-0.141815	-0.0311334	-0.205639	-0.0696333	0.0306501	-0.134388	-0.166487	-0.0919218	-0.0406662	0.00311368	-0.078611	0.00822219	-0.185755	-0.0257628	0.0480701	-0.0963725	-0.153074	-0.00545693	0.0479416	-0.0347521	-0.0762726	-0.0689566	-0.205244
-0.313237	-0.154356	-0.203799	-0.30737	-0.212517	-0.38618	-0.290207	-0.0989728	-0.207245	-0.186251	-0.30119	-0.115708	-0.471652	-0.24734	-0.328534	-0.1953	-0.32782	-0.258144	-0.195348	-0.272719	-0.201864	-0.215658	-0.354469	-0.265727	-0.265537	-0.0304725	-0.231084	-0.128103	-0.199089	-0.264455	-0.0916631	-0.140036	-0.252721	-0.280002	-0.0515121	-0.0817275	-0.109113	-0.267606	-0.0387725	-0.154689	-0.0766108	0.0465303	-0.0900703	-0.075171	-0.0408291	-0.0111854	-0.224228	-0.0816912	-0.125429	-0.0759317
-0.428869	-0.388034	-0.558474	-0.372297	-0.281717	-0.483998	-0.284513	-0.434435	-0.362958	-0.509881	-0.353158	-0.266099	-0.453083	-0.336974	-0.400293	-0.311116	-0.38889	-0.341301	-0.378592	-0.423924	-0.343671	-0.33534	-0.312393	-0.310412	-0.320103	-0.199829	-0.285166	-0.27657	-0.190301	-0.286264	-0.213885	-0.146758	-0.161002	-0.212294	-0.175335	-0.137624	-0.248657	-0.317134	-0.160491	-0.346806	-0.0984705	-0.130991	-0.232338	-0.231319	-0.224097	-0.208683	-0.235592	-0.206511	-0.342261	-0.163746
-0.370294	-0.157398	-0.18884	-0.277315	-0.247873	-0.187225	-0.170937	-0.185415	-0.159867	-0.307827	-0.308475	-0.146887	-0.298643	-0.217471	-0.24133	-0.186089	-0.160955	-0.0503321	-0.234589	-0.155184	-0.0759165	-0.10508	-0.308556	-0.186144	-0.134472	-0.0779386	-0.427746	-0.103256	-0.0815617	-0.140164	-0.0651826	-0.158012	-0.166367	-0.172082	-0.0788723	-0.0551004	-0.15144	-0.335042	-0.152943	-0.199581	-0.131066	0.0113828	-0.0974225	0.0143172	-0.108635	-0.0596319	-0.133183	-0.0596225	-0.23581	-0.108525
-0.488596	-0.219243	-0.34045	-0.284785	-0.25316	-0.259324	-0.365132	-0.267372	-0.352018	-0.237642	-0.299885	-0.218269	-0.472195	-0.23894	-0.337387	-0.138148	-0.255525	-0.312503	-0.275969	-0.281447	-0.24634	-0.227776	-0.426809	-0.327588	-0.275874	-0.0315393	-0.26886	-0.105736	-0.225398	-0.168088	-0.123887	-0.0714328	-0.317322	-0.270199	-0.229919	-0.115425	-0.156384	-0.330191	-0.120282	-0.188653	-0.173237	-0.0199653	-0.0921977	-0.0327242	-0.134587	0.0426085	-0.181592	-0.138659	-0.128466	-0.17314
-0.282802	-0.117152	-0.1564	-0.24483	-0.115661	-0.128768	-0.152612	-0.161827	-0.00396942	-0.121816	-0.141647	-0.0260278	-0.226812	-0.166309	-0.208489	-0.128488	-0.220167	-0.202415	-0.0892832	-0.166126	-0.0788913	-0.11779	-0.157238	-0.0742943	-0.129843	-0.114369	-0.118879	-0.109789	-0.128082	-0.198511	-0.124421	-0.0714914	-0.128426	-0.196689	-0.0915312	-0.0703779	-0.0795013	-0.156754	-0.00773952	-0.11066	-0.123694	-0.0245982	-0.121589	-0.115121	-0.0745192	-0.00771797	-0.147676	-0.0699269	-0.102447	0.0205187
-0.161488	-0.157609	-0.272951	-0.180194	-0.0803179	-0.30871	-0.117189	-0.0564258	-0.171172	-0.205458	-0.146504	-0.111346	-0.17234	-0.151737	-0.225889	-0.109737	-0.252173	-0.195416	-0.106645	-0.194344	-0.119303	-0.153896	-0.207686	-0.20332	-0.167302	-0.208542	-0.130852	-0.205246	-0.168412	-0.244639	-0.24564	-0.255005	-0.272263	-0.180837	-0.196175	-0.227567	-0.225202	-0.274981	-0.13951	-0.194801	-0.140915	-0.0515638	-0.308386	-0.186166	-0.136405	-0.105121	-0.138658	-0.179131	-0.230629	-0.118936
-0.37049	-0.178921	-0.245223	-0.299555	-0.183475	-0.253517	-0.0935833	-0.154702	-0.342495	-0.171569	-0.200672	-0.493071	-0.480134	-0.221595	-0.491205	-0.342426	-0.355925	-0.426665	-0.331099	-0.343372	-0.47728	-0.389512	-0.348893	-0.271173	-0.495434	-0.632206	-0.407064	-0.344615	-0.372033	-0.37091	-0.455581	-0.563073	-0.944748	-0.361882	-0.71622	-0.540547	-0.694312	-0.390451	-0.361283	-0.83387	-0.531332	-0.166364	-0.332592	-0.573945	-0.510882	-0.918881	-0.46979	-0.467044	-0.707766	-0.529856
-0.279953	-0.197609	-0.407539	-0.269197	-0.276174	-0.367097	-0.189518	-0.167285	-0.311862	-0.252251	-0.208148	-0.222924	-0.356615	-0.241181	-0.343518	-0.191656	-0.418946	-0.306741	-0.265988	-0.386948	-0.39542	-0.307032	-0.214732	-0.306337	-0.234261	-0.0605478	-0.119197	-0.11381	-0.081071	-0.155911	-0.133744	-0.0590916	-0.243874	-0.267019	-0.135025	-0.111249	-0.19578	-0.162438	-0.119231	-0.175607	-0.041849	-0.0870157	-0.184581	-0.210695	-0.112335	-0.0278129	-0.103349	-0.201726	-0.178981	-0.154991
-0.284598	-0.191562	-0.239864	-0.073247	-0.164888	-0.215581	-0.130822	-0.144437	-0.0573419	-0.313234	-0.163892	-0.0858754	-0.363107	-0.187276	-0.15563	-0.00627097	-0.180286	-0.153949	-0.177381	-0.162062	-0.223886	-0.170948	-0.129589	-0.279924	-0.131423	-0.108101	-0.164976	-0.148066	-0.0463086	-0.0811059	-0.141671	-0.0981358	-0.271788	-0.172576	-0.118114	-0.101768	-0.0523317	-0.173729	-0.0752968	-0.135924	-0.0619725	-0.101721	-0.0770105	-0.0283604	-0.0103561	-0.013213	-0.174338	-0.0633151	-0.0799689	-0.121451
-0.287794	-0.186558	-0.315647	-0.251724	-0.275778	-0.310958	-0.273552	-0.177343	-0.178868	-0.268132	-0.254887	-0.114182	-0.362104	-0.180757	-0.232274	-0.0341053	-0.29549	-0.215035	-0.199677	-0.235337	-0.191152	-0.208673	-0.25008	-0.16157	-0.171015	-0.0949906	-0.106368	-0.140096	-0.105253	-0.121441	-0.0961043	-0.0585831	-0.176178	-0.195994	-0.0828553	-0.0836824	-0.0496522	-0.141036	-0.0683923	-0.191738	-0.0514211	0.0193121	-0.101833	-0.0841615	0.0168336	0.0199431	-0.166001	0.0470911	-0.111612	-0.145923
-0.175412	-0.216425	-0.364795	-0.203266	-0.256929	-0.282535	-0.403933	-0.23856	-0.0840096	-0.30909	-0.227675	-0.05434	-0.359897	-0.221642	-0.187951	-0.125343	-0.271849	-0.0860142	-0.214144	-0.236926	-0.212797	-0.178539	-0.227875	-0.142177	-0.153283	-0.14044	-0.192032	-0.143853	-0.15137	-0.167836	-0.0622216	-0.024525	-0.019476	-0.206907	-0.0720159	-0.0416953	-0.0523187	-0.0384916	-0.0374509	-0.0683859	0.00948018	0.0848609	-0.0483267	-0.0802409	0.0109156	0.023969	-0.168866	0.0551027	-0.109154	-0.0467486
-0.436784	-0.113059	-0.221775	-0.112573	-0.198122	-0.124922	-0.269146	-0.162625	-0.00695036	-0.161883	-0.179288	-0.0569313	-0.346406	-0.205448	-0.180526	-0.0890364	-0.227096	-0.148284	-0.2108	-0.116266	-0.0995225	-0.122826	-0.309541	-0.15014	-0.117877	-0.111644	-0.160182	-0.175087	-0.0989481	-0.185547	-0.0201759	-0.0272213	-0.122362	-0.257137	-0.0784918	-0.0617064	-0.0436398	-0.133474	-0.0874499	-0.102861	-0.119346	-0.0259404	-0.0678261	-0.0873411	-0.0421337	0.0505719	-0.128429	-0.0763774	-0.113232	-0.0659563
-0.298765	-0.233108	-0.215796	-0.166481	-0.114319	-0.0635303	-0.159876	-0.0606444	-0.163175	-0.185401	-0.239725	-0.207252	-0.289367	-0.211157	-0.145945	-0.161317	-0.21759	-0.225104	-0.159744	-0.361498	-0.30446	-0.171234	-0.189694	-0.196124	-0.163609	-0.198386	-0.239955	-0.211346	-0.304441	-0.371635	-0.269619	-0.270634	-0.143089	-0.302272	-0.365565	-0.226712	-0.183634	-0.28217	-0.26757	-0.275621	-0.282055	-0.275095	-0.262063	-0.202587	-0.200309	-0.165176	-0.229695	-0.323213	-0.2849	-0.322557
-0.215471	-0.139947	-0.248481	-0.183562	-0.0562165	-0.129061	-0.188508	-0.0984346	-0.218466	-0.22909	-0.267148	-0.185849	-0.311709	-0.192439	-0.115129	-0.131522	-0.203119	-0.245563	-0.0953055	-0.234388	-0.336936	-0.122061	-0.350428	-0.276385	-0.19143	-0.207947	-0.274929	-0.229045	-0.213929	-0.40888	-0.212085	-0.137622	-0.00759278	-0.329875	-0.35202	-0.15209	-0.180066	-0.305383	-0.19935	-0.16577	-0.154531	-0.219109	-0.165606	-0.392462	-0.193632	-0.120838	-0.159401	-0.194123	-0.212079	-0.304743
-0.176058	-0.187966	-0.12809	-0.0949332	-0.0240447	-0.102243	-0.147303	-0.0709952	-0.137172	-0.12234	-0.168259	-0.149976	-0.17219	-0.188958	-0.0448307	-0.0971939	-0.145629	-0.150399	-0.0699071	-0.186598	-0.167887	-0.0674489	-0.174955	-0.189352	-0.0858543	-0.0820961	-0.176162	-0.151552	-0.118422	-0.234505	-0.126911	-0.0722663	-0.0358139	-0.233147	-0.273626	-0.0771474	-0.073842	-0.133946	-0.0942639	-0.103306	-0.152207	-0.142807	-0.102079	-0.175068	-0.0882117	-0.0910612	-0.0957745	-0.0618622	-0.0934763	-0.153501
-0.266407	-0.288254	-0.376118	-0.123448	-0.0333621	-0.12755	-0.175337	-0.146961	-0.270319	-0.204441	-0.107751	-0.219702	-0.263728	-0.186325	-0.0993339	-0.147219	-0.220349	-0.143461	-0.131296	-0.246691	-0.183088	-0.134058	-0.259186	-0.248709	-0.215029	-0.122749	-0.188469	-0.270448	-0.248379	-0.338698	-0.236715	-0.0925646	-0.100228	-0.328487	-0.132046	-0.174924	-0.149262	-0.142284	-0.224092	-0.153068	-0.234837	-0.327125	-0.206747	-0.268477	-0.227572	-0.393646	-0.190786	-0.224904	-0.252074	-0.238848
-0.357377	-0.216759	-0.299706	-0.238751	-0.188325	-0.174825	-0.26012	-0.158276	-0.307634	-0.179229	-0.282683	-0.269815	-0.233671	-0.252475	-0.131989	-0.257429	-0.221649	-0.26489	-0.184672	-0.292812	-0.287653	-0.20119	-0.276085	-0.240465	-0.229828	-0.138641	-0.132813	-0.141517	-0.131441	-0.261625	-0.111697	-0.0982701	0.0403641	-0.204853	-0.251203	-0.0981046	-0.0589684	-0.178179	-0.148959	-0.186148	-0.117013	-0.167226	-0.195749	-0.18456	-0.104146	-0.102597	-0.127671	-0.128886	-0.194019	-0.185167
-0.407615	-0.417324	-0.518748	-0.230202	-0.344126	-0.427073	-0.331299	-0.309259	-0.45174	-0.201555	-0.231443	-0.363494	-0.32502	-0.368424	-0.271843	-0.383482	-0.2254	-0.299486	-0.215741	-0.355019	-0.429655	-0.324241	-0.354008	-0.326308	-0.397615	-0.383919	-0.297951	-0.401945	-0.444042	-0.586201	-0.331385	-0.311934	-0.281642	-0.406045	-0.449987	-0.282347	-0.313511	-0.321535	-0.473343	-0.432513	-0.327505	-0.361029	-0.456783	-0.413291	-0.360781	-0.44356	-0.32718	-0.368929	-0.427553	-0.465056
-0.336437	-0.252156	-0.282925	-0.208443	-0.135073	-0.159389	-0.225884	-0.117216	-0.217178	-0.188316	-0.244586	-0.193344	-0.348166	-0.21977	-0.182937	-0.186436	-0.192373	-0.24803	-0.147341	-0.224382	-0.270474	-0.187948	-0.30297	-0.250999	-0.20512	-0.398965	-0.420296	-0.394191	-0.449042	-0.428534	-0.307958	-0.251345	-0.283469	-0.479664	-0.372614	-0.344605	-0.244522	-0.330777	-0.272445	-0.26254	-0.377912	-0.368319	-0.359651	-0.428033	-0.243767	-0.3572	-0.410973	-0.392041	-0.366278	-0.380004
-0.374029	-0.317204	-0.395233	-0.251386	-0.155868	-0.181751	-0.36947	-0.18368	-0.241282	-0.276136	-0.302793	-0.241522	-0.367517	-0.339302	-0.223365	-0.291006	-0.266859	-0.35	-0.201195	-0.3601	-0.368795	-0.200794	-0.355788	-0.316798	-0.283914	-0.208273	-0.253486	-0.252155	-0.359811	-0.415917	-0.230341	-0.157713	-0.217258	-0.457185	-0.298971	-0.254603	-0.210082	-0.230045	-0.266211	-0.271151	-0.352415	-0.292386	-0.33175	-0.341957	-0.226012	-0.316445	-0.279141	-0.368492	-0.359617	-0.345504
-0.247852	-0.277344	-0.338064	-0.182377	-0.186068	-0.253684	-0.392318	-0.201979	-0.307118	-0.305797	-0.414113	-0.309837	-0.387451	-0.332186	-0.227139	-0.231706	-0.302586	-0.330592	-0.196761	-0.307152	-0.384507	-0.190185	-0.361928	-0.26274	-0.199053	-0.17277	-0.173097	-0.234361	-0.284475	-0.347655	-0.18617	-0.136125	-0.187143	-0.330272	-0.27078	-0.140932	-0.171767	-0.186538	-0.148042	-0.232126	-0.169883	-0.248606	-0.234305	-0.237687	-0.20974	-0.13656	-0.242784	-0.150609	-0.223083	-0.200899
-0.428586	-0.231429	-0.309208	-0.168138	-0.155427	-0.142647	-0.382876	-0.223957	-0.244322	-0.277236	-0.280447	-0.279188	-0.365474	-0.262849	-0.284297	-0.255888	-0.20901	-0.29153	-0.177271	-0.204914	-0.443135	-0.255015	-0.309183	-0.280613	-0.238909	-0.309095	-0.19192	-0.28574	-0.210188	-0.496378	-0.23281	-0.155597	-0.183729	-0.292559	-0.249102	-0.245759	-0.142258	-0.204953	-0.20813	-0.17013	-0.266296	-0.243337	-0.332302	-0.208739	-0.233873	-0.276086	-0.263748	-0.232601	-0.241555	-0.258658
-0.354124	-0.315214	-0.387841	-0.40467	-0.158445	-0.332517	-0.438437	-0.200363	-0.28527	-0.237383	-0.281691	-0.223801	-0.40808	-0.327343	-0.155882	-0.294778	-0.32429	-0.352256	-0.222565	-0.319463	-0.425684	-0.196446	-0.521309	-0.335662	-0.432574	-0.192127	-0.174314	-0.267417	-0.229302	-0.364324	-0.193987	-0.0420678	0.0231591	-0.281977	-0.246537	-0.153632	-0.0629036	-0.281518	-0.202265	-0.238969	-0.252324	-0.24053	-0.255581	-0.282183	-0.127373	-0.169454	-0.229395	-0.21275	-0.253967	-0.25893
-0.256027	-0.208188	-0.221297	-0.217676	-0.0715209	-0.160879	-0.304738	-0.0710243	-0.0691701	-0.234659	-0.179056	-0.116338	-0.186624	-0.245122	-0.129684	-0.227068	-0.199874	-0.147685	-0.115182	-0.127704	-0.201412	-0.0898466	-0.432817	-0.222465	-0.303766	-0.123575	-0.127605	-0.201584	-0.188275	-0.332588	-0.216534	-0.0437505	-0.0636271	-0.259639	-0.135965	-0.11541	0.0389373	-0.0879926	-0.0678454	-0.0203664	-0.0934043	-0.109823	-0.109169	-0.200663	-0.0937126	-0.14884	-0.166925	-0.183995	-0.245318	-0.116117
-0.2375	-0.225127	-0.367736	-0.19661	-0.141846	-0.197889	-0.275354	-0.186563	-0.275329	-0.206795	-0.275466	-0.33087	-0.160566	-0.338105	-0.211256	-0.324152	-0.21858	-0.295022	-0.144899	-0.228054	-0.449833	-0.136532	-0.268095	-0.294966	-0.224853	-0.325219	-0.164376	-0.258936	-0.161226	-0.277904	-0.216947	-0.113822	-0.0993093	-0.2434	-0.315369	-0.221873	-0.138479	-0.175908	-0.217802	-0.242416	-0.204873	-0.22471	-0.229146	-0.231975	-0.16161	-0.169936	-0.125905	-0.171844	-0.257604	-0.297555
-0.456809	-0.260983	-0.241264	-0.177149	-0.0817493	-0.148144	-0.112019	-0.100831	-0.10618	-0.102914	-0.0820638	-0.145259	-0.198601	-0.22282	-0.0675719	-0.191948	-0.205786	-0.219683	-0.162678	-0.189158	-0.192749	-0.103952	-0.255049	-0.196409	-0.124921	-0.227169	-0.275894	-0.309899	-0.234985	-0.24721	-0.132704	-0.0456387	-0.0663277	-0.308759	-0.0902875	-0.0375778	-0.0195794	-0.12366	-0.0619102	-0.0781259	-0.12065	-0.113005	-0.147209	-0.158274	-0.129375	-0.0874043	-0.0380423	-0.0918674	-0.100952	-0.18506
-0.403675	-0.370121	-0.265927	-0.249826	-0.196758	-0.212762	-0.274844	-0.145762	-0.142224	-0.160535	-0.152859	-0.22462	-0.279725	-0.26501	-0.183482	-0.269885	-0.15984	-0.213525	-0.198113	-0.274639	-0.22887	-0.171924	-0.282379	-0.303333	-0.211344	-0.120497	-0.146444	-0.2656	-0.208927	-0.291138	-0.0997848	-0.0360772	0.013461	-0.234486	-0.13612	-0.113038	-0.0645394	-0.0919255	-0.157593	-0.195832	-0.139948	-0.17156	-0.195561	-0.235326	-0.0943564	-0.0849959	-0.0994066	-0.19562	-0.180254	-0.172716
-0.224568	-0.157494	-0.17183	-0.30773	-0.258902	-0.0474282	-0.328433	-0.137301	-0.243146	-0.12122	-0.287615	-0.173192	-0.33285	-0.22819	-0.0890417	-0.233674	-0.235079	-0.24189	-0.149912	-0.242225	-0.313188	-0.243588	-0.325502	-0.259131	-0.173294	-0.0353192	-0.0661503	-0.0727014	-0.101159	-0.13433	0.0107939	0.00679886	0.0716713	0.0358214	-0.0277357	0.019845	0.0481039	-0.0925332	-0.0899555	-0.105545	-0.0389228	-0.0128007	-0.0508082	-0.0370868	-0.0448444	-0.0143098	-0.0584358	-0.0168957	-0.0621027	-0.0556178
-0.351316	-0.231865	-0.343549	-0.342514	-0.132214	-0.229759	-0.343075	-0.209495	-0.20374	-0.222923	-0.280458	-0.190948	-0.258059	-0.289201	-0.15622	-0.2277	-0.254958	-0.299903	-0.159069	-0.204519	-0.307234	-0.157791	-0.385128	-0.305472	-0.245357	-0.122738	-0.090726	-0.157949	-0.122389	-0.213057	-0.101133	-0.0235904	0.0681016	-0.099516	-0.0743445	-0.0473876	0.00133855	-0.0475017	0.0095442	-0.0757394	-0.112549	-0.133117	-0.126346	-0.0913587	0.00451278	-0.0654171	-0.0369314	-0.0942531	-0.0559136	-0.144344
-0.17895	-0.155377	-0.284028	-0.193261	-0.117642	-0.23237	-0.404839	-0.134504	-0.122853	-0.172737	-0.186275	-0.132282	-0.272396	-0.157534	-0.14297	-0.0573798	-0.108406	-0.325952	-0.0407609	-0.176388	-0.336483	-0.134161	-0.233479	-0.265951	-0.236844	-0.0569501	-0.150365	-0.288763	-0.299473	-0.358693	-0.15498	-0.0583691	-0.305332	-0.378782	-0.172469	-0.153531	-0.143368	-0.186399	-0.193281	-0.134134	-0.229355	-0.226529	-0.20629	-0.179096	-0.168969	-0.142284	-0.183841	-0.163224	-0.218783	-0.12534
-0.351191	-0.149684	-0.30936	-0.209249	-0.162621	-0.0918113	-0.195367	-0.103024	-0.0782579	-0.217886	-0.205197	-0.198374	-0.202845	-0.140835	-0.139587	-0.183	-0.203075	-0.182352	-0.0813253	-0.113928	-0.177112	-0.0800969	-0.251512	-0.230042	-0.131196	-0.174768	-0.0941565	-0.111845	-0.224403	-0.255196	-0.16003	-0.0984655	-0.168776	-0.189033	-0.287381	-0.0507312	-0.102938	-0.0288541	-0.00799026	-0.0995118	-0.0543555	-0.144624	-0.0288293	-0.170521	0.031107	0.0242393	-0.0614285	-0.116633	-0.125567	-0.0591804
-0.188401	-0.19344	-0.274761	-0.234385	-0.15894	-0.201822	-0.229318	-0.143321	-0.252159	-0.173351	-0.153722	-0.280764	-0.228385	-0.194887	-0.129004	-0.188164	-0.190397	-0.249113	-0.122633	-0.157342	-0.22487	-0.0983851	-0.285254	-0.340392	-0.272465	-0.109559	-0.102997	-0.153786	-0.0786937	-0.155396	-0.135983	-0.0951877	-0.00785908	-0.142036	-0.194427	-0.100769	-0.0390607	-0.124521	-0.165504	-0.162677	-0.13696	-0.159458	-0.214294	-0.22187	-0.0992823	-0.078039	-0.0652651	-0.10631	-0.173551	-0.196145
-0.287529	-0.32996	-0.574915	-0.256864	-0.23211	-0.368024	-0.372471	-0.310137	-0.261441	-0.461813	-0.325338	-0.257503	-0.332449	-0.344391	-0.251768	-0.271083	-0.394195	-0.447908	-0.266554	-0.313804	-0.404832	-0.249547	-0.341599	-0.347451	-0.34889	-0.212654	-0.0908211	-0.193783	-0.16358	-0.215572	-0.150415	-0.0687656	-0.0608571	-0.192987	-0.269701	-0.122772	-0.0638088	-0.156428	-0.106256	-0.225813	-0.0602496	-0.179919	-0.222178	-0.233819	-0.114852	-0.180337	-0.0377668	-0.187402	-0.187188	-0.135605
-0.254433	-0.222922	-0.288569	-0.223687	-0.131721	-0.326341	-0.156172	-0.208898	-0.185415	-0.28684	-0.254705	-0.220466	-0.298607	-0.253409	-0.123696	-0.232216	-0.287039	-0.292252	-0.152818	-0.197879	-0.235431	-0.15414	-0.295478	-0.257516	-0.274109	-0.167825	-0.1297	-0.222714	-0.184677	-0.341933	-0.115319	-0.0730301	-0.0892273	-0.235474	-0.230821	-0.206489	-0.146603	-0.262705	-0.26101	-0.265519	-0.247737	-0.243543	-0.304066	-0.226072	-0.151072	-0.236869	-0.167717	-0.2399	-0.283656	-0.195926
-0.332149	-0.270733	-0.368983	-0.332973	-0.166147	-0.243334	-0.41244	-0.23496	-0.184247	-0.123726	-0.207377	-0.147555	-0.293553	-0.301426	-0.123148	-0.237343	-0.29217	-0.257563	-0.132564	-0.202268	-0.291086	-0.19162	-0.444389	-0.28592	-0.267471	-0.0654469	-0.0899637	-0.130839	-0.147645	-0.308063	-0.0523099	-0.014042	-0.0236979	-0.170275	-0.13576	-0.0749211	-0.113922	-0.0775892	-0.0676218	-0.0815403	-0.105916	-0.199792	-0.242582	-0.102734	-0.0438843	-0.112262	-0.0620054	-0.108677	-0.141257	-0.145616
-0.145865	-0.209491	-0.327977	-0.183862	-0.12502	-0.0597452	-0.163621	-0.0736308	-0.124081	-0.172417	-0.228649	-0.186963	-0.200185	-0.26485	-0.061886	-0.16709	-0.176407	-0.168585	-0.102317	-0.161718	-0.149784	-0.0569506	-0.265128	-0.217713	-0.187072	-0.0346865	-0.19515	-0.234974	-0.218365	-0.335628	-0.130592	-0.129344	-0.118226	-0.219234	-0.188056	-0.123423	-0.171959	-0.255907	-0.163601	-0.195175	-0.187924	-0.254461	-0.305873	-0.327354	-0.210308	-0.196397	-0.145478	-0.245859	-0.166109	-0.225145
-0.19369	-0.234579	-0.345222	-0.307823	-0.143375	-0.234105	-0.311169	-0.130656	-0.209715	-0.150316	-0.242136	-0.198223	-0.243098	-0.258158	-0.0845842	-0.29096	-0.26395	-0.27424	-0.134331	-0.326634	-0.476959	-0.230537	-0.293235	-0.30378	-0.269913	-0.216136	-0.244645	-0.192587	-0.253369	-0.329338	-0.225764	-0.120307	-0.159233	-0.195075	-0.300479	-0.159062	-0.195084	-0.18089	-0.246012	-0.297314	-0.177177	-0.28504	-0.316441	-0.343715	-0.234356	-0.198884	-0.182207	-0.187118	-0.211316	-0.329396
-0.128416	-0.112907	-0.214656	-0.0850981	-0.136208	-0.0407379	-0.265647	-0.158787	-0.170404	-0.274341	-0.169568	-0.254539	-0.340929	-0.216183	-0.328604	-0.234578	-0.246265	-0.20128	-0.0988435	-0.35114	-0.236852	-0.28487	-0.303291	-0.262533	-0.144663	-0.248068	-0.516136	-0.44963	-0.503821	-0.364175	-0.169577	-0.193687	-0.296549	-0.227344	-0.237127	-0.345368	-0.33416	-0.359035	-0.345031	-0.507441	-0.379542	-0.345759	-0.340007	-0.362849	-0.362459	-0.225848	-0.522165	-0.310434	-0.495408	-0.562425
-0.0983195	-0.0584328	-0.0934898	-0.234056	-0.0845589	0.0986589	-0.275122	-0.126877	-0.0981968	0.000417418	-0.0111466	-0.12203	-0.397599	-0.141924	-0.212043	-0.151123	-0.0928253	-0.244385	-0.00528197	-0.251814	-0.395166	-0.180757	-0.31084	-0.232645	-0.116103	-0.305246	-0.402956	-0.515742	-0.506143	-0.617034	-0.229215	-0.24358	-0.231408	-0.227172	-0.154313	-0.359546	-0.299189	-0.333289	-0.391571	-0.411332	-0.475828	-0.352516	-0.289024	-0.311493	-0.389757	-0.293335	-0.616828	-0.419454	-0.422403	-0.392154
-0.16933	-0.0464951	-0.203974	-0.245595	-0.190969	0.00606026	-0.343532	-0.164343	-0.0523085	-0.0879006	-0.102971	-0.147409	-0.360937	-0.202123	-0.205005	-0.26919	-0.263577	-0.213957	-0.0383848	-0.370237	-0.272829	-0.300387	-0.157103	-0.27567	-0.241216	-0.258422	-0.481022	-0.470595	-0.515836	-0.385177	-0.27524	-0.256479	-0.282918	-0.298177	-0.323485	-0.480651	-0.310026	-0.412082	-0.46024	-0.564342	-0.483242	-0.478641	-0.338519	-0.463411	-0.337883	-0.212228	-0.620382	-0.394503	-0.514417	-0.543527
-0.0602332	-0.0417857	-0.281415	-0.149461	-0.04895	-0.0913493	-0.292227	-0.145747	-0.201715	-0.00519343	-0.0351923	-0.282864	-0.464843	-0.138392	-0.141243	-0.167007	-0.267018	-0.204334	-0.0673842	-0.277438	-0.60283	-0.204687	-0.135696	-0.288831	-0.329784	-0.207609	-0.310281	-0.341861	-0.25564	-0.223363	0.0230539	-0.105011	-0.210858	-0.208768	-0.114006	-0.196845	-0.204133	-0.337669	-0.299108	-0.533813	-0.136861	-0.287284	-0.156385	-0.357593	-0.179074	-0.200894	-0.423255	-0.340808	-0.44307	-0.387654
-0.124149	-0.0858895	-0.191079	-0.148956	-0.0875122	0.0196266	-0.246858	-0.103268	-0.279606	-0.11412	-0.0785179	-0.338724	-0.323813	-0.160092	-0.251829	-0.165375	-0.1842	-0.162427	-0.0482082	-0.178803	-0.406207	-0.175511	-0.204698	-0.282585	-0.249948	-0.321695	-0.36048	-0.417112	-0.334475	-0.371589	-0.0870683	-0.139583	-0.115163	-0.282078	-0.194828	-0.320497	-0.268162	-0.28818	-0.288115	-0.379792	-0.286529	-0.394951	-0.268775	-0.331125	-0.167657	-0.403334	-0.417306	-0.255495	-0.352472	-0.40431
-0.106318	-0.0695908	-0.215814	-0.0942091	-0.0810972	-0.0667329	-0.25337	-0.140365	-0.0341029	-0.0992523	-0.0111664	-0.140799	-0.195229	-0.181293	-0.222681	-0.136807	-0.197264	-0.2444	-0.0150417	-0.312493	-0.428458	-0.221796	-0.179311	-0.280324	-0.124434	-0.304384	-0.223131	-0.248374	-0.261295	-0.271814	-0.072526	-0.122181	-0.0382225	-0.117939	-0.0732681	-0.181945	-0.162412	-0.154837	-0.209342	-0.30546	-0.347668	-0.263863	-0.213768	-0.276016	-0.0889933	-0.110497	-0.313771	-0.179059	-0.281342	-0.314038
-0.165478	-0.0442407	-0.150386	-0.0609076	-0.0398583	0.0863387	-0.194372	-0.0145589	-0.0208428	0.0529195	0.025175	-0.195024	-0.292186	-0.116187	-0.154374	-0.139809	-0.15331	-0.156161	-0.0233963	-0.272041	-0.332455	-0.138347	-0.105079	-0.203106	-0.169175	-0.0895595	-0.19703	-0.228325	-0.294929	-0.378315	0.0996008	0.0360985	-0.112593	-0.130333	-0.0210075	-0.088637	-0.12234	-0.162628	-0.1673	-0.227748	-0.247787	-0.24479	-0.202944	-0.138435	-0.00343726	-0.14046	-0.195701	-0.166942	-0.240942	-0.244036
-0.15077	-0.125962	-0.165708	-0.130367	-0.094216	-0.0855055	-0.0818872	-0.160908	-0.0616793	-0.0831746	0.0750972	-0.253168	-0.396781	-0.267871	-0.130754	-0.153553	-0.151271	-0.16663	-0.0713348	-0.277811	-0.303041	-0.288848	-0.267192	-0.186851	-0.21338	-0.28386	-0.42371	-0.34528	-0.42023	-0.350633	-0.226465	-0.13102	-0.141951	-0.212269	-0.245614	-0.286372	-0.264086	-0.266445	-0.280554	-0.402524	-0.24405	-0.251594	-0.34272	-0.260359	-0.125117	-0.442521	-0.324876	-0.300434	-0.351598	-0.431826
-0.0668343	-0.094357	-0.175723	-0.0890156	-0.0927659	0.120328	-0.191702	-0.0397476	-0.247891	-0.0593647	-0.0408548	-0.248698	-0.288746	-0.209774	-0.190163	-0.220314	-0.188905	-0.189304	-0.0208058	-0.372928	-0.394625	-0.351925	-0.107909	-0.277374	-0.18929	-0.104927	-0.25782	-0.40558	-0.263585	-0.364675	-0.00196937	-0.0095383	-0.0790714	-0.138539	-0.198185	-0.146933	-0.196487	-0.19766	-0.268889	-0.371518	-0.188992	-0.364734	-0.272297	-0.297647	-0.126033	-0.0882957	-0.355428	-0.303959	-0.258699	-0.223833
-0.073816	-0.0496648	-0.088961	-0.183673	-0.104712	-0.0243093	-0.185946	-0.153304	-0.1977	-0.16954	-0.114571	-0.244849	-0.35436	-0.22541	-0.166958	-0.251455	-0.267187	-0.266438	-0.113003	-0.319135	-0.311076	-0.259648	-0.234415	-0.271382	-0.274039	-0.336677	-0.299106	-0.306764	-0.354136	-0.410047	-0.109894	-0.114721	-0.327784	-0.276596	-0.250008	-0.285935	-0.318779	-0.319939	-0.289176	-0.421894	-0.418878	-0.410711	-0.357978	-0.262686	-0.178969	-0.401748	-0.40432	-0.349003	-0.307919	-0.319296
-0.168092	-0.105068	-0.238225	-0.104787	-0.136026	0.0176551	-0.111765	-0.108653	0.0203681	-0.119931	-0.0834628	-0.290141	-0.260417	-0.204449	-0.247252	-0.178284	-0.121551	-0.232838	-0.0243123	-0.249051	-0.297355	-0.163142	-0.131789	-0.24841	-0.159784	-0.0744607	-0.363605	-0.366671	-0.407353	-0.249039	-0.17334	-0.119142	-0.254068	-0.0654239	-0.0649029	-0.26603	-0.209128	-0.293746	-0.220031	-0.326596	-0.248149	-0.306084	-0.150585	-0.20871	-0.0956165	-0.145312	-0.260836	-0.362094	-0.3058	-0.416762
-0.161522	-0.114307	-0.083608	-0.130624	-0.0680433	0.15643	-0.318449	-0.0243791	-0.137458	-0.0206215	-0.0565946	-0.18752	-0.35347	-0.12575	-0.212799	-0.19502	-0.119261	-0.0990338	-0.0115581	-0.262822	-0.25713	-0.185943	-0.198761	-0.171319	-0.134376	-0.15262	-0.156234	-0.307385	-0.163336	-0.365896	-0.059938	-0.00773618	-0.0617158	-0.123297	-0.131894	-0.17849	-0.0204265	-0.120472	-0.319343	-0.302566	-0.291769	-0.364108	-0.129639	-0.200713	-0.130048	-0.113149	-0.388697	-0.117813	-0.202739	-0.235201
-0.217077	-0.0773328	-0.0676464	-0.0374487	-0.0617747	0.0450756	-0.137729	-0.0835968	-0.140391	-0.101447	-0.0538145	-0.214193	-0.348436	-0.131455	-0.219822	-0.211627	-0.105105	-0.116202	0.0416595	-0.183677	-0.411459	-0.101232	-0.203555	-0.27332	-0.117533	-0.176421	-0.380292	-0.227073	-0.328424	-0.308078	-0.169383	-0.087553	-0.17426	-0.219212	-0.163238	-0.271817	-0.205059	-0.281201	-0.312099	-0.326316	-0.297697	-0.392453	-0.0916475	-0.107019	-0.207383	-0.241859	-0.3707	-0.358065	-0.322657	-0.33599
-0.202462	-0.275785	-0.371577	-0.118012	-0.121337	-0.0150941	-0.307694	-0.145232	-0.389873	-0.257525	-0.0766812	-0.371627	-0.40673	-0.237207	-0.331126	-0.268845	-0.185936	-0.179207	-0.142964	-0.404927	-0.49791	-0.313473	-0.364271	-0.266571	-0.288566	-0.27504	-0.400283	-0.381145	-0.284858	-0.274336	-0.200707	-0.1351	-0.188081	-0.27416	-0.328957	-0.464942	-0.23914	-0.248085	-0.372407	-0.528834	-0.389069	-0.476751	-0.267861	-0.208914	-0.359436	-0.188121	-0.492159	-0.377247	-0.434673	-0.296537
-0.0819211	0.0452238	-0.1054	-0.0205631	0.0020652	0.0216189	-0.140619	-0.0547305	-0.0490929	-0.0983016	-0.0268945	-0.192955	-0.339806	-0.151515	-0.134925	-0.12023	-0.112117	-0.172495	0.022538	-0.268801	-0.212171	-0.167644	-0.0818517	-0.113433	-0.128075	-0.290337	-0.406363	-0.29192	-0.300164	-0.479206	-0.308784	-0.323308	-0.128353	-0.170773	-0.275315	-0.361726	-0.299125	-0.308005	-0.376865	-0.450165	-0.404628	-0.463488	-0.255397	-0.318031	-0.206991	-0.156232	-0.581297	-0.320505	-0.353121	-0.324975
-0.0519068	-0.00429147	-0.193485	-0.117122	-0.0643907	0.0691489	-0.163243	-0.042979	0.00247847	-0.0570344	0.033175	-0.134783	-0.272487	-0.103017	-0.0869275	-0.104355	-0.13742	-0.1652	0.0535989	-0.180886	-0.264541	-0.0679866	-0.00888962	-0.172983	-0.0915198	-0.105436	-0.280607	-0.405584	-0.234747	-0.17848	0.000715254	0.0829232	0.0246641	-0.144305	-0.00556565	-0.2245	-0.207995	-0.242424	-0.226269	-0.336195	-0.264772	-0.40466	-0.196396	-0.229949	-0.0435659	-0.22161	-0.297601	-0.236896	-0.257361	-0.353001
-0.0738932	-0.117664	-0.249133	-0.0899265	-0.0345478	-0.0307007	-0.221397	-0.0523191	-0.0908771	-0.146561	0.0520442	-0.278764	-0.333046	-0.234481	-0.217024	-0.154069	-0.115952	-0.148006	0.00616409	-0.246431	-0.442816	-0.263255	-0.257667	-0.216731	-0.163857	-0.154507	-0.344796	-0.41046	-0.278624	-0.309232	-0.144946	-0.256311	-0.211761	-0.355644	-0.331693	-0.318973	-0.334727	-0.403151	-0.373534	-0.544948	-0.317302	-0.411076	-0.320879	-0.156776	-0.315001	-0.247299	-0.388503	-0.293742	-0.446022	-0.415001
-0.0135942	0.0321491	-0.068352	-0.0415535	-0.0355979	0.117605	-0.117723	0.046549	-0.0165681	-0.00508437	-0.0246645	-0.17032	-0.2935	-0.047733	-0.143083	-0.0416437	-0.0611257	-0.117929	0.0945716	-0.13985	-0.235884	-0.0838589	-0.0629322	-0.124109	-0.0685492	-0.0844556	-0.336569	-0.312936	-0.347823	-0.314704	-0.0228209	-0.0757137	-0.143669	-0.194254	-0.131425	-0.255105	-0.24861	-0.264112	-0.239834	-0.323614	-0.289348	-0.204266	-0.160725	-0.211591	-0.201331	-0.0677176	-0.395454	-0.356963	-0.273162	-0.362744
-0.0816282	-0.0219454	-0.147476	-0.162889	-0.0564174	-0.0125924	-0.289955	-0.147936	-0.223388	-0.260306	-0.208751	-0.191705	-0.362403	-0.140193	-0.341794	-0.122725	-0.124197	-0.213973	-0.00373918	-0.268737	-0.201703	-0.153695	-0.241437	-0.142294	-0.123531	-0.0693297	-0.284576	-0.378182	-0.259229	-0.312354	-0.194005	-0.118209	-0.378368	-0.303794	-0.323761	-0.395184	-0.217181	-0.435691	-0.394705	-0.3514	-0.34643	-0.395692	-0.284703	-0.280168	-0.25513	-0.215414	-0.525328	-0.326641	-0.312937	-0.408081
-0.15612	-0.274588	-0.176164	-0.140125	-0.195942	-0.230124	-0.310765	-0.202672	-0.112163	-0.320351	-0.221902	-0.259069	-0.312849	-0.229382	-0.202696	-0.153066	-0.303034	-0.234219	-0.169411	-0.241568	-0.1344	-0.153153	-0.220923	-0.21572	-0.172102	-0.157046	-0.305729	-0.343616	-0.254878	-0.306486	-0.273784	-0.267499	-0.278871	-0.206187	-0.298866	-0.255351	-0.33309	-0.250018	-0.292278	-0.355386	-0.19631	-0.163242	-0.265643	-0.215934	-0.213667	-0.223476	-0.23471	-0.144203	-0.33073	-0.293116
-0.239928	-0.183233	-0.240232	-0.110885	-0.0578438	-0.156149	-0.308359	-0.148258	-0.0658202	-0.1728	-0.181783	-0.311431	-0.429252	-0.205597	-0.165364	-0.199922	-0.238466	-0.235464	-0.23626	-0.247584	-0.224679	-0.144806	-0.17952	-0.171483	-0.244286	-0.251215	-0.304416	-0.386753	-0.330236	-0.342183	-0.30159	-0.183016	-0.33553	-0.309017	-0.269456	-0.253118	-0.186656	-0.284822	-0.254997	-0.440524	-0.344159	-0.261229	-0.305947	-0.332945	-0.218275	-0.230276	-0.313611	-0.208248	-0.433774	-0.340154
-0.223065	-0.359093	-0.296103	-0.316251	-0.330513	-0.2659	-0.185876	-0.286603	-0.225921	-0.269709	-0.272747	-0.377404	-0.501664	-0.361912	-0.375851	-0.306336	-0.368016	-0.349317	-0.292227	-0.393391	-0.319772	-0.239061	-0.259143	-0.275327	-0.431783	-0.236729	-0.277606	-0.232651	-0.32521	-0.202915	-0.255596	-0.212858	-0.258542	-0.203482	-0.283758	-0.240355	-0.21743	-0.211998	-0.247248	-0.378758	-0.21168	-0.198289	-0.270714	-0.349945	-0.19767	-0.329851	-0.394197	-0.170689	-0.425967	-0.306537
-0.165356	-0.271384	-0.274846	-0.103984	-0.128438	-0.18033	-0.235873	-0.152481	-0.139103	-0.314492	-0.225339	-0.223465	-0.366344	-0.2487	-0.199878	-0.135853	-0.217806	-0.224267	-0.194671	-0.298399	-0.152003	-0.134839	-0.26561	-0.17168	-0.281888	-0.266127	-0.223257	-0.227918	-0.347756	-0.318416	-0.308046	-0.196985	-0.295849	-0.281509	-0.36041	-0.298647	-0.345485	-0.207966	-0.180951	-0.381696	-0.264302	-0.196862	-0.249752	-0.216857	-0.13778	-0.226275	-0.290501	-0.216677	-0.387759	-0.392033
-0.282789	-0.218533	-0.239459	-0.140915	-0.104974	-0.183184	-0.260942	-0.208627	-0.101839	-0.287747	-0.251137	-0.226431	-0.361506	-0.236007	-0.216859	-0.191724	-0.265366	-0.295797	-0.170629	-0.299552	-0.142557	-0.136451	-0.202049	-0.19659	-0.304753	-0.249098	-0.213343	-0.246215	-0.286251	-0.369808	-0.259367	-0.236663	-0.248968	-0.332827	-0.332366	-0.234241	-0.271206	-0.197094	-0.251725	-0.443044	-0.311807	-0.192973	-0.247934	-0.247214	-0.210398	-0.356522	-0.293548	-0.246282	-0.400906	-0.272261
-0.217334	-0.224314	-0.325744	-0.152805	-0.176796	-0.208467	-0.339168	-0.161221	-0.140426	-0.307885	-0.200505	-0.238277	-0.350999	-0.216804	-0.216415	-0.191969	-0.209636	-0.261776	-0.193275	-0.308235	-0.108622	-0.145708	-0.224129	-0.149035	-0.281562	-0.119229	-0.189212	-0.264448	-0.31836	-0.232003	-0.235527	-0.0775694	-0.236437	-0.232797	-0.240725	-0.222861	-0.215594	-0.157834	-0.164598	-0.250139	-0.199643	-0.123516	-0.189175	-0.199503	-0.148162	-0.098048	-0.282925	-0.104741	-0.355964	-0.246042
-0.193571	-0.140328	-0.0924966	-0.086392	-0.0309917	-0.0662665	-0.183188	-0.00807903	-0.00722873	-0.159104	-0.242075	-0.124471	-0.256908	-0.176262	-0.151456	-0.071112	-0.225571	-0.199621	-0.0650547	-0.243465	-0.0625744	-0.00107756	-0.18706	-0.0717643	-0.197871	-0.0647357	-0.236755	-0.32148	-0.392932	-0.330938	-0.231908	-0.1295	-0.347864	-0.399587	-0.287184	-0.25198	-0.201546	-0.268578	-0.291378	-0.333224	-0.160908	-0.160439	-0.243441	-0.221561	-0.223604	-0.11157	-0.29846	-0.237695	-0.307745	-0.346367
-0.25761	-0.131091	-0.149991	-0.111818	-0.109817	-0.194363	-0.257874	-0.116163	-0.0881848	-0.191543	-0.215241	-0.195297	-0.331578	-0.175917	-0.211376	-0.147802	-0.209517	-0.211295	-0.192561	-0.2565	-0.182716	-0.114381	-0.241994	-0.168162	-0.23247	-0.190861	-0.235178	-0.267569	-0.364538	-0.328127	-0.21497	-0.143819	-0.232677	-0.304138	-0.240888	-0.23027	-0.194011	-0.22136	-0.248925	-0.359555	-0.184162	-0.16881	-0.204713	-0.200091	-0.214836	-0.153844	-0.310876	-0.21239	-0.374398	-0.352213
-0.194171	-0.205106	-0.250011	-0.0712215	-0.0482929	-0.0944676	-0.262266	-0.0950419	-0.176067	-0.308639	-0.152132	-0.238073	-0.339251	-0.160469	-0.176621	-0.160614	-0.281189	-0.255345	-0.188257	-0.29742	-0.198097	-0.145317	-0.295566	-0.205447	-0.243123	-0.345237	-0.217549	-0.273015	-0.387692	-0.327654	-0.264472	-0.270452	-0.151122	-0.370205	-0.23804	-0.275233	-0.226149	-0.224937	-0.277428	-0.391769	-0.24544	-0.131002	-0.261824	-0.26921	-0.2255	-0.281915	-0.268593	-0.168567	-0.347396	-0.292712
-0.308287	-0.325241	-0.264662	-0.100364	-0.157902	-0.101337	-0.26088	-0.150069	-0.199259	-0.367243	-0.24964	-0.28299	-0.412432	-0.24343	-0.257461	-0.205406	-0.343207	-0.236555	-0.255783	-0.333753	-0.191194	-0.133122	-0.212784	-0.223321	-0.274762	-0.248655	-0.214433	-0.3104	-0.331806	-0.267462	-0.240294	-0.186642	-0.177151	-0.275524	-0.28099	-0.260067	-0.241637	-0.229081	-0.255702	-0.338769	-0.192682	-0.170158	-0.239666	-0.194453	-0.182763	-0.232215	-0.183403	-0.163892	-0.313398	-0.233383
-0.450778	-0.292436	-0.363274	-0.310381	-0.195085	-0.173642	-0.408072	-0.357282	-0.166919	-0.276921	-0.247106	-0.343704	-0.415834	-0.230025	-0.239815	-0.275701	-0.36921	-0.302013	-0.254824	-0.459245	-0.254135	-0.209059	-0.286104	-0.196655	-0.419434	-0.127562	-0.222856	-0.212677	-0.39381	-0.339291	-0.173985	-0.11854	-0.262887	-0.435695	-0.284068	-0.303279	-0.157919	-0.328599	-0.300336	-0.330254	-0.0504314	-0.224857	-0.24873	-0.199788	-0.225126	-0.244377	-0.276555	-0.196867	-0.319598	-0.299895
-0.245197	-0.158841	-0.114659	-0.0985795	-0.134528	-0.217267	-0.230108	-0.147624	-0.114298	-0.220846	-0.223379	-0.213989	-0.386759	-0.150353	-0.257413	-0.137403	-0.223463	-0.216324	-0.16837	-0.249035	-0.115	-0.149185	-0.180624	-0.183199	-0.252816	-0.143316	-0.226616	-0.260054	-0.327833	-0.319334	-0.233745	-0.0966739	-0.253752	-0.275162	-0.173901	-0.232859	-0.207813	-0.210545	-0.215064	-0.316228	-0.117913	-0.159845	-0.174457	-0.180236	-0.176152	-0.108155	-0.291628	-0.153649	-0.239698	-0.338292
-0.211994	-0.22182	-0.231146	-0.230714	-0.174944	-0.247509	-0.289581	-0.204932	-0.180375	-0.273141	-0.227324	-0.279486	-0.429428	-0.195546	-0.216312	-0.175469	-0.300319	-0.25237	-0.246857	-0.29295	-0.133252	-0.141611	-0.35917	-0.132671	-0.333484	-0.21637	-0.25318	-0.248588	-0.393189	-0.384183	-0.214123	-0.188605	-0.220176	-0.356189	-0.336925	-0.278572	-0.262567	-0.23537	-0.278194	-0.399133	-0.295972	-0.204684	-0.31714	-0.233658	-0.22598	-0.21347	-0.344752	-0.260268	-0.393661	-0.324757
-0.247366	-0.0894763	-0.209949	-0.100545	-0.116177	-0.197527	-0.191714	-0.183285	-0.20183	-0.273226	-0.144066	-0.285072	-0.421341	-0.0787277	-0.233239	-0.252349	-0.233505	-0.224262	-0.194413	-0.262356	-0.121844	-0.147412	-0.16124	-0.174145	-0.267093	-0.246024	-0.31204	-0.320906	-0.349205	-0.491428	-0.309361	-0.352169	-0.227579	-0.380307	-0.408693	-0.314401	-0.303587	-0.351423	-0.363922	-0.448837	-0.209289	-0.301747	-0.302109	-0.335573	-0.245303	-0.292967	-0.362035	-0.263189	-0.445298	-0.346541
-0.280037	-0.192373	-0.227847	-0.0721569	-0.0791907	-0.203038	-0.321207	-0.171315	-0.120701	-0.21522	-0.155741	-0.227501	-0.331242	-0.217327	-0.156104	-0.179449	-0.305772	-0.245657	-0.240821	-0.228398	-0.123932	-0.143406	-0.289347	-0.171303	-0.232027	-0.216502	-0.261134	-0.297531	-0.301644	-0.360529	-0.307624	-0.237012	-0.264049	-0.335173	-0.327832	-0.260797	-0.241067	-0.28023	-0.27399	-0.366335	-0.179145	-0.170117	-0.252591	-0.232911	-0.231301	-0.165101	-0.311534	-0.171305	-0.274448	-0.28005
-0.277573	-0.243477	-0.244539	-0.0846122	-0.136945	-0.184082	-0.211912	-0.117304	-0.0647033	-0.257155	-0.136907	-0.242885	-0.309018	-0.21967	-0.212096	-0.219524	-0.249011	-0.253773	-0.243071	-0.324365	-0.240025	-0.143813	-0.251132	-0.14713	-0.28828	-0.271759	-0.223328	-0.290232	-0.416485	-0.372483	-0.249232	-0.128173	-0.241654	-0.3005	-0.26973	-0.282102	-0.281605	-0.256243	-0.35488	-0.397165	-0.299101	-0.235729	-0.309968	-0.244269	-0.282522	-0.270695	-0.304198	-0.247117	-0.388139	-0.29226
-0.296022	-0.321942	-0.36199	-0.254913	-0.174351	-0.42461	-0.316945	-0.298457	-0.189277	-0.30947	-0.326273	-0.296602	-0.43952	-0.297479	-0.314959	-0.250552	-0.346105	-0.382814	-0.268028	-0.302855	-0.227372	-0.272632	-0.275945	-0.25429	-0.289612	-0.201965	-0.264867	-0.430298	-0.37449	-0.331803	-0.261914	-0.248759	-0.343022	-0.256668	-0.330992	-0.309645	-0.267233	-0.253255	-0.254411	-0.446258	-0.207168	-0.235298	-0.280067	-0.226123	-0.236817	-0.149449	-0.271987	-0.119201	-0.3866	-0.339086
-0.277039	-0.281788	-0.32966	-0.0825987	-0.181651	-0.235286	-0.314193	-0.218174	-0.0730748	-0.351912	-0.228376	-0.339564	-0.485036	-0.329284	-0.25011	-0.211236	-0.331687	-0.277431	-0.296791	-0.328698	-0.277349	-0.257295	-0.226264	-0.177927	-0.297441	-0.249958	-0.346145	-0.315372	-0.327918	-0.345713	-0.26082	-0.292893	-0.497557	-0.258529	-0.376614	-0.289197	-0.298693	-0.22807	-0.212239	-0.42868	-0.140541	-0.241364	-0.262867	-0.235713	-0.22803	-0.275043	-0.400566	-0.140129	-0.385454	-0.294774
-0.352328	-0.359168	-0.20091	-0.115944	-0.146306	-0.277835	-0.253086	-0.286933	-0.27098	-0.371404	-0.320081	-0.225498	-0.34585	-0.341504	-0.209748	-0.202122	-0.270373	-0.232426	-0.21041	-0.39921	-0.242218	-0.220776	-0.258848	-0.231524	-0.264239	-0.152769	-0.250294	-0.258598	-0.39855	-0.291021	-0.206187	-0.133009	-0.357967	-0.229959	-0.376784	-0.268007	-0.246973	-0.337195	-0.249596	-0.363333	-0.123998	-0.283135	-0.282597	-0.181993	-0.216051	-0.304685	-0.23998	-0.233133	-0.337163	-0.286528
-0.101134	-0.127283	-0.277071	-0.0342455	-0.0194436	-0.114915	-0.287331	-0.0461153	-0.0446141	-0.137304	-0.0320861	-0.185483	-0.306009	-0.132537	-0.152322	-0.188353	-0.166582	-0.168821	-0.125321	-0.210105	-0.158037	-0.0783864	-0.182656	-0.150585	-0.237401	-0.28083	-0.143306	-0.240526	-0.351019	-0.399322	-0.312144	-0.287481	-0.426226	-0.373645	-0.316069	-0.28983	-0.302293	-0.255145	-0.295961	-0.40595	-0.175523	-0.249708	-0.209877	-0.236846	-0.229553	-0.320075	-0.278784	-0.159987	-0.297045	-0.30111
-0.161946	-0.0510757	-0.217037	0.107204	0.115367	0.00847596	-0.0453369	0.143157	0.182421	-0.267028	-0.0719323	-0.143505	-0.0605982	-0.128067	-0.0756017	0.00136225	-0.120971	-0.131074	-0.0588282	-0.20505	-0.0423924	0.11374	-0.0964702	0.0754894	-0.120006	-0.304909	-0.582897	-0.423037	-0.443148	-0.399086	-0.416872	-0.245847	-0.406864	-0.358001	-0.216802	-0.348746	-0.38863	-0.264244	-0.355543	-0.391886	-0.227693	-0.360092	-0.26807	-0.29392	-0.198885	-0.396952	-0.282991	-0.152043	-0.301002	-0.384219
-0.373895	-0.226017	-0.256876	-0.166688	-0.149005	-0.18597	-0.319867	-0.140563	-0.171706	-0.23137	-0.157073	-0.235892	-0.346271	-0.173339	-0.214929	-0.240017	-0.241745	-0.201465	-0.171979	-0.268861	-0.0878263	-0.146766	-0.191345	-0.150639	-0.270601	-0.123663	-0.201983	-0.312774	-0.33663	-0.298155	-0.183961	-0.166658	-0.196154	-0.249904	-0.25259	-0.267304	-0.131089	-0.238639	-0.213307	-0.360407	-0.15679	-0.200044	-0.246652	-0.292351	-0.23387	-0.158527	-0.302912	-0.141468	-0.354828	-0.249422
-0.323723	-0.234107	-0.19768	-0.170572	-0.238386	-0.181674	-0.25838	-0.154037	-0.109824	-0.256764	-0.169884	-0.193789	-0.278567	-0.146756	-0.188744	-0.155219	-0.229468	-0.275228	-0.15699	-0.294255	-0.197951	-0.104358	-0.158921	-0.204621	-0.264548	-0.0952011	-0.1757	-0.214623	-0.249717	-0.231901	-0.120671	-0.0684753	-0.12171	-0.171452	-0.144869	-0.211401	-0.137044	-0.143684	-0.147427	-0.363348	-0.0912542	-0.0904879	-0.204732	-0.159975	-0.143084	-0.123021	-0.208965	-0.107859	-0.240854	-0.154277
-0.296181	-0.197779	-0.221794	-0.138919	-0.155485	-0.191899	-0.228894	-0.131335	-0.11728	-0.211735	-0.185578	-0.25384	-0.343771	-0.203467	-0.208991	-0.175486	-0.246108	-0.269814	-0.244403	-0.276634	-0.205013	-0.108985	-0.250561	-0.194129	-0.272551	-0.213656	-0.271916	-0.339363	-0.32469	-0.357273	-0.271225	-0.19856	-0.222955	-0.396147	-0.2986	-0.231318	-0.22696	-0.267248	-0.251687	-0.291062	-0.189562	-0.125107	-0.242442	-0.211954	-0.25629	-0.18867	-0.336994	-0.112936	-0.312782	-0.217021
-0.186099	-0.168378	-0.346081	-0.0846871	-0.0942065	-0.276009	-0.0417196	-0.100936	-0.176479	-0.225147	-0.0773007	-0.193903	-0.301874	-0.164625	-0.142056	-0.193927	-0.223589	-0.241204	-0.171893	-0.241074	-0.15218	-0.082245	-0.268092	-0.100978	-0.190148	-0.0792829	-0.0567553	-0.0786325	-0.132796	-0.153783	-0.200834	-0.084114	0.0607939	-0.260319	-0.256427	-0.123354	-0.190569	-0.200346	-0.172996	-0.277187	-0.0466054	-0.0729896	-0.266556	-0.12339	-0.0921381	-0.141976	-0.178998	-0.136446	-0.322354	-0.201918
[truncated: 1,367 more columns]

## Sheet: Fig3g_Chr7
1.11222	1.03174	1.00096	1.02481	1.02108	1.00282	1.11571	1.02905	1.02659	1.01527	0.958787	1.05322	1.08238	0.943491	1.049	0.993724	1.01074	0.965096	1.01383	0.937658	0.945223	0.968635	0.954963	0.95219
1.09166	0.978622	0.94764	0.974176	1.0116	0.987225	1.09046	1.01085	0.995308	0.963793	0.893406	1.04769	1.08986	0.865572	1.04947	0.966234	1.00013	0.984351	0.942038	0.86533	0.850457	0.987926	0.906573	0.943188
1.09267	1.00142	0.968031	0.979882	1.05436	0.963077	1.05017	1.00519	1.04741	1.02216	0.964273	1.06935	1.07568	0.915545	1.03562	0.994412	0.99933	0.997149	1.04052	0.915229	0.893463	0.985452	0.933196	0.930763
1.07504	1.00459	0.977899	0.98684	1.03969	0.97697	1.05549	1.01482	1.01367	1.00781	0.945503	1.05823	1.07463	0.899521	1.02881	1.01028	0.997572	0.999452	0.983564	0.879385	0.903725	0.965033	0.928168	0.928742
1.08326	1.03373	0.997956	1.01223	1.03617	1.00005	1.06358	1.01647	1.0374	1.0279	0.978974	1.06162	1.06418	0.966086	1.06213	1.0072	1.0118	1.01766	1.04318	0.945032	0.951331	1.00249	0.959561	0.958651

## Sheet: Fig3g_Chr13
1.04696	1.0375	1.04547	1.02437	1.01026	0.961146	0.954123	0.984507	0.94109	0.961883	0.959379	0.951637	0.997611	1.05072	1.01343	1.01693	1.0555	1.06924	1.10288	1.066	0.98425	1.03092	1.00196	1.03937	1.06199
1.17294	1.09207	1.16782	1.10221	1.06072	0.958493	0.956886	1.02389	0.957492	0.981699	1.0595	1.00433	1.0114	1.15671	1.08236	1.04588	1.10602	1.06247	1.11165	1.10586	1.00242	1.1258	1.03854	1.13709	1.1073
1.09865	1.06311	1.10824	1.0796	1.03381	0.970375	0.984198	1.03312	0.947948	1.00398	1.00914	0.999757	1.00792	1.08138	1.03968	1.02314	1.05814	1.10905	1.15154	1.10198	1.02266	1.06961	1.0045	1.05919	1.12701
1.11289	1.06052	1.09047	1.10478	1.04595	0.987969	1.00295	1.04083	0.945095	1.01358	1.03933	1.02496	1.02011	1.06596	1.01063	1.05468	1.08192	1.11966	1.06985	1.10605	1.00339	1.06099	1.01465	1.0815	1.13334
1.04077	1.04769	1.04621	1.00672	1.01617	0.967771	0.983778	1.0182	0.964521	1.00119	1.00343	0.994003	1.01198	1.04507	1.04049	1.04922	1.0533	1.05963	1.09788	1.06908	0.996042	1.05288	1.04036	1.05578	1.08013

## Sheet: Fig3g_Chr19
0.899908	0.866808	0.87702	0.907369	0.940533	0.954115	0.954261	0.946883	0.954276	0.973364	0.964863	0.946856	0.926856	0.927629	0.935246	0.923147	0.894262	0.88951	0.91086	0.995004	0.951715	0.95768	0.907453	0.935111	0.943724
0.850876	0.800082	0.863144	0.87876	0.876372	0.93167	0.918635	0.916952	0.93802	0.912252	0.94771	0.95851	0.88161	0.858937	0.911637	0.909483	0.883775	0.860171	0.912373	1.003	1.02966	0.915544	0.917191	0.898051	0.937357
0.872678	0.840921	0.838798	0.853836	0.887376	0.907839	0.910012	0.938792	0.937138	0.911497	0.906121	0.909188	0.880293	0.88723	0.88378	0.869361	0.840074	0.849128	0.881908	0.934907	0.918284	0.897524	0.903494	0.887412	0.931785
0.879925	0.874302	0.862298	0.859151	0.881063	0.949459	0.921543	0.949774	0.930008	0.918576	0.922917	0.921993	0.912002	0.904139	0.930707	0.882945	0.884249	0.913539	0.906077	0.934419	0.92919	0.898105	0.889368	0.874038	0.93483
0.883328	0.867068	0.868515	0.893648	0.922933	0.930948	0.935085	0.938011	0.935193	0.943231	0.913919	0.928276	0.926753	0.928894	0.910754	0.914298	0.893391	0.897177	0.939439	0.965087	0.954506	0.934376	0.902662	0.915112	0.933778

## Sheet: Fig3h
-0.00603262	-0.000887792	0.0167205	0.0143473	0.0140895	-0.0122683	-0.0481138	0.000528277	-0.00695682	-0.0022262	-0.0312378	0.024952	0.0686891	-0.012356	-0.0195077	0.0301401	0.0611434	-0.0449402	-0.0370728
-0.00906151	0.0192453	-0.00597533	-0.00207664	-0.00694987	-0.0184459	-0.0168745	0.034671	-0.0213098	-0.0154916	0.0210161	0.00592495	0.0454338	0.0295431	0.0299435	0.0427012	-0.000157789	-0.00987732	-0.0637056
-0.0075095	0.0363694	0.0133223	-0.0342633	-0.0207325	-0.0531085	-0.0277046	0.0323558	-0.00454535	-0.0118932	0.0172745	0.0279842	0.0514986	0.0444379	-6.39213e-06	0.00350839	0.0238073	-0.0308494	-0.0387443
-0.0128218	0.0264516	-0.0236756	0.0104675	0.0220118	-0.0351413	0.00835441	-0.0097828	0.0243946	-0.0192729	0.0564659	0.0133497	0.0215929	0.0313861	0.00524977	0.00814155	-0.0123584	-0.0231787	-0.0189471

[truncated: 2 more sheets: Fig3i, Fig3j]
