# Supplementary material for: Tracing the evolution of single-cell 3D genomes in Kras-driven cancers
Source: Nat Genet. 2025 Aug 18;57(12):3075–87. doi: 10.1038/s41588-025-02297-w (PMC12695640; doi:10.1038/s41588-025-02297-w)
Supplement: Supplementary file 7 — Statistical source data. [file 41588_2025_2297_MOESM7_ESM.xlsx]

## Sheet: Fig4a_PacMAP
2.23579	1.99142	4		1	WT
-4.48073	-3.56543	4		2	AdenomaR
-0.717625	-1.69833	4		3	AdenomaY
-3.17616	0.784577	4		4	AdenomaG
-3.59245	-3.09305	4		5	LUAD
-2.76587	-2.2354	4
1.87591	2.7492	4
1.69232	-1.73379	4
3.5992	1.55144	4
5.00967	1.84817	4
-3.93108	-2.66419	4
-3.57738	2.74877	4
-0.468446	-3.31473	4
-1.16352	0.929007	4
3.50736	-1.22232	4
-0.56495	-2.89483	4
-0.84895	-3.18318	4
1.97802	1.23072	4
-3.98071	1.10946	4
-1.51239	1.79139	4
1.28382	0.614059	4
-2.88555	-2.3414	4
-1.62769	1.39967	4
-2.67946	1.14762	4
-2.41323	-3.29337	4
1.72347	-1.74922	4
-1.58186	-3.16676	4
-1.94872	1.38715	4
2.05612	0.631351	4
0.872101	0.255392	4
2.33763	0.467409	4
3.85088	0.820186	4
-3.86093	1.30139	4
-4.83888	0.450219	4
2.52852	-1.55308	4
-2.12833	-3.26765	4
4.60014	0.778505	4
3.43361	0.727393	4
3.12336	0.271526	4
1.09025	-3.04242	4
0.952257	0.0749258	4
2.56189	-2.27335	4
-2.56774	-3.50872	4
1.96333	-1.88161	4
0.618915	-2.66094	4
-3.3205	0.219541	4
2.78942	0.759913	4
-0.30478	-3.17311	4
-1.61667	0.702142	4
2.14971	0.111718	4
0.621419	-1.0985	4
-0.859559	-0.844824	4
0.408765	-2.18319	4
-4.57888	-0.492777	4
-3.44007	-2.70327	4
4.15199	-1.63917	4
-2.91183	-2.73053	4
2.1366	1.91444	4
-3.24261	-1.95125	4
2.68318	-0.84145	4
-1.63283	-2.53374	4
-3.44523	-2.54163	4
4.4817	-0.639274	4
2.56579	-0.63657	4
3.2127	-1.87883	4
-1.56009	0.422664	4
-4.01179	-2.71952	4
-0.280523	-3.3724	4
3.23471	0.132216	4
-4.25564	1.34167	4
4.42496	-0.00298896	4
2.02025	-0.669583	4
3.46658	2.33875	4
-0.909884	2.44359	4
0.797178	1.29744	4
0.209773	3.45386	4
0.750751	-2.68919	4
3.62151	0.912627	4
-0.415995	-3.51634	4
1.38837	-0.877389	4
-0.851545	-1.9145	4
-0.270767	-2.37745	4
3.95302	-1.98346	4
-0.0307633	1.0268	4
-2.43089	-0.667044	4
3.88542	1.9506	4
-3.91919	3.99405	4
4.9401	1.50352	4
2.74604	0.91512	4
-3.22971	-3.92794	4
-1.35524	-3.31872	4
-3.06247	-3.46201	4
-1.73756	-2.59216	4
-1.24635	0.120238	4
0.725371	-2.14792	4
1.6749	-1.4973	4
0.719127	-1.81883	4
-3.06427	-3.58503	4
1.62454	0.0440635	4
0.816592	-0.959315	4
-3.06662	-1.39455	4
-1.13083	0.178984	4
-1.65441	-1.91231	4
-0.220861	2.28122	4
0.471771	-2.08159	4
0.113424	-2.4611	4
-4.73294	-0.176925	4
0.646941	-1.70457	4
1.25201	-2.8878	4
0.26054	-2.87134	4
3.19595	-0.687728	4
-3.62073	-3.73011	4
1.43605	-1.64331	4
2.13245	0.365151	4
-4.74575	-0.590134	4
-3.05665	-4.181	4
-4.7629	-1.92627	4
-0.553176	3.80852	4
-0.739106	-3.22015	4
2.19274	-1.89387	4
3.232	2.08673	4
-0.506671	-2.40691	4
1.25134	2.05529	4
-4.57115	1.41284	4
0.75131	-2.73778	4
2.97099	0.949102	4
1.52203	1.10052	4
2.85029	-1.66484	4
-1.51234	1.26789	4
3.64027	-0.251599	4
3.62339	-2.47487	4
2.73771	1.45984	4
1.18238	-0.17986	4
-2.23347	-0.131072	4
-1.05822	-2.63998	4
-1.23225	-2.81994	4
2.69131	-0.290048	4
1.93524	-1.16904	4
2.32769	0.610095	4
-2.41099	-3.45493	4
1.74736	1.75154	4
-1.12527	3.14348	4
2.96733	-1.02345	4
5.10467	1.04923	4
2.38815	0.878912	4
5.06018	0.520779	4
3.38155	-1.41492	4
6.28483	1.01763	4
3.82186	-1.08053	4
-0.235786	-2.72476	4
2.07412	0.0767769	4
-0.154161	0.539515	4
1.00813	-0.787127	4
3.54018	-0.320924	4
1.93237	0.850382	4
2.78551	1.09296	4
1.19818	-1.83771	4
2.88028	-1.96154	4
-2.35359	-0.978371	4
-3.0364	-0.580238	4
3.72324	-0.193173	4
4.14124	0.540161	4
3.83123	1.00093	4
0.753584	1.34105	4
-3.17435	3.65823	4
-0.56272	-2.99188	4
3.20452	0.736004	4
4.26103	-0.290743	4
1.11643	0.748694	4
-1.25405	0.714476	4
1.33483	-0.592357	4
-3.62809	2.76717	4
-4.81681	1.28302	4
0.759968	-0.261059	4
0.773935	-2.53491	4
1.53555	-1.60849	4
2.28848	1.5737	4
3.38169	0.468776	4
-4.03411	-2.79469	4
3.51473	1.01979	4
-5.18454	1.27518	4
-3.82765	-3.1679	4
-1.3959	-2.55845	4
1.55563	-0.230308	4
4.35583	2.80942	4
0.683325	1.73164	4
2.04825	2.05256	4
2.82287	-0.870445	4
4.08215	-0.564097	4
4.08896	1.46941	4
3.49976	2.52576	4
-2.22875	1.61958	4
-1.34422	-2.0063	4
3.54464	-0.241908	4
-2.70292	1.35597	4
3.82615	1.24016	4
0.258237	-3.12236	4
-2.88167	-2.731	4
4.78182	-0.545943	4
0.697577	-3.0096	4
3.11915	-0.887127	4
0.0901529	0.281201	4
-3.85473	-0.730097	4
1.48273	2.09241	4
-2.25802	-0.675806	4
-0.294358	-2.475	4
0.873465	0.104191	4
1.24434	3.73374	4
0.689077	-1.59028	4
2.57315	-1.16533	4
2.09177	-0.674593	4
-1.86818	1.88318	4
2.01849	-2.84267	4
1.87382	0.980949	4
-0.420097	-3.49729	4
4.08826	0.424304	4
1.5582	-1.63287	4
1.16747	-1.88157	4
3.25236	1.83318	4
5.73187	1.24584	4
5.43435	0.0641224	4
3.39042	0.446395	4
5.46162	1.62457	4
-0.581024	-3.45026	4
2.70854	1.17366	4
-0.333787	-2.35629	4
-3.82294	-0.595983	4
-0.102102	1.02074	4
5.13219	0.599583	4
-3.83429	1.77274	4
1.155	-2.33927	4
1.1841	-0.262652	4
-1.74172	1.22327	4
2.24361	-2.43619	4
4.87013	0.264558	4
3.92898	1.83929	4
-4.97801	1.18843	4
1.94718	1.54691	4
4.59532	1.96754	4
1.61528	-1.4963	4
0.278509	-2.4692	4
4.83182	1.55628	4
0.47506	-1.51306	4
-4.93554	-0.172328	4
-2.94079	-1.50303	4
0.60202	2.03405	4
0.676497	0.301482	4
-0.0602201	-0.090649	4
-2.16162	-2.32644	4
-1.26956	-3.04198	4
-1.22174	-0.470986	4
-3.29641	1.48719	4
-2.53964	0.25132	4
-0.508123	-3.86741	4
0.152479	-1.64135	4
-4.03625	-3.68918	4
0.271974	-1.48138	4
0.0152805	-3.51137	4
-1.63154	-2.63877	4
2.8704	-0.0910094	4
-2.60627	-3.07082	4
1.65425	-0.854358	4
-1.64466	-2.19218	4
-2.66211	-2.84283	4
-3.9156	-2.79489	4
-4.91195	-1.03601	4
-3.56658	3.13681	4
-2.10234	-3.9491	4
-5.37829	-0.735621	4
-1.50816	2.84533	4
-0.592061	2.94447	4
-2.49073	-2.52955	4
-2.631	-0.63207	4
-0.922204	-3.21209	4
-1.16145	1.61053	4
0.95352	-2.00895	4
-2.31484	-3.19524	4
2.42029	-0.349971	4
0.964487	-2.14855	4
-2.91161	-3.51448	4
2.53043	0.105819	4
-4.72998	-0.362974	4
0.573669	-1.40333	4
4.84816	-0.0595047	4
-4.025	-3.05814	4
-1.9798	-2.83914	4
-0.540707	-0.981485	4
-2.23124	-2.86899	4
0.192997	-2.04496	4
-2.4777	-3.58724	4
-0.791962	-2.95017	4
-1.56699	-4.39709	4
0.310348	-0.213017	4
-5.44819	-0.279086	4
1.84484	-1.8745	4
-1.05884	-2.38985	4
1.5876	-0.380326	4
4.5567	2.04186	4
-3.93946	0.559979	4
-1.09501	-3.02753	4
-0.644194	-0.809993	4
-3.92653	-2.59898	4
-3.17658	1.53945	4
-2.54888	-2.51084	4
-2.08094	0.748615	4
-2.38101	4.02634	4
-5.01738	0.494557	4
0.127148	0.0745063	4
3.75068	1.55694	4
0.767527	-1.41705	4
-0.500023	-1.57976	4
-2.83978	3.19916	4
3.18999	2.70042	4
1.80249	-1.78998	4
1.59366	-2.15252	4
1.33446	-0.026645	4
-3.21663	-3.56706	4
-2.58446	-3.75852	4
0.734642	-2.55053	4
-1.21652	4.3284	4
-4.27689	-1.10285	4
3.12745	-1.15654	4
-2.36708	-2.61385	4
-3.83726	-2.92545	4
-5.19034	-0.0188115	4
1.91049	3.57918	4
0.979299	-0.777664	4
0.519959	-0.788082	4
-4.69906	-1.59874	4
2.20333	-0.852954	4
4.06115	-1.12753	4
-1.9876	-3.59361	4
-1.46286	-0.317416	4
-2.76205	-2.57376	4
2.51517	2.73771	4
-3.79733	1.25698	4
1.47305	-1.86739	4
-2.69576	-2.33228	4
-2.14322	-2.71455	4
-1.52895	-1.78989	4
1.68899	-1.16922	4
-0.457137	-0.773908	4
-1.48341	-4.14767	4
-3.90475	-1.0221	4
-1.5104	3.03992	4
1.14956	-1.32269	4
-0.662672	-2.31294	4
0.169137	-3.68802	4
-0.210646	-1.37954	4
-1.52274	3.49724	4
2.714	-0.241561	4
-3.14018	-0.738055	4
0.00974872	-2.33858	4
-4.69736	-2.63952	4
3.55687	2.51891	4
-2.03709	-0.77562	4
-4.06689	-1.3029	4
-1.01185	-3.6324	4
3.01164	1.50113	4
3.32959	-2.09323	4
0.150508	-1.25661	4
1.71238	-3.40513	4
-2.20627	2.84182	4
1.25466	-3.14712	4
-1.30866	-0.774586	4
2.63242	-2.6155	4
-5.74198	0.873518	4
2.46607	-0.816862	4
0.067992	-1.5955	4
1.38453	-2.59194	4
3.03844	-0.203271	4
-3.24877	2.42214	4
-1.14747	-3.11314	4
-1.02768	-2.04339	4
-3.72412	-1.13525	4
0.305416	-0.273193	4
-1.09139	0.754737	4
-0.723666	-2.904	4
1.52974	-1.14011	4
-4.77554	-0.479405	4
-2.71423	0.411859	4
-2.55497	3.80471	4
2.74003	0.655099	4
-2.8948	1.61692	4
1.25165	-2.43838	4
-0.791413	-3.34048	4
1.30382	-3.12841	4
-4.21727	-1.78458	4
-5.32754	1.17002	4
-2.79159	-1.66559	4
3.3919	0.133195	4
-0.69649	-1.95757	4
-0.682194	2.3043	4
-4.43598	-0.688246	4
-1.56422	-1.05921	4
-2.27896	2.71384	4
-2.09762	-2.58535	4
0.452197	3.05748	4
-1.07968	-2.00522	4
-3.36555	-2.92224	4
1.66503	0.829395	4
-2.27718	-2.94261	4
4.55697	1.3349	4
2.32599	0.280624	4
1.50302	0.141467	4
-3.68014	-1.21662	4
-0.43586	3.4477	4
3.24269	2.11273	4
4.74895	-1.05833	4
-2.43949	-1.75957	4
-0.769233	-3.82562	4
-0.648337	-3.00909	4
4.4099	0.179015	4
1.59456	0.183465	4
-2.9784	-1.4678	4
1.85436	-2.21827	4
1.69932	1.19128	4
-4.69257	0.505092	4
-3.96266	-2.46324	4
0.227679	0.117838	4
2.1153	-0.756302	4
-2.10362	0.748086	4
0.426777	-2.39046	4
-1.94763	-2.69988	4
-0.147075	-2.93254	4
-2.92351	-3.60385	4
-1.42973	-3.97101	4
-1.91302	0.354657	4
2.03907	0.133318	4
0.887068	-2.89672	4
-3.38439	0.360875	4
-0.952925	-1.91914	4
-0.772091	-3.12562	4
2.77167	-0.112883	4
-0.835675	-2.55125	4
-0.654892	-2.39062	4
-3.11706	-0.044884	4
1.45271	-1.38574	4
-4.15125	-3.04962	4
-3.4005	1.51246	4
1.03169	0.140037	4
-3.96078	-3.82583	4
2.35961	-0.619136	4
-1.54285	-3.21772	4
-5.08427	-0.073418	4
2.4876	-0.567684	4
-1.355	-0.468123	4
-1.60737	-3.61258	4
-0.730217	-3.87795	4
1.32798	-2.45679	4
1.27771	-2.09016	4
-3.89852	4.01511	4
-1.29583	0.0461383	4
-3.50899	0.381035	4
1.52245	-1.15627	4
-1.77764	-2.55625	4
-2.20201	-3.02309	4
-4.72062	-0.317333	4
-3.98566	-4.10194	4
-0.555192	-2.92805	4
-1.58484	-3.1515	4
-4.79734	-2.70879	4
2.56163	0.210985	4
-4.23847	1.91881	4
-2.09182	-2.0619	4
1.29619	-0.310636	4
-1.45351	0.29586	4
-0.728405	-1.28155	4
-4.98957	1.85726	4
-0.459114	1.77301	4
-1.68486	-2.23751	4
1.09914	-0.0806227	4
-1.1493	-1.98609	4
-3.52273	-2.22717	4
0.0485754	-0.673768	4
-0.620396	-1.30571	4
0.263774	-2.66259	4
-2.47286	0.902052	4
3.31564	-0.900021	4
-3.12281	-3.63523	4
-4.3422	-2.95553	4
2.66814	0.412442	4
2.93549	1.70787	4
3.30975	0.510426	4
-4.24432	-2.99352	4
-1.85494	-3.70936	4
-1.83203	-3.65574	4
-2.58868	-1.56052	4
0.110614	-3.56607	4
-4.23915	-0.631386	4
-2.45193	0.94798	4
-1.67118	1.40652	4
2.11543	-0.0545786	4
-2.97576	-3.19186	4
-0.307046	-0.239586	4
-4.59441	-0.657023	4
-2.13434	-2.42161	4
-0.155706	-1.95558	4
-3.71554	0.743074	4
-3.38874	-3.88104	4
1.99609	-2.54251	4
-1.63016	-2.5538	4
-2.02898	3.36731	4
-3.59614	-3.72678	4
-2.00277	-2.31579	4
-0.25851	3.29298	4
0.215785	-3.17295	4
-0.161217	0.755266	4
-0.695673	0.54397	4
1.13948	0.509746	4
4.58755	-0.942101	4
1.12698	-1.58031	4
0.592233	1.417	4
-3.93218	-0.220581	4
-4.14803	-3.48211	4
1.36859	0.497289	4
-2.92089	-0.827231	4
0.75429	-2.46748	4
0.577099	-3.43414	4
-2.59278	-2.71424	4
0.953149	-2.48189	4
-3.28114	-2.11254	4
-3.32205	-3.73241	4
3.25183	-1.57101	4
0.318696	-0.32106	4
-3.75264	-4.26424	4
-1.11425	0.426714	4
-1.16538	3.02018	4
-4.18477	-1.99575	4
-1.1116	1.83229	4
0.191771	-3.07138	4
-4.26417	2.68308	4
-2.08722	2.15126	4
-2.05464	1.31042	4
1.98701	2.10877	4
-5.28029	0.203115	4
0.857164	-2.38451	4
-1.62684	-2.90513	4
-1.29004	-4.06472	4
-4.23782	0.854349	4
-0.936102	0.246881	4
-0.977657	-0.954012	4
-3.71122	0.0304079	4
-3.64668	2.09748	4
-1.68457	1.87597	4
3.49042	1.82703	4
-1.40605	-3.29068	4
-0.617324	1.69418	4
4.24907	2.59142	4
0.245503	0.431826	4
0.163525	-2.52357	4
-3.14076	-0.178845	4
-2.89347	-3.22288	4
-1.94303	-3.0933	4
0.1175	-2.75994	4
-0.934025	-2.64662	4
3.93299	-1.98358	4
-1.64308	2.01393	4
1.85823	3.08194	4
-3.07256	-2.84941	4
1.26982	0.3239	4
2.09919	0.544275	4
0.605203	1.73186	4
0.25786	-0.789845	4
-4.45687	-1.61131	4
-3.67617	-3.19038	4
2.01513	0.437745	4
3.51171	0.799636	4
1.52407	-1.77476	4
0.640279	3.15568	4
0.22869	1.80081	4
2.65826	1.15608	4
0.897112	0.326924	4
3.95055	1.49288	4
-3.49402	0.50269	4
-3.142	0.194572	4
1.3483	-1.13128	4
1.40417	0.562016	4
-1.70649	1.87837	4
-1.6282	1.22543	4
1.80022	1.99201	4
0.158069	4.29393	4
-1.092	-1.01894	4
-1.22492	-0.8245	4
0.645514	-3.04749	4
-5.13195	-1.18265	4
1.55607	-0.0490126	4
-0.441317	3.24014	4
-4.2339	-1.08866	4
2.03316	-0.187603	4
-3.86266	-3.34733	4
0.691685	-2.06068	4
1.66096	0.257243	4
-1.92211	-2.45767	4
-0.667003	-0.676248	4
0.484976	1.76428	4
-3.21109	-3.41049	4
-0.261713	-2.84294	4
-2.09212	0.24508	4
-0.43552	0.912969	4
4.33018	-1.11788	4
-3.44654	-1.62379	4
3.33281	-1.03218	4
2.71825	0.15003	4
2.13798	-2.24435	4
0.905647	-0.628855	4
-4.57169	-0.760822	4
-4.5247	-0.139079	4
-1.35509	3.56808	4
-2.47893	-4.4022	4
-3.1803	1.58948	4
-1.71106	1.7825	4
3.74118	0.647793	4
2.61177	-0.265779	4
1.51612	-1.40122	4
-3.92915	0.786158	4
-3.28931	-2.37017	4
-1.6204	-1.02473	4
-0.975864	3.20312	4
3.70534	-1.41278	4
-0.171679	4.52353	4
-1.72721	3.48767	4
-2.6849	-1.70211	4
-2.48429	-3.12541	4
-1.33082	3.63254	4
-0.781853	-3.71905	4
-3.98582	2.85096	4
3.26187	2.29718	4
-3.97812	-3.06249	4
3.02877	0.312859	4
-2.36243	-0.518301	4
-0.822525	-2.83706	4
-1.76626	-3.59433	4
-0.407347	-4.31026	4
-2.08081	-3.06292	4
-2.03247	-3.84965	4
-4.7523	-0.0508447	4
-1.91494	2.59248	4
-3.89754	-0.195998	4
3.68109	1.40641	4
-2.43431	-0.882684	4
-1.02025	-0.521651	4
-1.78262	0.0597218	4
-1.52786	3.87409	4
1.12351	-0.300327	4
-3.2502	-3.66641	4
1.58181	-0.00760347	4
-2.30615	3.42528	4
3.55978	0.645208	4
5.73881	0.65123	4
-0.953112	-2.50534	4
-3.20022	0.500555	4
-4.45161	1.94476	4
0.358958	-2.96619	4
-1.5749	-0.367298	4
-5.29021	0.654819	4
4.27423	1.72135	4
-3.95137	-0.683206	4
-0.83876	-4.13441	4
2.44119	-0.960621	4
-2.63487	-3.523	4
-0.928322	3.42444	4
-5.1123	2.5491	4
-0.323308	-3.36516	4
-3.58467	-1.72869	4
2.35032	1.23857	4
-5.63999	1.04575	4
0.805378	1.80591	4
3.59358	-1.27807	4
-2.44604	0.0152578	4
1.2653	0.730197	4
-1.90597	3.08656	4
0.117477	2.23705	4
1.16838	-0.714844	4
-4.53139	1.74031	4
-2.52046	0.0734039	4
-4.90465	0.358272	4
2.01324	2.46555	4
-4.07578	0.75295	4
0.390108	-3.05511	4
-0.346762	-4.00008	4
-4.72834	0.605381	4
-3.2527	-3.88474	4
-2.60596	4.02392	4
1.67016	-1.80215	4
-2.46372	2.57989	4
3.31238	-0.669551	4
-3.29291	-3.62318	4
-0.49923	-1.67301	4
-1.32647	-3.89186	2
1.49047	1.74574	2
-4.15556	-3.64912	2
-3.57049	-4.09928	2
-3.73799	-3.0858	2
2.7076	1.21741	2
-0.50563	-1.96229	2
-3.95788	-4.0937	2
-4.29593	-1.06991	2
4.11623	1.63217	2
-4.12576	-1.35915	2
-2.29573	-3.58183	2
-1.23082	-0.128409	2
0.0199241	-2.3743	2
1.55623	0.229177	2
-3.06329	-2.74333	2
-1.71838	-2.88476	2
0.420418	-2.18653	2
-0.471024	-2.66703	2
4.77033	-0.931722	2
-3.55841	-3.43827	2
0.597079	-2.51594	2
-3.51941	-3.90547	2
2.69787	-2.09295	2
-3.30027	-3.98505	2
0.475439	0.343396	2
4.02565	0.893218	2
3.4122	-0.608585	2
-1.70026	-1.81449	2
5.06193	-0.636228	2
0.625575	-2.44951	2
-0.294428	-1.36466	2
5.29071	1.12392	2
-3.75307	-0.484816	2
1.79991	-0.489384	2
-2.4775	-3.56215	2
-3.95276	-1.98516	2
-0.851906	-1.6402	2
-0.852876	-1.89739	2
-2.14557	-2.4587	2
0.325204	-1.76682	2
-1.79168	-3.79183	2
2.72498	-0.613393	2
-3.52656	-0.290474	2
0.335399	-2.32519	2
-0.781633	-3.6992	2
1.1272	-0.598949	2
1.13295	-1.17104	2
-1.81547	2.65604	2
2.15328	1.58739	2
-3.35703	-3.33672	2
-3.91078	-3.98016	2
3.32546	0.267565	2
-1.95432	-2.87353	2
1.93923	1.34176	2
0.451956	-0.0463269	2
-2.83804	-3.8953	2
0.528484	-0.213951	2
-1.95632	-2.43274	2
2.70774	1.41903	2
0.911227	-2.97881	2
0.543401	-2.76104	2
-2.46962	-3.65155	2
-1.22059	-2.31526	2
3.59982	-1.82149	2
-4.95598	1.37685	2
2.61868	-1.19716	2
-4.69424	-1.83062	2
0.791411	-1.05351	2
-2.99283	2.82073	2
-2.01572	-2.66264	2
2.64151	0.482327	2
0.778562	-1.63946	2
3.5842	-0.180253	2
3.56775	1.45355	2
-3.48138	2.0364	2
2.12939	-0.989934	2
-5.17089	0.117963	2
-3.05033	-1.08808	2
-1.90046	-4.66739	2
-5.32588	-1.10989	2
-3.63036	1.82353	2
0.98307	-0.974837	2
-3.01151	-4.2485	2
-1.6974	-0.479632	2
-2.97858	-3.27145	2
-3.18468	-3.58371	2
-2.41516	-2.64096	2
-1.26694	-3.48608	2
-4.01972	-1.07462	2
2.1718	0.178577	2
-3.14636	-2.9913	2
4.23197	1.12817	2
-0.283269	-2.34096	2
0.115802	3.032	2
0.426892	-1.87568	2
-3.0101	0.326163	2
-3.2778	-3.80821	2
2.58333	0.0549014	2
-1.63725	1.70472	2
-3.2367	-3.87121	2
0.707132	-2.31907	2
0.842465	-1.26528	2
-2.42551	-3.60538	2
2.18303	0.730318	2
-4.16637	-2.01429	2
-2.28899	-2.63446	2
-3.55755	-3.40732	2
-1.36876	-2.23336	2
-2.7293	-2.55308	2
-0.945499	-2.70245	2
-4.79525	0.492766	2
-3.27999	-1.23568	2
0.241024	-2.05211	2
0.777896	-0.362095	2
-4.12273	0.083566	2
-3.87147	-2.23154	2
0.319705	-0.647082	2
0.893828	2.72018	2
-2.20254	-0.750945	2
-1.23327	-1.6135	2
0.822809	-3.31993	2
1.83016	-1.19011	2
4.41855	-0.342295	2
-1.84145	-0.987445	2
0.690765	-3.22465	2
-1.70696	-2.04896	2
-3.11138	2.25719	2
-0.562187	-3.79594	2
0.87354	-2.30447	2
1.19977	1.57625	2
-0.900055	-2.79603	2
-2.0427	1.8185	2
-1.82833	-2.62665	2
-3.45805	-2.25008	2
-1.69304	-1.89698	2
1.33544	-2.13129	2
1.47265	-2.38234	2
-0.442274	-1.56945	2
2.12942	-2.06151	2
-3.42134	-2.0751	2
-4.41322	-1.00531	2
0.43358	-3.28309	2
-4.22124	-3.34424	2
-1.76343	-3.17537	2
-3.74117	-4.05125	2
-1.42288	-2.58875	2
-1.93043	-3.6331	2
0.00935096	0.691278	2
-2.12213	-3.35937	2
1.40282	-1.06966	2
-0.423035	1.24504	2
3.04065	1.44532	2
-2.26856	-3.71301	2
3.12214	-0.462074	2
1.95204	-3.51559	2
2.94239	1.1501	2
-2.01377	-1.36909	3
-4.77884	-0.436441	3
1.52931	-2.73029	3
-3.54034	-0.97287	3
-3.13808	1.62733	3
2.63111	-1.09531	3
-2.36869	2.30481	3
1.33818	-3.17884	3
-4.59619	0.144838	3
-2.68493	-3.10903	3
-2.1197	-3.64589	3
2.68346	-2.16764	3
-3.59147	-1.36061	3
-0.711489	-1.84441	3
2.67194	1.02514	3
-0.38709	-3.08183	3
4.22966	-0.889194	3
1.09981	-2.77009	3
3.39838	-1.72657	3
1.89456	-0.197341	3
-1.94239	-3.60448	3
0.87771	-2.74251	3
-0.318107	-3.08515	3
-5.86363	-0.128034	3
-3.56395	-1.00102	3
-2.60267	2.22544	3
1.08553	-0.161993	3
2.09965	-1.84573	3
3.02658	-0.092103	3
1.72018	-2.13517	3
3.13306	-1.18589	3
6.45983	0.832436	3
0.832819	-2.67061	3
1.98103	-1.8481	3
-4.72708	0.278267	3
-5.27696	0.351586	3
2.05203	-1.46401	3
3.92347	-0.463822	3
1.11372	-1.63648	3
-3.93896	2.19276	3
-2.2704	1.2353	3
2.7434	0.858475	3
5.47237	1.08685	3
-3.36622	-3.60081	3
1.08595	-1.46961	3
1.49898	-1.71223	3
2.60882	-2.02444	3
2.70201	1.27065	3
2.66596	2.15507	3
3.49641	2.529	3
-4.06071	0.603447	3
3.49633	-1.99678	3
0.453402	-3.23223	3
0.292769	-1.78482	3
2.65596	-2.60449	3
2.51723	-1.14313	3
4.1031	-0.438577	3
-1.75821	-1.23592	3
-0.447934	-2.27679	3
2.62119	1.61575	3
0.551243	-0.490384	3
-2.29797	-2.6896	3
-3.7418	0.425592	3
-2.51108	-2.93457	3
-3.83791	0.994971	3
1.61949	1.11744	3
3.79084	-0.524812	3
-1.16911	-2.4237	3
4.11038	0.181332	3
6.18028	0.727309	3
0.675949	-2.97712	3
3.61664	1.76578	3
5.77551	1.80324	3
3.86953	-0.161337	3
-2.35274	4.31129	3
2.85221	0.237361	3
4.15392	0.0356653	3
3.09326	-0.202312	3
-2.99583	0.949439	3
0.938811	1.24364	3
2.49429	0.145613	3
1.0673	0.830586	3
5.24313	1.60311	3
-4.30918	0.760269	3
3.97792	0.491775	3
1.22156	-1.89117	3
2.84656	-1.51459	3
3.79128	-0.144314	3
-0.443221	-3.59294	3
-2.51559	-2.09057	3
3.53341	0.105272	3
-2.00672	-2.61674	3
-3.38398	-1.68622	3
0.295876	-1.79694	3
-3.17742	-2.66777	3
0.576144	0.65273	3
1.19907	-3.02127	3
2.79282	1.91692	3
-1.28483	-4.01218	3
1.08308	-1.64379	3
2.83457	-0.734046	3
4.36404	-0.447968	3
1.64235	-3.16021	3
3.75562	1.52947	3
1.47239	0.466476	3
3.57664	-1.42478	3
-5.21399	0.23786	3
2.7952	0.0940047	3
5.07012	0.0388431	3
3.76449	1.82211	3
-3.07762	-0.249765	3
4.81641	0.658646	3
3.22834	1.1417	3
0.513456	-3.03909	3
1.24675	-0.785671	3
6.6121	-0.63436	3
5.2386	1.25736	3
6.42535	0.522142	3
5.89619	1.11129	3
2.28433	3.85092	3
6.06362	0.314522	3
5.56376	1.08916	3
5.43426	0.856444	3
4.339	2.01182	3
3.39438	-0.0217722	3
2.40654	2.82033	3
2.79374	0.45795	3
2.9063	1.11978	3
-3.26348	2.59962	3
2.53497	0.486659	3
3.91804	-0.118001	3
-4.64915	3.02974	3
2.08012	3.73417	3
1.78065	0.720666	3
3.28303	-1.79496	3
5.74148	0.945226	3
-0.287333	-4.01351	3
-0.0755336	-2.41665	3
4.66949	-1.98194	3
4.65791	0.709399	3
3.51542	0.40273	3
5.03666	0.254862	3
5.76651	-0.267589	3
4.90723	0.0827166	3
1.88871	-2.24193	3
4.09229	1.53764	3
4.74897	0.320567	3
-3.1264	-0.704329	3
2.88152	2.34911	3
5.73646	1.14848	3
4.31481	0.871673	3
-2.27668	-1.60389	3
-2.67833	0.15846	3
3.30331	2.10168	3
5.41254	0.839299	3
5.20118	-0.0750972	3
3.20132	-0.0403398	3
5.85424	-0.127785	3
-0.668682	-3.34269	3
6.0554	0.710237	3
-3.39695	-3.6008	3
5.38928	1.57868	3
-1.21307	-3.0461	3
1.67107	2.14969	3
-1.64549	1.28502	3
1.27159	0.842014	3
3.41598	1.63579	3
4.78867	-1.16777	3
2.38298	-2.36072	3
-0.155565	-2.19611	3
2.57527	-0.56888	3
2.97772	-0.0849811	3
1.54646	-2.3074	3
6.18731	0.746263	3
5.83496	1.02235	3
2.50697	2.52935	3
-3.10756	-2.77762	3
2.96713	2.13203	3
1.57681	0.32752	3
-1.54085	-3.35054	3
2.11706	2.46284	3
6.4621	-0.141237	3
6.11868	0.573452	3
1.94595	-0.740855	3
4.14326	0.629824	3
5.15754	0.456554	3
1.01366	1.95595	3
1.41806	-2.19703	3
0.539259	1.51656	3
5.23682	0.438381	3
5.02405	-0.69222	3
-0.478687	-3.14169	3
0.36376	-2.94723	3
-0.57931	3.20964	3
1.4374	2.41682	3
5.7841	1.4506	3
3.96991	1.19431	3
4.80673	-0.396945	3
0.902546	1.86225	3
4.66594	0.707894	3
5.33535	0.140096	3
5.88642	1.4127	3
2.30692	2.48045	3
-1.11003	2.75744	3
5.35224	1.06105	3
5.78134	1.18455	3
4.01372	-1.60365	3
0.707021	-2.47917	3
3.14573	-0.0108136	3
1.64508	0.423787	3
-3.48143	-0.166948	3
3.69768	1.79372	3
2.82674	-2.6088	3
3.58842	1.83329	3
5.7001	0.943073	3
4.55781	1.7446	3
3.61308	-0.576082	3
4.88533	1.08151	3
1.05885	1.86869	3
0.261518	1.23015	3
5.58668	-0.563917	3
-3.63363	3.18213	3
5.04354	1.84613	3
4.87275	0.540204	3
4.37928	1.03422	3
5.46945	-1.27771	3
5.7881	1.48602	3
-1.49357	-3.08395	3
4.47514	1.31125	3
3.87745	2.1	3
-0.475347	3.09341	3
2.04779	0.163185	3
5.63659	1.12706	3
4.29569	-1.15747	3
2.34092	1.23038	3
0.404727	-2.35313	3
3.66165	1.88779	3
3.11007	0.873038	3
6.449	0.384354	3
4.78841	1.70129	3
2.12922	-1.60014	3
4.00571	0.762928	3
1.57392	-2.16902	3
0.418876	-3.82494	3
2.89209	-1.09154	3
5.3115	0.291167	3
4.60317	-1.81862	3
3.47125	3.15244	3
4.63465	0.731142	3
2.43428	0.0257855	3
6.7273	1.02079	3
1.6728	1.07622	3
-0.359332	-3.2108	3
1.19143	-2.87577	3
5.47102	0.149065	3
-0.705394	-2.97012	3
5.27798	0.213347	3
5.73788	1.36111	3
5.0915	1.79045	3
5.15565	-1.74274	3
2.34846	-2.80455	3
-0.200236	3.47722	3
5.59715	1.5304	3
5.80258	1.17204	3
3.27035	-1.77822	3
2.14369	2.26375	3
5.54625	0.822145	3
4.81942	1.97713	3
4.30968	1.15445	3
2.97329	2.40986	3
0.599009	-1.58911	3
5.62778	-0.127604	3
4.47183	0.600482	3
4.10313	0.325004	3
-1.92924	-3.79853	3
4.13636	-0.691451	3
5.29385	0.529066	3
2.98735	1.48607	3
4.39604	-1.66721	3
-1.25867	-3.11265	3
1.04377	-3.17466	3
-0.558666	0.81026	3
3.77236	-1.06188	3
2.23961	0.856612	3
4.45616	2.58984	3
-0.102451	-2.65371	3
3.78371	0.504966	3
-0.338312	-1.37151	3
3.51585	2.77292	3
4.18765	0.504089	3
-4.52185	0.669641	3
-1.679	-0.54732	3
3.30526	0.293589	3
4.11453	2.25954	3
3.95374	1.80627	3
0.0626599	1.00908	3
3.96316	0.581395	3
4.73521	1.05943	3
4.45672	0.524518	3
1.90199	0.102069	3
3.401	-0.943889	3
4.81712	1.49419	3
2.72683	-0.0120465	3
4.37651	2.0349	3
3.60962	2.75823	3
-5.04313	0.633038	3
0.228946	-2.50628	3
4.12391	1.95766	3
3.13503	-0.594298	3
2.24043	-0.710705	3
5.24285	1.96722	3
3.61892	-0.405437	3
3.83353	-0.140815	3
5.20461	1.55686	3
1.90687	3.31068	3
5.25702	1.41036	3
2.73186	-1.55888	3
1.56618	-0.0782757	3
5.59001	1.57649	3
-3.97758	3.53294	3
0.49622	3.27263	3
5.7772	1.13526	3
5.29099	0.0196115	3
5.79996	1.82812	3
0.924876	2.05356	3
-4.45882	-2.31252	3
5.23365	1.00758	3
5.59468	1.85275	3
-0.209243	0.260649	3
4.4955	2.05529	3
2.0859	0.392883	3
1.73294	-0.194902	3
4.19986	-2.7827	3
1.8747	1.44644	3
0.728802	-2.86673	3
-1.40039	-2.71079	3
5.33444	1.28221	3
5.68147	-0.159953	3
4.71092	-0.358931	3
0.385599	-2.88464	3
5.73761	0.76371	3
-1.28503	-0.935322	3
3.95385	-1.90658	3
5.98486	0.46426	3
5.67147	0.873602	3
3.62842	2.63203	3
2.3972	-0.246161	3
2.86287	0.83637	3
2.25652	-0.47786	3
5.45931	0.44852	3
6.2124	0.56326	3
1.49615	-0.219362	3
1.27097	0.376266	3
5.17696	1.13213	3
-0.653645	-0.610464	3
4.86352	1.35178	3
3.12203	2.27424	3
4.81584	1.4456	3
5.7055	1.59433	3
2.63808	3.56646	3
3.50482	0.376107	3
4.28904	1.92424	3
-2.70245	2.47927	3
-4.25487	-3.37405	3
4.72748	-0.789516	3
2.36643	-0.251651	3
1.50621	-0.647805	3
6.79979	1.20682	3
5.40063	1.52014	3
1.33988	-0.90558	3
4.72499	1.10552	3
5.11896	1.6982	3
3.20328	0.176535	3
5.40149	0.921826	3
5.01798	0.281651	3
2.68589	-1.72687	3
3.17204	-0.866831	3
3.73145	1.65047	3
2.47564	-2.50218	3
-3.40735	-1.82778	3
-1.02478	-3.7119	3
-4.58568	1.30969	3
4.88514	0.916922	3
4.1357	1.38408	3
6.11563	0.506394	3
1.36567	2.35658	3
1.364	1.32316	3
-3.7581	-0.672068	3
0.896093	-0.553337	3
2.35249	1.33645	3
0.424063	2.29462	3
4.46817	0.414616	3
6.39078	1.01742	3
3.04803	0.38627	3
4.03157	-1.7412	3
5.30412	1.61132	3
3.87136	-1.88501	3
1.30585	1.08058	3
3.24407	2.27972	3
3.04136	-2.54351	3
5.03602	1.41735	3
6.50587	0.745109	3
5.40561	1.17754	3
6.67226	0.837508	3
5.15325	0.70151	3
1.65348	-0.147974	3
3.21721	-0.283214	3
4.22953	1.14631	3
2.82452	-2.57907	3
5.76667	1.35599	3
3.36727	-1.245	3
0.234686	2.38973	3
-1.00151	-2.58875	3
-1.3232	-3.26247	3
-3.26839	-3.43649	3
1.59607	0.376986	3
1.46981	-0.51878	3
0.0383314	-2.65759	3
-1.47987	0.795541	3
-3.05446	-2.59349	3
1.93676	1.72354	3
1.87995	-2.63974	3
-1.09397	-2.57937	3
-4.55813	1.26943	3
4.11281	-1.11822	3
0.195513	-2.06555	3
-2.06716	-4.21013	3
0.501673	0.0118665	3
-2.4747	-1.84598	3
-2.25163	-2.79231	3
3.42607	1.12396	3
0.257245	-3.39417	3
0.989031	-2.87105	3
2.71311	-1.54626	3
0.567706	-2.79176	3
-4.37177	-0.685185	3
-0.264487	-0.609522	3
4.12922	-0.451698	3
2.48429	-1.64779	3
-3.87052	0.541593	3
2.33581	-0.448485	3
0.95819	-2.51044	3
0.408613	-1.03443	3
-1.26641	-0.914535	3
-0.55583	-3.05271	3
1.09202	-1.1252	3
0.00988013	-3.28167	3
-2.78352	-3.46766	3
-0.670824	-2.20695	3
-1.74596	-1.41394	3
4.84598	0.524207	3
-0.412527	-3.81494	3
4.38303	-1.39192	3
-2.18632	-2.42787	3
-1.10838	-4.01225	3
2.54676	-1.7283	3
1.01016	-1.85594	3
-1.37302	-2.6639	3
-1.41811	-2.61026	3
4.90954	-1.2808	3
4.04302	0.346015	3
0.479791	-2.09004	3
-1.85471	1.63869	3
-2.68003	-2.98509	3
0.0291411	-3.45136	3
-4.56621	-1.4597	3
-3.68696	-3.57933	3
-3.85382	0.317702	3
3.23214	-2.12692	3
-1.5935	-2.8803	3
3.80458	-0.344196	3
-1.3512	-1.9934	3
3.42307	0.298757	3
1.45673	-2.28712	3
-5.73786	1.79354	3
0.10641	-2.15803	3
-2.60295	0.0775066	3
-0.817707	-2.8382	3
2.01258	-0.679684	3
-1.38511	-2.42444	3
1.06198	-2.10809	3
3.08978	-2.13339	3
-2.84255	-2.77702	3
3.09976	-1.81464	3
2.50489	-0.451734	3
-2.48175	-3.10193	3
-3.20461	-3.51301	3
0.404522	-2.84088	3
3.37186	-0.057977	3
0.041057	-0.37267	3
2.37613	-1.804	3
-3.1543	-3.73376	3
0.734877	-1.7991	3
5.06052	-0.218185	3
2.25802	-1.22359	3
1.5023	-2.9237	3
-4.27284	2.29885	3
-1.21122	-2.41006	3
1.76509	-3.17204	3
4.33295	-1.40805	3
2.14935	-1.09709	3
-4.9288	-0.252174	3
2.02852	-0.160752	3
3.25526	0.648933	3
-2.7172	-1.68445	3
4.9849	2.17237	3
-0.6451	-0.631194	3
1.77843	-1.41399	3
1.44763	-0.719989	3
-3.6849	-2.372	3
-1.81384	-1.99634	3
1.39808	-3.1186	3
-0.549956	-3.1242	3
-4.93563	0.393095	3
2.974	-2.40224	3
1.61788	-1.72561	3
-2.04069	-3.33339	3
-0.884801	-4.11518	3
3.51687	1.59897	3
1.52942	-2.38054	3
4.10745	0.713105	3
-4.13616	1.75	3
-4.17521	0.352677	3
3.86083	1.67068	3
3.51527	-2.07514	3
5.56303	2.64345	3
-0.332487	-0.250905	3
2.1346	-2.89594	3
-2.43571	-1.30694	3
1.54311	-2.21414	3
-0.0656832	-0.178121	3
-0.219208	-2.72208	3
-1.5201	4.51221	3
-1.65037	-2.09592	3
-1.46685	3.80185	3
-2.86414	-1.4603	3
5.63034	-0.463524	3
1.05469	-2.41052	3
5.41107	0.122085	3
2.40989	-0.52884	3
0.154665	1.78845	3
1.07301	-3.32671	3
-2.15224	-2.75424	3
4.29068	1.1393	3
2.57383	-1.01759	3
3.09869	-1.08947	3
-0.883997	-1.89528	3
2.94187	-1.47561	3
-5.80817	1.24188	3
-2.27323	-3.44565	3
-4.41336	-2.68908	3
-4.9422	-0.460458	3
5.44859	0.760221	3
3.99738	0.800185	3
-0.870506	-0.412392	3
-0.921537	2.10107	3
2.08339	0.530957	3
-5.00676	-0.102211	3
-1.63483	3.73288	3
0.587695	-0.853267	3
-0.444405	-2.50517	3
3.35133	-0.42948	3
0.439232	-3.0412	3
-4.72892	0.269404	3
2.35686	-0.0121628	3
0.415175	-2.76469	3
4.13761	-0.338333	3
-2.69204	0.461492	3
3.91535	0.467837	3
1.42003	0.0689076	3
1.89839	-1.03073	3
2.28134	-0.773847	3
-2.00636	0.615703	3
3.11077	1.42879	3
-2.41483	-3.55592	3
-5.32497	0.741113	3
-3.42805	-3.76914	3
1.77172	-1.68017	3
-1.33012	1.23541	3
2.96848	-1.31975	3
3.49011	-0.855951	3
-0.0289191	-2.88453	3
3.96786	0.6871	3
-2.92637	3.01965	3
0.810759	-3.04696	3
-3.6285	-3.54131	3
-1.22392	-3.27774	3
3.59859	0.462003	3
3.18339	0.502433	3
2.49731	-1.42682	3
-1.52653	-3.73677	3
3.32067	-0.798819	3
-4.38226	1.36444	3
-4.67387	0.564234	3
-1.0083	1.16476	3
2.71185	1.48108	3
4.90645	1.42181	3
3.40393	-1.53522	3
-2.32967	-2.86722	3
-5.05482	0.119287	3
4.71305	1.46089	3
1.64333	0.958896	3
5.59899	0.599057	3
1.32931	1.78004	3
4.72668	1.11923	3
0.439996	-1.66856	3
2.33328	-2.22499	3
3.33135	1.92265	3
-3.71657	-3.45844	3
1.54531	-3.10846	3
-1.74028	-3.73799	3
-0.874371	-0.890526	3
0.936313	-0.463663	3
1.40911	-3.04598	3
-1.42141	-3.50561	3
3.34927	-2.27331	3
-3.71733	0.113869	3
1.97065	-0.668313	3
1.54831	0.212994	3
-0.541918	-0.0414109	3
-0.0821411	-3.47284	3
0.399545	-3.2146	3
3.34278	-1.94349	3
1.84701	-1.03545	3
-4.63197	1.58787	3
-0.378078	4.45978	3
-4.6436	-0.965249	3
-3.19496	-2.9053	3
-2.62481	-1.36913	3
-2.70663	-4.34235	3
-4.12175	-0.452163	3
4.55402	1.59574	3
3.5349	-0.612174	3
4.5669	-0.673085	3
4.50025	0.222361	3
2.44056	-1.84686	3
3.63479	0.414161	3
1.56122	-1.85205	3
0.508131	-1.68046	3
1.89307	-0.376697	3
-0.45742	-3.59236	3
1.28263	-2.80443	3
1.88128	-2.02989	3
-0.107982	-3.29811	3
-1.82574	-2.83082	3
-0.794063	-1.55988	3
-1.51586	-2.07748	3
0.563014	-1.23682	3
-1.00219	-0.327768	3
1.29871	-2.43991	3
-2.94724	-3.04009	3
-3.22065	1.74151	3
3.75466	0.340473	3
-4.15169	0.542309	3
1.23379	-0.434075	3
1.54305	-1.84538	3
-0.966759	-2.62587	3
2.22858	2.54857	3
5.95197	1.18869	3
0.421372	-2.63442	3
-4.04477	-1.01079	3
0.311541	-2.5596	3
-2.14689	-2.64917	3
0.792715	-2.27907	3
0.676331	0.862204	3
3.0811	1.44503	3
4.37459	-0.73537	3
0.308745	2.65178	3
3.13028	-2.32403	3
4.86313	2.05392	3
-0.42753	-2.43707	3
2.05373	-1.52427	3
0.732267	-1.43822	3
-1.58859	1.18511	3
-0.740561	-2.91768	3
3.74712	-0.972113	3
-0.834316	0.57735	3
-0.7999	-2.1509	3
2.43075	-1.09045	3
0.716278	-2.7099	3
-2.75201	-2.08692	3
-0.677974	-2.80617	3
5.71535	0.548471	3
-3.0274	-3.26903	3
2.03341	-0.307108	3
-1.15272	2.12103	3
0.663948	-2.81027	3
-0.34753	-3.16982	3
1.6301	3.67593	3
-0.490991	-2.96906	3
3.22411	-1.88854	3
-4.39385	-0.0994507	3
0.990113	-0.210181	3
2.44469	-1.64356	3
-0.666351	-3.20808	3
-2.88157	-3.64401	3
1.02716	-0.824096	3
-1.66151	-3.28135	3
5.37919	1.30447	3
3.24416	-0.544452	3
3.45427	0.612364	3
-3.58481	-3.74506	3
2.41555	-0.325074	3
-2.50728	-3.52759	3
5.59014	0.860918	3
1.03011	-1.56408	3
-4.2543	-3.50349	3
2.84533	-0.932674	3
2.7788	-1.78794	3
0.796821	-3.04617	3
2.25321	-2.24688	3
1.87213	-0.854713	3
-1.26119	-1.91509	3
2.42548	-2.03528	3
2.57539	-2.16155	3
3.9795	-0.624097	3
3.42269	-0.599676	3
3.42295	2.28912	3
1.20993	-2.75358	3
-0.990101	-2.33892	3
-0.619226	0.594881	3
-0.400674	-1.88134	3
5.39989	1.45999	3
3.50212	-1.98867	3
-0.366278	-3.86828	3
-0.849422	-3.51905	3
3.85655	-1.37286	3
-5.56151	-0.0471261	3
6.18625	0.353624	3
-2.54029	-1.97829	3
3.10942	-0.42987	3
-2.67001	-1.60158	3
3.41523	-1.67832	3
2.69512	-1.93878	3
0.96707	-2.86404	3
3.92974	1.34728	3
4.25869	0.302275	3
0.0275533	1.59707	3
3.06335	0.252545	3
3.95819	-1.39882	3
-3.62941	-3.15996	3
-1.10383	-2.44111	3
-0.579451	-1.50355	3
-0.811848	-3.2259	3
0.825486	-3.39757	3
-1.57692	-1.29933	3
1.64099	-2.95918	3
-1.27751	2.01001	3
0.184357	-2.39843	3
-3.54394	-3.68046	3
-1.33079	-3.10643	3
-0.750261	-2.59108	3
1.38521	-0.729041	3
-1.23417	1.80607	3
1.42463	-2.51262	3
-0.189711	-1.60863	3
-2.324	-2.21892	3
1.12043	1.03748	3
0.683461	-2.52883	3
3.57923	-0.63818	3
5.03296	0.997946	3
-3.98567	0.323574	3
-1.76137	-0.0413329	3
-0.335034	-2.83606	3
2.88326	-0.203864	3
-1.11494	-2.49626	3
0.491662	-2.51108	3
-3.30467	-0.757309	3
-3.58011	-3.88446	3
2.7637	0.326053	3
-1.29297	-3.21956	3
4.16599	1.06463	3
-0.484887	-2.00094	3
2.64141	1.00891	3
-3.16577	1.06025	3
1.02689	-3.18438	3
3.61286	1.34569	3
-0.776096	-3.21859	3
-2.24065	0.822499	3
1.52449	-0.737022	3
3.46894	-2.53121	3
1.45207	-1.06874	3
0.270688	4.09929	3
4.10451	-0.674284	3
5.80299	1.33005	3
4.37169	2.54987	3
2.24647	2.21563	3
0.176307	-3.15646	3
-1.82388	-2.52784	3
-0.590832	0.254137	3
1.43576	-1.71624	3
1.03024	-2.70804	3
4.53323	0.688774	3
2.24385	0.0685412	3
-4.11362	1.20929	3
0.284264	-2.24949	3
0.878574	-1.14871	3
4.07114	1.43202	3
4.40489	1.50447	3
0.662541	-2.61375	3
1.82327	1.57827	3
-1.40023	-3.76463	3
-0.179494	-3.13019	3
-1.73659	2.14157	3
-5.09022	-0.591732	3
2.19798	-1.86474	3
-3.31539	-1.754	3
-1.27184	-2.28674	3
2.09731	1.24651	3
1.60321	-0.621841	3
4.54405	-0.478879	3
-2.8771	1.06461	3
-4.95113	0.990435	3
4.34512	-0.868626	3
-0.962407	-3.42635	3
-4.43195	-2.77862	3
-0.0939952	-3.36081	3
-1.4603	-2.97811	3
-4.52877	-1.59203	3
-0.870816	-0.534732	3
-5.88835	0.70458	3
1.68716	-2.98225	3
-1.52592	4.5002	3
0.935465	0.767627	3
0.882299	-1.84007	3
-4.03649	-1.54051	3
3.87425	1.90614	3
3.05811	2.55038	3
0.544442	1.07043	3
0.788134	1.99347	3
1.82885	0.972073	3
-2.66708	0.524458	3
-0.0907503	-0.0120594	3
-0.272929	-3.06688	3
0.887189	0.19324	3
-3.88711	-0.942228	3
3.67927	0.356697	3
1.15274	-2.43965	3
-1.62396	-2.52779	3
-5.0853	-0.429941	3
-4.17292	-2.77871	3
1.71925	-2.06805	3
-4.70378	1.26298	3
2.17834	1.01454	3
0.854106	0.776594	3
3.6652	-0.743063	3
-0.481071	4.72268	3
2.89379	1.15407	3
-1.35155	-3.13567	3
-4.42624	-1.99747	3
3.14393	-1.20244	3
-0.276091	-0.853503	3
0.961701	-1.53853	3
-3.41977	-0.014028	3
1.93995	-3.08597	3
3.20544	-1.66941	3
1.44626	-0.925551	3
5.01062	0.998203	3
-3.5963	0.541508	3
3.44413	-2.48285	3
-3.95401	-1.62726	3
0.492663	-0.632233	3
0.612269	-1.48537	3
-2.33316	-3.09886	3
3.93827	-0.781317	3
-0.552181	2.34385	3
-0.195381	-3.1678	3
2.47186	1.36129	3
3.62695	0.604634	3
4.79898	-0.0950683	3
-0.335544	4.94309	3
-5.3316	-0.554879	3
4.51929	1.66195	3
1.11207	2.91849	3
0.901634	-1.18211	3
-2.44631	1.41562	3
-0.364483	-3.60239	3
1.87993	1.78161	3
6.99144	0.806121	1
4.53063	-1.00803	1
6.28989	0.104888	1
4.16133	-0.696915	1
4.06762	0.401578	1
4.52186	-1.1011	1
0.865953	-1.3154	1
1.31205	-3.04799	1
5.58163	0.226985	1
6.51038	0.21632	1
6.5071	0.510161	1
5.57382	-0.451514	1
2.00004	-3.09033	1
6.75659	0.43194	1
6.54449	0.766383	1
6.16629	0.698798	1
6.25076	0.379825	1
1.18867	-1.3176	1
4.56081	0.354495	1
6.02312	0.2861	1
6.62931	0.522043	1
4.19893	-1.55802	1
5.91143	-0.0500463	1
2.29544	-1.82664	1
6.68127	0.148855	1
5.61038	-0.128177	1
6.57687	1.03311	1
5.95912	0.471303	1
6.82941	0.47351	1
4.86994	1.13232	1
4.70364	-0.286563	1
6.40183	-0.397268	1
5.02914	-0.529059	1
6.10032	0.0701004	1
5.60933	-0.573179	1
6.27156	0.637475	1
6.1098	-0.442317	1
4.45002	1.64724	1
4.49621	-1.30571	1
4.20453	-1.69773	1
5.3834	0.619959	1
3.74421	-1.00653	1
0.0826313	-3.36675	1
3.791	-1.20255	1
2.60788	-0.344459	1
0.899279	-2.62351	1
-1.64454	-3.50602	1
5.37013	-0.974346	1
4.72087	-1.76802	1
6.29838	0.676576	1
4.51074	-0.499051	1
5.72309	0.322802	1
5.01667	-0.298606	1
5.99167	0.456844	1
4.62685	1.07372	1
2.7934	-2.53384	1
6.92672	0.419273	1
6.49276	0.911065	1
5.16029	-0.776633	1
5.15169	0.0734004	1
5.08972	0.179342	1
2.54756	-2.50824	1
4.36351	-0.829746	1
5.40529	0.251858	1
0.830454	-3.04324	1
-2.27678	-2.57291	1
4.59855	-0.0392066	1
-3.12785	-0.758772	1
4.74536	0.79616	1
6.48348	0.351434	1
3.57578	0.216844	1
3.12245	-2.33338	1
4.40051	-0.497471	1
6.89095	0.568549	1
2.36503	-0.996351	1
5.12906	1.4005	1
5.15024	-1.04255	1
4.8837	0.25079	1
5.58844	-0.0247536	1
5.13414	1.0572	1
3.74634	-1.93085	1
3.20261	-1.23803	1
1.79063	-0.838842	1
4.58673	1.41193	1
5.20232	0.641859	1
-2.77995	-0.220968	1
-0.320371	-2.28638	1
5.68738	0.331496	1
4.17483	0.935479	1
2.99428	-2.06626	1
6.16793	0.42686	1
2.42049	-1.17033	1
1.32757	-2.41893	1
6.23745	0.285465	1
-1.15253	-1.75658	1
-0.0111779	-2.23494	1
3.71593	-1.06859	1
3.60352	-0.595004	1
6.2869	0.239882	1
5.32719	0.250805	1
3.19734	0.0611193	1
5.96678	1.29529	1
2.77703	-1.17345	1
6.30723	0.74672	1
6.82861	0.666813	1
3.27927	0.163492	1
5.25994	1.17703	1
0.130734	-3.00972	1
2.11329	-1.20146	1
0.362278	-2.87942	1
-1.84542	-3.11949	1
-2.16454	0.618277	1
1.2213	1.33745	1
3.21992	-1.50382	1
1.45639	-1.32752	1
1.21099	-0.264394	1
-0.351758	-0.039942	1
0.480371	-2.12472	1
0.574492	-0.535934	1
-2.10542	-2.04938	1
-3.3133	-3.53873	1
1.21392	-0.732449	1
0.259097	1.08753	1
2.56702	-1.90736	1
-0.813233	-2.45605	1
-1.1339	-1.42468	1
-1.0851	-0.788543	1
3.44461	-1.25405	1
0.719353	-1.77531	1
5.01006	0.392398	1
6.28725	0.217395	1
-2.62614	-3.18416	1
5.21451	0.204223	1
3.31075	-1.02869	1
5.25466	-0.262513	1
5.47877	-0.0677362	1
1.28317	-2.19808	1
6.44931	-0.266041	1
6.25041	0.492547	1
-0.878293	-2.25208	1
5.39417	-0.607432	1
6.39976	0.564192	1
4.32553	2.08694	1
6.18778	0.558025	1
-0.217193	1.27566	1
6.63739	0.176798	1
0.977881	-2.43674	1
-1.42062	-2.20045	1
6.41444	-0.097876	1
-3.26257	-2.03361	1
2.23713	-2.06877	1
1.81312	-1.32714	1
2.52834	-1.40301	1
3.8207	-1.44451	1
2.93418	-2.3531	1
3.56574	1.21056	1
-0.363305	1.07597	1
5.29002	1.11296	1
1.59581	-2.75965	1
2.3204	-1.79748	1
6.09037	0.299234	1
4.36512	-0.947222	1
6.73884	0.278964	1
5.83305	0.212586	1
6.28738	0.193515	1
2.8602	1.31912	1
5.86659	0.159376	1
3.87058	-0.896198	1
5.80105	-0.916901	1
2.05899	-2.56206	1
6.29103	0.206423	1
1.12936	-2.75727	1
1.43041	-1.76791	1
6.70935	0.238714	1
5.76911	0.461143	1
4.14267	-1.09583	1
3.75645	-2.11865	1
4.62213	0.179417	1
1.90539	-1.28086	1
6.54967	0.594637	1
4.11142	-1.37766	1
2.63664	-0.590904	1
-2.2731	-1.42928	1
-1.43567	-3.26013	1
3.9511	-0.85546	1
-3.47531	-1.06679	1
-1.41876	-2.99349	1
5.78493	0.499004	1
6.67749	0.38881	1
5.26808	-0.0905673	1
4.18023	0.756097	1
2.98561	-0.470462	1
6.53804	0.506172	1
5.20017	0.84423	1
4.89216	0.0240668	1
2.71728	-0.984426	1
6.32757	0.106093	1
4.71643	1.27407	1
1.64926	-3.2816	1
-2.41062	-3.53912	1
1.76475	0.525875	1
6.7072	0.829495	1
2.41751	-0.950334	1
0.160887	-3.17515	1
2.1112	0.237802	1
4.04204	-1.06502	1
4.47064	-1.70734	1
3.99855	1.60147	1
5.67293	0.83348	1
5.58389	0.576552	1
4.95183	-1.1237	1
5.54922	0.738743	1
5.57074	1.00632	1
1.25535	-2.59586	1
3.46346	-1.19979	1
4.48106	0.612404	1
6.6848	0.968664	1
5.37366	-0.973154	1
1.66084	-2.36512	1
0.984195	-2.48428	1
6.17119	0.486416	1
-0.0907999	-3.89237	1
-1.49733	-1.86297	1
3.93566	-1.35251	1
3.68699	-1.51525	1
1.05326	-2.5017	1
3.78962	-0.157084	1
4.04782	-0.474461	1
5.17407	-0.705405	1
4.33944	1.89893	1
-3.06053	-4.01918	1
1.2462	-0.10961	1
3.50384	-1.44714	1
4.66037	-2.15797	1
1.59421	-2.9645	1
5.51038	-0.208874	1
1.41289	-1.43054	1
0.184218	-2.79004	1
3.17998	-2.39127	1
6.04681	0.0436836	1
0.246435	-3.35674	1
5.72019	-1.09879	1
3.79225	-2.05288	1
5.86309	0.363483	1
4.76032	-0.254309	1
-1.24619	2.96076	1
0.709214	-2.9614	1
4.80198	-0.373952	1
3.84302	-0.95886	1
1.002	-3.03452	1
3.70595	2.46959	1
4.3597	0.304715	1
2.80413	1.32666	1
4.73328	0.456812	1
5.78076	0.120004	1
4.98335	0.617884	1
3.87655	-0.401111	1
4.67702	-0.335034	1
6.69818	0.683481	1
0.573263	-2.27422	1
3.58978	-0.894026	1
3.32203	-2.01046	1
5.98008	-0.20598	1
6.43632	0.327421	1
3.90906	0.000915877	1
2.39627	-1.11025	1
2.19735	-1.62642	1
3.94613	-1.54952	1
3.60535	-0.852163	1
2.03895	-2.80713	1
5.66071	-0.0401773	1
6.31494	0.785555	1
3.21522	-1.74632	1
0.991334	-2.96651	1
0.333554	-2.23154	1
-3.98143	-3.01865	1
[truncated: 11,968 more rows]

## Sheet: Fig4a_tSNE
19.3703	13.2409	4		1	WT
-18.4004	-28.1211	4		2	AdenomaR
-9.4077	-28.041	4		3	AdenomaY
-22.8084	10.33	4		4	AdenomaG
-23.8656	-15.9052	4		5	LUAD
2.19312	4.58684	4
-0.690705	46.9412	4
25.9934	-14.9134	4
14.8895	37.2838	4
50.5339	8.06758	4
-26.8904	-15.9994	4
-46.7179	2.01943	4
18.1872	-41.9836	4
-0.0553886	-23.4011	4
23.7958	-20.7969	4
0.630708	-21.9246	4
-42.9921	-11.8677	4
37.1927	22.3286	4
-5.29027	-1.59901	4
3.72127	27.8381	4
18.354	7.36789	4
-13.3679	-22.7282	4
-14.4695	4.70259	4
-21.062	5.95534	4
-18.9416	-20.1575	4
17.655	-2.05064	4
-17.666	-28.9197	4
-18.0702	23.4987	4
-20.0248	52.4996	4
31.4954	4.53549	4
20.3898	-3.01194	4
29.4419	0.0876878	4
-31.3202	9.66206	4
-0.580088	4.41315	4
13.0635	-30.2099	4
-12.0832	-23.3446	4
38.6938	6.62313	4
36.138	3.15402	4
27.0791	-0.440852	4
5.48743	-7.69205	4
-21.37	4.54865	4
-33.8696	-35.1405	4
-20.3009	-17.7727	4
18.1044	-28.4399	4
-14.1299	-24.4978	4
-29.1464	6.79056	4
35.2098	8.03016	4
-13.5289	-17.5627	4
-4.7945	30.9869	4
19.3526	13.186	4
6.96144	-6.18843	4
-4.66711	-0.209495	4
-7.36529	-23.4052	4
-25.9532	-29.2708	4
-24.2967	-2.85164	4
26.1675	-19.6757	4
-30.2989	-27.4584	4
-23.295	47.0002	4
-41.5689	-28.9918	4
19.7776	-3.29478	4
-0.647958	1.29314	4
-15.1886	1.2037	4
30.4804	-8.58783	4
15.3555	-8.80197	4
23.132	-26.356	4
-0.660961	9.82774	4
-30.3883	-23.2339	4
-3.76686	-27.5223	4
-12.0369	-34.8883	4
-11.3858	38.6483	4
27.1143	-0.440265	4
46.5645	11.6371	4
50.1439	12.8117	4
-21.4794	30.2304	4
41.8926	4.96465	4
8.43454	46.7196	4
7.15101	-15.7475	4
22.2756	-19.9744	4
-12.8824	-30.82	4
21.23	-24.0397	4
11.6574	1.38225	4
14.2331	-1.10813	4
28.6795	-20.9932	4
-4.7128	31.1054	4
-14.1528	6.12124	4
29.2785	3.4286	4
-41.9408	18.1693	4
43.6071	21.8739	4
25.0746	-19.7608	4
-15.8168	-14.0548	4
-6.27139	-27.1755	4
-25.0371	-7.18821	4
-17.3257	-15.1398	4
1.89456	10.4363	4
-10.9769	-24.9205	4
12.1696	-31.0225	4
17.5195	-20.059	4
-20.3681	-28.3606	4
26.5311	10.0781	4
24.2792	1.85374	4
-17.1989	-10.3115	4
-8.20002	13.9151	4
-4.26398	-17.172	4
-5.34759	47.3754	4
-7.31368	-23.0388	4
-4.57099	-24.2073	4
-44.739	15.5763	4
10.5726	-4.04499	4
9.56292	-17.5559	4
6.57376	-21.0812	4
11.8475	-30.5119	4
-42.8988	-8.17817	4
29.2346	-18.8546	4
29.3795	10.6195	4
-24.6639	-25.8306	4
-18.6583	-16.2936	4
-31.5466	-7.46481	4
17.1166	46.9746	4
-20.4844	-41.8559	4
24.1099	-23.7251	4
44.4526	20.8894	4
6.13216	-13.8181	4
11.3168	14.0384	4
-43.2294	18.1412	4
7.49222	-21.4068	4
34.5535	7.58206	4
21.5283	5.70279	4
26.2316	-19.7452	4
0.32007	-2.92168	4
21.4532	-4.96934	4
11.0081	-17.9835	4
29.8461	24.2014	4
30.0351	11.9153	4
-3.82184	-4.34073	4
-17.8814	-25.3788	4
-23.6359	-31.6579	4
32.6502	2.92842	4
23.6281	-2.9428	4
39.0461	-30.4788	4
-12.7535	-19.9951	4
13.3757	1.26555	4
-6.30946	0.282782	4
28.0943	-19.5989	4
53.1031	7.68721	4
28.6096	10.6607	4
38.6638	6.63007	4
21.4114	-39.9968	4
57.6999	-12.8861	4
33.4044	-37.1663	4
3.82534	-36.1776	4
-5.27159	-43.8994	4
-3.79462	25.5026	4
-14.317	-41.0052	4
25.0037	-13.7382	4
12.1387	31.0604	4
28.6803	9.77352	4
13.1627	-21.4373	4
12.8396	-24.1481	4
-7.73754	-10.8174	4
-25.6964	3.28987	4
29.3799	-17.433	4
6.22655	-19.2852	4
36.4219	13.8838	4
18.2225	21.6841	4
-39.6845	32.1679	4
25.1389	-39.6098	4
25.3824	1.00017	4
49.1914	0.279713	4
21.2635	10.3791	4
6.64554	21.315	4
22.6251	2.26501	4
-49.1851	21.665	4
4.49341	-41.1485	4
5.87016	15.2468	4
15.3063	-13.67	4
21.0885	-21.4956	4
23.4407	23.9544	4
23.6666	-6.65454	4
-31.5499	-4.92097	4
36.3739	12.5413	4
-56.9751	21.8026	4
-22.3704	-21.8889	4
5.40948	-5.99526	4
11.4884	20.3552	4
21.1623	35.9061	4
10.5168	20.8118	4
41.056	13.8468	4
21.0314	-32.4018	4
22.5062	-23.0135	4
28.9922	2.33312	4
38.404	31.0499	4
-21.9296	7.72303	4
-11.7457	-35.1808	4
3.94364	-20.0381	4
-19.7057	-7.77764	4
11.7687	-33.3441	4
5.38451	-20.4338	4
-31.452	-28.3154	4
42.4372	-17.1662	4
-8.26792	-34.3106	4
19.6374	-13.3422	4
17.5096	27.0676	4
-26.9583	-3.34471	4
23.8758	15.3703	4
-8.51278	18.0815	4
-2.81967	-4.17654	4
17.5517	29.7823	4
12.7249	49.2817	4
-6.09415	-21.4921	4
0.56211	-24.6462	4
25.0197	-0.652371	4
-4.46156	22.0357	4
3.49176	-14.6942	4
18.0524	-17.4394	4
-16.9043	-23.1604	4
23.2834	-24.773	4
10.4146	-22.0453	4
14.3475	-27.5878	4
33.4763	30.833	4
62.8328	-18.7199	4
33.4854	15.6355	4
24.6668	-6.15266	4
57.034	-9.85451	4
-12.4258	-9.87668	4
13.6494	-1.86816	4
-12.8684	-18.3174	4
-27.7451	-3.95424	4
-3.28902	26.0781	4
46.0921	12.7327	4
-39.6821	17.7488	4
7.02491	-39.7465	4
-0.410778	-5.84762	4
-17.2568	16.2125	4
13.1516	-21.5047	4
19.9899	-43.8453	4
29.7426	17.4205	4
-57.9798	15.4481	4
-0.114125	43.0947	4
32.9226	34.5778	4
9.60147	-21.9584	4
6.32349	-19.5054	4
50.8229	11.5179	4
12.7973	-3.91614	4
-47.2718	14.696	4
-6.85496	-0.772386	4
8.47989	29.2049	4
11.9403	6.57436	4
7.04907	5.89326	4
4.44744	-4.8662	4
1.11268	-8.89926	4
-5.71896	-23.2893	4
-38.9858	10.8596	4
-18.0942	24.0993	4
-19.7673	-13.7282	4
14.3494	-28.225	4
-29.8666	-23.7203	4
14.6704	-2.02234	4
12.7388	-8.46439	4
11.2706	0.66791	4
22.8643	-4.30757	4
-16.7527	-28.7173	4
28.4347	0.745993	4
6.51806	2.46731	4
-25.5387	-31.5709	4
-45.7891	-11.3482	4
-45.8936	15.1059	4
-40.7566	32.6106	4
-23.5472	-27.3689	4
-50.1522	3.81131	4
-11.5164	5.67674	4
-4.17434	0.797895	4
-39.4216	-14.8384	4
-0.402692	-19.8886	4
-19.7155	-29.6995	4
0.414801	-13.502	4
18.8755	9.27413	4
-17.354	-27.5375	4
23.4794	-35.4123	4
15.0563	-2.18577	4
-26.0225	-21.7636	4
-20.0598	52.5186	4
-57.9934	13.5899	4
-18.121	-31.6545	4
40.2503	-20.361	4
-26.6438	-20.1391	4
-7.21712	-15.0921	4
7.2899	-0.621551	4
-3.00168	-37.297	4
18.4666	-4.82945	4
5.88285	-8.96794	4
2.55646	-30.0097	4
-24.4959	-30.1182	4
19.0922	-16.3034	4
-55.5741	-0.757176	4
21.1858	-23.3626	4
-17.5035	-29.1741	4
28.1853	1.05806	4
41.8101	28.9333	4
-25.127	9.94047	4
-3.47462	-23.5219	4
8.64095	1.27593	4
-33.5379	-12.6094	4
-25.6381	42.6646	4
-6.56395	2.39712	4
-27.0316	43.9932	4
-18.4557	44.0851	4
-52.7441	-1.27839	4
9.8858	-0.634724	4
36.401	13.8896	4
14.2162	-7.58396	4
-12.4266	-44.7226	4
-31.2305	35.0964	4
42.8599	21.9682	4
21.3868	-39.981	4
11.7389	-21.9237	4
15.545	2.66636	4
-33.5462	-28.8597	4
-15.7148	-20.8593	4
26.3644	-21.4972	4
-21.4478	33.7021	4
-13.5537	-16.4857	4
11.2063	-27.0487	4
-14.5164	-17.5745	4
-25.9931	-12.7202	4
-54.9868	-2.74973	4
18.4846	35.1409	4
-1.69918	-17.1889	4
12.5904	-0.843619	4
-22.3471	-7.29013	4
21.2556	-21.2758	4
24.6119	-24.8049	4
-12.4403	-29.6827	4
-11.4381	-22.257	4
-14.8138	-16.6534	4
16.9841	44.6222	4
-54.9436	-2.9733	4
12.5289	-17.0023	4
3.34358	6.6021	4
-4.06599	-18.2429	4
15.9423	-1.46247	4
-12.6286	1.42478	4
16.3596	-23.6447	4
-37.9299	-22.9729	4
-12.099	-35.6258	4
25.7667	33.143	4
14.7118	-3.27974	4
7.87084	-24.0038	4
10.8486	-16.4578	4
12.7279	-1.66136	4
-5.58424	39.9375	4
-5.25783	-43.8711	4
-1.0162	-12.8834	4
8.04396	-4.29431	4
-31.1115	-21.7398	4
16.9678	44.5873	4
-7.55877	5.99859	4
-26.5797	-19.1238	4
2.10946	-23.9129	4
34.7471	33.4619	4
23.875	-27.3683	4
-9.41493	-12.9177	4
20.4431	0.193605	4
53.9368	14.5934	4
8.57466	-16.294	4
2.93717	12.1806	4
26.8665	-30.5469	4
-14.2472	-26.5157	4
39.106	3.88647	4
10.6862	-4.79759	4
-10.2181	-39.5656	4
43.827	11.3316	4
-15.9992	7.67936	4
1.77976	-14.4218	4
-9.32201	-13.1897	4
-29.2874	-3.00582	4
-5.55615	-23.269	4
6.09015	13.9215	4
-14.2156	-37.9596	4
15.6269	-13.7353	4
-35.4395	-2.29889	4
-46.992	32.5607	4
-13.1624	40.1249	4
12.0226	-28.8602	4
-36.1857	18.7162	4
9.49357	-20.8749	4
-11.2033	-41.7449	4
4.59517	-27.2191	4
-32.6478	0.470633	4
-48.7322	9.4896	4
-11.1186	3.58444	4
28.7993	12.862	4
-12.4409	-20.0314	4
8.63411	16.4033	4
-30.9029	-1.47465	4
-3.15848	-1.90352	4
-15.0384	20.4874	4
0.5609	-10.1006	4
12.8716	32.7198	4
-0.97472	-7.04403	4
-24.0552	-23.2477	4
15.035	-4.91131	4
-29.0652	1.60032	4
50.8405	11.5667	4
-16.836	-31.4832	4
15.5072	-6.19954	4
-43.2532	3.53164	4
12.7331	49.2751	4
28.4808	31.0732	4
60.8706	0.739405	4
-12.1969	-8.18056	4
-11.225	-27.9146	4
-4.50258	-25.9125	4
20.091	-43.6318	4
17.1065	18.595	4
-9.43743	11.4197	4
11.3713	-26.0355	4
17.1495	2.01582	4
-34.8893	5.36308	4
-19.238	-22.0962	4
12.6636	-14.9591	4
6.83364	-16.2111	4
-21.3759	8.63923	4
19.2628	-3.42453	4
6.41074	-16.5222	4
-12.8694	-37.9704	4
-16.634	-19.9359	4
-16.4132	-26.0254	4
-9.18098	0.467268	4
24.2982	2.93095	4
13.1657	-16.8312	4
-28.5396	5.07384	4
2.96625	-8.18885	4
8.58718	-44.9073	4
21.7275	6.67304	4
12.1023	-8.15835	4
8.06327	0.0647336	4
-46.1561	-4.83864	4
-5.62634	21.7856	4
-32.3822	-6.3841	4
-26.7955	12.2046	4
26.9212	13.2665	4
-24.023	-17.7521	4
21.3007	-2.55151	4
-15.6262	-25.4015	4
-45.1271	13.3888	4
36.2683	3.02982	4
-0.878476	-33.2697	4
-15.7486	-24.6402	4
-13.0524	-34.3349	4
11.2318	-24.3407	4
24.7917	-17.615	4
-47.1344	32.2437	4
-10.6863	17.4513	4
-34.1472	8.75254	4
11.583	4.98231	4
0.993799	1.55125	4
5.94742	-9.31907	4
-51.2044	14.105	4
-24.3257	-23.098	4
-5.21778	-19.3658	4
-36.9784	-23.2502	4
-30.8205	-11.9236	4
30.8436	12.1089	4
-25.8459	22.402	4
0.0876808	-4.19929	4
24.2776	2.90684	4
-3.93097	0.957984	4
-6.38191	-1.51806	4
-50.1342	16.6193	4
-14.0627	18.8827	4
-1.00655	4.32053	4
22.535	-9.01897	4
-5.76838	-10.2205	4
-28.8898	-0.871703	4
14.4284	14.8558	4
-10.3831	-10.8652	4
10.5327	-18.6754	4
-4.64956	-23.9609	4
24.3547	-18.9725	4
-17.4724	-7.80558	4
-32.7057	-5.85906	4
36.075	12.3867	4
28.624	16.5462	4
25.7275	2.05423	4
-30.4127	-20.2596	4
-21.2839	-11.7284	4
-24.9133	-28.1147	4
-0.824907	7.13467	4
-10.3603	-41.0873	4
-26.9229	0.561021	4
-22.7309	7.51653	4
-21.6007	12.6455	4
31.9348	10.2286	4
2.11833	-33.1991	4
2.78321	10.4781	4
-23.6107	-5.22196	4
-16.8265	1.44612	4
-2.33859	-1.9489	4
-32.1399	18.3205	4
-21.2313	-22.2395	4
25.7334	-23.5469	4
-8.01012	0.221415	4
-1.64659	7.61253	4
-45.3301	-11.3251	4
-17.8461	-34.1966	4
14.2298	36.9734	4
-2.90121	-29.9326	4
9.3067	29.9044	4
10.2203	9.49987	4
3.82162	-10.0607	4
15.6535	-18.5975	4
20.9283	-1.10317	4
22.0974	8.65523	4
-29.839	-0.742486	4
-27.3253	-17.8767	4
-3.51089	-10.366	4
-26.5962	1.72244	4
-24.2919	-32.6067	4
8.86566	-28.386	4
-16.7685	-9.35474	4
0.158095	-23.5778	4
-14.6723	-15.0999	4
-17.0526	-19.5596	4
10.8437	-18.7028	4
-15.1056	20.481	4
-26.9599	-17.5808	4
-8.05892	10.8539	4
-15.8963	17.4842	4
-16.4472	1.26942	4
10.5972	26.2415	4
-18.4095	-21.3606	4
-57.4536	22.0518	4
-19.9056	18.3439	4
-1.6591	-10.5533	4
27.748	4.84107	4
-49.7943	14.3838	4
-0.7467	-20.6593	4
-1.11629	-13.6077	4
-18.4828	-18.5159	4
-39.2788	-0.233712	4
6.71257	16.1626	4
16.4176	24.7326	4
-31.8031	4.04213	4
-45.6135	-0.00982893	4
-6.96019	-8.62909	4
32.8404	8.99191	4
-17.5896	-15.6708	4
4.20645	28.8825	4
21.2264	36.313	4
14.2281	-9.11078	4
14.573	-42.5901	4
-20.1747	-1.19415	4
-18.3554	-17.7969	4
-20.3674	-31.161	4
-3.47591	-14.0396	4
-17.9896	-25.2829	4
5.68409	-22.0687	4
-18.7455	11.2161	4
10.0583	49.3266	4
-23.9672	-3.76941	4
-6.80314	-20.859	4
5.87247	4.94203	4
18.892	24.0385	4
14.745	6.364	4
-15.5235	-37.3229	4
-21.0608	-20.9845	4
20.5124	0.299383	4
19.7681	-2.3102	4
19.6119	-1.51706	4
10.8289	45.916	4
22.7518	10.5238	4
52.7198	9.47488	4
15.7631	11.7017	4
4.42863	49.8239	4
-11.0367	-0.540122	4
-44.0358	1.54619	4
-40.0207	-30.8006	4
32.3846	14.6929	4
-19.0956	-32.2106	4
-17.2199	16.2444	4
12.0668	31.4815	4
30.9252	33.5926	4
-12.3675	16.2834	4
-2.16795	8.35836	4
14.9485	-42.11	4
-52.4066	-5.55896	4
29.1863	3.61937	4
22.5846	33.2014	4
-56.0785	17.2213	4
15.3195	-2.17053	4
-30.6728	-18.9912	4
10.7684	-6.92782	4
29.9944	14.4592	4
-4.35864	-10.1069	4
6.91445	23.6419	4
12.4918	33.0367	4
-24.8534	-22.0452	4
-8.285	-37.4725	4
-18.0963	6.26874	4
-4.17528	20.5072	4
5.05409	-18.6564	4
-35.0454	-30.7806	4
35.7106	-25.1488	4
23.3745	-4.98619	4
6.26818	-28.1507	4
6.14023	-47.9314	4
-33.7486	1.6286	4
-33.4633	-26.0142	4
11.3997	-2.21298	4
-14.7788	-19.2905	4
-23.9552	8.73483	4
-5.76789	38.4202	4
35.8878	5.64892	4
19.0253	-9.33911	4
19.854	-4.00397	4
-23.9771	50.7259	4
-25.6852	-29.2999	4
-9.27053	3.66694	4
-6.16461	1.49456	4
17.7951	-12.3508	4
6.44232	40.8373	4
-6.70776	21.1915	4
-27.9656	-23.616	4
-17.5993	-12.1843	4
-30.0179	36.2618	4
-13.3011	-27.8112	4
-39.2386	10.6622	4
20.7805	-9.06752	4
-48.8835	-8.54323	4
24.9901	2.79085	4
-0.0385338	-8.273	4
-0.374404	-24.4643	4
-16.7467	-16.1991	4
9.15235	-4.36842	4
-16.2405	-19.4453	4
-15.5428	-24.2945	4
-44.4833	-5.48153	4
-17.5217	16.1772	4
-5.04908	2.57514	4
20.5443	-19.936	4
-9.33615	1.61167	4
-26.4475	-5.5382	4
4.70675	-9.53371	4
-26.9654	32.3576	4
30.5256	12.1504	4
-11.1352	-12.8156	4
8.32922	-19.995	4
-4.92581	10.4249	4
25.4426	0.781031	4
36.6138	10.4224	4
3.00417	-23.9412	4
5.9614	-8.65873	4
-45.2942	-13.6258	4
-6.134	-27.3792	4
10.6038	-23.4684	4
-53.9414	22.658	4
43.8546	11.4444	4
-29.1412	-1.09908	4
-6.45281	-37.869	4
6.66358	-19.8119	4
-17.4224	-20.9654	4
-5.01779	17.6536	4
-39.5619	20.0731	4
7.54936	-21.5733	4
-17.3943	-0.189182	4
28.0792	-1.73738	4
-50.7993	19.4124	4
-6.51235	18.5368	4
32.1726	-1.21	4
-19.5648	-6.98507	4
20.6684	13.9341	4
-14.0388	16.3287	4
-15.5837	24.2411	4
20.5625	-21.5579	4
-55.6423	0.789679	4
-15.869	14.6147	4
-38.2893	-12.1124	4
31.9463	31.321	4
-30.3709	2.05272	4
-2.89757	-25.8797	4
-8.15216	-29.1171	4
-34.3387	-4.45583	4
-28.0201	-12.3777	4
-38.7996	27.6515	4
26.4325	-18.3917	4
-7.29014	8.14459	4
19.0611	-26.8528	4
-30.1148	-19.9339	4
-6.36894	-14.5559	4
2.57519	-24.3041	2
12.8264	36.4245	2
-27.7425	-16.2147	2
-23.2266	-16.8677	2
-31.3066	-18.447	2
-5.8245	-5.69899	2
12.5125	0.891953	2
-21.7013	-19.0527	2
6.83232	-16.2252	2
36.433	13.8319	2
-37.7674	0.998392	2
-14.3991	-30.9011	2
-9.05923	-16.1785	2
-8.71309	-23.8714	2
30.3993	12.2382	2
-45.2594	-10.4716	2
-19.3208	-21.5903	2
6.75343	-16.1716	2
12.6493	-8.37696	2
44.5708	-29.5875	2
-22.0821	-20.8793	2
5.94629	-20.5852	2
-20.0149	-20.0495	2
11.1711	-18.1716	2
-21.4345	-19.8813	2
-24.4069	27.7606	2
17.1411	-20.2178	2
33.5799	2.0904	2
0.577144	-4.38143	2
36.3295	-25.4079	2
-13.8928	-35.5723	2
-3.13577	-4.53883	2
58.6961	-5.2019	2
-28.2358	3.15799	2
27.888	1.39644	2
-10.455	-30.3621	2
-27.8198	6.31405	2
5.02588	-18.609	2
3.31682	-6.85545	2
-12.3596	-20.6972	2
9.17503	-0.96225	2
15.7035	-42.5312	2
28.0733	2.48148	2
-19.3612	0.522468	2
14.366	-19.6505	2
2.9422	-23.9313	2
22.2003	3.4974	2
28.8673	5.27799	2
26.5966	34.0637	2
26.6316	10.1487	2
-27.2971	1.08295	2
-26.92	-16.1193	2
21.4955	-40.1913	2
-21.5762	-34.4831	2
11.985	27.4685	2
2.69368	-12.1994	2
3.77738	-33.4483	2
-0.920201	-11.6507	2
-17.1828	-21.5998	2
35.2355	11.6321	2
15.4294	-42.551	2
0.989486	-13.8915	2
-15.7921	-23.2294	2
-0.55351	-5.83299	2
27.9024	-29.306	2
-42.9524	10.3197	2
24.8373	-0.492095	2
-20.9547	-26.3362	2
11.9554	-16.2734	2
-42.8446	18.9047	2
-29.4755	-31.3701	2
30.4594	4.72325	2
21.3346	-4.92655	2
21.0769	-18.8348	2
-10.3379	15.6439	2
-44.8392	3.42661	2
21.0448	-19.9296	2
-46.2593	9.55073	2
-14.5749	-8.24175	2
-18.5809	-20.4398	2
-19.0862	-2.23825	2
-13.5499	-15.25	2
-7.98188	-17.0424	2
-19.0488	-25.1877	2
-9.54296	-6.04434	2
-22.8176	-0.2529	2
-25.5685	-8.19577	2
-13.6275	-18.7679	2
-12.5249	-33.6084	2
-32.8541	-9.2963	2
31.3198	4.32496	2
-4.03269	-32.5629	2
-7.88752	-13.5348	2
0.722891	-20.8022	2
-4.38725	42.0395	2
12.504	-1.64431	2
-6.0954	-21.522	2
-19.5119	-20.163	2
17.1522	-19.5889	2
-15.0301	15.6458	2
-25.9804	-17.8067	2
1.71133	-16.1549	2
9.78828	-20.7787	2
-22.6489	-19.2965	2
-14.2063	-41.0553	2
-22.5537	-21.7128	2
-1.55178	-18.5231	2
-14.5125	-17.5208	2
11.5548	-7.96024	2
-11.3014	-12.8118	2
-9.88714	-28.7747	2
-32.4441	-3.93504	2
-21.704	-34.5817	2
-9.06852	-35.9218	2
27.3316	1.2249	2
-33.9515	5.88994	2
-26.5504	-25.4007	2
5.91011	6.92046	2
9.10552	36.471	2
-8.94935	1.64529	2
2.42776	23.5229	2
5.20803	-20.3767	2
22.5005	-16.8252	2
29.35	-26.8134	2
-6.61839	-16.3366	2
14.4717	-42.5117	2
-13.9218	-18.2194	2
-23.4102	17.8042	2
7.31629	-10.6977	2
-7.73192	-36.2862	2
9.01465	39.3912	2
-2.41415	-15.3068	2
-19.6294	12.0926	2
-9.42717	-13.9153	2
-24.8505	-1.8552	2
-19.2722	0.470072	2
7.41722	-15.0588	2
-12.4358	-25.1506	2
-13.2729	-18.5665	2
30.4368	-28.1372	2
-21.4181	-14.1858	2
-31.7061	-27.5951	2
-0.249392	-25.5339	2
-28.9212	-16.9715	2
2.07028	-14.1862	2
-20.438	-18.9335	2
1.83992	-8.67968	2
-16.1547	-21.5059	2
20.5255	30.6279	2
-20.7688	-20.0913	2
8.78151	-18.494	2
-42.0095	-15.8394	2
9.19028	30.2019	2
-20.3017	-18.1568	2
-8.27977	-37.7843	2
4.3002	-25.2102	2
-20.9607	52.3877	2
-6.55627	-26.264	3
-55.4758	-0.788573	3
9.24573	-42.0418	3
-11.4046	-25.6794	3
-23.7359	3.71573	3
23.2992	-4.90323	3
-17.6464	44.1159	3
9.72802	-27.2129	3
-54.6441	19.7934	3
-25.8738	-35.7903	3
-6.67205	-19.2313	3
8.66049	-34.0062	3
-21.6982	-34.5637	3
-6.03594	-12.696	3
9.76476	-48.4597	3
5.69857	-10.8538	3
23.2674	-22.4273	3
16.8663	-11.4676	3
29.4186	-36.8465	3
21.9083	-3.42448	3
-17.4714	-33.8115	3
-10.2602	-43.2999	3
0.466755	-24.2192	3
-49.6883	15.2563	3
-29.0016	7.01392	3
-17.927	23.2098	3
9.87234	13.7016	3
21.4627	-22.0208	3
27.5003	1.27991	3
25.8095	-12.2566	3
23.7453	-20.6859	3
49.7093	-0.841795	3
26.5597	-26.8376	3
23.4435	-14.7757	3
-26.1199	42.5087	3
-51.0802	17.4141	3
8.4829	-41.4399	3
12.4255	-20.06	3
14.3561	-11.8696	3
-25.3356	43.0895	3
-12.6817	-19.9508	3
40.8833	-27.6343	3
33.4769	16.0154	3
-25.8583	-8.16121	3
0.49988	-37.7341	3
19.9884	-43.819	3
14.9773	-32.3427	3
35.8948	10.6055	3
21.0009	-44.1135	3
22.5985	40.9306	3
-30.4919	0.826345	3
15.1003	-38.4098	3
14.7293	-42.4838	3
6.13093	-47.7483	3
8.8207	-33.5308	3
28.25	-18.1365	3
16.3321	-24.9092	3
-1.6778	-0.932154	3
-0.0754022	-33.7406	3
32.5986	3.16692	3
15.1565	1.63983	3
-22.7901	-6.26231	3
-20.7033	-39.2191	3
-10.1322	-13.5633	3
-31.6385	8.35269	3
41.8413	28.8935	3
21.0474	-24.2616	3
3.83212	-5.30418	3
15.3792	-17.1699	3
58.3754	-11.9376	3
8.59605	-25.7347	3
0.420397	45.1048	3
52.7983	6.89708	3
23.5027	-26.2915	3
-12.4541	42.6768	3
35.0536	-2.64444	3
37.4596	-27.3543	3
8.60154	-45.0929	3
-14.0229	-6.45198	3
21.9611	21.5536	3
35.3866	8.03443	3
1.64595	-30.4765	3
53.9155	14.569	3
8.02242	-38.6648	3
37.572	5.26415	3
18.1404	-1.37943	3
3.35567	-38.6696	3
35.7844	5.04388	3
-1.41253	-37.7307	3
0.60613	-35.8016	3
29.7347	4.61508	3
6.50916	1.12213	3
-8.12797	-20.5554	3
-10.4502	2.91465	3
-25.0911	-17.2047	3
33.6166	-19.018	3
3.15641	-25.6299	3
23.9529	22.2806	3
-45.4393	-11.4405	3
20.9694	1.4892	3
26.1482	4.02661	3
12.3306	-29.4705	3
4.12691	-34.6187	3
48.2462	0.152272	3
6.2887	47.9809	3
26.1803	-13.3929	3
-47.7347	15.8364	3
35.7258	-19.3223	3
58.1014	-11.6043	3
30.5528	17.8798	3
-7.8825	-9.32063	3
24.383	-20.6884	3
15.3483	-22.1168	3
9.60795	-26.8394	3
20.5908	-20.8982	3
47.4841	-31.2132	3
49.617	5.22115	3
54.4048	-19.8446	3
47.6674	-3.48009	3
-9.15849	44.3414	3
47.5035	-11.2926	3
57.9083	-11.8778	3
51.4775	6.05638	3
18.8982	42.4696	3
32.7669	4.45859	3
6.30117	47.9529	3
-13.749	-38.018	3
31.5072	4.65977	3
-43.8411	3.49508	3
13.9035	-1.54845	3
28.3254	-42.8663	3
-51.5881	27.8791	3
38.171	24.0776	3
22.4946	4.56625	3
8.99823	-30.3615	3
56.276	-5.372	3
-15.5816	-32.228	3
0.45139	-16.1577	3
29.0048	-41.1122	3
40.8229	7.50198	3
16.6949	-21.9046	3
46.3219	1.22787	3
50.547	1.46444	3
23.2377	2.70781	3
18.7646	-23.3205	3
41.2366	19.099	3
27.9922	-42.6572	3
-25.8221	8.60939	3
53.5859	9.0681	3
48.502	-28.5593	3
42.7169	15.4001	3
-26.6564	1.33389	3
3.58883	-43.1037	3
26.4773	38.0639	3
55.7679	2.92106	3
43.7082	-19.3153	3
21.7241	-9.92431	3
35.5096	21.6664	3
-12.1357	-28.6503	3
57.2694	-13.1343	3
-18.3257	-14.4279	3
22.8704	-25.5952	3
-13.4677	0.311452	3
13.2228	23.1097	3
-1.98554	16.6897	3
28.1879	6.28137	3
39.1549	29.5488	3
-4.59841	-30.8565	3
4.66066	-14.4506	3
-8.71789	-16.9208	3
18.1704	-14.3624	3
-4.92072	-34.5195	3
1.9731	-23.7943	3
56.6283	-18.0946	3
60.8715	0.722591	3
36.0939	26.086	3
-29.9077	-17.4161	3
3.66636	17.3413	3
2.99298	36.3481	3
-16.5302	-26.0084	3
16.0798	-7.31931	3
55.4242	-16.7462	3
61.0365	-9.09663	3
12.9762	5.01698	3
25.6675	-40.628	3
30.2089	3.41839	3
7.40979	16.2501	3
-8.19607	-36.4762	3
3.15056	36.2615	3
59.7093	-4.07744	3
16.8017	-23.8993	3
-10.2495	-41.0693	3
7.71862	-38.7884	3
-9.60682	35.7881	3
13.3088	11.9914	3
32.9825	21.4501	3
54.6426	-3.18224	3
25.2242	-6.98371	3
13.6511	29.3869	3
39.0313	8.92392	3
38.3689	-22.2053	3
61.1302	-22.6156	3
28.4179	-42.9141	3
-20.2097	14.4431	3
59.2687	-26.1702	3
53.8877	5.96427	3
17.3988	-41.7533	3
11.3008	-31.0563	3
26.2351	-16.3227	3
24.9689	10.4482	3
-24.6222	3.03658	3
41.48	10.9951	3
4.44103	-44.6181	3
41.8702	5.09747	3
51.7007	-8.03195	3
37.4797	3.65561	3
-25.1953	8.48381	3
58.2274	-11.2528	3
9.61634	42.2716	3
-13.9234	4.30301	3
34.3022	-29.395	3
-11.4436	39.2323	3
51.532	5.94427	3
30.4656	-39.5051	3
22.4628	13.0926	3
10.9245	-33.8258	3
58.6712	-5.4379	3
-7.3231	-14.9699	3
47.6848	7.9463	3
49.7525	5.55137	3
-0.33859	29.2279	3
27.5878	17.2956	3
56.3021	-5.00125	3
24.586	-19.163	3
-3.02895	-11.2566	3
-6.41023	-29.3677	3
3.20715	30.159	3
36.3208	12.5042	3
53.3593	-19.9969	3
41.1708	8.96456	3
16.3959	-1.38673	3
23.2438	-21.7112	3
7.03242	-39.7672	3
-14.6109	-32.5361	3
6.14868	-12.7709	3
35.5711	-23.2943	3
14.3118	-18.4759	3
51.9358	5.58961	3
33.5116	3.56945	3
8.03459	-14.3887	3
57.301	-14.053	3
-7.64783	-13.0342	3
-14.6206	-26.0271	3
4.37831	-30.0431	3
47.9913	-19.5305	3
6.37899	-15.4864	3
20.9214	-17.7152	3
53.962	5.92382	3
51.9605	-7.95258	3
19.4867	-22.5451	3
4.50598	-28.2223	3
14.3772	21.7395	3
54.9753	-12.2857	3
55.8108	3.64284	3
17.3435	-45.1312	3
5.91382	33.9356	3
30.7949	3.68019	3
39.184	29.4463	3
27.1635	3.64691	3
32.0015	16.3574	3
14.1681	-2.72491	3
40.4231	2.68497	3
36.1549	0.549003	3
19.9507	-25.4921	3
-14.3708	-26.1262	3
8.56798	-37.9815	3
34.1851	-29.5794	3
36.251	12.4975	3
17.1038	-23.7915	3
-0.115311	-30.5233	3
-5.64631	-26.3753	3
-1.69252	-32.5439	3
16.9421	-10.4747	3
23.6512	-5.59883	3
44.1675	20.9244	3
19.8389	-13.1713	3
27.7594	-42.5291	3
-13.7735	-25.7726	3
-2.74476	45.043	3
35.3916	4.91952	3
-42.2883	14.8471	3
-4.72354	-12.0269	3
35.3429	7.98148	3
50.504	3.65329	3
36.0134	6.03284	3
-0.782973	-11.4633	3
57.0791	-4.20815	3
32.1856	-11.9602	3
30.9715	11.4339	3
32.944	11.6806	3
60.8955	0.790618	3
51.5022	6.03517	3
26.8039	6.99117	3
18.9459	44.2928	3
52.4773	11.7778	3
-46.8468	6.44519	3
6.53706	-22.4032	3
44.6058	19.3252	3
31.5902	-11.8529	3
3.43074	-7.00745	3
50.488	12.4732	3
20.9672	-37.3285	3
18.5876	-34.1991	3
50.5793	3.51932	3
17.4687	45.676	3
46.3028	2.75359	3
13.9781	-17.038	3
34.1095	8.03173	3
34.2916	6.65557	3
-47.7107	21.1637	3
14.3893	41.6653	3
22.1749	-24.3112	3
42.8711	17.0766	3
54.8975	6.08516	3
11.1704	14.1634	3
-31.9002	-10.7831	3
34.0341	3.04997	3
50.6938	1.62469	3
6.46068	15.0992	3
28.8285	16.4666	3
27.2846	-2.14494	3
26.5207	9.96053	3
9.25589	-32.8763	3
26.6189	18.8642	3
4.55851	-16.0647	3
-0.413994	1.93323	3
58.2413	-11.679	3
35.5268	-23.5456	3
20.1424	-43.7864	3
5.92018	-23.6023	3
48.2043	-28.3569	3
-10.8079	-8.19954	3
27.133	-26.0176	3
47.4337	-18.8411	3
38.3301	-22.1728	3
48.9123	17.018	3
22.6227	-16.7747	3
28.6288	5.06544	3
26.4886	1.67388	3
38.157	-22.0633	3
54.0788	-19.05	3
22.6969	-4.11734	3
-6.07498	-2.91565	3
51.0105	-11.9893	3
17.3627	12.0361	3
36.7934	2.64969	3
22.9583	28.3519	3
58.5846	-2.58525	3
40.1056	10.6855	3
38.5142	31.5789	3
22.7181	-4.23107	3
53.4579	9.02525	3
-5.90006	2.1184	3
-28.6711	-25.3919	3
28.8933	-35.2747	3
-18.2206	0.478855	3
9.90283	-9.50816	3
44.9855	17.0292	3
51.5909	5.14913	3
17.2834	-27.4935	3
35.7853	21.8582	3
32.0149	33.5495	3
38.6362	-30.3382	3
43.7788	-35.0704	3
25.7506	-40.7962	3
5.10038	-21.8349	3
23.8754	-18.7805	3
57.7404	-3.81082	3
9.14744	-32.7841	3
-29.0113	-7.73453	3
0.668574	-24.3897	3
-6.13593	-39.7054	3
30.5296	2.31841	3
42.9209	-1.04748	3
56.346	-5.29875	3
8.51046	31.4574	3
3.50697	46.4238	3
-5.42472	-31.0358	3
13.744	-1.37033	3
3.8304	17.2251	3
10.9391	12.0471	3
6.88689	-24.5563	3
48.1239	-10.1312	3
24.4381	4.67378	3
29.0134	-27.6745	3
40.4285	9.30933	3
24.4534	-29.9599	3
-15.6956	6.17615	3
38.0549	1.42872	3
20.7931	-26.1147	3
52.7872	3.37169	3
56.5488	-10.1593	3
39.1218	-38.9153	3
59.8782	-13.5761	3
41.9996	-38.2278	3
-3.23083	26.0137	3
16.7049	-4.67661	3
41.9709	20.8216	3
12.7201	-30.5529	3
56.2973	-5.28989	3
27.1454	-30.3884	3
-7.83238	-11.652	3
4.89627	-36.1203	3
-1.05428	-13.185	3
-22.8206	-25.4337	3
15.1049	-4.62733	3
16.167	-2.59928	3
-14.8763	-37.8093	3
-5.1891	2.51915	3
-15.3346	-5.65489	3
21.1541	23.0628	3
23.9677	-33.1796	3
7.89403	-13.8291	3
-45.8979	17.8814	3
22.2948	-33.1907	3
12.3751	-11.8369	3
5.48526	-38.2509	3
-3.70342	25.4875	3
-2.50288	-24.1111	3
-20.8442	-11.349	3
29.1757	10.9024	3
0.714906	-21.8415	3
8.04043	-38.2807	3
32.8566	-14.854	3
-5.4169	-1.8102	3
-36.7169	-22.211	3
10.6628	-19.4069	3
23.4012	-21.2194	3
27.942	-19.7107	3
-30.2926	4.00379	3
25.8266	-33.2202	3
6.17267	-33.799	3
-10.2962	2.70556	3
6.11629	13.1035	3
-4.24381	-19.4636	3
17.616	-2.54711	3
-19.8766	-29.6572	3
-25.1799	-15.2237	3
12.7567	-1.60453	3
-1.10595	15.6448	3
22.9216	-20.2126	3
2.36916	-36.31	3
14.4504	-24.2377	3
1.84597	5.41008	3
-21.6211	-36.6721	3
21.8049	-22.2869	3
16.081	-21.9727	3
1.34092	-16.7839	3
-2.47058	-33.9318	3
23.3022	-12.4409	3
43.4409	13.535	3
8.12123	-20.0622	3
-6.28162	-2.98407	3
-15.1182	-9.01163	3
-8.10821	-29.189	3
-24.373	-2.83013	3
-18.2993	-28.1448	3
-30.3044	4.12782	3
15.947	-43.7826	3
-3.2505	-13.6455	3
34.4588	-29.0672	3
15.0784	1.81278	3
8.15615	-20.101	3
17.333	-17.5448	3
-13.5375	-6.34014	3
-1.23911	-28.5119	3
-28.9119	25.7332	3
-20.109	-28.6482	3
10.9443	-19.8952	3
-9.47073	-22.7264	3
19.1736	-41.6817	3
23.2844	-26.3884	3
-5.81195	26.8419	3
12.3779	-25.8209	3
1.17759	-39.6796	3
-11.6421	-10.8985	3
-18.029	-14.4205	3
-11.5324	-34.3762	3
32.755	7.44955	3
7.50024	-11.5773	3
22.9236	-18.0344	3
-18.5195	-13.2776	3
28.7013	-3.26508	3
25.2276	-39.5296	3
-54.9733	20.3588	3
-4.44265	-19.6417	3
-47.7057	31.9511	3
-1.04728	-13.0483	3
0.617468	-43.3643	3
23.2942	-35.9671	3
8.30348	-15.2285	3
-33.3261	-13.1797	3
32.0773	6.92835	3
25.562	-18.6231	3
-39.409	12.3354	3
51.8404	6.25835	3
2.524	23.2196	3
9.75934	-48.4583	3
18.3974	-1.1966	3
-32.2127	-1.18046	3
1.45736	2.99376	3
7.50824	-37.8302	3
7.70887	-16.5995	3
-45.3948	16.5642	3
5.51256	-27.5892	3
18.8902	-23.1914	3
-16.2864	-22.0344	3
-25.7658	-29.3393	3
39.3957	15.3241	3
7.82716	-42.8244	3
16.8924	-21.9505	3
-21.6326	-4.53158	3
-35.4029	-10.9369	3
34.9707	-31.0647	3
12.5459	-38.8826	3
-10.1622	24.5948	3
13.9854	-13.932	3
3.5263	-32.5972	3
-11.332	-7.10787	3
1.22578	-15.3105	3
11.8676	2.38115	3
3.56516	-10.1452	3
-38.0099	39.6667	3
-27.3455	-39.444	3
-2.19166	33.9951	3
-26.3591	-3.273	3
49.8788	-29.167	3
11.3078	-43.7288	3
42.0961	-20.1024	3
33.4453	3.33887	3
-3.17629	21.9845	3
-14.6985	-26.745	3
-17.9995	-26.6626	3
34.2274	15.0198	3
27.0991	-12.3126	3
16.1913	-45.4978	3
-10.9249	-19.5952	3
29.9566	-24.0443	3
-24.3631	-41.0527	3
-14.9595	-28.5863	3
-43.1119	-10.4391	3
-36.398	-0.90806	3
55.7532	3.00164	3
29.0995	-41.1848	3
-15.6493	4.62077	3
-21.1949	13.8101	3
22.398	3.33347	3
-45.7362	-22.1071	3
-29.638	19.8724	3
12.5724	-8.57976	3
-10.568	-15.3047	3
22.1666	0.781172	3
13.483	-15.8872	3
-6.49212	11.6061	3
6.24355	-18.181	3
7.00577	-7.96043	3
30.4398	-39.454	3
-31.2357	-25.2259	3
32.2135	19.8121	3
12.5309	15.9922	3
31.4259	-8.28196	3
15.1677	-13.5025	3
-16.5129	-11.5408	3
44.2024	2.2886	3
-36.7513	-22.4346	3
-52.1999	18.8999	3
-18.1236	-17.1256	3
8.0334	-38.4993	3
-5.22211	12.8995	3
35.7716	-23.3489	3
4.44711	-41.2167	3
-0.529724	-29.0678	3
43.3254	4.4151	3
5.05225	-18.0545	3
2.15179	-22.4317	3
-18.7168	-30.636	3
-1.82968	-19.8743	3
17.0426	-19.1185	3
11.5862	-32.9426	3
-25.198	45.2071	3
-43.44	-6.0453	3
7.9571	-21.1954	3
-55.045	19.5225	3
-33.8104	-27.4159	3
-6.20556	32.4934	3
28.5439	16.4374	3
30.875	3.88963	3
37.9025	-18.2181	3
-12.4933	-10.7094	3
-52.0711	22.2201	3
52.6485	2.73284	3
21.7911	-9.93084	3
59.2501	-7.24439	3
25.2705	-19.7325	3
58.6275	-2.67348	3
-25.3518	42.8662	3
9.31676	-25.5769	3
19.0646	28.7935	3
-24.1772	-24.479	3
6.739	-31.8325	3
-30.7295	-25.6088	3
-10.6893	17.663	3
-57.2517	-0.355701	3
-3.76012	-31.848	3
3.13198	-33.6037	3
21.8188	-22.3771	3
-29.8839	2.31671	3
18.4993	-18.1737	3
11.6572	15.1193	3
7.4277	5.29215	3
4.07655	-32.2414	3
-7.66798	-36.2375	3
27.5685	-4.75695	3
14.2876	-7.77325	3
-42.7521	9.81367	3
-17.4208	46.949	3
-34.0953	-3.89311	3
-45.0015	-5.96131	3
-0.0466055	-9.10787	3
-3.18237	-38.311	3
-29.3621	9.20051	3
51.508	6.41075	3
52.5786	9.77778	3
36.7227	-6.71751	3
40.2339	-37.2516	3
15.4512	-16.8125	3
41.048	-27.3521	3
-4.53564	-31.1567	3
5.38831	-40.6401	3
23.7555	0.484107	3
-15.8983	-27.5484	3
11.964	-16.5659	3
17.8685	-3.41669	3
-20.012	-29.5812	3
-11.0393	-12.7029	3
-6.88121	-0.198295	3
-20.4745	-39.3136	3
-3.79549	3.73001	3
13.2535	4.63444	3
-1.69111	-23.692	3
-25.3054	-31.209	3
-27.0486	-27.4946	3
-0.790302	-46.893	3
-41.07	-6.32955	3
26.7964	-17.9001	3
-5.51982	-16.3723	3
-1.33663	-0.341184	3
18.9746	42.395	3
46.6004	-16.0343	3
1.64754	-21.3045	3
-1.84953	-34.9684	3
3.63913	-31.6189	3
-5.77105	-16.1327	3
19.6286	-0.0727035	3
10.7208	-4.99554	3
1.57059	-47.3987	3
28.1444	-29.9407	3
16.3529	38.8699	3
6.74117	-31.6572	3
38.7734	18.0834	3
-1.15593	1.78948	3
13.7206	-43.3481	3
23.7936	-11.0629	3
-13.8793	-35.5433	3
-9.81242	-15.2114	3
12.4034	-22.5772	3
-5.77358	-32.8856	3
-0.336467	-7.13194	3
21.2959	-18.9387	3
-0.789381	-37.9418	3
-20.7274	-39.1446	3
5.58985	-35.1895	3
45.6463	-17.2594	3
-8.55987	-40.2589	3
16.4981	-1.44192	3
6.07823	11.1574	3
21.0075	-21.5437	3
3.54058	-35.5426	3
-9.78334	44.794	3
-4.60051	-24.1699	3
7.43419	-31.5306	3
-30.9534	-1.19563	3
2.58677	-4.80938	3
7.17997	-20.631	3
-8.77321	-24.1153	3
-17.7557	-23.3345	3
7.14618	-40.0031	3
-3.66543	-21.8611	3
-4.07623	-17.2772	3
34.8602	0.117642	3
36.3435	-24.4936	3
-16.7202	-19.699	3
21.1963	-33.1276	3
-11.5393	-14.4043	3
57.8334	4.17436	3
17.5627	-3.73139	3
-24.3631	-41.0202	3
16.6178	-13.1409	3
8.4671	-8.61453	3
7.47458	-21.5002	3
8.8499	-30.4922	3
12.1763	-32.0528	3
8.872	-7.734	3
16.0829	-45.4841	3
-0.585294	-46.4143	3
23.6461	-6.4781	3
22.5427	-20.0129	3
1.57627	49.924	3
9.33286	-18.8291	3
3.41473	-4.64832	3
-26.9016	43.5157	3
6.11334	-6.43451	3
51.7422	7.42722	3
31.915	-34.9364	3
2.10286	-37.4443	3
2.39302	-26.7615	3
37.9683	-26.3734	3
-46.5507	16.3641	3
47.007	-19.0266	3
-8.64713	-21.5179	3
8.89818	-18.9888	3
-23.9165	-27.8055	3
-1.98776	-36.5045	3
11.3993	-30.9581	3
14.0533	-22.898	3
30.2813	12.3486	3
22.1973	0.705864	3
10.9393	12.0868	3
40.19	9.4456	3
17.7116	-28.92	3
-36.694	-22.3003	3
-7.65558	-24.6764	3
0.291528	-4.12218	3
-7.24313	-25.9864	3
-11.6124	-40.0806	3
3.558	7.58041	3
4.92992	-34.1867	3
-10.3478	4.91854	3
-10.6952	-32.6943	3
-22.4476	-19.9656	3
-14.0768	-20.5694	3
-11.9952	-34.6773	3
-8.40496	-42.2577	3
-2.80564	2.95981	3
17.0139	-19.0718	3
12.1807	-3.10707	3
-9.42613	-12.1414	3
14.5569	16.9671	3
5.31034	-30.5695	3
22.9789	-25.7553	3
48.9236	16.9649	3
-37.6626	10.0497	3
-4.84482	15.0159	3
6.87503	-12.0467	3
44.0485	2.91641	3
2.24488	-8.24534	3
16.9949	-21.492	3
-14.2377	6.07412	3
-25.6788	-15.3519	3
22.1562	-1.45792	3
-1.06595	-28.5475	3
6.8955	-19.696	3
-1.01112	2.9859	3
41.9944	20.8851	3
-22.5615	1.95335	3
10.0205	-31.0537	3
22.2909	-27.8266	3
-26.737	-27.0843	3
8.95374	39.3806	3
13.6471	-2.58488	3
30.5072	-28.8947	3
-4.90682	-39.0491	3
-4.35596	-39.1687	3
28.4488	-43.6661	3
58.6767	-10.1527	3
52.5112	11.7461	3
-13.8949	49.4463	3
9.46319	-18.9326	3
1.44024	6.98427	3
-3.80929	-11.1599	3
11.3537	-32.5178	3
17.189	-20.9653	3
42.3854	-17.2192	3
28.0045	9.54438	3
-22.1118	4.45904	3
17.424	-2.37309	3
14.4761	-3.12094	3
28.5143	27.9514	3
53.0686	8.81369	3
5.99316	-24.5134	3
27.9766	26.0913	3
1.26589	-26.2995	3
2.59972	-36.0418	3
-13.9988	18.4822	3
-50.0238	15.3237	3
21.4687	-23.651	3
-38.6165	8.38105	3
-12.989	1.6254	3
52.5284	9.91367	3
23.2411	1.12336	3
12.2395	-22.7915	3
-30.3249	4.17617	3
-43.9304	14.5267	3
44.1384	-2.63049	3
-8.17756	-18.9979	3
-40.0796	-17.4584	3
15.2085	-38.462	3
-3.00662	0.579227	3
-33.9369	-0.842999	3
-9.64236	-20.1619	3
-49.7187	10.2572	3
6.10364	-40.3554	3
-28.1014	-4.41576	3
19.8903	5.09671	3
-6.02795	-39.6514	3
-13.6207	-17.8866	3
14.0633	-17.14	3
16.4706	40.6662	3
-3.31634	2.72394	3
5.72832	25.4722	3
12.832	-20.4138	3
-25.2727	10.9247	3
-3.57886	25.7438	3
4.32732	-44.5011	3
7.87935	4.46055	3
-26.9355	1.08297	3
48.3085	-13.1248	3
-4.99385	-27.0677	3
-12.0302	-16.1534	3
-55.9542	7.91905	3
-31.1261	-22.1923	3
11.2349	-26.816	3
-51.0142	22.4328	3
26.6126	15.5294	3
10.1801	17.64	3
24.3395	-25.9248	3
-9.10402	41.7675	3
37.9663	-30.217	3
-2.67197	-29.2143	3
-33.0042	-9.52924	3
25.9397	-9.58143	3
12.866	5.93809	3
-3.21505	1.87358	3
-20.3694	-28.4086	3
7.45873	-31.7594	3
13.4115	-31.931	3
29.9699	11.6992	3
44.5287	28.6179	3
-50.109	-7.19985	3
-6.10966	-39.6732	3
-45.0605	-4.00405	3
16.2518	11.4373	3
-1.5893	-21.2257	3
-12.9083	-10.9302	3
22.055	-6.96778	3
42.8094	29.0203	3
2.7816	-15.0665	3
26.2929	-18.3782	3
32.7938	8.91517	3
35.6534	17.535	3
-5.87269	39.726	3
-13.8925	2.12738	3
54.8547	4.14576	3
15.2747	-5.11334	3
-4.44741	-29.6788	3
-22.1359	4.31701	3
4.11482	-37.4218	3
26.8461	15.7927	3
57.8972	-18.9414	1
35.1029	-3.7495	1
53.6196	-18.156	1
35.0298	-25.7884	1
34.6081	-21.6353	1
40.9959	-0.0992383	1
12.2102	-11.2397	1
14.2024	-29.1843	1
42.9321	-16.1327	1
52.1098	-15.2387	1
49.5469	-16.23	1
37.574	5.17062	1
-2.88742	-25.9756	1
56.8722	-18.4251	1
52.1999	-13.676	1
53.2888	-8.03416	1
53.2384	-27.0856	1
20.1669	-10.6277	1
44.6915	-15.3266	1
51.26	-28.3155	1
60.7224	-14.051	1
27.8831	-4.6231	1
46.8723	-15.3862	1
10.0946	-34.6977	1
43.578	-17.5709	1
45.9008	-6.36801	1
51.6872	-9.41911	1
47.4908	-20.9082	1
54.3126	-14.4365	1
28.3564	14.6802	1
49.4377	-32.6104	1
56.7193	-23.5046	1
48.0637	-14.4414	1
49.642	-17.9032	1
58.7355	-21.0596	1
51.8752	-22.3214	1
30.076	-11.7491	1
34.985	25.4114	1
27.8934	-35.662	1
24.9607	-13.8143	1
7.58395	20.6202	1
34.1939	-31.0914	1
1.21583	-26.3158	1
32.7133	-39.2201	1
25.9411	-4.04558	1
4.31545	-25.0245	1
-16.499	-18.469	1
46.6134	-5.33703	1
30.7375	-32.821	1
55.2192	-16.2257	1
38.3477	-34.2337	1
53.3579	-8.91225	1
32.7653	-33.4544	1
52.489	-24.645	1
48.5306	-7.4687	1
26.3521	-26.4092	1
54.7966	-16.6327	1
48.9723	-13.8553	1
29.9763	-23.3277	1
45.1609	8.42147	1
41.3817	-19.2102	1
28.1054	-28.2131	1
28.2614	-2.21823	1
28.458	-1.8935	1
26.5723	-28.626	1
-13.7981	0.730337	1
43.5674	4.35841	1
-30.9436	-0.187329	1
3.0784	-20.196	1
47.1296	-14.2125	1
21.3154	-12.8053	1
-6.46441	-31.4893	1
35.0267	-3.68254	1
53.316	-15.5539	1
21.8637	-0.611567	1
41.9245	11.3989	1
30.8339	-29.8479	1
34.24	-20.2584	1
45.3311	-21.9615	1
33.4122	-24.4615	1
27.2859	-31.6885	1
21.0884	-29.8982	1
20.4919	-9.20933	1
32.274	-16.0738	1
41.0829	18.3794	1
-7.42374	-20.1314	1
4.3939	-8.92465	1
49.073	-15.0938	1
21.7704	6.48371	1
32.2646	-32.8378	1
54.9195	-11.6616	1
18.2315	-28.3765	1
2.5802	-20.141	1
52.976	-17.09	1
40.1338	-31.7425	1
5.45968	-11.216	1
12.3156	-27.5486	1
37.5081	-29.8349	1
52.6098	-23.0434	1
41.738	-23.5132	1
27.8118	3.65009	1
34.6707	19.1829	1
25.8013	-15.0401	1
52.7125	-24.6833	1
57.9611	-20.0837	1
33.7539	-12.2437	1
58.3702	-6.24403	1
5.0153	-32.4594	1
26.8553	-16.3181	1
16.7113	-15.7871	1
2.92035	-9.35101	1
-13.4519	8.28617	1
14.4998	21.1905	1
37.0388	-3.42758	1
-0.44134	-5.89542	1
8.18214	-3.89078	1
6.05779	5.45841	1
7.6872	0.759982	1
10.2058	-0.945055	1
-7.20855	4.18526	1
-21.361	-16.8578	1
19.5428	3.0303	1
3.62058	-2.28554	1
29.1338	-25.3417	1
6.55922	-0.373149	1
-3.46856	-11.0206	1
3.65273	12.7695	1
18.1652	-34.4226	1
0.67354	-15.5227	1
45.4088	4.63501	1
54.9077	-23.269	1
-20.1356	-14.6994	1
42.1606	-19.006	1
37.4037	-23.5296	1
40.2543	2.84821	1
44.9604	-20.4149	1
14.212	-7.49384	1
47.8405	-26.5088	1
59.1493	-7.28464	1
4.72371	0.235812	1
39.2261	-7.88015	1
48.9676	-18.2518	1
50.2323	9.68132	1
55.125	-10.1328	1
14.3519	25.143	1
54.1348	-17.7935	1
2.34433	-41.0306	1
-3.54454	-2.99949	1
56.3494	-26.9917	1
-1.88135	-6.1764	1
28.8364	-22.4361	1
15.58	0.745761	1
17.4707	-15.9948	1
27.5747	-25.2952	1
9.47939	-27.595	1
34.0806	-41.229	1
-1.52332	26.5119	1
36.9605	16.8518	1
18.9941	-23.322	1
13.2374	-13.6599	1
52.3186	-10.8282	1
27.8831	-29.2873	1
58.5697	-20.957	1
49.1669	-33.5067	1
51.8838	-18.1623	1
21.1315	-28.823	1
46.8516	-14.536	1
30.329	-16.2634	1
31.6988	-30.4173	1
27.6598	-23.415	1
50.2319	-24.9218	1
-3.25525	-21.6516	1
3.18863	-30.9576	1
56.6762	-13.0088	1
47.3581	-9.39429	1
22.3091	-13.171	1
14.4672	-38.2034	1
31.8684	6.49758	1
15.8389	-7.64145	1
52.0526	-14.544	1
12.44	-25.8714	1
30.4016	-2.59131	1
-0.814289	2.16485	1
-7.22015	-27.4792	1
34.8966	-0.982335	1
-11.7486	-10.2349	1
-5.89676	-18.219	1
34.2368	-31.0075	1
54.4073	-16.6789	1
42.6203	-17.5408	1
26.2397	1.31151	1
15.9901	-20.1984	1
52.1042	-20.3272	1
26.7428	6.94425	1
24.8901	-14.9042	1
24.6471	-0.188538	1
40.1004	-13.8273	1
38.3579	-29.6252	1
2.28118	-32.0754	1
2.05281	-34.645	1
32.9463	11.62	1
44.9607	-9.44182	1
28.7737	-17.5427	1
-11.4881	-19.1753	1
21.685	19.7166	1
24.4321	-8.14388	1
30.8982	-36.2752	1
14.6104	22.2613	1
28.1458	25.4986	1
44.6478	-13.658	1
23.695	-33.6362	1
28.0898	25.9125	1
27.5893	25.2402	1
26.358	-28.1339	1
32.6361	-20.89	1
44.7335	-15.9384	1
55.1341	-19.0662	1
36.6338	-8.32695	1
19.2398	-2.79027	1
9.3865	-23.0434	1
52.4012	-27.0234	1
-15.9	-27.7195	1
-39.1286	14.3232	1
27.8409	-32.8139	1
31.3679	-12.298	1
24.1172	-3.58134	1
35.4822	-33.9532	1
44.1743	-2.56759	1
36.2163	-38.4792	1
15.084	39.1864	1
-17.7687	-15.5141	1
-5.25506	-31.0112	1
9.57234	-42.0598	1
28.0785	-21.2065	1
11.2179	-24.3526	1
50.3995	-8.56122	1
40.2212	-31.4739	1
24.6141	-3.24665	1
30.7198	-31.1294	1
42.7512	-20.8702	1
1.281	-24.241	1
48.0737	-26.4659	1
30.9281	-31.0039	1
51.4042	-25.4663	1
35.5539	-2.32556	1
-3.17557	-38.7964	1
10.2276	-28.4463	1
34.5225	-35.6783	1
30.0653	-11.7352	1
27.7496	-24.342	1
40.9849	24.3289	1
36.6078	-21.0655	1
-22.3097	6.23538	1
29.5168	0.22693	1
46.2169	-22.2649	1
49.5982	2.02714	1
40.9788	-20.8276	1
43.8415	-25.6215	1
56.5584	-14.8646	1
13.2787	-26.6116	1
29.3291	-25.5899	1
29.0013	-33.3541	1
48.7352	-7.97978	1
52.0318	-20.5859	1
21.8108	24.4354	1
30.7124	-10.9067	1
25.8483	-24.1103	1
36.6773	-25.2845	1
8.66391	-22.1392	1
3.8291	-34.6376	1
46.207	-17.9903	1
51.592	-21.7661	1
32.7394	-13.8169	1
17.6023	-44.821	1
18.4377	-10.8647	1
-42.0746	-5.6713	1
[truncated: 11,968 more rows]

## Sheet: Fig4a_UMAP
3.33383	7.76808	4		1	WT
3.72526	8.34152	4		2	AdenomaR
2.8556	7.54432	4		3	AdenomaY
5.06003	7.65774	4		4	AdenomaG
6.6203	8.61876	4		5	LUAD
4.00744	5.77674	4
4.92493	8.36186	4
2.37374	7.32738	4
3.81712	8.53864	4
3.87166	7.98776	4
6.19765	7.2981	4
4.97501	8.68078	4
3.67417	9.47333	4
4.89413	8.3617	4
3.96072	9.73814	4
4.29981	7.11031	4
4.22308	8.35128	4
3.1421	7.40697	4
4.31143	9.85294	4
5.53328	6.421	4
4.66541	7.82563	4
3.91769	8.07294	4
4.79092	7.81189	4
4.63528	7.36969	4
4.11525	7.40995	4
2.96738	7.70682	4
4.53919	9.57909	4
4.06066	7.3871	4
4.18822	9.85458	4
5.51429	8.76984	4
4.34599	6.92188	4
2.92577	8.1544	4
3.59486	6.86358	4
4.32597	9.84426	4
4.83035	9.21073	4
3.66381	7.92774	4
3.41495	7.0522	4
4.13363	9.08477	4
4.15949	9.23334	4
3.61684	6.93568	4
4.00026	9.85533	4
4.56638	8.15523	4
6.28303	7.96432	4
2.39921	9.1996	4
3.30363	6.98953	4
4.87603	7.54699	4
4.49664	7.21796	4
5.02622	7.61036	4
3.93069	6.57597	4
3.37637	8.39161	4
3.091	6.78721	4
5.40896	6.15195	4
5.79752	8.47263	4
4.294	9.24881	4
3.68076	7.1419	4
2.74125	9.07696	4
4.41156	7.28358	4
4.02636	8.89189	4
4.24898	7.05795	4
3.54932	8.33949	4
4.86128	10.2473	4
6.00103	6.97495	4
2.96357	8.72881	4
3.44916	8.15749	4
3.2733	8.06219	4
4.85537	7.1498	4
5.00893	7.05011	4
4.1252	8.1688	4
3.28608	7.63869	4
5.2184	9.67645	4
3.81349	9.41691	4
5.50253	8.55383	4
5.3127	9.37456	4
4.21395	8.42921	4
4.44358	7.92958	4
4.47386	6.85376	4
5.59553	8.99071	4
4.34387	9.10085	4
3.01387	9.1451	4
6.03348	7.9961	4
2.63069	6.83716	4
2.80509	7.32694	4
4.49632	10.2951	4
4.14693	7.47814	4
3.47307	7.10427	4
3.13787	8.73314	4
4.44149	9.4814	4
4.55657	8.2493	4
4.31008	9.41654	4
5.36433	8.8106	4
3.05473	7.16406	4
3.45751	8.34084	4
6.09391	6.83247	4
4.96977	5.91255	4
3.81525	8.9285	4
3.13689	8.33857	4
3.85934	7.57617	4
2.45817	8.23477	4
3.3299	6.92312	4
3.30773	7.63068	4
5.87257	7.50381	4
4.43438	9.84846	4
5.07819	7.03971	4
5.17402	10.0039	4
3.88756	8.77242	4
4.68594	7.80441	4
5.10264	9.56917	4
2.87866	6.25454	4
4.7297	7.50296	4
2.62453	8.35822	4
3.81681	8.79577	4
4.56611	8.29221	4
3.02573	7.79168	4
3.11773	7.14413	4
4.61135	7.89876	4
3.72176	8.02313	4
4.45755	7.338	4
4.3953	9.18371	4
4.08802	7.83681	4
2.54319	9.15821	4
5.50467	8.59638	4
3.5597	7.77245	4
3.36192	7.19596	4
4.56114	9.53885	4
3.81187	8.34152	4
4.34376	7.51091	4
4.20994	6.45937	4
2.75626	8.9275	4
3.73385	7.60023	4
4.11406	7.74519	4
3.40914	8.71055	4
3.35074	7.5171	4
3.41887	6.19519	4
3.9112	8.57634	4
4.50266	8.30968	4
3.18309	8.66844	4
4.40887	8.1482	4
1.99485	7.93543	4
6.29501	7.18014	4
6.01974	8.23917	4
4.27639	8.96688	4
4.88614	7.72288	4
3.74778	6.28679	4
4.35972	9.89631	4
3.328	7.55534	4
4.17874	9.6097	4
4.06868	8.99214	4
4.29526	8.49405	4
3.89197	9.19257	4
3.77415	8.84743	4
4.69942	8.34542	4
3.45321	7.20486	4
4.60234	10.1444	4
2.52232	8.5144	4
3.8069	6.28815	4
3.18402	7.23416	4
2.42497	8.38916	4
3.65382	8.4879	4
6.01276	8.76305	4
4.19386	7.99159	4
3.25882	7.58913	4
3.93897	8.88267	4
3.85372	7.82756	4
4.53885	5.95038	4
4.60218	9.60299	4
3.68369	9.33794	4
3.98634	6.99644	4
3.13055	8.43867	4
3.24599	6.25036	4
5.37601	6.53939	4
4.09234	5.80065	4
4.78355	10.2414	4
3.97376	9.84268	4
5.3196	6.9818	4
5.31634	9.23477	4
3.9394	9.72272	4
5.6942	7.4645	4
3.02204	8.03022	4
3.90211	8.53797	4
5.92146	7.11043	4
4.52782	9.75405	4
3.83908	8.05391	4
3.80847	5.43919	4
4.64706	7.04749	4
4.72009	7.37106	4
5.83655	8.42551	4
4.82825	7.16855	4
3.53571	10.0405	4
2.99577	8.08166	4
2.74885	6.7881	4
3.84935	8.37241	4
5.78763	7.2488	4
6.09625	8.23688	4
4.39322	8.98552	4
4.57504	6.51507	4
3.44256	9.22011	4
3.40416	8.68797	4
4.02461	8.64398	4
2.56397	8.96877	4
2.74597	8.41425	4
2.69019	7.9542	4
5.38346	8.80567	4
4.14374	7.91725	4
4.57861	5.84293	4
4.30754	8.5475	4
3.4427	7.22879	4
4.30915	5.95639	4
4.82258	9.20267	4
3.74668	7.39855	4
2.96879	8.0301	4
2.06041	8.48979	4
4.53095	6.98755	4
3.6379	9.05785	4
3.35281	6.24518	4
5.10607	9.77684	4
3.54833	8.729	4
5.98419	8.11591	4
5.36318	7.99859	4
5.48747	9.62711	4
4.26686	8.97077	4
3.32815	7.6495	4
2.68931	7.72483	4
4.55336	9.52025	4
4.38081	8.12384	4
3.17445	7.96285	4
4.5833	8.94423	4
4.02571	7.9631	4
3.29351	7.28777	4
5.20516	7.64191	4
4.84615	9.50912	4
4.15979	9.77797	4
5.59287	9.64212	4
3.73041	6.2298	4
3.31539	8.06356	4
5.03978	10.0429	4
3.25381	7.2696	4
4.63482	10.0842	4
4.59631	9.16722	4
5.19616	9.67154	4
2.93163	8.02467	4
3.04677	9.00815	4
5.1038	8.68702	4
3.24821	8.38073	4
5.79997	9.47292	4
5.64006	7.27203	4
6.06078	8.43083	4
2.95864	6.30643	4
3.59484	6.41888	4
3.58881	6.32968	4
3.66938	7.0911	4
5.83675	8.23259	4
5.18551	9.72054	4
3.53515	7.22222	4
3.74559	7.81035	4
6.61957	7.88312	4
3.57579	7.29108	4
2.66142	7.25124	4
5.63547	7.07669	4
3.6746	6.10946	4
2.72531	7.49152	4
2.73814	7.23618	4
3.30111	7.31361	4
3.95499	6.42308	4
4.14883	8.07491	4
4.79597	8.6659	4
5.05919	9.96688	4
5.23744	9.53784	4
3.77226	7.98907	4
4.98009	9.7434	4
5.29913	7.06353	4
3.8152	7.94049	4
4.23633	6.40584	4
5.02983	7.79224	4
3.79516	9.49634	4
3.30023	7.62808	4
2.65884	7.87467	4
4.18302	8.8888	4
4.49704	9.49279	4
2.9949	7.96402	4
2.77507	8.00757	4
4.31321	9.77163	4
4.9328	10.0333	4
6.16983	8.61803	4
4.77734	7.51112	4
4.16444	6.11007	4
3.65641	9.12457	4
4.8998	5.92256	4
4.3654	10.1947	4
4.90018	7.53535	4
5.21946	6.94311	4
2.34595	9.13088	4
4.80551	10.0142	4
4.07137	6.96049	4
4.39612	9.41046	4
3.14319	8.9687	4
2.63625	7.3441	4
4.89229	8.3161	4
4.73492	8.89733	4
4.16642	7.78083	4
2.92595	7.07141	4
5.10464	9.08868	4
5.89763	7.41186	4
4.72658	10.0492	4
5.50453	10.0375	4
4.74676	9.23424	4
5.40275	9.24959	4
4.65694	9.00868	4
3.52844	6.5919	4
3.876	8.05942	4
4.51142	8.54793	4
2.72399	7.89408	4
5.28281	9.99135	4
4.2758	7.64939	4
4.11208	9.20153	4
2.13404	7.96361	4
3.31159	6.19473	4
2.80017	8.09363	4
3.86862	9.23603	4
2.58009	8.30981	4
4.08802	9.30099	4
4.88167	7.54469	4
2.80013	9.20655	4
4.91787	9.31424	4
2.38335	7.19967	4
4.56402	9.59562	4
5.91626	8.1987	4
4.86832	7.51077	4
3.21826	6.89839	4
5.34073	7.57944	4
4.56869	7.13209	4
3.81166	8.75664	4
3.45497	9.12133	4
4.68001	7.70365	4
5.28694	7.16908	4
4.32337	8.98508	4
3.37446	7.76864	4
2.90569	7.80897	4
3.70569	5.71728	4
6.09668	7.88522	4
3.69977	6.01305	4
6.27799	8.35149	4
3.95209	8.99795	4
4.41667	7.5361	4
4.37863	9.0327	4
5.7576	8.58141	4
2.81491	6.77395	4
2.83819	7.88551	4
4.09173	9.08257	4
5.63586	6.88987	4
4.92134	6.6592	4
4.11179	8.5816	4
5.22936	7.51146	4
4.3487	6.40316	4
5.66776	9.21722	4
4.46087	9.06401	4
4.67023	9.33783	4
4.97973	9.26393	4
3.23315	8.89596	4
3.65016	8.16265	4
4.03747	8.94052	4
5.7635	9.14441	4
2.84855	8.47409	4
5.07484	9.21124	4
3.21315	8.87473	4
4.24788	5.6445	4
3.51875	9.0184	4
3.87795	8.71325	4
3.47722	8.44828	4
2.72632	6.94617	4
2.84134	8.73617	4
5.15242	6.64758	4
4.67863	8.66255	4
4.14419	8.52054	4
4.91122	9.42018	4
4.74781	9.03758	4
6.51435	7.77162	4
2.64344	6.81434	4
4.47127	10.0868	4
5.21832	8.57919	4
4.07024	7.71716	4
4.26339	8.93671	4
4.80552	8.99048	4
4.55458	8.27351	4
5.40387	9.54964	4
4.37839	9.97476	4
2.96599	8.18813	4
3.39325	8.96189	4
3.62889	7.96669	4
4.97904	10.0367	4
5.16049	5.67842	4
3.2633	8.43195	4
6.24479	8.44629	4
5.32562	9.50925	4
3.74664	8.2617	4
4.36788	8.24637	4
3.7271	7.89518	4
5.65008	5.99628	4
4.39579	5.91031	4
4.32132	6.97743	4
3.84783	8.02117	4
3.25614	6.60299	4
3.64218	8.32551	4
4.66602	8.70657	4
4.72535	10.0796	4
2.91043	6.81473	4
4.1929	6.33014	4
5.43768	9.81856	4
4.85353	9.15381	4
3.51405	8.59434	4
6.20123	7.65836	4
4.26497	9.48799	4
3.49537	8.19199	4
5.29361	10.0042	4
3.89154	6.8762	4
5.38574	9.86465	4
2.65194	8.6957	4
3.25411	7.50915	4
4.05817	9.25094	4
4.43453	7.95032	4
3.72082	8.39533	4
5.63435	8.70208	4
5.92933	7.74962	4
2.75336	7.54222	4
5.30474	9.42253	4
4.62432	9.91335	4
4.80773	7.46805	4
3.59413	8.69561	4
5.84968	9.27417	4
2.71421	6.84495	4
4.0549	8.94104	4
3.80882	7.32337	4
4.46694	6.9937	4
4.73686	9.27576	4
2.75597	7.51552	4
3.81105	6.33828	4
3.63469	6.63184	4
4.87931	7.80645	4
4.88499	9.06109	4
5.23438	9.98152	4
5.64324	7.79066	4
4.79035	6.56875	4
3.52876	9.67976	4
4.81418	9.46298	4
4.59162	8.48443	4
4.33851	8.6173	4
4.20982	8.38581	4
5.10045	8.64997	4
3.65619	8.02182	4
4.25779	7.95313	4
4.13883	8.86993	4
3.00357	7.19118	4
4.76677	9.0999	4
3.59985	8.14221	4
5.26872	7.62116	4
4.24423	7.98132	4
4.15863	8.91996	4
2.79017	8.59563	4
4.9395	10.2419	4
6.28702	7.16178	4
4.46143	8.15629	4
4.57652	9.57695	4
5.64103	8.51896	4
4.07031	6.26846	4
6.13607	8.29028	4
5.47877	6.01224	4
2.95457	7.54577	4
3.9213	6.97569	4
5.64439	6.97864	4
5.02771	9.84513	4
3.066	6.76685	4
3.14727	7.34138	4
4.54355	6.10422	4
6.4883	7.63469	4
3.74292	8.07962	4
4.68187	5.81878	4
6.26603	6.73072	4
3.45272	8.85531	4
3.47426	7.73235	4
3.10677	9.19786	4
6.1627	7.96783	4
3.77993	7.89371	4
3.57888	8.69572	4
4.43481	9.20271	4
3.4847	7.86101	4
3.60872	8.86123	4
3.51891	8.22109	4
4.47395	8.70701	4
3.38241	5.79755	4
3.07706	8.66702	4
3.32668	8.00932	4
4.81056	8.29684	4
3.90087	6.98557	4
4.66179	6.81214	4
2.72263	9.06216	4
4.49248	6.00055	4
3.34564	8.87744	4
5.45247	8.15141	4
5.29617	8.20259	4
5.10499	8.34569	4
4.06296	8.4476	4
3.58579	8.75208	4
4.83708	6.55445	4
3.51805	6.79631	4
5.19337	8.31819	4
4.9787	8.48363	4
4.27798	6.73275	4
2.73257	8.36463	4
5.83499	6.972	4
5.05047	6.38769	4
3.64396	7.0582	4
4.28797	8.82724	4
2.41359	7.4224	4
3.71519	7.05332	4
4.52237	7.97024	4
4.51991	7.45316	4
6.67314	8.18522	4
4.02647	8.98121	4
3.31755	8.68918	4
4.47423	9.0016	4
5.28143	8.11057	4
3.27416	8.27664	4
5.30328	8.89689	4
5.53245	8.22983	4
3.65095	7.37044	4
3.62487	6.81574	4
2.89994	6.89288	4
4.64231	6.14382	4
4.00027	7.16117	4
5.54009	7.34258	4
5.15624	6.16118	4
4.89614	7.94157	4
5.23441	8.59011	4
3.91392	6.99202	4
4.83231	7.59433	4
5.6753	8.60121	4
5.08558	10.202	4
6.61232	7.76398	4
5.96705	7.25203	4
2.89326	7.92869	4
3.84653	7.94211	4
5.01615	5.88529	4
6.58715	7.93394	4
3.81884	7.74313	4
4.76549	6.30574	4
5.10251	7.59245	4
5.23546	9.46833	4
2.09897	7.36622	4
3.41285	7.67695	4
5.16086	7.39053	4
3.07115	8.18677	4
3.59034	8.74984	4
5.20302	6.55112	4
4.2583	7.84978	4
5.09637	8.69353	4
4.40664	8.12746	4
2.98535	7.13455	4
3.91897	9.61595	4
4.95505	7.11625	4
5.67345	7.99713	4
3.4212	7.74923	4
6.38495	9.09766	4
3.17004	6.36407	4
5.92659	6.15376	4
2.72065	6.23341	4
4.96336	10.0922	4
5.39673	9.52502	4
3.46039	7.20431	4
2.55851	6.93758	4
2.77239	7.90569	4
4.40282	9.03699	4
3.37107	6.79303	4
3.6864	8.9543	4
3.53023	5.65655	4
4.45331	9.8447	4
5.52707	10.149	4
3.98108	6.33074	4
4.49836	8.35582	4
5.18977	5.88328	4
5.08209	10.0831	4
3.58548	6.75367	4
3.49038	6.68467	4
5.20403	9.30799	4
3.69619	7.20722	4
3.85024	5.91847	4
3.87288	9.03478	4
5.67993	8.99767	4
3.35651	7.56927	4
5.94347	7.35453	4
5.03453	10.1018	4
2.64483	6.47736	4
4.06324	7.99069	4
2.41351	7.166	4
4.85831	6.11387	4
6.63646	7.80199	4
5.57434	6.33088	4
4.92799	8.87964	4
4.15382	7.7944	4
4.55654	9.58535	4
4.25915	8.10202	4
4.58455	6.62629	4
4.81946	9.85226	4
3.89657	7.82328	4
2.97116	7.29981	4
3.19924	8.9531	4
2.36473	8.23749	4
3.57829	8.41009	4
3.81252	8.00969	4
4.51398	6.59162	4
4.91653	9.73129	4
3.87852	6.95019	4
3.97872	7.00128	4
4.53419	8.61374	4
3.97549	7.55778	4
3.58574	9.75016	4
3.21341	9.15396	4
3.72431	7.6963	4
3.72468	8.23159	4
2.20432	7.49424	4
4.49839	6.64942	4
4.71527	7.53793	4
5.35416	8.33407	4
4.51879	6.66231	4
5.09694	7.97816	4
4.89081	7.44597	4
4.87614	9.88343	4
3.84862	7.85956	4
5.20514	9.46425	4
4.11798	9.61665	4
4.79313	8.56521	4
3.99717	6.71739	4
4.04076	7.44184	4
5.04401	8.44817	4
4.09557	9.53909	4
3.69681	7.29205	4
2.13731	7.90367	4
2.74462	9.04265	4
4.59875	8.83263	4
3.62346	7.01916	4
5.64768	9.63583	4
4.52579	9.17872	4
5.60726	6.98264	4
3.63546	7.3073	4
4.07796	7.11087	4
4.62511	8.79963	4
3.83632	8.69886	4
4.80327	7.76473	4
4.59112	8.68479	4
4.67984	8.6974	4
3.20014	7.98024	4
4.42016	9.74626	4
2.93476	7.17236	4
3.52957	8.1282	4
5.29876	9.41258	4
2.88637	8.41751	4
4.57349	7.61799	4
5.38006	10.1484	4
5.32058	7.35487	4
3.66726	8.07292	4
4.18239	8.56903	4
4.09854	9.54952	4
5.76814	8.32179	4
5.12958	6.77963	4
4.99668	9.27424	4
3.22637	8.39588	4
6.53668	7.6542	4
3.74189	9.1904	4
4.42407	9.94125	4
3.82989	8.94339	4
2.02463	8.03926	4
4.13173	9.50618	4
5.10173	9.39858	4
3.1147	7.52222	4
3.0896	6.90317	4
4.01981	9.11262	4
4.59399	9.52009	4
3.41352	6.31937	4
4.60013	7.95876	4
5.14278	7.83233	4
3.87893	8.18997	4
5.19695	7.81715	4
3.27747	8.2217	4
4.16829	8.00363	4
5.45415	8.28177	4
4.53444	9.42052	4
3.86617	8.76237	4
4.70362	8.63679	4
3.29627	9.07092	4
4.09859	8.69757	4
5.62278	7.53455	4
3.06335	8.25841	2
4.13816	7.10454	2
5.50313	7.26479	2
4.07269	7.38858	2
5.80479	7.23109	2
5.95775	7.70476	2
3.19916	5.93635	2
5.14287	8.13847	2
4.50802	9.19929	2
4.76877	8.08493	2
3.92333	7.8798	2
3.3012	8.0117	2
6.00157	8.71966	2
2.62092	7.79598	2
4.04778	6.67078	2
4.89434	8.83887	2
4.74702	10.081	2
4.86074	9.01455	2
2.86599	7.0103	2
3.83272	8.71979	2
4.39293	10.038	2
4.41335	9.11325	2
4.35094	8.84453	2
3.57049	8.22829	2
4.52335	7.85645	2
4.435	8.52451	2
4.25283	8.40117	2
3.19455	7.86392	2
3.79676	6.99498	2
3.06062	9.42251	2
5.17692	8.31285	2
5.23124	8.77895	2
4.5314	8.85988	2
4.15529	8.1422	2
3.6921	8.45086	2
3.64673	9.58002	2
4.30393	7.84302	2
4.81844	9.8783	2
4.57604	7.15836	2
5.15935	9.06115	2
3.3581	6.99148	2
3.50173	8.9392	2
3.1253	7.40394	2
4.40428	8.96141	2
3.7359	7.98819	2
3.49135	9.3455	2
4.77225	9.4803	2
2.71813	6.46548	2
4.81479	8.91627	2
4.02796	7.72027	2
3.32504	8.46942	2
4.25496	8.33931	2
4.10607	8.72946	2
5.3927	8.72302	2
5.39104	6.46333	2
4.63064	7.4301	2
2.78749	8.07936	2
3.86554	8.45281	2
5.66732	8.6817	2
3.30767	7.93874	2
3.59029	9.30116	2
4.13123	7.69566	2
4.43186	10.1944	2
5.67312	6.37745	2
3.70588	9.57527	2
4.6861	9.70027	2
2.5747	7.2722	2
3.83422	9.66309	2
3.26213	7.42816	2
4.85852	9.79145	2
5.38922	6.92598	2
3.33318	7.56717	2
3.29887	8.49908	2
3.65092	8.38896	2
4.11559	8.24262	2
4.35102	6.59206	2
4.20884	9.69315	2
4.69582	9.8642	2
4.83432	8.31815	2
3.8019	8.53738	2
4.84372	7.41529	2
5.71885	8.55116	2
4.75437	7.65172	2
4.41795	8.2341	2
6.82467	7.31017	2
3.57792	7.89543	2
5.94226	6.81284	2
4.27703	9.00174	2
3.56691	8.64336	2
4.10054	7.61939	2
4.8082	9.36699	2
3.8453	8.84572	2
5.85951	8.78181	2
4.20528	8.12797	2
4.52131	9.14746	2
3.12465	7.10126	2
4.24483	9.22072	2
4.2425	8.30909	2
3.83915	7.85592	2
3.55344	7.13378	2
3.51768	9.15463	2
4.37825	8.28381	2
2.40295	8.11328	2
3.67434	8.64677	2
5.10899	9.54705	2
4.24052	7.15897	2
3.64824	8.9797	2
5.15536	9.57835	2
4.74816	9.5026	2
5.86312	7.37121	2
2.76791	7.25512	2
4.18496	8.10362	2
4.98271	8.34274	2
3.84799	8.25692	2
3.57435	6.73759	2
4.23699	9.34557	2
4.52208	9.63146	2
3.16453	6.11806	2
5.48311	7.42152	2
4.56319	6.96122	2
5.82687	7.20644	2
2.57924	8.67518	2
4.23426	7.86714	2
4.45439	9.22912	2
2.33473	8.08466	2
3.5221	8.47202	2
4.77907	9.97368	2
5.52019	7.54293	2
3.68483	8.73137	2
2.81416	8.98443	2
4.51072	9.30933	2
5.97505	7.00694	2
3.73489	7.78323	2
5.39313	8.83977	2
3.54011	7.03508	2
4.69977	9.53538	2
4.53889	8.9662	2
3.51362	8.55035	2
4.79278	10.1871	2
2.18264	8.47591	2
4.1322	6.58945	2
3.73989	8.63639	2
4.12519	8.56144	2
4.85203	7.73348	2
4.44008	6.6229	2
4.63021	8.04644	2
3.59262	7.55015	2
4.03958	9.54065	2
5.50378	8.92897	2
4.8894	8.45962	2
3.7143	8.58443	2
4.57868	8.36931	2
5.35518	7.36975	2
4.63032	7.80978	2
4.30965	9.79478	2
3.74437	8.45532	2
4.34456	9.89941	2
3.23318	8.25981	3
5.02003	10.1827	3
2.36347	9.72143	3
6.18997	8.97191	3
3.89912	8.04255	3
2.74372	6.7437	3
3.11598	8.34692	3
2.66256	9.25467	3
4.94942	9.9709	3
3.97386	6.19909	3
5.18135	8.38849	3
2.47907	8.89387	3
4.55932	8.41719	3
5.7839	8.29061	3
4.34546	9.88997	3
2.82053	7.3124	3
2.89647	8.06913	3
2.36914	9.04939	3
3.68923	8.6603	3
3.26226	7.10809	3
3.87612	9.83114	3
3.35136	8.44448	3
3.5338	8.79796	3
5.18662	9.79524	3
4.75862	8.54048	3
3.92253	6.80432	3
3.33433	8.90847	3
4.40845	7.56729	3
4.68138	8.69493	3
2.03843	8.42942	3
4.46276	9.83348	3
3.18337	8.79567	3
3.54852	8.39614	3
2.93352	7.60606	3
5.36987	10.2681	3
5.14992	10.2643	3
2.63601	9.96858	3
3.85298	7.92662	3
4.24743	6.79122	3
4.5974	9.81531	3
5.93949	8.04616	3
5.93014	8.89171	3
3.36776	9.06335	3
3.35327	8.9064	3
3.82572	6.8289	3
4.95307	10.1808	3
2.93597	8.65463	3
3.34525	7.63306	3
4.90524	9.55211	3
4.05617	9.30014	3
3.62796	8.06109	3
3.22523	8.9305	3
3.6341	8.72966	3
4.18847	7.50987	3
2.15651	8.73256	3
2.71299	8.43402	3
3.13389	8.36715	3
4.73388	6.47495	3
2.62603	9.72031	3
3.4135	7.05474	3
2.65571	7.5371	3
3.54761	6.76874	3
3.76058	8.45369	3
6.46104	8.52263	3
4.37563	7.80986	3
4.19479	8.38963	3
5.52591	8.36079	3
4.18724	7.24426	3
4.42318	8.52671	3
5.17657	8.4671	3
2.76297	8.59181	3
5.1445	8.28124	3
4.12782	9.94348	3
3.06031	8.14015	3
5.35343	9.63134	3
3.16437	6.34012	3
3.70325	8.34557	3
4.64579	9.91571	3
5.72974	8.68967	3
4.65025	6.22373	3
2.9169	7.07654	3
3.7855	7.89222	3
4.81134	9.44114	3
4.19911	9.74761	3
3.76486	9.31501	3
2.59312	7.93531	3
2.9207	8.67272	3
3.82352	6.49983	3
2.83318	8.46086	3
2.31622	9.57769	3
3.33167	8.53117	3
3.87389	6.4097	3
5.16364	10.1183	3
2.89005	9.32074	3
5.04696	10.3379	3
5.23454	7.074	3
4.21653	9.95309	3
5.93453	7.60322	3
3.86537	9.29726	3
4.17134	10.0648	3
3.00807	8.02186	3
3.89163	8.79594	3
2.17419	9.32033	3
5.61693	9.41685	3
3.66244	7.52949	3
2.4777	9.20541	3
5.10472	9.62577	3
5.67354	6.32781	3
4.23381	9.225	3
4.96399	6.02539	3
5.32441	9.61156	3
4.4763	9.89752	3
4.48851	8.78047	3
3.94085	9.25177	3
2.97127	7.93556	3
3.22606	9.62755	3
3.83002	8.72252	3
3.59251	9.3582	3
4.55564	9.59039	3
4.05793	9.18626	3
5.17783	8.33503	3
4.05134	7.76564	3
3.34198	8.93713	3
5.05921	8.71582	3
3.98387	6.5571	3
3.83208	7.05151	3
4.54533	10.1451	3
4.84413	8.72284	3
4.25897	6.09926	3
2.99239	7.19363	3
3.70349	8.83376	3
4.37524	9.92149	3
4.66868	9.0106	3
3.15793	6.32608	3
3.04705	8.94146	3
2.95068	7.61897	3
4.16182	8.99366	3
4.51202	8.71242	3
3.85086	9.00796	3
3.56905	9.26824	3
4.16567	9.16524	3
3.21767	9.18748	3
4.0616	10.2221	3
2.38468	7.27502	3
2.77509	9.35997	3
3.45078	7.39383	3
3.42415	8.8613	3
4.8705	8.68245	3
3.02227	9.0322	3
4.09007	9.0169	3
4.55587	9.23831	3
3.65005	7.81324	3
4.54325	9.40352	3
4.29659	10.0275	3
4.47375	8.56539	3
3.28521	9.39717	3
2.82289	8.29289	3
2.95832	8.49246	3
3.88229	9.32751	3
3.92402	8.84695	3
5.35831	8.71922	3
4.91571	9.13811	3
3.749	9.091	3
4.98633	5.7239	3
5.59331	7.34397	3
3.33742	7.64539	3
4.936	9.47764	3
3.6098	8.62307	3
4.53938	10.0819	3
6.25421	8.31333	3
3.74676	8.94725	3
2.77104	9.6251	3
3.38473	9.54428	3
3.84178	9.12101	3
4.21603	9.21695	3
6.00342	8.39583	3
3.01191	7.0926	3
5.02411	9.17751	3
3.84795	8.42709	3
3.30842	8.80227	3
3.37952	6.55672	3
3.44926	9.11432	3
2.49748	7.98475	3
3.16473	6.33964	3
4.63718	8.85146	3
2.30105	7.84805	3
4.92933	6.24556	3
3.18085	9.27475	3
3.81553	8.217	3
3.28787	8.10447	3
3.17427	9.16182	3
2.88027	8.53824	3
4.23529	10.064	3
4.58847	8.88432	3
4.63636	9.91573	3
3.46453	8.11881	3
4.40733	7.18985	3
3.54214	9.41019	3
5.28689	6.307	3
4.93089	7.22744	3
4.25654	9.02457	3
3.90108	9.03454	3
4.17542	8.20474	3
5.06909	9.44782	3
4.58418	8.81655	3
4.09291	9.14923	3
4.53454	9.89057	3
2.34072	9.07933	3
3.62838	5.74441	3
3.68624	6.44178	3
3.96858	7.96729	3
4.8859	6.99066	3
4.17747	8.73916	3
5.65599	7.76713	3
3.42959	9.00088	3
4.40827	8.67622	3
3.33583	9.17653	3
3.7829	8.63476	3
3.50492	8.70796	3
5.70315	6.73029	3
2.54079	9.17821	3
4.59068	9.43735	3
3.57254	9.01659	3
4.39596	9.05418	3
2.9248	7.6421	3
2.24593	9.11418	3
4.41428	9.06638	3
4.29875	9.18397	3
4.56112	8.74016	3
4.77614	8.00133	3
4.13018	7.35038	3
4.62546	7.97741	3
2.91518	9.41399	3
2.54326	9.2012	3
6.29016	7.9759	3
3.57621	8.09221	3
3.64678	8.54614	3
5.18517	6.84518	3
3.91804	9.32735	3
4.18658	7.83295	3
3.71215	8.63837	3
3.67268	8.54474	3
4.07071	10.1864	3
3.53245	8.87497	3
4.14659	8.70292	3
3.45414	8.29368	3
3.58661	8.32614	3
4.25709	9.12106	3
4.61284	7.14991	3
4.17721	8.65082	3
4.56596	8.45921	3
6.37087	8.80399	3
4.19777	8.65794	3
2.40772	9.65939	3
3.19347	8.22348	3
4.79608	9.61295	3
3.33488	8.7673	3
3.35711	7.34501	3
3.70701	8.7176	3
2.68847	9.17434	3
2.8511	8.98076	3
4.99213	6.18884	3
3.96524	9.21389	3
4.18411	9.39912	3
3.32392	9.84473	3
4.12064	7.18733	3
3.45927	8.60692	3
4.97171	9.33002	3
4.8498	9.43818	3
4.7481	6.75216	3
4.19132	9.74656	3
3.17375	9.112	3
2.57377	7.41174	3
3.7139	9.65374	3
4.57032	9.11735	3
3.59633	9.96621	3
3.73944	8.65612	3
4.55592	8.58461	3
2.37475	8.39135	3
1.824	9.35972	3
3.08832	8.09346	3
4.49221	9.13055	3
2.35225	7.14256	3
2.65531	7.30144	3
4.73313	8.59977	3
2.23119	8.18406	3
3.76296	8.75137	3
2.79505	7.34254	3
3.90455	8.53525	3
5.23072	8.94662	3
5.0449	9.71764	3
6.35357	7.68801	3
2.74	8.54288	3
4.27446	9.42778	3
4.56944	8.52763	3
5.26422	9.62844	3
3.50614	8.09897	3
3.39849	9.46019	3
4.28721	6.70875	3
4.80156	6.80401	3
3.32219	8.19131	3
3.84131	9.14445	3
2.68294	7.20183	3
4.53328	9.54801	3
3.82608	9.29977	3
4.98202	9.42022	3
2.95409	8.2478	3
4.85927	9.27468	3
2.63131	9.05367	3
3.08056	7.92797	3
4.42834	9.40948	3
3.18647	8.45285	3
6.53813	8.27041	3
4.12193	9.41783	3
4.39275	9.08661	3
2.82622	7.97427	3
4.41853	9.96193	3
4.70648	8.3219	3
3.10357	7.17704	3
5.28395	9.53476	3
5.10684	8.01038	3
4.06362	8.58205	3
3.46727	8.7924	3
3.69715	9.07475	3
4.15242	7.51963	3
3.87824	8.84115	3
3.77837	8.19545	3
3.96788	9.92243	3
5.61865	6.38771	3
5.06403	9.71041	3
3.45759	7.35437	3
3.03195	6.97432	3
2.89869	9.13479	3
5.27664	7.04113	3
3.55408	6.33546	3
4.86863	10.1627	3
5.09118	8.6381	3
2.84233	8.83334	3
4.87432	10.3041	3
2.69854	8.44876	3
3.30111	9.38878	3
4.41531	8.22856	3
2.91449	8.78289	3
3.80994	9.57454	3
4.67128	7.5256	3
5.34601	7.10827	3
6.13955	7.33078	3
2.92743	6.99217	3
2.91344	6.37198	3
4.9351	9.64632	3
3.93185	8.70857	3
3.05845	6.54283	3
4.73429	8.31296	3
5.1332	7.7454	3
4.17342	5.93383	3
4.71573	7.39943	3
5.34484	6.22374	3
4.14548	8.53741	3
4.6689	8.52184	3
4.62158	8.7188	3
3.85594	8.34426	3
4.01526	9.39982	3
4.5681	7.43437	3
3.64111	8.30688	3
2.92516	9.49219	3
5.3344	8.87092	3
2.61456	7.62598	3
4.56084	8.95647	3
4.11983	9.19769	3
5.99392	8.23973	3
4.5986	7.33022	3
5.01041	9.2953	3
4.98727	9.00257	3
4.16925	8.53154	3
4.26265	8.55091	3
3.16949	8.57001	3
3.77177	8.91838	3
3.27081	7.34666	3
2.4585	9.27079	3
3.96155	7.48454	3
3.43131	8.29392	3
4.54491	9.36724	3
4.42773	9.12325	3
3.04336	8.13067	3
2.811	9.14688	3
3.6667	7.8615	3
6.14511	8.02587	3
3.91724	8.71459	3
2.90309	6.68261	3
5.90235	8.79188	3
4.41865	7.40313	3
3.76423	9.47726	3
3.87273	8.28379	3
2.55353	7.38528	3
4.30993	9.88014	3
4.80695	9.48151	3
3.15013	9.28126	3
5.06784	7.20106	3
5.92285	8.52602	3
3.78663	8.2015	3
4.17307	9.05312	3
3.7054	8.6168	3
5.67225	7.72612	3
3.61091	9.38279	3
5.42793	9.01416	3
3.93514	8.75771	3
3.04432	8.84085	3
4.58546	8.39775	3
3.35611	9.05093	3
3.55114	8.93634	3
4.37697	8.6286	3
5.86974	9.668	3
2.44483	9.39585	3
3.47418	7.92574	3
3.65719	8.18438	3
3.4948	7.1794	3
2.90599	7.41103	3
4.37549	10.1214	3
5.57043	9.1433	3
6.71971	7.58746	3
5.17345	6.56174	3
2.25182	9.09413	3
3.91525	7.74444	3
5.56028	10.1017	3
3.11111	9.20596	3
3.62161	7.46471	3
2.7477	8.69807	3
3.12383	7.7366	3
4.29644	8.74175	3
5.03341	9.53414	3
2.85064	7.46398	3
3.44	8.50477	3
2.96656	9.8214	3
2.10723	8.94006	3
4.54046	9.5164	3
3.86644	8.60405	3
3.69494	9.38023	3
3.69492	9.13893	3
3.08299	6.58422	3
3.95625	7.70941	3
3.03434	8.91756	3
2.10904	8.78656	3
5.92618	8.26874	3
4.12654	5.984	3
3.56117	6.73322	3
3.03081	8.03317	3
6.72078	7.76063	3
3.65094	6.51779	3
2.93657	7.05694	3
5.91656	6.9788	3
3.4578	9.28064	3
3.03794	8.59998	3
2.65229	8.90166	3
4.39827	5.5695	3
3.14722	8.1386	3
2.87944	9.2397	3
5.61015	9.70353	3
3.47772	7.26147	3
2.56947	8.68838	3
4.28278	8.66411	3
4.98833	7.96936	3
5.18157	9.3956	3
5.48623	8.72027	3
5.80591	9.41455	3
2.4836	8.71877	3
4.52107	7.32184	3
5.12096	9.69466	3
3.84402	7.78652	3
4.21408	10.009	3
6.48715	7.80406	3
3.32226	8.23707	3
2.16028	7.44617	3
4.81306	9.97304	3
4.88876	9.41908	3
5.65217	9.13866	3
5.56828	6.31077	3
6.47211	8.32966	3
4.77046	9.82728	3
4.00673	9.81827	3
4.45913	7.83751	3
4.89558	9.45762	3
3.43915	9.05589	3
4.75787	7.80713	3
4.60094	8.06008	3
4.05186	8.89726	3
3.38759	9.00276	3
6.13343	7.80541	3
3.78932	8.68974	3
2.63055	9.14365	3
5.1368	9.01899	3
4.27067	9.26193	3
5.74427	7.51514	3
2.15756	8.23096	3
3.4826	9.5499	3
4.47728	10.1614	3
4.57113	8.89072	3
4.50105	8.88527	3
4.09781	8.04129	3
4.46313	9.43834	3
2.95558	9.47589	3
5.20017	9.85472	3
4.77863	8.52395	3
2.68787	7.02077	3
3.35611	9.15373	3
4.63907	9.41141	3
4.05677	8.98637	3
5.34774	6.40108	3
4.65678	10.0327	3
2.30915	7.78977	3
4.04671	7.476	3
4.19957	5.95587	3
3.48444	9.58515	3
4.23659	8.55491	3
5.09666	10.1057	3
3.55119	9.36085	3
2.74636	9.49213	3
4.44003	9.92184	3
3.40805	9.21652	3
3.7699	7.23092	3
2.45932	9.77756	3
4.15547	9.49709	3
2.96607	7.78507	3
4.01789	8.68305	3
4.29847	9.6084	3
3.02841	9.17321	3
3.96684	8.52318	3
6.20505	8.14945	3
2.78995	9.41507	3
5.74949	8.54625	3
4.19275	7.97311	3
3.28066	7.00026	3
3.08846	8.25682	3
4.85994	9.42567	3
3.35377	9.16845	3
4.42339	7.19752	3
4.76066	7.19262	3
3.81064	9.75718	3
3.35304	10.0276	3
4.51875	10.2161	3
3.18268	6.3464	3
4.49278	6.31153	3
3.90739	8.84732	3
5.582	9.35056	3
4.57048	8.11304	3
4.19036	10.3487	3
5.46585	10.0516	3
4.20507	8.40997	3
2.7543	8.34139	3
3.63603	9.10014	3
2.99841	7.67509	3
5.18126	8.54964	3
4.42811	7.49942	3
3.69281	8.01781	3
4.07207	8.63645	3
5.54424	8.82399	3
4.63854	7.56868	3
4.49345	8.58887	3
4.3277	8.86379	3
4.21155	8.29062	3
3.441	9.0017	3
3.6434	10.0198	3
2.43161	7.58209	3
2.70359	8.80643	3
4.9707	9.94481	3
4.86114	9.50832	3
2.91292	9.61168	3
3.66406	9.21832	3
4.6478	7.55799	3
4.86546	6.97594	3
3.14798	8.51385	3
2.12556	8.52227	3
5.01072	8.26616	3
4.509	8.97801	3
4.99324	8.65818	3
4.10892	8.87608	3
4.52388	9.9203	3
5.41252	7.17223	3
4.4536	10.061	3
5.54424	7.31564	3
2.47978	8.30829	3
3.97253	9.58789	3
4.12361	9.17887	3
2.16047	9.26578	3
5.26014	9.05706	3
5.5478	8.01331	3
3.52766	9.1637	3
4.71929	8.04988	3
3.77851	8.78638	3
3.64262	9.11414	3
4.88464	9.38282	3
4.08089	8.6839	3
4.49622	6.50262	3
4.47764	9.72125	3
4.08434	9.76679	3
4.7013	8.71865	3
4.36568	9.38225	3
4.39488	9.87007	3
2.78192	9.42066	3
4.74783	8.99034	3
4.8166	9.70654	3
4.57661	9.21515	3
4.03943	7.96493	3
2.88643	8.88481	3
3.98377	9.14018	3
4.33421	9.39903	3
4.44692	9.93859	3
3.041	9.32163	3
5.74446	8.54443	3
4.82628	6.9935	3
2.76175	9.30602	3
3.18077	8.02768	3
3.34358	7.20442	3
4.21235	9.69664	3
2.58308	8.36047	3
1.8571	9.3571	3
2.7222	9.37325	3
3.7445	8.47217	3
2.80438	7.3454	3
2.63369	7.91004	3
3.97262	6.08212	3
2.3854	9.09225	3
2.76505	9.12234	3
2.54478	8.33484	3
4.48299	8.62375	3
4.54198	9.74377	3
4.6484	8.9185	3
3.9976	7.81385	3
4.97201	8.44068	3
4.3116	8.77513	3
3.27137	9.78608	3
4.95102	7.8148	3
4.4947	9.16212	3
3.76596	9.52806	3
2.7067	8.11793	3
3.67118	9.264	3
2.55683	8.21443	3
5.71654	9.47918	3
3.60609	8.89274	3
5.47884	9.49681	3
4.84089	9.45334	3
3.74424	8.27268	3
3.26184	7.71393	3
2.3329	8.11474	3
2.69919	9.11105	3
6.08888	6.59083	3
5.04495	8.02492	3
3.96262	8.21392	3
4.70966	6.75485	3
3.25167	6.26033	3
5.29123	8.33187	3
4.22615	8.60224	3
6.0205	8.06254	3
4.91534	9.29729	3
3.1044	8.90414	3
4.66189	6.75349	3
4.44884	8.0285	3
4.24686	8.35144	3
5.52891	8.79036	3
5.06854	8.71092	3
6.24911	8.39866	3
3.04771	9.81928	3
3.8038	8.80921	3
4.95747	7.58095	3
3.2194	7.7366	3
3.01529	7.56988	3
3.75164	9.68204	3
4.50576	9.23525	3
3.49844	9.91188	3
2.81132	8.70922	3
5.18373	9.33094	3
4.78868	10.0432	3
3.32805	8.70964	3
5.29202	6.17154	3
5.19893	8.51558	3
4.23955	9.08169	3
3.41918	8.75532	3
2.9912	8.90675	3
4.99228	9.81131	3
3.17921	7.55528	3
3.64189	9.15222	3
3.48069	8.65784	3
2.06867	9.48779	3
4.8446	8.32277	3
2.23549	9.27893	3
2.97818	8.05588	3
4.56407	9.73749	3
3.80869	9.06716	3
3.33174	9.43218	3
5.14766	9.51232	3
4.29712	8.56218	3
2.67427	9.15888	3
3.72337	7.9803	3
4.10617	8.93226	3
2.82046	8.55214	3
2.51886	8.54445	3
3.85476	7.76938	3
4.31084	9.6359	3
4.35316	7.57162	3
4.45361	9.23484	3
2.9586	8.22406	3
2.84018	7.76179	3
4.25717	9.15046	3
4.05818	10.1534	3
4.43165	8.29828	3
4.38069	9.86761	3
2.29998	8.50334	3
3.56155	8.90872	3
4.22319	6.97435	3
4.8971	9.72378	3
3.83324	8.63381	3
3.15687	8.5252	3
3.62706	8.97069	3
2.82633	7.2157	3
4.40112	9.98629	3
4.46336	9.61962	3
4.13773	8.15018	3
4.3311	8.65123	3
4.8621	8.51135	3
3.35396	8.70518	3
4.46085	7.66562	3
5.33586	9.95884	3
2.71421	7.16276	3
4.30059	9.52934	3
3.65186	9.79162	3
3.15635	9.06572	3
2.89306	8.32738	3
3.29922	9.93401	3
4.50505	9.98167	3
4.42017	10.1691	3
4.42292	10.2109	3
3.91962	9.12716	3
6.17303	8.50274	3
2.09804	9.13497	3
2.6859	8.46909	3
2.61034	8.97102	3
3.15346	8.41487	3
2.42718	7.74011	3
3.21609	7.39313	3
4.57332	8.93123	3
3.74353	8.67942	3
2.73629	9.81803	3
5.48247	7.96847	3
4.84138	5.90719	3
2.64391	8.58048	3
2.71846	8.90329	3
3.53283	5.56979	3
2.11246	9.33082	3
4.91935	6.70353	3
4.89654	9.7133	3
5.05576	9.60173	3
4.63786	8.71173	3
4.39829	8.39093	3
3.39924	8.52099	3
5.33819	9.62209	3
3.18358	8.81034	3
3.60161	6.50289	3
5.77861	9.23597	3
4.78634	6.02123	3
3.1452	8.99602	3
3.53696	7.97257	3
4.52089	9.16145	3
4.1391	9.82933	3
6.38713	6.78099	3
3.88903	7.59179	3
2.03525	8.83018	3
2.70105	6.44511	3
4.4557	8.9893	3
4.00238	8.10133	3
4.88042	7.93855	3
4.77158	9.95393	3
4.20579	9.30751	3
4.31065	9.7072	3
3.02742	8.71444	3
4.50188	8.27835	3
4.08494	7.1067	3
2.62933	9.12205	3
5.63072	7.42781	3
3.6828	8.81171	3
5.97222	8.27877	3
3.61647	8.69812	3
2.92956	9.29134	3
4.17442	10.2507	3
4.5867	10.2497	3
4.06371	8.6143	3
3.18395	8.91112	3
4.33149	9.23095	3
5.54891	9.08578	3
3.12412	8.80495	3
4.68037	5.66597	3
6.67404	7.53969	3
3.39303	9.21488	3
3.04924	8.19732	3
2.73252	8.71361	3
3.84401	6.62701	3
4.30122	9.69083	3
2.75291	7.29173	3
4.1716	9.02672	3
4.65659	8.73782	3
4.02005	9.6158	3
3.72971	8.81527	3
5.20986	6.41404	3
3.77526	8.89532	3
2.65767	9.19109	3
3.67937	7.85808	3
5.18566	10.1534	3
3.96688	9.59035	3
3.89253	9.87685	3
6.222	6.81072	3
3.49405	8.12552	3
2.51857	7.11237	3
3.40025	8.5551	3
4.49457	7.73845	3
5.6579	9.63387	3
2.479	9.0616	3
3.29483	8.18923	3
4.60269	7.65035	3
2.49738	9.0941	3
2.4903	6.85941	3
4.25495	7.84013	3
5.79213	7.68441	3
5.31613	10.0028	3
4.96189	9.98456	3
4.04434	8.30068	3
4.369	9.785	3
4.50069	10.0678	3
4.86335	9.76841	3
4.56624	9.75562	3
4.34837	9.13574	3
4.69929	9.82993	3
5.02045	6.5525	3
3.39337	8.8802	3
4.71103	8.25738	3
3.49622	7.59739	3
3.43312	9.3471	3
3.588	6.28529	3
3.69948	7.91344	3
4.1853	6.83554	3
2.11617	7.91027	3
4.16202	9.11803	3
4.58352	9.70369	3
3.66141	8.51445	3
2.70725	8.41966	3
5.19951	9.67261	3
4.71294	7.70186	3
4.31841	7.84359	3
3.74307	7.39959	3
4.63613	9.44797	3
5.27507	7.24935	3
3.40592	8.55619	3
3.76191	7.83069	3
2.50512	8.78572	3
4.49364	8.03385	3
4.29484	6.73477	3
3.36969	9.25604	3
3.073	9.01679	3
3.25382	8.58855	3
4.37947	9.62612	3
4.33678	8.32197	3
4.2989	8.18357	3
3.9985	9.78145	3
4.44831	7.66685	3
4.80378	6.38028	3
4.91326	7.48924	3
6.38152	6.92242	3
3.21575	9.34039	3
4.33925	7.06225	3
4.09874	8.11516	3
5.36781	8.09579	3
4.04467	9.74088	3
5.14453	7.64872	3
3.86385	8.32896	3
4.48114	9.24809	3
4.71807	9.59361	3
3.33997	8.15008	3
2.67368	8.67687	3
4.12296	9.39567	3
2.62386	9.26839	3
5.78746	7.41402	3
4.59257	9.12678	1
3.28113	8.87501	1
2.53229	8.7006	1
2.72185	8.76279	1
2.8736	6.81361	1
2.94173	8.81695	1
4.33037	9.09583	1
6.83759	7.96685	1
4.63235	9.24262	1
2.70744	9.69481	1
2.89624	8.34173	1
2.62625	8.08583	1
5.9148	8.04517	1
3.14657	8.95444	1
5.64419	8.1868	1
3.58757	9.52108	1
3.82946	9.46303	1
3.28588	9.94229	1
3.60455	9.48427	1
3.55602	9.88467	1
3.0657	9.5468	1
2.13374	8.34029	1
4.67575	7.82215	1
2.96339	8.09671	1
2.65638	7.7017	1
4.34623	8.19663	1
2.71145	7.77192	1
3.46183	9.40752	1
2.67683	9.20575	1
5.35775	7.0362	1
3.56171	9.12094	1
2.74564	9.18824	1
3.50003	7.61913	1
2.63546	8.36999	1
2.95012	8.49173	1
5.25965	5.9198	1
2.6819	9.12944	1
4.34561	6.76722	1
2.99986	8.77404	1
2.01425	8.5666	1
6.0281	6.57252	1
2.73821	9.56302	1
2.50801	8.14777	1
3.20482	9.13376	1
2.29843	7.51211	1
3.12692	8.59685	1
5.3128	6.05356	1
4.13769	9.69315	1
3.08861	9.13783	1
3.69534	9.35457	1
5.50015	8.03519	1
3.56186	9.09517	1
3.91377	9.26111	1
4.83192	7.75059	1
3.01663	7.58524	1
3.60075	9.01404	1
4.23267	9.41192	1
3.86734	8.44774	1
2.92605	9.13255	1
4.28981	9.31318	1
3.47043	9.34941	1
2.88717	9.72645	1
2.6109	7.4862	1
3.39193	8.83858	1
3.32564	9.47008	1
6.78378	7.77655	1
2.76123	9.27738	1
3.6347	8.08899	1
5.29204	8.53587	1
3.42059	9.43217	1
2.24762	9.35507	1
2.59646	9.07068	1
2.91879	7.46012	1
3.16147	9.73635	1
2.30475	7.9597	1
5.21654	8.77305	1
2.97482	9.67869	1
3.63795	8.71807	1
3.99529	7.13092	1
3.06088	9.2707	1
4.20152	9.54807	1
2.67418	9.5662	1
6.379	7.21347	1
4.72083	7.83557	1
3.28541	8.50808	1
3.07227	8.271	1
2.75574	6.09452	1
5.53703	6.42235	1
3.17138	8.49721	1
3.20618	8.94864	1
3.85032	9.63734	1
6.69062	8.02982	1
4.61032	8.066	1
3.95193	8.86283	1
6.71024	8.00894	1
3.23162	8.00616	1
3.64608	9.18269	1
3.41063	9.45206	1
3.37056	9.55357	1
6.01255	8.97792	1
4.24532	9.84425	1
5.64294	7.70751	1
2.4626	7.14216	1
4.15372	9.24291	1
5.87884	9.17918	1
2.56904	9.36703	1
3.88364	8.64437	1
2.16475	8.80619	1
2.13984	7.88982	1
3.17326	8.0592	1
3.03376	6.76981	1
3.42229	6.53345	1
4.85698	5.96704	1
1.93854	8.22884	1
3.64001	5.89689	1
3.57288	6.28148	1
3.48829	5.84131	1
4.71416	6.14179	1
3.61701	6.23344	1
2.97918	6.42747	1
4.41401	7.2753	1
2.92753	6.45731	1
3.71784	7.11201	1
3.43663	5.79993	1
3.15816	7.0576	1
6.61458	7.40322	1
4.87645	6.76332	1
3.45564	9.31202	1
5.97351	8.10171	1
2.91231	8.24905	1
3.02031	9.35199	1
4.02883	6.26836	1
3.03381	6.74908	1
3.98516	7.33028	1
3.26244	9.14602	1
3.20062	9.20137	1
3.14637	7.6034	1
2.11446	8.94404	1
3.15225	8.83213	1
3.52761	6.25257	1
2.92701	9.00216	1
3.26393	7.39755	1
3.21243	8.77054	1
5.76338	7.68013	1
5.9451	6.70524	1
2.57918	8.28426	1
3.21834	8.92036	1
5.78982	6.79728	1
3.6977	9.79879	1
3.02422	7.75456	1
2.46865	7.68935	1
2.53142	7.15862	1
3.13179	7.62104	1
3.38357	9.04271	1
2.01312	9.30225	1
4.0234	9.02839	1
3.80287	6.95767	1
5.98093	8.73868	1
2.79231	9.4207	1
4.60123	6.37928	1
4.59684	10.2653	1
3.67744	9.62913	1
3.28632	9.30699	1
4.33406	9.20043	1
3.76037	9.69651	1
5.76385	7.22585	1
2.95266	9.39406	1
3.88876	9.42292	1
2.35721	9.38443	1
3.70626	9.47614	1
3.31496	8.90623	1
3.64373	8.07839	1
2.77833	8.18603	1
2.6298	8.96778	1
3.47419	8.79393	1
2.62924	9.11192	1
2.73418	9.82775	1
2.74955	7.30985	1
3.39116	6.28126	1
3.41272	9.66863	1
3.81419	8.63428	1
2.07501	8.53064	1
5.73104	9.44675	1
2.63114	8.92909	1
3.42698	7.88081	1
6.01515	8.1064	1
6.29532	7.96726	1
2.92776	9.70304	1
2.77689	9.20243	1
4.14043	9.23867	1
3.29869	7.89933	1
5.52905	8.07872	1
3.74322	8.16064	1
2.73598	7.38692	1
3.98589	9.92927	1
3.54628	7.5996	1
2.99516	8.5545	1
2.86691	9.04218	1
2.62869	8.41396	1
2.25326	9.50402	1
3.81121	7.60634	1
2.0123	9.0228	1
3.06805	7.30705	1
5.92181	8.92522	1
5.03772	7.25331	1
2.65561	8.32872	1
3.32279	8.96059	1
6.42803	7.26914	1
3.51957	8.97848	1
3.3164	8.95865	1
2.10245	9.37909	1
3.98797	7.22338	1
5.03873	6.10296	1
2.41774	8.3654	1
2.84937	7.67172	1
3.07492	9.48533	1
3.01885	9.21017	1
2.15983	9.1151	1
2.69927	7.06277	1
4.00728	8.48738	1
4.19127	8.9022	1
3.51512	8.66964	1
5.01001	9.78196	1
2.69166	9.5211	1
2.8972	9.51761	1
2.64948	7.35317	1
2.82346	9.93401	1
3.01405	8.77139	1
2.80108	9.52605	1
3.79881	7.52414	1
6.52961	8.37283	1
3.91862	8.71633	1
2.52407	9.82712	1
2.84091	9.39638	1
3.30774	8.29179	1
2.44085	7.14582	1
6.014	7.98595	1
2.03544	7.69918	1
2.94909	9.77712	1
2.87136	9.56057	1
4.2422	8.43738	1
2.64495	9.69283	1
2.79718	9.31286	1
3.21568	9.71121	1
2.25268	8.92075	1
3.0141	9.9999	1
3.06931	9.61279	1
3.20508	8.78501	1
2.36265	9.21275	1
3.43532	8.91982	1
4.09276	7.87644	1
2.85328	7.44919	1
4.87023	7.64215	1
3.29295	9.60408	1
3.59741	9.52129	1
4.54292	9.84202	1
5.88159	6.82688	1
3.98907	9.27861	1
3.58055	8.61023	1
5.74004	8.47396	1
3.82366	8.93429	1
2.72982	9.62529	1
2.55593	9.49958	1
4.14707	9.45338	1
5.37771	7.86047	1
2.93209	9.84563	1
6.57859	8.13949	1
3.04064	8.38569	1
3.80916	8.82755	1
2.20465	9.47324	1
3.67525	9.20951	1
4.02163	9.16707	1
2.32831	9.17192	1
3.78887	9.77895	1
2.29267	8.04194	1
4.62457	8.31419	1
[truncated: 11,968 more rows]

## Sheet: Fig4c_WT
0	0
0.00132601	0.467742
0.00132601	0.468035
0.00132601	0.468328
0.00132601	0.468622
0.00132601	0.468915
0.00132601	0.469208
0.00132601	0.469501
0.00132601	0.469795
0.00132601	0.470088
0.00132601	0.470381
0.00132601	0.470674
0.00132601	0.470968
0.00132601	0.471261
0.00132601	0.471554
0.00132601	0.471848
0.00132601	0.472141
0.00132601	0.472434
0.00132601	0.472727
0.00132601	0.473021
0.00132601	0.473314
0.00132601	0.473607
0.00132601	0.4739
0.00132601	0.474194
0.00132601	0.474487
0.00132601	0.47478
0.00132601	0.475073
0.00132601	0.475367
0.00132601	0.47566
0.00132601	0.475953
0.00132601	0.476246
0.00132601	0.47654
0.00132601	0.476833
0.00132601	0.477126
0.00132601	0.477419
0.00132601	0.477713
0.00132601	0.478006
0.00132601	0.478299
0.00132601	0.478592
0.00132601	0.478886
0.00132601	0.479179
0.00142072	0.479179
0.00142072	0.479472
0.00142072	0.479765
0.00142072	0.480059
0.00142072	0.480352
0.00142072	0.480645
0.00142072	0.480938
0.00142072	0.481232
0.00142072	0.481525
0.00142072	0.481818
0.00142072	0.482111
0.00142072	0.482405
0.00142072	0.482698
0.00142072	0.482991
0.00142072	0.483284
0.00142072	0.483578
0.00142072	0.483871
0.00142072	0.484164
0.00142072	0.484457
0.00142072	0.484751
0.00142072	0.485044
0.00142072	0.485337
0.00142072	0.48563
0.00142072	0.485924
0.00142072	0.486217
0.00142072	0.48651
0.00142072	0.486804
0.00142072	0.487097
0.00142072	0.48739
0.00142072	0.487683
0.00142072	0.487977
0.00142072	0.48827
0.00142072	0.488563
0.00142072	0.488856
0.00142072	0.48915
0.00142072	0.489443
0.00142072	0.489736
0.00142072	0.490029
0.00142072	0.490323
0.00142072	0.490616
0.00142072	0.490909
0.00142072	0.491202
0.00142072	0.491496
0.00142072	0.491789
0.00142072	0.492082
0.00142072	0.492375
0.00142072	0.492669
0.00142072	0.492962
0.00142072	0.493255
0.00142072	0.493548
0.00142072	0.493842
0.00142072	0.494135
0.00142072	0.494428
0.00142072	0.494721
0.00142072	0.495015
0.00142072	0.495308
0.00142072	0.495601
0.00142072	0.495894
0.00142072	0.496188
0.00142072	0.496481
0.00142072	0.496774
0.00142072	0.497067
0.00142072	0.497361
0.00142072	0.497654
0.00142072	0.497947
0.00142072	0.49824
0.00142072	0.498534
0.00142072	0.498827
0.00142072	0.49912
0.00142072	0.499413
0.00142072	0.499707
0.00142072	0.5
0.00142072	0.500293
0.00142072	0.500587
0.00142072	0.50088
0.00142072	0.501173
0.00142072	0.501466
0.00142072	0.50176
0.00142072	0.502053
0.00142072	0.502346
0.00142072	0.502639
0.00142072	0.502933
0.00142072	0.503226
0.00142072	0.503519
0.00142072	0.503812
0.00142072	0.504106
0.00142072	0.504399
0.00142072	0.504692
0.00142072	0.504985
0.00142072	0.505279
0.00142072	0.505572
0.00142072	0.505865
0.00142072	0.506158
0.00142072	0.506452
0.00142072	0.506745
0.00142072	0.507038
0.00142072	0.507331
0.00142072	0.507625
0.00142072	0.507918
0.00142072	0.508211
0.00142072	0.508504
0.00142072	0.508798
0.00142072	0.509091
0.00142072	0.509384
0.00142072	0.509677
0.00142072	0.509971
0.00142072	0.510264
0.00142072	0.510557
0.00151544	0.510557
0.00151544	0.51085
0.00151544	0.511144
0.00151544	0.511437
0.00151544	0.51173
0.00151544	0.512023
0.00151544	0.512317
0.00151544	0.51261
0.00151544	0.512903
0.00151544	0.513196
0.00151544	0.51349
0.00151544	0.513783
0.00161015	0.513783
0.00161015	0.514076
0.00161015	0.51437
0.00161015	0.514663
0.00170487	0.514663
0.00170487	0.514956
0.00170487	0.515249
0.00170487	0.515543
0.00170487	0.515836
0.00179958	0.515836
0.00179958	0.516129
0.00179958	0.516422
0.00179958	0.516716
0.00179958	0.517009
0.00179958	0.517302
0.00179958	0.517595
0.00179958	0.517889
0.00179958	0.518182
0.00179958	0.518475
0.00179958	0.518768
0.00179958	0.519062
0.00179958	0.519355
0.00179958	0.519648
0.0018943	0.519648
0.0018943	0.519941
0.0018943	0.520235
0.00198901	0.520235
0.00198901	0.520528
0.00198901	0.520821
0.00198901	0.521114
0.00198901	0.521408
0.00198901	0.521701
0.00198901	0.521994
0.00198901	0.522287
0.00198901	0.522581
0.00198901	0.522874
0.00198901	0.523167
0.00198901	0.52346
0.00198901	0.523754
0.00198901	0.524047
0.00198901	0.52434
0.00198901	0.524633
0.00198901	0.524927
0.00198901	0.52522
0.00198901	0.525513
0.00198901	0.525806
0.00198901	0.5261
0.00208373	0.5261
0.00208373	0.526393
0.00208373	0.526686
0.00208373	0.526979
0.00208373	0.527273
0.00208373	0.527566
0.00208373	0.527859
0.00208373	0.528152
0.00208373	0.528446
0.00208373	0.528739
0.00208373	0.529032
0.00208373	0.529326
0.00208373	0.529619
0.00208373	0.529912
0.00208373	0.530205
0.00208373	0.530499
0.00208373	0.530792
0.00208373	0.531085
0.00208373	0.531378
0.00208373	0.531672
0.00208373	0.531965
0.00208373	0.532258
0.00208373	0.532551
0.00208373	0.532845
0.00208373	0.533138
0.00208373	0.533431
0.00208373	0.533724
0.00208373	0.534018
0.00208373	0.534311
0.00208373	0.534604
0.00208373	0.534897
0.00208373	0.535191
0.00208373	0.535484
0.00208373	0.535777
0.00208373	0.53607
0.00208373	0.536364
0.00208373	0.536657
0.00208373	0.53695
0.00208373	0.537243
0.00208373	0.537537
0.00208373	0.53783
0.00208373	0.538123
0.00208373	0.538416
0.00208373	0.53871
0.00208373	0.539003
0.00217844	0.539003
0.00217844	0.539296
0.00217844	0.539589
0.00217844	0.539883
0.00217844	0.540176
0.00217844	0.540469
0.00217844	0.540762
0.00217844	0.541056
0.00217844	0.541349
0.00217844	0.541642
0.00217844	0.541935
0.00217844	0.542229
0.00227316	0.542229
0.00227316	0.542522
0.00236787	0.542522
0.00236787	0.542815
0.00236787	0.543109
0.00236787	0.543402
0.00236787	0.543695
0.00236787	0.543988
0.00236787	0.544282
0.00236787	0.544575
0.00236787	0.544868
0.00236787	0.545161
0.00236787	0.545455
0.00246259	0.545455
0.00246259	0.545748
0.00246259	0.546041
0.00246259	0.546334
0.00246259	0.546628
0.00246259	0.546921
0.00246259	0.547214
0.00246259	0.547507
0.00246259	0.547801
0.00246259	0.548094
0.00246259	0.548387
0.00246259	0.54868
0.00246259	0.548974
0.0025573	0.548974
0.0025573	0.549267
0.0025573	0.54956
0.0025573	0.549853
0.0025573	0.550147
0.0025573	0.55044
0.0025573	0.550733
0.0025573	0.551026
0.0025573	0.55132
0.0025573	0.551613
0.0025573	0.551906
0.0025573	0.552199
0.0025573	0.552493
0.0025573	0.552786
0.0025573	0.553079
0.00265202	0.553079
0.00265202	0.553372
0.00274673	0.553372
0.00274673	0.553666
0.00274673	0.553959
0.00274673	0.554252
0.00274673	0.554545
0.00274673	0.554839
0.00274673	0.555132
0.00274673	0.555425
0.00274673	0.555718
0.00274673	0.556012
0.00274673	0.556305
0.00274673	0.556598
0.00274673	0.556891
0.00274673	0.557185
0.00274673	0.557478
0.00274673	0.557771
0.00274673	0.558065
0.00274673	0.558358
0.00274673	0.558651
0.00274673	0.558944
0.00274673	0.559238
0.00274673	0.559531
0.00274673	0.559824
0.00274673	0.560117
0.00274673	0.560411
0.00274673	0.560704
0.00274673	0.560997
0.00274673	0.56129
0.00284145	0.56129
0.00284145	0.561584
0.00284145	0.561877
0.00284145	0.56217
0.00293616	0.56217
0.00293616	0.562463
0.00293616	0.562757
0.00293616	0.56305
0.00293616	0.563343
0.00293616	0.563636
0.00293616	0.56393
0.00293616	0.564223
0.00293616	0.564516
0.00303088	0.564516
0.00303088	0.564809
0.00303088	0.565103
0.00303088	0.565396
0.00303088	0.565689
0.00303088	0.565982
0.00303088	0.566276
0.00303088	0.566569
0.00303088	0.566862
0.00303088	0.567155
0.00312559	0.567155
0.00312559	0.567449
0.00312559	0.567742
0.00312559	0.568035
0.00312559	0.568328
0.00312559	0.568622
0.00312559	0.568915
0.00312559	0.569208
0.00312559	0.569501
0.00312559	0.569795
0.00312559	0.570088
0.00312559	0.570381
0.00312559	0.570674
0.00312559	0.570968
0.00312559	0.571261
0.00312559	0.571554
0.00312559	0.571848
0.00322031	0.571848
0.00322031	0.572141
0.00322031	0.572434
0.00322031	0.572727
0.00322031	0.573021
0.00322031	0.573314
0.00322031	0.573607
0.00322031	0.5739
0.00322031	0.574194
0.00322031	0.574487
0.00322031	0.57478
0.00322031	0.575073
0.00331502	0.575073
0.00340974	0.575073
0.00340974	0.575367
0.00340974	0.57566
0.00340974	0.575953
0.00340974	0.576246
0.00340974	0.57654
0.00350445	0.57654
0.00350445	0.576833
0.00350445	0.577126
0.00350445	0.577419
0.00350445	0.577713
0.00350445	0.578006
0.00350445	0.578299
0.00350445	0.578592
0.00350445	0.578886
0.00350445	0.579179
0.00350445	0.579472
0.00350445	0.579765
0.00350445	0.580059
0.00350445	0.580352
0.00350445	0.580645
0.00350445	0.580938
0.00350445	0.581232
0.00350445	0.581525
0.00350445	0.581818
0.00350445	0.582111
0.00350445	0.582405
0.00350445	0.582698
0.00350445	0.582991
0.00350445	0.583284
0.00350445	0.583578
0.00350445	0.583871
0.00350445	0.584164
0.00350445	0.584457
0.00350445	0.584751
0.00350445	0.585044
0.00350445	0.585337
0.00350445	0.58563
0.00350445	0.585924
0.00350445	0.586217
0.00350445	0.58651
0.00359917	0.58651
0.00359917	0.586804
0.00359917	0.587097
0.00359917	0.58739
0.00359917	0.587683
0.00359917	0.587977
0.00369388	0.587977
0.00369388	0.58827
0.00369388	0.588563
0.00369388	0.588856
0.00369388	0.58915
0.00369388	0.589443
0.00369388	0.589736
0.00369388	0.590029
0.0037886	0.590029
0.00388331	0.590029
0.00388331	0.590323
0.00388331	0.590616
0.00388331	0.590909
0.00388331	0.591202
0.00397803	0.591202
0.00397803	0.591496
0.00397803	0.591789
0.00397803	0.592082
0.00397803	0.592375
0.00407274	0.592375
0.00407274	0.592669
0.00407274	0.592962
0.00407274	0.593255
0.00407274	0.593548
0.00407274	0.593842
0.00407274	0.594135
0.00407274	0.594428
0.00407274	0.594721
0.00407274	0.595015
0.00407274	0.595308
0.00407274	0.595601
0.00407274	0.595894
0.00407274	0.596188
0.00407274	0.596481
0.00407274	0.596774
0.00407274	0.597067
0.00407274	0.597361
0.00407274	0.597654
0.00407274	0.597947
0.00407274	0.59824
0.00407274	0.598534
0.00407274	0.598827
0.00407274	0.59912
0.00407274	0.599413
0.00407274	0.599707
0.00407274	0.6
0.00407274	0.600293
0.00407274	0.600587
0.00407274	0.60088
0.00407274	0.601173
0.00407274	0.601466
0.00407274	0.60176
0.00407274	0.602053
0.00407274	0.602346
0.00407274	0.602639
0.00407274	0.602933
0.00416746	0.602933
0.00416746	0.603226
0.00416746	0.603519
0.00426217	0.603519
0.00426217	0.603812
0.00426217	0.604106
0.00426217	0.604399
0.00426217	0.604692
0.00426217	0.604985
0.00426217	0.605279
0.00426217	0.605572
0.00426217	0.605865
0.00426217	0.606158
0.00426217	0.606452
0.00426217	0.606745
0.00426217	0.607038
0.00426217	0.607331
0.00426217	0.607625
0.00426217	0.607918
0.00426217	0.608211
0.00426217	0.608504
0.00426217	0.608798
0.00426217	0.609091
0.00426217	0.609384
0.00426217	0.609677
0.00426217	0.609971
0.00426217	0.610264
0.00426217	0.610557
0.00426217	0.61085
0.00426217	0.611144
0.00426217	0.611437
0.00426217	0.61173
0.00426217	0.612023
0.00426217	0.612317
0.00426217	0.61261
0.00426217	0.612903
0.00426217	0.613196
0.00426217	0.61349
0.00426217	0.613783
0.00426217	0.614076
0.00426217	0.61437
0.00426217	0.614663
0.00426217	0.614956
0.00426217	0.615249
0.00426217	0.615543
0.00426217	0.615836
0.00426217	0.616129
0.00426217	0.616422
0.00426217	0.616716
0.00426217	0.617009
0.00426217	0.617302
0.00435689	0.617302
0.00435689	0.617595
0.00435689	0.617889
0.00435689	0.618182
0.00435689	0.618475
0.00435689	0.618768
0.00435689	0.619062
0.00435689	0.619355
0.00435689	0.619648
0.00435689	0.619941
0.00435689	0.620235
0.00435689	0.620528
0.00435689	0.620821
0.00435689	0.621114
0.00435689	0.621408
0.00435689	0.621701
0.00435689	0.621994
0.00435689	0.622287
0.00435689	0.622581
0.0044516	0.622581
0.0044516	0.622874
0.0044516	0.623167
0.0044516	0.62346
0.0044516	0.623754
0.0044516	0.624047
0.0044516	0.62434
0.0044516	0.624633
0.0044516	0.624927
0.0044516	0.62522
0.0044516	0.625513
0.0044516	0.625806
0.0044516	0.6261
0.0044516	0.626393
0.0044516	0.626686
0.0044516	0.626979
0.0044516	0.627273
0.0044516	0.627566
0.0044516	0.627859
0.0044516	0.628152
0.0044516	0.628446
0.0044516	0.628739
0.0044516	0.629032
0.0044516	0.629326
0.0044516	0.629619
0.0044516	0.629912
0.0044516	0.630205
0.0044516	0.630499
0.0044516	0.630792
0.0044516	0.631085
0.0044516	0.631378
0.0044516	0.631672
0.0044516	0.631965
0.0044516	0.632258
0.0044516	0.632551
0.0044516	0.632845
0.0044516	0.633138
0.0044516	0.633431
0.0044516	0.633724
0.0044516	0.634018
0.0044516	0.634311
0.0044516	0.634604
0.0044516	0.634897
0.0044516	0.635191
0.0044516	0.635484
0.0044516	0.635777
0.0044516	0.63607
0.0044516	0.636364
0.0044516	0.636657
0.00454632	0.636657
0.00454632	0.63695
0.00454632	0.637243
0.00454632	0.637537
0.00454632	0.63783
0.00454632	0.638123
0.00464103	0.638123
0.00464103	0.638416
0.00464103	0.63871
0.00464103	0.639003
0.00464103	0.639296
0.00464103	0.639589
0.00464103	0.639883
0.00464103	0.640176
0.00464103	0.640469
0.00464103	0.640762
0.00464103	0.641056
0.00464103	0.641349
0.00464103	0.641642
0.00464103	0.641935
0.00464103	0.642229
0.00464103	0.642522
0.00464103	0.642815
0.00464103	0.643109
0.00464103	0.643402
0.00464103	0.643695
0.00464103	0.643988
0.00464103	0.644282
0.00464103	0.644575
0.00473575	0.644575
0.00473575	0.644868
0.00473575	0.645161
0.00473575	0.645455
0.00473575	0.645748
0.00473575	0.646041
0.00473575	0.646334
0.00473575	0.646628
0.00473575	0.646921
0.00473575	0.647214
0.00473575	0.647507
0.00473575	0.647801
0.00473575	0.648094
0.00473575	0.648387
0.00473575	0.64868
0.00473575	0.648974
0.00473575	0.649267
0.00473575	0.64956
0.00473575	0.649853
0.00473575	0.650147
0.00473575	0.65044
0.00473575	0.650733
0.00473575	0.651026
0.00473575	0.65132
0.00473575	0.651613
0.00473575	0.651906
0.00473575	0.652199
0.00473575	0.652493
0.00473575	0.652786
0.00473575	0.653079
0.00473575	0.653372
0.00473575	0.653666
0.00473575	0.653959
0.00473575	0.654252
0.00473575	0.654545
0.00483046	0.654545
0.00483046	0.654839
0.00483046	0.655132
0.00483046	0.655425
0.00492518	0.655425
0.00492518	0.655718
0.00492518	0.656012
0.00492518	0.656305
0.00492518	0.656598
0.00492518	0.656891
0.00492518	0.657185
0.00492518	0.657478
0.00492518	0.657771
0.00492518	0.658065
0.00492518	0.658358
0.00492518	0.658651
0.00492518	0.658944
0.00492518	0.659238
0.00501989	0.659238
0.00501989	0.659531
0.00501989	0.659824
0.00501989	0.660117
0.00501989	0.660411
0.00501989	0.660704
0.00501989	0.660997
0.00501989	0.66129
0.00501989	0.661584
0.00501989	0.661877
0.00501989	0.66217
0.00501989	0.662463
0.00501989	0.662757
0.00501989	0.66305
0.00501989	0.663343
0.00501989	0.663636
0.00501989	0.66393
0.00501989	0.664223
0.00501989	0.664516
0.00511461	0.664516
0.00511461	0.664809
0.00511461	0.665103
0.00511461	0.665396
0.00511461	0.665689
0.00511461	0.665982
0.00511461	0.666276
0.00511461	0.666569
0.00520932	0.666569
0.00520932	0.666862
0.00520932	0.667155
0.00520932	0.667449
0.00520932	0.667742
0.00520932	0.668035
0.00520932	0.668328
0.00520932	0.668622
0.00520932	0.668915
0.00520932	0.669208
0.00520932	0.669501
0.00520932	0.669795
0.00530403	0.669795
0.00530403	0.670088
0.00530403	0.670381
0.00530403	0.670674
0.00530403	0.670968
0.00530403	0.671261
0.00530403	0.671554
0.00530403	0.671848
0.00530403	0.672141
0.00530403	0.672434
0.00530403	0.672727
0.00530403	0.673021
0.00530403	0.673314
0.00530403	0.673607
0.00530403	0.6739
0.00530403	0.674194
0.00530403	0.674487
0.00530403	0.67478
0.00530403	0.675073
0.00530403	0.675367
0.00539875	0.675367
0.00539875	0.67566
0.00539875	0.675953
0.00539875	0.676246
0.00539875	0.67654
0.00539875	0.676833
0.00539875	0.677126
0.00539875	0.677419
0.00539875	0.677713
0.00539875	0.678006
0.00549346	0.678006
0.00549346	0.678299
0.00549346	0.678592
0.00558818	0.678592
0.00558818	0.678886
0.00558818	0.679179
0.00558818	0.679472
0.00558818	0.679765
0.00558818	0.680059
0.00558818	0.680352
0.00558818	0.680645
0.00568289	0.680645
0.00577761	0.680645
0.00577761	0.680938
0.00577761	0.681232
0.00577761	0.681525
0.00577761	0.681818
0.00577761	0.682111
0.00577761	0.682405
0.00577761	0.682698
0.00577761	0.682991
0.00577761	0.683284
0.00577761	0.683578
0.00577761	0.683871
0.00577761	0.684164
0.00577761	0.684457
0.00577761	0.684751
0.00577761	0.685044
0.00587232	0.685044
0.00587232	0.685337
0.00587232	0.68563
0.00587232	0.685924
0.00587232	0.686217
0.00587232	0.68651
0.00587232	0.686804
0.00587232	0.687097
0.00587232	0.68739
0.00587232	0.687683
0.00587232	0.687977
0.00596704	0.687977
0.00596704	0.68827
0.00596704	0.688563
0.00596704	0.688856
0.00596704	0.68915
0.00596704	0.689443
0.00596704	0.689736
0.00596704	0.690029
0.00596704	0.690323
0.00596704	0.690616
0.00596704	0.690909
0.00596704	0.691202
0.00596704	0.691496
0.00596704	0.691789
0.00596704	0.692082
0.00596704	0.692375
0.00606175	0.692375
0.00606175	0.692669
0.00606175	0.692962
0.00606175	0.693255
0.00606175	0.693548
0.00606175	0.693842
0.00606175	0.694135
0.00606175	0.694428
0.00606175	0.694721
0.00606175	0.695015
0.00606175	0.695308
0.00615647	0.695308
0.00615647	0.695601
0.00615647	0.695894
0.00615647	0.696188
0.00625118	0.696188
0.00625118	0.696481
0.0063459	0.696481
0.0063459	0.696774
0.0063459	0.697067
0.0063459	0.697361
0.0063459	0.697654
0.0063459	0.697947
0.0063459	0.69824
0.0063459	0.698534
0.00644061	0.698534
0.00644061	0.698827
0.00644061	0.69912
0.00644061	0.699413
0.00644061	0.699707
0.00644061	0.7
0.00644061	0.700293
0.00644061	0.700587
0.00644061	0.70088
0.00644061	0.701173
0.00644061	0.701466
0.00644061	0.70176
0.00644061	0.702053
0.00644061	0.702346
0.00644061	0.702639
0.00644061	0.702933
0.00644061	0.703226
0.00644061	0.703519
0.00644061	0.703812
0.00644061	0.704106
0.00644061	0.704399
0.00644061	0.704692
0.00644061	0.704985
0.00644061	0.705279
0.00644061	0.705572
0.00644061	0.705865
0.00644061	0.706158
0.00644061	0.706452
0.00644061	0.706745
0.00644061	0.707038
0.00644061	0.707331
0.00644061	0.707625
0.00644061	0.707918
0.00644061	0.708211
0.00644061	0.708504
0.00644061	0.708798
0.00644061	0.709091
0.00644061	0.709384
0.00644061	0.709677
0.00644061	0.709971
0.00653533	0.709971
0.00653533	0.710264
0.00653533	0.710557
0.00653533	0.71085
0.00653533	0.711144
0.00653533	0.711437
0.00653533	0.71173
0.00653533	0.712023
0.00653533	0.712317
0.00663004	0.712317
0.00663004	0.71261
0.00663004	0.712903
0.00663004	0.713196
0.00663004	0.71349
0.00663004	0.713783
0.00663004	0.714076
0.00672476	0.714076
0.00672476	0.71437
0.00672476	0.714663
0.00672476	0.714956
0.00672476	0.715249
0.00672476	0.715543
0.00672476	0.715836
0.00672476	0.716129
0.00672476	0.716422
0.00672476	0.716716
0.00672476	0.717009
0.00681947	0.717009
0.00681947	0.717302
0.00681947	0.717595
0.00681947	0.717889
0.00681947	0.718182
0.00691419	0.718182
0.0070089	0.718182
0.0070089	0.718475
0.0070089	0.718768
0.0070089	0.719062
0.00710362	0.719062
0.00719833	0.719062
0.00719833	0.719355
0.00729305	0.719355
0.00729305	0.719648
0.00729305	0.719941
0.00729305	0.720235
0.00729305	0.720528
0.00729305	0.720821
0.00738776	0.720821
0.00748248	0.720821
0.00748248	0.721114
0.00748248	0.721408
0.00748248	0.721701
0.00757719	0.721701
0.00757719	0.721994
0.00757719	0.722287
0.00757719	0.722581
0.00757719	0.722874
0.00767191	0.722874
0.00767191	0.723167
0.00767191	0.72346
0.00767191	0.723754
0.00776662	0.723754
0.00776662	0.724047
0.00786134	0.724047
0.00786134	0.72434
0.00786134	0.724633
0.00786134	0.724927
0.00786134	0.72522
0.00795605	0.72522
0.00795605	0.725513
0.00795605	0.725806
0.00795605	0.7261
0.00795605	0.726393
0.00795605	0.726686
0.00795605	0.726979
0.00795605	0.727273
0.00795605	0.727566
0.00795605	0.727859
0.00795605	0.728152
0.00805077	0.728152
0.00805077	0.728446
0.00805077	0.728739
0.00805077	0.729032
0.00814548	0.729032
0.00814548	0.729326
0.00814548	0.729619
0.00814548	0.729912
0.00814548	0.730205
0.00814548	0.730499
0.00814548	0.730792
0.00814548	0.731085
0.0082402	0.731085
0.0082402	0.731378
0.00833491	0.731378
0.00833491	0.731672
0.00833491	0.731965
0.00833491	0.732258
0.00833491	0.732551
0.00842963	0.732551
0.00842963	0.732845
0.00842963	0.733138
0.00852434	0.733138
0.00852434	0.733431
0.00861906	0.733431
0.00861906	0.733724
0.00861906	0.734018
0.00861906	0.734311
0.00871377	0.734311
0.00871377	0.734604
0.00871377	0.734897
0.00871377	0.735191
0.00871377	0.735484
0.00871377	0.735777
0.00871377	0.73607
0.00880849	0.73607
0.00880849	0.736364
0.00880849	0.736657
0.00880849	0.73695
0.00880849	0.737243
0.00880849	0.737537
0.00880849	0.73783
0.0089032	0.73783
0.0089032	0.738123
0.0089032	0.738416
0.00899792	0.738416
0.00909263	0.738416
0.00909263	0.73871
0.00918735	0.73871
0.00918735	0.739003
0.00918735	0.739296
0.00918735	0.739589
0.00928206	0.739589
0.00928206	0.739883
0.00928206	0.740176
0.00928206	0.740469
0.00928206	0.740762
0.00928206	0.741056
0.00928206	0.741349
0.00928206	0.741642
0.00928206	0.741935
0.00928206	0.742229
0.00928206	0.742522
0.00928206	0.742815
0.00928206	0.743109
0.00928206	0.743402
0.00928206	0.743695
0.00928206	0.743988
0.00928206	0.744282
0.00928206	0.744575
0.00928206	0.744868
0.00937678	0.744868
0.00947149	0.744868
0.00947149	0.745161
0.00947149	0.745455
0.00947149	0.745748
0.00947149	0.746041
0.00947149	0.746334
0.00947149	0.746628
0.00956621	0.746628
0.00966092	0.746628
0.00975564	0.746628
0.00975564	0.746921
0.00985035	0.746921
0.00994507	0.746921
0.00994507	0.747214
0.00994507	0.747507
0.0100398	0.747507
0.0100398	0.747801
0.0100398	0.748094
0.0101345	0.748094
0.0101345	0.748387
0.0101345	0.74868
0.0101345	0.748974
0.0102292	0.748974
0.0102292	0.749267
0.0102292	0.74956
0.0102292	0.749853
0.0102292	0.750147
0.0102292	0.75044
0.0103239	0.75044
0.0103239	0.750733
0.0103239	0.751026
0.0103239	0.75132
0.0103239	0.751613
0.0104186	0.751613
0.0105134	0.751613
0.0105134	0.751906
0.0105134	0.752199
0.0105134	0.752493
0.0105134	0.752786
0.0105134	0.753079
0.0105134	0.753372
0.0106081	0.753372
0.0106081	0.753666
0.0107028	0.753666
0.0107975	0.753666
0.0107975	0.753959
0.0107975	0.754252
0.0107975	0.754545
0.0107975	0.754839
0.0108922	0.754839
0.0108922	0.755132
0.0108922	0.755425
0.0108922	0.755718
0.0109869	0.755718
0.0109869	0.756012
0.0109869	0.756305
0.0109869	0.756598
0.0109869	0.756891
0.0109869	0.757185
0.0109869	0.757478
0.0110816	0.757478
0.0110816	0.757771
0.0110816	0.758065
0.0110816	0.758358
0.0110816	0.758651
0.0110816	0.758944
0.0110816	0.759238
0.0110816	0.759531
0.0111764	0.759531
0.0111764	0.759824
0.0111764	0.760117
0.0111764	0.760411
0.0111764	0.760704
0.0111764	0.760997
0.0111764	0.76129
0.0111764	0.761584
0.0111764	0.761877
0.0111764	0.76217
0.0111764	0.762463
0.0111764	0.762757
0.0112711	0.762757
0.0112711	0.76305
0.0113658	0.76305
0.0113658	0.763343
0.0114605	0.763343
0.0114605	0.763636
0.0115552	0.763636
0.0115552	0.76393
0.0116499	0.76393
0.0116499	0.764223
0.0116499	0.764516
0.0116499	0.764809
0.0116499	0.765103
0.0116499	0.765396
0.0116499	0.765689
0.0116499	0.765982
0.0116499	0.766276
0.0116499	0.766569
0.0116499	0.766862
0.0116499	0.767155
0.0117446	0.767155
0.0117446	0.767449
0.0117446	0.767742
0.0117446	0.768035
0.0117446	0.768328
0.0117446	0.768622
0.0117446	0.768915
0.0117446	0.769208
0.0117446	0.769501
0.0117446	0.769795
0.0117446	0.770088
0.0117446	0.770381
0.0117446	0.770674
0.0117446	0.770968
0.0117446	0.771261
0.0117446	0.771554
0.0117446	0.771848
0.0118394	0.771848
0.0118394	0.772141
0.0118394	0.772434
0.0119341	0.772434
0.0120288	0.772434
0.0120288	0.772727
0.0120288	0.773021
0.0120288	0.773314
0.0121235	0.773314
0.0121235	0.773607
0.0121235	0.7739
0.0121235	0.774194
0.0121235	0.774487
0.0122182	0.774487
0.0122182	0.77478
0.0122182	0.775073
0.0122182	0.775367
0.0122182	0.77566
0.0122182	0.775953
0.0122182	0.776246
0.0122182	0.77654
0.0123129	0.77654
0.0123129	0.776833
0.0123129	0.777126
0.0124077	0.777126
0.0124077	0.777419
0.0124077	0.777713
0.0124077	0.778006
0.0125024	0.778006
0.0125024	0.778299
0.0125024	0.778592
0.0125971	0.778592
0.0125971	0.778886
0.0125971	0.779179
0.0125971	0.779472
0.0125971	0.779765
0.0125971	0.780059
0.0126918	0.780059
0.0126918	0.780352
0.0126918	0.780645
0.0127865	0.780645
0.0127865	0.780938
0.0128812	0.780938
0.0128812	0.781232
0.0129759	0.781232
0.0129759	0.781525
0.0130707	0.781525
0.0130707	0.781818
0.0130707	0.782111
0.0130707	0.782405
0.0130707	0.782698
0.0130707	0.782991
0.0130707	0.783284
0.0131654	0.783284
0.0131654	0.783578
0.0131654	0.783871
0.0131654	0.784164
0.0132601	0.784164
0.0133548	0.784164
0.0133548	0.784457
0.0133548	0.784751
0.0133548	0.785044
0.0133548	0.785337
0.0133548	0.78563
0.0133548	0.785924
0.0134495	0.785924
0.0134495	0.786217
0.0134495	0.78651
0.0135442	0.78651
0.0135442	0.786804
0.0135442	0.787097
0.0135442	0.78739
0.0136389	0.78739
0.0136389	0.787683
0.0136389	0.787977
0.0136389	0.78827
0.0136389	0.788563
0.0136389	0.788856
0.0136389	0.78915
0.0136389	0.789443
0.0137337	0.789443
0.0137337	0.789736
0.0138284	0.789736
0.0139231	0.789736
0.0139231	0.790029
0.0140178	0.790029
0.0140178	0.790323
0.0141125	0.790323
0.0142072	0.790323
0.0142072	0.790616
0.0142072	0.790909
0.0142072	0.791202
0.0142072	0.791496
0.0142072	0.791789
0.0142072	0.792082
0.0142072	0.792375
0.0142072	0.792669
0.0142072	0.792962
0.014302	0.792962
0.014302	0.793255
0.0143967	0.793255
0.0143967	0.793548
0.0143967	0.793842
0.0144914	0.793842
0.0144914	0.794135
0.0145861	0.794135
0.0146808	0.794135
0.0147755	0.794135
0.0147755	0.794428
0.0148702	0.794428
0.014965	0.794428
0.0150597	0.794428
0.0151544	0.794428
0.0151544	0.794721
0.0152491	0.794721
0.0153438	0.794721
0.0153438	0.795015
0.0154385	0.795015
0.0154385	0.795308
0.0154385	0.795601
0.0154385	0.795894
0.0154385	0.796188
0.0154385	0.796481
0.0155332	0.796481
0.0155332	0.796774
0.015628	0.796774
0.015628	0.797067
0.015628	0.797361
0.0157227	0.797361
0.0157227	0.797654
0.0157227	0.797947
0.0157227	0.79824
0.0157227	0.798534
0.0157227	0.798827
0.0157227	0.79912
0.0158174	0.79912
0.0159121	0.79912
0.0159121	0.799413
0.0159121	0.799707
0.0159121	0.8
0.0159121	0.800293
0.0160068	0.800293
0.0160068	0.800587
0.0160068	0.80088
0.0160068	0.801173
0.0160068	0.801466
0.0161015	0.801466
0.0161015	0.80176
0.0161015	0.802053
0.0161015	0.802346
0.0161962	0.802346
0.0161962	0.802639
0.0161962	0.802933
0.016291	0.802933
0.0163857	0.802933
0.0164804	0.802933
0.0164804	0.803226
0.0165751	0.803226
0.0165751	0.803519
0.0166698	0.803519
0.0166698	0.803812
0.0167645	0.803812
0.0167645	0.804106
0.0168593	0.804106
0.0168593	0.804399
0.016954	0.804399
0.0170487	0.804399
0.0170487	0.804692
0.0171434	0.804692
0.0172381	0.804692
0.0173328	0.804692
0.0174275	0.804692
0.0174275	0.804985
0.0175223	0.804985
0.0175223	0.805279
0.017617	0.805279
0.0177117	0.805279
0.0177117	0.805572
0.0178064	0.805572
0.0179011	0.805572
0.0179958	0.805572
0.0179958	0.805865
0.0179958	0.806158
0.0180905	0.806158
0.0181853	0.806158
0.01828	0.806158
0.01828	0.806452
0.01828	0.806745
0.01828	0.807038
0.01828	0.807331
0.01828	0.807625
0.01828	0.807918
0.0183747	0.807918
0.0183747	0.808211
0.0183747	0.808504
0.0184694	0.808504
0.0185641	0.808504
0.0185641	0.808798
0.0186588	0.808798
0.0187536	0.808798
0.0187536	0.809091
0.0187536	0.809384
0.0188483	0.809384
0.0188483	0.809677
0.0188483	0.809971
0.0188483	0.810264
0.018943	0.810264
0.018943	0.810557
0.0190377	0.810557
0.0190377	0.81085
0.0190377	0.811144
0.0190377	0.811437
0.0191324	0.811437
0.0192271	0.811437
0.0192271	0.81173
0.0192271	0.812023
0.0193218	0.812023
0.0193218	0.812317
0.0194166	0.812317
0.0195113	0.812317
0.0195113	0.81261
0.019606	0.81261
0.0197007	0.81261
0.0197007	0.812903
0.0197007	0.813196
0.0197954	0.813196
0.0197954	0.81349
0.0198901	0.81349
0.0198901	0.813783
0.0198901	0.814076
0.0198901	0.81437
0.0199848	0.81437
0.0199848	0.814663
0.0199848	0.814956
0.0199848	0.815249
0.0199848	0.815543
0.0200796	0.815543
0.0201743	0.815543
0.0201743	0.815836
0.020269	0.815836
0.020269	0.816129
0.020269	0.816422
0.020269	0.816716
0.020269	0.817009
0.020269	0.817302
0.020269	0.817595
0.020269	0.817889
0.020269	0.818182
0.0203637	0.818182
0.0203637	0.818475
0.0204584	0.818475
0.0204584	0.818768
0.0204584	0.819062
0.0205531	0.819062
0.0205531	0.819355
0.0206478	0.819355
0.0206478	0.819648
0.0206478	0.819941
0.0206478	0.820235
0.0207426	0.820235
0.0208373	0.820235
0.0208373	0.820528
0.020932	0.820528
0.020932	0.820821
0.0210267	0.820821
0.0211214	0.820821
0.0212161	0.820821
0.0212161	0.821114
0.0212161	0.821408
0.0212161	0.821701
0.0212161	0.821994
0.0212161	0.822287
0.0212161	0.822581
0.0213109	0.822581
0.0213109	0.822874
0.0213109	0.823167
0.0214056	0.823167
0.0215003	0.823167
0.021595	0.823167
0.021595	0.82346
0.021595	0.823754
0.0216897	0.823754
0.0216897	0.824047
0.0217844	0.824047
0.0218791	0.824047
0.0218791	0.82434
0.0218791	0.824633
0.0219739	0.824633
0.0220686	0.824633
0.0220686	0.824927
0.0221633	0.824927
0.0221633	0.82522
0.022258	0.82522
0.022258	0.825513
0.0223527	0.825513
0.0223527	0.825806
0.0224474	0.825806
0.0225421	0.825806
0.0226369	0.825806
0.0226369	0.8261
0.0226369	0.826393
0.0227316	0.826393
0.0228263	0.826393
0.0228263	0.826686
0.022921	0.826686
0.0230157	0.826686
0.0231104	0.826686
0.0231104	0.826979
0.0232052	0.826979
0.0232999	0.826979
0.0233946	0.826979
0.0233946	0.827273
0.0233946	0.827566
0.0233946	0.827859
0.0233946	0.828152
0.0233946	0.828446
0.0233946	0.828739
0.0234893	0.828739
0.0234893	0.829032
0.0234893	0.829326
0.0234893	0.829619
0.0234893	0.829912
0.0234893	0.830205
0.0234893	0.830499
0.023584	0.830499
0.0236787	0.830499
0.0237734	0.830499
0.0238682	0.830499
0.0238682	0.830792
0.0238682	0.831085
0.0239629	0.831085
0.0240576	0.831085
0.0241523	0.831085
0.0241523	0.831378
0.0241523	0.831672
0.0241523	0.831965
0.024247	0.831965
0.024247	0.832258
0.024247	0.832551
0.024247	0.832845
0.024247	0.833138
0.024247	0.833431
0.0243417	0.833431
0.0243417	0.833724
0.0244364	0.833724
0.0244364	0.834018
0.0245312	0.834018
0.0246259	0.834018
0.0247206	0.834018
0.0248153	0.834018
0.0248153	0.834311
0.02491	0.834311
0.0250047	0.834311
0.0250047	0.834604
0.0250995	0.834604
0.0251942	0.834604
0.0252889	0.834604
0.0252889	0.834897
0.0253836	0.834897
0.0253836	0.835191
0.0253836	0.835484
0.0253836	0.835777
0.0253836	0.83607
0.0254783	0.83607
0.0254783	0.836364
0.0254783	0.836657
0.025573	0.836657
0.0256677	0.836657
0.0256677	0.83695
0.0256677	0.837243
0.0257625	0.837243
0.0257625	0.837537
0.0257625	0.83783
0.0258572	0.83783
0.0259519	0.83783
0.0259519	0.838123
0.0259519	0.838416
0.0260466	0.838416
0.0261413	0.838416
0.026236	0.838416
0.026236	0.83871
0.0263307	0.83871
0.0264255	0.83871
0.0264255	0.839003
0.0265202	0.839003
0.0266149	0.839003
0.0267096	0.839003
0.0268043	0.839003
0.026899	0.839003
0.0269937	0.839003
0.0269937	0.839296
0.0270885	0.839296
0.0270885	0.839589
0.0271832	0.839589
0.0272779	0.839589
0.0272779	0.839883
0.0272779	0.840176
0.0272779	0.840469
0.0272779	0.840762
0.0272779	0.841056
0.0272779	0.841349
0.0272779	0.841642
0.0273726	0.841642
0.0274673	0.841642
0.027562	0.841642
0.0276568	0.841642
0.0277515	0.841642
0.0277515	0.841935
0.0277515	0.842229
0.0277515	0.842522
0.0278462	0.842522
0.0278462	0.842815
0.0278462	0.843109
0.0279409	0.843109
0.0279409	0.843402
0.0280356	0.843402
0.0281303	0.843402
0.0281303	0.843695
0.028225	0.843695
0.0283198	0.843695
0.0284145	0.843695
0.0284145	0.843988
0.0285092	0.843988
0.0286039	0.843988
0.0286039	0.844282
0.0286986	0.844282
0.0286986	0.844575
0.0286986	0.844868
0.0287933	0.844868
0.028888	0.844868
0.0289828	0.844868
0.0289828	0.845161
0.0290775	0.845161
0.0290775	0.845455
0.0290775	0.845748
0.0291722	0.845748
0.0291722	0.846041
0.0292669	0.846041
0.0292669	0.846334
0.0292669	0.846628
0.0293616	0.846628
0.0293616	0.846921
0.0294563	0.846921
0.0295511	0.846921
0.0296458	0.846921
0.0296458	0.847214
0.0297405	0.847214
0.0297405	0.847507
0.0298352	0.847507
0.0299299	0.847507
0.0299299	0.847801
0.0300246	0.847801
0.0301193	0.847801
0.0301193	0.848094
0.0302141	0.848094
0.0302141	0.848387
0.0303088	0.848387
0.0303088	0.84868
0.0303088	0.848974
0.0303088	0.849267
0.0304035	0.849267
0.0304982	0.849267
0.0304982	0.84956
0.0304982	0.849853
0.0305929	0.849853
0.0306876	0.849853
0.0306876	0.850147
0.0307823	0.850147
0.0308771	0.850147
0.0309718	0.850147
0.0309718	0.85044
0.0310665	0.85044
0.0311612	0.85044
0.0311612	0.850733
0.0312559	0.850733
0.0312559	0.851026
0.0312559	0.85132
0.0313506	0.85132
0.0313506	0.851613
0.0314453	0.851613
0.0315401	0.851613
0.0315401	0.851906
0.0316348	0.851906
0.0316348	0.852199
0.0317295	0.852199
0.0318242	0.852199
0.0318242	0.852493
0.0319189	0.852493
0.0320136	0.852493
0.0320136	0.852786
0.0320136	0.853079
0.0321084	0.853079
0.0321084	0.853372
0.0321084	0.853666
0.0322031	0.853666
0.0322978	0.853666
0.0323925	0.853666
0.0323925	0.853959
0.0324872	0.853959
0.0325819	0.853959
0.0326766	0.853959
0.0326766	0.854252
0.0326766	0.854545
0.0327714	0.854545
0.0328661	0.854545
0.0329608	0.854545
0.0329608	0.854839
0.0329608	0.855132
0.0330555	0.855132
0.0330555	0.855425
0.0331502	0.855425
0.0332449	0.855425
0.0332449	0.855718
0.0332449	0.856012
0.0333396	0.856012
0.0334344	0.856012
0.0334344	0.856305
0.0335291	0.856305
0.0336238	0.856305
0.0337185	0.856305
0.0337185	0.856598
0.0338132	0.856598
0.0338132	0.856891
0.0338132	0.857185
0.0339079	0.857185
0.0340027	0.857185
0.0340974	0.857185
0.0341921	0.857185
0.0342868	0.857185
0.0342868	0.857478
0.0342868	0.857771
0.0343815	0.857771
0.0344762	0.857771
0.0345709	0.857771
0.0346657	0.857771
0.0346657	0.858065
0.0346657	0.858358
0.0347604	0.858358
0.0347604	0.858651
0.0348551	0.858651
0.0348551	0.858944
0.0348551	0.859238
0.0348551	0.859531
0.0349498	0.859531
0.0349498	0.859824
0.0350445	0.859824
0.0350445	0.860117
0.0350445	0.860411
0.0351392	0.860411
0.0352339	0.860411
0.0352339	0.860704
0.0352339	0.860997
0.0352339	0.86129
0.0353287	0.86129
0.0354234	0.86129
0.0355181	0.86129
0.0356128	0.86129
0.0357075	0.86129
0.0357075	0.861584
0.0358022	0.861584
0.0358022	0.861877
0.035897	0.861877
0.035897	0.86217
0.0359917	0.86217
0.0360864	0.86217
0.0360864	0.862463
0.0361811	0.862463
0.0361811	0.862757
0.0361811	0.86305
0.0362758	0.86305
0.0363705	0.86305
0.0364652	0.86305
0.0364652	0.863343
0.0364652	0.863636
0.03656	0.863636
0.03656	0.86393
0.03656	0.864223
0.03656	0.864516
0.0366547	0.864516
0.0367494	0.864516
0.0367494	0.864809
0.0368441	0.864809
0.0368441	0.865103
0.0369388	0.865103
0.0370335	0.865103
0.0370335	0.865396
0.0371282	0.865396
0.0371282	0.865689
0.037223	0.865689
0.0373177	0.865689
0.0374124	0.865689
0.0374124	0.865982
0.0374124	0.866276
0.0375071	0.866276
0.0375071	0.866569
0.0376018	0.866569
0.0376018	0.866862
0.0376018	0.867155
0.0376018	0.867449
0.0376965	0.867449
0.0376965	0.867742
0.0376965	0.868035
0.0377912	0.868035
0.0377912	0.868328
0.037886	0.868328
0.0379807	0.868328
0.0379807	0.868622
0.0380754	0.868622
0.0380754	0.868915
0.0381701	0.868915
0.0381701	0.869208
0.0382648	0.869208
0.0383595	0.869208
0.0384543	0.869208
0.038549	0.869208
0.0386437	0.869208
0.0387384	0.869208
0.0388331	0.869208
0.0389278	0.869208
0.0390225	0.869208
0.0391173	0.869208
0.039212	0.869208
0.0393067	0.869208
0.0394014	0.869208
0.0394961	0.869208
0.0395908	0.869208
0.0395908	0.869501
0.0396855	0.869501
0.0397803	0.869501
0.039875	0.869501
0.0399697	0.869501
0.0400644	0.869501
0.0400644	0.869795
0.0400644	0.870088
0.0401591	0.870088
0.0401591	0.870381
0.0402538	0.870381
0.0402538	0.870674
0.0403486	0.870674
0.0404433	0.870674
0.040538	0.870674
0.0406327	0.870674
0.0407274	0.870674
0.0407274	0.870968
0.0407274	0.871261
0.0407274	0.871554
0.0407274	0.871848
0.0407274	0.872141
0.0408221	0.872141
0.0409168	0.872141
0.0410116	0.872141
0.0411063	0.872141
0.0411063	0.872434
0.0411063	0.872727
0.041201	0.872727
0.0412957	0.872727
0.0412957	0.873021
0.0413904	0.873021
0.0414851	0.873021
0.0415798	0.873021
0.0416746	0.873021
0.0417693	0.873021
0.041864	0.873021
0.041864	0.873314
0.0419587	0.873314
0.0419587	0.873607
0.0419587	0.8739
0.0420534	0.8739
0.0421481	0.8739
0.0422428	0.8739
0.0423376	0.8739
0.0423376	0.874194
0.0423376	0.874487
0.0424323	0.874487
0.0424323	0.87478
0.0424323	0.875073
0.042527	0.875073
0.042527	0.875367
0.0426217	0.875367
0.0426217	0.87566
0.0426217	0.875953
0.0427164	0.875953
0.0428111	0.875953
0.0428111	0.876246
0.0428111	0.87654
0.0428111	0.876833
0.0428111	0.877126
0.0429059	0.877126
0.0430006	0.877126
0.0430006	0.877419
0.0430953	0.877419
0.04319	0.877419
0.04319	0.877713
0.0432847	0.877713
0.0433794	0.877713
0.0433794	0.878006
0.0434741	0.878006
0.0435689	0.878006
0.0435689	0.878299
0.0436636	0.878299
0.0436636	0.878592
0.0436636	0.878886
0.0436636	0.879179
0.0437583	0.879179
0.043853	0.879179
0.043853	0.879472
0.043853	0.879765
0.043853	0.880059
0.0439477	0.880059
0.0440424	0.880059
0.0441371	0.880059
0.0442319	0.880059
0.0442319	0.880352
0.0443266	0.880352
0.0444213	0.880352
0.0444213	0.880645
0.044516	0.880645
0.044516	0.880938
0.0446107	0.880938
0.0447054	0.880938
0.0447054	0.881232
0.0448002	0.881232
0.0448002	0.881525
0.0448002	0.881818
0.0448949	0.881818
0.0449896	0.881818
0.0450843	0.881818
0.0450843	0.882111
0.045179	0.882111
0.0452737	0.882111
0.0453684	0.882111
0.0454632	0.882111
0.0454632	0.882405
0.0455579	0.882405
0.0456526	0.882405
0.0456526	0.882698
0.0456526	0.882991
0.0457473	0.882991
0.0457473	0.883284
0.045842	0.883284
0.045842	0.883578
0.045842	0.883871
0.0459367	0.883871
0.0459367	0.884164
0.0459367	0.884457
0.0459367	0.884751
0.0459367	0.885044
0.0460314	0.885044
0.0461262	0.885044
0.0462209	0.885044
0.0463156	0.885044
0.0464103	0.885044
0.046505	0.885044
0.0465997	0.885044
0.0465997	0.885337
0.0466944	0.885337
0.0466944	0.88563
0.0467892	0.88563
0.0467892	0.885924
0.0467892	0.886217
0.0468839	0.886217
0.0469786	0.886217
0.0470733	0.886217
0.047168	0.886217
0.0472627	0.886217
0.0473575	0.886217
0.0474522	0.886217
0.0475469	0.886217
0.0476416	0.886217
0.0477363	0.886217
0.0477363	0.88651
0.0477363	0.886804
0.047831	0.886804
0.0479257	0.886804
0.0480205	0.886804
0.0481152	0.886804
0.0481152	0.887097
0.0481152	0.88739
0.0482099	0.88739
0.0483046	0.88739
0.0483046	0.887683
0.0483046	0.887977
0.0483993	0.887977
0.048494	0.887977
0.0485887	0.887977
0.0486835	0.887977
0.0487782	0.887977
0.0488729	0.887977
0.0489676	0.887977
0.0490623	0.887977
0.049157	0.887977
0.0492518	0.887977
0.0493465	0.887977
0.0494412	0.887977
0.0494412	0.88827
0.0495359	0.88827
0.0496306	0.88827
0.0497253	0.88827
0.0497253	0.888563
0.0497253	0.888856
0.0497253	0.88915
0.04982	0.88915
0.0499148	0.88915
0.0500095	0.88915
0.0500095	0.889443
0.0500095	0.889736
0.0501042	0.889736
0.0501042	0.890029
0.0501989	0.890029
0.0501989	0.890323
0.0501989	0.890616
0.0502936	0.890616
0.0502936	0.890909
0.0503883	0.890909
0.050483	0.890909
0.0505778	0.890909
0.0506725	0.890909
0.0507672	0.890909
0.0508619	0.890909
0.0508619	0.891202
0.0508619	0.891496
0.0509566	0.891496
0.0509566	0.891789
0.0510513	0.891789
0.0511461	0.891789
0.0512408	0.891789
0.0512408	0.892082
0.0512408	0.892375
0.0513355	0.892375
0.0514302	0.892375
0.0515249	0.892375
0.0515249	0.892669
0.0516196	0.892669
0.0517143	0.892669
0.0517143	0.892962
0.0518091	0.892962
0.0518091	0.893255
0.0519038	0.893255
0.0519985	0.893255
0.0520932	0.893255
0.0521879	0.893255
0.0522826	0.893255
0.0523773	0.893255
0.0524721	0.893255
0.0525668	0.893255
0.0526615	0.893255
0.0526615	0.893548
0.0527562	0.893548
0.0527562	0.893842
0.0528509	0.893842
0.0528509	0.894135
[truncated: 10,361 more rows]

## Sheet: Fig4c_Adenoma
0	0
0.000408363	0.0272622
0.000408363	0.0278422
0.000408363	0.0284223
0.000408363	0.0290023
0.000408363	0.0295824
0.000408363	0.0301624
0.000408363	0.0307425
0.000408363	0.0313225
0.000408363	0.0319026
0.000408363	0.0324826
0.000408363	0.0330626
0.000408363	0.0336427
0.000490036	0.0336427
0.000490036	0.0342227
0.000490036	0.0348028
0.000490036	0.0353828
0.000490036	0.0359629
0.000490036	0.0365429
0.000490036	0.037123
0.000490036	0.037703
0.000490036	0.0382831
0.000490036	0.0388631
0.000490036	0.0394432
0.000490036	0.0400232
0.000490036	0.0406032
0.000490036	0.0411833
0.000571709	0.0411833
0.000571709	0.0417633
0.000571709	0.0423434
0.000571709	0.0429234
0.000653381	0.0429234
0.000653381	0.0435035
0.000653381	0.0440835
0.000653381	0.0446636
0.000653381	0.0452436
0.000653381	0.0458237
0.000735054	0.0458237
0.000735054	0.0464037
0.000735054	0.0469838
0.000735054	0.0475638
0.000735054	0.0481439
0.000735054	0.0487239
0.000735054	0.0493039
0.000735054	0.049884
0.000735054	0.050464
0.000735054	0.0510441
0.000735054	0.0516241
0.000735054	0.0522042
0.000735054	0.0527842
0.000735054	0.0533643
0.000735054	0.0539443
0.000735054	0.0545244
0.000735054	0.0551044
0.000735054	0.0556845
0.000735054	0.0562645
0.000735054	0.0568445
0.000735054	0.0574246
0.000735054	0.0580046
0.000735054	0.0585847
0.000735054	0.0591647
0.000735054	0.0597448
0.000735054	0.0603248
0.000735054	0.0609049
0.000735054	0.0614849
0.000735054	0.062065
0.000735054	0.062645
0.000735054	0.0632251
0.000735054	0.0638051
0.000735054	0.0643852
0.000735054	0.0649652
0.000735054	0.0655452
0.000735054	0.0661253
0.000735054	0.0667053
0.000735054	0.0672854
0.000816727	0.0672854
0.000816727	0.0678654
0.000816727	0.0684455
0.000816727	0.0690255
0.000816727	0.0696056
0.000816727	0.0701856
0.000816727	0.0707657
0.000816727	0.0713457
0.000816727	0.0719258
0.000816727	0.0725058
0.000816727	0.0730858
0.000816727	0.0736659
0.000816727	0.0742459
0.000816727	0.074826
0.000816727	0.075406
0.000816727	0.0759861
0.000816727	0.0765661
0.000816727	0.0771462
0.000816727	0.0777262
0.000816727	0.0783063
0.000816727	0.0788863
0.000816727	0.0794664
0.000816727	0.0800464
0.000816727	0.0806265
0.000816727	0.0812065
0.000816727	0.0817865
0.000816727	0.0823666
0.000816727	0.0829466
0.000816727	0.0835267
0.000816727	0.0841067
0.000816727	0.0846868
0.000816727	0.0852668
0.000816727	0.0858469
0.000816727	0.0864269
0.000816727	0.087007
0.000898399	0.087007
0.000898399	0.087587
0.000898399	0.0881671
0.000898399	0.0887471
0.000898399	0.0893271
0.000898399	0.0899072
0.000898399	0.0904872
0.000898399	0.0910673
0.000898399	0.0916473
0.000898399	0.0922274
0.000898399	0.0928074
0.000898399	0.0933875
0.000980072	0.0933875
0.000980072	0.0939675
0.000980072	0.0945476
0.000980072	0.0951276
0.000980072	0.0957077
0.000980072	0.0962877
0.000980072	0.0968677
0.000980072	0.0974478
0.00106174	0.0974478
0.00106174	0.0980278
0.00106174	0.0986079
0.00106174	0.0991879
0.00114342	0.0991879
0.00114342	0.099768
0.00114342	0.100348
0.00114342	0.100928
0.00114342	0.101508
0.00114342	0.102088
0.00114342	0.102668
0.00114342	0.103248
0.00114342	0.103828
0.00114342	0.104408
0.00122509	0.104408
0.00130676	0.104408
0.00130676	0.104988
0.00130676	0.105568
0.00130676	0.106148
0.00130676	0.106729
0.00130676	0.107309
0.00130676	0.107889
0.00130676	0.108469
0.00130676	0.109049
0.00130676	0.109629
0.00130676	0.110209
0.00138844	0.110209
0.00138844	0.110789
0.00138844	0.111369
0.00138844	0.111949
0.00147011	0.111949
0.00147011	0.112529
0.00147011	0.113109
0.00147011	0.113689
0.00147011	0.114269
0.00147011	0.114849
0.00147011	0.115429
0.00147011	0.116009
0.00147011	0.116589
0.00155178	0.116589
0.00155178	0.117169
0.00155178	0.117749
0.00155178	0.118329
0.00163345	0.118329
0.00163345	0.11891
0.00163345	0.11949
0.00163345	0.12007
0.00163345	0.12065
0.00171513	0.12065
0.00171513	0.12123
0.00171513	0.12181
0.00171513	0.12239
0.00171513	0.12297
0.00171513	0.12355
0.00171513	0.12413
0.0017968	0.12413
0.0017968	0.12471
0.0017968	0.12529
0.00187847	0.12529
0.00196014	0.12529
0.00204182	0.12529
0.00204182	0.12587
0.00212349	0.12587
0.00212349	0.12645
0.00212349	0.12703
0.00212349	0.12761
0.00212349	0.12819
0.00212349	0.12877
0.00212349	0.12935
0.00212349	0.12993
0.00212349	0.13051
0.00212349	0.13109
0.00212349	0.131671
0.00212349	0.132251
0.00212349	0.132831
0.00212349	0.133411
0.00220516	0.133411
0.00220516	0.133991
0.00220516	0.134571
0.00220516	0.135151
0.00220516	0.135731
0.00220516	0.136311
0.00228683	0.136311
0.00228683	0.136891
0.00228683	0.137471
0.00228683	0.138051
0.00228683	0.138631
0.00228683	0.139211
0.00228683	0.139791
0.00228683	0.140371
0.00236851	0.140371
0.00236851	0.140951
0.00236851	0.141531
0.00236851	0.142111
0.00236851	0.142691
0.00236851	0.143271
0.00236851	0.143852
0.00236851	0.144432
0.00236851	0.145012
0.00236851	0.145592
0.00236851	0.146172
0.00245018	0.146172
0.00245018	0.146752
0.00245018	0.147332
0.00245018	0.147912
0.00253185	0.147912
0.00253185	0.148492
0.00253185	0.149072
0.00253185	0.149652
0.00253185	0.150232
0.00253185	0.150812
0.00253185	0.151392
0.00253185	0.151972
0.00253185	0.152552
0.00253185	0.153132
0.00261352	0.153132
0.00261352	0.153712
0.00261352	0.154292
0.00261352	0.154872
0.00261352	0.155452
0.00261352	0.156032
0.00261352	0.156613
0.00261352	0.157193
0.00261352	0.157773
0.00261352	0.158353
0.00261352	0.158933
0.00261352	0.159513
0.00261352	0.160093
0.0026952	0.160093
0.0026952	0.160673
0.0026952	0.161253
0.0026952	0.161833
0.0026952	0.162413
0.0026952	0.162993
0.0026952	0.163573
0.0026952	0.164153
0.0026952	0.164733
0.0026952	0.165313
0.00277687	0.165313
0.00277687	0.165893
0.00277687	0.166473
0.00277687	0.167053
0.00277687	0.167633
0.00277687	0.168213
0.00277687	0.168794
0.00277687	0.169374
0.00277687	0.169954
0.00277687	0.170534
0.00277687	0.171114
0.00277687	0.171694
0.00277687	0.172274
0.00277687	0.172854
0.00277687	0.173434
0.00277687	0.174014
0.00277687	0.174594
0.00285854	0.174594
0.00285854	0.175174
0.00285854	0.175754
0.00285854	0.176334
0.00285854	0.176914
0.00285854	0.177494
0.00285854	0.178074
0.00285854	0.178654
0.00285854	0.179234
0.00285854	0.179814
0.00285854	0.180394
0.00285854	0.180974
0.00285854	0.181555
0.00294022	0.181555
0.00294022	0.182135
0.00294022	0.182715
0.00294022	0.183295
0.00294022	0.183875
0.00294022	0.184455
0.00294022	0.185035
0.00294022	0.185615
0.00294022	0.186195
0.00302189	0.186195
0.00302189	0.186775
0.00302189	0.187355
0.00302189	0.187935
0.00302189	0.188515
0.00302189	0.189095
0.00302189	0.189675
0.00302189	0.190255
0.00302189	0.190835
0.00302189	0.191415
0.00302189	0.191995
0.00302189	0.192575
0.00302189	0.193155
0.00302189	0.193735
0.00302189	0.194316
0.00302189	0.194896
0.00310356	0.194896
0.00318523	0.194896
0.00318523	0.195476
0.00318523	0.196056
0.00326691	0.196056
0.00326691	0.196636
0.00326691	0.197216
0.00326691	0.197796
0.00326691	0.198376
0.00326691	0.198956
0.00334858	0.198956
0.00334858	0.199536
0.00334858	0.200116
0.00343025	0.200116
0.00351192	0.200116
0.00351192	0.200696
0.0035936	0.200696
0.0035936	0.201276
0.00367527	0.201276
0.00367527	0.201856
0.00367527	0.202436
0.00367527	0.203016
0.00367527	0.203596
0.00367527	0.204176
0.00375694	0.204176
0.00375694	0.204756
0.00375694	0.205336
0.00375694	0.205916
0.00383861	0.205916
0.00383861	0.206497
0.00392029	0.206497
0.00392029	0.207077
0.00392029	0.207657
0.00392029	0.208237
0.00392029	0.208817
0.00392029	0.209397
0.00392029	0.209977
0.00400196	0.209977
0.00400196	0.210557
0.00400196	0.211137
0.00400196	0.211717
0.00400196	0.212297
0.00400196	0.212877
0.00400196	0.213457
0.00400196	0.214037
0.00400196	0.214617
0.00408363	0.214617
0.00408363	0.215197
0.00408363	0.215777
0.00416531	0.215777
0.00416531	0.216357
0.00416531	0.216937
0.00416531	0.217517
0.00416531	0.218097
0.00416531	0.218677
0.00416531	0.219258
0.00416531	0.219838
0.00416531	0.220418
0.00416531	0.220998
0.00424698	0.220998
0.00424698	0.221578
0.00424698	0.222158
0.00432865	0.222158
0.00432865	0.222738
0.00441032	0.222738
0.00441032	0.223318
0.00441032	0.223898
0.00441032	0.224478
0.004492	0.224478
0.00457367	0.224478
0.00457367	0.225058
0.00457367	0.225638
0.00465534	0.225638
0.00465534	0.226218
0.00465534	0.226798
0.00465534	0.227378
0.00465534	0.227958
0.00465534	0.228538
0.00473701	0.228538
0.00473701	0.229118
0.00481869	0.229118
0.00481869	0.229698
0.00490036	0.229698
0.00490036	0.230278
0.00490036	0.230858
0.00490036	0.231439
0.00490036	0.232019
0.00490036	0.232599
0.00490036	0.233179
0.00490036	0.233759
0.00490036	0.234339
0.00498203	0.234339
0.00498203	0.234919
0.00498203	0.235499
0.0050637	0.235499
0.00514538	0.235499
0.00514538	0.236079
0.00514538	0.236659
0.00514538	0.237239
0.00514538	0.237819
0.00514538	0.238399
0.00514538	0.238979
0.00514538	0.239559
0.00514538	0.240139
0.00514538	0.240719
0.00514538	0.241299
0.00522705	0.241299
0.00522705	0.241879
0.00522705	0.242459
0.00522705	0.243039
0.00522705	0.243619
0.00530872	0.243619
0.00530872	0.2442
0.00530872	0.24478
0.00530872	0.24536
0.00530872	0.24594
0.00530872	0.24652
0.00530872	0.2471
0.0053904	0.2471
0.0053904	0.24768
0.0053904	0.24826
0.0053904	0.24884
0.00547207	0.24884
0.00547207	0.24942
0.00547207	0.25
0.00547207	0.25058
0.00547207	0.25116
0.00547207	0.25174
0.00547207	0.25232
0.00547207	0.2529
0.00547207	0.25348
0.00555374	0.25348
0.00555374	0.25406
0.00555374	0.25464
0.00555374	0.25522
0.00555374	0.2558
0.00555374	0.256381
0.00563541	0.256381
0.00563541	0.256961
0.00563541	0.257541
0.00563541	0.258121
0.00563541	0.258701
0.00563541	0.259281
0.00571709	0.259281
0.00571709	0.259861
0.00571709	0.260441
0.00579876	0.260441
0.00579876	0.261021
0.00579876	0.261601
0.00579876	0.262181
0.00588043	0.262181
0.0059621	0.262181
0.00604378	0.262181
0.00612545	0.262181
0.00612545	0.262761
0.00620712	0.262761
0.00620712	0.263341
0.00620712	0.263921
0.00628879	0.263921
0.00628879	0.264501
0.00628879	0.265081
0.00628879	0.265661
0.00628879	0.266241
0.00628879	0.266821
0.00628879	0.267401
0.00628879	0.267981
0.00628879	0.268561
0.00628879	0.269142
0.00628879	0.269722
0.00628879	0.270302
0.00628879	0.270882
0.00637047	0.270882
0.00637047	0.271462
0.00645214	0.271462
0.00645214	0.272042
0.00653381	0.272042
0.00661549	0.272042
0.00661549	0.272622
0.00661549	0.273202
0.00661549	0.273782
0.00661549	0.274362
0.00661549	0.274942
0.00661549	0.275522
0.00661549	0.276102
0.00661549	0.276682
0.00669716	0.276682
0.00669716	0.277262
0.00669716	0.277842
0.00669716	0.278422
0.00669716	0.279002
0.00669716	0.279582
0.00677883	0.279582
0.00677883	0.280162
0.0068605	0.280162
0.0068605	0.280742
0.0068605	0.281323
0.0068605	0.281903
0.0068605	0.282483
0.0068605	0.283063
0.00694218	0.283063
0.00694218	0.283643
0.00702385	0.283643
0.00702385	0.284223
0.00702385	0.284803
0.00702385	0.285383
0.00702385	0.285963
0.00702385	0.286543
0.00702385	0.287123
0.00702385	0.287703
0.00702385	0.288283
0.00710552	0.288283
0.00710552	0.288863
0.00710552	0.289443
0.00710552	0.290023
0.00710552	0.290603
0.00710552	0.291183
0.00710552	0.291763
0.00710552	0.292343
0.00710552	0.292923
0.00710552	0.293503
0.00718719	0.293503
0.00726887	0.293503
0.00726887	0.294084
0.00726887	0.294664
0.00726887	0.295244
0.00726887	0.295824
0.00735054	0.295824
0.00743221	0.295824
0.00743221	0.296404
0.00743221	0.296984
0.00743221	0.297564
0.00751388	0.297564
0.00751388	0.298144
0.00759556	0.298144
0.00759556	0.298724
0.00759556	0.299304
0.00767723	0.299304
0.00767723	0.299884
0.0077589	0.299884
0.00784057	0.299884
0.00792225	0.299884
0.00800392	0.299884
0.00800392	0.300464
0.00800392	0.301044
0.00808559	0.301044
0.00808559	0.301624
0.00808559	0.302204
0.00816727	0.302204
0.00816727	0.302784
0.00816727	0.303364
0.00816727	0.303944
0.00824894	0.303944
0.00824894	0.304524
0.00833061	0.304524
0.00833061	0.305104
0.00833061	0.305684
0.00833061	0.306265
0.00833061	0.306845
0.00833061	0.307425
0.00841228	0.307425
0.00841228	0.308005
0.00849396	0.308005
0.00849396	0.308585
0.00849396	0.309165
0.00849396	0.309745
0.00849396	0.310325
0.00857563	0.310325
0.00857563	0.310905
0.00857563	0.311485
0.00857563	0.312065
0.0086573	0.312065
0.0086573	0.312645
0.0086573	0.313225
0.0086573	0.313805
0.00873897	0.313805
0.00873897	0.314385
0.00882065	0.314385
0.00890232	0.314385
0.00890232	0.314965
0.00898399	0.314965
0.00906566	0.314965
0.00906566	0.315545
0.00914734	0.315545
0.00922901	0.315545
0.00922901	0.316125
0.00922901	0.316705
0.00922901	0.317285
0.00922901	0.317865
0.00922901	0.318445
0.00922901	0.319026
0.00931068	0.319026
0.00931068	0.319606
0.00931068	0.320186
0.00931068	0.320766
0.00931068	0.321346
0.00939236	0.321346
0.00939236	0.321926
0.00947403	0.321926
0.00947403	0.322506
0.00947403	0.323086
0.00947403	0.323666
0.00947403	0.324246
0.0095557	0.324246
0.00963737	0.324246
0.00963737	0.324826
0.00963737	0.325406
0.00963737	0.325986
0.00963737	0.326566
0.00963737	0.327146
0.00971905	0.327146
0.00971905	0.327726
0.00980072	0.327726
0.00988239	0.327726
0.00988239	0.328306
0.00988239	0.328886
0.00988239	0.329466
0.00988239	0.330046
0.00988239	0.330626
0.00988239	0.331206
0.00988239	0.331787
0.00988239	0.332367
0.00988239	0.332947
0.00996406	0.332947
0.00996406	0.333527
0.0100457	0.333527
0.0101274	0.333527
0.0101274	0.334107
0.0101274	0.334687
0.0101274	0.335267
0.0102091	0.335267
0.0102091	0.335847
0.0102091	0.336427
0.0102091	0.337007
0.0102091	0.337587
0.0102091	0.338167
0.0102091	0.338747
0.0102091	0.339327
0.0102908	0.339327
0.0103724	0.339327
0.0104541	0.339327
0.0104541	0.339907
0.0105358	0.339907
0.0105358	0.340487
0.0106174	0.340487
0.0106174	0.341067
0.0106991	0.341067
0.0107808	0.341067
0.0108625	0.341067
0.0108625	0.341647
0.0109441	0.341647
0.0109441	0.342227
0.0110258	0.342227
0.0110258	0.342807
0.0111075	0.342807
0.0111075	0.343387
0.0111892	0.343387
0.0112708	0.343387
0.0112708	0.343968
0.0113525	0.343968
0.0114342	0.343968
0.0115158	0.343968
0.0115975	0.343968
0.0116792	0.343968
0.0116792	0.344548
0.0116792	0.345128
0.0117609	0.345128
0.0118425	0.345128
0.0119242	0.345128
0.0119242	0.345708
0.0119242	0.346288
0.0120059	0.346288
0.0120059	0.346868
0.0120876	0.346868
0.0120876	0.347448
0.0121692	0.347448
0.0122509	0.347448
0.0123326	0.347448
0.0124142	0.347448
0.0124959	0.347448
0.0124959	0.348028
0.0124959	0.348608
0.0125776	0.348608
0.0126593	0.348608
0.0126593	0.349188
0.0126593	0.349768
0.0127409	0.349768
0.0128226	0.349768
0.0128226	0.350348
0.0128226	0.350928
0.0129043	0.350928
0.0129043	0.351508
0.0129043	0.352088
0.012986	0.352088
0.012986	0.352668
0.0130676	0.352668
0.0130676	0.353248
0.0131493	0.353248
0.0131493	0.353828
0.0131493	0.354408
0.013231	0.354408
0.0133126	0.354408
0.0133126	0.354988
0.0133126	0.355568
0.0133943	0.355568
0.013476	0.355568
0.013476	0.356148
0.013476	0.356729
0.013476	0.357309
0.013476	0.357889
0.0135577	0.357889
0.0136393	0.357889
0.013721	0.357889
0.013721	0.358469
0.013721	0.359049
0.013721	0.359629
0.013721	0.360209
0.0138027	0.360209
0.0138844	0.360209
0.0138844	0.360789
0.013966	0.360789
0.013966	0.361369
0.013966	0.361949
0.013966	0.362529
0.013966	0.363109
0.0140477	0.363109
0.0141294	0.363109
0.0141294	0.363689
0.0141294	0.364269
0.0141294	0.364849
0.0141294	0.365429
0.0141294	0.366009
0.014211	0.366009
0.014211	0.366589
0.0142927	0.366589
0.0142927	0.367169
0.0143744	0.367169
0.0143744	0.367749
0.0144561	0.367749
0.0144561	0.368329
0.0144561	0.36891
0.0144561	0.36949
0.0144561	0.37007
0.0145377	0.37007
0.0145377	0.37065
0.0145377	0.37123
0.0146194	0.37123
0.0146194	0.37181
0.0146194	0.37239
0.0146194	0.37297
0.0147011	0.37297
0.0147828	0.37297
0.0147828	0.37355
0.0148644	0.37355
0.0148644	0.37413
0.0149461	0.37413
0.0150278	0.37413
0.0150278	0.37471
0.0150278	0.37529
0.0150278	0.37587
0.0151094	0.37587
0.0151911	0.37587
0.0152728	0.37587
0.0153545	0.37587
0.0153545	0.37645
0.0154361	0.37645
0.0155178	0.37645
0.0155995	0.37645
0.0156811	0.37645
0.0156811	0.37703
0.0156811	0.37761
0.0156811	0.37819
0.0157628	0.37819
0.0158445	0.37819
0.0159262	0.37819
0.0159262	0.37877
0.0160078	0.37877
0.0160895	0.37877
0.0160895	0.37935
0.0160895	0.37993
0.0161712	0.37993
0.0161712	0.38051
0.0161712	0.38109
0.0161712	0.381671
0.0162529	0.381671
0.0162529	0.382251
0.0163345	0.382251
0.0164162	0.382251
0.0164162	0.382831
0.0164162	0.383411
0.0164979	0.383411
0.0164979	0.383991
0.0165795	0.383991
0.0166612	0.383991
0.0166612	0.384571
0.0166612	0.385151
0.0166612	0.385731
0.0166612	0.386311
0.0166612	0.386891
0.0167429	0.386891
0.0167429	0.387471
0.0168246	0.387471
0.0168246	0.388051
0.0169062	0.388051
0.0169062	0.388631
0.0169879	0.388631
0.0169879	0.389211
0.0169879	0.389791
0.0170696	0.389791
0.0170696	0.390371
0.0170696	0.390951
0.0170696	0.391531
0.0170696	0.392111
0.0171513	0.392111
0.0171513	0.392691
0.0171513	0.393271
0.0172329	0.393271
0.0172329	0.393852
0.0172329	0.394432
0.0172329	0.395012
0.0172329	0.395592
0.0173146	0.395592
0.0173963	0.395592
0.0173963	0.396172
0.0173963	0.396752
0.0174779	0.396752
0.0174779	0.397332
0.0175596	0.397332
0.0176413	0.397332
0.017723	0.397332
0.017723	0.397912
0.017723	0.398492
0.0178046	0.398492
0.0178046	0.399072
0.0178046	0.399652
0.0178863	0.399652
0.0178863	0.400232
0.017968	0.400232
0.0180497	0.400232
0.0181313	0.400232
0.0181313	0.400812
0.0181313	0.401392
0.0181313	0.401972
0.018213	0.401972
0.018213	0.402552
0.0182947	0.402552
0.0182947	0.403132
0.0183763	0.403132
0.018458	0.403132
0.018458	0.403712
0.0185397	0.403712
0.0185397	0.404292
0.0186214	0.404292
0.0186214	0.404872
0.0186214	0.405452
0.018703	0.405452
0.0187847	0.405452
0.0187847	0.406032
0.0188664	0.406032
0.0189481	0.406032
0.0189481	0.406613
0.0189481	0.407193
0.0190297	0.407193
0.0190297	0.407773
0.0191114	0.407773
0.0191114	0.408353
0.0191931	0.408353
0.0191931	0.408933
0.0191931	0.409513
0.0192747	0.409513
0.0192747	0.410093
0.0193564	0.410093
0.0193564	0.410673
0.0193564	0.411253
0.0194381	0.411253
0.0194381	0.411833
0.0194381	0.412413
0.0194381	0.412993
0.0195198	0.412993
0.0195198	0.413573
0.0195198	0.414153
0.0196014	0.414153
0.0196014	0.414733
0.0196014	0.415313
0.0196831	0.415313
0.0197648	0.415313
0.0198465	0.415313
0.0199281	0.415313
0.0199281	0.415893
0.0199281	0.416473
0.0199281	0.417053
0.0200098	0.417053
0.0200098	0.417633
0.0200098	0.418213
0.0200915	0.418213
0.0200915	0.418794
0.0200915	0.419374
0.0200915	0.419954
0.0201731	0.419954
0.0202548	0.419954
0.0203365	0.419954
0.0203365	0.420534
0.0203365	0.421114
0.0203365	0.421694
0.0204182	0.421694
0.0204182	0.422274
0.0204998	0.422274
0.0205815	0.422274
0.0206632	0.422274
0.0206632	0.422854
0.0207449	0.422854
0.0208265	0.422854
0.0208265	0.423434
0.0208265	0.424014
0.0209082	0.424014
0.0209082	0.424594
0.0209082	0.425174
0.0209899	0.425174
0.0209899	0.425754
0.0209899	0.426334
0.0210715	0.426334
0.0210715	0.426914
0.0210715	0.427494
0.0210715	0.428074
0.0211532	0.428074
0.0211532	0.428654
0.0211532	0.429234
0.0211532	0.429814
0.0211532	0.430394
0.0211532	0.430974
0.0211532	0.431555
0.0212349	0.431555
0.0212349	0.432135
0.0212349	0.432715
0.0212349	0.433295
0.0212349	0.433875
0.0212349	0.434455
0.0213166	0.434455
0.0213982	0.434455
0.0213982	0.435035
0.0213982	0.435615
0.0213982	0.436195
0.0214799	0.436195
0.0215616	0.436195
0.0215616	0.436775
0.0216433	0.436775
0.0217249	0.436775
0.0218066	0.436775
0.0218883	0.436775
0.0218883	0.437355
0.0219699	0.437355
0.0220516	0.437355
0.0221333	0.437355
0.0221333	0.437935
0.022215	0.437935
0.022215	0.438515
0.0222966	0.438515
0.0223783	0.438515
0.0223783	0.439095
0.0223783	0.439675
0.0223783	0.440255
0.02246	0.440255
0.0225417	0.440255
0.0226233	0.440255
0.022705	0.440255
0.022705	0.440835
0.022705	0.441415
0.0227867	0.441415
0.0228683	0.441415
0.02295	0.441415
0.02295	0.441995
0.0230317	0.441995
0.0231134	0.441995
0.023195	0.441995
0.023195	0.442575
0.023195	0.443155
0.0232767	0.443155
0.0232767	0.443735
0.0232767	0.444316
0.0233584	0.444316
0.0233584	0.444896
0.0234401	0.444896
0.0235217	0.444896
0.0235217	0.445476
0.0236034	0.445476
0.0236851	0.445476
0.0237667	0.445476
0.0237667	0.446056
0.0238484	0.446056
0.0238484	0.446636
0.0238484	0.447216
0.0238484	0.447796
0.0239301	0.447796
0.0239301	0.448376
0.0239301	0.448956
0.0239301	0.449536
0.0239301	0.450116
0.0240118	0.450116
0.0240118	0.450696
0.0240118	0.451276
0.0240118	0.451856
0.0240934	0.451856
0.0241751	0.451856
0.0241751	0.452436
0.0242568	0.452436
0.0242568	0.453016
0.0242568	0.453596
0.0242568	0.454176
0.0243385	0.454176
0.0244201	0.454176
0.0245018	0.454176
0.0245018	0.454756
0.0245835	0.454756
0.0245835	0.455336
0.0246651	0.455336
0.0247468	0.455336
0.0247468	0.455916
0.0248285	0.455916
0.0249102	0.455916
0.0249918	0.455916
0.0250735	0.455916
0.0251552	0.455916
0.0251552	0.456497
0.0252369	0.456497
0.0252369	0.457077
0.0252369	0.457657
0.0253185	0.457657
0.0253185	0.458237
0.0253185	0.458817
0.0253185	0.459397
0.0254002	0.459397
0.0254002	0.459977
0.0254819	0.459977
0.0254819	0.460557
0.0255635	0.460557
0.0256452	0.460557
0.0257269	0.460557
0.0258086	0.460557
0.0258902	0.460557
0.0258902	0.461137
0.0258902	0.461717
0.0259719	0.461717
0.0260536	0.461717
0.0260536	0.462297
0.0260536	0.462877
0.0260536	0.463457
0.0260536	0.464037
0.0260536	0.464617
0.0261352	0.464617
0.0262169	0.464617
0.0262986	0.464617
0.0263803	0.464617
0.0264619	0.464617
0.0265436	0.464617
0.0266253	0.464617
0.0266253	0.465197
0.026707	0.465197
0.0267886	0.465197
0.0268703	0.465197
0.0268703	0.465777
0.0268703	0.466357
0.026952	0.466357
0.0270336	0.466357
0.0271153	0.466357
0.027197	0.466357
0.0272787	0.466357
0.0273603	0.466357
0.0273603	0.466937
0.0273603	0.467517
0.027442	0.467517
0.0275237	0.467517
0.0276054	0.467517
0.027687	0.467517
0.0277687	0.467517
0.0277687	0.468097
0.0278504	0.468097
0.027932	0.468097
0.027932	0.468677
0.027932	0.469258
0.0280137	0.469258
0.0280137	0.469838
0.0280954	0.469838
0.0281771	0.469838
0.0281771	0.470418
0.0282587	0.470418
0.0283404	0.470418
0.0284221	0.470418
0.0284221	0.470998
0.0285038	0.470998
0.0285038	0.471578
0.0285854	0.471578
0.0286671	0.471578
0.0287488	0.471578
0.0288304	0.471578
0.0288304	0.472158
0.0288304	0.472738
0.0289121	0.472738
0.0289938	0.472738
0.0290755	0.472738
0.0291571	0.472738
0.0292388	0.472738
0.0293205	0.472738
0.0294022	0.472738
0.0294022	0.473318
0.0294838	0.473318
0.0295655	0.473318
0.0295655	0.473898
0.0295655	0.474478
0.0295655	0.475058
0.0295655	0.475638
0.0296472	0.475638
0.0297288	0.475638
0.0297288	0.476218
0.0298105	0.476218
0.0298105	0.476798
0.0298922	0.476798
0.0299739	0.476798
0.0300555	0.476798
0.0301372	0.476798
0.0302189	0.476798
0.0303006	0.476798
0.0303006	0.477378
0.0303822	0.477378
0.0303822	0.477958
0.0303822	0.478538
0.0304639	0.478538
0.0304639	0.479118
0.0305456	0.479118
0.0305456	0.479698
0.0306272	0.479698
0.0307089	0.479698
0.0307906	0.479698
0.0307906	0.480278
0.0307906	0.480858
0.0307906	0.481439
0.0308723	0.481439
0.0309539	0.481439
0.0310356	0.481439
0.0311173	0.481439
0.031199	0.481439
0.0312806	0.481439
0.0312806	0.482019
0.0313623	0.482019
0.031444	0.482019
0.0315256	0.482019
0.0316073	0.482019
0.031689	0.482019
0.0317707	0.482019
0.0318523	0.482019
0.031934	0.482019
0.0320157	0.482019
0.0320974	0.482019
0.0320974	0.482599
0.0320974	0.483179
0.0320974	0.483759
0.032179	0.483759
0.0322607	0.483759
0.0323424	0.483759
0.032424	0.483759
0.0325057	0.483759
0.0325874	0.483759
0.0326691	0.483759
0.0327507	0.483759
0.0327507	0.484339
0.0328324	0.484339
0.0328324	0.484919
0.0329141	0.484919
0.0329958	0.484919
0.0330774	0.484919
0.0330774	0.485499
0.0330774	0.486079
0.0331591	0.486079
0.0332408	0.486079
0.0333224	0.486079
0.0333224	0.486659
0.0334041	0.486659
0.0334858	0.486659
0.0335675	0.486659
0.0336491	0.486659
0.0336491	0.487239
0.0337308	0.487239
0.0337308	0.487819
0.0338125	0.487819
0.0338942	0.487819
0.0339758	0.487819
0.0339758	0.488399
0.0340575	0.488399
0.0341392	0.488399
0.0341392	0.488979
0.0342208	0.488979
0.0343025	0.488979
0.0343842	0.488979
0.0344659	0.488979
0.0345475	0.488979
0.0345475	0.489559
0.0345475	0.490139
0.0346292	0.490139
0.0347109	0.490139
0.0347109	0.490719
0.0347926	0.490719
0.0347926	0.491299
0.0348742	0.491299
0.0349559	0.491299
0.0350376	0.491299
0.0351192	0.491299
0.0352009	0.491299
0.0352826	0.491299
0.0353643	0.491299
0.0354459	0.491299
0.0355276	0.491299
0.0356093	0.491299
0.035691	0.491299
0.0357726	0.491299
0.0357726	0.491879
0.0357726	0.492459
0.0358543	0.492459
0.0358543	0.493039
0.035936	0.493039
0.0360176	0.493039
0.0360993	0.493039
0.036181	0.493039
0.0362627	0.493039
0.0363443	0.493039
0.0363443	0.493619
0.0363443	0.4942
0.0363443	0.49478
0.0363443	0.49536
0.036426	0.49536
0.0365077	0.49536
0.0365893	0.49536
0.036671	0.49536
0.0367527	0.49536
0.0367527	0.49594
0.0368344	0.49594
0.036916	0.49594
0.0369977	0.49594
0.0370794	0.49594
0.0371611	0.49594
0.0371611	0.49652
0.0372427	0.49652
0.0373244	0.49652
0.0374061	0.49652
0.0374877	0.49652
0.0375694	0.49652
0.0375694	0.4971
0.0376511	0.4971
0.0376511	0.49768
0.0376511	0.49826
0.0376511	0.49884
0.0376511	0.49942
0.0377328	0.49942
0.0378144	0.49942
0.0378144	0.5
0.0378961	0.5
0.0379778	0.5
0.0380595	0.5
0.0380595	0.50058
0.0381411	0.50058
0.0382228	0.50058
0.0383045	0.50058
0.0383861	0.50058
0.0384678	0.50058
0.0384678	0.50116
0.0384678	0.50174
0.0384678	0.50232
0.0384678	0.5029
0.0385495	0.5029
0.0385495	0.50348
0.0386312	0.50348
0.0386312	0.50406
0.0386312	0.50464
0.0386312	0.50522
0.0386312	0.5058
0.0387128	0.5058
0.0387128	0.506381
0.0387945	0.506381
0.0388762	0.506381
0.0389579	0.506381
0.0389579	0.506961
0.0389579	0.507541
0.0389579	0.508121
0.0389579	0.508701
0.0390395	0.508701
0.0391212	0.508701
0.0392029	0.508701
0.0392845	0.508701
0.0393662	0.508701
0.0393662	0.509281
0.0394479	0.509281
0.0395296	0.509281
0.0396112	0.509281
0.0396112	0.509861
0.0396112	0.510441
0.0396929	0.510441
0.0397746	0.510441
0.0397746	0.511021
0.0398563	0.511021
0.0398563	0.511601
0.0399379	0.511601
0.0400196	0.511601
0.0400196	0.512181
0.0401013	0.512181
0.0401829	0.512181
0.0401829	0.512761
0.0401829	0.513341
0.0402646	0.513341
0.0403463	0.513341
0.0403463	0.513921
0.040428	0.513921
0.0405096	0.513921
0.0405913	0.513921
0.0405913	0.514501
0.0405913	0.515081
0.040673	0.515081
0.040673	0.515661
0.0407547	0.515661
0.0408363	0.515661
0.040918	0.515661
0.0409997	0.515661
0.0410813	0.515661
0.0410813	0.516241
0.041163	0.516241
0.0412447	0.516241
0.0412447	0.516821
0.0412447	0.517401
0.0412447	0.517981
0.0413264	0.517981
0.0413264	0.518561
0.041408	0.518561
0.0414897	0.518561
0.0415714	0.518561
0.0416531	0.518561
0.0416531	0.519142
0.0417347	0.519142
0.0417347	0.519722
0.0418164	0.519722
0.0418981	0.519722
0.0419797	0.519722
0.0420614	0.519722
0.0421431	0.519722
0.0421431	0.520302
0.0422248	0.520302
0.0423064	0.520302
0.0423881	0.520302
0.0424698	0.520302
0.0425515	0.520302
0.0425515	0.520882
0.0426331	0.520882
0.0426331	0.521462
0.0426331	0.522042
0.0426331	0.522622
0.0427148	0.522622
0.0427965	0.522622
0.0428781	0.522622
0.0428781	0.523202
0.0429598	0.523202
0.0430415	0.523202
0.0431232	0.523202
0.0432048	0.523202
0.0432048	0.523782
0.0432865	0.523782
0.0433682	0.523782
0.0434499	0.523782
0.0435315	0.523782
0.0435315	0.524362
0.0436132	0.524362
0.0436132	0.524942
0.0436949	0.524942
0.0436949	0.525522
0.0437765	0.525522
0.0438582	0.525522
0.0439399	0.525522
0.0440216	0.525522
0.0441032	0.525522
0.0441849	0.525522
0.0442666	0.525522
0.0443483	0.525522
0.0443483	0.526102
0.0444299	0.526102
0.0444299	0.526682
0.0444299	0.527262
0.0444299	0.527842
0.0444299	0.528422
0.0445116	0.528422
0.0445116	0.529002
0.0445116	0.529582
0.0445933	0.529582
0.0446749	0.529582
0.0447566	0.529582
0.0447566	0.530162
0.0448383	0.530162
0.04492	0.530162
0.04492	0.530742
0.0450016	0.530742
0.0450016	0.531323
0.0450016	0.531903
0.0450833	0.531903
0.0450833	0.532483
0.045165	0.532483
0.0452467	0.532483
0.0452467	0.533063
0.0453283	0.533063
0.04541	0.533063
0.04541	0.533643
0.0454917	0.533643
0.0455733	0.533643
0.045655	0.533643
0.045655	0.534223
0.0457367	0.534223
0.0458184	0.534223
0.0458184	0.534803
0.0458184	0.535383
0.0458184	0.535963
0.0458184	0.536543
0.0459	0.536543
0.0459817	0.536543
0.0460634	0.536543
0.0461451	0.536543
0.0461451	0.537123
0.0462267	0.537123
0.0463084	0.537123
0.0463901	0.537123
0.0464717	0.537123
0.0464717	0.537703
0.0465534	0.537703
0.0466351	0.537703
0.0467168	0.537703
0.0467168	0.538283
0.0467168	0.538863
0.0467984	0.538863
0.0468801	0.538863
0.0469618	0.538863
0.0470434	0.538863
0.0471251	0.538863
0.0472068	0.538863
0.0472068	0.539443
0.0472885	0.539443
0.0473701	0.539443
0.0474518	0.539443
0.0475335	0.539443
0.0475335	0.540023
0.0475335	0.540603
0.0476152	0.540603
0.0476152	0.541183
0.0476968	0.541183
0.0477785	0.541183
0.0478602	0.541183
0.0479418	0.541183
0.0480235	0.541183
0.0481052	0.541183
0.0481869	0.541183
0.0481869	0.541763
0.0482685	0.541763
0.0482685	0.542343
0.0482685	0.542923
0.0482685	0.543503
0.0483502	0.543503
0.0483502	0.544084
0.0484319	0.544084
0.0484319	0.544664
0.0485136	0.544664
0.0485952	0.544664
0.0486769	0.544664
0.0487586	0.544664
0.0488402	0.544664
0.0489219	0.544664
0.0489219	0.545244
0.0490036	0.545244
0.0490853	0.545244
0.0491669	0.545244
0.0492486	0.545244
0.0493303	0.545244
0.049412	0.545244
0.049412	0.545824
0.0494936	0.545824
0.0495753	0.545824
0.049657	0.545824
0.049657	0.546404
0.0497386	0.546404
0.0498203	0.546404
0.049902	0.546404
0.049902	0.546984
0.049902	0.547564
0.0499837	0.547564
0.0500653	0.547564
0.050147	0.547564
0.0502287	0.547564
0.0502287	0.548144
0.0503104	0.548144
0.050392	0.548144
0.0504737	0.548144
0.0505554	0.548144
0.0505554	0.548724
0.050637	0.548724
0.0507187	0.548724
0.0508004	0.548724
0.0508821	0.548724
0.0509637	0.548724
0.0509637	0.549304
0.0509637	0.549884
0.0510454	0.549884
0.0511271	0.549884
0.0512088	0.549884
0.0512088	0.550464
0.0512904	0.550464
0.0513721	0.550464
0.0513721	0.551044
0.0514538	0.551044
0.0515354	0.551044
0.0516171	0.551044
0.0516171	0.551624
0.0516171	0.552204
0.0516988	0.552204
0.0516988	0.552784
0.0517805	0.552784
0.0517805	0.553364
0.0517805	0.553944
0.0518621	0.553944
0.0518621	0.554524
0.0518621	0.555104
0.0518621	0.555684
0.0519438	0.555684
0.0520255	0.555684
0.0520255	0.556265
0.0521072	0.556265
0.0521072	0.556845
0.0521888	0.556845
0.0521888	0.557425
0.0522705	0.557425
0.0523522	0.557425
0.0523522	0.558005
0.0524338	0.558005
0.0524338	0.558585
0.0525155	0.558585
0.0525972	0.558585
0.0525972	0.559165
0.0526789	0.559165
0.0527605	0.559165
0.0528422	0.559165
0.0528422	0.559745
0.0529239	0.559745
0.0530056	0.559745
0.0530872	0.559745
0.0531689	0.559745
0.0531689	0.560325
0.0532506	0.560325
0.0533322	0.560325
0.0534139	0.560325
0.0534956	0.560325
0.0534956	0.560905
0.0534956	0.561485
0.0535773	0.561485
0.0535773	0.562065
0.0535773	0.562645
0.0536589	0.562645
0.0537406	0.562645
0.0538223	0.562645
0.0538223	0.563225
0.053904	0.563225
0.0539856	0.563225
0.0539856	0.563805
0.0540673	0.563805
0.054149	0.563805
0.054149	0.564385
0.0542306	0.564385
0.0542306	0.564965
0.0542306	0.565545
0.0542306	0.566125
0.0543123	0.566125
0.054394	0.566125
0.054394	0.566705
0.054394	0.567285
0.0544757	0.567285
0.0545573	0.567285
0.054639	0.567285
0.0547207	0.567285
0.0548024	0.567285
0.0548024	0.567865
0.054884	0.567865
0.0549657	0.567865
0.0550474	0.567865
0.055129	0.567865
0.0552107	0.567865
0.0552107	0.568445
0.0552924	0.568445
0.0553741	0.568445
0.0554557	0.568445
0.0555374	0.568445
0.0556191	0.568445
0.0557008	0.568445
0.0557008	0.569026
0.0557008	0.569606
0.0557824	0.569606
0.0558641	0.569606
0.0559458	0.569606
0.0560274	0.569606
0.0560274	0.570186
0.0560274	0.570766
0.0561091	0.570766
0.0561908	0.570766
0.0562725	0.570766
0.0563541	0.570766
0.0564358	0.570766
0.0564358	0.571346
0.0565175	0.571346
0.0565175	0.571926
0.0565992	0.571926
0.0565992	0.572506
0.0566808	0.572506
0.0566808	0.573086
0.0567625	0.573086
0.0568442	0.573086
0.0569258	0.573086
0.0570075	0.573086
0.0570892	0.573086
0.0570892	0.573666
0.0571709	0.573666
0.0571709	0.574246
0.0572525	0.574246
0.0573342	0.574246
0.0574159	0.574246
0.0574975	0.574246
0.0574975	0.574826
0.0574975	0.575406
0.0575792	0.575406
0.0575792	0.575986
0.0575792	0.576566
0.0575792	0.577146
0.0576609	0.577146
0.0577426	0.577146
0.0578242	0.577146
0.0579059	0.577146
0.0579876	0.577146
0.0580693	0.577146
0.0581509	0.577146
0.0582326	0.577146
0.0583143	0.577146
0.0583959	0.577146
0.0584776	0.577146
0.0585593	0.577146
0.058641	0.577146
0.0587226	0.577146
0.0588043	0.577146
0.0588043	0.577726
0.058886	0.577726
0.058886	0.578306
0.0589677	0.578306
0.0590493	0.578306
0.059131	0.578306
0.0592127	0.578306
0.0592943	0.578306
0.059376	0.578306
0.0594577	0.578306
0.0595394	0.578306
0.0595394	0.578886
0.0595394	0.579466
0.059621	0.579466
0.0597027	0.579466
0.0597844	0.579466
0.0598661	0.579466
0.0599477	0.579466
0.0599477	0.580046
0.0600294	0.580046
0.0601111	0.580046
0.0601927	0.580046
0.0602744	0.580046
0.0603561	0.580046
0.0604378	0.580046
0.0604378	0.580626
0.0605194	0.580626
0.0606011	0.580626
0.0606828	0.580626
0.0607645	0.580626
0.0608461	0.580626
0.0609278	0.580626
0.0610095	0.580626
0.0610911	0.580626
0.0610911	0.581206
0.0611728	0.581206
0.0612545	0.581206
0.0613362	0.581206
0.0614178	0.581206
0.0614995	0.581206
0.0614995	0.581787
0.0615812	0.581787
0.0616629	0.581787
0.0616629	0.582367
0.0617445	0.582367
0.0618262	0.582367
0.0619079	0.582367
0.0619895	0.582367
0.0620712	0.582367
0.0620712	0.582947
0.0621529	0.582947
0.0622346	0.582947
0.0623162	0.582947
0.0623979	0.582947
0.0623979	0.583527
0.0624796	0.583527
0.0624796	0.584107
0.0625613	0.584107
0.0625613	0.584687
0.0625613	0.585267
0.0625613	0.585847
0.0626429	0.585847
0.0627246	0.585847
0.0627246	0.586427
0.0628063	0.586427
0.0628063	0.587007
0.0628879	0.587007
0.0628879	0.587587
0.0629696	0.587587
0.0630513	0.587587
0.063133	0.587587
0.063133	0.588167
0.0632146	0.588167
0.0632963	0.588167
0.0632963	0.588747
0.063378	0.588747
0.063378	0.589327
0.0634597	0.589327
0.0635413	0.589327
0.063623	0.589327
0.0637047	0.589327
0.0637863	0.589327
0.063868	0.589327
0.0639497	0.589327
0.0640314	0.589327
0.064113	0.589327
0.064113	0.589907
0.0641947	0.589907
0.0642764	0.589907
0.0643581	0.589907
0.0643581	0.590487
0.0643581	0.591067
0.0643581	0.591647
0.0644397	0.591647
0.0644397	0.592227
0.0645214	0.592227
0.0646031	0.592227
0.0646847	0.592227
0.0646847	0.592807
0.0646847	0.593387
0.0646847	0.593968
0.0647664	0.593968
0.0648481	0.593968
0.0649298	0.593968
0.0650114	0.593968
0.0650114	0.594548
0.0650114	0.595128
0.0650931	0.595128
0.0650931	0.595708
0.0651748	0.595708
0.0651748	0.596288
0.0652565	0.596288
0.0653381	0.596288
0.0654198	0.596288
0.0655015	0.596288
0.0655831	0.596288
0.0656648	0.596288
0.0657465	0.596288
0.0658282	0.596288
0.0659098	0.596288
0.0659915	0.596288
0.0659915	0.596868
0.0660732	0.596868
0.0660732	0.597448
0.0661549	0.597448
0.0661549	0.598028
0.0661549	0.598608
0.0662365	0.598608
0.0663182	0.598608
0.0663999	0.598608
0.0664815	0.598608
0.0665632	0.598608
0.0666449	0.598608
0.0667266	0.598608
0.0667266	0.599188
0.0667266	0.599768
0.0668082	0.599768
0.0668082	0.600348
0.0668899	0.600348
0.0669716	0.600348
0.0670533	0.600348
0.0671349	0.600348
0.0672166	0.600348
0.0672983	0.600348
0.0673799	0.600348
0.0673799	0.600928
0.0674616	0.600928
0.0674616	0.601508
0.0675433	0.601508
0.0675433	0.602088
0.067625	0.602088
0.067625	0.602668
0.0677066	0.602668
0.0677883	0.602668
0.06787	0.602668
0.0679516	0.602668
0.0680333	0.602668
0.068115	0.602668
0.068115	0.603248
0.068115	0.603828
0.0681967	0.603828
0.0682783	0.603828
0.06836	0.603828
0.06836	0.604408
0.0684417	0.604408
0.0685234	0.604408
0.068605	0.604408
0.068605	0.604988
0.0686867	0.604988
0.0687684	0.604988
0.06885	0.604988
0.0689317	0.604988
0.0690134	0.604988
0.0690134	0.605568
0.0690951	0.605568
0.0691767	0.605568
0.0692584	0.605568
0.0692584	0.606148
0.0692584	0.606729
0.0693401	0.606729
0.0694218	0.606729
0.0695034	0.606729
0.0695851	0.606729
0.0696668	0.606729
0.0696668	0.607309
0.0696668	0.607889
0.0697484	0.607889
0.0698301	0.607889
0.0699118	0.607889
0.0699118	0.608469
0.0699935	0.608469
0.0700751	0.608469
0.0701568	0.608469
0.0702385	0.608469
0.0703202	0.608469
0.0704018	0.608469
0.0704835	0.608469
0.0704835	0.609049
0.0705652	0.609049
0.0706468	0.609049
0.0707285	0.609049
0.0708102	0.609049
0.0708102	0.609629
0.0708919	0.609629
0.0709735	0.609629
0.0710552	0.609629
0.0710552	0.610209
0.0711369	0.610209
0.0712186	0.610209
0.0713002	0.610209
0.0713002	0.610789
0.0713002	0.611369
0.0713819	0.611369
0.0714636	0.611369
0.0715452	0.611369
0.0715452	0.611949
0.0715452	0.612529
0.0716269	0.612529
0.0717086	0.612529
0.0717903	0.612529
0.0718719	0.612529
0.0719536	0.612529
0.0719536	0.613109
0.0720353	0.613109
0.072117	0.613109
0.0721986	0.613109
0.0722803	0.613109
0.072362	0.613109
0.0724436	0.613109
0.0724436	0.613689
0.0725253	0.613689
0.072607	0.613689
0.0726887	0.613689
0.0727703	0.613689
0.072852	0.613689
0.0729337	0.613689
0.0730154	0.613689
0.073097	0.613689
0.0731787	0.613689
0.0732604	0.613689
0.0732604	0.614269
0.073342	0.614269
0.0734237	0.614269
0.0735054	0.614269
0.0735054	0.614849
0.0735871	0.614849
0.0736687	0.614849
0.0737504	0.614849
0.0738321	0.614849
0.0738321	0.615429
0.0739138	0.615429
0.0739954	0.615429
0.0740771	0.615429
0.0741588	0.615429
0.0742404	0.615429
0.0743221	0.615429
0.0744038	0.615429
0.0744855	0.615429
0.0745671	0.615429
0.0746488	0.615429
0.0746488	0.616009
0.0747305	0.616009
0.0748122	0.616009
0.0748938	0.616009
0.0749755	0.616009
0.0750572	0.616009
0.0750572	0.616589
0.0751388	0.616589
0.0751388	0.617169
0.0752205	0.617169
0.0753022	0.617169
0.0753839	0.617169
0.0753839	0.617749
0.0754655	0.617749
0.0755472	0.617749
0.0756289	0.617749
0.0756289	0.618329
0.0757106	0.618329
0.0757922	0.618329
0.0758739	0.618329
0.0759556	0.618329
0.0760372	0.618329
0.0761189	0.618329
0.0762006	0.618329
0.0762823	0.618329
0.0763639	0.618329
0.0764456	0.618329
0.0765273	0.618329
0.076609	0.618329
0.0766906	0.618329
0.0767723	0.618329
0.076854	0.618329
0.0769356	0.618329
0.0769356	0.61891
0.0770173	0.61891
0.077099	0.61891
0.0771807	0.61891
0.0772623	0.61891
0.077344	0.61891
0.0774257	0.61891
0.0774257	0.61949
0.0775074	0.61949
0.0775074	0.62007
0.0775074	0.62065
0.077589	0.62065
0.0776707	0.62065
0.0777524	0.62065
0.077834	0.62065
0.077834	0.62123
0.077834	0.62181
0.077834	0.62239
0.0779157	0.62239
0.0779974	0.62239
0.0780791	0.62239
0.0781607	0.62239
0.0781607	0.62297
0.0782424	0.62297
0.0783241	0.62297
0.0784057	0.62297
0.0784874	0.62297
0.0785691	0.62297
0.0786508	0.62297
0.0786508	0.62355
0.0787324	0.62355
0.0787324	0.62413
0.0788141	0.62413
0.0788958	0.62413
0.0789775	0.62413
0.0790591	0.62413
0.0791408	0.62413
0.0792225	0.62413
0.0793041	0.62413
0.0793858	0.62413
0.0794675	0.62413
0.0795492	0.62413
[truncated: 11,920 more rows]

## Sheet: Fig4c_LUAD
0	0
0.037203	0.633801
0.037203	0.633914
0.037203	0.634028
0.037203	0.634141
0.037203	0.634254
0.037203	0.634367
0.037203	0.63448
0.037203	0.634594
0.037203	0.634707
0.037203	0.63482
0.037203	0.634933
0.0373977	0.634933
0.0373977	0.635046
0.0375925	0.635046
0.0375925	0.63516
0.0377873	0.63516
0.0377873	0.635273
0.0377873	0.635386
0.0377873	0.635499
0.0377873	0.635612
0.0377873	0.635726
0.0377873	0.635839
0.0379821	0.635839
0.0379821	0.635952
0.0379821	0.636065
0.0381769	0.636065
0.0381769	0.636178
0.0381769	0.636292
0.0381769	0.636405
0.0381769	0.636518
0.0381769	0.636631
0.0381769	0.636744
0.0381769	0.636858
0.0381769	0.636971
0.0381769	0.637084
0.0381769	0.637197
0.0381769	0.63731
0.0381769	0.637424
0.0381769	0.637537
0.0381769	0.63765
0.0381769	0.637763
0.0381769	0.637876
0.0381769	0.63799
0.0381769	0.638103
0.0381769	0.638216
0.0381769	0.638329
0.0381769	0.638442
0.0381769	0.638556
0.0381769	0.638669
0.0383716	0.638669
0.0383716	0.638782
0.0383716	0.638895
0.0385664	0.638895
0.0385664	0.639008
0.0385664	0.639122
0.0387612	0.639122
0.038956	0.639122
0.038956	0.639235
0.038956	0.639348
0.0391508	0.639348
0.0393455	0.639348
0.0393455	0.639461
0.0393455	0.639574
0.0393455	0.639688
0.0393455	0.639801
0.0393455	0.639914
0.0393455	0.640027
0.0393455	0.64014
0.0393455	0.640254
0.0393455	0.640367
0.0393455	0.64048
0.0393455	0.640593
0.0393455	0.640706
0.0393455	0.64082
0.0393455	0.640933
0.0393455	0.641046
0.0393455	0.641159
0.0393455	0.641272
0.0393455	0.641386
0.0393455	0.641499
0.0393455	0.641612
0.0393455	0.641725
0.0393455	0.641838
0.0393455	0.641952
0.0393455	0.642065
0.0395403	0.642065
0.0395403	0.642178
0.0395403	0.642291
0.0395403	0.642404
0.0395403	0.642518
0.0395403	0.642631
0.0395403	0.642744
0.0395403	0.642857
0.0395403	0.64297
0.0395403	0.643084
0.0395403	0.643197
0.0397351	0.643197
0.0397351	0.64331
0.0399299	0.64331
0.0399299	0.643423
0.0399299	0.643536
0.0399299	0.64365
0.0399299	0.643763
0.0401247	0.643763
0.0401247	0.643876
0.0401247	0.643989
0.0401247	0.644102
0.0401247	0.644216
0.0401247	0.644329
0.0401247	0.644442
0.0401247	0.644555
0.0401247	0.644668
0.0401247	0.644782
0.0401247	0.644895
0.0403194	0.644895
0.0403194	0.645008
0.0403194	0.645121
0.0403194	0.645234
0.0403194	0.645348
0.0403194	0.645461
0.0403194	0.645574
0.0405142	0.645574
0.0405142	0.645687
0.0405142	0.6458
0.0405142	0.645914
0.0405142	0.646027
0.0405142	0.64614
0.0405142	0.646253
0.040709	0.646253
0.040709	0.646366
0.040709	0.64648
0.040709	0.646593
0.040709	0.646706
0.040709	0.646819
0.040709	0.646932
0.040709	0.647046
0.040709	0.647159
0.040709	0.647272
0.040709	0.647385
0.040709	0.647498
0.040709	0.647612
0.040709	0.647725
0.040709	0.647838
0.040709	0.647951
0.0409038	0.647951
0.0409038	0.648064
0.0409038	0.648177
0.0409038	0.648291
0.0409038	0.648404
0.0409038	0.648517
0.0409038	0.64863
0.0409038	0.648743
0.0409038	0.648857
0.0410986	0.648857
0.0410986	0.64897
0.0410986	0.649083
0.0410986	0.649196
0.0410986	0.649309
0.0410986	0.649423
0.0410986	0.649536
0.0410986	0.649649
0.0410986	0.649762
0.0410986	0.649875
0.0412933	0.649875
0.0412933	0.649989
0.0412933	0.650102
0.0412933	0.650215
0.0412933	0.650328
0.0412933	0.650441
0.0412933	0.650555
0.0412933	0.650668
0.0412933	0.650781
0.0412933	0.650894
0.0412933	0.651007
0.0412933	0.651121
0.0414881	0.651121
0.0414881	0.651234
0.0414881	0.651347
0.0414881	0.65146
0.0414881	0.651573
0.0414881	0.651687
0.0414881	0.6518
0.0416829	0.6518
0.0416829	0.651913
0.0416829	0.652026
0.0416829	0.652139
0.0416829	0.652253
0.0416829	0.652366
0.0416829	0.652479
0.0418777	0.652479
0.0418777	0.652592
0.0418777	0.652705
0.0418777	0.652819
0.0418777	0.652932
0.0420725	0.652932
0.0420725	0.653045
0.0422672	0.653045
0.0422672	0.653158
0.042462	0.653158
0.042462	0.653271
0.042462	0.653385
0.042462	0.653498
0.042462	0.653611
0.042462	0.653724
0.042462	0.653837
0.042462	0.653951
0.042462	0.654064
0.042462	0.654177
0.042462	0.65429
0.042462	0.654403
0.042462	0.654517
0.042462	0.65463
0.042462	0.654743
0.042462	0.654856
0.042462	0.654969
0.042462	0.655083
0.042462	0.655196
0.042462	0.655309
0.0426568	0.655309
0.0426568	0.655422
0.0426568	0.655535
0.0426568	0.655649
0.0426568	0.655762
0.0426568	0.655875
0.0426568	0.655988
0.0426568	0.656101
0.0426568	0.656215
0.0426568	0.656328
0.0426568	0.656441
0.0426568	0.656554
0.0426568	0.656667
0.0426568	0.656781
0.0426568	0.656894
0.0426568	0.657007
0.0426568	0.65712
0.0426568	0.657233
0.0426568	0.657347
0.0426568	0.65746
0.0426568	0.657573
0.0426568	0.657686
0.0426568	0.657799
0.0426568	0.657913
0.0426568	0.658026
0.0426568	0.658139
0.0426568	0.658252
0.0426568	0.658365
0.0426568	0.658479
0.0428516	0.658479
0.0430464	0.658479
0.0430464	0.658592
0.0430464	0.658705
0.0432411	0.658705
0.0432411	0.658818
0.0432411	0.658931
0.0432411	0.659045
0.0432411	0.659158
0.0434359	0.659158
0.0434359	0.659271
0.0434359	0.659384
0.0434359	0.659497
0.0436307	0.659497
0.0436307	0.659611
0.0436307	0.659724
0.0436307	0.659837
0.0436307	0.65995
0.0436307	0.660063
0.0436307	0.660177
0.0436307	0.66029
0.0436307	0.660403
0.0436307	0.660516
0.0436307	0.660629
0.0436307	0.660743
0.0436307	0.660856
0.0436307	0.660969
0.0438255	0.660969
0.0438255	0.661082
0.0440203	0.661082
0.0440203	0.661195
0.0440203	0.661309
0.0440203	0.661422
0.0440203	0.661535
0.044215	0.661535
0.044215	0.661648
0.044215	0.661761
0.044215	0.661875
0.044215	0.661988
0.044215	0.662101
0.0444098	0.662101
0.0444098	0.662214
0.0444098	0.662327
0.0444098	0.662441
0.0444098	0.662554
0.0444098	0.662667
0.0444098	0.66278
0.0444098	0.662893
0.0444098	0.663007
0.0444098	0.66312
0.0444098	0.663233
0.0444098	0.663346
0.0444098	0.663459
0.0444098	0.663573
0.0444098	0.663686
0.0444098	0.663799
0.0444098	0.663912
0.0444098	0.664025
0.0444098	0.664139
0.0444098	0.664252
0.0444098	0.664365
0.0444098	0.664478
0.0444098	0.664591
0.0444098	0.664705
0.0444098	0.664818
0.0444098	0.664931
0.0444098	0.665044
0.0444098	0.665157
0.0444098	0.665271
0.0444098	0.665384
0.0444098	0.665497
0.0444098	0.66561
0.0444098	0.665723
0.0446046	0.665723
0.0446046	0.665837
0.0446046	0.66595
0.0446046	0.666063
0.0446046	0.666176
0.0446046	0.666289
0.0446046	0.666403
0.0446046	0.666516
0.0446046	0.666629
0.0447994	0.666629
0.0449942	0.666629
0.0449942	0.666742
0.0449942	0.666855
0.0449942	0.666969
0.0449942	0.667082
0.0449942	0.667195
0.0449942	0.667308
0.0449942	0.667421
0.0449942	0.667535
0.0449942	0.667648
0.0449942	0.667761
0.0449942	0.667874
0.0449942	0.667987
0.0449942	0.668101
0.0449942	0.668214
0.0449942	0.668327
0.0449942	0.66844
0.0449942	0.668553
0.0449942	0.668667
0.0449942	0.66878
0.0449942	0.668893
0.0449942	0.669006
0.0449942	0.669119
0.0449942	0.669233
0.0449942	0.669346
0.0449942	0.669459
0.0449942	0.669572
0.0449942	0.669685
0.0449942	0.669799
0.0449942	0.669912
0.0449942	0.670025
0.0449942	0.670138
0.0449942	0.670251
0.0449942	0.670365
0.0449942	0.670478
0.0449942	0.670591
0.0449942	0.670704
0.0449942	0.670817
0.0449942	0.67093
0.0449942	0.671044
0.0449942	0.671157
0.0449942	0.67127
0.0449942	0.671383
0.0449942	0.671496
0.0449942	0.67161
0.0449942	0.671723
0.0449942	0.671836
0.0449942	0.671949
0.0449942	0.672062
0.0449942	0.672176
0.0449942	0.672289
0.0449942	0.672402
0.0449942	0.672515
0.0449942	0.672628
0.0449942	0.672742
0.0449942	0.672855
0.0449942	0.672968
0.0449942	0.673081
0.0449942	0.673194
0.0449942	0.673308
0.0449942	0.673421
0.0449942	0.673534
0.0449942	0.673647
0.0449942	0.67376
0.0449942	0.673874
0.0449942	0.673987
0.0449942	0.6741
0.0449942	0.674213
0.0449942	0.674326
0.0451889	0.674326
0.0451889	0.67444
0.0451889	0.674553
0.0451889	0.674666
0.0451889	0.674779
0.0451889	0.674892
0.0451889	0.675006
0.0451889	0.675119
0.0453837	0.675119
0.0453837	0.675232
0.0453837	0.675345
0.0453837	0.675458
0.0453837	0.675572
0.0453837	0.675685
0.0453837	0.675798
0.0453837	0.675911
0.0453837	0.676024
0.0453837	0.676138
0.0453837	0.676251
0.0453837	0.676364
0.0453837	0.676477
0.0453837	0.67659
0.0453837	0.676704
0.0453837	0.676817
0.0453837	0.67693
0.0453837	0.677043
0.0453837	0.677156
0.0453837	0.67727
0.0453837	0.677383
0.0453837	0.677496
0.0453837	0.677609
0.0453837	0.677722
0.0453837	0.677836
0.0453837	0.677949
0.0453837	0.678062
0.0453837	0.678175
0.0453837	0.678288
0.0455785	0.678288
0.0455785	0.678402
0.0455785	0.678515
0.0455785	0.678628
0.0455785	0.678741
0.0455785	0.678854
0.0455785	0.678968
0.0455785	0.679081
0.0455785	0.679194
0.0455785	0.679307
0.0455785	0.67942
0.0455785	0.679534
0.0457733	0.679534
0.0457733	0.679647
0.0457733	0.67976
0.0457733	0.679873
0.0457733	0.679986
0.0457733	0.6801
0.0457733	0.680213
0.0457733	0.680326
0.0457733	0.680439
0.0457733	0.680552
0.0457733	0.680666
0.0457733	0.680779
0.0457733	0.680892
0.0457733	0.681005
0.0457733	0.681118
0.0457733	0.681232
0.0457733	0.681345
0.0457733	0.681458
0.0457733	0.681571
0.0457733	0.681684
0.0459681	0.681684
0.0459681	0.681798
0.0459681	0.681911
0.0459681	0.682024
0.0459681	0.682137
0.0461628	0.682137
0.0461628	0.68225
0.0461628	0.682364
0.0461628	0.682477
0.0461628	0.68259
0.0461628	0.682703
0.0461628	0.682816
0.0461628	0.68293
0.0461628	0.683043
0.0461628	0.683156
0.0461628	0.683269
0.0461628	0.683382
0.0461628	0.683496
0.0461628	0.683609
0.0461628	0.683722
0.0461628	0.683835
0.0461628	0.683948
0.0461628	0.684062
0.0461628	0.684175
0.0461628	0.684288
0.0461628	0.684401
0.0461628	0.684514
0.0461628	0.684628
0.0461628	0.684741
0.0461628	0.684854
0.0461628	0.684967
0.0461628	0.68508
0.0461628	0.685194
0.0463576	0.685194
0.0463576	0.685307
0.0463576	0.68542
0.0463576	0.685533
0.0463576	0.685646
0.0463576	0.68576
0.0463576	0.685873
0.0463576	0.685986
0.0463576	0.686099
0.0463576	0.686212
0.0463576	0.686326
0.0463576	0.686439
0.0463576	0.686552
0.0463576	0.686665
0.0463576	0.686778
0.0463576	0.686892
0.0465524	0.686892
0.0465524	0.687005
0.0465524	0.687118
0.0465524	0.687231
0.0465524	0.687344
0.0465524	0.687458
0.0465524	0.687571
0.0465524	0.687684
0.0465524	0.687797
0.0465524	0.68791
0.0465524	0.688024
0.0467472	0.688024
0.0467472	0.688137
0.0467472	0.68825
0.0467472	0.688363
0.046942	0.688363
0.046942	0.688476
0.0471367	0.688476
0.0471367	0.68859
0.0471367	0.688703
0.0471367	0.688816
0.0471367	0.688929
0.0471367	0.689042
0.0471367	0.689156
0.0471367	0.689269
0.0471367	0.689382
0.0471367	0.689495
0.0471367	0.689608
0.0471367	0.689722
0.0471367	0.689835
0.0471367	0.689948
0.0473315	0.689948
0.0473315	0.690061
0.0473315	0.690174
0.0473315	0.690288
0.0473315	0.690401
0.0473315	0.690514
0.0473315	0.690627
0.0473315	0.69074
0.0473315	0.690854
0.0473315	0.690967
0.0473315	0.69108
0.0473315	0.691193
0.0473315	0.691306
0.0473315	0.69142
0.0473315	0.691533
0.0473315	0.691646
0.0473315	0.691759
0.0473315	0.691872
0.0475263	0.691872
0.0475263	0.691986
0.0475263	0.692099
0.0475263	0.692212
0.0475263	0.692325
0.0475263	0.692438
0.0475263	0.692552
0.0475263	0.692665
0.0475263	0.692778
0.0475263	0.692891
0.0475263	0.693004
0.0475263	0.693118
0.0475263	0.693231
0.0475263	0.693344
0.0475263	0.693457
0.0475263	0.69357
0.0475263	0.693683
0.0475263	0.693797
0.0475263	0.69391
0.0475263	0.694023
0.0475263	0.694136
0.0475263	0.694249
0.0475263	0.694363
0.0477211	0.694363
0.0477211	0.694476
0.0477211	0.694589
0.0477211	0.694702
0.0477211	0.694815
0.0477211	0.694929
0.0477211	0.695042
0.0477211	0.695155
0.0477211	0.695268
0.0477211	0.695381
0.0477211	0.695495
0.0477211	0.695608
0.0477211	0.695721
0.0477211	0.695834
0.0477211	0.695947
0.0477211	0.696061
0.0477211	0.696174
0.0477211	0.696287
0.0477211	0.6964
0.0477211	0.696513
0.0477211	0.696627
0.0477211	0.69674
0.0477211	0.696853
0.0477211	0.696966
0.0477211	0.697079
0.0477211	0.697193
0.0477211	0.697306
0.0477211	0.697419
0.0477211	0.697532
0.0477211	0.697645
0.0477211	0.697759
0.0477211	0.697872
0.0477211	0.697985
0.0477211	0.698098
0.0477211	0.698211
0.0477211	0.698325
0.0477211	0.698438
0.0477211	0.698551
0.0479159	0.698551
0.0479159	0.698664
0.0479159	0.698777
0.0479159	0.698891
0.0479159	0.699004
0.0479159	0.699117
0.0479159	0.69923
0.0479159	0.699343
0.0479159	0.699457
0.0479159	0.69957
0.0479159	0.699683
0.0479159	0.699796
0.0479159	0.699909
0.0479159	0.700023
0.0479159	0.700136
0.0479159	0.700249
0.0479159	0.700362
0.0479159	0.700475
0.0479159	0.700589
0.0479159	0.700702
0.0479159	0.700815
0.0479159	0.700928
0.0479159	0.701041
0.0481106	0.701041
0.0481106	0.701155
0.0481106	0.701268
0.0483054	0.701268
0.0483054	0.701381
0.0483054	0.701494
0.0483054	0.701607
0.0485002	0.701607
0.048695	0.701607
0.048695	0.701721
0.048695	0.701834
0.048695	0.701947
0.048695	0.70206
0.048695	0.702173
0.048695	0.702287
0.048695	0.7024
0.048695	0.702513
0.048695	0.702626
0.048695	0.702739
0.048695	0.702853
0.048695	0.702966
0.0488898	0.702966
0.0488898	0.703079
0.0488898	0.703192
0.0488898	0.703305
0.0488898	0.703419
0.0490845	0.703419
0.0490845	0.703532
0.0490845	0.703645
0.0490845	0.703758
0.0490845	0.703871
0.0492793	0.703871
0.0492793	0.703985
0.0492793	0.704098
0.0492793	0.704211
0.0492793	0.704324
0.0492793	0.704437
0.0492793	0.704551
0.0492793	0.704664
0.0492793	0.704777
0.0492793	0.70489
0.0494741	0.70489
0.0494741	0.705003
0.0494741	0.705117
0.0496689	0.705117
0.0496689	0.70523
0.0496689	0.705343
0.0496689	0.705456
0.0496689	0.705569
0.0496689	0.705683
0.0496689	0.705796
0.0496689	0.705909
0.0496689	0.706022
0.0496689	0.706135
0.0496689	0.706249
0.0496689	0.706362
0.0496689	0.706475
0.0496689	0.706588
0.0496689	0.706701
0.0496689	0.706815
0.0496689	0.706928
0.0496689	0.707041
0.0496689	0.707154
0.0496689	0.707267
0.0496689	0.707381
0.0496689	0.707494
0.0496689	0.707607
0.0496689	0.70772
0.0496689	0.707833
0.0496689	0.707947
0.0496689	0.70806
0.0496689	0.708173
0.0496689	0.708286
0.0496689	0.708399
0.0496689	0.708513
0.0496689	0.708626
0.0496689	0.708739
0.0498637	0.708739
0.0498637	0.708852
0.0498637	0.708965
0.0498637	0.709079
0.0498637	0.709192
0.0498637	0.709305
0.0498637	0.709418
0.0498637	0.709531
0.0498637	0.709645
0.0498637	0.709758
0.0498637	0.709871
0.0498637	0.709984
0.0498637	0.710097
0.0500584	0.710097
0.0502532	0.710097
0.0502532	0.710211
0.0502532	0.710324
0.0502532	0.710437
0.0502532	0.71055
0.0502532	0.710663
0.0502532	0.710777
0.0502532	0.71089
0.0502532	0.711003
0.0502532	0.711116
0.0502532	0.711229
0.0502532	0.711343
0.0502532	0.711456
0.0502532	0.711569
0.050448	0.711569
0.050448	0.711682
0.050448	0.711795
0.050448	0.711909
0.050448	0.712022
0.050448	0.712135
0.050448	0.712248
0.050448	0.712361
0.050448	0.712475
0.050448	0.712588
0.050448	0.712701
0.050448	0.712814
0.0506428	0.712814
0.0506428	0.712927
0.0506428	0.713041
0.0506428	0.713154
0.0506428	0.713267
0.0506428	0.71338
0.0506428	0.713493
0.0506428	0.713607
0.0506428	0.71372
0.0506428	0.713833
0.0506428	0.713946
0.0506428	0.714059
0.0506428	0.714173
0.0506428	0.714286
0.0506428	0.714399
0.0506428	0.714512
0.0506428	0.714625
0.0506428	0.714739
0.0506428	0.714852
0.0506428	0.714965
0.0506428	0.715078
0.0506428	0.715191
0.0508376	0.715191
0.0508376	0.715305
0.0508376	0.715418
0.0508376	0.715531
0.0508376	0.715644
0.0510323	0.715644
0.0510323	0.715757
0.0510323	0.715871
0.0512271	0.715871
0.0512271	0.715984
0.0512271	0.716097
0.0512271	0.71621
0.0512271	0.716323
0.0512271	0.716436
0.0512271	0.71655
0.0514219	0.71655
0.0514219	0.716663
0.0514219	0.716776
0.0514219	0.716889
0.0514219	0.717002
0.0514219	0.717116
0.0514219	0.717229
0.0514219	0.717342
0.0514219	0.717455
0.0516167	0.717455
0.0516167	0.717568
0.0518115	0.717568
0.0518115	0.717682
0.0518115	0.717795
0.0518115	0.717908
0.0518115	0.718021
0.0518115	0.718134
0.0518115	0.718248
0.0518115	0.718361
0.0518115	0.718474
0.0518115	0.718587
0.0518115	0.7187
0.0518115	0.718814
0.0518115	0.718927
0.0518115	0.71904
0.0518115	0.719153
0.0518115	0.719266
0.0518115	0.71938
0.0520062	0.71938
0.0520062	0.719493
0.0520062	0.719606
0.0520062	0.719719
0.052201	0.719719
0.052201	0.719832
0.0523958	0.719832
0.0523958	0.719946
0.0525906	0.719946
0.0525906	0.720059
0.0525906	0.720172
0.0525906	0.720285
0.0525906	0.720398
0.0525906	0.720512
0.0525906	0.720625
0.0525906	0.720738
0.0525906	0.720851
0.0525906	0.720964
0.0525906	0.721078
0.0525906	0.721191
0.0525906	0.721304
0.0525906	0.721417
0.0525906	0.72153
0.0525906	0.721644
0.0525906	0.721757
0.0525906	0.72187
0.0525906	0.721983
0.0525906	0.722096
0.0525906	0.72221
0.0525906	0.722323
0.0525906	0.722436
0.0525906	0.722549
0.0525906	0.722662
0.0525906	0.722776
0.0525906	0.722889
0.0525906	0.723002
0.0525906	0.723115
0.0527854	0.723115
0.0529801	0.723115
0.0529801	0.723228
0.0529801	0.723342
0.0529801	0.723455
0.0529801	0.723568
0.0529801	0.723681
0.0529801	0.723794
0.0529801	0.723908
0.0529801	0.724021
0.0529801	0.724134
0.0529801	0.724247
0.0529801	0.72436
0.0529801	0.724474
0.0529801	0.724587
0.0529801	0.7247
0.0529801	0.724813
0.0529801	0.724926
0.0529801	0.72504
0.0529801	0.725153
0.0529801	0.725266
0.0529801	0.725379
0.0529801	0.725492
0.0529801	0.725606
0.0529801	0.725719
0.0529801	0.725832
0.0529801	0.725945
0.0529801	0.726058
0.0529801	0.726172
0.0531749	0.726172
0.0531749	0.726285
0.0531749	0.726398
0.0531749	0.726511
0.0531749	0.726624
0.0531749	0.726738
0.0531749	0.726851
0.0531749	0.726964
0.0531749	0.727077
0.0531749	0.72719
0.0531749	0.727304
0.0531749	0.727417
0.0533697	0.727417
0.0533697	0.72753
0.0533697	0.727643
0.0533697	0.727756
0.0535645	0.727756
0.0535645	0.72787
0.0535645	0.727983
0.0535645	0.728096
0.0537593	0.728096
0.0537593	0.728209
0.0537593	0.728322
0.0537593	0.728436
0.0537593	0.728549
0.0537593	0.728662
0.0537593	0.728775
0.0537593	0.728888
0.0537593	0.729002
0.0537593	0.729115
0.0537593	0.729228
0.0537593	0.729341
0.0537593	0.729454
0.0537593	0.729568
0.053954	0.729568
0.053954	0.729681
0.053954	0.729794
0.053954	0.729907
0.053954	0.73002
0.053954	0.730134
0.053954	0.730247
0.053954	0.73036
0.053954	0.730473
0.053954	0.730586
0.053954	0.7307
0.053954	0.730813
0.0541488	0.730813
0.0541488	0.730926
0.0541488	0.731039
0.0541488	0.731152
0.0541488	0.731266
0.0541488	0.731379
0.0541488	0.731492
0.0541488	0.731605
0.0541488	0.731718
0.0541488	0.731832
0.0541488	0.731945
0.0541488	0.732058
0.0541488	0.732171
0.0541488	0.732284
0.0541488	0.732398
0.0541488	0.732511
0.0541488	0.732624
0.0541488	0.732737
0.0541488	0.73285
0.0541488	0.732964
0.0541488	0.733077
0.0541488	0.73319
0.0541488	0.733303
0.0541488	0.733416
0.0541488	0.73353
0.0541488	0.733643
0.0541488	0.733756
0.0541488	0.733869
0.0541488	0.733982
0.0541488	0.734096
0.0541488	0.734209
0.0543436	0.734209
0.0543436	0.734322
0.0543436	0.734435
0.0543436	0.734548
0.0545384	0.734548
0.0545384	0.734662
0.0545384	0.734775
0.0545384	0.734888
0.0545384	0.735001
0.0545384	0.735114
0.0545384	0.735228
0.0545384	0.735341
0.0545384	0.735454
0.0545384	0.735567
0.0545384	0.73568
0.0545384	0.735794
0.0545384	0.735907
0.0547332	0.735907
0.0547332	0.73602
0.0547332	0.736133
0.0547332	0.736246
0.0547332	0.73636
0.0547332	0.736473
0.0549279	0.736473
0.0549279	0.736586
0.0549279	0.736699
0.0549279	0.736812
0.0549279	0.736926
0.0549279	0.737039
0.0549279	0.737152
0.0549279	0.737265
0.0549279	0.737378
0.0549279	0.737492
0.0549279	0.737605
0.0549279	0.737718
0.0549279	0.737831
0.0549279	0.737944
0.0549279	0.738058
0.0549279	0.738171
0.0549279	0.738284
0.0549279	0.738397
0.0549279	0.73851
0.0549279	0.738624
0.0549279	0.738737
0.0549279	0.73885
0.0549279	0.738963
0.0549279	0.739076
0.0549279	0.739189
0.0549279	0.739303
0.0549279	0.739416
0.0551227	0.739416
0.0551227	0.739529
0.0553175	0.739529
0.0553175	0.739642
0.0553175	0.739755
0.0553175	0.739869
0.0553175	0.739982
0.0553175	0.740095
0.0553175	0.740208
0.0553175	0.740321
0.0553175	0.740435
0.0553175	0.740548
0.0553175	0.740661
0.0553175	0.740774
0.0555123	0.740774
0.0555123	0.740887
0.0555123	0.741001
0.0555123	0.741114
0.0555123	0.741227
0.0555123	0.74134
0.0555123	0.741453
0.0555123	0.741567
0.0555123	0.74168
0.0557071	0.74168
0.0557071	0.741793
0.0557071	0.741906
0.0557071	0.742019
0.0557071	0.742133
0.0557071	0.742246
0.0559018	0.742246
0.0559018	0.742359
0.0559018	0.742472
0.0559018	0.742585
0.0559018	0.742699
0.0560966	0.742699
0.0560966	0.742812
0.0560966	0.742925
0.0560966	0.743038
0.0562914	0.743038
0.0562914	0.743151
0.0562914	0.743265
0.0562914	0.743378
0.0562914	0.743491
0.0564862	0.743491
0.0564862	0.743604
0.0564862	0.743717
0.0564862	0.743831
0.056681	0.743831
0.056681	0.743944
0.056681	0.744057
0.0568757	0.744057
0.0568757	0.74417
0.0568757	0.744283
0.0568757	0.744397
0.0568757	0.74451
0.0568757	0.744623
0.0568757	0.744736
0.0568757	0.744849
0.0568757	0.744963
0.0568757	0.745076
0.0568757	0.745189
0.0568757	0.745302
0.0568757	0.745415
0.0568757	0.745529
0.0568757	0.745642
0.0568757	0.745755
0.0568757	0.745868
0.0568757	0.745981
0.0568757	0.746095
0.0568757	0.746208
0.0570705	0.746208
0.0570705	0.746321
0.0570705	0.746434
0.0570705	0.746547
0.0570705	0.746661
0.0570705	0.746774
0.0570705	0.746887
0.0572653	0.746887
0.0574601	0.746887
0.0574601	0.747
0.0574601	0.747113
0.0574601	0.747227
0.0574601	0.74734
0.0574601	0.747453
0.0574601	0.747566
0.0574601	0.747679
0.0574601	0.747793
0.0574601	0.747906
0.0574601	0.748019
0.0574601	0.748132
0.0574601	0.748245
0.0574601	0.748359
0.0574601	0.748472
0.0574601	0.748585
0.0574601	0.748698
0.0574601	0.748811
0.0574601	0.748925
0.0574601	0.749038
0.0574601	0.749151
0.0574601	0.749264
0.0574601	0.749377
0.0574601	0.749491
0.0574601	0.749604
0.0574601	0.749717
0.0574601	0.74983
0.0574601	0.749943
0.0574601	0.750057
0.0574601	0.75017
0.0574601	0.750283
0.0574601	0.750396
0.0574601	0.750509
0.0574601	0.750623
0.0574601	0.750736
0.0574601	0.750849
0.0574601	0.750962
0.0574601	0.751075
0.0574601	0.751189
0.0574601	0.751302
0.0574601	0.751415
0.0574601	0.751528
0.0574601	0.751641
0.0574601	0.751755
0.0574601	0.751868
0.0574601	0.751981
0.0574601	0.752094
0.0574601	0.752207
0.0574601	0.752321
0.0574601	0.752434
0.0576549	0.752434
0.0576549	0.752547
0.0576549	0.75266
0.0576549	0.752773
0.0576549	0.752887
0.0576549	0.753
0.0576549	0.753113
0.0576549	0.753226
0.0576549	0.753339
0.0576549	0.753453
0.0576549	0.753566
0.0576549	0.753679
0.0576549	0.753792
0.0576549	0.753905
0.0576549	0.754019
0.0576549	0.754132
0.0576549	0.754245
0.0576549	0.754358
0.0576549	0.754471
0.0576549	0.754585
0.0576549	0.754698
0.0578496	0.754698
0.0578496	0.754811
0.0578496	0.754924
0.0578496	0.755037
0.0578496	0.755151
0.0578496	0.755264
0.0578496	0.755377
0.0578496	0.75549
0.0578496	0.755603
0.0578496	0.755717
0.0580444	0.755717
0.0580444	0.75583
0.0580444	0.755943
0.0580444	0.756056
0.0580444	0.756169
0.0580444	0.756283
0.0580444	0.756396
0.0580444	0.756509
0.0580444	0.756622
0.0580444	0.756735
0.0580444	0.756849
0.0580444	0.756962
0.0580444	0.757075
0.0580444	0.757188
0.0580444	0.757301
0.0582392	0.757301
0.0582392	0.757415
0.0582392	0.757528
0.0582392	0.757641
0.0582392	0.757754
0.0582392	0.757867
0.0582392	0.757981
0.0582392	0.758094
0.0582392	0.758207
0.0582392	0.75832
0.0582392	0.758433
0.0582392	0.758547
0.0582392	0.75866
0.058434	0.75866
0.058434	0.758773
0.058434	0.758886
0.058434	0.758999
0.058434	0.759113
0.058434	0.759226
0.058434	0.759339
0.0586287	0.759339
0.0586287	0.759452
0.0586287	0.759565
0.0586287	0.759679
0.0586287	0.759792
0.0586287	0.759905
0.0586287	0.760018
0.0586287	0.760131
0.0586287	0.760245
0.0586287	0.760358
0.0586287	0.760471
0.0586287	0.760584
0.0586287	0.760697
0.0586287	0.760811
0.0586287	0.760924
0.0586287	0.761037
0.0588235	0.761037
0.0588235	0.76115
0.0588235	0.761263
0.0588235	0.761376
0.0588235	0.76149
0.0588235	0.761603
0.0588235	0.761716
0.0588235	0.761829
0.0588235	0.761942
0.0590183	0.761942
0.0590183	0.762056
0.0590183	0.762169
0.0592131	0.762169
0.0594079	0.762169
0.0594079	0.762282
0.0596026	0.762282
0.0596026	0.762395
0.0596026	0.762508
0.0596026	0.762622
0.0596026	0.762735
0.0596026	0.762848
0.0596026	0.762961
0.0596026	0.763074
0.0596026	0.763188
0.0596026	0.763301
0.0596026	0.763414
0.0597974	0.763414
0.0597974	0.763527
0.0597974	0.76364
0.0597974	0.763754
0.0597974	0.763867
0.0597974	0.76398
0.0597974	0.764093
0.0597974	0.764206
0.0597974	0.76432
0.0597974	0.764433
0.0597974	0.764546
0.0599922	0.764546
0.0599922	0.764659
0.0599922	0.764772
0.0599922	0.764886
0.0599922	0.764999
0.0599922	0.765112
0.0599922	0.765225
0.060187	0.765225
0.060187	0.765338
0.060187	0.765452
0.060187	0.765565
0.060187	0.765678
0.060187	0.765791
0.060187	0.765904
0.060187	0.766018
0.060187	0.766131
0.0603818	0.766131
0.0603818	0.766244
0.0603818	0.766357
0.0603818	0.76647
0.0605765	0.76647
0.0605765	0.766584
0.0605765	0.766697
0.0605765	0.76681
0.0605765	0.766923
0.0605765	0.767036
0.0605765	0.76715
0.0605765	0.767263
0.0607713	0.767263
0.0607713	0.767376
0.0609661	0.767376
0.0609661	0.767489
0.0609661	0.767602
0.0611609	0.767602
0.0611609	0.767716
0.0611609	0.767829
0.0611609	0.767942
0.0611609	0.768055
0.0611609	0.768168
0.0611609	0.768282
0.0611609	0.768395
0.0611609	0.768508
0.0611609	0.768621
0.0611609	0.768734
0.0611609	0.768848
0.0611609	0.768961
0.0611609	0.769074
0.0611609	0.769187
0.0611609	0.7693
0.0611609	0.769414
0.0611609	0.769527
0.0611609	0.76964
0.0613557	0.76964
0.0615504	0.76964
0.0617452	0.76964
0.06194	0.76964
0.0621348	0.76964
0.0621348	0.769753
0.0621348	0.769866
0.0621348	0.76998
0.0621348	0.770093
0.0621348	0.770206
0.0621348	0.770319
0.0621348	0.770432
0.0621348	0.770546
0.0621348	0.770659
0.0621348	0.770772
0.0621348	0.770885
0.0621348	0.770998
0.0623296	0.770998
0.0625243	0.770998
0.0625243	0.771112
0.0625243	0.771225
0.0625243	0.771338
0.0625243	0.771451
0.0627191	0.771451
0.0627191	0.771564
0.0627191	0.771678
0.0629139	0.771678
0.0629139	0.771791
0.0629139	0.771904
0.0629139	0.772017
0.0631087	0.772017
0.0631087	0.77213
0.0631087	0.772244
0.0633035	0.772244
0.0633035	0.772357
0.0634982	0.772357
0.0634982	0.77247
0.063693	0.77247
0.063693	0.772583
0.0638878	0.772583
0.0638878	0.772696
0.0638878	0.77281
0.0638878	0.772923
0.0638878	0.773036
0.0640826	0.773036
0.0640826	0.773149
0.0642774	0.773149
0.0642774	0.773262
0.0642774	0.773376
0.0644721	0.773376
0.0644721	0.773489
0.0644721	0.773602
0.0644721	0.773715
0.0644721	0.773828
0.0644721	0.773942
0.0644721	0.774055
0.0644721	0.774168
0.0646669	0.774168
0.0646669	0.774281
0.0648617	0.774281
0.0650565	0.774281
0.0650565	0.774394
0.0650565	0.774508
0.0650565	0.774621
0.0650565	0.774734
0.0650565	0.774847
0.0650565	0.77496
0.0650565	0.775074
0.0650565	0.775187
0.0652513	0.775187
0.0652513	0.7753
0.0652513	0.775413
0.0652513	0.775526
0.0652513	0.77564
0.0652513	0.775753
0.0652513	0.775866
0.0652513	0.775979
0.0652513	0.776092
0.0652513	0.776206
0.0652513	0.776319
0.065446	0.776319
0.065446	0.776432
0.065446	0.776545
0.065446	0.776658
0.065446	0.776772
0.065446	0.776885
0.065446	0.776998
0.065446	0.777111
0.065446	0.777224
0.065446	0.777338
0.065446	0.777451
0.065446	0.777564
0.0656408	0.777564
0.0658356	0.777564
0.0658356	0.777677
0.0658356	0.77779
0.0658356	0.777904
0.0658356	0.778017
0.0658356	0.77813
0.0658356	0.778243
0.0658356	0.778356
0.0658356	0.77847
0.0658356	0.778583
0.0658356	0.778696
0.0658356	0.778809
0.0660304	0.778809
0.0660304	0.778922
0.0660304	0.779036
0.0660304	0.779149
0.0660304	0.779262
0.0660304	0.779375
0.0660304	0.779488
0.0660304	0.779602
0.0660304	0.779715
0.0660304	0.779828
0.0660304	0.779941
0.0662252	0.779941
0.0662252	0.780054
0.0662252	0.780168
0.0662252	0.780281
0.0662252	0.780394
0.0662252	0.780507
0.0662252	0.78062
0.0662252	0.780734
0.0664199	0.780734
0.0664199	0.780847
0.0664199	0.78096
0.0664199	0.781073
0.0664199	0.781186
0.0664199	0.7813
0.0664199	0.781413
0.0664199	0.781526
0.0664199	0.781639
0.0664199	0.781752
0.0664199	0.781866
0.0664199	0.781979
0.0664199	0.782092
0.0666147	0.782092
0.0666147	0.782205
0.0666147	0.782318
0.0666147	0.782432
0.0666147	0.782545
0.0666147	0.782658
0.0666147	0.782771
0.0668095	0.782771
0.0668095	0.782884
0.0668095	0.782998
0.0668095	0.783111
0.0668095	0.783224
0.0668095	0.783337
0.0668095	0.78345
0.0668095	0.783564
0.0668095	0.783677
0.0668095	0.78379
0.0668095	0.783903
0.0668095	0.784016
0.0668095	0.784129
0.0668095	0.784243
0.0668095	0.784356
0.0668095	0.784469
0.0668095	0.784582
0.0668095	0.784695
0.0668095	0.784809
0.0670043	0.784809
0.0670043	0.784922
0.0670043	0.785035
0.0670043	0.785148
0.0670043	0.785261
0.0670043	0.785375
0.0670043	0.785488
0.0670043	0.785601
0.0670043	0.785714
0.0670043	0.785827
0.0670043	0.785941
0.0670043	0.786054
0.0670043	0.786167
0.0671991	0.786167
0.0673938	0.786167
0.0673938	0.78628
0.0673938	0.786393
0.0673938	0.786507
0.0673938	0.78662
0.0675886	0.78662
0.0675886	0.786733
0.0677834	0.786733
0.0677834	0.786846
0.0677834	0.786959
0.0677834	0.787073
0.0677834	0.787186
0.0677834	0.787299
0.0677834	0.787412
0.0677834	0.787525
0.0677834	0.787639
0.0677834	0.787752
0.0679782	0.787752
0.0679782	0.787865
0.0679782	0.787978
0.0679782	0.788091
0.0679782	0.788205
0.0679782	0.788318
0.0679782	0.788431
0.0679782	0.788544
0.0679782	0.788657
0.0679782	0.788771
0.0679782	0.788884
0.0679782	0.788997
0.0679782	0.78911
0.0679782	0.789223
0.0679782	0.789337
0.0679782	0.78945
0.0679782	0.789563
0.0679782	0.789676
0.0679782	0.789789
0.0679782	0.789903
0.0679782	0.790016
0.0679782	0.790129
0.0679782	0.790242
0.0679782	0.790355
0.0679782	0.790469
0.0679782	0.790582
0.0679782	0.790695
0.0679782	0.790808
0.0679782	0.790921
0.0679782	0.791035
0.0679782	0.791148
0.0679782	0.791261
0.0679782	0.791374
0.0679782	0.791487
0.0679782	0.791601
0.0679782	0.791714
0.0679782	0.791827
0.0679782	0.79194
0.0679782	0.792053
0.0679782	0.792167
0.068173	0.792167
0.068173	0.79228
0.068173	0.792393
0.068173	0.792506
0.068173	0.792619
0.068173	0.792733
0.068173	0.792846
0.0683677	0.792846
0.0683677	0.792959
0.0683677	0.793072
0.0683677	0.793185
0.0683677	0.793299
0.0683677	0.793412
0.0683677	0.793525
0.0683677	0.793638
0.0685625	0.793638
0.0685625	0.793751
0.0685625	0.793865
0.0685625	0.793978
0.0685625	0.794091
0.0685625	0.794204
0.0687573	0.794204
0.0687573	0.794317
0.0687573	0.794431
0.0687573	0.794544
0.0689521	0.794544
0.0691469	0.794544
0.0691469	0.794657
0.0691469	0.79477
0.0691469	0.794883
0.0691469	0.794997
0.0691469	0.79511
0.0691469	0.795223
0.0691469	0.795336
0.0691469	0.795449
0.0691469	0.795563
0.0691469	0.795676
0.0691469	0.795789
0.0691469	0.795902
0.0693416	0.795902
0.0693416	0.796015
0.0693416	0.796129
0.0693416	0.796242
0.0693416	0.796355
0.0693416	0.796468
0.0693416	0.796581
0.0693416	0.796695
0.0693416	0.796808
0.0695364	0.796808
0.0695364	0.796921
0.0695364	0.797034
0.0695364	0.797147
0.0695364	0.797261
0.0697312	0.797261
0.0697312	0.797374
0.0697312	0.797487
0.0697312	0.7976
0.0697312	0.797713
0.0697312	0.797827
0.0697312	0.79794
0.0697312	0.798053
0.0697312	0.798166
0.0697312	0.798279
0.0697312	0.798393
0.069926	0.798393
0.069926	0.798506
0.0701208	0.798506
0.0701208	0.798619
0.0701208	0.798732
0.0701208	0.798845
0.0701208	0.798959
0.0701208	0.799072
0.0701208	0.799185
0.0701208	0.799298
0.0701208	0.799411
0.0701208	0.799525
0.0701208	0.799638
0.0701208	0.799751
0.0701208	0.799864
0.0701208	0.799977
0.0701208	0.800091
0.0701208	0.800204
0.0701208	0.800317
0.0701208	0.80043
0.0701208	0.800543
0.0701208	0.800657
0.0701208	0.80077
0.0701208	0.800883
0.0701208	0.800996
0.0701208	0.801109
0.0701208	0.801223
0.0701208	0.801336
0.0701208	0.801449
0.0701208	0.801562
0.0703155	0.801562
0.0705103	0.801562
0.0707051	0.801562
0.0707051	0.801675
0.0707051	0.801789
0.0707051	0.801902
0.0707051	0.802015
0.0707051	0.802128
0.0707051	0.802241
0.0707051	0.802355
0.0707051	0.802468
0.0707051	0.802581
0.0708999	0.802581
0.0710947	0.802581
0.0710947	0.802694
0.0710947	0.802807
0.0710947	0.802921
0.0710947	0.803034
0.0710947	0.803147
0.0710947	0.80326
0.0710947	0.803373
0.0710947	0.803487
0.0710947	0.8036
0.0710947	0.803713
0.0710947	0.803826
0.0710947	0.803939
0.0710947	0.804053
0.0710947	0.804166
0.0712894	0.804166
0.0712894	0.804279
0.0712894	0.804392
0.0712894	0.804505
0.0712894	0.804619
0.0712894	0.804732
0.0712894	0.804845
0.0712894	0.804958
0.0714842	0.804958
0.0714842	0.805071
0.071679	0.805071
0.071679	0.805185
0.071679	0.805298
0.0718738	0.805298
0.0718738	0.805411
0.0718738	0.805524
0.0718738	0.805637
0.0720686	0.805637
0.0720686	0.805751
0.0720686	0.805864
0.0720686	0.805977
0.0720686	0.80609
0.0720686	0.806203
0.0720686	0.806317
0.0720686	0.80643
0.0720686	0.806543
0.0720686	0.806656
0.0720686	0.806769
0.0720686	0.806882
0.0720686	0.806996
0.0720686	0.807109
0.0720686	0.807222
0.0720686	0.807335
0.0720686	0.807448
0.0720686	0.807562
0.0720686	0.807675
0.0722633	0.807675
0.0724581	0.807675
0.0724581	0.807788
0.0724581	0.807901
0.0724581	0.808014
0.0724581	0.808128
0.0724581	0.808241
0.0724581	0.808354
0.0724581	0.808467
0.0724581	0.80858
0.0724581	0.808694
0.0726529	0.808694
0.0728477	0.808694
0.0728477	0.808807
0.0728477	0.80892
0.0728477	0.809033
0.0728477	0.809146
0.0728477	0.80926
0.0728477	0.809373
0.0730425	0.809373
0.0730425	0.809486
0.0730425	0.809599
0.0730425	0.809712
0.0730425	0.809826
0.0730425	0.809939
0.0730425	0.810052
0.0730425	0.810165
0.0730425	0.810278
0.0732372	0.810278
0.073432	0.810278
0.073432	0.810392
0.073432	0.810505
0.0736268	0.810505
0.0736268	0.810618
0.0738216	0.810618
0.0738216	0.810731
0.0738216	0.810844
0.0738216	0.810958
0.0738216	0.811071
0.0738216	0.811184
0.0738216	0.811297
0.0738216	0.81141
0.0738216	0.811524
0.0738216	0.811637
0.0738216	0.81175
0.0738216	0.811863
0.0738216	0.811976
0.0738216	0.81209
0.0738216	0.812203
0.0738216	0.812316
0.0738216	0.812429
0.0738216	0.812542
0.0738216	0.812656
0.0738216	0.812769
0.0738216	0.812882
0.0740164	0.812882
0.0742111	0.812882
0.0742111	0.812995
0.0742111	0.813108
0.0742111	0.813222
0.0742111	0.813335
0.0742111	0.813448
0.0742111	0.813561
0.0742111	0.813674
0.0744059	0.813674
0.0744059	0.813788
0.0744059	0.813901
0.0744059	0.814014
0.0744059	0.814127
0.0744059	0.81424
0.0744059	0.814354
0.0744059	0.814467
0.0744059	0.81458
0.0744059	0.814693
0.0746007	0.814693
0.0746007	0.814806
0.0746007	0.81492
0.0746007	0.815033
0.0746007	0.815146
0.0746007	0.815259
0.0746007	0.815372
0.0746007	0.815486
0.0747955	0.815486
0.0747955	0.815599
0.0747955	0.815712
0.0747955	0.815825
0.0747955	0.815938
0.0747955	0.816052
0.0747955	0.816165
0.0747955	0.816278
0.0747955	0.816391
0.0747955	0.816504
0.0747955	0.816618
0.0749903	0.816618
0.0749903	0.816731
0.0749903	0.816844
0.0749903	0.816957
0.0749903	0.81707
0.0749903	0.817184
0.0749903	0.817297
0.0749903	0.81741
0.075185	0.81741
0.0753798	0.81741
0.0753798	0.817523
0.0753798	0.817636
0.0755746	0.817636
0.0755746	0.81775
0.0755746	0.817863
0.0757694	0.817863
0.0757694	0.817976
0.0757694	0.818089
0.0757694	0.818202
0.0757694	0.818316
0.0757694	0.818429
0.0757694	0.818542
0.0757694	0.818655
0.0757694	0.818768
0.0757694	0.818882
0.0757694	0.818995
0.0759642	0.818995
0.0761589	0.818995
0.0761589	0.819108
0.0761589	0.819221
0.0761589	0.819334
0.0761589	0.819448
0.0761589	0.819561
0.0761589	0.819674
0.0763537	0.819674
0.0763537	0.819787
0.0763537	0.8199
0.0763537	0.820014
0.0765485	0.820014
0.0765485	0.820127
0.0765485	0.82024
0.0767433	0.82024
0.0767433	0.820353
0.0767433	0.820466
0.0767433	0.82058
0.0767433	0.820693
0.0767433	0.820806
0.0767433	0.820919
0.0769381	0.820919
0.0769381	0.821032
0.0769381	0.821146
0.0771328	0.821146
0.0771328	0.821259
0.0771328	0.821372
0.0771328	0.821485
0.0771328	0.821598
0.0771328	0.821712
0.0771328	0.821825
0.0771328	0.821938
0.0771328	0.822051
0.0771328	0.822164
0.0771328	0.822278
0.0771328	0.822391
0.0771328	0.822504
0.0771328	0.822617
0.0771328	0.82273
0.0771328	0.822844
0.0773276	0.822844
0.0773276	0.822957
0.0773276	0.82307
0.0773276	0.823183
0.0775224	0.823183
0.0775224	0.823296
0.0775224	0.82341
0.0775224	0.823523
0.0775224	0.823636
0.0775224	0.823749
0.0775224	0.823862
0.0775224	0.823976
0.0775224	0.824089
0.0777172	0.824089
0.0777172	0.824202
0.077912	0.824202
0.077912	0.824315
0.077912	0.824428
0.077912	0.824542
0.077912	0.824655
0.077912	0.824768
0.0781067	0.824768
0.0781067	0.824881
0.0781067	0.824994
0.0781067	0.825108
0.0781067	0.825221
0.0783015	0.825221
0.0783015	0.825334
0.0784963	0.825334
0.0784963	0.825447
0.0784963	0.82556
0.0784963	0.825674
0.0784963	0.825787
0.0784963	0.8259
0.0784963	0.826013
0.0784963	0.826126
0.0784963	0.82624
0.0784963	0.826353
0.0784963	0.826466
0.0786911	0.826466
0.0788859	0.826466
0.0790806	0.826466
0.0790806	0.826579
0.0790806	0.826692
0.0792754	0.826692
0.0792754	0.826806
0.0792754	0.826919
0.0792754	0.827032
0.0794702	0.827032
0.0794702	0.827145
0.0794702	0.827258
0.0794702	0.827372
0.079665	0.827372
0.0798598	0.827372
0.0798598	0.827485
0.0800545	0.827485
0.0800545	0.827598
0.0800545	0.827711
0.0800545	0.827824
0.0800545	0.827938
0.0800545	0.828051
0.0800545	0.828164
0.0800545	0.828277
0.0800545	0.82839
0.0802493	0.82839
0.0802493	0.828504
0.0802493	0.828617
0.0802493	0.82873
0.0802493	0.828843
0.0802493	0.828956
0.0804441	0.828956
0.0804441	0.82907
0.0804441	0.829183
0.0804441	0.829296
0.0804441	0.829409
0.0804441	0.829522
0.0804441	0.829635
0.0804441	0.829749
0.0804441	0.829862
0.0804441	0.829975
0.0804441	0.830088
0.0804441	0.830201
0.0804441	0.830315
0.0804441	0.830428
0.0804441	0.830541
0.0804441	0.830654
0.0804441	0.830767
0.0804441	0.830881
0.0804441	0.830994
0.0804441	0.831107
0.0804441	0.83122
0.0804441	0.831333
0.0804441	0.831447
0.0804441	0.83156
0.0804441	0.831673
0.0804441	0.831786
0.0804441	0.831899
0.0804441	0.832013
0.0806389	0.832013
0.0806389	0.832126
0.0808337	0.832126
0.0808337	0.832239
0.0810284	0.832239
0.0810284	0.832352
0.0812232	0.832352
0.0812232	0.832465
0.0812232	0.832579
0.0812232	0.832692
0.0812232	0.832805
0.0812232	0.832918
0.081418	0.832918
0.0816128	0.832918
0.0816128	0.833031
0.0816128	0.833145
0.0816128	0.833258
0.0818076	0.833258
0.0818076	0.833371
0.0818076	0.833484
0.0818076	0.833597
0.0818076	0.833711
0.0818076	0.833824
0.0820023	0.833824
0.0820023	0.833937
[truncated: 6,180 more rows]

## Sheet: Fig4d
0.209149	0.215217	1		1	WT
0.100366	0.149694	1		2	PanIN R
0.00251913	0.204609	1		3	PanIN Y
-0.0640458	0.0547807	1		4	PanIN G
0.0198842	0.0672006	1		5	PDAC
-0.220442	-0.0407798	1
0.0429932	0.05942	1
-0.0362032	0.111611	1
-0.000442623	-0.00175086	1
0.487512	0.0684791	1
0.160992	0.0768143	1
0.312581	-0.043118	1
0.447589	0.0620417	1
0.587327	0.265161	1
0.0594012	0.0160693	1
-0.130927	0.10448	1
0.325532	-0.011246	1
0.193777	-0.129744	1
0.351324	0.174276	1
0.13975	0.218275	1
0.118738	-0.143562	1
0.0069246	0.125971	1
0.151824	0.0851648	1
-0.136527	0.0213739	1
-0.171252	-0.110883	1
-0.104325	-0.0594603	1
0.268437	0.227914	1
0.163166	0.0572799	1
0.200144	-0.0538285	1
0.17197	-0.183299	1
0.16691	0.233071	1
0.117958	-0.15067	1
0.319315	-0.145475	1
0.0843973	0.14091	1
-0.116591	0.023251	1
-0.154755	-0.0696707	1
-0.141802	-0.00670983	1
0.0610305	-0.106638	1
-0.079829	-0.138741	1
0.000754796	0.00951829	1
0.118298	-0.0957329	1
0.236866	0.191345	1
0.24031	0.120552	1
0.254815	-0.313033	1
0.296237	-0.28824	1
0.373677	-0.0592347	1
0.388013	0.272467	1
0.150191	0.120657	1
-0.18557	-0.156345	1
0.512433	0.204289	1
0.119215	0.177491	1
0.258292	-0.17439	1
0.290904	0.184359	1
0.051682	-0.0198312	1
0.127966	-0.0260249	1
0.411924	0.0580227	1
0.0576592	-0.208441	1
0.109471	-0.032936	1
-0.0376162	-0.0517695	1
0.197049	0.0239565	1
0.250802	0.0521771	1
0.676586	0.00866023	1
0.22272	-0.0436221	1
0.416007	0.135962	1
0.117811	-0.115733	1
0.0754483	0.139748	1
0.00636413	0.0415932	1
0.266365	0.00887309	1
0.375634	-0.294914	1
0.346858	-0.0932446	1
0.174273	0.288261	1
0.108708	-0.0942202	1
0.188477	-0.0103717	1
0.474899	0.329415	1
0.258343	-0.116567	1
0.335499	-0.0343602	1
0.177855	0.0243752	1
0.249073	0.123445	1
0.461031	-0.119719	1
0.0522944	0.101	1
-0.132801	-0.0255927	1
0.351901	-0.0720604	1
0.153501	-0.0579835	1
0.0474236	0.195798	1
0.384714	0.643376	1
0.298354	-0.105836	1
0.20537	-0.202908	1
-0.0869239	0.00616156	1
-0.0615236	0.152313	1
0.287981	0.0456261	1
0.415768	-0.0512267	1
0.213217	-0.156608	1
0.33857	0.202482	1
-0.154063	0.0739355	1
-0.105846	-0.196257	1
0.194977	-0.0956921	1
0.15796	0.232554	1
0.209318	0.186134	1
0.293864	-0.209637	1
-0.0134377	-0.0869274	1
-0.191112	-0.0694352	1
-0.0453328	0.0594104	1
-0.0708879	0.0961654	1
-0.110852	-0.0719129	1
0.230999	-0.0220589	1
-0.0883746	-0.00632572	1
0.312138	0.0622537	1
-0.111189	0.0157054	1
0.0289943	0.00482329	1
0.0712005	-0.239335	1
-0.129201	0.0821716	1
0.197947	0.256132	1
0.141844	-0.0902068	1
0.123061	0.0363114	1
-0.0420142	0.39676	1
-0.131078	-0.163458	1
0.469617	-0.0210311	1
0.23718	0.426528	1
0.386228	0.275236	1
0.638314	0.0414378	1
0.0459458	-0.0680198	1
0.573337	0.257829	1
-0.0766967	-0.0569881	1
0.193544	-0.0804747	1
0.261558	-0.00952619	1
0.258526	0.231612	1
0.570449	0.310813	1
0.414913	-0.298784	1
0.0382817	0.310367	1
0.407674	0.0341376	1
0.119792	0.230526	1
0.158601	-0.22898	1
0.167353	0.0548491	1
0.0275577	0.328481	1
-0.11275	-0.0498306	1
0.23659	-0.130489	1
0.318103	-0.132871	1
0.344516	-0.0602262	1
-0.149623	0.0131436	1
0.0928624	-0.066925	1
-0.111516	-0.0562112	1
0.00700304	0.0775852	1
-0.0978737	-0.125742	1
0.197819	0.01377	1
0.0913486	-0.0149573	1
0.145061	-0.114774	1
0.156473	0.000608793	1
0.0669082	-0.0548711	1
-0.07211	-0.0102723	1
0.00426308	-0.00469748	1
0.344036	0.15512	1
0.0374287	0.204351	1
0.290831	-0.0663001	1
-0.107538	-0.172762	1
0.210422	0.243392	1
0.0928207	0.0590403	1
-0.106114	0.085994	1
0.273145	0.0377821	1
-0.13589	-0.0403643	1
-0.0314681	-0.0926559	1
0.47745	0.0640658	1
0.177174	0.0382114	1
0.376734	0.14104	1
-0.133956	-0.111711	1
0.364442	0.0140437	1
0.739801	0.304924	1
0.450243	0.196797	1
0.181881	-0.214586	1
-0.0817815	-0.0560665	1
0.100472	-0.0888293	1
0.0273915	0.308197	1
0.23911	0.0448336	1
-0.0518343	0.0979441	1
0.0916526	-0.136545	1
0.16976	-0.0697295	1
0.126472	0.0292873	1
0.439018	0.0863133	1
0.487533	0.148379	1
0.0737535	0.0561732	1
-0.104793	-0.141054	1
0.0373955	-0.140499	1
0.0519136	0.0791849	1
-0.091417	0.307414	1
0.224976	-0.0529749	1
0.0565092	0.0974689	1
0.237369	0.0524279	1
-0.0525132	0.0779113	1
-0.0471342	0.00666582	1
-0.00396533	0.023416	1
-0.110094	-0.111729	1
0.0482173	0.135314	1
-0.132834	-0.0389584	1
-0.145703	-0.0848509	1
-0.229538	-0.0845638	1
-0.159089	-0.0261059	1
0.00851294	0.10321	1
0.0970175	-0.00220709	1
-0.129196	-0.0836765	1
0.197915	0.130679	1
-0.0498887	0.107206	1
0.281861	-0.0522094	1
0.32965	0.0654702	1
-0.0923806	0.0271771	1
-0.0519622	0.0552149	1
0.0477365	-0.0364131	1
-0.047569	-0.119448	1
-0.19429	-0.101924	1
-0.0859682	-0.093507	1
0.042716	-0.0932634	1
0.26576	0.0235431	1
0.00557345	0.301268	1
0.272107	0.0725808	1
0.0926455	0.17064	1
0.167829	0.184224	1
0.268242	0.0895688	1
-0.00463504	0.0657553	1
0.151188	0.329704	1
-0.116472	0.0191996	1
-0.0346863	-0.0781111	1
-0.0139564	-0.0901161	1
0.149728	-0.15624	1
-0.143842	-0.218508	1
0.0102579	-0.0389136	1
0.00150488	0.0477225	1
-0.140447	-0.159077	1
0.0950938	0.156245	1
-0.102827	9.13788e-05	1
0.200608	0.218285	1
0.0264245	0.092465	1
0.183279	-0.0882476	1
-0.0952199	0.0102334	1
-0.0694084	0.110392	1
0.263538	-0.381876	1
-0.123143	0.0932294	1
0.237974	-0.152146	1
0.0756059	-0.043811	1
-0.00424096	-0.0879061	1
-0.148858	-0.0553314	1
0.244465	-0.168173	1
-0.00652403	0.0612269	1
-0.0212577	0.0166647	1
-0.196511	-0.0408115	1
-0.0176311	0.0122719	1
0.167299	-0.13592	1
-0.0453736	0.0637836	1
0.0603713	-0.0904021	1
-0.168843	-0.0387725	1
-0.0707459	0.0350915	1
-0.176981	-0.0659108	1
0.0374557	0.0593062	1
-0.0944485	-0.05006	1
0.00646933	-0.0332984	1
0.332468	0.0514742	1
-0.204489	0.203164	1
0.197594	0.104265	1
0.392484	0.149322	1
0.124172	-0.114058	1
-0.199577	-0.0661826	1
-0.186674	-0.142364	1
-0.125788	-0.11569	1
0.0576235	0.0342133	1
-0.0664812	-0.0113064	1
-0.0701912	0.085719	1
-0.0085884	0.0104248	1
0.181663	-0.167248	1
-0.11227	-0.146473	1
0.116578	0.0643607	1
0.284878	0.0488017	1
-0.153215	0.0223251	1
-0.0381339	-0.133018	1
0.118826	-0.152905	1
-0.186671	-0.0232447	1
-0.183438	-0.0961832	1
0.059108	-0.0137393	1
0.230292	-0.0382479	1
-0.0217106	0.102446	1
-0.200958	-0.238532	1
-0.0172409	0.0816329	1
0.231371	0.142826	1
-0.022405	0.0997947	1
0.101729	0.0207962	1
-0.162494	-0.0471829	1
-0.177889	-0.163694	1
0.203889	0.162604	1
-0.0187065	0.0164906	1
0.331277	0.0892786	1
0.241385	-0.16991	1
-0.210134	-0.0695829	1
-0.166182	-0.0439046	1
-0.014418	-0.0595528	1
0.30839	-0.0229599	1
0.0332945	-0.02174	1
-0.14598	-0.152927	1
-0.0906533	0.0730673	1
-0.07358	-0.097028	1
0.261788	-0.296053	1
-0.0620859	0.0268322	1
0.580944	0.189331	1
-0.106428	-0.243873	1
0.0491689	-0.0981729	1
0.127557	0.110306	1
-0.0991261	0.0322587	1
0.072762	0.153041	1
-0.0460259	-0.0329346	1
0.148298	-0.224307	1
0.00127251	-0.134365	1
-0.100466	-0.0200681	1
0.0263757	-0.0969923	1
-0.161446	-0.027852	1
0.484506	-0.238355	1
0.0338944	-0.00216239	1
-0.267798	-0.0677673	1
0.0568685	-0.0639733	1
-0.188723	-0.0470423	1
0.107655	0.149044	1
-0.126287	0.00125151	1
0.213655	-0.0591263	1
-0.0041996	-0.204533	1
0.174966	0.113457	1
-0.0641852	-0.0358295	1
0.0261266	0.0448709	1
0.127308	0.00588889	1
0.00710003	-0.228652	1
-0.0821587	-0.197434	1
0.184653	0.290057	1
0.00222985	0.0477101	1
0.0956438	-0.242086	1
0.0286583	-0.0124769	1
-0.0647897	0.0161667	1
0.307168	-0.0186283	1
0.0788844	0.239801	1
0.107117	0.0211566	1
-0.126352	0.0372009	1
-0.059997	0.197255	1
0.0306135	-0.224904	1
0.136812	-0.0438117	1
-0.0036457	-0.085925	1
0.188886	-0.118158	1
0.270998	-0.121667	1
-0.0913537	-0.0142354	1
-0.197736	-0.127077	1
-0.142365	-0.00513188	1
-0.0929102	-0.0608182	1
-0.14799	-0.0397431	1
0.0438859	0.164709	1
-0.0914006	-0.0451576	1
0.0772082	0.0303707	1
-0.0728998	0.0603989	1
-0.19643	-0.108155	1
0.0571548	0.052369	1
-0.151191	0.0539491	1
0.0806595	-0.136007	1
0.406819	0.214993	1
-0.10396	0.024017	1
-0.167558	-0.0908284	1
0.0684639	-0.0666098	1
-0.0115645	0.122396	1
0.0248837	-0.0661474	1
-0.12089	-0.0577672	1
-0.0867006	-0.0746906	1
-0.0661418	0.00937118	1
0.326289	0.0504432	1
-0.109927	0.0651283	1
0.0595203	0.0117487	1
0.269928	0.0501163	1
-0.0786095	-0.0465079	1
-0.0413421	0.107619	1
-0.183024	-0.0465194	1
0.112628	-0.142809	1
0.199287	-0.240262	1
-0.0544941	-0.0232797	1
-0.0950593	-0.108124	1
0.00863984	0.0175644	1
-0.00521036	0.0459764	1
0.00787448	-0.0626624	1
-0.122754	-0.272116	1
-0.018382	-0.00279204	1
0.125801	-0.313948	1
0.204593	0.0645465	1
-0.0402557	0.0684152	1
0.148371	-0.0847062	1
-0.0536351	-0.0517068	1
-0.0595767	-0.10506	1
0.0872397	0.0789614	1
0.305295	0.144283	1
0.208076	-0.0908632	1
-0.00801761	-0.0913846	1
-0.0650832	0.102191	1
0.0212217	0.122279	1
0.173084	-0.23692	1
0.0251306	-0.00572055	1
-0.161957	-0.0520887	1
-0.00822994	0.199868	1
0.183369	0.177392	1
0.196287	-0.0716917	1
-0.13251	0.0241351	1
0.142653	-0.116348	1
-0.0330241	0.0222619	1
0.162109	0.117262	1
-0.11443	-0.0363923	1
-0.0765962	0.00803261	1
0.128521	-0.100104	1
0.15359	0.0482465	1
0.0574285	0.323731	1
0.0960269	0.194623	1
0.270283	0.206587	1
0.100309	-0.109601	1
-0.00371273	0.165505	1
-0.189427	0.00238435	1
0.198592	0.428286	1
-0.14158	-0.0603587	1
0.315392	-0.0413817	1
-0.029362	-0.17269	1
-0.0534226	-0.124306	1
0.223329	0.159812	1
0.0165183	0.209329	1
0.350789	0.0266866	1
-0.026599	0.016395	1
0.255222	-0.0892026	1
-0.0447853	0.0374343	1
0.156971	0.0770953	1
-0.0457963	-0.040187	1
0.294452	0.328826	1
0.173352	0.184832	1
0.620541	-0.0586662	1
0.118198	-0.00251904	1
-0.0651383	-0.136117	1
0.244988	0.166927	1
0.0883262	0.393429	1
-0.0765637	0.120833	1
0.0678612	-0.0294524	1
-0.0269564	0.151641	1
0.104915	0.0869358	1
0.0807358	0.166435	1
-0.107467	-0.00663567	1
-0.155769	-0.048226	1
0.167194	0.0135729	1
-0.0343795	-0.147469	1
0.00494915	0.19976	1
0.0832695	0.181916	1
-0.0711204	0.052471	1
0.154422	0.0653984	1
-0.0101444	-0.0756409	1
0.0428588	0.0393741	1
-0.0840393	-0.00521001	1
0.181713	0.0650934	1
-0.17842	-0.0699994	1
0.339717	0.0406366	1
0.304596	0.118177	1
0.0248588	-0.191903	1
0.186385	0.354169	1
0.0937471	-0.133754	1
0.11499	-0.143665	1
0.332593	0.0572231	1
-0.0857648	0.108508	1
0.103306	-0.0305552	1
0.359519	0.202462	1
-0.134448	0.023063	1
0.0543405	-0.00283578	1
-0.092683	0.0244266	1
-0.082359	-0.00320983	1
0.134963	-0.0944601	1
0.246097	0.00528505	1
0.0251478	0.00137444	1
-0.0214738	0.00431965	1
0.384754	0.230105	1
0.54623	0.131588	1
-0.309164	0.20815	1
-0.0814064	-0.042604	1
0.00380597	0.0887535	1
-0.111122	-0.137362	1
0.0589123	-0.0888674	1
0.133819	-0.124409	1
0.346715	-0.0909269	1
-0.159889	-0.241315	1
-0.173688	-0.0537459	1
-0.0456532	-0.128823	1
-0.0369236	-0.0240402	1
-0.111912	0.0889061	1
-0.258732	0.0896217	1
-0.00231138	-0.0382738	1
-0.186623	-0.0908426	1
-0.150356	0.0375292	1
-0.0433757	-0.0150258	1
0.0376358	0.195005	1
-0.135183	-0.0109598	1
0.34914	-0.145431	1
0.152556	-0.128966	1
0.0636313	-0.115367	1
0.0692217	0.0290957	1
-0.141218	0.0338656	1
0.43922	-0.266351	1
-0.118121	-0.0722755	1
-0.0142792	0.0489187	1
0.171508	-0.179784	1
0.2043	-0.0926113	1
0.105901	-0.177179	1
0.226669	-0.260721	1
-0.174419	0.0821575	1
-0.112055	-0.0131343	1
0.070448	0.282356	1
0.0288037	-0.109602	1
-0.105899	-0.179533	1
-0.179955	-0.00934701	1
0.275823	-0.0913127	1
0.0722036	-0.110897	1
0.114338	0.216207	1
-0.0696988	0.0482686	1
0.042871	-0.142728	1
-0.0403848	0.13038	1
0.0406645	-0.0870798	1
-0.236071	0.0767741	1
-0.013014	0.0206547	1
0.124647	-0.212819	1
-0.0476166	-0.0208237	1
0.338655	0.133587	1
0.0451935	-0.197064	1
0.245759	-0.138649	1
-0.0258504	0.0589051	1
-0.0372533	0.0535924	1
0.175485	-0.024667	1
0.0936985	-0.0662046	1
0.285919	0.0352221	1
-0.0409821	0.0654069	1
-0.160145	-0.258244	1
0.37928	-0.156612	1
-0.156832	-0.0978128	1
-0.152925	0.0660599	1
0.0558259	0.0393703	1
-0.0587286	-0.180175	1
-0.135839	0.0890287	1
0.0121769	0.0845574	1
0.0967158	-0.104297	1
-0.0663303	0.086123	1
0.0292757	0.15423	1
0.226372	-0.168898	1
0.127758	0.304521	1
0.006758	0.26864	1
0.131087	-0.0210905	1
0.0393746	-0.148683	1
-0.0350014	0.0608157	1
0.146147	-0.241685	1
-0.0343789	0.0448061	1
-0.0259587	-0.0754491	1
-0.130856	0.0633513	1
0.143297	0.150509	1
0.211206	-0.043484	1
-0.16057	-0.0962759	1
-0.0630147	-0.0750729	1
-0.0579828	0.0365311	1
0.00326301	-0.0650137	1
0.179637	-0.0933573	1
0.0574924	0.185458	1
-0.0167444	-0.186867	1
-0.076564	0.0446247	1
-0.154318	-0.0051233	1
-0.0458817	0.0811836	1
0.071732	0.297372	1
-0.172491	-0.226572	1
0.435821	-0.0112641	1
-0.0784596	-0.0606761	1
0.339058	0.163474	1
-0.134376	-0.0134713	1
0.332229	0.181567	1
-0.0692428	0.088817	1
-0.0319504	-0.0620763	1
0.0357883	0.0939463	1
-0.145845	-0.159673	1
-0.0754568	-0.0566642	1
-0.127925	0.0394823	1
-0.199097	-0.0502364	1
-0.043045	0.000850283	1
0.219251	-0.219072	1
-0.0457219	0.253308	1
0.0857387	0.237059	1
-0.192723	-0.0618916	1
0.0279062	0.179243	1
0.281752	0.0357802	1
-0.113491	-0.038631	1
-0.19466	-0.0471028	1
0.0347416	0.0456181	1
0.00701848	-0.0893589	1
0.143639	-0.216186	1
0.00660044	0.00934331	1
-0.191173	-0.130411	1
-0.0988272	-0.0348634	1
0.314556	-0.223014	1
-0.151188	0.0179483	1
-0.0998215	-0.108725	1
0.0532969	0.0999978	1
-0.0485733	-0.0715004	1
-0.137112	-0.117226	1
-0.135627	-0.0242082	1
-0.150399	-0.0417213	1
-0.0165597	0.106504	1
-0.0651629	-0.0255798	1
-0.133887	-0.050574	1
-0.079119	-0.0211673	1
-0.140463	0.18014	1
-0.187882	-0.0926625	1
-0.172573	-0.0434452	1
-0.0662034	0.031484	1
0.254804	-0.0758399	1
0.052734	-0.0327634	1
-0.195212	-0.0603896	1
0.187164	-0.035248	1
0.224571	0.0569803	1
0.14143	-0.0635277	1
0.274201	0.425255	1
0.104887	-0.126072	1
-0.183198	-0.0410856	1
0.200951	-0.201463	1
-0.130403	-0.0741001	1
-0.084632	0.026504	1
0.283127	-0.0751859	1
-0.127808	0.102976	1
0.078821	0.0101867	1
0.175556	0.11005	1
-0.107535	0.0306327	1
-0.22831	-0.053627	1
-0.0951809	-0.196087	1
-0.0972398	0.0345598	1
-0.12567	-0.0739144	1
-0.152895	-0.0658742	1
-0.11677	-0.0779338	1
-0.116124	-0.133472	1
-0.0654401	-0.0858058	1
-0.00118377	-0.0786254	1
0.133294	5.84789e-05	1
0.0936715	0.168334	1
-0.138589	-0.250922	1
-0.102505	0.0191934	1
0.0713485	0.0614337	1
0.0280575	-0.158102	1
0.298768	-0.0293589	1
-0.0635811	-0.00149377	1
0.135349	-0.0629666	1
0.59257	0.276515	1
-0.204599	-0.0911341	1
0.0326289	-0.136413	1
0.371583	0.147722	1
-0.0265114	0.108442	1
-0.0247575	-0.00867923	1
-0.162178	-0.14089	1
0.152114	-0.180631	1
-0.0795961	-0.109179	1
0.20824	0.0114222	1
-0.0910078	-0.194491	1
0.08919	-0.0666677	1
0.245393	0.121131	1
0.106369	-0.0594065	1
-0.119034	-0.144146	1
0.231144	-0.0430858	1
-0.161652	-0.113134	1
0.192154	-0.0408974	1
0.010429	-0.0489219	1
0.0852899	-0.0707425	1
0.0791787	-0.100993	1
0.200542	-0.102646	1
-0.0218274	0.0712569	1
-0.195358	-0.054826	1
-0.16468	0.145217	1
0.0250386	0.0699945	1
0.0365953	-0.107381	1
-0.0179551	0.049925	1
0.364133	-0.00738056	1
-0.0226374	0.162198	1
-0.0128021	0.201234	1
0.163443	0.355821	1
-0.016373	-0.147703	1
0.34714	-0.0619373	1
-0.0777325	0.0619564	1
0.26009	-0.0580445	1
0.238345	0.219541	1
-0.053963	-0.0737842	1
0.0594781	-0.166671	1
0.309985	0.174841	1
0.144625	0.00815643	1
0.18898	0.103085	1
0.242054	0.0803588	1
0.427126	-0.0798211	1
-0.0797922	-0.0536095	1
0.0720233	-0.126485	1
-0.103533	-0.0428463	1
0.110339	-0.0708309	1
-0.0360285	-0.0206944	1
0.0318996	0.135596	1
0.0666814	-0.0111393	1
0.169658	0.144445	1
0.106483	-0.094766	1
-0.0592709	-0.0315412	1
-0.00301014	0.0776587	1
0.209175	-0.160231	1
-0.16089	0.205358	1
0.109622	-0.202575	1
0.0169578	0.125572	1
0.164607	-0.168203	1
0.071305	0.0505512	1
0.40415	-0.133393	1
0.164558	0.186488	1
0.519302	0.299714	1
0.135575	0.0234602	1
0.68385	0.335956	1
-0.0933428	-0.101083	1
-0.158559	-0.0277796	1
-0.0318896	0.0677862	1
0.0054582	-0.149028	1
0.0678686	-0.0967747	1
0.019816	0.291288	1
-0.211872	-0.0362758	1
0.0858937	-0.0906319	1
-0.136427	0.00746701	1
-0.140771	-0.0493669	1
0.4368	0.552204	1
0.217092	-0.236303	1
-0.0648425	-0.00124323	1
0.0253933	-0.122963	1
0.210705	0.291546	1
-0.234178	0.0841512	1
-0.160144	-0.0930339	1
0.00654668	0.0578201	1
-0.104569	-0.138711	1
0.0482064	0.160591	1
0.122417	-0.193847	1
0.22851	0.118035	1
-0.134514	0.00413209	1
0.0784402	0.210719	1
0.185827	-0.0646414	1
0.121201	0.141863	1
-0.0299929	0.0720151	1
-0.124385	-0.109449	1
0.180617	0.116441	1
-0.149399	0.0678443	1
-0.0706398	0.128068	1
-0.113526	0.0360647	1
-0.142479	-0.0670186	1
0.0460076	0.0301216	1
0.171993	0.114917	1
0.0304031	0.102766	1
-0.061676	-0.0312212	1
0.363879	0.0189505	1
0.526829	0.0851447	1
0.0290276	0.00832138	1
-0.0092763	-0.150467	1
0.326424	-0.129817	1
0.269447	0.0478196	1
0.104548	0.0449475	1
-0.0309479	-0.0869539	1
0.288784	0.144459	1
0.0886736	-0.154907	1
-0.0663368	-0.00711301	1
0.0980765	0.292132	1
0.123841	-0.0597576	1
0.035926	0.109957	1
-0.0345663	-0.193696	1
-0.101684	-0.0441907	1
0.128802	0.0872754	1
0.231931	0.285058	1
-0.0306502	-0.115778	1
-0.125936	-0.109332	1
-0.0792659	0.151164	1
0.424122	0.191761	1
-0.0641098	-0.049284	1
0.127411	-0.180259	1
-0.139048	-0.0764533	1
-0.0884279	0.0362105	1
0.208054	-0.298853	1
-0.0975903	0.0652167	1
0.0374778	0.10932	1
0.00685747	-0.0127557	1
0.101951	-0.223072	1
0.0640839	0.15024	1
0.306042	-0.087826	1
-0.0771069	0.0800911	1
-0.196027	-0.108892	1
0.176731	-0.0871248	1
0.598531	0.238539	1
-0.149949	-0.0491882	1
0.00689702	0.160624	1
0.393569	-0.0198667	1
-0.0868816	-0.138729	1
0.347549	0.1357	1
0.0515966	-0.0686572	1
-0.112629	0.0315145	1
0.165964	-0.0546627	1
0.33488	0.090712	1
0.0229118	-0.00817436	1
0.0418286	0.23133	1
-0.015772	-0.126263	1
-0.110728	-0.0142908	1
0.00482852	-0.000169306	1
-0.00431194	0.106717	1
0.126363	0.0578566	1
0.238731	-0.107315	1
0.174199	-0.0120823	1
0.00635569	-0.0331069	1
0.0923535	-0.0706776	1
0.0041061	0.118851	1
0.0950297	-0.0270245	1
0.363428	0.07499	1
-0.183731	-0.0809824	1
-0.170888	-0.0873488	1
-0.0228106	-0.0201329	1
-0.0624887	0.0159355	1
-0.00879711	0.126758	1
-0.0365631	0.012967	1
-0.0917768	-0.00638096	1
-0.124626	-0.0852119	1
0.0155447	0.179405	1
-0.0160208	-0.0326391	1
-0.1074	-0.154078	1
-0.0981911	-0.0888358	1
-0.117743	-0.0330937	1
-0.232848	-0.167034	1
0.341171	-0.0216742	1
0.0635159	0.198103	1
-0.123734	0.00180615	1
0.215988	-0.0572605	1
-0.193889	0.00250458	1
-0.0117936	-0.00532386	1
0.0503525	0.00385794	1
0.29623	0.28264	1
-0.118672	0.0123188	1
0.499804	0.123493	1
0.0656095	0.194636	1
0.221826	-0.320252	1
-0.018725	0.124775	1
0.332788	0.152663	1
0.54718	0.130563	1
0.103938	-0.0330475	1
0.0178962	0.266456	1
0.0617003	0.154093	1
0.176799	-0.0657785	1
0.256217	0.0217178	1
0.142876	-0.186939	1
0.310716	0.271688	1
0.154597	-0.124839	1
0.020669	0.367393	1
-0.0983204	0.0420093	1
0.0282455	0.161436	1
0.500622	0.0261277	1
-0.126471	0.0392562	1
-0.107692	-0.228527	1
-0.187271	-0.0576938	1
-0.0399498	-3.97818e-05	1
0.0798126	0.131467	1
-0.0523591	0.0206706	1
0.119815	0.256917	1
0.631904	0.377684	1
0.141546	0.0677732	1
0.175921	0.0829931	1
0.128658	0.148892	1
0.375047	-0.0110456	1
0.239846	0.00289702	1
-0.011455	0.0454474	1
0.0711275	0.149028	1
-0.0108873	0.0261488	1
0.0195214	-0.163572	1
0.07737	-0.0252226	1
-0.0275762	-0.0460881	1
0.162163	-0.0751264	1
-0.123894	0.0607364	1
0.137506	-0.0788163	1
-0.0992059	-0.206068	1
0.42422	0.168536	1
0.0505797	-0.0694306	1
-0.0107778	0.05512	1
0.0270095	0.164302	1
-0.137615	0.00419072	1
-0.207024	-0.119249	1
0.0147276	-0.069119	1
0.0307512	-0.21553	1
-0.126029	-0.0142146	1
0.162647	-0.0474371	1
0.0778132	0.0923782	1
-0.0761037	0.117401	1
0.0381218	-0.0584604	1
-0.150395	-0.102212	1
-0.208495	0.00977208	1
-0.00344393	0.265794	1
0.191802	0.170674	1
0.287124	0.00385762	1
-0.0112578	-0.0742548	1
-0.236031	-0.0997415	1
0.57728	0.0134549	1
0.559563	0.00351845	1
-0.102326	0.0357598	1
0.153357	-0.0204152	1
0.210498	-0.253009	1
0.165968	0.136013	1
-0.0506667	0.0243332	1
-0.113009	0.0713888	1
0.00566057	0.059703	1
0.377641	-0.0994178	1
0.0492812	0.118809	1
-0.0270411	-0.0751172	1
0.394676	-0.039443	1
-0.0422198	0.093958	1
-0.068718	-0.0356866	1
0.0667	-0.243105	1
-0.157551	0.148661	1
0.168375	0.085977	1
0.215858	0.0527964	1
0.259144	-0.0243622	1
0.537589	0.0565847	1
-0.0793742	0.0547857	1
-0.119071	-0.0338353	1
-0.172628	0.0246206	1
-0.104842	-0.00911339	1
-0.100218	0.0734141	1
-0.180143	-0.144749	1
-0.159	-0.162287	1
-0.0811745	-0.0705167	1
-0.133302	-0.104368	1
-0.140184	-0.04304	1
-0.135945	-0.0692119	1
-0.143558	0.00984356	1
0.0158314	-0.143194	1
-0.0841305	-0.15169	1
0.117003	-0.0996839	1
-0.140139	-0.0237526	1
0.422152	-0.0867629	1
-0.112497	-0.0437298	1
0.185195	0.153624	1
0.0462023	-0.0263762	1
-0.0980204	-0.0549977	1
-0.129968	-0.119928	1
0.059003	0.167008	1
0.160233	-0.0532383	1
-0.0864005	-0.0975793	1
0.0989288	-0.207148	1
-0.143039	-0.0643222	1
-0.0499875	-0.0632006	1
0.141307	-0.0749298	1
0.0938455	-0.0263228	1
0.194039	0.0466912	1
0.242432	0.0312212	1
0.198766	-0.0344654	1
0.170698	0.000324141	1
-0.0766988	-0.0500001	1
-0.173006	-0.0762989	1
0.340871	0.0754957	1
-0.161473	-0.0271925	1
-0.22906	-0.0759773	1
-0.176712	-0.082287	1
0.246662	-0.0125159	1
-0.103405	0.00274562	1
0.174042	-0.196712	1
-0.11342	-0.131881	1
-0.0113615	-0.0613603	1
-0.0136457	0.0233857	1
-0.167176	0.171089	1
-0.148792	0.065341	1
-0.0186434	0.0052929	1
-0.168345	-0.0797656	1
0.0153621	9.84388e-05	1
-0.118171	0.129258	1
-0.0860768	-0.0196048	1
-0.0634468	0.0429336	1
-0.210787	-0.0972419	1
-0.107768	-0.156691	1
-0.121983	-0.102318	1
0.11237	-0.020808	1
0.023457	-0.0897685	1
0.0512662	-0.108325	1
0.00557813	-0.160915	1
0.0484486	-0.101337	1
-0.0810362	0.0839889	1
0.161648	0.209853	1
0.133229	-0.0455645	1
-0.196331	-0.107051	1
-0.0736735	0.0823861	1
-0.0454821	0.0649075	1
-0.0570418	-0.0119441	1
-0.0538958	-0.0576185	1
-0.238851	-0.0866698	1
0.101437	-0.088529	1
-0.0505701	-0.0819774	1
-0.0577236	-0.0312754	1
-0.0223051	0.091396	1
-0.0531521	-0.0712962	1
-0.190972	-0.0771439	1
0.017381	0.0103961	1
-0.240991	-0.0307678	1
0.00514021	0.220246	1
-0.126831	-0.0999743	1
-0.224087	-0.0528966	1
0.342564	0.327473	1
0.00266654	-0.138869	1
-0.0371727	-0.042638	1
-0.0697602	0.0503094	1
0.289952	0.130092	1
-0.0611382	-0.166817	1
0.172128	0.323558	1
-0.0752924	-0.0801979	1
0.0696528	-0.0476274	1
-0.0479588	-0.0256672	1
-0.11058	-0.0501615	1
0.0284875	-0.242747	1
-0.117707	-0.0555992	1
-0.0371562	0.0909978	1
-0.155835	-0.0579142	1
0.0974577	0.0101366	1
-0.174535	-0.0771661	1
-0.165555	-0.021662	1
0.0353717	0.185854	1
-0.18252	0.0044171	1
0.0105427	0.112003	1
0.10331	0.111062	1
0.106479	0.226558	1
0.0634572	0.0855156	1
0.171889	-0.149947	1
0.1955	0.1119	1
-0.124828	-0.0225229	1
0.010563	0.0573743	1
-0.195765	-0.0658064	1
-0.152358	-0.120681	1
0.0638959	-0.054201	1
0.0991293	-0.14077	1
0.269838	0.00991489	1
0.435678	0.158635	1
0.317289	-0.0755981	1
-0.121175	-0.0360201	1
-0.139152	0.018562	1
0.00151143	0.0612721	1
-0.130379	-0.139671	1
-0.0195307	-0.0108079	1
-0.112789	-0.0891436	1
-0.0303323	-0.0156143	1
-0.130529	-0.130618	1
0.373395	-0.227099	1
0.0122071	-0.0249382	1
-0.0323341	0.224364	1
-0.0791789	-0.0341951	1
-0.136632	-0.000434262	1
0.184179	0.0237052	1
-0.0129355	-0.137946	1
-0.213805	-0.0581526	1
0.0181353	-0.13723	1
0.0865354	0.00556371	1
-0.207847	-0.179055	1
-0.0689163	-0.103342	1
-0.0748203	0.102903	1
0.162066	-0.0366812	1
0.107979	0.302722	1
-0.0575189	-0.0760618	1
0.171874	-0.142489	1
-0.132045	-0.0391251	1
0.0336359	-0.131912	1
-0.0846057	-0.0680205	1
0.254732	-0.0630265	1
-0.181332	-0.160935	1
-0.123412	0.0068266	1
-0.141301	0.0545505	1
0.0585839	-0.0558667	1
-0.0828943	0.189231	1
-0.244394	-0.0956628	1
-0.0670435	-0.0616841	1
-0.0842777	-0.0818241	1
-0.0189884	-0.0420106	1
-0.208951	-0.0950329	1
-0.117861	-0.020925	1
-0.212457	-0.00645037	1
0.00915649	0.139879	1
-0.191148	-0.0347282	1
-0.0162543	-0.183123	1
-0.182457	-0.117776	1
-0.0192829	0.0973717	1
0.18296	0.138767	1
-0.0974751	-0.147067	1
-0.0778352	0.100206	1
0.195393	-0.0567418	1
-0.0254559	0.0537036	1
-0.156945	-0.0370945	1
0.128677	0.120519	1
0.208956	0.110819	1
-0.00049816	0.164188	1
0.128557	0.0652678	1
0.21367	-0.0732319	1
0.115733	-0.147345	1
-0.142332	-0.234679	1
0.260758	0.167398	1
-0.066115	0.0524706	1
-0.0786759	-0.208004	1
0.292701	0.37214	1
0.0293698	0.0437085	1
-0.134885	-0.010605	1
-0.155245	0.00863743	1
0.0526888	0.191858	1
0.126227	0.10068	1
0.02963	0.0174252	1
0.0348098	0.039259	1
-0.109118	0.0172282	1
0.101321	0.214215	1
-0.105307	0.120829	1
0.306764	-0.0364291	1
-0.201958	-0.163724	1
0.0796286	0.0809267	1
-0.0655787	0.0515779	1
0.104198	0.110823	1
0.11262	-0.0800485	1
0.164325	-0.0144708	1
0.152825	0.0995011	1
0.0833535	-0.347244	2
-0.00839466	-0.0122843	2
0.0404064	-0.123831	2
-0.16915	-0.0922633	2
-0.114363	-0.231071	2
-0.0989749	-0.166156	2
-0.155322	-0.144714	2
-0.310921	-0.213936	2
-0.199009	-0.0919765	2
-0.111592	-0.260688	2
0.47743	-0.173278	2
-0.160662	-0.196596	2
-0.145581	-0.130626	2
0.0407053	-0.354514	2
-0.14458	-0.416718	2
-0.0255457	-0.349359	2
0.290377	-0.677048	2
-0.21704	-0.0908342	2
0.0773524	-0.224212	2
-0.179986	-0.123227	2
-0.0813953	-0.179366	2
0.0653412	-0.483548	2
-0.0448852	-0.219388	2
-0.284104	-0.0547401	2
-0.164594	-0.0173214	3
-0.0685616	-0.290556	3
-0.0969994	-0.264825	3
0.203101	-0.321669	3
-0.0191352	-0.216166	3
-0.208572	-0.229669	3
-0.0423409	-0.0693092	3
-0.0855086	-0.288305	3
-0.146504	-0.118387	3
-0.0476986	-0.318565	3
-0.121234	-0.321506	3
0.114485	-0.379729	3
0.149543	-0.183221	3
0.00185652	-0.281324	3
-0.253478	-0.0294173	3
-0.0292414	-0.253903	3
-0.28433	-0.156485	3
-0.144468	-0.169602	3
-0.0155224	-0.260006	3
-0.18593	-0.168011	3
-0.132495	-0.120595	3
-0.0458176	-0.476724	3
-0.171382	-0.187634	3
-0.0548064	-0.211393	3
0.111087	-0.173336	3
-0.0229392	-0.204837	3
-0.0824657	-0.675674	3
-0.022872	-0.202993	3
-0.188047	-0.0410083	3
-0.0975271	-0.256475	3
-0.0659919	-0.0923121	3
0.168607	-0.460838	3
-0.0903371	-0.440142	3
-0.286549	-0.0582815	3
0.0398351	-0.473209	3
-0.196427	-0.0623154	3
-0.134024	-0.274254	3
-0.20885	-0.194453	3
0.138326	-0.317211	3
0.0231669	-0.0549415	3
-0.269946	-0.454139	3
0.350025	-0.443484	3
-0.0394288	-0.313747	3
-0.0369141	-0.135321	3
0.295306	-0.517073	3
-0.0326518	-0.15797	3
0.0175914	-0.258544	3
0.22099	-0.21011	3
-0.0593996	-0.293723	3
0.0105747	-0.17685	3
-0.204248	-0.560425	3
-0.0732171	-0.317019	3
-0.295323	-0.148358	3
-0.246903	-0.267837	3
-0.0791696	-0.293053	3
-0.277942	-0.226673	3
-0.0114414	-0.36699	3
-0.0635717	0.0106042	3
-0.170442	-0.237046	3
-0.170759	-0.381713	3
-0.0180587	-0.333494	4
-0.26707	-0.332902	4
0.0091601	-0.582221	4
-0.139848	-0.0713789	4
-0.0204867	-0.161707	4
-0.13593	-0.365929	4
-0.188056	-0.25645	4
-0.296805	-0.140158	4
-0.0362205	-0.297145	4
-0.143684	-0.152532	4
-0.157013	-0.23025	4
-0.185621	-0.126901	4
-0.108653	-0.122483	4
-0.113033	-0.437584	4
-0.103034	-0.181591	4
-0.0866739	-0.193273	4
0.000930952	-0.0785698	4
0.0461668	-0.0540161	4
-0.0995793	-0.232513	4
0.0162522	0.0147341	4
-0.184668	-0.398617	4
-0.115705	-0.176479	4
0.0647867	-0.172502	4
0.172023	-0.28263	4
-0.277114	-0.133681	4
-0.0135056	-0.156896	4
-0.298188	-0.0781842	4
-0.131524	-0.0372026	4
-0.182093	-0.114551	4
0.0166361	-0.180789	4
-0.213576	-0.135348	4
-0.12342	-0.0672725	4
-0.137992	-0.13351	4
-0.0243668	-0.585449	4
0.174576	-0.127874	4
-0.334159	-0.356857	4
-0.0571898	-0.31184	4
0.415445	-0.638479	4
-0.189623	-0.0793908	4
-0.129866	-0.114378	4
-0.0625613	-0.259171	4
-0.0987806	-0.252486	4
-0.192638	-0.172261	4
-0.118353	-0.0306732	4
-0.0495808	-0.0818424	4
0.0277671	-0.116052	4
0.00331713	-0.267004	4
-0.106464	-0.233378	4
-0.134828	-0.242837	4
-0.105066	-0.363278	4
-0.120393	-0.19854	4
-0.129164	-0.0204799	4
-0.0972588	-0.317999	4
0.104095	-0.111127	4
-0.196029	-0.0881393	4
-0.00512764	-0.160175	4
-0.112715	-0.245588	4
-0.110136	-0.338527	4
-0.238115	-0.105728	4
-0.0210533	-0.495415	4
-0.0752822	-0.371449	4
0.054354	-0.221418	4
0.0487938	-0.193916	4
-0.0794826	-0.337552	4
-0.147811	0.075029	4
-0.11387	-0.0550313	4
-0.0758964	-0.0992277	4
0.0216275	-0.233646	4
-0.219634	-0.355914	4
-0.109443	-0.281548	4
0.0794932	-0.324908	4
0.106996	-0.0189602	4
0.138219	-0.363271	4
0.193504	-0.288451	4
0.0693191	-0.736842	4
0.0578815	-0.40636	4
0.00049479	-0.294912	4
-0.0953075	-0.312603	4
-0.0967847	-0.236034	4
-0.141043	-0.443281	4
0.00886049	-0.0873118	4
0.0293921	-0.435508	4
0.133044	-0.366131	4
-0.255614	-0.0731619	4
-0.12418	-0.249065	4
-0.091077	-0.403433	4
0.0100447	-0.253102	4
0.0997942	-0.35423	4
0.129658	-0.727599	4
-0.146261	-0.223588	4
0.300288	-0.313462	4
-0.161476	-0.067339	4
0.295047	-0.539594	4
0.0489492	-0.0958584	4
-0.131054	-0.0921839	4
-0.237848	-0.115692	4
-0.0291286	-0.207791	4
0.0392075	-0.4205	4
0.218422	-0.560663	4
-0.0852169	-0.287151	4
-0.125367	-0.137972	4
-0.158168	-0.0705029	4
-0.191747	-0.0149442	4
0.0721391	-0.43278	4
-0.211708	-0.452103	4
-0.160121	-0.175439	4
0.0711437	-0.272726	4
-0.214642	-0.0960133	5
-0.0228594	0.0953817	5
-0.128373	-0.00355223	5
-0.218452	0.352118	5
-0.389075	0.486848	5
-0.0922309	0.0830394	5
-0.128913	0.0520363	5
-0.0473013	0.249427	5
-0.243748	0.0956195	5
-0.358904	0.167446	5
-0.434049	0.415228	5
0.0581944	0.572375	5
-0.123395	0.163713	5
-0.225211	0.52108	5
-0.131095	0.29777	5
0.021883	0.422016	5
0.1153	0.587323	5
0.00780836	0.897814	5
0.0462188	0.350086	5
-0.00973829	0.378249	5
-0.193496	0.578753	5
-0.0168291	0.746431	5
-0.140096	0.0621134	5
-0.200761	0.350422	5
-0.152118	0.00041924	5
0.0248615	0.200394	5
-0.0670967	0.134542	5
-0.159957	0.550147	5
-0.293755	0.283945	5
-0.267621	0.240915	5
-0.305449	0.134064	5
-0.290163	0.417493	5
-0.282513	0.485782	5
-0.130038	0.41595	5
-0.157569	0.382889	5
-0.205035	0.0122282	5
-0.171298	0.433178	5
-0.0288527	0.25684	5
-0.165622	0.286277	5
-0.156613	0.473218	5
-0.125857	-0.0660871	5
-0.139674	-0.087754	5
-0.368104	0.583298	5
-0.144048	0.00574303	5
-0.555551	0.498561	5
-0.108591	-0.0355964	5
-0.131476	0.154176	5
0.000173192	0.00397935	5
-0.075366	0.116317	5
-0.16247	0.029782	5
0.18449	0.0642141	5
-0.00973115	0.321059	5
-0.194902	0.0562909	5
-0.16892	0.186386	5
-0.339742	0.278369	5
-0.315404	-0.0339026	5
-0.290924	-0.0110011	5
0.0308838	0.427548	5
-0.109788	0.48977	5
-0.0673937	0.188776	5
-0.201851	0.286076	5
-0.208267	0.163371	5
-0.277359	0.591335	5
-0.106501	0.103892	5
-0.275393	-0.0326277	5
-0.172166	0.0619158	5
-0.191783	0.405351	5
-0.364889	0.193771	5
-0.239693	0.114559	5
-0.185603	0.442589	5
-0.2099	-0.0656055	5
-0.173717	0.18245	5
-0.0796831	0.0205079	5
-0.0873619	0.0128464	5
-0.159653	0.362948	5
-0.407983	0.363741	5
-0.121199	0.583651	5
-0.206385	0.241042	5
-0.292157	0.296988	5
-0.296747	-0.00126432	5
-0.248636	0.183413	5
-0.230935	0.431683	5
0.00563093	0.519312	5
-0.228182	0.202691	5
-0.105448	0.0858709	5
-0.247222	0.552656	5
-0.240591	0.0200142	5
-0.182925	-0.0132018	5
-0.314497	0.255847	5
-0.187708	0.543074	5
-0.0240462	0.0612412	5
-0.101959	-0.0323312	5
-0.116452	-0.0568458	5
-0.163101	0.271617	5
-0.0606106	-0.0525855	5
-0.200631	0.00336409	5
-0.332136	0.264642	5
-0.224157	0.0627054	5
-0.34996	0.135347	5
-0.214476	0.436412	5
-0.313254	0.216652	5
-0.474023	0.0307033	5
-0.162831	0.0863509	5
-0.207771	-0.00965313	5
-0.158913	0.227232	5
-0.0617767	-0.0746038	5
-0.14824	0.279246	5
0.103579	0.43562	5
-0.373074	0.0570986	5
-0.115063	0.66388	5
-0.156788	-0.0222753	5
-0.313944	-0.116618	5
-0.229214	0.313698	5
-0.17382	-0.00775265	5
-0.0963258	0.132801	5
-0.201177	0.0553971	5
-0.260304	0.258463	5
0.0382416	0.12429	5
0.00469922	0.351987	5
-0.112607	-0.0709733	5
-0.168581	0.207294	5
-0.109979	0.280665	5
-0.189916	0.173255	5
-0.0425204	0.247537	5
-0.15096	0.0506598	5
-0.117548	-0.0060481	5
0.0809711	0.231925	5
-0.193814	0.00196472	5
0.0684616	0.147505	5
-0.0954146	0.23151	5
-0.195312	-0.0141458	5
-0.206326	-0.0684978	5
-0.0923063	-0.0199451	5
-0.246372	0.143634	5
-0.172464	-0.0826763	5
0.121038	0.0421487	5
-0.266152	0.0384784	5
0.0162018	0.0418047	5
-0.140504	-0.0508672	5
-0.238637	0.071116	5
-0.195881	0.246758	5
-0.233175	0.565286	5
-0.202596	0.080286	5
-0.162001	0.209771	5
-0.280645	0.293709	5
-0.130855	0.137824	5
-0.0825095	0.0705905	5
-0.119579	0.0299485	5
-0.0669947	0.191236	5
-0.202083	-0.0128757	5
-0.337902	-0.0250831	5
-0.141498	0.151311	5
-0.154308	0.00551483	5
-0.0569148	0.0666547	5
-0.130308	0.0332577	5
-0.419229	-0.00315981	5
-0.224177	0.221034	5
-0.214679	-0.0772292	5
-0.181798	0.066137	5
-0.0945461	0.0324691	5
-0.335249	0.134763	5
-0.216258	0.394005	5
-0.141962	0.189641	5
-0.188066	0.296342	5
-0.119671	0.443411	5
-0.101221	-0.0700336	5
-0.0382958	-0.101821	5
-0.343576	-0.0198101	5
-0.24362	-0.05846	5
-0.218339	0.0143642	5
-0.0851374	0.367562	5
-0.211989	-0.0361554	5
-0.296433	0.26091	5
-0.32547	0.191009	5
0.0613665	0.0151636	5
-0.165682	0.0306861	5
-0.158367	0.00755191	5
-0.352941	0.129701	5
0.025536	0.0820203	5
-0.273628	0.342778	5
-0.209532	-0.0739925	5
-0.170937	0.26662	5
-0.164958	0.0685744	5
-0.0861673	0.0315233	5
-0.138992	0.111402	5
-0.271271	0.08309	5
-0.261901	0.0463769	5
-0.0911545	0.0645596	5
-0.209317	0.141298	5
-0.104578	0.0618231	5
0.058741	0.365888	5
-0.0991074	0.0568045	5
-0.127392	-0.014665	5
-0.264859	-0.059284	5
-0.211141	0.0112425	5
-0.278404	0.0826289	5
-0.170528	0.0104714	5
-0.208475	0.0699843	5
-0.184255	0.301371	5
-0.173227	0.228258	5
-0.0648401	-0.0671256	5
-0.434516	0.264765	5
-0.153652	0.0310034	5
-0.201317	0.00169774	5
0.0108445	0.0432413	5
-0.180629	-0.0211311	5
-0.104934	0.00742959	5
-0.408887	0.342458	5
-0.257618	0.337562	5
-0.165746	0.056091	5
-0.238267	0.261136	5
-0.20391	0.570329	5
-0.0947026	0.315524	5
-0.195069	0.0475325	5
-0.0932302	-0.0908591	5
-0.179493	0.189553	5
-0.179969	-0.10607	5
-0.224684	0.175724	5
-0.31012	0.241165	5
-0.140176	0.360749	5
0.0467837	0.102689	5
-0.12353	-0.0139792	5
-0.202871	0.212265	5
0.0843424	0.0913615	5
-0.0738979	0.000677853	5
-0.25878	0.473481	5
-0.161841	-0.0706146	5
-0.156805	0.122419	5
-0.13964	-0.0105361	5
-0.189111	0.105026	5
-0.283967	0.0936988	5
-0.17309	0.140684	5
-0.0671061	0.124485	5
-0.154707	0.0628381	5
-0.26261	-0.0735484	5
-0.105378	0.0623573	5
-0.158254	0.359616	5
-0.0775182	0.0300844	5
-0.119985	-0.0124902	5
-0.126514	-0.0840529	5
-0.300574	0.00508057	5
-0.23054	0.0712929	5
-0.272971	-0.0336638	5
-0.1852	0.0837884	5
-0.128539	0.0680786	5
-0.212096	0.360979	5
-0.0666367	0.0526462	5
-0.0747269	0.16387	5
-0.101896	-0.0425768	5
-0.133401	0.118347	5
-0.31669	0.27143	5
-0.179962	0.137431	5
-0.224912	0.286076	5
-0.10765	0.0268032	5
-0.326967	0.239843	5
-0.0886846	0.117658	5
-0.281314	0.182175	5
-0.19051	-0.0387129	5
-0.261501	0.212742	5
-0.214984	-0.0217947	5
-0.164599	0.109979	5
-0.296357	0.115365	5
-0.0643532	0.0604026	5
-0.0428917	0.105423	5
-0.148855	0.205584	5
-0.286815	0.0381953	5
-0.0580602	0.125859	5
-0.154709	0.201176	5

## Sheet: Fig4f_WT
0	0
0.0239651	0.532185
0.0239651	0.533092
0.0239651	0.533998
0.0239651	0.534905
0.0239651	0.535811
0.0239651	0.536718
0.0239651	0.537625
0.0239651	0.538531
0.0239651	0.539438
0.0239651	0.540345
0.0239651	0.541251
0.0239651	0.542158
0.0239651	0.543064
0.0239651	0.543971
0.0239651	0.544878
0.0239651	0.545784
0.0239651	0.546691
0.0239651	0.547597
0.0239651	0.548504
0.0239651	0.549411
0.0239651	0.550317
0.0239651	0.551224
0.0239651	0.552131
0.0239651	0.553037
0.0239651	0.553944
0.0239651	0.55485
0.0261438	0.55485
0.0261438	0.555757
0.0261438	0.556664
0.0261438	0.55757
0.0261438	0.558477
0.0261438	0.559383
0.0261438	0.56029
0.0261438	0.561197
0.0261438	0.562103
0.0261438	0.56301
0.0261438	0.563917
0.0261438	0.564823
0.0261438	0.56573
0.0261438	0.566636
0.0261438	0.567543
0.0261438	0.56845
0.0261438	0.569356
0.0261438	0.570263
0.0261438	0.57117
0.0261438	0.572076
0.0261438	0.572983
0.0261438	0.573889
0.0283224	0.573889
0.0305011	0.573889
0.0326797	0.573889
0.0326797	0.574796
0.0326797	0.575703
0.0326797	0.576609
0.0326797	0.577516
0.0326797	0.578422
0.0326797	0.579329
0.0326797	0.580236
0.0326797	0.581142
0.0326797	0.582049
0.0326797	0.582956
0.0326797	0.583862
0.0326797	0.584769
0.0348584	0.584769
0.0348584	0.585675
0.0348584	0.586582
0.0348584	0.587489
0.0348584	0.588395
0.0348584	0.589302
0.0348584	0.590209
0.0348584	0.591115
0.0348584	0.592022
0.0348584	0.592928
0.037037	0.592928
0.037037	0.593835
0.0392157	0.593835
0.0392157	0.594742
0.0392157	0.595648
0.0392157	0.596555
0.0392157	0.597461
0.0392157	0.598368
0.0392157	0.599275
0.0392157	0.600181
0.0392157	0.601088
0.0392157	0.601995
0.0392157	0.602901
0.0392157	0.603808
0.0392157	0.604714
0.0392157	0.605621
0.0413943	0.605621
0.0413943	0.606528
0.0413943	0.607434
0.0413943	0.608341
0.043573	0.608341
0.043573	0.609248
0.043573	0.610154
0.043573	0.611061
0.043573	0.611967
0.043573	0.612874
0.043573	0.613781
0.043573	0.614687
0.043573	0.615594
0.043573	0.6165
0.043573	0.617407
0.043573	0.618314
0.043573	0.61922
0.043573	0.620127
0.043573	0.621034
0.043573	0.62194
0.043573	0.622847
0.043573	0.623753
0.043573	0.62466
0.043573	0.625567
0.043573	0.626473
0.043573	0.62738
0.043573	0.628286
0.043573	0.629193
0.043573	0.6301
0.043573	0.631006
0.043573	0.631913
0.043573	0.63282
0.043573	0.633726
0.0457516	0.633726
0.0479303	0.633726
0.0479303	0.634633
0.0479303	0.635539
0.0479303	0.636446
0.0479303	0.637353
0.0479303	0.638259
0.0479303	0.639166
0.0501089	0.639166
0.0501089	0.640073
0.0501089	0.640979
0.0501089	0.641886
0.0501089	0.642792
0.0501089	0.643699
0.0501089	0.644606
0.0522876	0.644606
0.0522876	0.645512
0.0544662	0.645512
0.0544662	0.646419
0.0544662	0.647325
0.0544662	0.648232
0.0544662	0.649139
0.0544662	0.650045
0.0544662	0.650952
0.0544662	0.651859
0.0544662	0.652765
0.0544662	0.653672
0.0544662	0.654578
0.0544662	0.655485
0.0544662	0.656392
0.0544662	0.657298
0.0544662	0.658205
0.0544662	0.659112
0.0544662	0.660018
0.0544662	0.660925
0.0544662	0.661831
0.0544662	0.662738
0.0544662	0.663645
0.0544662	0.664551
0.0544662	0.665458
0.0544662	0.666364
0.0544662	0.667271
0.0544662	0.668178
0.0566449	0.668178
0.0566449	0.669084
0.0566449	0.669991
0.0566449	0.670898
0.0566449	0.671804
0.0566449	0.672711
0.0566449	0.673617
0.0566449	0.674524
0.0566449	0.675431
0.0566449	0.676337
0.0566449	0.677244
0.0566449	0.67815
0.0566449	0.679057
0.0566449	0.679964
0.0588235	0.679964
0.0588235	0.68087
0.0588235	0.681777
0.0588235	0.682684
0.0588235	0.68359
0.0588235	0.684497
0.0588235	0.685403
0.0610022	0.685403
0.0610022	0.68631
0.0610022	0.687217
0.0610022	0.688123
0.0610022	0.68903
0.0610022	0.689937
0.0610022	0.690843
0.0631808	0.690843
0.0631808	0.69175
0.0631808	0.692656
0.0631808	0.693563
0.0631808	0.69447
0.0631808	0.695376
0.0631808	0.696283
0.0631808	0.697189
0.0631808	0.698096
0.0631808	0.699003
0.0631808	0.699909
0.0653595	0.699909
0.0653595	0.700816
0.0653595	0.701723
0.0653595	0.702629
0.0653595	0.703536
0.0653595	0.704442
0.0653595	0.705349
0.0675381	0.705349
0.0675381	0.706256
0.0675381	0.707162
0.0675381	0.708069
0.0675381	0.708976
0.0675381	0.709882
0.0675381	0.710789
0.0675381	0.711695
0.0675381	0.712602
0.0675381	0.713509
0.0675381	0.714415
0.0675381	0.715322
0.0675381	0.716228
0.0675381	0.717135
0.0675381	0.718042
0.0675381	0.718948
0.0675381	0.719855
0.0675381	0.720762
0.0675381	0.721668
0.0675381	0.722575
0.0675381	0.723481
0.0697168	0.723481
0.0697168	0.724388
0.0697168	0.725295
0.0718954	0.725295
0.0718954	0.726201
0.0718954	0.727108
0.0718954	0.728015
0.0718954	0.728921
0.0718954	0.729828
0.0718954	0.730734
0.0718954	0.731641
0.0718954	0.732548
0.0718954	0.733454
0.0718954	0.734361
0.0718954	0.735267
0.0718954	0.736174
0.0718954	0.737081
0.0718954	0.737987
0.0718954	0.738894
0.0740741	0.738894
0.0740741	0.739801
0.0740741	0.740707
0.0740741	0.741614
0.0740741	0.74252
0.0740741	0.743427
0.0740741	0.744334
0.0740741	0.74524
0.0740741	0.746147
0.0740741	0.747053
0.0762527	0.747053
0.0762527	0.74796
0.0762527	0.748867
0.0762527	0.749773
0.0762527	0.75068
0.0762527	0.751587
0.0762527	0.752493
0.0762527	0.7534
0.0762527	0.754306
0.0762527	0.755213
0.0762527	0.75612
0.0762527	0.757026
0.0784314	0.757026
0.08061	0.757026
0.08061	0.757933
0.08061	0.75884
0.08061	0.759746
0.08061	0.760653
0.08061	0.761559
0.08061	0.762466
0.0827887	0.762466
0.0827887	0.763373
0.0827887	0.764279
0.0827887	0.765186
0.0827887	0.766092
0.0827887	0.766999
0.0849673	0.766999
0.0849673	0.767906
0.0849673	0.768812
0.0849673	0.769719
0.0849673	0.770626
0.0849673	0.771532
0.0849673	0.772439
0.0849673	0.773345
0.0849673	0.774252
0.0849673	0.775159
0.0849673	0.776065
0.0849673	0.776972
0.0849673	0.777879
0.0849673	0.778785
0.0849673	0.779692
0.0849673	0.780598
0.0849673	0.781505
0.0849673	0.782412
0.0849673	0.783318
0.0849673	0.784225
0.087146	0.784225
0.0893246	0.784225
0.0893246	0.785131
0.0893246	0.786038
0.0893246	0.786945
0.0893246	0.787851
0.0893246	0.788758
0.0893246	0.789665
0.0893246	0.790571
0.0893246	0.791478
0.0915033	0.791478
0.0915033	0.792384
0.0915033	0.793291
0.0915033	0.794198
0.0915033	0.795104
0.0915033	0.796011
0.0915033	0.796917
0.0915033	0.797824
0.0915033	0.798731
0.0915033	0.799637
0.0915033	0.800544
0.0915033	0.801451
0.0915033	0.802357
0.0915033	0.803264
0.0915033	0.80417
0.0915033	0.805077
0.0915033	0.805984
0.0915033	0.80689
0.0915033	0.807797
0.0915033	0.808704
0.0915033	0.80961
0.0936819	0.80961
0.0936819	0.810517
0.0958606	0.810517
0.0958606	0.811423
0.0958606	0.81233
0.0958606	0.813237
0.0958606	0.814143
0.0958606	0.81505
0.0958606	0.815956
0.0958606	0.816863
0.0980392	0.816863
0.0980392	0.81777
0.0980392	0.818676
0.0980392	0.819583
0.100218	0.819583
0.102397	0.819583
0.102397	0.82049
0.102397	0.821396
0.102397	0.822303
0.102397	0.823209
0.102397	0.824116
0.102397	0.825023
0.102397	0.825929
0.102397	0.826836
0.104575	0.826836
0.104575	0.827743
0.104575	0.828649
0.104575	0.829556
0.104575	0.830462
0.104575	0.831369
0.104575	0.832276
0.106754	0.832276
0.106754	0.833182
0.106754	0.834089
0.106754	0.834995
0.106754	0.835902
0.106754	0.836809
0.106754	0.837715
0.108932	0.837715
0.108932	0.838622
0.111111	0.838622
0.11329	0.838622
0.11329	0.839529
0.11329	0.840435
0.11329	0.841342
0.11329	0.842248
0.115468	0.842248
0.115468	0.843155
0.115468	0.844062
0.115468	0.844968
0.115468	0.845875
0.115468	0.846782
0.115468	0.847688
0.115468	0.848595
0.117647	0.848595
0.117647	0.849501
0.119826	0.849501
0.119826	0.850408
0.122004	0.850408
0.122004	0.851315
0.122004	0.852221
0.122004	0.853128
0.122004	0.854034
0.122004	0.854941
0.124183	0.854941
0.124183	0.855848
0.126362	0.855848
0.12854	0.855848
0.130719	0.855848
0.130719	0.856754
0.132898	0.856754
0.135076	0.856754
0.135076	0.857661
0.135076	0.858568
0.135076	0.859474
0.137255	0.859474
0.139434	0.859474
0.139434	0.860381
0.141612	0.860381
0.141612	0.861287
0.143791	0.861287
0.145969	0.861287
0.145969	0.862194
0.145969	0.863101
0.148148	0.863101
0.148148	0.864007
0.148148	0.864914
0.150327	0.864914
0.150327	0.86582
0.150327	0.866727
0.150327	0.867634
0.150327	0.86854
0.150327	0.869447
0.152505	0.869447
0.152505	0.870354
0.152505	0.87126
0.152505	0.872167
0.152505	0.873073
0.154684	0.873073
0.156863	0.873073
0.156863	0.87398
0.159041	0.87398
0.16122	0.87398
0.163399	0.87398
0.163399	0.874887
0.163399	0.875793
0.163399	0.8767
0.163399	0.877607
0.163399	0.878513
0.165577	0.878513
0.165577	0.87942
0.165577	0.880326
0.165577	0.881233
0.165577	0.88214
0.167756	0.88214
0.167756	0.883046
0.169935	0.883046
0.172113	0.883046
0.174292	0.883046
0.176471	0.883046
0.176471	0.883953
0.176471	0.884859
0.178649	0.884859
0.180828	0.884859
0.183007	0.884859
0.183007	0.885766
0.185185	0.885766
0.185185	0.886673
0.185185	0.887579
0.185185	0.888486
0.185185	0.889393
0.185185	0.890299
0.185185	0.891206
0.185185	0.892112
0.187364	0.892112
0.187364	0.893019
0.189542	0.893019
0.189542	0.893926
0.191721	0.893926
0.191721	0.894832
0.1939	0.894832
0.196078	0.894832
0.198257	0.894832
0.198257	0.895739
0.198257	0.896646
0.198257	0.897552
0.198257	0.898459
0.198257	0.899365
0.198257	0.900272
0.198257	0.901179
0.198257	0.902085
0.198257	0.902992
0.200436	0.902992
0.200436	0.903898
0.200436	0.904805
0.200436	0.905712
0.202614	0.905712
0.202614	0.906618
0.202614	0.907525
0.204793	0.907525
0.204793	0.908432
0.206972	0.908432
0.20915	0.908432
0.211329	0.908432
0.213508	0.908432
0.213508	0.909338
0.215686	0.909338
0.215686	0.910245
0.215686	0.911151
0.215686	0.912058
0.217865	0.912058
0.217865	0.912965
0.220044	0.912965
0.222222	0.912965
0.222222	0.913871
0.222222	0.914778
0.224401	0.914778
0.224401	0.915684
0.22658	0.915684
0.228758	0.915684
0.228758	0.916591
0.230937	0.916591
0.233115	0.916591
0.233115	0.917498
0.235294	0.917498
0.235294	0.918404
0.237473	0.918404
0.237473	0.919311
0.237473	0.920218
0.237473	0.921124
0.239651	0.921124
0.24183	0.921124
0.24183	0.922031
0.24183	0.922937
0.244009	0.922937
0.244009	0.923844
0.244009	0.924751
0.244009	0.925657
0.244009	0.926564
0.246187	0.926564
0.248366	0.926564
0.248366	0.927471
0.250545	0.927471
0.250545	0.928377
0.250545	0.929284
0.252723	0.929284
0.254902	0.929284
0.257081	0.929284
0.259259	0.929284
0.259259	0.93019
0.259259	0.931097
0.261438	0.931097
0.263617	0.931097
0.265795	0.931097
0.265795	0.932004
0.265795	0.93291
0.267974	0.93291
0.267974	0.933817
0.267974	0.934723
0.270153	0.934723
0.270153	0.93563
0.272331	0.93563
0.27451	0.93563
0.276688	0.93563
0.278867	0.93563
0.278867	0.936537
0.278867	0.937443
0.281046	0.937443
0.281046	0.93835
0.281046	0.939257
0.283224	0.939257
0.285403	0.939257
0.285403	0.940163
0.285403	0.94107
0.287582	0.94107
0.287582	0.941976
0.287582	0.942883
0.287582	0.94379
0.287582	0.944696
0.287582	0.945603
0.28976	0.945603
0.291939	0.945603
0.291939	0.94651
0.294118	0.94651
0.294118	0.947416
0.294118	0.948323
0.294118	0.949229
0.296296	0.949229
0.296296	0.950136
0.298475	0.950136
0.298475	0.951043
0.298475	0.951949
0.300654	0.951949
0.300654	0.952856
0.300654	0.953762
0.300654	0.954669
0.300654	0.955576
0.300654	0.956482
0.300654	0.957389
0.302832	0.957389
0.302832	0.958296
0.305011	0.958296
0.30719	0.958296
0.30719	0.959202
0.309368	0.959202
0.309368	0.960109
0.311547	0.960109
0.311547	0.961015
0.313725	0.961015
0.313725	0.961922
0.313725	0.962829
0.313725	0.963735
0.315904	0.963735
0.315904	0.964642
0.318083	0.964642
0.320261	0.964642
0.320261	0.965549
0.32244	0.965549
0.324619	0.965549
0.326797	0.965549
0.326797	0.966455
0.328976	0.966455
0.328976	0.967362
0.331155	0.967362
0.333333	0.967362
0.335512	0.967362
0.337691	0.967362
0.339869	0.967362
0.342048	0.967362
0.342048	0.968268
0.342048	0.969175
0.344227	0.969175
0.344227	0.970082
0.344227	0.970988
0.346405	0.970988
0.348584	0.970988
0.350763	0.970988
0.350763	0.971895
0.350763	0.972801
0.352941	0.972801
0.35512	0.972801
0.357298	0.972801
0.359477	0.972801
0.359477	0.973708
0.359477	0.974615
0.361656	0.974615
0.363834	0.974615
0.363834	0.975521
0.366013	0.975521
0.368192	0.975521
0.37037	0.975521
0.37037	0.976428
0.372549	0.976428
0.374728	0.976428
0.376906	0.976428
0.376906	0.977335
0.379085	0.977335
0.379085	0.978241
0.381264	0.978241
0.383442	0.978241
0.385621	0.978241
0.385621	0.979148
0.3878	0.979148
0.389978	0.979148
0.392157	0.979148
0.394336	0.979148
0.396514	0.979148
0.398693	0.979148
0.400871	0.979148
0.400871	0.980054
0.40305	0.980054
0.405229	0.980054
0.407407	0.980054
0.407407	0.980961
0.407407	0.981868
0.409586	0.981868
0.411765	0.981868
0.413943	0.981868
0.416122	0.981868
0.418301	0.981868
0.420479	0.981868
0.422658	0.981868
0.422658	0.982774
0.424837	0.982774
0.427015	0.982774
0.429194	0.982774
0.429194	0.983681
0.429194	0.984587
0.429194	0.985494
0.429194	0.986401
0.431373	0.986401
0.431373	0.987307
0.433551	0.987307
0.43573	0.987307
0.437908	0.987307
0.440087	0.987307
0.442266	0.987307
0.444444	0.987307
0.446623	0.987307
0.448802	0.987307
0.448802	0.988214
0.45098	0.988214
0.453159	0.988214
0.453159	0.989121
0.453159	0.990027
0.455338	0.990027
0.457516	0.990027
0.459695	0.990027
0.461874	0.990027
0.464052	0.990027
0.464052	0.990934
0.464052	0.99184
0.466231	0.99184
0.46841	0.99184
0.470588	0.99184
0.472767	0.99184
0.474946	0.99184
0.477124	0.99184
0.479303	0.99184
0.481481	0.99184
0.48366	0.99184
0.48366	0.992747
0.48366	0.993654
0.485839	0.993654
0.488017	0.993654
0.490196	0.993654
0.492375	0.993654
0.494553	0.993654
0.496732	0.993654
0.498911	0.993654
0.501089	0.993654
0.503268	0.993654
0.505447	0.993654
0.507625	0.993654
0.509804	0.993654
0.511983	0.993654
0.514161	0.993654
0.514161	0.99456
0.51634	0.99456
0.518519	0.99456
0.520697	0.99456
0.522876	0.99456
0.525054	0.99456
0.527233	0.99456
0.529412	0.99456
0.53159	0.99456
0.533769	0.99456
0.535948	0.99456
0.538126	0.99456
0.540305	0.99456
0.542484	0.99456
0.544662	0.99456
0.546841	0.99456
0.54902	0.99456
0.551198	0.99456
0.553377	0.99456
0.555556	0.99456
0.557734	0.99456
0.559913	0.99456
0.562092	0.99456
0.56427	0.99456
0.566449	0.99456
0.568627	0.99456
0.570806	0.99456
0.572985	0.99456
0.575163	0.99456
0.577342	0.99456
0.579521	0.99456
0.581699	0.99456
0.581699	0.995467
0.583878	0.995467
0.586057	0.995467
0.588235	0.995467
0.590414	0.995467
0.592593	0.995467
0.592593	0.996374
0.594771	0.996374
0.59695	0.996374
0.599129	0.996374
0.601307	0.996374
0.603486	0.996374
0.605664	0.996374
0.607843	0.996374
0.610022	0.996374
0.6122	0.996374
0.6122	0.99728
0.614379	0.99728
0.616558	0.99728
0.618736	0.99728
0.620915	0.99728
0.623094	0.99728
0.625272	0.99728
0.627451	0.99728
0.62963	0.99728
0.631808	0.99728
0.633987	0.99728
0.636166	0.99728
0.638344	0.99728
0.640523	0.99728
0.642702	0.99728
0.64488	0.99728
0.64488	0.998187
0.647059	0.998187
0.649237	0.998187
0.651416	0.998187
0.653595	0.998187
0.655773	0.998187
0.657952	0.998187
0.660131	0.998187
0.662309	0.998187
0.664488	0.998187
0.666667	0.998187
0.668845	0.998187
0.671024	0.998187
0.673203	0.998187
0.675381	0.998187
0.67756	0.998187
0.679739	0.998187
0.681917	0.998187
0.684096	0.998187
0.686275	0.998187
0.688453	0.998187
0.690632	0.998187
0.69281	0.998187
0.694989	0.998187
0.697168	0.998187
0.699346	0.998187
0.701525	0.998187
0.703704	0.998187
0.705882	0.998187
0.708061	0.998187
0.71024	0.998187
0.712418	0.998187
0.714597	0.998187
0.716776	0.998187
0.718954	0.998187
0.721133	0.998187
0.723312	0.998187
0.72549	0.998187
0.727669	0.998187
0.729847	0.998187
0.732026	0.998187
0.734205	0.998187
0.736383	0.998187
0.736383	0.999093
0.738562	0.999093
0.740741	0.999093
0.740741	1
0.742919	1
0.745098	1
0.747277	1
0.749455	1
0.751634	1
0.753813	1
0.755991	1
0.75817	1
0.760349	1
0.762527	1
0.764706	1
0.766885	1
0.769063	1
0.771242	1
0.77342	1
0.775599	1
0.777778	1
0.779956	1
0.782135	1
0.784314	1
0.786492	1
0.788671	1
0.79085	1
0.793028	1
0.795207	1
0.797386	1
0.799564	1
0.801743	1
0.803922	1
0.8061	1
0.808279	1
0.810458	1
0.812636	1
0.814815	1
0.816993	1
0.819172	1
0.821351	1
0.823529	1
0.825708	1
0.827887	1
0.830065	1
0.832244	1
0.834423	1
0.836601	1
0.83878	1
0.840959	1
0.843137	1
0.845316	1
0.847495	1
0.849673	1
0.851852	1
0.854031	1
0.856209	1
0.858388	1
0.860566	1
0.862745	1
0.864924	1
0.867102	1
0.869281	1
0.87146	1
0.873638	1
0.875817	1
0.877996	1
0.880174	1
0.882353	1
0.884532	1
0.88671	1
0.888889	1
0.891068	1
0.893246	1
0.895425	1
0.897603	1
0.899782	1
0.901961	1
0.904139	1
0.906318	1
0.908497	1
0.910675	1
0.912854	1
0.915033	1
0.917211	1
0.91939	1
0.921569	1
0.923747	1
0.925926	1
0.928105	1
0.930283	1
0.932462	1
0.934641	1
0.936819	1
0.938998	1
0.941176	1
0.943355	1
0.945534	1
0.947712	1
0.949891	1
0.95207	1
0.954248	1
0.956427	1
0.958606	1
0.960784	1
0.962963	1
0.965142	1
0.96732	1
0.969499	1
0.971678	1
0.973856	1
0.976035	1
0.978214	1
0.980392	1
0.982571	1
0.984749	1
0.986928	1
0.989107	1
0.991285	1
0.993464	1
0.995643	1
0.997821	1
1	1

## Sheet: Fig4f_PanIN
0	0
0	0.204188
0	0.209424
0	0.21466
0	0.219895
0	0.225131
0	0.230366
0	0.235602
0	0.240838
0	0.246073
0	0.251309
0	0.256545
0	0.26178
0	0.267016
0	0.272251
0	0.277487
0	0.282723
0	0.287958
0	0.293194
0	0.298429
0	0.303665
0	0.308901
0	0.314136
0	0.319372
0	0.324607
0	0.329843
0	0.335079
0	0.340314
0	0.34555
0	0.350785
0	0.356021
0	0.361257
0	0.366492
0	0.371728
0	0.376963
0.000729395	0.376963
0.000729395	0.382199
0.000729395	0.387435
0.000729395	0.39267
0.000729395	0.397906
0.000729395	0.403141
0.000729395	0.408377
0.000729395	0.413613
0.000729395	0.418848
0.000729395	0.424084
0.000729395	0.429319
0.000729395	0.434555
0.000729395	0.439791
0.00145879	0.439791
0.00145879	0.445026
0.00218818	0.445026
0.00218818	0.450262
0.00218818	0.455497
0.00291758	0.455497
0.00291758	0.460733
0.00291758	0.465969
0.00364697	0.465969
0.00364697	0.471204
0.00364697	0.47644
0.00364697	0.481675
0.00364697	0.486911
0.00437637	0.486911
0.00437637	0.492147
0.00437637	0.497382
0.00437637	0.502618
0.00437637	0.507853
0.00437637	0.513089
0.00437637	0.518325
0.00510576	0.518325
0.00510576	0.52356
0.00583516	0.52356
0.00656455	0.52356
0.00729395	0.52356
0.00802334	0.52356
0.00802334	0.528796
0.00875274	0.528796
0.00948213	0.528796
0.0102115	0.528796
0.0102115	0.534031
0.0109409	0.534031
0.0109409	0.539267
0.0109409	0.544503
0.0109409	0.549738
0.0116703	0.549738
0.0123997	0.549738
0.0131291	0.549738
0.0138585	0.549738
0.0138585	0.554974
0.0145879	0.554974
0.0145879	0.560209
0.0145879	0.565445
0.0153173	0.565445
0.0153173	0.570681
0.0153173	0.575916
0.0153173	0.581152
0.0153173	0.586387
0.0160467	0.586387
0.0167761	0.586387
0.0175055	0.586387
0.0182349	0.586387
0.0189643	0.586387
0.0196937	0.586387
0.020423	0.586387
0.0211524	0.586387
0.0218818	0.586387
0.0226112	0.586387
0.0226112	0.591623
0.0233406	0.591623
0.0233406	0.596859
0.02407	0.596859
0.02407	0.602094
0.02407	0.60733
0.02407	0.612565
0.0247994	0.612565
0.0255288	0.612565
0.0262582	0.612565
0.0262582	0.617801
0.0262582	0.623037
0.0262582	0.628272
0.0262582	0.633508
0.0269876	0.633508
0.027717	0.633508
0.0284464	0.633508
0.0284464	0.638743
0.0284464	0.643979
0.0291758	0.643979
0.0291758	0.649215
0.0299052	0.649215
0.0299052	0.65445
0.0299052	0.659686
0.0299052	0.664921
0.0299052	0.670157
0.0306346	0.670157
0.031364	0.670157
0.031364	0.675393
0.0320934	0.675393
0.0328228	0.675393
0.0328228	0.680628
0.0328228	0.685864
0.0335522	0.685864
0.0342815	0.685864
0.0342815	0.691099
0.0350109	0.691099
0.0357403	0.691099
0.0364697	0.691099
0.0364697	0.696335
0.0371991	0.696335
0.0379285	0.696335
0.0379285	0.701571
0.0386579	0.701571
0.0386579	0.706806
0.0393873	0.706806
0.0393873	0.712042
0.0393873	0.717277
0.0401167	0.717277
0.0408461	0.717277
0.0415755	0.717277
0.0423049	0.717277
0.0430343	0.717277
0.0437637	0.717277
0.0437637	0.722513
0.0437637	0.727749
0.0437637	0.732984
0.0444931	0.732984
0.0452225	0.732984
0.0459519	0.732984
0.0459519	0.73822
0.0466813	0.73822
0.0474106	0.73822
0.04814	0.73822
0.04814	0.743455
0.04814	0.748691
0.0488694	0.748691
0.0495988	0.748691
0.0503282	0.748691
0.0510576	0.748691
0.051787	0.748691
0.051787	0.753927
0.0525164	0.753927
0.0532458	0.753927
0.0532458	0.759162
0.0539752	0.759162
0.0547046	0.759162
0.0547046	0.764398
0.055434	0.764398
0.0561634	0.764398
0.0568928	0.764398
0.0576222	0.764398
0.0576222	0.769634
0.0583516	0.769634
0.0583516	0.774869
0.059081	0.774869
0.059081	0.780105
0.059081	0.78534
0.0598104	0.78534
0.0605398	0.78534
0.0612691	0.78534
0.0619985	0.78534
0.0627279	0.78534
0.0634573	0.78534
0.0641867	0.78534
0.0649161	0.78534
0.0656455	0.78534
0.0663749	0.78534
0.0671043	0.78534
0.0678337	0.78534
0.0685631	0.78534
0.0685631	0.790576
0.0692925	0.790576
0.0692925	0.795812
0.0700219	0.795812
0.0707513	0.795812
0.0714807	0.795812
0.0722101	0.795812
0.0722101	0.801047
0.0729395	0.801047
0.0736689	0.801047
0.0743982	0.801047
0.0743982	0.806283
0.0751276	0.806283
0.075857	0.806283
0.0765864	0.806283
0.0773158	0.806283
0.0780452	0.806283
0.0780452	0.811518
0.0780452	0.816754
0.0787746	0.816754
0.079504	0.816754
0.0802334	0.816754
0.0809628	0.816754
0.0816922	0.816754
0.0816922	0.82199
0.0824216	0.82199
0.0824216	0.827225
0.083151	0.827225
0.083151	0.832461
0.0838804	0.832461
0.0838804	0.837696
0.0846098	0.837696
0.0853392	0.837696
0.0853392	0.842932
0.0853392	0.848168
0.0860686	0.848168
0.086798	0.848168
0.0875274	0.848168
0.0882567	0.848168
0.0882567	0.853403
0.0889861	0.853403
0.0897155	0.853403
0.0904449	0.853403
0.0911743	0.853403
0.0919037	0.853403
0.0926331	0.853403
0.0933625	0.853403
0.0940919	0.853403
0.0948213	0.853403
0.0955507	0.853403
0.0955507	0.858639
0.0962801	0.858639
0.0962801	0.863874
0.0970095	0.863874
0.0977389	0.863874
0.0984683	0.863874
0.0991977	0.863874
0.0999271	0.863874
0.100656	0.863874
0.101386	0.863874
0.102115	0.863874
0.102845	0.863874
0.102845	0.86911
0.103574	0.86911
0.104303	0.86911
0.105033	0.86911
0.105762	0.86911
0.105762	0.874346
0.106492	0.874346
0.107221	0.874346
0.10795	0.874346
0.10868	0.874346
0.109409	0.874346
0.110139	0.874346
0.110868	0.874346
0.111597	0.874346
0.111597	0.879581
0.112327	0.879581
0.113056	0.879581
0.113786	0.879581
0.114515	0.879581
0.115244	0.879581
0.115974	0.879581
0.116703	0.879581
0.117433	0.879581
0.118162	0.879581
0.118891	0.879581
0.119621	0.879581
0.119621	0.884817
0.12035	0.884817
0.12108	0.884817
0.121809	0.884817
0.122538	0.884817
0.123268	0.884817
0.123997	0.884817
0.124726	0.884817
0.125456	0.884817
0.126185	0.884817
0.126915	0.884817
0.127644	0.884817
0.127644	0.890052
0.128373	0.890052
0.129103	0.890052
0.129832	0.890052
0.130562	0.890052
0.131291	0.890052
0.13202	0.890052
0.13202	0.895288
0.13275	0.895288
0.133479	0.895288
0.134209	0.895288
0.134938	0.895288
0.135667	0.895288
0.136397	0.895288
0.137126	0.895288
0.137126	0.900524
0.137856	0.900524
0.138585	0.900524
0.139314	0.900524
0.140044	0.900524
0.140773	0.900524
0.141503	0.900524
0.142232	0.900524
0.142961	0.900524
0.143691	0.900524
0.14442	0.900524
0.14515	0.900524
0.145879	0.900524
0.146608	0.900524
0.146608	0.905759
0.147338	0.905759
0.148067	0.905759
0.148796	0.905759
0.149526	0.905759
0.150255	0.905759
0.150985	0.905759
0.151714	0.905759
0.152443	0.905759
0.153173	0.905759
0.153902	0.905759
0.154632	0.905759
0.155361	0.905759
0.15609	0.905759
0.15682	0.905759
0.157549	0.905759
0.157549	0.910995
0.158279	0.910995
0.159008	0.910995
0.159737	0.910995
0.160467	0.910995
0.161196	0.910995
0.161926	0.910995
0.161926	0.91623
0.162655	0.91623
0.163384	0.91623
0.164114	0.91623
0.164843	0.91623
0.165573	0.91623
0.166302	0.91623
0.167031	0.91623
0.167761	0.91623
0.167761	0.921466
0.16849	0.921466
0.16922	0.921466
0.169949	0.921466
0.170678	0.921466
0.171408	0.921466
0.172137	0.921466
0.172867	0.921466
0.173596	0.921466
0.174325	0.921466
0.175055	0.921466
0.175784	0.921466
0.176513	0.921466
0.177243	0.921466
0.177972	0.921466
0.178702	0.921466
0.179431	0.921466
0.18016	0.921466
0.18089	0.921466
0.181619	0.921466
0.182349	0.921466
0.183078	0.921466
0.183807	0.921466
0.183807	0.926702
0.184537	0.926702
0.185266	0.926702
0.185996	0.926702
0.186725	0.926702
0.187454	0.926702
0.188184	0.926702
0.188913	0.926702
0.189643	0.926702
0.190372	0.926702
0.191101	0.926702
0.191831	0.926702
0.19256	0.926702
0.19329	0.926702
0.194019	0.926702
0.194748	0.926702
0.195478	0.926702
0.196207	0.926702
0.196937	0.926702
0.197666	0.926702
0.198395	0.926702
0.199125	0.926702
0.199854	0.926702
0.200584	0.926702
0.201313	0.926702
0.202042	0.926702
0.202772	0.926702
0.203501	0.926702
0.203501	0.931937
0.203501	0.937173
0.20423	0.937173
0.20496	0.937173
0.205689	0.937173
0.206419	0.937173
0.207148	0.937173
0.207877	0.937173
0.208607	0.937173
0.209336	0.937173
0.209336	0.942408
0.210066	0.942408
0.210795	0.942408
0.211524	0.942408
0.212254	0.942408
0.212983	0.942408
0.213713	0.942408
0.214442	0.942408
0.215171	0.942408
0.215901	0.942408
0.21663	0.942408
0.21736	0.942408
0.218089	0.942408
0.218818	0.942408
0.219548	0.942408
0.220277	0.942408
0.221007	0.942408
0.221736	0.942408
0.222465	0.942408
0.223195	0.942408
0.223924	0.942408
0.224654	0.942408
0.225383	0.942408
0.226112	0.942408
0.226842	0.942408
0.227571	0.942408
0.228301	0.942408
0.22903	0.942408
0.229759	0.942408
0.230489	0.942408
0.231218	0.942408
0.231947	0.942408
0.232677	0.942408
0.233406	0.942408
0.234136	0.942408
0.234865	0.942408
0.235594	0.942408
0.236324	0.942408
0.237053	0.942408
0.237783	0.942408
0.238512	0.942408
0.239241	0.942408
0.239971	0.942408
0.239971	0.947644
0.2407	0.947644
0.24143	0.947644
0.242159	0.947644
0.242888	0.947644
0.243618	0.947644
0.244347	0.947644
0.245077	0.947644
0.245806	0.947644
0.246535	0.947644
0.247265	0.947644
0.247994	0.947644
0.248724	0.947644
0.249453	0.947644
0.250182	0.947644
0.250912	0.947644
0.251641	0.947644
0.252371	0.947644
0.2531	0.947644
0.253829	0.947644
0.254559	0.947644
0.255288	0.947644
0.256018	0.947644
0.256747	0.947644
0.257476	0.947644
0.258206	0.947644
0.258935	0.947644
0.259664	0.947644
0.260394	0.947644
0.261123	0.947644
0.261853	0.947644
0.262582	0.947644
0.263311	0.947644
0.264041	0.947644
0.26477	0.947644
0.2655	0.947644
0.2655	0.95288
0.2655	0.958115
0.266229	0.958115
0.266958	0.958115
0.267688	0.958115
0.268417	0.958115
0.269147	0.958115
0.269876	0.958115
0.270605	0.958115
0.271335	0.958115
0.272064	0.958115
0.272794	0.958115
0.273523	0.958115
0.274252	0.958115
0.274982	0.958115
0.275711	0.958115
0.276441	0.958115
0.27717	0.958115
0.277899	0.958115
0.278629	0.958115
0.279358	0.958115
0.280088	0.958115
0.280817	0.958115
0.281546	0.958115
0.282276	0.958115
0.283005	0.958115
0.283735	0.958115
0.284464	0.958115
0.285193	0.958115
0.285923	0.958115
0.286652	0.958115
0.287381	0.958115
0.288111	0.958115
0.28884	0.958115
0.28957	0.958115
0.290299	0.958115
0.291028	0.958115
0.291758	0.958115
0.292487	0.958115
0.293217	0.958115
0.293946	0.958115
0.294675	0.958115
0.295405	0.958115
0.296134	0.958115
0.296864	0.958115
0.297593	0.958115
0.298322	0.958115
0.299052	0.958115
0.299781	0.958115
0.300511	0.958115
0.30124	0.958115
0.30124	0.963351
0.301969	0.963351
0.302699	0.963351
0.303428	0.963351
0.304158	0.963351
0.304887	0.963351
0.305616	0.963351
0.306346	0.963351
0.307075	0.963351
0.307805	0.963351
0.308534	0.963351
0.309263	0.963351
0.309993	0.963351
0.310722	0.963351
0.311451	0.963351
0.312181	0.963351
0.31291	0.963351
0.31364	0.963351
0.314369	0.963351
0.315098	0.963351
0.315828	0.963351
0.316557	0.963351
0.317287	0.963351
0.318016	0.963351
0.318745	0.963351
0.319475	0.963351
0.320204	0.963351
0.320934	0.963351
0.321663	0.963351
0.322392	0.963351
0.323122	0.963351
0.323851	0.963351
0.324581	0.963351
0.32531	0.963351
0.326039	0.963351
0.326769	0.963351
0.327498	0.963351
0.328228	0.963351
0.328957	0.963351
0.329686	0.963351
0.330416	0.963351
0.331145	0.963351
0.331875	0.963351
0.332604	0.963351
0.333333	0.963351
0.334063	0.963351
0.334792	0.963351
0.335522	0.963351
0.336251	0.963351
0.33698	0.963351
0.33771	0.963351
0.338439	0.963351
0.339168	0.963351
0.339168	0.968586
0.339898	0.968586
0.339898	0.973822
0.340627	0.973822
0.341357	0.973822
0.342086	0.973822
0.342815	0.973822
0.343545	0.973822
0.344274	0.973822
0.344274	0.979058
0.345004	0.979058
0.345733	0.979058
0.346462	0.979058
0.347192	0.979058
0.347192	0.984293
0.347921	0.984293
0.348651	0.984293
0.34938	0.984293
0.350109	0.984293
0.350839	0.984293
0.351568	0.984293
0.352298	0.984293
0.353027	0.984293
0.353756	0.984293
0.354486	0.984293
0.355215	0.984293
0.355945	0.984293
0.356674	0.984293
0.357403	0.984293
0.358133	0.984293
0.358862	0.984293
0.359592	0.984293
0.360321	0.984293
0.36105	0.984293
0.36178	0.984293
0.362509	0.984293
0.363239	0.984293
0.363968	0.984293
0.364697	0.984293
0.365427	0.984293
0.366156	0.984293
0.366885	0.984293
0.367615	0.984293
0.368344	0.984293
0.369074	0.984293
0.369803	0.984293
0.370532	0.984293
0.371262	0.984293
0.371991	0.984293
0.372721	0.984293
0.37345	0.984293
0.374179	0.984293
0.374909	0.984293
0.375638	0.984293
0.376368	0.984293
0.377097	0.984293
0.377826	0.984293
0.378556	0.984293
0.379285	0.984293
0.380015	0.984293
0.380744	0.984293
0.381473	0.984293
0.382203	0.984293
0.382932	0.984293
0.383662	0.984293
0.384391	0.984293
0.38512	0.984293
0.38585	0.984293
0.386579	0.984293
0.387309	0.984293
0.388038	0.984293
0.388767	0.984293
0.389497	0.984293
0.390226	0.984293
0.390956	0.984293
0.391685	0.984293
0.392414	0.984293
0.393144	0.984293
0.393873	0.984293
0.394602	0.984293
0.395332	0.984293
0.396061	0.984293
0.396791	0.984293
0.39752	0.984293
0.398249	0.984293
0.398979	0.984293
0.399708	0.984293
0.400438	0.984293
0.401167	0.984293
0.401896	0.984293
0.402626	0.984293
0.403355	0.984293
0.404085	0.984293
0.404814	0.984293
0.405543	0.984293
0.406273	0.984293
0.407002	0.984293
0.407732	0.984293
0.408461	0.984293
0.40919	0.984293
0.40992	0.984293
0.410649	0.984293
0.411379	0.984293
0.412108	0.984293
0.412837	0.984293
0.413567	0.984293
0.414296	0.984293
0.415026	0.984293
0.415755	0.984293
0.416484	0.984293
0.417214	0.984293
0.417943	0.984293
0.418673	0.984293
0.419402	0.984293
0.420131	0.984293
0.420861	0.984293
0.42159	0.984293
0.422319	0.984293
0.423049	0.984293
0.423778	0.984293
0.423778	0.989529
0.424508	0.989529
0.425237	0.989529
0.425966	0.989529
0.426696	0.989529
0.427425	0.989529
0.428155	0.989529
0.428884	0.989529
0.429613	0.989529
0.430343	0.989529
0.431072	0.989529
0.431802	0.989529
0.432531	0.989529
0.43326	0.989529
0.43399	0.989529
0.434719	0.989529
0.435449	0.989529
0.436178	0.989529
0.436907	0.989529
0.437637	0.989529
0.438366	0.989529
0.439096	0.989529
0.439825	0.989529
0.440554	0.989529
0.441284	0.989529
0.442013	0.989529
0.442743	0.989529
0.443472	0.989529
0.444201	0.989529
0.444931	0.989529
0.44566	0.989529
0.446389	0.989529
0.447119	0.989529
0.447848	0.989529
0.448578	0.989529
0.449307	0.989529
0.450036	0.989529
0.450766	0.989529
0.451495	0.989529
0.452225	0.989529
0.452954	0.989529
0.453683	0.989529
0.454413	0.989529
0.455142	0.989529
0.455872	0.989529
0.456601	0.989529
0.45733	0.989529
0.45806	0.989529
0.458789	0.989529
0.459519	0.989529
0.460248	0.989529
0.460977	0.989529
0.461707	0.989529
0.462436	0.989529
0.463166	0.989529
0.463895	0.989529
0.464624	0.989529
0.465354	0.989529
0.466083	0.989529
0.466813	0.989529
0.467542	0.989529
0.468271	0.989529
0.469001	0.989529
0.46973	0.989529
0.47046	0.989529
0.471189	0.989529
0.471918	0.989529
0.472648	0.989529
0.473377	0.989529
0.474106	0.989529
0.474836	0.989529
0.475565	0.989529
0.476295	0.989529
0.477024	0.989529
0.477753	0.989529
0.478483	0.989529
0.479212	0.989529
0.479942	0.989529
0.480671	0.989529
0.4814	0.989529
0.48213	0.989529
0.482859	0.989529
0.483589	0.989529
0.484318	0.989529
0.485047	0.989529
0.485777	0.989529
0.486506	0.989529
0.487236	0.989529
0.487965	0.989529
0.488694	0.989529
0.489424	0.989529
0.490153	0.989529
0.490883	0.989529
0.491612	0.989529
0.492341	0.989529
0.493071	0.989529
0.4938	0.989529
0.49453	0.989529
0.495259	0.989529
0.495988	0.989529
0.496718	0.989529
0.497447	0.989529
0.498177	0.989529
0.498906	0.989529
0.499635	0.989529
0.500365	0.989529
0.501094	0.989529
0.501823	0.989529
0.502553	0.989529
0.503282	0.989529
0.504012	0.989529
0.504741	0.989529
0.50547	0.989529
0.5062	0.989529
0.506929	0.989529
0.507659	0.989529
0.508388	0.989529
0.509117	0.989529
0.509847	0.989529
0.510576	0.989529
0.511306	0.989529
0.512035	0.989529
0.512764	0.989529
0.513494	0.989529
0.514223	0.989529
0.514953	0.989529
0.515682	0.989529
0.516411	0.989529
0.517141	0.989529
0.51787	0.989529
0.5186	0.989529
0.519329	0.989529
0.520058	0.989529
0.520788	0.989529
0.521517	0.989529
0.522247	0.989529
0.522976	0.989529
0.523705	0.989529
0.524435	0.989529
0.525164	0.989529
0.525894	0.989529
0.526623	0.989529
0.527352	0.989529
0.528082	0.989529
0.528811	0.989529
0.52954	0.989529
0.53027	0.989529
0.530999	0.989529
0.531729	0.989529
0.532458	0.989529
0.533187	0.989529
0.533917	0.989529
0.534646	0.989529
0.535376	0.989529
0.536105	0.989529
0.536834	0.989529
0.537564	0.989529
0.538293	0.989529
0.539023	0.989529
0.539752	0.989529
0.540481	0.989529
0.541211	0.989529
0.54194	0.989529
0.54267	0.989529
0.543399	0.989529
0.544128	0.989529
0.544858	0.989529
0.545587	0.989529
0.546317	0.989529
0.547046	0.989529
0.547775	0.989529
0.548505	0.989529
0.549234	0.989529
0.549964	0.989529
0.550693	0.989529
0.551422	0.989529
0.552152	0.989529
0.552881	0.989529
0.553611	0.989529
0.55434	0.989529
0.555069	0.989529
0.555799	0.989529
0.556528	0.989529
0.557257	0.989529
0.557987	0.989529
0.558716	0.989529
0.559446	0.989529
0.560175	0.989529
0.560904	0.989529
0.561634	0.989529
0.562363	0.989529
0.563093	0.989529
0.563822	0.989529
0.564551	0.989529
0.565281	0.989529
0.56601	0.989529
0.56674	0.989529
0.567469	0.989529
0.568198	0.989529
0.568928	0.989529
0.569657	0.989529
0.570387	0.989529
0.571116	0.989529
0.571845	0.989529
0.572575	0.989529
0.573304	0.989529
0.574034	0.989529
0.574763	0.989529
0.575492	0.989529
0.576222	0.989529
0.576951	0.989529
0.577681	0.989529
0.57841	0.989529
0.579139	0.989529
0.579869	0.989529
0.580598	0.989529
0.581327	0.989529
0.582057	0.989529
0.582786	0.989529
0.583516	0.989529
0.584245	0.989529
0.584974	0.989529
0.585704	0.989529
0.586433	0.989529
0.587163	0.989529
0.587892	0.989529
0.588621	0.989529
0.589351	0.989529
0.59008	0.989529
0.59081	0.989529
0.591539	0.989529
0.592268	0.989529
0.592998	0.989529
0.593727	0.989529
0.594457	0.989529
0.595186	0.989529
0.595915	0.989529
0.596645	0.989529
0.597374	0.989529
0.598104	0.989529
0.598833	0.989529
0.599562	0.989529
0.600292	0.989529
0.601021	0.989529
0.601751	0.989529
0.60248	0.989529
0.603209	0.989529
0.603939	0.989529
0.604668	0.989529
0.604668	0.994764
0.605398	0.994764
0.606127	0.994764
0.606856	0.994764
0.607586	0.994764
0.608315	0.994764
0.609044	0.994764
0.609774	0.994764
0.610503	0.994764
0.611233	0.994764
0.611962	0.994764
0.612691	0.994764
0.613421	0.994764
0.61415	0.994764
0.61488	0.994764
0.615609	0.994764
0.616338	0.994764
0.617068	0.994764
0.617797	0.994764
0.617797	1
0.618527	1
0.619256	1
0.619985	1
0.620715	1
0.621444	1
0.622174	1
0.622903	1
0.623632	1
0.624362	1
0.625091	1
0.625821	1
0.62655	1
0.627279	1
0.628009	1
0.628738	1
0.629468	1
0.630197	1
0.630926	1
0.631656	1
0.632385	1
0.633115	1
0.633844	1
0.634573	1
0.635303	1
0.636032	1
0.636761	1
0.637491	1
0.63822	1
0.63895	1
0.639679	1
0.640408	1
0.641138	1
0.641867	1
0.642597	1
0.643326	1
0.644055	1
0.644785	1
0.645514	1
0.646244	1
0.646973	1
0.647702	1
0.648432	1
0.649161	1
0.649891	1
0.65062	1
0.651349	1
0.652079	1
0.652808	1
0.653538	1
0.654267	1
0.654996	1
0.655726	1
0.656455	1
0.657185	1
0.657914	1
0.658643	1
0.659373	1
0.660102	1
0.660832	1
0.661561	1
0.66229	1
0.66302	1
0.663749	1
0.664478	1
0.665208	1
0.665937	1
0.666667	1
0.667396	1
0.668125	1
0.668855	1
0.669584	1
0.670314	1
0.671043	1
0.671772	1
0.672502	1
0.673231	1
0.673961	1
0.67469	1
0.675419	1
0.676149	1
0.676878	1
0.677608	1
0.678337	1
0.679066	1
0.679796	1
0.680525	1
0.681255	1
0.681984	1
0.682713	1
0.683443	1
0.684172	1
0.684902	1
0.685631	1
0.68636	1
0.68709	1
0.687819	1
0.688549	1
0.689278	1
0.690007	1
0.690737	1
0.691466	1
0.692195	1
0.692925	1
0.693654	1
0.694384	1
0.695113	1
0.695842	1
0.696572	1
0.697301	1
0.698031	1
0.69876	1
0.699489	1
0.700219	1
0.700948	1
0.701678	1
0.702407	1
0.703136	1
0.703866	1
0.704595	1
0.705325	1
0.706054	1
0.706783	1
0.707513	1
0.708242	1
0.708972	1
0.709701	1
0.71043	1
0.71116	1
0.711889	1
0.712619	1
0.713348	1
0.714077	1
0.714807	1
0.715536	1
0.716265	1
0.716995	1
0.717724	1
0.718454	1
0.719183	1
0.719912	1
0.720642	1
0.721371	1
0.722101	1
0.72283	1
0.723559	1
0.724289	1
0.725018	1
0.725748	1
0.726477	1
0.727206	1
0.727936	1
0.728665	1
0.729395	1
0.730124	1
0.730853	1
0.731583	1
0.732312	1
0.733042	1
0.733771	1
0.7345	1
0.73523	1
0.735959	1
0.736689	1
0.737418	1
0.738147	1
0.738877	1
0.739606	1
0.740336	1
0.741065	1
0.741794	1
0.742524	1
0.743253	1
0.743982	1
0.744712	1
0.745441	1
0.746171	1
0.7469	1
0.747629	1
0.748359	1
0.749088	1
0.749818	1
0.750547	1
0.751276	1
0.752006	1
0.752735	1
0.753465	1
0.754194	1
0.754923	1
0.755653	1
0.756382	1
0.757112	1
0.757841	1
0.75857	1
0.7593	1
0.760029	1
0.760759	1
0.761488	1
0.762217	1
0.762947	1
0.763676	1
0.764406	1
0.765135	1
0.765864	1
0.766594	1
0.767323	1
0.768053	1
0.768782	1
0.769511	1
0.770241	1
0.77097	1
0.771699	1
0.772429	1
0.773158	1
0.773888	1
0.774617	1
0.775346	1
0.776076	1
0.776805	1
0.777535	1
0.778264	1
0.778993	1
0.779723	1
0.780452	1
0.781182	1
0.781911	1
0.78264	1
0.78337	1
0.784099	1
0.784829	1
0.785558	1
0.786287	1
0.787017	1
0.787746	1
0.788476	1
0.789205	1
0.789934	1
0.790664	1
0.791393	1
0.792123	1
0.792852	1
0.793581	1
0.794311	1
0.79504	1
0.79577	1
0.796499	1
0.797228	1
0.797958	1
0.798687	1
0.799416	1
0.800146	1
0.800875	1
0.801605	1
0.802334	1
0.803063	1
0.803793	1
0.804522	1
0.805252	1
0.805981	1
0.80671	1
0.80744	1
0.808169	1
0.808899	1
0.809628	1
0.810357	1
0.811087	1
0.811816	1
0.812546	1
0.813275	1
0.814004	1
0.814734	1
0.815463	1
0.816193	1
0.816922	1
0.817651	1
0.818381	1
0.81911	1
0.81984	1
0.820569	1
0.821298	1
0.822028	1
0.822757	1
0.823487	1
0.824216	1
0.824945	1
0.825675	1
0.826404	1
0.827133	1
0.827863	1
0.828592	1
0.829322	1
0.830051	1
0.83078	1
0.83151	1
0.832239	1
0.832969	1
0.833698	1
0.834427	1
0.835157	1
0.835886	1
0.836616	1
0.837345	1
0.838074	1
0.838804	1
0.839533	1
0.840263	1
0.840992	1
0.841721	1
0.842451	1
0.84318	1
0.84391	1
0.844639	1
0.845368	1
0.846098	1
0.846827	1
0.847557	1
0.848286	1
0.849015	1
0.849745	1
0.850474	1
0.851204	1
0.851933	1
0.852662	1
0.853392	1
0.854121	1
0.85485	1
0.85558	1
0.856309	1
0.857039	1
0.857768	1
0.858497	1
0.859227	1
0.859956	1
0.860686	1
0.861415	1
0.862144	1
0.862874	1
0.863603	1
0.864333	1
0.865062	1
0.865791	1
0.866521	1
0.86725	1
0.86798	1
0.868709	1
0.869438	1
0.870168	1
0.870897	1
0.871627	1
0.872356	1
0.873085	1
0.873815	1
0.874544	1
0.875274	1
0.876003	1
0.876732	1
0.877462	1
0.878191	1
0.87892	1
0.87965	1
0.880379	1
0.881109	1
0.881838	1
0.882567	1
0.883297	1
0.884026	1
0.884756	1
0.885485	1
0.886214	1
0.886944	1
0.887673	1
0.888403	1
0.889132	1
0.889861	1
0.890591	1
0.89132	1
0.89205	1
0.892779	1
0.893508	1
0.894238	1
0.894967	1
0.895697	1
0.896426	1
0.897155	1
0.897885	1
0.898614	1
0.899344	1
0.900073	1
0.900802	1
0.901532	1
0.902261	1
0.902991	1
0.90372	1
0.904449	1
0.905179	1
0.905908	1
0.906637	1
0.907367	1
0.908096	1
0.908826	1
0.909555	1
0.910284	1
0.911014	1
0.911743	1
0.912473	1
0.913202	1
0.913931	1
0.914661	1
0.91539	1
0.91612	1
0.916849	1
0.917578	1
0.918308	1
0.919037	1
0.919767	1
0.920496	1
0.921225	1
0.921955	1
0.922684	1
0.923414	1
0.924143	1
0.924872	1
0.925602	1
0.926331	1
0.927061	1
0.92779	1
0.928519	1
0.929249	1
0.929978	1
0.930708	1
0.931437	1
0.932166	1
0.932896	1
0.933625	1
0.934354	1
0.935084	1
0.935813	1
0.936543	1
0.937272	1
0.938001	1
0.938731	1
0.93946	1
0.94019	1
0.940919	1
0.941648	1
0.942378	1
0.943107	1
0.943837	1
0.944566	1
0.945295	1
0.946025	1
0.946754	1
0.947484	1
0.948213	1
0.948942	1
0.949672	1
0.950401	1
0.951131	1
0.95186	1
0.952589	1
0.953319	1
0.954048	1
0.954778	1
0.955507	1
0.956236	1
0.956966	1
0.957695	1
0.958425	1
0.959154	1
0.959883	1
0.960613	1
0.961342	1
0.962071	1
0.962801	1
0.96353	1
0.96426	1
0.964989	1
0.965718	1
0.966448	1
0.967177	1
0.967907	1
0.968636	1
0.969365	1
0.970095	1
0.970824	1
0.971554	1
0.972283	1
0.973012	1
0.973742	1
0.974471	1
0.975201	1
0.97593	1
0.976659	1
0.977389	1
0.978118	1
0.978848	1
0.979577	1
0.980306	1
0.981036	1
0.981765	1
0.982495	1
0.983224	1
0.983953	1
0.984683	1
0.985412	1
0.986142	1
0.986871	1
0.9876	1
0.98833	1
0.989059	1
0.989788	1
0.990518	1
0.991247	1
0.991977	1
0.992706	1
0.993435	1
0.994165	1
0.994894	1
0.995624	1
0.996353	1
0.997082	1
0.997812	1
0.998541	1
0.999271	1
1	1
0.997812	1
0.998541	1
0.999271	1
1	1

## Sheet: Fig4f_PDAC
0	0
0	0.264925
0	0.268657
0	0.272388
0	0.276119
0	0.279851
0	0.283582
0	0.287313
0	0.291045
0	0.294776
0	0.298507
0	0.302239
0	0.30597
0	0.309701
0	0.313433
0	0.317164
0	0.320896
0.000772798	0.320896
0.000772798	0.324627
0.000772798	0.328358
0.000772798	0.33209
0.000772798	0.335821
0.000772798	0.339552
0.000772798	0.343284
0.000772798	0.347015
0.000772798	0.350746
0.000772798	0.354478
0.000772798	0.358209
0.000772798	0.36194
0.000772798	0.365672
0.000772798	0.369403
0.000772798	0.373134
0.000772798	0.376866
0.000772798	0.380597
0.000772798	0.384328
0.000772798	0.38806
0.000772798	0.391791
0.000772798	0.395522
0.000772798	0.399254
0.000772798	0.402985
0.000772798	0.406716
0.000772798	0.410448
0.000772798	0.414179
0.000772798	0.41791
0.000772798	0.421642
0.0015456	0.421642
0.00231839	0.421642
0.00231839	0.425373
0.00231839	0.429104
0.00231839	0.432836
0.00231839	0.436567
0.00231839	0.440299
0.00231839	0.44403
0.00231839	0.447761
0.00231839	0.451493
0.00309119	0.451493
0.00309119	0.455224
0.00309119	0.458955
0.00309119	0.462687
0.00386399	0.462687
0.00386399	0.466418
0.00386399	0.470149
0.00386399	0.473881
0.00386399	0.477612
0.00463679	0.477612
0.00463679	0.481343
0.00463679	0.485075
0.00540958	0.485075
0.00540958	0.488806
0.00540958	0.492537
0.00540958	0.496269
0.00540958	0.5
0.00540958	0.503731
0.00540958	0.507463
0.00540958	0.511194
0.00618238	0.511194
0.00695518	0.511194
0.00695518	0.514925
0.00772798	0.514925
0.00772798	0.518657
0.00772798	0.522388
0.00772798	0.526119
0.00772798	0.529851
0.00772798	0.533582
0.00850077	0.533582
0.00850077	0.537313
0.00850077	0.541045
0.00927357	0.541045
0.0100464	0.541045
0.0100464	0.544776
0.0108192	0.544776
0.0108192	0.548507
0.0108192	0.552239
0.011592	0.552239
0.0123648	0.552239
0.0131376	0.552239
0.0131376	0.55597
0.0139104	0.55597
0.0146832	0.55597
0.0146832	0.559701
0.015456	0.559701
0.0162287	0.559701
0.0170015	0.559701
0.0170015	0.563433
0.0177743	0.563433
0.0177743	0.567164
0.0177743	0.570896
0.0177743	0.574627
0.0185471	0.574627
0.0185471	0.578358
0.0193199	0.578358
0.0200927	0.578358
0.0208655	0.578358
0.0208655	0.58209
0.0216383	0.58209
0.0224111	0.58209
0.0231839	0.58209
0.0231839	0.585821
0.0231839	0.589552
0.0239567	0.589552
0.0247295	0.589552
0.0247295	0.593284
0.0255023	0.593284
0.0255023	0.597015
0.0255023	0.600746
0.0262751	0.600746
0.0262751	0.604478
0.0270479	0.604478
0.0278207	0.604478
0.0285935	0.604478
0.0293663	0.604478
0.0293663	0.608209
0.0301391	0.608209
0.0309119	0.608209
0.0316847	0.608209
0.0316847	0.61194
0.0316847	0.615672
0.0324575	0.615672
0.0324575	0.619403
0.0332303	0.619403
0.0340031	0.619403
0.0340031	0.623134
0.0340031	0.626866
0.0347759	0.626866
0.0347759	0.630597
0.0347759	0.634328
0.0355487	0.634328
0.0363215	0.634328
0.0370943	0.634328
0.0378671	0.634328
0.0386399	0.634328
0.0386399	0.63806
0.0386399	0.641791
0.0394127	0.641791
0.0401855	0.641791
0.0401855	0.645522
0.0409583	0.645522
0.0409583	0.649254
0.0409583	0.652985
0.0417311	0.652985
0.0425039	0.652985
0.0425039	0.656716
0.0425039	0.660448
0.0425039	0.664179
0.0425039	0.66791
0.0432767	0.66791
0.0432767	0.671642
0.0440495	0.671642
0.0440495	0.675373
0.0448223	0.675373
0.0455951	0.675373
0.0463679	0.675373
0.0471406	0.675373
0.0479134	0.675373
0.0479134	0.679104
0.0486862	0.679104
0.049459	0.679104
0.0502318	0.679104
0.0510046	0.679104
0.0510046	0.682836
0.0517774	0.682836
0.0517774	0.686567
0.0525502	0.686567
0.053323	0.686567
0.0540958	0.686567
0.0548686	0.686567
0.0548686	0.690299
0.0548686	0.69403
0.0556414	0.69403
0.0564142	0.69403
0.0564142	0.697761
0.0564142	0.701493
0.0564142	0.705224
0.057187	0.705224
0.0579598	0.705224
0.0587326	0.705224
0.0595054	0.705224
0.0602782	0.705224
0.061051	0.705224
0.0618238	0.705224
0.0618238	0.708955
0.0625966	0.708955
0.0633694	0.708955
0.0641422	0.708955
0.064915	0.708955
0.0656878	0.708955
0.0664606	0.708955
0.0672334	0.708955
0.0680062	0.708955
0.068779	0.708955
0.0695518	0.708955
0.0703246	0.708955
0.0710974	0.708955
0.0718702	0.708955
0.072643	0.708955
0.0734158	0.708955
0.0741886	0.708955
0.0741886	0.712687
0.0741886	0.716418
0.0749614	0.716418
0.0757342	0.716418
0.0757342	0.720149
0.0757342	0.723881
0.076507	0.723881
0.0772798	0.723881
0.0780526	0.723881
0.0780526	0.727612
0.0780526	0.731343
0.0780526	0.735075
0.0788253	0.735075
0.0795981	0.735075
0.0795981	0.738806
0.0795981	0.742537
0.0803709	0.742537
0.0811437	0.742537
0.0819165	0.742537
0.0819165	0.746269
0.0826893	0.746269
0.0834621	0.746269
0.0834621	0.75
0.0842349	0.75
0.0850077	0.75
0.0850077	0.753731
0.0857805	0.753731
0.0865533	0.753731
0.0873261	0.753731
0.0880989	0.753731
0.0888717	0.753731
0.0896445	0.753731
0.0904173	0.753731
0.0911901	0.753731
0.0919629	0.753731
0.0919629	0.757463
0.0927357	0.757463
0.0935085	0.757463
0.0942813	0.757463
0.0950541	0.757463
0.0958269	0.757463
0.0965997	0.757463
0.0965997	0.761194
0.0973725	0.761194
0.0981453	0.761194
0.0989181	0.761194
0.0989181	0.764925
0.0996909	0.764925
0.0996909	0.768657
0.100464	0.768657
0.101236	0.768657
0.102009	0.768657
0.102782	0.768657
0.103555	0.768657
0.104328	0.768657
0.1051	0.768657
0.105873	0.768657
0.106646	0.768657
0.107419	0.768657
0.108192	0.768657
0.108964	0.768657
0.109737	0.768657
0.11051	0.768657
0.111283	0.768657
0.112056	0.768657
0.112828	0.768657
0.112828	0.772388
0.112828	0.776119
0.113601	0.776119
0.114374	0.776119
0.114374	0.779851
0.114374	0.783582
0.115147	0.783582
0.11592	0.783582
0.11592	0.787313
0.116692	0.787313
0.117465	0.787313
0.118238	0.787313
0.119011	0.787313
0.119784	0.787313
0.120556	0.787313
0.120556	0.791045
0.121329	0.791045
0.122102	0.791045
0.122875	0.791045
0.122875	0.794776
0.122875	0.798507
0.122875	0.802239
0.122875	0.80597
0.123648	0.80597
0.12442	0.80597
0.125193	0.80597
0.125966	0.80597
0.126739	0.80597
0.127512	0.80597
0.128284	0.80597
0.128284	0.809701
0.128284	0.813433
0.129057	0.813433
0.129057	0.817164
0.129057	0.820896
0.12983	0.820896
0.130603	0.820896
0.130603	0.824627
0.130603	0.828358
0.131376	0.828358
0.132148	0.828358
0.132921	0.828358
0.133694	0.828358
0.134467	0.828358
0.134467	0.83209
0.13524	0.83209
0.13524	0.835821
0.136012	0.835821
0.136785	0.835821
0.137558	0.835821
0.137558	0.839552
0.138331	0.839552
0.139104	0.839552
0.139876	0.839552
0.140649	0.839552
0.141422	0.839552
0.141422	0.843284
0.142195	0.843284
0.142195	0.847015
0.142968	0.847015
0.14374	0.847015
0.144513	0.847015
0.144513	0.850746
0.145286	0.850746
0.146059	0.850746
0.146059	0.854478
0.146832	0.854478
0.147604	0.854478
0.148377	0.854478
0.14915	0.854478
0.14915	0.858209
0.149923	0.858209
0.150696	0.858209
0.151468	0.858209
0.152241	0.858209
0.153014	0.858209
0.153787	0.858209
0.15456	0.858209
0.155332	0.858209
0.156105	0.858209
0.156878	0.858209
0.156878	0.86194
0.157651	0.86194
0.158423	0.86194
0.159196	0.86194
0.159969	0.86194
0.160742	0.86194
0.161515	0.86194
0.162287	0.86194
0.162287	0.865672
0.16306	0.865672
0.163833	0.865672
0.164606	0.865672
0.165379	0.865672
0.166151	0.865672
0.166924	0.865672
0.167697	0.865672
0.16847	0.865672
0.169243	0.865672
0.170015	0.865672
0.170788	0.865672
0.171561	0.865672
0.172334	0.865672
0.173107	0.865672
0.173879	0.865672
0.174652	0.865672
0.175425	0.865672
0.176198	0.865672
0.176971	0.865672
0.177743	0.865672
0.178516	0.865672
0.179289	0.865672
0.180062	0.865672
0.180062	0.869403
0.180835	0.869403
0.181607	0.869403
0.18238	0.869403
0.183153	0.869403
0.183926	0.869403
0.184699	0.869403
0.185471	0.869403
0.186244	0.869403
0.187017	0.869403
0.18779	0.869403
0.188563	0.869403
0.189335	0.869403
0.190108	0.869403
0.190881	0.869403
0.191654	0.869403
0.192427	0.869403
0.193199	0.869403
0.193199	0.873134
0.193972	0.873134
0.193972	0.876866
0.194745	0.876866
0.195518	0.876866
0.196291	0.876866
0.197063	0.876866
0.197836	0.876866
0.198609	0.876866
0.199382	0.876866
0.200155	0.876866
0.200927	0.876866
0.2017	0.876866
0.202473	0.876866
0.203246	0.876866
0.204019	0.876866
0.204791	0.876866
0.205564	0.876866
0.206337	0.876866
0.20711	0.876866
0.207883	0.876866
0.208655	0.876866
0.209428	0.876866
0.209428	0.880597
0.210201	0.880597
0.210974	0.880597
0.211747	0.880597
0.212519	0.880597
0.213292	0.880597
0.214065	0.880597
0.214838	0.880597
0.214838	0.884328
0.215611	0.884328
0.216383	0.884328
0.217156	0.884328
0.217156	0.88806
0.217156	0.891791
0.217929	0.891791
0.217929	0.895522
0.218702	0.895522
0.219474	0.895522
0.220247	0.895522
0.220247	0.899254
0.22102	0.899254
0.221793	0.899254
0.222566	0.899254
0.223338	0.899254
0.224111	0.899254
0.224884	0.899254
0.225657	0.899254
0.22643	0.899254
0.227202	0.899254
0.227975	0.899254
0.228748	0.899254
0.229521	0.899254
0.230294	0.899254
0.231066	0.899254
0.231839	0.899254
0.232612	0.899254
0.233385	0.899254
0.234158	0.899254
0.23493	0.899254
0.235703	0.899254
0.235703	0.902985
0.236476	0.902985
0.237249	0.902985
0.238022	0.902985
0.238794	0.902985
0.239567	0.902985
0.24034	0.902985
0.241113	0.902985
0.241886	0.902985
0.242658	0.902985
0.243431	0.902985
0.244204	0.902985
0.244977	0.902985
0.24575	0.902985
0.246522	0.902985
0.247295	0.902985
0.248068	0.902985
0.248841	0.902985
0.249614	0.902985
0.250386	0.902985
0.250386	0.906716
0.251159	0.906716
0.251932	0.906716
0.252705	0.906716
0.253478	0.906716
0.25425	0.906716
0.255023	0.906716
0.255796	0.906716
0.256569	0.906716
0.257342	0.906716
0.258114	0.906716
0.258887	0.906716
0.25966	0.906716
0.260433	0.906716
0.260433	0.910448
0.261206	0.910448
0.261978	0.910448
0.262751	0.910448
0.263524	0.910448
0.264297	0.910448
0.264297	0.914179
0.26507	0.914179
0.265842	0.914179
0.266615	0.914179
0.267388	0.914179
0.268161	0.914179
0.268934	0.914179
0.269706	0.914179
0.270479	0.914179
0.271252	0.914179
0.272025	0.914179
0.272798	0.914179
0.27357	0.914179
0.274343	0.914179
0.275116	0.914179
0.275116	0.91791
0.275889	0.91791
0.276662	0.91791
0.277434	0.91791
0.278207	0.91791
0.27898	0.91791
0.279753	0.91791
0.279753	0.921642
0.280526	0.921642
0.281298	0.921642
0.282071	0.921642
0.282844	0.921642
0.283617	0.921642
0.284389	0.921642
0.285162	0.921642
0.285935	0.921642
0.286708	0.921642
0.287481	0.921642
0.288253	0.921642
0.289026	0.921642
0.289799	0.921642
0.290572	0.921642
0.291345	0.921642
0.292117	0.921642
0.29289	0.921642
0.293663	0.921642
0.294436	0.921642
0.295209	0.921642
0.295981	0.921642
0.296754	0.921642
0.297527	0.921642
0.2983	0.921642
0.299073	0.921642
0.299845	0.921642
0.300618	0.921642
0.301391	0.921642
0.302164	0.921642
0.302164	0.925373
0.302164	0.929104
0.302937	0.929104
0.303709	0.929104
0.304482	0.929104
0.305255	0.929104
0.306028	0.929104
0.306801	0.929104
0.307573	0.929104
0.308346	0.929104
0.309119	0.929104
0.309892	0.929104
0.310665	0.929104
0.311437	0.929104
0.31221	0.929104
0.312983	0.929104
0.313756	0.929104
0.314529	0.929104
0.315301	0.929104
0.316074	0.929104
0.316074	0.932836
0.316847	0.932836
0.31762	0.932836
0.318393	0.932836
0.318393	0.936567
0.319165	0.936567
0.319165	0.940299
0.319938	0.940299
0.319938	0.94403
0.320711	0.94403
0.321484	0.94403
0.321484	0.947761
0.322257	0.947761
0.323029	0.947761
0.323802	0.947761
0.324575	0.947761
0.325348	0.947761
0.326121	0.947761
0.326893	0.947761
0.326893	0.951493
0.327666	0.951493
0.328439	0.951493
0.329212	0.951493
0.329985	0.951493
0.330757	0.951493
0.33153	0.951493
0.33153	0.955224
0.332303	0.955224
0.333076	0.955224
0.333849	0.955224
0.334621	0.955224
0.335394	0.955224
0.336167	0.955224
0.33694	0.955224
0.337713	0.955224
0.338485	0.955224
0.339258	0.955224
0.340031	0.955224
0.340804	0.955224
0.341577	0.955224
0.342349	0.955224
0.343122	0.955224
0.343895	0.955224
0.344668	0.955224
0.34544	0.955224
0.346213	0.955224
0.346213	0.958955
0.346986	0.958955
0.347759	0.958955
0.348532	0.958955
0.349304	0.958955
0.350077	0.958955
0.35085	0.958955
0.351623	0.958955
0.352396	0.958955
0.353168	0.958955
0.353941	0.958955
0.354714	0.958955
0.354714	0.962687
0.355487	0.962687
0.35626	0.962687
0.357032	0.962687
0.357805	0.962687
0.358578	0.962687
0.359351	0.962687
0.360124	0.962687
0.360896	0.962687
0.361669	0.962687
0.362442	0.962687
0.363215	0.962687
0.363988	0.962687
0.36476	0.962687
0.36476	0.966418
0.36476	0.970149
0.365533	0.970149
0.366306	0.970149
0.367079	0.970149
0.367852	0.970149
0.368624	0.970149
0.369397	0.970149
0.37017	0.970149
0.370943	0.970149
0.371716	0.970149
0.372488	0.970149
0.373261	0.970149
0.374034	0.970149
0.374807	0.970149
0.37558	0.970149
0.376352	0.970149
0.377125	0.970149
0.377898	0.970149
0.378671	0.970149
0.379444	0.970149
0.380216	0.970149
0.380989	0.970149
0.381762	0.970149
0.382535	0.970149
0.383308	0.970149
0.38408	0.970149
0.384853	0.970149
0.384853	0.973881
0.385626	0.973881
0.386399	0.973881
0.387172	0.973881
0.387944	0.973881
0.388717	0.973881
0.38949	0.973881
0.390263	0.973881
0.391036	0.973881
0.391808	0.973881
0.392581	0.973881
0.393354	0.973881
0.394127	0.973881
0.3949	0.973881
0.395672	0.973881
0.396445	0.973881
0.397218	0.973881
0.397991	0.973881
0.398764	0.973881
0.399536	0.973881
0.400309	0.973881
0.401082	0.973881
0.401855	0.973881
0.402628	0.973881
0.4034	0.973881
0.404173	0.973881
0.404946	0.973881
0.405719	0.973881
0.406491	0.973881
0.407264	0.973881
0.408037	0.973881
0.40881	0.973881
0.409583	0.973881
0.410355	0.973881
0.411128	0.973881
0.411901	0.973881
0.412674	0.973881
0.413447	0.973881
0.414219	0.973881
0.414992	0.973881
0.415765	0.973881
0.416538	0.973881
0.417311	0.973881
0.418083	0.973881
0.418856	0.973881
0.419629	0.973881
0.420402	0.973881
0.421175	0.973881
0.421947	0.973881
0.421947	0.977612
0.42272	0.977612
0.423493	0.977612
0.424266	0.977612
0.425039	0.977612
0.425039	0.981343
0.425811	0.981343
0.426584	0.981343
0.427357	0.981343
0.42813	0.981343
0.428903	0.981343
0.429675	0.981343
0.430448	0.981343
0.431221	0.981343
0.431994	0.981343
0.431994	0.985075
0.432767	0.985075
0.433539	0.985075
0.434312	0.985075
0.435085	0.985075
0.435858	0.985075
0.436631	0.985075
0.437403	0.985075
0.437403	0.988806
0.438176	0.988806
0.438949	0.988806
0.439722	0.988806
0.440495	0.988806
0.441267	0.988806
0.44204	0.988806
0.442813	0.988806
0.443586	0.988806
0.444359	0.988806
0.445131	0.988806
0.445904	0.988806
0.446677	0.988806
0.44745	0.988806
0.448223	0.988806
0.448995	0.988806
0.449768	0.988806
0.450541	0.988806
0.451314	0.988806
0.452087	0.988806
0.452859	0.988806
0.453632	0.988806
0.454405	0.988806
0.455178	0.988806
0.455951	0.988806
0.456723	0.988806
0.457496	0.988806
0.458269	0.988806
0.459042	0.988806
0.459815	0.988806
0.460587	0.988806
0.46136	0.988806
0.462133	0.988806
0.462906	0.988806
0.463679	0.988806
0.464451	0.988806
0.465224	0.988806
0.465997	0.988806
0.46677	0.988806
0.467543	0.988806
0.468315	0.988806
0.469088	0.988806
0.469861	0.988806
0.470634	0.988806
0.471406	0.988806
0.472179	0.988806
0.472952	0.988806
0.473725	0.988806
0.474498	0.988806
0.47527	0.988806
0.476043	0.988806
0.476816	0.988806
0.477589	0.988806
0.478362	0.988806
0.479134	0.988806
0.479907	0.988806
0.48068	0.988806
0.481453	0.988806
0.482226	0.988806
0.482998	0.988806
0.483771	0.988806
0.484544	0.988806
0.485317	0.988806
0.48609	0.988806
0.486862	0.988806
0.487635	0.988806
0.488408	0.988806
0.489181	0.988806
0.489954	0.988806
0.490726	0.988806
0.491499	0.988806
0.492272	0.988806
0.493045	0.988806
0.493818	0.988806
0.49459	0.988806
0.495363	0.988806
0.496136	0.988806
0.496909	0.988806
0.497682	0.988806
0.498454	0.988806
0.499227	0.988806
0.5	0.988806
0.500773	0.988806
0.501546	0.988806
0.502318	0.988806
0.503091	0.988806
0.503864	0.988806
0.504637	0.988806
0.50541	0.988806
0.506182	0.988806
0.506955	0.988806
0.507728	0.988806
0.508501	0.988806
0.509274	0.988806
0.510046	0.988806
0.510819	0.988806
0.511592	0.988806
0.512365	0.988806
0.513138	0.988806
0.51391	0.988806
0.514683	0.988806
0.515456	0.988806
0.515456	0.992537
0.516229	0.992537
0.517002	0.992537
0.517774	0.992537
0.518547	0.992537
0.51932	0.992537
0.520093	0.992537
0.520866	0.992537
0.521638	0.992537
0.522411	0.992537
0.523184	0.992537
0.523957	0.992537
0.52473	0.992537
0.525502	0.992537
0.525502	0.996269
0.526275	0.996269
0.527048	0.996269
0.527821	0.996269
0.528594	0.996269
0.529366	0.996269
0.530139	0.996269
0.530912	0.996269
0.531685	0.996269
0.532457	0.996269
0.53323	0.996269
0.534003	0.996269
0.534776	0.996269
0.535549	0.996269
0.536321	0.996269
0.537094	0.996269
0.537867	0.996269
0.53864	0.996269
0.539413	0.996269
0.540185	0.996269
0.540958	0.996269
0.541731	0.996269
0.542504	0.996269
0.543277	0.996269
0.544049	0.996269
0.544822	0.996269
0.545595	0.996269
0.546368	0.996269
0.547141	0.996269
0.547913	0.996269
0.548686	0.996269
0.549459	0.996269
0.550232	0.996269
0.551005	0.996269
0.551777	0.996269
0.55255	0.996269
0.553323	0.996269
0.554096	0.996269
0.554869	0.996269
0.555641	0.996269
0.556414	0.996269
0.557187	0.996269
0.55796	0.996269
0.558733	0.996269
0.559505	0.996269
0.560278	0.996269
0.561051	0.996269
0.561824	0.996269
0.562597	0.996269
0.563369	0.996269
0.564142	0.996269
0.564915	0.996269
0.565688	0.996269
0.566461	0.996269
0.567233	0.996269
0.568006	0.996269
0.568779	0.996269
0.569552	0.996269
0.570325	0.996269
0.571097	0.996269
0.57187	0.996269
0.572643	0.996269
0.573416	0.996269
0.574189	0.996269
0.574961	0.996269
0.575734	0.996269
0.576507	0.996269
0.57728	0.996269
0.578053	0.996269
0.578825	0.996269
0.579598	0.996269
0.580371	0.996269
0.581144	0.996269
0.581917	0.996269
0.582689	0.996269
0.583462	0.996269
0.584235	0.996269
0.585008	0.996269
0.585781	0.996269
0.586553	0.996269
0.587326	0.996269
0.588099	0.996269
0.588872	0.996269
0.589645	0.996269
0.590417	0.996269
0.59119	0.996269
0.591963	0.996269
0.592736	0.996269
0.593509	0.996269
0.594281	0.996269
0.595054	0.996269
0.595827	0.996269
0.5966	0.996269
0.597372	0.996269
0.598145	0.996269
0.598918	0.996269
0.599691	0.996269
0.600464	0.996269
0.601236	0.996269
0.602009	0.996269
0.602782	0.996269
0.603555	0.996269
0.604328	0.996269
0.6051	0.996269
0.605873	0.996269
0.606646	0.996269
0.607419	0.996269
0.608192	0.996269
0.608964	0.996269
0.609737	0.996269
0.61051	0.996269
0.611283	0.996269
0.612056	0.996269
0.612828	0.996269
0.613601	0.996269
0.614374	0.996269
0.615147	0.996269
0.61592	0.996269
0.616692	0.996269
0.617465	0.996269
0.618238	0.996269
0.619011	0.996269
0.619784	0.996269
0.620556	0.996269
0.621329	0.996269
0.622102	0.996269
0.622875	0.996269
0.623648	0.996269
0.62442	0.996269
0.625193	0.996269
0.625966	0.996269
0.626739	0.996269
0.627512	0.996269
0.628284	0.996269
0.629057	0.996269
0.62983	0.996269
0.630603	0.996269
0.631376	0.996269
0.632148	0.996269
0.632921	0.996269
0.633694	0.996269
0.634467	0.996269
0.63524	0.996269
0.636012	0.996269
0.636785	0.996269
0.637558	0.996269
0.638331	0.996269
0.639104	0.996269
0.639876	0.996269
0.640649	0.996269
0.641422	0.996269
0.642195	0.996269
0.642968	0.996269
0.64374	0.996269
0.644513	0.996269
0.645286	0.996269
0.646059	0.996269
0.646832	0.996269
0.647604	0.996269
0.648377	0.996269
0.64915	0.996269
0.649923	0.996269
0.650696	0.996269
0.651468	0.996269
0.652241	0.996269
0.653014	0.996269
0.653787	0.996269
0.65456	0.996269
0.655332	0.996269
0.656105	0.996269
0.656878	0.996269
0.657651	0.996269
0.658423	0.996269
0.659196	0.996269
0.659969	0.996269
0.660742	0.996269
0.661515	0.996269
0.662287	0.996269
0.66306	0.996269
0.663833	0.996269
0.664606	0.996269
0.665379	0.996269
0.666151	0.996269
0.666924	0.996269
0.667697	0.996269
0.66847	0.996269
0.669243	0.996269
0.670015	0.996269
0.670788	0.996269
0.671561	0.996269
0.672334	0.996269
0.673107	0.996269
0.673879	0.996269
0.674652	0.996269
0.675425	0.996269
0.676198	0.996269
0.676971	0.996269
0.677743	0.996269
0.678516	0.996269
0.679289	0.996269
0.680062	0.996269
0.680835	0.996269
0.681607	0.996269
0.68238	0.996269
0.683153	0.996269
0.683926	0.996269
0.684699	0.996269
0.685471	0.996269
0.686244	0.996269
0.687017	0.996269
0.68779	0.996269
0.688563	0.996269
0.689335	0.996269
0.690108	0.996269
0.690881	0.996269
0.691654	0.996269
0.692427	0.996269
0.693199	0.996269
0.693972	0.996269
0.694745	0.996269
0.695518	0.996269
0.696291	0.996269
0.697063	0.996269
0.697836	0.996269
0.698609	0.996269
0.699382	0.996269
0.700155	0.996269
0.700927	0.996269
0.7017	0.996269
0.702473	0.996269
0.703246	0.996269
0.704019	0.996269
0.704791	0.996269
0.705564	0.996269
0.706337	0.996269
0.70711	0.996269
0.707883	0.996269
0.708655	0.996269
0.709428	0.996269
0.710201	0.996269
0.710974	0.996269
0.711747	0.996269
0.712519	0.996269
0.713292	0.996269
0.714065	0.996269
0.714838	0.996269
0.715611	0.996269
0.716383	0.996269
0.717156	0.996269
0.717929	0.996269
0.718702	0.996269
0.719474	0.996269
0.720247	0.996269
0.72102	0.996269
0.721793	0.996269
0.722566	0.996269
0.723338	0.996269
0.724111	0.996269
0.724884	0.996269
0.725657	0.996269
0.72643	0.996269
0.727202	0.996269
0.727975	0.996269
0.728748	0.996269
0.729521	0.996269
0.730294	0.996269
0.731066	0.996269
0.731839	0.996269
0.732612	0.996269
0.733385	0.996269
0.734158	0.996269
0.73493	0.996269
0.735703	0.996269
0.736476	0.996269
0.737249	0.996269
0.738022	0.996269
0.738794	0.996269
0.739567	0.996269
0.74034	0.996269
0.741113	0.996269
0.741886	0.996269
0.742658	0.996269
0.743431	0.996269
0.744204	0.996269
0.744977	0.996269
0.74575	0.996269
0.746522	0.996269
0.747295	0.996269
0.748068	0.996269
0.748841	0.996269
0.749614	0.996269
0.750386	0.996269
0.751159	0.996269
0.751932	0.996269
0.752705	0.996269
0.753478	0.996269
0.75425	0.996269
0.755023	0.996269
0.755796	0.996269
0.756569	0.996269
0.757342	0.996269
0.758114	0.996269
0.758887	0.996269
0.75966	0.996269
0.760433	0.996269
0.761206	0.996269
0.761978	0.996269
0.762751	0.996269
0.763524	0.996269
0.764297	0.996269
0.76507	0.996269
0.765842	0.996269
0.766615	0.996269
0.767388	0.996269
0.768161	0.996269
0.768934	0.996269
0.769706	0.996269
0.770479	0.996269
0.771252	0.996269
0.772025	0.996269
0.772798	0.996269
0.77357	0.996269
0.774343	0.996269
0.775116	0.996269
0.775889	0.996269
0.776662	0.996269
0.777434	0.996269
0.778207	0.996269
0.77898	0.996269
0.779753	0.996269
0.780526	0.996269
0.781298	0.996269
0.782071	0.996269
0.782844	0.996269
0.783617	0.996269
0.784389	0.996269
0.785162	0.996269
0.785935	0.996269
0.786708	0.996269
0.787481	0.996269
0.788253	0.996269
0.789026	0.996269
0.789799	0.996269
0.790572	0.996269
0.791345	0.996269
0.792117	0.996269
0.79289	0.996269
0.793663	0.996269
0.794436	0.996269
0.795209	0.996269
0.795981	0.996269
0.796754	0.996269
0.797527	0.996269
0.7983	0.996269
0.799073	0.996269
0.799845	0.996269
0.800618	0.996269
0.801391	0.996269
0.802164	0.996269
0.802937	0.996269
0.803709	0.996269
0.804482	0.996269
0.805255	0.996269
0.806028	0.996269
0.806801	0.996269
0.807573	0.996269
0.808346	0.996269
0.809119	0.996269
0.809892	0.996269
0.810665	0.996269
0.811437	0.996269
0.81221	0.996269
0.812983	0.996269
0.813756	0.996269
0.814529	0.996269
0.815301	0.996269
0.816074	0.996269
0.816847	0.996269
0.81762	0.996269
0.818393	0.996269
0.819165	0.996269
0.819938	0.996269
0.820711	0.996269
0.821484	0.996269
0.822257	0.996269
0.822257	1
0.823029	1
0.823802	1
0.824575	1
0.825348	1
0.826121	1
0.826893	1
0.827666	1
0.828439	1
0.829212	1
0.829985	1
0.830757	1
0.83153	1
0.832303	1
0.833076	1
0.833849	1
0.834621	1
0.835394	1
0.836167	1
0.83694	1
0.837713	1
0.838485	1
0.839258	1
0.840031	1
0.840804	1
0.841577	1
0.842349	1
0.843122	1
0.843895	1
0.844668	1
0.84544	1
0.846213	1
0.846986	1
0.847759	1
0.848532	1
0.849304	1
0.850077	1
0.85085	1
0.851623	1
0.852396	1
0.853168	1
0.853941	1
0.854714	1
0.855487	1
0.85626	1
0.857032	1
0.857805	1
0.858578	1
0.859351	1
0.860124	1
0.860896	1
0.861669	1
0.862442	1
0.863215	1
0.863988	1
0.86476	1
0.865533	1
0.866306	1
0.867079	1
0.867852	1
0.868624	1
0.869397	1
0.87017	1
0.870943	1
0.871716	1
0.872488	1
0.873261	1
0.874034	1
0.874807	1
0.87558	1
0.876352	1
0.877125	1
0.877898	1
0.878671	1
0.879444	1
0.880216	1
0.880989	1
0.881762	1
0.882535	1
0.883308	1
0.88408	1
0.884853	1
0.885626	1
0.886399	1
0.887172	1
0.887944	1
0.888717	1
0.88949	1
0.890263	1
0.891036	1
0.891808	1
0.892581	1
0.893354	1
0.894127	1
0.8949	1
0.895672	1
0.896445	1
0.897218	1
0.897991	1
0.898764	1
0.899536	1
0.900309	1
0.901082	1
0.901855	1
0.902628	1
0.9034	1
0.904173	1
0.904946	1
0.905719	1
0.906491	1
0.907264	1
0.908037	1
0.90881	1
0.909583	1
0.910355	1
0.911128	1
0.911901	1
0.912674	1
0.913447	1
0.914219	1
0.914992	1
0.915765	1
0.916538	1
0.917311	1
0.918083	1
0.918856	1
0.919629	1
0.920402	1
0.921175	1
0.921947	1
0.92272	1
0.923493	1
0.924266	1
0.925039	1
0.925811	1
0.926584	1
0.927357	1
0.92813	1
0.928903	1
0.929675	1
0.930448	1
0.931221	1
0.931994	1
0.932767	1
0.933539	1
0.934312	1
0.935085	1
0.935858	1
0.936631	1
0.937403	1
0.938176	1
0.938949	1
0.939722	1
0.940495	1
0.941267	1
0.94204	1
0.942813	1
0.943586	1
0.944359	1
0.945131	1
0.945904	1
0.946677	1
0.94745	1
0.948223	1
0.948995	1
0.949768	1
0.950541	1
0.951314	1
0.952087	1
0.952859	1
0.953632	1
0.954405	1
0.955178	1
0.955951	1
0.956723	1
0.957496	1
0.958269	1
0.959042	1
0.959815	1
0.960587	1
0.96136	1
0.962133	1
0.962906	1
0.963679	1
0.964451	1
0.965224	1
0.965997	1
0.96677	1
0.967543	1
0.968315	1
0.969088	1
0.969861	1
0.970634	1
0.971406	1
0.972179	1
0.972952	1
0.973725	1
0.974498	1
0.97527	1
0.976043	1
0.976816	1
0.977589	1
0.978362	1
0.979134	1
0.979907	1
0.98068	1
0.981453	1
0.982226	1
0.982998	1
0.983771	1
0.984544	1
0.985317	1
0.98609	1
0.986862	1
0.987635	1
0.988408	1
0.989181	1
0.989954	1
0.990726	1
0.991499	1
0.992272	1
0.993045	1
0.993818	1
0.99459	1
0.995363	1
0.996136	1
0.996909	1
0.997682	1
0.998454	1
0.999227	1
1	1

[truncated: 2 more sheets: Fig4g, Fig4h]
