# Supplementary material for: Tracing the evolution of single-cell 3D genomes in Kras-driven cancers
Source: Nat Genet. 2025 Aug 18;57(12):3075–87. doi: 10.1038/s41588-025-02297-w (PMC12695640; doi:10.1038/s41588-025-02297-w)
Supplement: Supplementary file 8 — Statistical source data. [file 41588_2025_2297_MOESM8_ESM.xlsx]

## Sheet: Fig5a
-0.0570825	0.0221987
0.0221987	0.0221987
0.0221987	0.00634249
0.0221987	0.125793
0.038055	-0.0422833
0.038055	-0.113108
0.00634249	-0.167019
0.0465116	-0.167019
0.0465116	0.0961945
0.0465116	0.0285412
0.0940803	0.0295983
0.0591966	0.0295983
0.0549683	0.05074
0.125793	-0.00422833
0.125793	-0.0835095
-0.110994	-0.0835095
-0.158562	-0.154334
-0.158562	-0.0887949
-0.0465116	-0.0887949
-0.113108	0.02537
-0.0295983	-0.0158562
0.0211416	-0.0549683
0.0961945	-0.00739958
0.0285412	0.00845666
0.0295983	-0.0560254
0.0295983	-0.118393
0.05074	-0.118393
0.0549683	-0.0232558
0.0835095	-0.140592
0.0866808	-0.100423
0.00845666	-0.0359408
0.00845666	-0.0613108
0.00845666	0.00317125
0.00845666	0.00317125
-0.0454545	0.0454545
-0.0454545	-0.0169133
-0.02537	0.0169133
-0.0391121	-0.00845666
0.0200846	0.157505
0.0200846	-0.0200846
0.0200846	-0.0845666
0.02537	0.0655391
-0.0887949	-0.118393
-0.0845666	-0.0190275
-0.122622	0.0327696
-0.118393	0.0169133
-0.0613108	-0.141649
-0.0359408	-0.141649
-0.0359408	-0.141649
-0.0866808	-0.141649
-0.140592	-0.00317125
-0.0708245	-0.00317125
-0.0634249	0.0147992
-0.0613108	0.0940803
0.137421	-0.00105708
0.140592	-0.051797
0.00317125	-0.051797
0.0274841	-0.106765
-0.0190275	-0.0401691
-0.0147992	-0.125793
0.0930233	-0.05074
-0.0581395	0.136364
0.0676533	0.109937
-0.00211416	0.0116279
0.0708245	0.319239
-0.0232558	0.139535
-0.0232558	0.183932
0.0169133	0.0549683
0.0169133	0.0496829
-0.00739958	0.12685
-0.051797	0.12685
-0.051797	0.0443975
-0.05074	-0.00105708
0.00528541	-0.0750529
0.00528541	-0.00634249
0.136364	-0.0813953
0.12685	-0.0570825
0.109937	-0.12685
0.128964	-0.0243129
0.319239	0.0613108
0.319239	0.0803383
0.251586	-0.0147992
0.164905	0.0560254
0.164905	-0.0338266
0.0919662	-0.0338266
0.0919662	-0.0338266
0.133192	-0.118393
0.118393	-0.0835095
0.0972516	0.0433404
0.0443975	-0.0570825
0.0465116	-0.00528541
0.0465116	-0.0454545
0.0465116	-0.112051
0.0465116	-0.0697674
0.0835095
0.0919662
-0.00634249
-0.0581395
-0.0845666
0.012685
-0.0443975
-0.0443975
-0.0338266
-0.109937
0.0169133
-0.0338266
-0.0338266
-0.0338266
-0.0549683
-0.00422833
-0.124736
-0.124736
0.0116279
-0.00634249
0
-0.131078
0.038055
-0.0570825
-0.00951374
0.00105708

## Sheet: Fig5b
Source data included in Supplementary Table 5

## Sheet: Fig5c
0.203698	0.678186
0.241315	0.701284
0.269806	0.678252
0.226535	0.693814
0.233457	0.714222
0.236114	0.722844
0.24749	0.665294
0.230607	0.680944
0.261883	0.724968
0.210808	0.678558
0.311375	0.680504
0.191253	0.696422
0.286233	0.709263
0.28537	0.693224
0.223787	0.695871
0.267995	0.658391
0.229806	0.722512
0.208996	0.720639
0.254055	0.669368
0.245033	0.652398
0.208372	0.676038
0.251237	0.703569
0.267967	0.714455
0.236858	0.652875
0.267558	0.715283
0.255316	0.666557
0.307247	0.628729
0.217377	0.685918
0.256356	0.654268
0.244339	0.714964
0.264881	0.690518
0.250725	0.67624
0.235506	0.68499
0.335736	0.681185
0.227783	0.612845
0.272611	0.663185
0.247167	0.701542
0.245209	0.646126
0.25574	0.709855
0.260135	0.643224
0.223839	0.669145
0.214643	0.690807
0.17705	0.677022
0.255094	0.648253
0.204088	0.679973
0.201758	0.718985
0.21581	0.644871
0.264148	0.703413
0.182036	0.707492
0.242399	0.673823
0.227852	0.662289
0.211949	0.67531
0.213559	0.713697
0.234066	0.665498
0.294804	0.677304
0.239653	0.671907
0.227503	0.63931
0.232461	0.693725
0.174478	0.615804
0.268318	0.675948
0.276019	0.676279
0.223051	0.682706
0.287416	0.665331
0.236223	0.704077
0.331958	0.676848
0.246406	0.640128
0.312498	0.684779
0.230155	0.635855
0.206778	0.682788
0.224651	0.706436
0.278386	0.72429
0.308244	0.672116
0.220188	0.68411
0.224489	0.720855
0.312439	0.716431
0.230387	0.663574
0.221005	0.662893
0.208613	0.689148
0.291176	0.679587
0.247026	0.675008
0.334364	0.657981
0.309192	0.668194
0.263358	0.696352
0.240687	0.69578
0.23008	0.694126
0.254293	0.715323
0.288867	0.685129
0.285919	0.706539
0.205022	0.679092
0.281859	0.675786
0.259714	0.69016
0.260883	0.710595
0.222206	0.62151
0.20337	0.671502
0.276822	0.718757
0.251096	0.692916
0.260807	0.693109
0.293663	0.708184
0.245649	0.619486
0.229359	0.658289

## Sheet: Fig5d
0.501188	0.669323
0.515194	0.672415
0.442018	0.707294
0.482794	0.646841
0.401467	0.663688
0.51088	0.676528
0.451367	0.627404
0.365468	0.626434
0.428925	0.666681
0.540335	0.676999
0.355444	0.651797
0.442592	0.674013
0.543006	0.697548
0.547361	0.673505
0.487555	0.638838
0.430091	0.683038
0.473567	0.666482
0.525817	0.650058
0.433328	0.628847
0.480885	0.682019
0.517979	0.66343
0.477348	0.704932
0.50173	0.617077
0.334538	0.694044
0.527448	0.692281
0.537033	0.679675
0.469517	0.689137
0.522095	0.63188
0.437831	0.613137
0.483304	0.717384
0.460036	0.690502
0.522733	0.668299
0.469198	0.673159
0.490686	0.681027
0.459551	0.63208
0.491864	0.651326
0.387139	0.663874
0.48993	0.681725
0.534224	0.665459
0.50102	0.675092
0.455674	0.675761
0.454024	0.682931
0.503714	0.69371
0.424056	0.697285
0.435441	0.659103
0.486958	0.65227
0.476315	0.645386
0.45187	0.699749
0.420034	0.654994
0.490854	0.656538
0.47469	0.6656
0.464426	0.703989
0.442799	0.693161
0.473548	0.667453
0.436246	0.649236
0.42732	0.670642
0.471602	0.633632
0.432075	0.667467
0.493372	0.643453
0.51128	0.623377
0.479098	0.688546
0.398102	0.649782
0.51848	0.676035
0.4624	0.658926
0.41055	0.700323
0.532944	0.619227
0.429414	0.67448
0.435568	0.650328
0.439927	0.650888
0.439221	0.684509
0.397075	0.632469
0.539189	0.649072
0.422621	0.673295
0.438361	0.64326
0.476223	0.668233
0.428742	0.66967
0.488092	0.667846
0.490551	0.666884
0.333062	0.705864
0.38837	0.698228
0.380666	0.679788
0.45634	0.676033
0.493926	0.672699
0.480637	0.659732
0.415828	0.672465
0.505552	0.6508
0.477223	0.649174
0.493965	0.663101
0.411817	0.705327
0.498833	0.665918
0.514182	0.721246
0.496132	0.675289
0.456017	0.676
0.496916	0.662779
0.43757	0.691889
0.369807	0.653801
0.500677	0.676967
0.428198	0.65338
0.438565	0.655777
0.435519	0.670745

## Sheet: Fig5e
0.766113	0.887927
0.742144	0.823961
0.7743	0.863482
0.740864	0.869203
0.773238	0.856904
0.75643	0.880049
0.75129	0.843415
0.758334	0.859197
0.707176	0.868448
0.72568	0.851752
0.743453	0.860762
0.724475	0.892996
0.747241	0.853322
0.745058	0.838374
0.761376	0.875176
0.752558	0.83761
0.755479	0.831171
0.760563	0.853602
0.752535	0.870901
0.742713	0.860785
0.723628	0.872693
0.787075	0.865731
0.747539	0.851471
0.734796	0.854434
0.758719	0.875973
0.74356	0.84423
0.731766	0.871074
0.73043	0.875087
0.799252	0.875656
0.722407	0.860956
0.748834	0.896261
0.737735	0.841755
0.724743	0.862853
0.74058	0.857414
0.768675	0.855324
0.742637	0.849865
0.751483	0.874192
0.739416	0.856578
0.790665	0.866189
0.749348	0.881517
0.780766	0.875336
0.743109	0.868126
0.75959	0.854911
0.774775	0.882197
0.747942	0.895337
0.771366	0.866465
0.752994	0.888636
0.722408	0.872639
0.743603	0.886836
0.754328	0.857051
0.763538	0.888259
0.741929	0.869619
0.746514	0.867821
0.722791	0.872223
0.735308	0.844648
0.755394	0.863237
0.767381	0.867503
0.791941	0.83993
0.76205	0.846451
0.755284	0.864805
0.77738	0.882853
0.738008	0.865242
0.771911	0.851034
0.769593	0.884642
0.760371	0.815853
0.760326	0.872815
0.813956	0.900589
0.777903	0.874667
0.76056	0.870884
0.725026	0.851961
0.732543	0.843904
0.762827	0.852428
0.741162	0.863
0.766262	0.858482
0.761176	0.840083
0.739094	0.864121
0.773986	0.839764
0.742782	0.865555
0.747505	0.884696
0.750787	0.850749
0.760582	0.831473
0.759559	0.886439
0.761179	0.827955
0.727701	0.884808
0.747727	0.841675
0.811343	0.857486
0.737753	0.857614
0.724936	0.877707
0.72101	0.881844
0.732447	0.873185
0.743497	0.868186
0.753484	0.865922
0.743407	0.850965
0.753434	0.856567
0.748697	0.846038
0.713799	0.86733
0.763777	0.879581
0.788908	0.851215
0.705458	0.893713
0.72551	0.879881

## Sheet: Fig5f
patient.bcr_patient_barcode	patient.age_at_initial_pathologic_diagnosis	patient.sex	patient.days_to_death	patient.days_to_last_followup	patient.vital_status	status	survival	patient.stage_event.pathologic_stage	patient.stage_event.tnm_categories.pathologic_categories.pathologic_m	patient.stage_event.tnm_categories.pathologic_categories.pathologic_n	patient.stage_event.tnm_categories.pathologic_categories.pathologic_t	patient.number_pack_years_smoked	patient.stopped_smoking_year	patient.tobacco_smoking_history	patient.year_of_tobacco_smoking_onset	ssGSEACPD	ssGSEAGenelist1_Up_noSignificantscAB	ssGSEAGenelist3_Up_geneExpressionOnly
TCGA.49.6742	70	male	NA	1678	alive	0	1678	stage iia	m0	n1	t2a	10	NA	3	NA	0.575868	0.468426	0.653417
TCGA.05.5429	60	male	NA	30	alive	0	30	stage iiia	m0	n2	t3	NA	NA	1	NA	0.542275	0.538726	0.693147
TCGA.86.A4D0	48	male	NA	30	alive	0	30	stage iia	m0	n0	t2b	NA	NA	2	1983	0.509042	0.450129	0.626014
TCGA.05.4415	57	male	91	NA	dead	1	91	stage iiib	m0	n2	t4	29	2007	4	1997	0.483234	0.0661612	-0.199604
TCGA.50.5072	74	male	NA	246	alive	0	246	stage iiia	m0	n2	t2	15	1974	3	NA	0.457882	0.425327	0.390636
TCGA.97.8176	63	male	NA	252	alive	0	252	stage iiia	m0	n1	t3	40	2011	4	1971	0.444807	0.273315	0.537292
TCGA.35.5375	61	male	NA	264	alive	0	264	stage iiia	m0	n2	t2	35	2006	4	1971	0.444298	-0.0337088	0.0638657
TCGA.55.6975	61	male	118	NA	dead	1	118	stage iib	m0	n1	t2	NA	2004	4	NA	0.442847	0.0500392	-0.0421209
TCGA.62.A471	64	male	NA	883	alive	0	883	stage iib	m0	n1	t2b	30	2006	4	NA	0.442236	0.262536	0.544008
TCGA.78.7148	71	male	626	NA	dead	1	626	stage iib	m0	n1	t2	57	NA	2	1944	0.44065	0.427285	0.558761
TCGA.55.8505	62	male	NA	29	alive	0	29	stage iiia	mx	n2	t1a	NA	NA	1	NA	0.440512	0.497082	0.60787
TCGA.NJ.A4YP	52	male	NA	50	alive	0	50	stage ib	m0	n0	t2a	60	NA	5	NA	0.435069	0.435058	0.692607
TCGA.50.5936	58	male	257	NA	dead	1	257	stage iiia	m0	n2	t2	NA	NA	NA	NA	0.42909	0.0850927	0.180166
TCGA.78.7160	61	male	NA	678	alive	0	678	stage iv	m1	n2	t4	43.8	1998	4	1963	0.424367	0.282317	0.0701032
TCGA.78.7166	84	male	258	NA	dead	1	258	stage iib	m0	n1	t2	38	1972	3	1934	0.423221	0.0716146	0.433997
TCGA.78.7162	75	male	3169	NA	dead	0	1825	stage ia	m0	n0	t1	12	NA	2	1940	0.415018	0.368899	0.319061
TCGA.78.7153	65	female	NA	760	alive	0	760	stage ib	m0	n0	t2	20	1988	4	1948	0.414	0.471059	0.64882
TCGA.L9.A5IP	40	female	58	NA	dead	1	58	stage iv	m1b	n2	t3	NA	2012	4	NA	0.413726	0.274321	0.412893
TCGA.62.8399	62	male	NA	2093	alive	0	1825	stage iiia	m0	n2	t2	70	NA	4	NA	0.413379	0.23455	-0.231984
TCGA.69.7973	42	female	NA	230	alive	0	230	stage ib	m0	n0	t2a	25	2011	4	NA	0.413266	0.533372	0.263386
TCGA.49.4514	79	female	NA	1314	alive	0	1314	stage ia	m0	n0	t1	65	NA	3	NA	0.3987	0.261083	0.587166
TCGA.91.6849	75	female	NA	35	alive	0	35	stage iiia	mx	n2	t2	30	1976	3	1946	0.397337	0.0461058	0.339276
TCGA.05.4433	82	male	NA	730	alive	0	730	stage ib	m0	n0	t2	1	1948	3	1946	0.392834	0.502362	0.706097
TCGA.49.4486	72	male	2318	NA	dead	0	1825	stage ia	m0	n0	t1	17.5	1967	3	1932	0.388631	0.286515	0.168137
TCGA.44.7671	64	male	NA	535	alive	0	535	stage ib	m0	n0	t2a	NA	1995	3	NA	0.385234	0.340065	0.450784
TCGA.44.6146	64	male	NA	302	alive	0	302	stage iib	m0	n0	t3	15	1980	3	NA	0.380896	0.418926	0.635266
TCGA.55.6984	71	female	760	NA	dead	1	760	stage iib	m0	n1	t2	NA	NA	NA	NA	0.380782	0.407608	0.744729
TCGA.05.4390	58	female	NA	1126	alive	0	1126	stage ib	m0	n0	t2	15	1996	4	1966	0.379309	0.445478	0.582405
TCGA.78.7154	72	male	593	NA	dead	1	593	stage iiia	m0	n2	t3	112.5	1993	4	1948	0.377171	0.327036	0.593539
TCGA.50.5051	42	female	NA	455	alive	0	455	stage iiia	m0	n2	t2	30	2006	4	NA	0.370958	0.350629	0.42674
TCGA.49.4506	68	female	999	NA	dead	1	999	stage iib	m0	n1	t2	100	NA	2	NA	0.369918	0.0442383	0.153019
TCGA.50.5066	72	male	NA	297	alive	0	297	stage ib	m0	n0	t2	NA	NA	1	NA	0.365435	-0.101017	-0.371003
TCGA.05.4403	76	male	NA	578	alive	0	578	stage ib	m0	n0	t2	NA	1975	3	NA	0.365309	0.560506	0.77126
TCGA.78.7540	66	female	NA	881	alive	0	881	stage ib	m0	n0	t2	NA	NA	1	NA	0.365297	0.560139	0.708096
TCGA.78.7633	67	male	NA	994	alive	0	994	stage ib	m0	n0	t2	94	2002	4	1955	0.36058	0.399935	0.167889
TCGA.4B.A93V	52	female	NA	254	alive	0	254	stage ia	m0	n0	t1b	30	2013	4	1984	0.352612	0.172985	0.46301
TCGA.55.6971	59	female	NA	25	alive	0	25	stage ib	mx	n0	t2	60	2010	4	1970	0.349278	-0.0986223	0.201038
TCGA.55.8094	51	male	NA	4	alive	0	4	stage iv	m1b	n0	t2b	70	2011	4	1976	0.347977	0.545973	0.685489
TCGA.97.8179	72	male	NA	15	alive	0	15	stage ia	m0	n0	t1a	60	1988	3	1958	0.344875	0.108268	0.118798
TCGA.78.7143	62	female	4961	NA	dead	0	1825	stage ib	m0	n0	t2	NA	NA	1	NA	0.340468	-0.0303261	0.0680377
TCGA.05.5420	67	male	NA	31	alive	0	31	stage iiia	m0	n2	t2	40	2001	4	1961	0.340047	0.276072	0.274279
TCGA.MP.A5C7	76	female	NA	1490	alive	0	1490	stage ib	m0	n0	t2	15	1968	3	1953	0.335207	0.378224	0.523793
TCGA.55.7725	68	female	NA	39	alive	0	39	stage ia	mx	n0	t1a	16	1994	3	1963	0.333494	-0.0505192	0.221407
TCGA.50.5946	62	male	NA	349	alive	0	349	stage ia	mx	n0	t1	NA	2009	4	NA	0.330283	0.157845	-0.119865
TCGA.78.7220	53	female	807	NA	dead	1	807	stage iiia	m0	n2	t2	35	NA	2	1965	0.329902	0.553116	0.531982
TCGA.53.7813	51	female	NA	418	alive	0	418	stage iiib	m0	n0	t4	35	2008	4	1973	0.329754	0.20557	0.295397
TCGA.55.8085	64	male	NA	33	alive	0	33	stage ia	m0	n0	t1b	NA	NA	2	NA	0.327742	0.15036	0.31613
TCGA.86.7701	66	male	NA	11	alive	0	11	stage iv	m1	n0	t2	NA	NA	1	NA	0.322238	0.367192	0.523087
TCGA.05.4422	68	male	NA	365	alive	0	365	stage ib	m0	n0	t2	147	NA	4	NA	0.317518	0.498232	0.637757
TCGA.44.7669	59	male	574	NA	dead	1	574	stage iia	mx	n1	t1b	20	NA	2	1970	0.316297	0.170795	-0.0109514
TCGA.93.8067	77	male	NA	186	alive	0	186	stage ib	mx	n0	t2a	20	2001	4	1961	0.313566	0.294138	0.699136
TCGA.78.7149	71	male	NA	1093	alive	0	1093	stage iiib	m0	n0	t4	115	NA	2	1950	0.313158	0.368066	0.310159
TCGA.50.6673	84	female	22	NA	dead	1	22	stage i	m0	n0	t1	NA	NA	1	NA	0.31191	0.327886	0.487805
TCGA.78.7152	65	male	NA	1202	alive	0	1202	stage ib	m0	n0	t2	40	1999	4	1959	0.308101	0.00279821	0.152327
TCGA.NJ.A55R	67	male	NA	603	alive	0	603	stage ia	mx	n0	t1b	5	1986	3	NA	0.304656	0.484396	0.608553
TCGA.38.A44F	80	male	NA	133	alive	0	133	stage ib	m0	n0	t2a	12	1977	3	1965	0.303286	0.346648	0.596727
TCGA.69.7761	84	male	NA	186	alive	0	186	stage ib	mx	n0	t2a	20	1975	3	1955	0.300435	0.537554	0.690202
TCGA.55.5899	58	male	NA	87	alive	0	87	NA	m0	n1	t1a	NA	NA	2	1985	0.30043	0.377256	0.600009
TCGA.50.5944	69	female	NA	373	alive	0	373	stage ia	m0	n0	t1	NA	NA	NA	NA	0.299369	0.217118	0.01058
TCGA.91.7771	62	male	NA	31	alive	0	31	stage iib	mx	n0	t3	75	2011	4	NA	0.297694	0.512865	0.562977
TCGA.05.5715	69	female	NA	62	alive	0	62	stage ib	m0	n0	t2a	NA	NA	1	NA	0.29264	0.336825	0.580971
TCGA.MP.A4T8	68	male	161	NA	dead	1	161	stage iiia	m0	n2	t2	25	1972	3	1957	0.291966	0.224849	0.270435
TCGA.62.A470	84	male	1194	NA	dead	1	1194	stage ib	m0	n0	t2	30	NA	3	NA	0.290858	0.427622	0.588652
TCGA.97.A4M6	45	female	NA	185	alive	0	185	stage ia	m0	n0	t1a	NA	NA	1	NA	0.286839	-0.141579	0.169553
TCGA.L9.A443	63	female	NA	116	alive	0	116	stage ia	mx	n0	t1a	90	2005	4	1960	0.286202	0.161488	0.229598
TCGA.44.4112	60	female	NA	141	alive	0	141	stage ib	m0	n0	t2a	30	1992	3	1972	0.28156	-0.245156	-0.151161
TCGA.62.A46O	65	female	1454	NA	dead	1	1454	stage ib	m0	n0	t2	48	NA	2	NA	0.279955	0.173357	-0.00436075
TCGA.55.7570	60	male	NA	6	alive	0	6	stage ia	mx	n0	t1a	NA	NA	2	1971	0.279571	0.10938	0.0728621
TCGA.55.A492	70	female	NA	1	alive	0	1	stage ia	mx	n0	t1a	35	1995	3	1962	0.279193	0.226164	0.326088
TCGA.97.A4M3	69	female	NA	237	alive	0	237	stage ia	m0	n0	t1b	37.5	1984	3	1959	0.27645	0.431658	0.215164
TCGA.55.6970	67	female	464	NA	dead	1	464	stage iiia	mx	n2	t2	NA	NA	4	NA	0.2755	0.142284	0.0542121
TCGA.55.A48Y	69	male	NA	42	alive	0	42	stage iia	m0	n0	t2b	50	NA	2	1962	0.273418	0.195886	0.443628
TCGA.86.8672	59	male	NA	15	alive	0	15	stage iib	m0	n0	t3	NA	NA	1	NA	0.272936	0.0304203	0.475895
TCGA.38.4631	72	female	354	NA	dead	1	354	stage ib	m0	n0	t2	40	NA	4	NA	0.269822	0.0243001	0.483466
TCGA.55.8203	69	female	NA	4	alive	0	4	stage ia	m0	n0	t1b	50	NA	2	NA	0.268781	0.279088	0.541483
TCGA.55.6972	72	male	NA	1475	alive	0	1475	stage ib	m0	n0	t2	NA	NA	2	NA	0.268544	0.184012	0.25005
TCGA.49.4487	72	female	855	NA	dead	1	855	stage ia	m0	n0	t1	40	NA	4	NA	0.266392	-0.239241	-0.306626
TCGA.49.AARN	56	female	1135	NA	dead	1	1135	stage ia	mx	n0	t1	NA	NA	5	NA	0.266214	0.290657	0.679398
TCGA.95.7562	71	male	87	NA	dead	1	87	stage iia	m0	n1	t2a	10	1983	3	1973	0.264362	0.264843	-0.100793
TCGA.69.8254	85	male	NA	77	alive	0	77	NA	NA	NA	t2b	40	1989	3	NA	0.257337	0.510755	0.616871
TCGA.86.7713	70	male	NA	7	alive	0	7	stage iia	m0	n0	t2b	NA	NA	1	NA	0.25565	0.422902	0.339288
TCGA.44.7660	72	male	NA	162	alive	0	162	stage ib	mx	n0	t2	124	NA	2	1949	0.253856	0.0804577	-0.139891
TCGA.69.8453	77	male	NA	171	alive	0	171	stage iib	mx	n0	t3	12	1974	3	NA	0.25237	0.386608	0.572266
TCGA.64.5775	71	male	62	NA	dead	1	62	stage iiia	m0	n0	t4	110	NA	2	1950	0.250679	0.207957	0.258791
TCGA.49.4507	73	female	268	NA	dead	1	268	stage iiia	m0	n1	t3	78	1991	4	NA	0.246545	0.0749903	0.176987
TCGA.69.8255	71	male	NA	129	alive	0	129	stage ia	m0	n0	t1a	40	NA	2	1971	0.246225	0.414627	0.537326
TCGA.55.7284	74	male	NA	121	alive	0	121	stage iib	mx	n0	t3	NA	NA	3	NA	0.244314	0.601404	0.781343
TCGA.55.7913	61	female	NA	62	alive	0	62	stage ia	mx	n0	t1b	40	NA	2	1971	0.243407	0.352565	0.294083
TCGA.86.7711	70	male	NA	27	alive	0	27	stage iia	m0	n1	t2a	50	NA	2	1960	0.242415	0.0137677	-0.26338
TCGA.86.7955	62	male	NA	14	alive	0	14	stage ib	m0	n0	t2a	NA	NA	1	NA	0.242193	-0.0754543	0.224654
TCGA.50.6592	71	female	777	NA	dead	1	777	stage ib	m0	n0	t2	NA	NA	4	NA	0.241629	0.112728	0.534391
TCGA.38.4630	75	female	1073	NA	dead	1	1073	stage ib	m0	n0	t2	NA	NA	1	NA	0.241581	0.19647	-0.144995
TCGA.69.7764	75	male	NA	414	alive	0	414	stage ia	m0	n0	t1b	30	1991	3	1977	0.241279	0.053821	0.266904
TCGA.50.6593	49	female	336	NA	dead	1	336	stage iiia	m0	n2	t1	NA	NA	4	NA	0.238445	0.363841	-0.286262
TCGA.49.AAR2	64	male	NA	1945	alive	0	1825	stage ib	mx	n0	t2	NA	2006	4	NA	0.235391	0.299076	0.61036
TCGA.86.8358	44	male	NA	19	alive	0	19	stage ib	m0	n0	t2a	20	NA	2	1992	0.234825	0.31346	0.23779
TCGA.MP.A4TA	75	female	950	NA	dead	1	950	stage ia	m0	n0	t1	55	2006	4	1951	0.232595	0.328032	0.566403
TCGA.78.7156	62	male	976	NA	dead	1	976	stage iv	m1	n1	t4	84	1989	3	1961	0.232188	0.298345	0.056442
TCGA.53.A4EZ	63	male	NA	280	alive	0	280	stage iia	mx	n1	t2a	40	1996	3	1956	0.230176	0.292863	0.567066
TCGA.91.6829	78	male	1258	NA	dead	1	1258	stage ib	mx	n0	t2	94.5	2003	4	1940	0.228246	0.212955	-0.0190017
TCGA.55.7283	76	female	NA	35	alive	0	35	stage iiia	mx	n2	t3	5	1961	3	1950	0.224573	-0.059386	-0.0119921
TCGA.53.7624	40	female	1043	NA	dead	1	1043	stage iv	m1	n0	t2	50	NA	2	1986	0.221247	0.260347	-0.252901
TCGA.55.8513	77	female	NA	146	alive	0	146	stage iib	mx	n0	t3	NA	NA	1	NA	0.21864	0.464793	0.576133
TCGA.62.8398	55	male	444	NA	dead	1	444	stage iiia	m0	n2	t2	20	1999	4	1970	0.217406	0.336635	0.606471
TCGA.05.4425	70	female	NA	669	alive	0	669	stage iv	m1	n0	t2	28	NA	3	NA	0.214647	0.411125	0.354788
TCGA.MP.A4T7	75	female	167	NA	dead	1	167	stage iv	m1	n0	t2	50	2004	4	1954	0.212702	-0.0722913	0.254509
TCGA.73.4675	59	male	NA	40	alive	0	40	stage iiia	m0	n1	t3	41	2010	4	1969	0.208989	0.0244354	0.292914
TCGA.55.8507	53	male	NA	8	alive	0	8	stage ia	mx	n0	t1a	120	NA	2	1972	0.208858	0.499819	0.313987
TCGA.86.8585	57	male	NA	35	alive	0	35	stage ib	m0	n0	t2a	NA	NA	1	NA	0.207904	-0.186385	0.111439
TCGA.MP.A4TE	56	male	896	NA	dead	1	896	stage iia	mx	n0	t2b	40	2010	4	1970	0.206035	0.615019	0.703012
TCGA.64.5781	55	female	NA	1202	alive	0	1202	stage ib	m0	n0	t2	25	2007	4	1982	0.205378	0.181319	0.256789
TCGA.05.4434	67	female	457	NA	dead	1	457	stage iv	m1	n1	t4	15	NA	2	NA	0.20458	-0.00950643	0.120192
TCGA.73.A9RS	41	male	NA	305	alive	0	305	stage iib	m0	n0	t3	11	NA	2	1990	0.202977	-0.127569	0.112238
TCGA.97.7547	67	female	NA	1435	alive	0	1435	stage ib	mx	n0	t2	30	1986	3	NA	0.201791	0.00473537	0.462864
TCGA.78.8662	53	female	3361	NA	dead	0	1825	stage ib	m0	n0	t2	45	NA	2	1964	0.201521	0.110913	-0.112389
TCGA.78.7535	45	male	949	NA	dead	1	949	stage ib	m0	n0	t2	35	NA	2	1972	0.19897	-0.125239	-0.054559
TCGA.55.7728	64	female	NA	24	alive	0	24	stage ib	mx	n0	t2a	30	1996	4	1980	0.198845	0.495033	0.67012
TCGA.64.1678	70	female	NA	1189	alive	0	1189	NA	m0	n0	t2b	20	1990	3	1970	0.198164	0.385618	0.424842
TCGA.73.4677	74	male	38	NA	dead	1	38	NA	m0	n0	t2a	NA	1985	3	NA	0.197995	0.38648	0.334304
TCGA.NJ.A55A	76	female	NA	3	alive	0	3	stage ib	m0	n0	t2	25	1983	3	NA	0.19486	-0.360693	-0.15015
TCGA.67.3774	73	female	NA	385	alive	0	385	stage ib	m0	n0	t2	NA	NA	3	NA	0.193108	0.0835769	0.0759636
TCGA.49.AAR9	61	male	260	NA	dead	1	260	stage iib	mx	n0	t3	NA	NA	2	NA	0.192484	0.231411	0.0767938
TCGA.44.6776	60	female	NA	1938	alive	0	1825	stage ia	mx	n0	t1	45	2005	4	1960	0.191871	0.278531	0.434067
TCGA.73.4670	69	female	NA	14	alive	0	14	stage iv	m1	n0	t2	30	2009	4	1979	0.188239	0.0897864	0.228616
TCGA.55.7910	50	female	NA	203	alive	0	203	stage iia	m0	n0	t2b	15	2011	4	1996	0.18805	0.219132	0.234075
TCGA.97.7552	70	male	NA	1476	alive	0	1476	stage ib	mx	n0	t2	40	1985	3	NA	0.186075	0.419342	0.619848
TCGA.NJ.A55O	56	female	NA	13	alive	0	13	stage iia	m0	n1	t1b	30	2000	4	NA	0.184744	0.440487	0.445263
TCGA.78.7158	59	female	179	NA	dead	1	179	stage iiib	m0	n2	t4	14	2005	4	1963	0.182966	-0.0377639	-0.0463322
TCGA.55.7726	72	female	NA	39	alive	0	39	stage ia	mx	n0	t1b	30	1979	3	1955	0.182413	0.372316	0.29889
TCGA.97.A4M5	83	male	NA	132	alive	0	132	stage ia	m0	n0	t1b	6	1982	3	1952	0.177884	0.435881	0.550288
TCGA.78.7150	59	male	666	NA	dead	1	666	stage iib	m0	n1	t2	37	2000	4	1963	0.176734	0.295378	0.338621
TCGA.55.7727	70	male	NA	34	alive	0	34	stage iiia	mx	n2	t1a	NA	NA	2	NA	0.174957	0.0209402	-0.164664
TCGA.44.6145	62	female	NA	103	alive	0	103	stage ia	m0	n0	t1	75	1999	4	1963	0.173967	0.207893	0.369975
TCGA.78.7155	68	male	1171	NA	dead	1	1171	stage ib	m0	n0	t2	48	2005	4	1957	0.171357	0.180097	0.0846548
TCGA.55.8619	72	female	NA	49	alive	0	49	stage iib	mx	n0	t3	NA	NA	1	NA	0.170741	0.409409	0.532562
TCGA.55.6642	63	male	NA	993	alive	0	993	stage ib	mx	n0	t2	NA	NA	2	1961	0.170265	0.398142	0.0221647
TCGA.55.A48X	63	female	NA	33	alive	0	33	stage iia	m0	n1	t1b	36	1999	4	1963	0.168148	-0.0115484	-0.24103
TCGA.49.6743	81	female	NA	369	alive	0	369	stage iiia	mx	n2	t1	50	NA	4	NA	0.16722	0.0164056	-0.101381
TCGA.67.3770	70	female	NA	610	alive	0	610	stage ia	m0	n0	t1	NA	NA	3	NA	0.164823	0.14159	0.266353
TCGA.95.7039	54	female	NA	34	alive	0	34	stage iib	mx	n0	t3	34	NA	2	NA	0.162977	0.0691126	0.0126418
TCGA.55.6986	74	female	NA	2151	alive	0	1825	stage ib	m0	n0	t2	NA	NA	1	NA	0.162784	-0.13708	0.28048
TCGA.55.8090	80	male	NA	6	alive	0	6	stage ia	m0	n0	t1a	NA	NA	2	NA	0.160444	-0.0490652	0.00397172
TCGA.05.5425	68	male	NA	90	alive	0	90	stage iib	m0	n1	t2b	40	1985	3	1965	0.160034	0.33697	0.458994
TCGA.78.7147	67	female	586	NA	dead	1	586	stage iib	m0	n1	t2	50	NA	2	1950	0.158877	0.0347098	0.285884
TCGA.69.7763	69	male	NA	690	alive	0	690	stage ia	m0	n0	t1b	7.5	2004	4	1959	0.156812	0.312273	0.179299
TCGA.49.6761	68	female	NA	1	alive	0	1	stage iiia	mx	n2	t1	50	NA	4	NA	0.152439	0.39146	-0.187072
TCGA.05.4396	76	male	303	NA	dead	1	303	stage iiib	m0	n1	t4	19	1984	3	1947	0.151554	0.235731	0.562944
TCGA.95.A4VK	74	female	NA	121	alive	0	121	stage iiia	m0	n2	t2b	45	1986	3	1956	0.150736	0.0932152	0.213022
TCGA.62.A46S	73	male	1653	NA	dead	1	1653	stage ib	m0	n0	t2	40	NA	4	NA	0.150445	0.308015	0.621378
TCGA.78.8660	69	male	321	NA	dead	1	321	stage iib	m0	n1	t2	11	2005	4	1954	0.150297	-0.0393993	-0.152725
TCGA.44.2666	43	male	97	97	dead	1	97	stage ib	m0	n0	t2	30	NA	2	1979	0.149524	-0.0215169	0.277146
TCGA.55.7907	77	male	NA	16	alive	0	16	stage iia	mx	n1	t2a	80	1994	3	1954	0.148291	0.270146	0.0477205
TCGA.55.8615	67	male	NA	15	alive	0	15	stage iiia	mx	n2	t3	67	NA	2	1966	0.147116	0.545279	0.560596
TCGA.NJ.A7XG	49	male	NA	295	alive	0	295	stage iiia	m0	n1	t4	NA	NA	3	NA	0.14686	0.0611526	0.207185
TCGA.05.4389	70	male	NA	1369	alive	0	1369	stage ia	m0	n0	t1	43	NA	3	NA	0.143499	0.387153	0.488708
TCGA.95.A4VP	66	female	NA	168	alive	0	168	stage iiia	m0	n2	t2b	20	2012	4	1972	0.143086	0.467662	0.571632
TCGA.44.7667	49	female	NA	557	alive	0	557	stage iib	mx	n0	t3	50	NA	2	1974	0.14106	0.101586	0.0251239
TCGA.55.7227	77	male	NA	53	alive	0	53	stage iiia	mx	n1	t3	NA	1993	3	1953	0.140119	-0.189398	0.044258
TCGA.64.5779	61	male	NA	507	alive	0	507	stage iiia	m0	n2	t2	40	2009	4	1969	0.139082	0.451209	0.231694
TCGA.55.7281	70	female	NA	18	alive	0	18	stage ia	m0	n0	t1b	20	NA	4	NA	0.138619	0.036971	-0.0869177
TCGA.44.6777	85	female	987	NA	dead	1	987	stage ib	mx	nx	t2	64	2006	4	1942	0.138427	0.0940332	-0.380526
TCGA.50.5044	72	female	624	NA	dead	1	624	stage iiib	m0	n1	t4	NA	NA	NA	NA	0.136337	-0.0625445	0.358062
TCGA.50.5930	47	male	282	NA	dead	1	282	stage iiia	m0	n2	t2	NA	NA	NA	NA	0.135696	0.00176784	0.0356999
TCGA.55.6983	81	male	NA	1826	alive	0	1825	stage iib	m0	n1	t2	60	NA	4	NA	0.133338	0.0736714	0.492028
TCGA.44.6779	50	female	500	NA	dead	1	500	stage iib	mx	n1	t2	15	2008	4	1978	0.132993	0.224984	0.347876
TCGA.MP.A4TJ	62	female	339	NA	dead	1	339	stage ia	m0	n0	t1	NA	NA	2	NA	0.132031	0.269104	0.205798
TCGA.44.7670	47	female	NA	531	alive	0	531	stage iia	m0	n1	t1b	30	NA	2	1980	0.130419	0.299307	0.217771
TCGA.73.4676	45	male	NA	122	alive	0	122	stage iia	m0	n1	t2a	48	2009	4	1977	0.129415	0.171424	-0.11997
TCGA.73.4666	52	female	NA	618	alive	0	618	stage iv	m1	n0	t1	10	2002	4	1982	0.129209	-0.229135	-0.225818
TCGA.NJ.A4YG	65	male	NA	1726	alive	0	1726	stage ib	m0	n0	t2	104	2007	4	1955	0.128419	0.119727	0.139841
TCGA.MN.A4N1	60	male	NA	285	alive	0	285	stage iia	m0	n1	t2a	NA	NA	2	1967	0.126988	0.215607	0.153936
TCGA.MP.A4TD	71	male	307	NA	dead	1	307	stage iiia	m0	n2	t2	20	1990	3	NA	0.122725	0.438084	0.517569
TCGA.55.8206	56	male	NA	46	alive	0	46	stage ia	m0	n0	t1b	NA	NA	1	NA	0.122649	-0.232696	-0.0360753
TCGA.67.6215	52	female	NA	162	alive	0	162	stage ib	m0	n0	t2a	NA	NA	1	NA	0.122643	0.273904	0.26114
TCGA.73.7499	81	female	NA	519	alive	0	519	stage ib	m0	n0	t2a	NA	NA	1	NA	0.119075	-0.0371359	0.281892
TCGA.05.4418	69	male	274	NA	dead	1	274	stage iiia	m0	n2	t3	25	NA	2	NA	0.118633	0.350312	0.198365
TCGA.64.5774	60	male	NA	2550	alive	0	1825	stage ib	m0	n0	t2	45	2004	4	1959	0.117554	0.349375	0.254916
TCGA.55.8299	61	female	NA	216	alive	0	216	stage ia	mx	n0	t1b	20	2012	4	1971	0.113033	-0.328316	-0.0517701
TCGA.97.7941	72	female	NA	22	alive	0	22	stage ia	mx	n0	t1b	22.5	1985	3	1960	0.112845	0.417327	0.691001
TCGA.50.8460	74	male	NA	105	alive	0	105	stage ia	m0	n0	t1a	NA	NA	NA	NA	0.110846	-0.208662	-0.251583
TCGA.44.A47A	78	female	NA	202	alive	0	202	stage ib	mx	n0	t2a	80	2010	4	1970	0.106634	-0.0719596	-0.0795566
TCGA.99.8033	74	female	NA	170	alive	0	170	stage iv	m1	nx	tx	NA	NA	1	NA	0.106202	0.0396145	-0.0854623
TCGA.05.4417	51	female	NA	455	alive	0	455	stage ib	m0	n0	t2	56	2008	4	1971	0.105896	0.252949	0.0503469
TCGA.44.2655	65	female	NA	575	alive	0	575	stage ia	m0	n0	t1	30	1988	3	1958	0.105184	-0.0917356	0.17448
TCGA.62.A472	70	male	NA	540	alive	0	540	stage iib	m0	n0	t3	60	NA	2	NA	0.105025	0.0851304	-0.136633
TCGA.55.8512	41	male	NA	3	alive	0	3	stage iv	m1b	n1	t1a	19	NA	2	1989	0.104075	0.0783911	0.177403
TCGA.86.8054	61	male	NA	19	alive	0	19	stage iib	m0	n1	t2b	9	NA	2	1994	0.10249	0.134238	0.14336
TCGA.95.7043	63	female	NA	2	alive	0	2	stage ia	mx	n0	t1a	40	2003	4	1964	0.102032	0.138869	0.471593
TCGA.44.2657	74	female	NA	400	alive	0	400	stage ib	m0	nx	t2	25	2006	4	1959	0.101612	-0.1487	-0.323122
TCGA.55.7914	71	female	NA	3	alive	0	3	stage iia	mx	n1	t1b	5	NA	2	1990	0.100622	0.247002	0.142602
TCGA.44.5643	53	male	NA	106	alive	0	106	stage iiia	m0	n2	t2b	20	NA	2	NA	0.0950518	0.427095	0.170023
TCGA.05.4397	65	male	731	NA	dead	1	731	stage iib	m0	n1	t2	45	NA	2	NA	0.0950054	0.197833	0.110551
TCGA.73.4658	80	female	1600	1600	dead	1	1600	stage ib	m0	n0	t2	25	NA	3	NA	0.0927536	0.0552757	-0.28656
TCGA.91.6848	59	male	NA	127	alive	0	127	stage iiia	mx	n2	t2	NA	2007	4	NA	0.0878016	0.0593443	-0.329976
TCGA.49.AAR0	57	male	NA	4415	alive	0	1825	stage ia	mx	n0	t1	37	NA	2	NA	0.0864487	-0.0574415	0.23776
TCGA.55.1596	55	male	NA	1375	alive	0	1375	stage iib	m0	n1	t2	50	NA	2	1979	0.0854843	0.166219	0.481251
TCGA.38.4632	42	male	1357	NA	dead	1	1357	stage iv	m1	n1	t2	10	1991	4	NA	0.0840182	0.155684	-0.0188801
TCGA.93.7348	75	female	NA	127	alive	0	127	stage ia	mx	n0	t1a	42	1999	4	1957	0.0832785	-0.154495	0.187254
TCGA.J2.8194	69	female	NA	114	alive	0	114	stage iib	mx	n0	t3	20	1982	3	1956	0.0823388	0.209428	0.231959
TCGA.50.6595	74	female	189	NA	dead	1	189	stage iiia	m0	n2	t2	NA	1979	3	NA	0.0823352	0.293508	0.183744
TCGA.55.A494	61	female	NA	5	alive	0	5	stage ib	mx	n0	t2a	7	1980	3	1967	0.0788346	0.454875	0.667437
TCGA.44.7661	69	female	NA	153	alive	0	153	stage ib	m0	n0	t2a	22	1976	3	1961	0.0783717	-0.151542	-0.316835
TCGA.55.6987	77	male	NA	1170	alive	0	1170	stage ia	m0	n0	t1	NA	2006	4	NA	0.0770537	-0.164389	-0.222791
TCGA.99.8028	50	female	NA	459	alive	0	459	stage ia	m0	n0	t1a	30	2011	4	1981	0.0769133	0.0617735	-0.233265
TCGA.MP.A4TK	56	female	582	NA	dead	1	582	stage iib	mx	n1	t2	28	1999	4	1971	0.076782	0.126429	-0.332022
TCGA.MP.A4SY	61	male	1501	NA	dead	1	1501	stage iib	m0	n1	t2	40	2002	4	NA	0.074684	0.0279428	0.203803
TCGA.91.6830	65	female	NA	1	alive	0	1	stage iia	mx	n1	t1	12	2002	4	1990	0.0731468	0.489478	-0.0857935
TCGA.91.6836	52	female	NA	11	alive	0	11	stage ib	mx	n0	t2	50	NA	2	1973	0.0728527	0.161471	-0.246878
TCGA.55.8620	60	male	NA	66	alive	0	66	stage iv	m1b	n1	t1a	154	2012	4	1965	0.0692672	0.338795	0.446691
TCGA.55.A4DG	71	male	NA	162	alive	0	162	stage ia	mx	n0	t1b	100	2012	4	NA	0.0690413	0.293364	0.0162825
TCGA.69.7979	71	female	NA	89	alive	0	89	stage ib	mx	n0	t2a	28	NA	2	1955	0.0676508	0.149729	-0.0703275
TCGA.78.7145	52	female	826	NA	dead	1	826	stage iv	m1	n1	t4	25	1998	4	1973	0.0659672	0.112252	-0.00599604
TCGA.49.4494	77	male	1081	NA	dead	1	1081	stage iiia	m0	n2	t3	50	1955	3	1930	0.0659114	0.157178	0.37976
TCGA.55.8616	58	female	NA	48	alive	0	48	stage ib	m0	n0	t2a	NA	1999	4	NA	0.0653388	0.223245	-0.0334398
TCGA.62.A46P	65	male	594	NA	dead	1	594	stage ib	m0	n0	t2	40	NA	4	NA	0.0642732	0.334361	0.448324
TCGA.86.8073	58	male	NA	13	alive	0	13	stage ib	m0	n0	t2a	40	NA	2	1970	0.0627888	-0.261875	-0.364113
TCGA.73.4659	66	male	711	711	dead	1	711	stage iiia	m0	n2	t2	12	1986	3	1974	0.059935	0.178296	0.249738
TCGA.35.3615	57	male	NA	14	alive	0	14	stage ib	m0	n0	t2	NA	NA	1	NA	0.0558415	-0.0577096	0.108969
TCGA.55.8089	56	male	NA	100	alive	0	100	stage ia	m0	n0	t1a	97	NA	2	1973	0.0549947	-0.00249841	0.173369
TCGA.50.5932	75	male	1235	1091	dead	1	1235	stage iib	m0	n1	t2	NA	NA	NA	NA	0.0542026	0.284886	0.054559
TCGA.62.8394	65	female	139	NA	dead	1	139	stage iiib	m0	n2	t4	NA	NA	1	NA	0.0527072	0.424513	0.487041
TCGA.50.5941	55	female	NA	285	alive	0	285	stage iiia	m0	n2	t2a	25	NA	2	NA	0.0508984	-0.0113935	-0.196892
TCGA.97.A4M1	52	female	NA	209	alive	0	209	stage ia	m0	n0	t1a	3	1975	3	1972	0.0503638	0.0829534	0.170896
TCGA.97.8171	81	male	NA	107	alive	0	107	stage iv	m1a	n2	t2a	65	NA	2	1946	0.0499515	0.128496	0.234442
TCGA.S2.AA1A	68	female	NA	121	alive	0	121	stage ia	m0	n0	t1b	95	1995	3	1957	0.0485862	-0.204533	0.55414
TCGA.97.8172	75	female	NA	182	alive	0	182	stage ib	m0	n0	t2a	20	1981	3	1961	0.0477386	-0.165029	0.00686614
TCGA.55.7815	76	male	NA	54	alive	0	54	stage ib	mx	n0	t2a	NA	NA	1	NA	0.0467906	0.333656	0.112834
TCGA.38.4628	65	female	1492	NA	dead	1	1492	stage iib	m0	n1	t2	NA	NA	1	NA	0.0452473	0.298593	0.0956392
TCGA.93.A4JN	71	male	NA	382	alive	0	382	stage iv	m1a	n0	t2a	40	1991	3	1971	0.0444048	-0.151174	-0.233706
TCGA.55.8301	58	male	NA	44	alive	0	44	stage ib	mx	n0	t2a	100	NA	2	1962	0.0434688	-0.233839	-0.183198
TCGA.55.6979	59	female	237	NA	dead	1	237	stage iib	m0	n1	t2	NA	NA	3	NA	0.0428991	0.171984	-0.15866
TCGA.05.4384	66	male	NA	426	alive	0	426	stage iiia	m0	n2	t2	20	1987	3	1963	0.0428035	0.144888	-0.1579
TCGA.55.8614	76	male	NA	41	alive	0	41	stage ib	mx	n0	t2a	40	1995	3	NA	0.041552	0.430011	0.179468
TCGA.38.7271	72	female	800	NA	dead	1	800	stage ia	m0	n0	t1	25	1999	4	1971	0.0414691	-0.278031	-0.00530433
TCGA.49.4490	45	female	385	NA	dead	1	385	stage iiia	m0	n2	t3	5	NA	3	NA	0.0405942	0.148776	0.341824
TCGA.44.8120	58	male	NA	169	alive	0	169	stage ib	m0	n0	t2a	30	NA	5	1981	0.0397372	-0.00521239	-0.298604
TCGA.55.8508	60	female	NA	15	alive	0	15	stage iia	mx	n1	t2a	NA	NA	2	NA	0.0369551	0.371578	0.433554
TCGA.91.6828	70	male	NA	38	alive	0	38	stage ia	m0	n0	t1a	NA	1993	3	NA	0.035614	0.483482	0.50809
TCGA.50.5939	85	male	460	NA	dead	1	460	stage ib	m0	n0	t2	15	1968	3	NA	0.0346743	0.0198055	0.266713
TCGA.49.AARE	51	female	1229	NA	dead	1	1229	stage ia	mx	n0	t1	15	1995	4	1980	0.0332651	-0.0768387	0.154226
TCGA.78.7167	77	male	2681	NA	dead	0	1825	stage iv	m1	n0	t2	64	NA	2	1937	0.0323638	0.332561	0.317865
TCGA.55.7994	81	male	NA	31	alive	0	31	stage iib	mx	n0	t3	28	NA	2	NA	0.0310473	0.159539	0.249169
TCGA.78.7542	56	male	321	NA	dead	1	321	stage ib	m0	n0	t2	60	NA	2	1952	0.0271832	0.183131	0.271477
TCGA.44.6148	60	male	NA	96	alive	0	96	stage ia	m0	n0	t1b	60	1994	3	1963	0.0253939	-0.24305	0.0683845
TCGA.55.8092	75	male	NA	26	alive	0	26	stage iib	mx	n0	t3	40	2012	4	1972	0.0239716	-0.252331	0.485691
TCGA.55.6985	58	female	NA	1233	alive	0	1233	stage ib	mx	n0	t2	50	2004	4	NA	0.0238008	0.0374433	-0.0814731
TCGA.44.5644	51	female	NA	498	alive	0	498	stage ib	NA	n0	t2a	17.5	NA	2	1975	0.0208213	0.621622	0.619138
TCGA.L9.A7SV	69	male	NA	111	alive	0	111	stage iia	m0	n1	t2a	93	1990	3	1959	0.0184312	0.24615	0.0552116
TCGA.NJ.A4YF	50	female	NA	1720	alive	0	1720	stage ia	m0	n0	t1	30	NA	3	NA	0.0178236	0.0662107	-0.0974727
TCGA.83.5908	59	female	NA	420	alive	0	420	stage ia	m0	n0	t1	69	2007	4	1962	0.0152416	0.140749	-0.363703
TCGA.50.5942	67	female	NA	136	alive	0	136	stage ia	m0	n0	t1	30	2009	4	NA	0.0124729	-0.085777	0.139758
TCGA.L9.A50W	75	male	NA	266	alive	0	266	stage iia	mx	n1	t1b	19	1986	3	1967	0.0124204	0.0344238	0.26991
TCGA.73.4668	66	female	NA	467	alive	0	467	stage iib	m0	n1	t2	55	2005	4	1968	0.0109512	0.142067	-0.224672
TCGA.99.8032	61	male	NA	44	alive	0	44	stage ia	m0	n0	t1a	90	NA	2	1966	0.0107011	0.499113	0.491824
TCGA.55.6982	79	female	995	NA	dead	1	995	stage iib	m0	n1	t2	NA	NA	1	NA	0.00921942	0.40228	0.351083
TCGA.97.7546	76	female	NA	964	alive	0	964	stage ia	mx	n0	t1	25	1983	3	1963	0.00509608	-0.241364	-0.239721
TCGA.55.1592	65	male	701	NA	dead	1	701	stage ia	m0	n0	t2	NA	1997	4	1957	0.00451274	-0.106223	0.0491732
TCGA.69.7765	56	male	NA	129	alive	0	129	NA	mx	n0	t4	NA	2011	4	1981	0.00233203	-0.0260212	-0.283781
TCGA.50.6597	79	female	NA	1015	alive	0	1015	stage ib	m0	n0	t2	NA	NA	1	NA	0.000179067	0.177763	0.380966
TCGA.62.8397	70	female	NA	940	alive	0	940	stage iib	m0	n0	t3	NA	NA	1	NA	-1.95e-05	0.16405	0.0501324
TCGA.71.8520	60	female	NA	3	alive	0	3	stage ib	m0	n0	t2	NA	NA	1	NA	-0.000505588	0.14496	0.162737
TCGA.44.7672	52	female	NA	418	alive	0	418	stage ia	m0	n0	t1b	20	NA	2	1980	-0.00251962	0.341937	0.475225
TCGA.97.8552	55	female	NA	115	alive	0	115	stage i	mx	n0	t1a	NA	NA	1	NA	-0.00271083	-0.0454036	0.113826
TCGA.67.3772	82	female	NA	573	alive	0	573	stage ib	m0	n0	t2	NA	NA	1	NA	-0.00378369	-0.0220546	0.379491
TCGA.05.4424	70	male	NA	913	alive	0	913	stage iib	m0	n0	t3	50	2007	4	1957	-0.0054442	-0.026186	-0.204388
TCGA.71.6725	48	female	NA	61	alive	0	61	stage ib	m0	n0	t2	NA	NA	2	NA	-0.0104166	0.133575	0.138686
TCGA.78.7537	72	male	1622	NA	dead	1	1622	stage ib	m0	n0	t2	20	1984	3	1944	-0.0113645	0.0201828	0.304625
TCGA.64.5778	60	male	NA	926	alive	0	926	stage ib	m0	n0	t2	68	2000	4	1966	-0.0122117	-0.070952	0.0527837
TCGA.55.7573	72	female	NA	4	alive	0	4	stage ia	mx	n0	t1b	NA	1983	3	NA	-0.0127336	-0.181908	0.0120021
TCGA.05.4250	79	female	121	NA	dead	1	121	stage iiia	m0	n1	t3	47	NA	4	NA	-0.0136023	0.461258	0.462475
TCGA.50.6590	72	female	1288	NA	dead	1	1288	stage ib	m0	n0	t2	50	2002	4	NA	-0.013721	0.247534	-0.112782
TCGA.62.A46V	78	female	NA	1631	alive	0	1631	stage ib	m0	n0	t2	NA	NA	3	NA	-0.014052	-0.0329747	0.0920086
TCGA.69.8253	59	female	NA	100	alive	0	100	stage iia	mx	n1	t1a	7.8	2011	4	1972	-0.0140654	0.232407	0.256601
TCGA.93.A4JO	70	male	33	NA	dead	1	33	stage ia	mx	n0	t1a	50	2006	4	1956	-0.014871	-0.17941	-0.0935332
TCGA.64.1677	77	female	628	NA	dead	1	628	stage iiia	m0	n2	t2	50	NA	2	1955	-0.0167879	0.164783	0.207384
TCGA.99.8025	72	female	NA	427	alive	0	427	stage iiia	m0	n2	t3	20	1998	4	1958	-0.0177596	-0.0165546	-0.0366228
TCGA.73.7498	58	female	NA	621	alive	0	621	stage ia	m0	n0	t1b	28	1997	4	1969	-0.0180472	0.228614	0.221626
TCGA.50.5935	86	female	653	653	dead	1	653	stage ia	m0	n0	t1	NA	NA	NA	NA	-0.0180641	0.371589	0.200672
TCGA.50.5055	79	female	NA	785	alive	0	785	stage iia	m0	n1	t1	NA	NA	NA	NA	-0.0181648	-0.164709	-0.0324513
TCGA.64.1681	61	female	1167	NA	dead	1	1167	stage ia	m0	n0	t1	NA	1988	3	1968	-0.01951	0.13688	0.240545
TCGA.J2.A4AD	61	female	NA	287	alive	0	287	stage ia	mx	n0	t1a	120	NA	2	1970	-0.02	-0.111094	-0.265535
TCGA.97.7937	65	male	NA	181	alive	0	181	stage ib	mx	n0	t2a	35	1994	3	NA	-0.0205917	-0.054529	-0.038818
TCGA.64.5815	74	male	NA	224	alive	0	224	stage iib	m0	n1	t2	30	1985	3	NA	-0.0207077	0.381495	0.06958
TCGA.95.7944	71	male	NA	21	alive	0	21	stage ia	m0	n0	t1a	50	NA	2	1961	-0.0238838	-0.102895	-0.110803
TCGA.49.AARR	68	male	NA	4630	alive	0	1825	stage ia	mx	n0	t1	NA	1987	3	NA	-0.0239439	-0.0992465	0.0236868
TCGA.49.4510	51	female	896	NA	dead	1	896	stage iib	m0	n1	t2	55.5	NA	2	NA	-0.0239443	0.0774757	0.292383
TCGA.93.A4JP	64	male	NA	269	alive	0	269	stage iv	m1b	nx	tx	NA	NA	1	NA	-0.0241848	-0.0305711	-0.118198
TCGA.91.6835	81	female	NA	35	alive	0	35	stage ia	m0	n0	t1	25	1976	3	NA	-0.0258968	-0.0104667	-0.309866
TCGA.55.8207	73	male	NA	66	alive	0	66	stage ib	mx	n0	t2a	NA	NA	3	NA	-0.0264841	-0.220116	-0.259128
TCGA.05.4432	66	male	NA	761	alive	0	761	stage iib	m0	n1	t2	58	NA	2	NA	-0.02731	0.185193	0.317239
TCGA.86.8278	63	female	NA	23	alive	0	23	stage iib	m0	n1	t2	NA	NA	1	NA	-0.0297167	-0.250601	-0.158108
TCGA.38.4625	66	female	NA	2973	alive	0	1825	stage ib	m0	n0	t2a	50	NA	2	1952	-0.0301412	0.0362276	-0.255005
TCGA.NJ.A4YI	87	female	4	NA	dead	1	4	stage iiia	m0	n2	t2	3	1976	3	1936	-0.0312856	0.151449	0.377638
TCGA.62.A46Y	70	female	414	NA	dead	1	414	stage iiia	m0	n2	t2	NA	NA	1	NA	-0.0343177	-0.30657	-0.277304
TCGA.69.7974	54	female	NA	184	alive	0	184	stage iiia	mx	n2	t2a	30	2011	4	1981	-0.0371231	0.0831017	-0.165857
TCGA.44.6775	72	female	NA	83	alive	0	83	stage ib	mx	n0	t2a	25	2005	4	1955	-0.0386824	-0.130817	-0.0961192
TCGA.55.8514	70	female	NA	202	alive	0	202	stage ib	mx	n0	t2a	20	2011	4	1971	-0.0401435	0.119839	-0.0286918
TCGA.86.8359	52	male	NA	26	alive	0	26	stage iiia	m0	n2	t3	36	NA	2	1982	-0.0402986	0.0638562	0.445637
TCGA.50.8459	68	male	NA	231	alive	0	231	stage iib	m0	n0	t3	10	NA	2	NA	-0.0414748	0.338026	0.388504
TCGA.44.7662	61	male	NA	50	alive	0	50	stage ib	mx	n0	t2a	50	NA	2	1961	-0.0439482	-0.0573403	-0.458688
TCGA.78.8640	59	male	NA	6346	alive	0	1825	stage iia	m0	n1	t1	45	NA	2	1949	-0.0457216	-0.0974337	0.309278
TCGA.55.7816	49	female	NA	44	alive	0	44	stage iv	mx	nx	tx	NA	NA	1	NA	-0.0474025	0.31672	-0.320322
TCGA.55.6712	71	male	NA	24	alive	0	24	stage iia	mx	n1	t2a	NA	2003	4	1970	-0.0483544	0.251043	0.100396
TCGA.78.7161	69	female	NA	215	alive	0	215	stage iib	m0	n0	t3	27.8	1998	4	1961	-0.0503789	0.427765	0.532609
TCGA.44.A4SU	67	female	NA	76	alive	0	76	stage ia	mx	n0	t1a	50	2011	4	1961	-0.0520287	0.125483	0.0721506
TCGA.69.7760	73	male	NA	154	alive	0	154	stage iib	m0	n0	t3	NA	NA	1	NA	-0.0537433	0.16287	0.280812
TCGA.05.4402	57	female	244	NA	dead	1	244	stage iv	m1	nx	t2	NA	NA	1	NA	-0.0538035	-0.113496	-0.140259
TCGA.38.4627	64	female	1147	NA	dead	1	1147	stage iia	m0	n1	t1b	NA	NA	4	NA	-0.0547809	-0.112238	-0.0529109
TCGA.35.4122	69	male	NA	225	alive	0	225	stage ia	m0	n0	t1	45	2010	4	1965	-0.0589835	0.0575024	0.200297
TCGA.62.8395	80	female	NA	705	alive	0	705	stage iib	m0	n0	t3	NA	NA	1	NA	-0.0627978	0.220302	0.325432
TCGA.35.4123	38	male	NA	182	alive	0	182	stage ia	m0	n0	t1	20	2010	4	1990	-0.0636116	0.222308	-0.032111
TCGA.55.6981	53	female	1379	NA	dead	1	1379	stage iiia	m0	n2	t1	NA	NA	3	NA	-0.0649581	0.27193	0.0592679
TCGA.44.3398	77	female	NA	253	alive	0	253	stage ia	m0	n0	t1b	60	2009	4	1959	-0.0662976	-0.138695	0.19546
TCGA.50.5068	59	female	1499	1499	dead	1	1499	stage iib	mx	n1	t2	NA	NA	NA	NA	-0.0676975	-0.0377167	-0.115709
TCGA.44.2661	69	female	NA	103	alive	0	103	stage ia	m0	n0	t1	NA	NA	1	NA	-0.0688948	-0.308711	-0.0875901
TCGA.44.6147	67	female	NA	236	alive	0	236	stage ia	m0	nx	t1b	NA	1980	3	1976	-0.0691656	-0.105275	-0.0114127
TCGA.L9.A743	56	male	NA	312	alive	0	312	stage iia	m0	n1	t2a	40.5	NA	2	1986	-0.071156	-0.0138074	-0.409403
TCGA.50.7109	60	male	NA	255	alive	0	255	stage ia	m0	n0	t1	120	NA	2	NA	-0.0740121	-0.126185	0.0813502
TCGA.55.8511	73	female	NA	9	alive	0	9	stage ib	mx	n0	t2a	58	NA	2	1953	-0.0743469	0.0979915	-0.211853
TCGA.50.6591	63	female	119	NA	dead	1	119	stage iv	m1	n0	t2	NA	NA	1	NA	-0.0750876	-0.0109103	0.0469715
TCGA.55.7574	64	female	NA	95	alive	0	95	stage ib	m0	n0	t2a	2	2011	4	1971	-0.0765901	-0.184111	-0.464262
TCGA.95.7948	42	female	NA	133	alive	0	133	stage ib	m0	n0	t2a	0.15	1995	3	1993	-0.0766906	-0.128392	-0.151751
TCGA.97.7938	76	female	18	NA	dead	1	18	stage ia	mx	n0	t1a	40	1996	3	NA	-0.0767207	0.276093	0.114877
TCGA.86.8280	54	female	NA	16	alive	0	16	stage iia	m0	n0	t2b	NA	NA	1	NA	-0.079107	-0.394497	-0.303471
TCGA.MP.A4TF	58	female	336	NA	dead	1	336	stage iia	m0	n0	t2b	40	2010	4	1970	-0.0797433	0.252525	0.268339
TCGA.91.6831	66	male	NA	39	alive	0	39	stage ib	mx	n0	t2	NA	NA	2	NA	-0.081106	0.110051	0.0875707
TCGA.67.4679	69	male	NA	448	alive	0	448	NA	m0	n0	t3	NA	NA	4	NA	-0.0819862	-0.315563	-0.211484
TCGA.64.1680	63	male	NA	1126	alive	0	1126	stage iv	m1	n2	t2a	50	1982	3	1962	-0.0825271	-0.29314	0.134589
TCGA.67.3771	77	female	NA	610	alive	0	610	stage ia	m0	n0	t1	NA	NA	4	NA	-0.0840879	-0.00333968	-0.123984
TCGA.55.8091	74	male	NA	43	alive	0	43	stage ib	mx	n0	t2	NA	1985	3	NA	-0.0850717	-0.339209	-0.0373175
TCGA.86.8074	62	female	NA	24	alive	0	24	stage iia	m0	n1	t1b	40	NA	2	1970	-0.0858444	0.134231	-0.0329037
TCGA.44.A47G	73	female	NA	135	alive	0	135	stage ia	m0	n0	t1	28	2012	4	1956	-0.0870477	-0.0505853	-0.150814
TCGA.44.6774	56	female	NA	166	alive	0	166	stage iiia	m0	n2	t1	20	NA	2	1971	-0.0879122	0.296079	-0.0413585
TCGA.91.A4BC	59	male	NA	44	alive	0	44	stage iia	mx	n0	t2b	30	2001	4	1976	-0.0898364	-0.101823	0.351278
TCGA.86.8279	46	male	NA	21	alive	0	21	stage iia	m0	n1	t2a	NA	NA	1	NA	-0.0915104	-0.100936	-0.249735
TCGA.55.7911	70	female	NA	21	alive	0	21	stage ia	mx	n0	t1a	96	1981	3	1959	-0.0932983	-0.0480084	-0.353398
TCGA.55.8087	59	female	NA	21	alive	0	21	stage ib	mx	n0	t2a	NA	NA	1	NA	-0.0964485	-0.0282256	0.0267477
TCGA.64.1676	58	male	NA	1728	alive	0	1728	stage ia	m0	n0	t1a	60	NA	2	NA	-0.098424	0.0533782	0.176908
TCGA.MP.A4TH	70	female	NA	142	alive	0	142	stage ia	m0	n0	t1a	20	1982	3	1962	-0.0992873	0.113839	0.526772
TCGA.44.6144	58	male	NA	9	alive	0	9	stage ia	m0	n0	t1a	67.5	NA	2	1968	-0.102085	0.023327	0.0812948
TCGA.55.6968	61	male	1293	NA	dead	1	1293	stage iv	m1	n0	t1	NA	NA	2	NA	-0.103698	-0.0027231	-0.101171
TCGA.05.4420	41	male	NA	912	alive	0	912	stage ib	m0	n0	t2	38	NA	2	NA	-0.10523	0.227475	0.156095
TCGA.49.4488	74	female	869	NA	dead	1	869	stage ia	mx	n0	t1	NA	1964	3	NA	-0.106496	0.21148	0.0024777
TCGA.78.7536	69	male	244	NA	dead	1	244	stage iiia	m0	n2	t2	44	1993	4	1949	-0.107904	0.183524	0.276105
TCGA.99.7458	74	female	NA	251	alive	0	251	stage iiia	m0	n0	t4	52	2010	4	1958	-0.109145	0.0339209	-0.159464
TCGA.MP.A4TI	72	male	429	NA	dead	1	429	stage iia	m0	n1	t2a	35	1990	3	1955	-0.109355	-0.288925	-0.24306
TCGA.97.A4M7	74	male	NA	271	alive	0	271	stage ia	m0	n0	t1b	40	1978	3	1958	-0.112451	-0.19515	0.242121
TCGA.55.6969	52	male	NA	1239	alive	0	1239	stage ib	m0	n0	t2	NA	2004	4	NA	-0.112635	0.0455934	0.0433305
TCGA.91.6847	62	female	NA	842	alive	0	842	stage ib	mx	n0	t2	NA	1967	3	NA	-0.11318	0.277431	0.0674582
TCGA.97.8175	55	female	NA	87	alive	0	87	stage ib	m0	n0	t2a	NA	1981	3	NA	-0.117687	0.253386	0.16115
TCGA.91.8496	63	female	NA	197	alive	0	197	stage ib	mx	nx	t2a	NA	NA	1	NA	-0.119146	0.131969	0.0525768
TCGA.50.6594	79	female	370	NA	dead	1	370	stage iiia	m0	n2	t3	NA	1998	4	NA	-0.1204	0.0317722	-0.23477
TCGA.97.7553	58	female	NA	1332	alive	0	1332	stage ia	mx	n0	t1	20	NA	2	1967	-0.121752	-0.15652	-0.413816
TCGA.62.8402	73	female	NA	1445	alive	0	1445	stage iiia	m0	n2	t2	NA	NA	1	NA	-0.122127	0.234315	0.379514
TCGA.L9.A8F4	64	female	NA	102	alive	0	102	stage ib	mx	n0	t2a	14	NA	2	1973	-0.123808	-0.204319	-0.178935
TCGA.49.6744	64	female	NA	890	alive	0	890	stage iia	mx	n1	t2a	20	NA	4	NA	-0.126243	-0.197052	-0.0645613
TCGA.44.3919	71	female	NA	190	alive	0	190	stage ia	m0	n0	t1	NA	NA	1	NA	-0.126329	-0.361342	-0.109576
TCGA.86.8055	79	male	NA	10	alive	0	10	stage iia	m0	n1	t2a	60	NA	2	1955	-0.12881	0.0585503	-0.209066
TCGA.55.1594	68	male	NA	1178	alive	0	1178	stage iiia	m0	n2	t2	NA	NA	2	1965	-0.130301	0.402609	0.340972
TCGA.50.5045	57	female	2174	NA	dead	0	1825	NA	m0	n1	t2	NA	NA	NA	NA	-0.134128	0.0842772	-0.136904
TCGA.67.6216	57	female	NA	141	alive	0	141	stage ia	m0	n0	t1a	NA	NA	1	NA	-0.136399	-0.26508	-0.0971141
TCGA.86.A456	78	female	NA	10	alive	0	10	stage ia	m0	n0	t1a	NA	2009	4	1974	-0.136538	0.141974	0.0502973
TCGA.86.8668	61	female	NA	45	alive	0	45	stage ia	m0	n0	t1b	NA	NA	1	NA	-0.138584	-0.107307	0.241724
TCGA.44.2665	55	female	NA	400	alive	0	400	stage iib	m0	n1	t2	NA	NA	1	NA	-0.14065	-0.381193	-0.156933
TCGA.44.6778	59	male	NA	1110	alive	0	1110	stage ia	mx	n0	t1	15	2004	4	1974	-0.140707	0.0701712	-0.229627
TCGA.91.8497	75	female	NA	174	alive	0	174	stage ia	mx	n0	t1a	NA	NA	1	NA	-0.141009	0.171696	0.566133
TCGA.86.8669	64	male	NA	34	alive	0	34	stage ia	m0	n0	t1b	47	NA	2	1965	-0.142027	0.520119	0.634506
TCGA.MN.A4N4	57	male	NA	622	alive	0	622	stage ia	m0	n0	t1b	NA	NA	2	1980	-0.142582	-0.0125179	-0.042681
TCGA.95.7567	61	male	NA	163	alive	0	163	stage iib	m0	n1	t2b	NA	2011	4	1970	-0.1443	0.0210479	-0.0663993
TCGA.97.A4M2	66	male	NA	197	alive	0	197	stage ia	m0	n0	t1a	100	NA	2	1972	-0.144821	0.152031	-0.162233
TCGA.05.5423	65	male	NA	151	alive	0	151	stage iib	m0	n1	t2	72	1980	3	1956	-0.146421	0.139448	0.0656872
TCGA.44.A479	73	female	NA	256	alive	0	256	stage ib	mx	n0	t2	40	2002	4	1962	-0.146706	0.417671	0.440894
TCGA.38.6178	70	female	NA	158	alive	0	158	stage iiia	NA	n2	t2b	NA	NA	1	NA	-0.148258	0.222928	0.152527
TCGA.MP.A4TC	77	male	74	NA	dead	1	74	stage iiia	m0	n2	t1	125	1976	3	1944	-0.149193	0.0358285	-0.0904413
TCGA.49.6745	82	male	NA	156	alive	0	156	stage iiia	m0	n2	t2a	20	NA	4	NA	-0.149599	0.161945	-0.175137
TCGA.49.AAR4	51	male	879	NA	dead	1	879	stage iiia	mx	n2	t2	35	NA	2	NA	-0.149989	-0.0375347	-0.413839
TCGA.05.4427	65	female	NA	791	alive	0	791	stage iib	m0	n1	t2	8	2008	4	1993	-0.150337	0.259738	-0.210258
TCGA.J2.8192	65	female	NA	154	alive	0	154	stage iia	mx	n1	t2a	NA	NA	1	NA	-0.15165	0.0618598	-0.125329
TCGA.55.8302	54	male	NA	23	alive	0	23	stage ib	mx	n0	t2	59	NA	2	1965	-0.155064	0.0754782	-0.123538
TCGA.78.8655	77	female	NA	2360	alive	0	1825	stage ia	m0	n0	t1	10	2001	4	1981	-0.156064	0.256715	0.093111
TCGA.05.4430	59	female	NA	761	alive	0	761	stage ib	m0	n0	t2	80	NA	4	NA	-0.157116	0.207253	-0.111458
TCGA.97.8177	59	female	NA	147	alive	0	147	stage ib	m0	n0	t2a	NA	NA	1	NA	-0.158006	-0.158308	-0.101704
TCGA.64.1679	58	female	NA	1686	alive	0	1686	stage iiia	m0	n2	t1	40	NA	2	NA	-0.159325	0.40658	-0.192765
TCGA.MP.A4T4	68	female	2617	NA	dead	0	1825	stage iib	m0	n1	t2	50	NA	2	1954	-0.161271	-0.10015	-0.393475
TCGA.MP.A4T6	76	female	1790	NA	dead	1	1790	stage iiia	mx	n2	t1	50	1989	3	NA	-0.163872	0.039294	0.318038
TCGA.38.4629	68	male	864	NA	dead	1	864	stage iib	m0	n0	t3	100	2003	4	NA	-0.164043	-0.00928461	-0.0620269
TCGA.78.7163	60	male	NA	6812	alive	0	1825	stage ib	m0	n0	t2	41	1991	4	1950	-0.164344	-0.078988	0.359698
TCGA.86.8076	42	male	NA	26	alive	0	26	stage ia	m0	n0	t1	NA	NA	1	NA	-0.165558	-0.314682	-0.0858586
TCGA.67.3773	84	female	NA	427	alive	0	427	stage ib	m0	n0	t2	NA	NA	3	NA	-0.166981	0.148594	0.188603
TCGA.91.A4BD	78	male	NA	218	alive	0	218	stage iia	mx	n1	t1b	NA	1981	3	NA	-0.167061	0.121598	0.206244
TCGA.50.5933	72	male	2393	2370	dead	0	1825	stage iiib	m0	n2	t4	NA	NA	NA	NA	-0.167528	0.329531	-0.247671
TCGA.78.7146	71	female	173	NA	dead	1	173	stage iiia	m0	n2	t2	6	1998	4	1988	-0.167895	0.120775	-0.12188
TCGA.44.2668	51	male	NA	246	alive	0	246	stage ib	m0	n0	t2	60	2009	4	1979	-0.169451	0.363638	-0.17718
TCGA.78.7159	60	female	NA	1221	alive	0	1221	stage ia	m0	nx	t1	21	2007	4	1965	-0.172133	0.0428916	0.231974
TCGA.J2.A4AG	66	female	NA	238	alive	0	238	stage ia	mx	n0	t1b	25	1981	3	1956	-0.173037	0.0168277	-0.0688869
TCGA.93.A4JQ	49	male	NA	100	alive	0	100	stage ia	mx	n0	t1b	NA	1993	3	1973	-0.173112	0.00457209	-0.162633
TCGA.MP.A4SV	67	male	2620	NA	dead	0	1825	stage ib	m0	n0	t2	110	NA	2	1946	-0.175356	0.212306	0.0682158
TCGA.55.8097	60	female	NA	15	alive	0	15	stage ia	mx	n0	t1a	35	2008	4	1973	-0.176487	-0.108914	0.137661
TCGA.53.7626	76	female	929	NA	dead	1	929	stage iia	m0	n1	t1	35	2006	4	1971	-0.178647	-0.32064	-0.242504
TCGA.44.2662	65	male	NA	480	alive	0	480	stage ib	m0	n0	t2	56	1984	3	1956	-0.179418	-0.0286726	-0.364594
TCGA.50.8457	63	female	NA	44	alive	0	44	stage ia	m0	n0	t1a	30	1997	4	NA	-0.187296	-0.188595	-0.174534
TCGA.J2.A4AE	77	female	NA	282	alive	0	282	stage ia	mx	n0	t1a	NA	NA	1	NA	-0.190897	-0.100756	0.174395
TCGA.55.A48Z	60	female	NA	29	alive	0	29	stage iiib	mx	n3	t1a	40	2012	4	1972	-0.19198	0.151704	-0.0653157
TCGA.86.8671	72	female	NA	18	alive	0	18	stage iib	m0	n1	t2b	NA	NA	1	NA	-0.192213	0.0791785	-0.0864717
TCGA.44.5645	61	female	NA	208	alive	0	208	stage ia	NA	nx	t1	5	1973	3	1963	-0.194258	-0.428149	-0.217955
TCGA.86.7953	69	female	NA	34	alive	0	34	stage ia	m0	n0	t1b	NA	NA	1	NA	-0.195029	-0.163905	-0.363289
TCGA.55.A4DF	88	male	NA	47	alive	0	47	stage ia	mx	n0	t1b	60	1984	3	NA	-0.195789	-0.0484638	-0.121633
TCGA.93.7347	76	female	NA	297	alive	0	297	stage ia	mx	n0	t1a	11	1967	3	1952	-0.196741	-0.352493	-0.060855
TCGA.44.3396	74	female	NA	311	alive	0	311	stage iiia	m0	n2	t2	50	NA	2	1959	-0.200793	-0.185379	-0.45803
TCGA.50.5049	70	male	NA	1485	alive	0	1485	stage ia	m0	n0	t2	NA	NA	NA	NA	-0.202768	-0.126642	-0.45998
TCGA.55.7903	64	male	NA	19	alive	0	19	stage ia	mx	n0	t1b	40	NA	2	NA	-0.204794	0.0478971	-0.0945205
TCGA.97.8174	67	male	164	NA	dead	1	164	stage iia	m0	n0	t2b	40	1985	3	1965	-0.205101	0.185022	0.171807
TCGA.62.A46U	71	female	NA	1708	alive	0	1708	stage iib	m0	n1	t2	NA	NA	1	NA	-0.207121	-0.0490138	0.221276
TCGA.91.8499	76	female	NA	36	alive	0	36	stage ia	mx	n0	t1b	90	NA	2	1945	-0.207825	0.117793	0.134584
TCGA.44.3918	60	female	NA	197	alive	0	197	stage ia	m0	n0	t1	20	1994	3	1974	-0.209015	-0.141885	-0.261172
TCGA.O1.A52J	74	female	1798	NA	dead	1	1798	stage ia	mx	n0	t1	45	1980	3	1950	-0.214653	0.165831	-0.0758704
TCGA.55.8510	55	female	NA	228	alive	0	228	stage ib	mx	n0	t2a	NA	NA	2	NA	-0.215679	0.187307	-0.356981
TCGA.MP.A4T9	54	female	1265	NA	dead	1	1265	stage iiia	mx	n2	t2	24	2004	4	1980	-0.219318	0.237739	-0.252135
TCGA.99.AA5R	70	female	NA	189	alive	0	189	stage ia	m0	n0	t1a	46	NA	2	1967	-0.220039	-0.276255	-0.132049
TCGA.73.4662	65	female	NA	912	alive	0	912	stage ia	m0	n0	t1	10	1972	3	1955	-0.221495	0.0273139	-0.182021
TCGA.78.8648	58	female	1209	NA	dead	1	1209	stage iib	m0	n0	t3	45	NA	2	1971	-0.222201	-0.0713141	-0.171914
TCGA.44.8119	73	male	NA	99	alive	0	99	stage iib	m0	n0	t3	50	NA	2	1961	-0.225879	0.0828037	-0.149633
TCGA.50.5931	75	female	434	267	dead	1	434	stage ib	m0	n0	t2	40	NA	4	NA	-0.231354	0.135533	-0.16103
TCGA.95.7947	67	male	NA	40	alive	0	40	stage ia	m0	n0	t1a	100	2006	4	1956	-0.232749	0.115254	-0.133895
TCGA.MP.A4SW	53	male	1778	NA	dead	1	1778	stage iib	m0	n1	t2	15	1982	3	1967	-0.232873	0.211331	0.246729
TCGA.95.8494	67	male	NA	71	alive	0	71	stage iia	m0	n1	t2a	NA	NA	5	NA	-0.235535	0.0598277	-0.236373
TCGA.05.4398	47	female	NA	1431	alive	0	1431	stage iiib	m0	n3	t4	72	NA	2	NA	-0.235824	0.257027	-0.223455
TCGA.05.4405	74	female	NA	610	alive	0	610	stage ib	m0	n0	t2	65	1994	4	1951	-0.236496	0.047186	-0.144792
TCGA.55.6543	60	female	NA	2	alive	0	2	stage ia	mx	n0	t1b	60	2004	4	NA	-0.238997	-0.057177	-0.0492663
TCGA.49.AARQ	41	female	NA	6443	alive	0	1825	stage i	mx	n0	t2	60	2007	4	NA	-0.239026	0.146357	0.22206
TCGA.44.7659	70	male	NA	299	alive	0	299	stage ia	mx	n0	t1b	40	NA	2	1989	-0.241496	-0.101955	-0.013196
TCGA.44.A4SS	73	male	NA	114	alive	0	114	stage ia	m0	n0	t1b	90	2012	4	1952	-0.242069	0.433597	0.5412
TCGA.97.8547	78	female	NA	148	alive	0	148	stage iiia	mx	n2	t2a	NA	NA	1	NA	-0.242187	0.0580168	0.405633
TCGA.55.8506	62	female	NA	11	alive	0	11	stage iib	mx	n0	t3	NA	NA	2	1972	-0.243735	0.17415	0.354332
TCGA.49.4501	67	female	1421	NA	dead	1	1421	stage ib	m0	n0	t2	NA	NA	1	NA	-0.244301	-0.0247722	0.129267
TCGA.05.4249	67	male	NA	1158	alive	0	1158	stage ib	m0	n0	t2	52	NA	3	NA	-0.244813	0.0596632	-0.0240286
TCGA.49.AAQV	63	female	677	NA	dead	1	677	stage ii	mx	n1	t1	NA	NA	1	NA	-0.245031	0.119784	-0.131723
TCGA.55.7995	73	female	NA	5	alive	0	5	stage ia	m0	n0	t1b	60	2002	4	NA	-0.249978	-0.326264	-0.114864
TCGA.55.7576	54	male	NA	40	alive	0	40	stage ib	m0	n0	t2a	NA	NA	2	1972	-0.250145	-0.0449681	-0.39392
TCGA.55.A493	54	female	NA	28	alive	0	28	stage ib	m0	n0	t2a	53	NA	2	1977	-0.251813	0.0733472	-0.114102
TCGA.55.8096	67	female	NA	47	alive	0	47	stage ib	mx	n0	t2a	104	NA	2	1959	-0.253839	0.127102	0.357788
TCGA.62.A46R	54	female	1725	NA	dead	1	1725	stage ib	m0	n0	t2	25	NA	4	NA	-0.254624	0.123479	-0.212057
TCGA.55.1595	74	female	NA	1479	alive	0	1479	stage ia	m0	n0	t1	NA	1993	4	1964	-0.257667	-0.00898195	-0.0583329
TCGA.55.A490	78	male	NA	48	alive	0	48	stage iia	mx	n0	t2b	34	1985	3	1951	-0.26214	0.315455	0.197076
TCGA.69.A59K	60	female	NA	214	alive	0	214	stage iib	m0	n0	t3	25	2012	4	1999	-0.267519	0.217553	-0.00975979
TCGA.44.2659	65	female	NA	529	alive	0	529	stage iib	m0	n1	t1	57	2003	4	1965	-0.269461	0.0494736	-0.225008
TCGA.55.8205	76	female	NA	33	alive	0	33	stage iia	m0	n0	t2b	30	2012	4	1951	-0.277338	-0.256535	-0.393786
TCGA.44.8117	54	female	NA	259	alive	0	259	stage ib	m0	n0	t2a	54	2011	4	1975	-0.279227	0.210501	-0.341728
TCGA.95.A4VN	62	female	NA	142	alive	0	142	stage iia	m0	n1	t2a	42	2007	4	1965	-0.282461	-0.0380628	-0.355038
TCGA.L9.A444	60	female	NA	6	alive	0	6	stage ia	mx	n0	t1a	10	NA	2	1972	-0.28746	0.282764	-0.12399
TCGA.86.8075	66	female	NA	43	alive	0	43	stage ib	m0	n0	t2	NA	NA	1	NA	-0.292715	0.20971	-0.164747
TCGA.49.4505	61	female	428	NA	dead	1	428	stage iib	m0	n1	t2	74	1986	4	1949	-0.2948	-0.146291	-0.191508
TCGA.55.6978	81	male	176	NA	dead	1	176	stage iia	mx	n0	t2b	NA	NA	1	NA	-0.298013	0.0459125	-0.403368
TCGA.55.8621	75	female	NA	106	alive	0	106	stage ia	mx	n0	t1a	30	2010	4	1980	-0.300215	0.176616	-0.326525
TCGA.86.A4P8	59	female	NA	39	alive	0	39	stage iiia	mx	n2	t1b	NA	NA	1	NA	-0.307764	-0.132755	-0.129204
TCGA.95.8039	72	male	NA	27	alive	0	27	stage ia	mx	n0	t1	NA	NA	1	NA	-0.308753	-0.199638	-0.252329
TCGA.78.7539	75	female	NA	327	alive	0	327	stage iia	m0	n0	t2b	2.2	1981	3	1953	-0.312647	0.275459	-0.0383326
TCGA.44.A47B	79	male	NA	105	alive	0	105	stage ib	m0	n0	t2a	4.5	1965	3	1956	-0.317749	-0.234253	-0.160857
TCGA.86.A4P7	63	female	NA	14	alive	0	14	stage ib	m0	n0	t2a	NA	NA	1	NA	-0.318114	-0.377883	0.0418605
TCGA.MN.A4N5	63	male	NA	84	alive	0	84	stage ia	m0	n0	t1a	NA	2011	4	1971	-0.319478	-0.0101983	-0.390021
TCGA.NJ.A4YQ	69	female	NA	886	alive	0	886	stage ia	m0	n0	t1b	40	2011	4	NA	-0.322919	-0.283238	-0.222833
TCGA.49.4512	69	female	905	157	dead	1	905	stage iiia	mx	n2	t2	NA	NA	1	NA	-0.323991	-0.103958	-0.0517036
TCGA.44.2656	59	male	NA	582	alive	0	582	stage ib	m0	n0	t2	23	2009	4	1994	-0.328547	-0.260462	-0.392937
TCGA.97.A4M0	60	female	NA	216	alive	0	216	stage ib	m0	n0	t2a	34	2004	4	1970	-0.328727	0.0349779	0.0918022
TCGA.L4.A4E6	67	male	NA	76	alive	0	76	stage ia	m0	n0	t1	30	1984	3	1954	-0.329912	-0.116583	-0.214294
TCGA.49.AAR3	69	male	NA	1893	alive	0	1825	stage iib	mx	n1	t2	NA	NA	NA	NA	-0.330673	0.305333	-0.117182
TCGA.L4.A4E5	48	female	NA	213	alive	0	213	stage i	m0	n0	t1	33	2012	4	1979	-0.332666	0.249232	-0.130859
TCGA.05.4426	71	male	NA	791	alive	0	791	stage ib	m0	n0	t2	20	NA	3	NA	-0.33727	-0.270022	-0.161866
TCGA.49.AARO	39	female	NA	3755	alive	0	1825	stage ia	mx	n0	t1a	NA	NA	2	NA	-0.337568	-0.0709804	-0.290413
TCGA.97.7554	83	female	NA	264	alive	0	264	stage iiia	m0	n2	t2a	30	1983	3	1945	-0.344159	0.182129	0.0706376
TCGA.55.A57B	80	female	NA	21	alive	0	21	stage ia	m0	n0	t1b	NA	NA	1	NA	-0.351946	-0.433299	-0.154262
TCGA.67.6217	73	female	NA	422	alive	0	422	stage iia	m0	n1	t2a	NA	1965	3	NA	-0.369053	-0.184739	-0.131382
TCGA.97.A4LX	81	male	NA	272	alive	0	272	stage ib	m0	n0	t2a	120	1985	3	1945	-0.369328	-0.181916	-0.32205
TCGA.55.6980	56	male	NA	67	alive	0	67	stage ia	m0	n0	t1	NA	NA	1	NA	-0.381131	0.203378	-0.0677187
TCGA.69.7980	70	female	NA	43	alive	0	43	stage i	m0	n0	t1b	80	2001	4	NA	-0.385414	0.202409	0.193645
TCGA.69.7978	59	male	NA	70	alive	0	70	stage iib	mx	n1	t2b	80	NA	2	NA	-0.410412	0.130112	-0.170041
TCGA.38.4626	57	female	NA	2595	alive	0	1825	NA	m0	n0	t2b	40	NA	2	1962	-0.454599	-0.0978028	-0.185459
TCGA.05.4382	68	male	NA	607	alive	0	607	stage ib	m0	n0	t2	62	NA	4	NA	-0.503585	-0.0116013	-0.309119

## Sheet: Fig5g
Expression UP + scA/B UP	Expression UP + scA/B unchanged	Expression UP only
-0.116737	-0.0034435	-0.116737
-0.519299	-0.0208987	-0.0208987
-0.0233613	0.0804699	0.0804699
-0.352889	0.0495788	0.0495788
-0.159414	-0.132039	-0.0277343
-0.181847	0.226664	0.226664
-0.125059	-0.17484	-0.0261117
0.0169967	0.0205348	0.0211526
0.0434955	-0.0261117	-0.0171117
-0.0519851	0.0211526	0.0235003
-0.104981	0.0894239	-0.0179144
-0.400796	-0.0011232	-0.0011232
0.0235003	0.0783974	0.0783974
-0.184738	-0.0463163	-0.0463163
-0.161484	0.0208191	0.0208191
0.0278575	-0.183865	-0.183865
-0.299972	-0.0859584	-0.0859584
0.00439718	0.0530467	0.029372
0.0196729	0.0404781	0.0404781
	0.0204176	0.0204176

## Sheet: Fig5h_Higher
	hairpin 1			hairpin 2			hairpin 3
NTC				94.7496	100	105.25
Rpl23	6.80598	10.9762	9.54921	19.559	20.3654	22.4756
Rps13	4.27168	3.83502	3.58848	28.7226	29.6837	30.2687
Mycn	11.1471	5.05756	12.4904	11.9628	8.85161	8.21366	19.1113	22.8717	29.9247
Ephx2	6.86379	4.54399	3.94598	9.28793	4.25904	6.13333	33.9467	45.626	43.2379
Akr1c13	2.20453	2.20827	2.91171	17.0365	14.5932	10.9993	56.1351	54.9004	36.192
Peg3	23.3453	24.8811	21.183	32.3176	13.3767	27.8113	30.4181	31.9539	17.5375
Scara3	16.6687	15.4306	17.6661	21.0233	17.8667	25.1371	37.9	51.8268	43.8199
Olfm4	3.98211	4.24499	8.97287	8.48322	19.6989	13.5462	68.9443	64.5294	68.2219
Anxa8	11.7055	11.6974	9.51898	43.8564	39.0065	37.693	47.3524	47.3524	41.1889
Oit1	1.0111	2.8359	1.1806	52.1387	55.1732	39.9814	50.0832	46.9117	50.4551
Akr1c12	7.14167	6.95458	8.8909	46.6687	32.151	45.3217	66.1254	59.2407	56.6403
Fhit	13.9184	24.7309	15.4278	28.7833	13.9596	23.5562	74.5349	66.6062	76.2577
Esco2	2.75456	4.34664	5.08001	60.0265	64.9655	63.6185	72.5611	68.6323	62.2902
Opn3	42.6163	39.754	46.2099	46.3979	45.3115	48.7588	54.191	47.8395	56.1131
Slc6a19	20.5417	30.8965	39.5455	32.9835	34.3882	35.5923	85.7407	85.0985	81.7874
Clu	20.9447	32.8619	22.142	41.8419	40.2704	43.8811	90.7082	90.3153	86.7046
Agr2	58.8341	47.9688	51.8647	50.7488	59.3627	50.7488	55.6039	49.5741	57.2484
Apob	8.0434	12.0939	12.2505	63.3564	72.4793	67.7025	88.7283	85.733	85.7526
Chml	15.6863	15.1322	15.8115	88.1605	82.0329	89.3352	103.47	97.9099	101.865
Foxa3	88.669	87.4903	89.9599	89.6979	91.3068	91.5314	98.6592	98.6779	102.644

## Sheet: Fig5h_Lower
	hairpin 1			hairpin 2			hairpin 3
NTC				95.9021	100	104.098
Rpl23	4.6693	9.9908	8.4123	9.5359	10.8014	10.1138
Rps13	2.759	3.27	4.3857	13.0542	11.1091	12.9766
Mycn	38.9958	27.4061	29.7058	48.0126	36.7188	29.1593	47.9898	44.4605	34.6468
Ephx2	22.4616	14.9894	12.9738	26.4375	31.4282	14.7538	58.5443	69.2465	75.4294
Akr1c13	5.9616	9.0287	8.5619	41.2045	34.0548	34.4419	76.4519	87.1764	73.1958
Peg3	48.67	39.4683	41.7551	81.3114	62.6086	74.2877	40.0945	47.0365	41.619
Scara3	45.5685	50.5869	36.308	35.4208	78.1189	70.7992	51.7791	56.4371	72.5182
Olfm4	9.7631	9.6023	12.63	26.6122	20.9672	27.1584	93.5068	89.6252	90.2906
Anxa8	13.4559	7.6517	8.4821	51.4196	50.2762	40.0672	48.915	51.5557	60.9752
Oit1	2.2006	1.2518	1.081	72.6084	72.4146	71.6394	35.3972	30.9396	38.4705
Akr1c12	23.262	20.5365	25.0608	84.5123	116.572	96.5802	67.6172	68.0726	58.942
Fhit	9.6097	5.8166	10.9719	20.2691	32.2686	12.3451	70.7257	78.0904	74.9895
Esco2	9.7391	4.5271	6.9179	112.041	109.445	104.231	69.621	73.7423	73.173
Opn3	70.8949	77.3427	85.5296	78.7607	74.2124	73.3295	61.0492	59.0961	52.9158
Slc6a19	42.9622	44.2376	46.2616	60.7624	56.548	52.9713	84.0522	89.1538	91.2056
Clu	23.6035	30.5938	26.3359	38.3127	32.4154	35.9674	83.1689	78.2051	88.8158
Agr2	58.3774	48.9915	44.2847	67.9017	64.6623	74.3804	67.2095	73.7713	66.1851
Apob	16.8581	22.8772	16.7418	56.1624	39.3565	51.8156	96.3084	88.0023	93.5674
Chml	42.0975	36.477	48.7146	96.4192	92.4322	100.794	104.808	111.121	110.567
Foxa3	90.7057	95.5784	96.3981	79.2298	66.0006	78.6605	97.5821	99.8135	97.8325
