# Supplementary material for: Tracing the evolution of single-cell 3D genomes in Kras-driven cancers
Source: Nat Genet. 2025 Aug 18;57(12):3075–87. doi: 10.1038/s41588-025-02297-w (PMC12695640; doi:10.1038/s41588-025-02297-w)
Supplement: Supplementary file 10 — Statistical source data. [file 41588_2025_2297_MOESM10_ESM.xlsx]

## Sheet: Fig6b
	NTC			hairpin 1			hairpin 2			hairpin 3
Rnf2	94.7496	100	105.25	33.7578	45.9592	35.1994	46.774	56.7817	64.0315	15.0775	40.9867	31.2088

## Sheet: Fig6c_shRnf2_1
0.0211971	0.0258915
0.0114338	0.00924241
-8.66533e-05	0.0146891
-0.00192	0.0167805
0.00633171	0.0158548
0.0118371	0.0237436
-0.012593	0.0242718
0.00994752	0.012045
-0.0118707	0.0112972
0.00599056	0.0142204
0.0251315	0.00378454
-0.00911569	-0.00945959
-0.015146	-0.00301362
0.0147107	-0.0126499
-0.00598541	-0.0118932
-0.0058475	-0.019378
-0.00908018	0.00216609
-0.00531132	0.00900953
-0.0050193	-0.012454
-0.0122899	-0.00883765
-0.00863023	-0.024224
0.00397775	-0.040702
-0.0200213	-0.0265477
-0.00123059	-0.0361723
-0.00669603	-0.0270978
-0.0312674	0.00441691
-0.042782	0.0223274
-0.0316588	-0.00274741
-0.0394024	0.00289312
-0.0426182	0.0159756
-0.0155448	-0.000228196
-0.0203643	0.0160318
-0.0223034	0.00468054
-0.0402415	0.0188458
-0.0363773	0.0184803
-0.0386025	0.0261842
-0.0368544	0.0325838
-0.0357899	0.0288206
-0.027014	0.0120573
-0.0309467	0.0324186
-0.0364207	0.0366284
-0.0300408	0.033118
-0.0296763	0.043476
-0.0335849	0.0223819
-0.0373881	0.0354724
-0.0396414	0.0374105
-0.0398192	0.030867
-0.0421063	0.0368324
-0.0373901	0.0367419
-0.028509	0.0378958
-0.000672551	0.0714019
0.00213124	0.0994411
-0.000918577	0.0890764
0.00358832	0.0979031
-0.00401866	0.0611655
-0.00828192	0.0533169
-0.00206713	0.0834655
-0.00483428	0.049368
-0.00514654	0.0377062
-0.0194197	0.0264606
-0.000758621	0.047849
0.00694329	0.0489546
-0.015805	0.0358599
-0.0166365	0.0274264
-0.0149912	0.015854
-0.000734647	0.0142831
-0.00981531	0.005033
-0.0100318	0.0180737
-0.00576746	0.00730286
-0.00572841	0.00912907
-0.0113785	0.00450293
-0.0148658	-0.00459496
-0.00250917	-0.0170759
-0.00771471	0.00277329
-0.0182299	0.00420906
0.00211864	0.0498702
0.000778883	0.0310035
-0.00692444	0.0855712
-0.0143051	0.0068722
-0.0129157	0.000187832
-0.00118851	0.00293494
-0.0237711	0.0347325
-0.0230273	-0.00491667
-0.0222489	0.0117349
0.00796648	0.0246757
-0.010036	-0.0053383
-0.0294951	-0.00768252
-0.0265162	-0.00794085
-0.0333252	-0.037361
-0.0493019	-0.00624386
-0.0238514	-0.0126349
-0.02708	0.00456924
-0.0203308	0.0434226
-0.0370136	-0.0288501
-0.021086	0.00357448
0.00913453	-0.00608238
-0.00668716	0.0121737
-0.0134537	0.0251561
-0.0137334	0.0151865
0.000510045	-0.0206546
0.033384	-0.0158516
0.0147727	0.00870397
0.0224803	0.0293517
0.0133229	-0.00294753
-0.0121141	0.00966408
-0.00732395	0.0140294
-0.00775556	0.0308277
-0.0322051	0.0203053
-0.0349679	0.0108132
-0.019329	0.00290734
-0.017622	0.0188537
-0.0289033	0.00818558
-0.0213819	-0.019645
-0.0184876	0.013412
-0.0297105	0.0148635
-0.0339432	0.00117388
-0.0324409	0.00199761
-0.0276444	0.00265838
-0.0221002	0.00807907
-0.034576	0.00457395
-0.0396825	0.00473808
-0.0228127	-0.00583337
-0.0311279	0.0169026
-0.0367177	0.0041348
-0.0275249	-0.00266842
-0.0324018	0.00683477
-0.0368948	0.0160467
-0.0408974	0.01549
-0.0344622	0.013754
-0.0301293	-0.00487862
-0.0311307	-0.00754582
-0.0311757	-0.000236046
-0.0248016	-0.00238219
-0.0285575	-0.00427793
-0.0443301	0.00169708
-0.0415981	-0.00645374
-0.0353451	0.00427568
-0.0392887	0.00316797
-0.0395439	0.00982452
-0.0360241	0.0063012
-0.033623	0.0087898
-0.0367761	0.00651245
-0.0351393	-0.00608288
-0.0384243	0.000198601
-0.041655	-0.00415443
-0.0305246	0.00445292
-0.037035	-0.00354714
-0.036408	-0.0015639
-0.0340198	0.00754942
-0.0428097	0.00101481
-0.0374715	-0.00356252
-0.0353308	-0.00335713
-0.0358744	-0.0126533
-0.0346799	-0.0113488
-0.0343894	-0.000747242
-0.0330087	0.00284037
-0.0367398	-0.0102875
-0.0325768	-0.0057082
-0.0295676	-0.00250025
-0.0292314	-0.0105402
-0.0279323	-0.000431095
-0.0333695	-0.0016207
-0.0328498	-0.0105435
-0.0277095	0.00194111
0.024756	0.00695444
-0.00255671	0.0375583
-0.0158651	0.0355717
-0.00415853	0.00893717
-0.00305278	0.000516789
-0.016436	0.0122831
0.00902528	-0.0093951
-0.00524909	0.0234936
-0.00209151	0.0176679
-0.00659743	-0.00244413
-0.0105465	0.0108779
-0.00361092	-0.00172034
-0.00544537	0.00715082
-0.0146028	0.00548624
-0.0134114	-0.00922672
-0.00226558	-0.0133423
-0.00786751	-0.00893827
-0.0148824	-0.0150637
-0.00649477	-0.00267455
-0.0189973	-0.0115422
-0.0196386	-0.00898851
-0.00768385	-0.0128933
-0.0243953	-0.00432093
-0.0111443	0.00795397
-0.00141938	0.0848921
-0.0127256	0.0480765
-0.00890655	0.057169
-0.00769943	0.0781814
-0.00285801	0.0933911
-0.00192093	0.0760095
0.0166338	0.0883836
-0.00417025	0.0939397
-0.00482022	0.0840336
0.00400902	0.0824172
-0.0146546	0.0921194
-0.00440104	0.098344
-0.00627945	0.0877724
-0.00461678	0.0671303
0.0135329	0.0997612
0.000978981	0.0798303
0.00543251	0.0661891
-0.0113033	0.0807304
0.00381727	0.0300702
-0.00778583	0.0172602
-0.0102056	0.0129434
-0.0169884	0.00957979
-0.00695285	0.0117068
-0.00994606	0.0196769
-0.00322909	0.0247805
-0.0138442	0.0261754
-0.0194761	0.0364673
-0.0140156	0.0380032
-0.025936	0.0401166
-0.0176756	0.0282634
-0.0180706	0.037057
-0.00915066	0.0222461
-0.00355879	0.0321436
-0.0100678	0.0384582
0.00378937	0.0297675
-0.00389632	0.0376928
-0.0136139	0.0431126
-0.0125613	0.0189551
-0.0242918	0.0332703
-0.0288486	0.0267085
-0.0107733	0.046148
-0.0181034	0.0363407
-0.0319972	0.0277191
-0.00621974	-0.00294201
-0.00871445	0.0196094
0.00450017	0.0133225
0.00253436	0.0188048
-0.00190955	0.0206041
0.00341426	0.0079704
0.0100159	0.0266146
-0.000516325	0.0173338
-0.001901	0.0147099
0.00801512	0.0118979
0.00364424	0.00233678
0.000672361	0.0116628
0.00246389	0.0241624
-0.000265232	0.0310924
0.00422164	0.021182
-0.00401979	0.0253398
-0.00753844	0.0262436
0.000226073	0.0456551
4.37517e-05	0.0179691
0.00692083	0.0178612
-0.000939313	0.0308533
-0.00641976	0.00983405
0.0102051	0.0346664
0.00703388	0.0323079
-0.00240164	0.0340775
-0.0281674	0.0134153
-0.015438	-0.00722612
-0.00883404	-0.00112437
-0.0106529	0.0100112
-0.00401161	0.0153868
-0.0035214	0.00701646
-0.0140469	-0.0113062
0.00536914	-0.0162025
-0.0288416	0.00908621
-0.0228204	-0.00488242
-0.0237306	0.00706286
-0.0307424	0.0171062
-0.0311037	-0.00533698
-0.045979	0.00618281
-0.024297	-0.00461687
-0.0225138	0.0306179
-0.0206547	-0.00822169
-0.0216828	0.0194403
-0.0186573	0.0176033
-0.0199981	-0.0086926
-0.0147782	0.00345564
-0.0174358	-0.00617786
-0.0257745	0.00158022
0.00200757	0.0141644
0.0134197	0.0176323
0.0144128	0.0201026
0.0152786	0.0252854
0.0164686	0.0111165
0.0113332	0.0171229
0.016939	0.0113438
0.0174192	0.0118501
0.0109349	0.0308198
0.0163436	0.0255686
0.0193826	0.0151574
0.0244749	0.0176272
0.0211499	0.028444
-0.00524113	0.00734705
0.00474737	0.013462
0.00823612	0.0199307
0.0062361	0.0172983
-0.00258132	0.0117558
0.00818012	0.00717008
0.00548993	0.0118786
-0.00105321	0.00587447
0.000200976	0.0102732
0.00792152	0.00254624
0.000370542	-0.0137663
0.00932974	0.0198805
0.0503016	0.0958879
0.0345242	0.0789671
0.0431787	0.09631
0.0364517	0.0597061
0.0342032	0.0462997
0.0201405	0.0546684
0.0285158	0.103827
0.0352912	0.099394
0.0233401	0.105382
0.0352776	0.11693
0.0286499	0.128795
0.0224447	0.12627
0.02686	0.116681
0.0433751	0.137257
0.0345108	0.130389
0.0323556	0.10884
0.0355727	0.115339
0.0253692	0.135395
0.0380429	0.129719
0.0244963	0.118863
0.0115188	0.106197
0.0149854	0.116337
0.0195621	0.101768
0.0207667	0.105638
0.0160788	0.104107
-0.000754411	-0.00475415
0.00471481	-0.0174015
-0.00281065	-0.00873111
0.00740955	0.0170256
-0.00325056	0.0102808
0.00193494	0.0128853
0.00593589	0.0225947
0.00723752	0.00557005
0.0104224	-0.00693171
0.0107749	-0.00911332
0.00527325	-0.0202406
0.00146573	-0.0115359
-0.00118223	-0.0106159
0.00147785	-0.0123547
0.0026456	-0.00811125
-0.00277859	-0.0193563
0.00749162	-0.0173485
0.00763486	-0.00720281
-0.000720544	-0.00727193
-0.000399895	-0.00311663
-0.000581706	-0.00660276
0.0118322	-0.00547659
0.00228489	0.00961175
0.00760202	-0.00487376
0.0206332	0.0290926
-0.0144123	0.0136907
-0.0229948	0.0190648
-0.0273579	0.0189101
-0.0280468	0.00458233
-0.00420738	0.0138656
-0.014712	0.0222001
-0.0245889	0.00422614
-0.0300181	0.00634644
-0.0177195	-0.001227
-0.0297466	0.0117387
-0.0263879	0.00625482
-0.0232782	0.0229697
-0.0240166	0.03004
-0.0283216	0.0116331
-0.0328297	0.0125689
-0.0279857	0.0142045
-0.0296462	0.01135
-0.0353196	0.0239755
-0.0264826	0.0212932
-0.0319904	0.0304264
-0.0306157	0.0135084
-0.0306372	0.0214295
-0.0319084	0.0162561
-0.0351713	0.0159809
-0.0321433	0.0210229
-0.0163346	0.0146614
-0.00876981	0.0179758
-0.00150607	0.00106597
-0.0161115	0.0104853
-0.0255058	0.0202597
-0.0131996	0.0112515
-0.0254108	0.0230013
-0.013799	0.0135097
-0.0128727	0.012144
-0.0116105	0.0254235
-0.00967106	0.0201825
-0.00958754	0.022462
-0.0184382	0.0218658
-0.00595732	0.0120176
-0.00385364	0.0120019
-0.00723738	0.0141286
-0.0104678	0.033214
-0.00348059	0.0191648
-0.00834589	0.0198024
-0.000555439	0.0246038
0.00424612	0.0180815
0.0103634	0.0300052
-0.00301756	0.0123404
-0.00934397	0.0257778
-0.0081455	0.0166048
-0.0352352	-0.0340792
-0.0443733	-0.0389073
-0.0327101	-0.0368749
-0.0430611	-0.0469058
-0.0265747	-0.0284597
-0.0244951	-0.0334424
-0.0167954	-0.0147857
-0.0225965	-0.0168778
-0.0282732	-0.00833295
-0.0313914	-0.0218183
-0.0294619	-0.0209422
-0.0382286	-0.0110736
-0.0335836	-0.0186469
-0.0277817	-0.0335906
-0.0364795	-0.043677
-0.0208257	-0.0330595
-0.0369124	-0.0441369
-0.0364784	-0.0364531
-0.02862	-0.0416925
-0.0299166	-0.0462162
-0.0189093	-0.0258945
-0.0291356	-0.0430373
-0.0406124	-0.0360763
-0.0103292	-0.0317169
-0.0274074	-0.0562206
-0.0319775	-0.0653511
-0.0404194	-0.0681191
-0.0293844	-0.0602246
-0.0341698	-0.0713323
-0.0211205	-0.0497887
-0.022189	-0.0709097
-0.0343668	-0.0545855
-0.0342236	-0.0387457
-0.0311735	-0.0235049
-0.027586	-0.0575391
-0.0288996	-0.0351231
-0.0301747	-0.0330375
-0.0391751	-0.0635253
-0.0357933	-0.0343806
-0.0323972	-0.0412638
-0.0265966	-0.0488333
-0.0299646	-0.0828902
-0.0276918	-0.0491761
-0.00554762	-0.0631688
-0.021864	0.0303208
-0.0263401	0.0424378
-0.0234467	0.0360333
-0.0209417	0.0168232
-0.0283503	0.00343582
-0.0265615	0.00123401
-0.0268707	0.0117933
-0.0258761	0.0144959
-0.0207822	-6.35524e-05
-0.0240887	0.00291308
-0.0245426	0.000220961
-0.0287682	-0.00822472
-0.0342108	0.0107331
-0.032375	0.0311328
-0.0191576	0.0184753
-0.0338484	0.0058602
-0.0274357	0.0267756
-0.0241452	0.0217334
-0.0304046	0.0136399
-0.019527	0.0136836
-0.0275505	0.0235899
-0.0122036	0.00800632
-0.027335	0.0163365
-0.0254739	0.0194089
-0.0226144	-0.000243502

## Sheet: Fig6c_shRnf2_3
0.0211971	-0.0211117
0.0114338	-0.0199462
-8.66533e-05	0.00686223
-0.00192	-0.0255755
0.00633171	-0.018382
0.0118371	-0.0169575
-0.012593	-0.0143974
0.00994752	-0.0229082
-0.0118707	-0.00243139
0.00599056	-0.0361746
0.0251315	-0.0224805
-0.00911569	-0.0511696
-0.015146	-0.0114818
0.0147107	-0.0275876
-0.00598541	-0.0269495
-0.0058475	-0.02966
-0.00908018	-0.00993288
-0.00531132	-0.00641976
-0.0050193	-0.00838176
-0.0122899	-0.0123786
-0.00863023	-0.0194423
0.00397775	-0.0407429
-0.0200213	-0.0183915
-0.00123059	-0.0373281
-0.00669603	-0.0178702
-0.0312674	0.00448131
-0.042782	0.0267033
-0.0316588	0.0135822
-0.0394024	0.0118228
-0.0426182	0.0299626
-0.0155448	0.0227562
-0.0203643	0.0177369
-0.0223034	0.0160135
-0.0402415	0.0279567
-0.0363773	0.00690989
-0.0386025	0.0162383
-0.0368544	0.00962753
-0.0357899	0.00370949
-0.027014	-0.017233
-0.0309467	0.00627097
-0.0364207	-0.00781119
-0.0300408	-0.00919074
-0.0296763	-0.0108161
-0.0335849	-0.0265852
-0.0373881	-0.0168628
-0.0396414	-0.00916151
-0.0398192	-0.0185582
-0.0421063	-0.016534
-0.0373901	-0.0137039
-0.028509	-0.0082579
-0.000672551	-0.0284393
0.00213124	-0.00697278
-0.000918577	-0.0137798
0.00358832	-0.0148031
-0.00401866	-0.0235553
-0.00828192	-0.0302261
-0.00206713	-0.00622764
-0.00483428	-0.00770761
-0.00514654	-0.0170277
-0.0194197	-0.0279204
-0.000758621	-0.0182069
0.00694329	-0.00916844
-0.015805	-0.0150673
-0.0166365	0.00456988
-0.0149912	0.0174538
-0.000734647	0.0242341
-0.00981531	0.0105804
-0.0100318	0.0169864
-0.00576746	0.0209414
-0.00572841	0.0159085
-0.0113785	0.00820322
-0.0148658	0.00918134
-0.00250917	-0.00981829
-0.00771471	0.0191091
-0.0182299	0.0200196
0.00211864	-0.0445903
0.000778883	-0.0419931
-0.00692444	-0.0369693
-0.0143051	-0.0538527
-0.0129157	-0.0613384
-0.00118851	-0.0410282
-0.0237711	-0.0282441
-0.0230273	-0.0511587
-0.0222489	-0.0405914
0.00796648	-0.0355774
-0.010036	-0.0472597
-0.0294951	-0.0313534
-0.0265162	-0.0084245
-0.0333252	-0.035799
-0.0493019	-0.0198492
-0.0238514	-0.00812039
-0.02708	-0.00201238
-0.0203308	0.0313633
-0.0370136	-0.0121326
-0.021086	0.00915339
0.00913453	0.0534029
-0.00668716	0.0170321
-0.0134537	0.058047
-0.0137334	0.0396494
0.000510045	0.024456
0.033384	-0.0147449
0.0147727	0.0337629
0.0224803	0.0273077
0.0133229	0.00190367
-0.0121141	-0.00299223
-0.00732395	0.0154005
-0.00775556	-0.00198931
-0.0322051	0.00899964
-0.0349679	-0.0111277
-0.019329	-0.0232888
-0.017622	-0.0208201
-0.0289033	-0.0262067
-0.0213819	-0.0323965
-0.0184876	-0.0353586
-0.0297105	-0.0348405
-0.0339432	-0.0466467
-0.0324409	-0.0393142
-0.0276444	-0.0429008
-0.0221002	-0.0424122
-0.034576	-0.0466048
-0.0396825	-0.041238
-0.0228127	-0.0455736
-0.0311279	-0.0348866
-0.0367177	-0.0532541
-0.0275249	-0.0505353
-0.0324018	-0.0553194
-0.0368948	-0.04266
-0.0408974	-0.0357826
-0.0344622	-0.0471064
-0.0301293	-0.0607004
-0.0311307	-0.0530408
-0.0311757	-0.0558402
-0.0248016	-0.0658802
-0.0285575	-0.0670007
-0.0443301	-0.0582098
-0.0415981	-0.0601735
-0.0353451	-0.0463466
-0.0392887	-0.0444394
-0.0395439	-0.0352846
-0.0360241	-0.044572
-0.033623	-0.0451325
-0.0367761	-0.0506919
-0.0351393	-0.0588512
-0.0384243	-0.0589671
-0.041655	-0.0576376
-0.0305246	-0.0559577
-0.037035	-0.0551923
-0.036408	-0.0519745
-0.0340198	-0.0449711
-0.0428097	-0.0549611
-0.0374715	-0.0484355
-0.0353308	-0.0604045
-0.0358744	-0.0649897
-0.0346799	-0.0546816
-0.0343894	-0.0560825
-0.0330087	-0.043306
-0.0367398	-0.0571502
-0.0325768	-0.056348
-0.0295676	-0.0552567
-0.0292314	-0.0573889
-0.0279323	-0.0481695
-0.0333695	-0.0568551
-0.0328498	-0.0544854
-0.0277095	-0.0518032
0.024756	-0.0809878
-0.00255671	-0.029786
-0.0158651	-0.0436308
-0.00415853	-0.0538266
-0.00305278	-0.052179
-0.016436	-0.0404431
0.00902528	-0.0510646
-0.00524909	-0.0113676
-0.00209151	-0.0286337
-0.00659743	-0.0378366
-0.0105465	-0.0155704
-0.00361092	-0.0301788
-0.00544537	-0.0200476
-0.0146028	-0.0102796
-0.0134114	-0.0136551
-0.00226558	-0.0190873
-0.00786751	-0.0205935
-0.0148824	-0.00171312
-0.00649477	-0.00379865
-0.0189973	-0.0145314
-0.0196386	-0.0130823
-0.00768385	-0.0165306
-0.0243953	-0.00222196
-0.0111443	0.0108145
-0.00141938	0.0131293
-0.0127256	-0.0157273
-0.00890655	0.0158681
-0.00769943	0.01518
-0.00285801	0.0356521
-0.00192093	0.0268139
0.0166338	0.0312576
-0.00417025	0.0560094
-0.00482022	0.0610385
0.00400902	0.069457
-0.0146546	0.0924224
-0.00440104	0.122686
-0.00627945	0.126347
-0.00461678	0.0889085
0.0135329	0.162201
0.000978981	0.123623
0.00543251	0.117278
-0.0113033	0.139388
0.00381727	0.0109987
-0.00778583	0.00225489
-0.0102056	0.00273337
-0.0169884	-0.00589825
-0.00695285	-0.018919
-0.00994606	-0.00101469
-0.00322909	0.0232713
-0.0138442	0.00840845
-0.0194761	0.0325601
-0.0140156	0.030734
-0.025936	0.0358388
-0.0176756	0.0209247
-0.0180706	0.0424924
-0.00915066	-0.00543012
-0.00355879	0.00285924
-0.0100678	0.00485338
0.00378937	-0.00894762
-0.00389632	0.00477937
-0.0136139	0.00178446
-0.0125613	-0.00747343
-0.0242918	-0.00665972
-0.0288486	-0.00164233
-0.0107733	0.00126319
-0.0181034	0.0186982
-0.0319972	-0.00749479
-0.00621974	-0.010632
-0.00871445	-0.0184642
0.00450017	-0.00307583
0.00253436	-0.00597157
-0.00190955	0.00266784
0.00341426	0.00416942
0.0100159	0.00764103
-0.000516325	-0.00166448
-0.001901	-0.00739116
0.00801512	-0.0162927
0.00364424	0.00768521
0.000672361	-0.0376978
0.00246389	-0.0295335
-0.000265232	-0.0291056
0.00422164	-0.0247142
-0.00401979	-0.0317716
-0.00753844	-0.0303947
0.000226073	-0.0125421
4.37517e-05	-0.0213696
0.00692083	-0.0377601
-0.000939313	-0.0267235
-0.00641976	-0.0389436
0.0102051	-0.0383847
0.00703388	-0.0323595
-0.00240164	-0.011333
-0.0281674	0.0292159
-0.015438	0.00691248
-0.00883404	0.0073992
-0.0106529	0.0254185
-0.00401161	0.00598736
-0.0035214	0.00468943
-0.0140469	-0.0222962
0.00536914	-0.0228381
-0.0288416	-0.0238844
-0.0228204	-0.0146662
-0.0237306	-0.0179486
-0.0307424	-0.0119363
-0.0311037	-0.0175116
-0.045979	-0.0395407
-0.024297	-0.0380165
-0.0225138	-0.00672764
-0.0206547	-0.050608
-0.0216828	-0.0291058
-0.0186573	-0.0183907
-0.0199981	-0.0388701
-0.0147782	-0.0249771
-0.0174358	-0.0508175
-0.0257745	-0.0254305
0.00200757	-0.045347
0.0134197	-0.0528192
0.0144128	-0.048692
0.0152786	-0.0539065
0.0164686	-0.0582915
0.0113332	-0.0499671
0.016939	-0.0585557
0.0174192	-0.0766672
0.0109349	-0.0273617
0.0163436	-0.0285217
0.0193826	-0.0393236
0.0244749	-0.048481
0.0211499	-0.0117181
-0.00524113	-0.00597172
0.00474737	-0.0233904
0.00823612	-0.00152279
0.0062361	-0.0149166
-0.00258132	-0.00951347
0.00818012	-0.0174793
0.00548993	-0.018895
-0.00105321	-0.0226306
0.000200976	-0.00227522
0.00792152	-0.0154811
0.000370542	-0.0340362
0.00932974	0.0181577
0.0503016	0.0170906
0.0345242	0.0269181
0.0431787	0.044506
0.0364517	0.0174242
0.0342032	0.0257676
0.0201405	0.0286103
0.0285158	0.0558513
0.0352912	0.063886
0.0233401	0.0715954
0.0352776	0.0844792
0.0286499	0.0953305
0.0224447	0.0978135
0.02686	0.0819335
0.0433751	0.110585
0.0345108	0.0937032
0.0323556	0.0785227
0.0355727	0.0899019
0.0253692	0.120823
0.0380429	0.116298
0.0244963	0.118189
0.0115188	0.09448
0.0149854	0.115545
0.0195621	0.0877963
0.0207667	0.0987951
0.0160788	0.0965869
-0.000754411	-0.00206534
0.00471481	-0.0259852
-0.00281065	-0.0132904
0.00740955	0.0118897
-0.00325056	0.00251069
0.00193494	6.94329e-05
0.00593589	0.0098078
0.00723752	-0.00695095
0.0104224	-0.00716558
0.0107749	-0.00443177
0.00527325	-0.0123705
0.00146573	-0.00420572
-0.00118223	0.00318133
0.00147785	-0.000814924
0.0026456	-0.000794198
-0.00277859	-0.00330194
0.00749162	0.00465683
0.00763486	0.00349017
-0.000720544	0.00371315
-0.000399895	-0.00165149
-0.000581706	-0.00500628
0.0118322	0.0151349
0.00228489	0.0159078
0.00760202	0.00110652
0.0206332	0.0297298
-0.0144123	0.0066405
-0.0229948	0.015486
-0.0273579	0.0113711
-0.0280468	0.0146305
-0.00420738	-0.00678981
-0.014712	0.00482576
-0.0245889	-0.0115121
-0.0300181	0.000893791
-0.0177195	0.00175987
-0.0297466	0.0161946
-0.0263879	0.0270772
-0.0232782	0.0239555
-0.0240166	0.0121241
-0.0283216	0.0179808
-0.0328297	0.026443
-0.0279857	0.0209518
-0.0296462	0.0235175
-0.0353196	0.010535
-0.0264826	0.0144355
-0.0319904	0.0181122
-0.0306157	0.00680098
-0.0306372	0.00313595
-0.0319084	0.00310249
-0.0351713	0.00740967
-0.0321433	0.00383159
-0.0163346	-0.0141311
-0.00876981	-0.0176177
-0.00150607	-0.015924
-0.0161115	-0.00412922
-0.0255058	0.00124881
-0.0131996	0.000874324
-0.0254108	0.0178935
-0.013799	0.00178517
-0.0128727	0.0226931
-0.0116105	0.036621
-0.00967106	0.0286827
-0.00958754	0.0469344
-0.0184382	0.0465326
-0.00595732	0.015954
-0.00385364	0.0209914
-0.00723738	0.0137525
-0.0104678	0.0236187
-0.00348059	0.021149
-0.00834589	0.0395581
-0.000555439	0.00808377
0.00424612	0.040648
0.0103634	0.0469088
-0.00301756	0.0580501
-0.00934397	0.0449313
-0.0081455	0.0631934
-0.0352352	-0.0628778
-0.0443733	-0.0545319
-0.0327101	-0.0699103
-0.0430611	-0.0512173
-0.0265747	-0.042254
-0.0244951	-0.0384025
-0.0167954	-0.0255373
-0.0225965	-0.0364549
-0.0282732	-0.0320338
-0.0313914	-0.0428552
-0.0294619	-0.0516659
-0.0382286	-0.0385398
-0.0335836	-0.0380907
-0.0277817	-0.0742532
-0.0364795	-0.0690564
-0.0208257	-0.0676479
-0.0369124	-0.0753583
-0.0364784	-0.0750686
-0.02862	-0.0677477
-0.0299166	-0.0785379
-0.0189093	-0.054314
-0.0291356	-0.074382
-0.0406124	-0.0674656
-0.0103292	-0.0663565
-0.0274074	-0.0459117
-0.0319775	-0.0266018
-0.0404194	-0.0479555
-0.0293844	-0.0475691
-0.0341698	-0.0757369
-0.0211205	-0.063704
-0.022189	-0.0711556
-0.0343668	-0.0491368
-0.0342236	-0.0554101
-0.0311735	-0.0581848
-0.027586	-0.0738912
-0.0288996	-0.0693214
-0.0301747	-0.0349654
-0.0391751	-0.0889469
-0.0357933	-0.0640814
-0.0323972	-0.0685526
-0.0265966	-0.0742484
-0.0299646	-0.127361
-0.0276918	-0.0905186
-0.00554762	-0.0931239
-0.021864	-0.0128498
-0.0263401	-0.00967059
-0.0234467	-0.0100765
-0.0209417	-0.0201582
-0.0283503	-0.0329223
-0.0265615	-0.0396704
-0.0268707	-0.0172592
-0.0258761	-0.0227433
-0.0207822	-0.0337303
-0.0240887	-0.0217572
-0.0245426	-0.015503
-0.0287682	-0.0397207
-0.0342108	-0.0252073
-0.032375	-0.0152941
-0.0191576	-0.0303718
-0.0338484	-0.0390215
-0.0274357	-0.0209656
-0.0241452	-0.0208743
-0.0304046	-0.0443671
-0.019527	-0.0355186
-0.0275505	-0.0328752
-0.0122036	-0.0397533
-0.027335	-0.0403612
-0.0254739	-0.0275267
-0.0226144	-0.0480819

## Sheet: Fig6d
0	1.38918e-05
0	7.49144e-05
1.11475e-05	1.21778e-05
5.12629e-05	0.000192244
0	0
0	3.14186e-05
0	0
0	2.15308e-06
3.2823e-05	7.28295e-06
3.57614e-05	0
0.00021844	6.72639e-06
0	2.56108e-05
8.08895e-06	5.4126e-05
4.41164e-05	2.94079e-05
2.86383e-05	5.26637e-06
5.33225e-05	0
2.55098e-05	1.58382e-05
7.83139e-05	1.98592e-05
3.18056e-05	0
2.93772e-05	1.48856e-05
3.47559e-05	2.26233e-05
1.48927e-05	4.07371e-05
9.81819e-06	3.80417e-05
1.22855e-05	5.87247e-06
0	1.19355e-05
5.09473e-05	3.48501e-05
7.14169e-05	4.46357e-05
0.000199918	5.25916e-06
1.82941e-05	5.97189e-06
2.28557e-05	0
2.08539e-05	6.55228e-06
2.17637e-05	1.03702e-05
1.31559e-05	0
1.53188e-05	1.50911e-05
3.67681e-05	0
2.00457e-05	7.67719e-06
6.24282e-06	4.98499e-06
0	2.55253e-05
0	6.50397e-05
3.19279e-06	8.14389e-06
1.12758e-05	4.66144e-05
2.64e-05	5.70865e-06
4.3741e-05	2.64107e-05
5.72088e-05	9.52716e-06
3.11344e-05	2.47279e-05
5.63514e-05	6.66049e-06
5.70856e-05	6.74183e-06
1.94635e-05	0
0	2.35229e-05
4.32212e-06	1.40095e-06
1.63255e-05	1.81324e-05
3.37781e-05	4.00665e-05
0	0
0	3.37329e-05
3.09496e-05	0
0.000118989	9.81633e-06
0	1.28621e-05
0.000126024	1.03691e-05
7.51369e-06	7.69767e-06
2.47473e-05	9.78194e-06
1.22078e-05	9.44395e-06
5.30285e-05	1.48903e-05
1.27723e-05	6.61361e-06
0.00033649	7.50354e-05
7.75752e-06	0
0	3.90283e-06
6.21788e-06	0
6.73084e-05	1.13828e-05
5.63311e-05	2.68163e-05
1.35014e-05	1.86934e-05
2.34453e-05	1.5215e-05
1.27242e-05	3.79277e-05
5.26078e-06	0.000353669
4.41433e-05	0
9.35848e-05	3.92724e-05
1.60456e-05	9.51108e-06
3.81712e-05	7.45539e-06
1.40161e-05	3.46812e-06
0	1.17899e-05
4.72232e-06	1.9492e-05
7.93088e-06	9.13387e-06
3.389e-05	0.000108912
2.11588e-05	1.87018e-05
2.11829e-05	0
1.39001e-05	0.000183509
2.59932e-05	1.79726e-05
2.35262e-05	1.71397e-05
2.86111e-05	0
0	1.16881e-05
2.62059e-05	4.4347e-06
0.000143597	1.37075e-05
5.56893e-05	2.21894e-06
0	0
3.92351e-05	6.01942e-06
0	0
0	0
0	1.36094e-05
1.75183e-05	4.79245e-06
4.5933e-06	0
2.95982e-06	1.47981e-05
2.32875e-05	1.57632e-05
4.61902e-06	1.78375e-05
1.20011e-05	0
3.91517e-05	1.09576e-05
3.62143e-05	2.68027e-05
7.60463e-05	2.74418e-06
5.70496e-05	3.08522e-06
8.48486e-05	0
1.3811e-05	1.09945e-05
9.57895e-06	4.67076e-05
3.527e-06	4.84658e-06
2.55414e-05	2.7195e-05
3.06373e-05	7.28552e-06
0	1.02772e-05
0	6.29689e-05
5.61623e-06	6.2635e-06
4.0311e-05	9.39913e-05
6.44856e-05	2.78613e-05
1.65108e-05	4.62512e-05
0.000100388	1.53997e-05
6.07072e-05	0
3.45629e-06	1.97196e-05
0.000174726	2.20448e-06
4.62066e-05	0
6.92113e-06	6.17044e-06
8.2794e-06	5.95705e-06
1.44634e-05	2.42794e-05
9.45881e-06	7.1127e-05
4.90233e-05	8.17512e-06
1.4922e-05	3.21929e-05
0	8.09431e-06
6.82127e-06	6.40132e-05
1.28295e-05	0
4.42295e-06	2.62074e-05
2.05718e-05	3.21122e-06
2.00513e-05	3.011e-05
1.65186e-06	1.44241e-05
1.27782e-05	2.32481e-05
1.31027e-05	3.31691e-05
8.19002e-06	0.000145844
4.1397e-06	1.09589e-05
0	0
0	6.43366e-05
1.91273e-05	1.75307e-05
1.09542e-05	9.41263e-06
9.48319e-06	3.15949e-05
2.96649e-05	6.66115e-06
3.06759e-06	3.43055e-05
0	4.57399e-05
1.04144e-05	6.30124e-05
1.15067e-05	3.65209e-05
0	7.44678e-05
2.18393e-05	9.49701e-05
1.65585e-05	8.36402e-06
8.13709e-06	4.5963e-06
0	8.78149e-06
1.49465e-05	1.34976e-06
6.13729e-05	0
2.92501e-06	1.44853e-05
0	1.57797e-05
0	0
0	1.02228e-05
3.58648e-05	0
7.69432e-06	3.39757e-05
4.06291e-05	0
1.9144e-05	5.89705e-06
0	1.10126e-05
2.80938e-06	0
3.70226e-06	9.48565e-06
0.000166905	0
2.1255e-05	2.14438e-06
2.76266e-05	0
6.58515e-05	9.98823e-06
2.15227e-05	4.91692e-06
2.32752e-05	0
2.31426e-06	2.00807e-05
2.3859e-05	6.92753e-06
9.75973e-06	2.51988e-05
4.90507e-06	0
1.04017e-05	9.54316e-06
0	2.68068e-05
1.20705e-05	9.92101e-06
4.62584e-05	0
3.0456e-05	0
6.56095e-06	3.19645e-05
9.9793e-06	1.87833e-05
4.07571e-06	0
0	5.99541e-06
1.39175e-05	0
0.000106495	3.86801e-06
0.000112532	0
1.8233e-05	0
1.08372e-05	0
1.14224e-05	1.77909e-06
3.05562e-05	0
6.05488e-05	0
3.78611e-05	1.50339e-05
1.25855e-05	0
7.80449e-06	2.99076e-06
3.98316e-05	1.45956e-05
1.51717e-05	0
2.84436e-05	1.06839e-05
6.51326e-05	0
7.5406e-05	4.19284e-06
3.76367e-05	0
1.03108e-05	3.86974e-06
4.87237e-05	2.13017e-06
0.000229379	0
0.000124801	0
	2.86379e-06
	0
	7.63624e-06
	6.18609e-06
	3.49263e-05
	0
	1.01208e-05
	0
	0
	5.24257e-06
	5.11393e-05
	7.47439e-05
	1.86393e-05
	8.92958e-05
	6.10062e-06
	1.62168e-05
	2.55213e-05
	1.15975e-05
	9.13078e-06
	0
	1.01166e-05
	0
	0
	3.18597e-06
	1.52638e-05
	6.77102e-06
	4.53746e-05
	8.12939e-06
	1.44205e-05
	3.93786e-06
	1.51393e-05
	4.26875e-05
	2.88405e-06
	0
	4.05892e-05
	1.03158e-05
	0
	1.00754e-05
	1.53688e-05
	3.57388e-06
	1.66464e-05
	7.92779e-06
	5.79632e-06
	6.2328e-06
	1.55949e-05
	0
	1.99492e-05
	2.28379e-05
	2.01388e-05
	0
	0.000177946
	2.51039e-05
	0
	1.31765e-05
	6.26319e-06

## Sheet: Fig6f_shRnf2_1
-8.66533e-05	0.0146891
-0.00192	0.0167805
-0.00911569	-0.00945959
-0.0394024	0.00289312
-0.000672551	0.0714019
0.00213124	0.0994411
-0.000918577	0.0890764
-0.00401866	0.0611655
-0.00981531	0.005033
-0.00250917	-0.0170759
-0.0129157	0.000187832
-0.00118851	0.00293494
-0.0230273	-0.00491667
-0.0333252	-0.037361
-0.0493019	-0.00624386
-0.0238514	-0.0126349
-0.0370136	-0.0288501
-0.021086	0.00357448
-0.00668716	0.0121737
-0.0137334	0.0151865
-0.019329	0.00290734
-0.017622	0.0188537
-0.0311279	0.0169026
-0.0368948	0.0160467
-0.0285575	-0.00427793
-0.0392887	0.00316797
-0.0360241	0.0063012
-0.041655	-0.00415443
-0.036408	-0.0015639
-0.0428097	0.00101481
-0.0333695	-0.0016207
-0.0328498	-0.0105435
0.024756	0.00695444
-0.00305278	0.000516789
-0.00524909	0.0234936
-0.0105465	0.0108779
-0.00361092	-0.00172034
-0.0148824	-0.0150637
-0.00768385	-0.0128933
-0.0127256	0.0480765
-0.00285801	0.0933911
-0.00192093	0.0760095
0.000978981	0.0798303
-0.0113033	0.0807304
-0.00355879	0.0321436
-0.0100678	0.0384582
-0.00389632	0.0376928
-0.0136139	0.0431126
-0.00621974	-0.00294201
0.00253436	0.0188048
0.0100159	0.0266146
0.00246389	0.0241624
4.37517e-05	0.0179691
0.00692083	0.0178612
-0.000939313	0.0308533
-0.00641976	0.00983405
-0.015438	-0.00722612
-0.00401161	0.0153868
-0.0307424	0.0171062
-0.0225138	0.0306179
-0.0147782	0.00345564
-0.0174358	-0.00617786
0.016939	0.0113438
0.0244749	0.0176272
-0.00524113	0.00734705
0.0062361	0.0172983
-0.00105321	0.00587447
0.0364517	0.0597061
0.0201405	0.0546684
0.0285158	0.103827
0.0233401	0.105382
0.0286499	0.128795
0.0224447	0.12627
0.0253692	0.135395
0.0244963	0.118863
-0.000754411	-0.00475415
-0.00281065	-0.00873111
0.00193494	0.0128853
0.00593589	0.0225947
0.00723752	0.00557005
0.00146573	-0.0115359
0.00147785	-0.0123547
-0.00277859	-0.0193563
-0.0273579	0.0189101
-0.0280468	0.00458233
-0.0279857	0.0142045
-0.0296462	0.01135
-0.0319084	0.0162561
-0.0163346	0.0146614
-0.00876981	0.0179758
-0.0255058	0.0202597
-0.0131996	0.0112515
-0.00958754	0.022462
-0.00595732	0.0120176
-0.00385364	0.0120019
-0.00834589	0.0198024
-0.0282732	-0.00833295
-0.0208257	-0.0330595
-0.0299166	-0.0462162
-0.0211205	-0.0497887
-0.0343668	-0.0545855
-0.027586	-0.0575391
-0.0391751	-0.0635253
-0.0265966	-0.0488333
-0.0209417	0.0168232
-0.0283503	0.00343582
-0.0268707	0.0117933
-0.0258761	0.0144959
-0.0207822	-6.35524e-05
-0.0240887	0.00291308
-0.0245426	0.000220961
-0.032375	0.0311328
-0.0304046	0.0136399

## Sheet: Fig6f_shRnf2_3
-8.66533e-05	0.00686223
-0.00192	-0.0255755
-0.00911569	-0.0511696
-0.0394024	0.0118228
-0.000672551	-0.0284393
0.00213124	-0.00697278
-0.000918577	-0.0137798
-0.00401866	-0.0235553
-0.00981531	0.0105804
-0.00250917	-0.00981829
-0.0129157	-0.0613384
-0.00118851	-0.0410282
-0.0230273	-0.0511587
-0.0333252	-0.035799
-0.0493019	-0.0198492
-0.0238514	-0.00812039
-0.0370136	-0.0121326
-0.021086	0.00915339
-0.00668716	0.0170321
-0.0137334	0.0396494
-0.019329	-0.0232888
-0.017622	-0.0208201
-0.0311279	-0.0348866
-0.0368948	-0.04266
-0.0285575	-0.0670007
-0.0392887	-0.0444394
-0.0360241	-0.044572
-0.041655	-0.0576376
-0.036408	-0.0519745
-0.0428097	-0.0549611
-0.0333695	-0.0568551
-0.0328498	-0.0544854
0.024756	-0.0809878
-0.00305278	-0.052179
-0.00524909	-0.0113676
-0.0105465	-0.0155704
-0.00361092	-0.0301788
-0.0148824	-0.00171312
-0.00768385	-0.0165306
-0.0127256	-0.0157273
-0.00285801	0.0356521
-0.00192093	0.0268139
0.000978981	0.123623
-0.0113033	0.139388
-0.00355879	0.00285924
-0.0100678	0.00485338
-0.00389632	0.00477937
-0.0136139	0.00178446
-0.00621974	-0.010632
0.00253436	-0.00597157
0.0100159	0.00764103
0.00246389	-0.0295335
4.37517e-05	-0.0213696
0.00692083	-0.0377601
-0.000939313	-0.0267235
-0.00641976	-0.0389436
-0.015438	0.00691248
-0.00401161	0.00598736
-0.0307424	-0.0119363
-0.0225138	-0.00672764
-0.0147782	-0.0249771
-0.0174358	-0.0508175
0.016939	-0.0585557
0.0244749	-0.048481
-0.00524113	-0.00597172
0.0062361	-0.0149166
-0.00105321	-0.0226306
0.0364517	0.0174242
0.0201405	0.0286103
0.0285158	0.0558513
0.0233401	0.0715954
0.0286499	0.0953305
0.0224447	0.0978135
0.0253692	0.120823
0.0244963	0.118189
-0.000754411	-0.00206534
-0.00281065	-0.0132904
0.00193494	6.94329e-05
0.00593589	0.0098078
0.00723752	-0.00695095
0.00146573	-0.00420572
0.00147785	-0.000814924
-0.00277859	-0.00330194
-0.0273579	0.0113711
-0.0280468	0.0146305
-0.0279857	0.0209518
-0.0296462	0.0235175
-0.0319084	0.00310249
-0.0163346	-0.0141311
-0.00876981	-0.0176177
-0.0255058	0.00124881
-0.0131996	0.000874324
-0.00958754	0.0469344
-0.00595732	0.015954
-0.00385364	0.0209914
-0.00834589	0.0395581
-0.0282732	-0.0320338
-0.0208257	-0.0676479
-0.0299166	-0.0785379
-0.0211205	-0.063704
-0.0343668	-0.0491368
-0.027586	-0.0738912
-0.0391751	-0.0889469
-0.0265966	-0.0742484
-0.0209417	-0.0201582
-0.0283503	-0.0329223
-0.0268707	-0.0172592
-0.0258761	-0.0227433
-0.0207822	-0.0337303
-0.0240887	-0.0217572
-0.0245426	-0.015503
-0.032375	-0.0152941
-0.0304046	-0.0443671
