# Supplementary material for: Tracing the evolution of single-cell 3D genomes in Kras-driven cancers
Source: Nat Genet. 2025 Aug 18;57(12):3075–87. doi: 10.1038/s41588-025-02297-w (PMC12695640; doi:10.1038/s41588-025-02297-w)
Supplement: Supplementary file 11 — Statistical source data. [file 41588_2025_2297_MOESM11_ESM.xlsx]

## Sheet: ExtendedDataFig1b
1.29162	1.34332
1.42039	1.56821
1.52575	1.56293
1.44249	1.5021
1.51414	1.49175
1.508	1.65212
1.44865	1.60748
1.67674	1.6679
1.46145	1.55385
1.6331	1.61441
1.66661	1.74629
1.75057	1.79322
1.80984	1.8263
1.90337	1.85351
1.74378	1.81567
1.79992	1.75982
1.78658	1.85365
1.84541	1.85694
1.81109	1.92553
1.76469	1.83034
1.78581	1.8675
1.8342	1.93485
1.77153	1.91294
1.84869	1.90081
1.23462	1.25288
1.17556	1.36023
1.1389	1.32599
1.19212	1.26098
1.29434	1.40576
1.15768	1.3514
1.4082	1.4907
1.27504	1.4019
1.45711	1.52481
1.51739	1.52066
1.56248	1.59898
1.52719	1.6387
1.60024	1.56958
1.58728	1.60598
1.56095	1.61407
1.5806	1.70628
1.57176	1.67585
1.57297	1.69623
1.52793	1.64843
1.54305	1.70839
1.62074	1.7373
1.55438	1.70639
1.63304	1.65982
1.18517	1.21229
1.24646	1.27796
1.29331	1.26906
1.2506	1.27142
1.24668	1.34897
1.37917	1.37257
1.32399	1.47021
1.5849	1.57452
1.48526	1.5366
1.51096	1.54853
1.62199	1.65961
1.51505	1.56861
1.52559	1.48255
1.5472	1.56361
1.65258	1.62174
1.54972	1.56186
1.56133	1.59332
1.493	1.58202
1.66809	1.65063
1.58668	1.55787
1.48445	1.66079
1.7201	1.60582
1.08309	1.13113
1.17466	1.24984
1.15514	1.22123
1.27191	1.30367
1.30872	1.27261
1.41996	1.46257
1.57441	1.57713
1.50127	1.45122
1.38054	1.45194
1.49662	1.61543
1.52713	1.4668
1.50501	1.45387
1.47052	1.52846
1.52053	1.60059
1.48936	1.46723
1.51111	1.55939
1.45252	1.53224
1.62423	1.56369
1.47456	1.5144
1.53248	1.54092
1.50399	1.56575
1.04648	1.11091
1.20421	1.29803
1.16915	1.23453
1.37189	1.32805
1.26597	1.33463
1.34665	1.40954
1.34664	1.41619
1.44477	1.51327
1.52022	1.5311
1.56011	1.48376
1.5501	1.50125
1.46604	1.52464
1.53324	1.56681
1.55069	1.52633
1.55436	1.60556
1.55475	1.49973
1.60092	1.59429
1.57764	1.536
1.55305	1.55135
1.53008	1.571
1.11954	1.27404
1.15647	1.23805
1.34043	1.3998
1.2731	1.33812
1.36597	1.40337
1.4151	1.4498
1.44178	1.4824
1.45299	1.55135
1.45318	1.52589
1.44505	1.49411
1.41574	1.48951
1.52317	1.55304
1.51199	1.53556
1.52404	1.50397
1.58621	1.57721
1.51525	1.63821
1.56667	1.60378
1.55805	1.58787
1.52453	1.62427
1.14401	1.1847
1.14481	1.1997
1.26903	1.42002
1.40345	1.53051
1.35342	1.37513
1.31361	1.33604
1.39822	1.51318
1.40145	1.40349
1.40933	1.3957
1.36795	1.53405
1.52813	1.49314
1.42351	1.42182
1.3704	1.54325
1.34755	1.50428
1.47199	1.49522
1.41551	1.47373
1.55492	1.54563
1.48706	1.4595
1.25077	1.29978
1.15609	1.23627
1.29523	1.45574
1.28528	1.37262
1.34698	1.43204
1.48534	1.49219
1.41716	1.46606
1.43819	1.40695
1.39097	1.46983
1.4866	1.51518
1.46584	1.44761
1.41988	1.55356
1.42358	1.51647
1.51567	1.53575
1.52868	1.57241
1.45519	1.54766
1.48856	1.46814
1.24045	1.39608
1.45151	1.57743
1.35999	1.40808
1.21843	1.34914
1.47542	1.46616
1.34565	1.35997
1.34912	1.37753
1.37979	1.4324
1.47284	1.42498
1.38591	1.38052
1.36649	1.51299
1.32843	1.51513
1.4352	1.4747
1.34052	1.4347
1.44182	1.51159
1.53289	1.47683
1.23196	1.28694
1.32271	1.36596
1.39273	1.55256
1.45202	1.43799
1.4707	1.52668
1.42763	1.49896
1.38926	1.47547
1.49977	1.50597
1.46435	1.50288
1.4728	1.62852
1.47424	1.59933
1.41855	1.51336
1.57429	1.56932
1.45444	1.57881
1.55903	1.54738
1.12774	1.22031
1.37282	1.43801
1.31877	1.31824
1.34848	1.38989
1.39257	1.39422
1.36542	1.36584
1.4284	1.3947
1.36413	1.49656
1.41059	1.49382
1.30228	1.41056
1.27453	1.39708
1.57765	1.60184
1.33058	1.52866
1.39097	1.49615
1.19973	1.24383
1.14787	1.24
1.25149	1.29465
1.24518	1.19552
1.26629	1.29135
1.31116	1.31768
1.22022	1.30494
1.23698	1.33277
1.29022	1.28641
1.28428	1.3218
1.38172	1.41301
1.24583	1.34414
1.31767	1.37992
1.29135	1.40164
1.17737	1.2577
1.25683	1.28488
1.30725	1.32964
1.29891	1.37571
1.23336	1.28051
1.17472	1.34624
1.31592	1.32502
1.40149	1.44907
1.26387	1.36341
1.29843	1.43099
1.3121	1.36505
1.1108	1.14882
1.14328	1.2071
1.10973	1.22176
1.22856	1.24379
1.23012	1.2499
1.26388	1.35086
1.19207	1.25412
1.20906	1.21437
1.39724	1.39217
1.21749	1.33732
1.30897	1.26606
0.980003	1.04027
1.19647	1.19178
1.25074	1.28868
1.23066	1.18726
1.18131	1.32874
1.31332	1.27102
1.25553	1.36311
1.26699	1.2303
1.26579	1.35522
1.27474	1.32879
1.0342	1.16818
1.20538	1.30732
1.14117	1.21013
1.17467	1.2511
1.18101	1.25621
1.27579	1.30516
1.29422	1.27437
1.23161	1.35917
1.27636	1.30849
1.16526	1.2177
1.08262	1.18164
1.15751	1.28383
1.20501	1.24964
1.18585	1.26867
1.25729	1.34471
1.30095	1.3197
1.27971	1.34231
1.07664	1.13695
1.27265	1.2591
1.25506	1.29583
1.25206	1.30744
1.31853	1.408
1.30146	1.347
1.3132	1.32281
1.04067	1.17916
1.11072	1.22906
1.2492	1.24309
1.23767	1.27877
1.16507	1.31604
1.18597	1.24612
1.04556	1.10935
1.17935	1.30621
1.19301	1.38404
1.25289	1.35234
1.23643	1.30488
1.07704	1.24323
1.29501	1.3459
1.23474	1.38819
1.24075	1.33346
1.29622	1.3523
1.18037	1.27062
1.22468	1.28271
1.2872	1.34192
1.26667	1.3191
1.17153	1.25226
1.31272	1.38801
1.41187	1.44999
1.29789	1.39898
1.29543	1.35701
1.37333	1.32625
1.3857	1.33095
1.39782	1.41744
1.56425	1.43492
1.52174	1.53436
1.47237	1.42702
1.47625	1.56577
1.55022	1.61767
1.59038	1.62889
1.58318	1.70311
1.61961	1.66717
1.61515	1.66658
1.69058	1.66366
1.60263	1.74774
1.67349	1.80438
1.68041	1.74042
1.77975	1.74371
1.6311	1.75457
1.691	1.79734
1.71989	1.85983
1.12745	1.03713
1.15742	1.22133
1.35566	1.36213
1.54494	1.48717
1.50664	1.45235
1.54136	1.50236
1.32952	1.2925
1.51994	1.60205
1.38939	1.33755
1.48936	1.50153
1.56363	1.55513
1.50413	1.45458
1.48856	1.47932
1.58245	1.5498
1.5971	1.51472
1.56638	1.63316
1.56274	1.61297
1.52419	1.662
1.52149	1.50574
1.46145	1.5257
1.55119	1.60052
1.52611	1.6309
1.61232	1.6324
1.08827	1.10945
1.36959	1.32578
1.57122	1.52805
1.57793	1.46223
1.72242	1.607
1.30476	1.36272
1.62838	1.56238
1.3245	1.31248
1.48845	1.48026
1.57885	1.55027
1.49402	1.46436
1.42381	1.43936
1.45449	1.58116
1.57461	1.55776
1.6182	1.6423
1.58842	1.61251
1.5338	1.67593
1.42916	1.48665
1.45841	1.437
1.54194	1.60207
1.49149	1.5053
1.49107	1.54037
1.04458	1.07184
1.36026	1.39295
1.34248	1.31856
1.54663	1.50863
1.34708	1.34908
1.44851	1.47624
1.27514	1.33524
1.37422	1.39966
1.53724	1.54474
1.44504	1.50165
1.46779	1.46316
1.44546	1.54675
1.55143	1.55154
1.49097	1.6053
1.50382	1.60526
1.43712	1.64017
1.54007	1.47549
1.46356	1.50358
1.54922	1.62157
1.46664	1.52406
1.54534	1.56006
1.22174	1.24386
1.33839	1.2488
1.39369	1.30565
1.51781	1.31426
1.43274	1.3976
1.3741	1.35505
1.50434	1.40493
1.54751	1.43974
1.53426	1.52112
1.56486	1.53886
1.55158	1.54661
1.53279	1.51194
1.66507	1.52659
1.52146	1.52693
1.56286	1.59464
1.5821	1.58366
1.5865	1.63213
1.64914	1.62715
1.62749	1.61135
1.7324	1.6706
1.15994	1.18383
1.34246	1.30601
1.50138	1.38256
1.33697	1.31975
1.43414	1.43056
1.494	1.44906
1.51879	1.48678
1.63242	1.57891
1.65455	1.64904
1.66466	1.67904
1.67092	1.59154
1.6579	1.60292
1.72705	1.61709
1.63496	1.67742
1.69898	1.68323
1.69029	1.74407
1.64475	1.75581
1.72316	1.77592
1.68722	1.74777
1.17566	1.18411
1.30479	1.28509
1.33226	1.27008
1.35662	1.32947
1.34504	1.41828
1.45611	1.44737
1.49116	1.52896
1.5039	1.58034
1.55344	1.53797
1.5388	1.5012
1.58125	1.59193
1.47256	1.52862
1.55439	1.57632
1.62446	1.62932
1.54897	1.63179
1.58333	1.63356
1.6707	1.68047
1.64497	1.70227
1.29088	1.27606
1.18239	1.17002
1.34217	1.34732
1.38377	1.34161
1.5095	1.36779
1.47438	1.49707
1.52521	1.60389
1.56995	1.47639
1.51049	1.47957
1.45641	1.41574
1.45787	1.41119
1.47853	1.56518
1.58656	1.61295
1.65866	1.64374
1.57051	1.53804
1.70176	1.6733
1.65113	1.68422
1.2933	1.2775
1.25757	1.18923
1.28244	1.27087
1.41288	1.37771
1.32444	1.3504
1.38773	1.42887
1.47161	1.45705
1.43138	1.46148
1.45779	1.46759
1.37716	1.47156
1.48919	1.47897
1.33759	1.48427
1.41747	1.49235
1.47164	1.57164
1.52849	1.55993
1.55274	1.55728
1.25844	1.29797
1.27909	1.33185
1.37483	1.41324
1.44314	1.50832
1.48551	1.57011
1.45506	1.5152
1.44435	1.44709
1.4649	1.4956
1.37799	1.48408
1.43495	1.56031
1.57784	1.56048
1.58223	1.65029
1.61346	1.64387
1.69107	1.6898
1.68857	1.68857
1.13259	1.20471
1.2649	1.29165
1.25612	1.25466
1.23583	1.27962
1.32295	1.36345
1.35154	1.36466
1.35705	1.44957
1.35988	1.37938
1.30634	1.45496
1.34617	1.3984
1.32534	1.35505
1.32612	1.44543
1.3993	1.38978
1.41399	1.47618
1.20348	1.22661
1.22248	1.26234
1.30399	1.31801
1.27587	1.29428
1.24409	1.27127
1.36785	1.38476
1.23626	1.3079
1.23531	1.334
1.37487	1.46721
1.32789	1.34804
1.32411	1.42125
1.40604	1.42388
1.40276	1.47518
1.11392	1.16006
1.30589	1.34611
1.31356	1.24134
1.34017	1.2617
1.22969	1.19008
1.21241	1.23468
1.31861	1.32797
1.40882	1.41562
1.42136	1.43045
1.3599	1.38935
1.48292	1.53589
1.39674	1.41337
1.07013	1.15672
1.25504	1.22683
1.21959	1.26011
1.29169	1.30593
1.18741	1.30876
1.2995	1.35504
1.31933	1.33409
1.32231	1.27596
1.23993	1.38422
1.34695	1.3536
1.33072	1.36961
1.26872	1.23961
1.30795	1.29457
1.42525	1.46247
1.29944	1.3937
1.44885	1.44609
1.3503	1.35399
1.35304	1.30165
1.32294	1.38004
1.40297	1.36448
1.35313	1.37084
1.14861	1.14416
1.35314	1.28359
1.30989	1.35717
1.34303	1.33887
1.41027	1.4056
1.33966	1.36639
1.31475	1.34582
1.31905	1.37411
1.34406	1.33574
1.27247	1.28729
1.24399	1.26125
1.24931	1.25629
1.41119	1.41595
1.4325	1.33686
1.25179	1.31536
1.33353	1.35462
1.418	1.40041
1.16206	1.26291
1.26368	1.31867
1.39058	1.44359
1.51787	1.47514
1.35877	1.36211
1.51505	1.54674
1.49618	1.48884
1.18886	1.20923
1.42833	1.43732
1.40876	1.38947
1.27539	1.34812
1.37285	1.42349
1.45873	1.42453
1.36632	1.36036
1.36375	1.37007
1.29637	1.25577
1.36858	1.3752
1.32583	1.40628
1.23764	1.28231
1.34544	1.27767
1.34633	1.35167
1.41856	1.40779
1.3054	1.25554
1.154	1.2229
1.34913	1.30822
1.225	1.21883
1.23432	1.31799
1.30671	1.35127
1.1735	1.17902
1.1851	1.25966
1.26006	1.38176
1.26223	1.34185
1.37175	1.35118
1.4465	1.46814
1.31485	1.42187
1.35241	1.45983
1.43833	1.49154
1.33038	1.44463
1.50231	1.59794
1.4192	1.51837
1.47703	1.54651
1.4182	1.60736
1.52999	1.59245
1.44275	1.53659
1.48683	1.58048
1.53284	1.68929
1.55676	1.56903
1.54287	1.62359
1.6315	1.70117
1.65205	1.72092
1.64421	1.6904
1.48815	1.70086
1.03392	1.19338
1.1331	1.27808
1.26263	1.24956
1.23863	1.3412
1.32614	1.41208
1.32459	1.4178
1.32409	1.3973
1.35637	1.39595
1.3522	1.41792
1.42911	1.58707
1.50245	1.64928
1.6064	1.65737
1.5411	1.64475
1.48564	1.59123
1.54919	1.62751
1.51504	1.62641
1.60331	1.64792
1.50639	1.55655
1.54253	1.68795
1.61495	1.78873
1.58694	1.77691
1.75176	1.70972
1.58371	1.71533
1.12675	1.11912
1.24476	1.2757
1.18379	1.28176
1.33496	1.36982
1.35221	1.38952
1.27419	1.39974
1.38787	1.45893
1.30032	1.38669
1.52621	1.50471
1.45922	1.5143
1.48962	1.55011
1.45594	1.52153
1.47515	1.56846
1.44838	1.55091
1.46331	1.53594
1.53773	1.56905
1.57914	1.47306
1.47059	1.63572
1.64338	1.70121
1.60748	1.68599
1.67325	1.63851
1.54497	1.68601
1.11538	1.24973
1.2795	1.23844
1.22432	1.27366
1.40954	1.46633
1.32915	1.32465
1.30269	1.37275
1.33173	1.3423
1.35963	1.38807
1.51068	1.61346
1.51494	1.61528
1.51876	1.60481
1.42101	1.50863
1.41772	1.55911
1.46663	1.57545
1.4859	1.59402
1.5563	1.57366
1.5081	1.67419
1.61046	1.72316
1.60124	1.62638
1.65829	1.65735
1.66233	1.72309
1.18973	1.12191
1.22404	1.27691
1.28657	1.30847
1.32181	1.35492
1.45578	1.35363
1.2871	1.2676
1.40902	1.43201
1.41685	1.4451
1.47512	1.44007
1.29991	1.50003
1.40348	1.45811
1.37263	1.44101
1.42699	1.46476
1.49279	1.44598
1.54383	1.52415
1.43802	1.59213
1.51922	1.58847
1.52674	1.57572
1.6242	1.55292
1.61007	1.57804
1.1812	1.24645
1.22255	1.2526
1.34991	1.29013
1.26344	1.30201
1.2898	1.3099
1.28915	1.41238
1.41698	1.44898
1.37703	1.5212
1.25733	1.51248
1.33454	1.42779
1.24584	1.42022
1.44601	1.43595
1.3921	1.42504
1.47845	1.40995
1.39514	1.53975
1.49196	1.53481
1.56522	1.53
1.57413	1.55614
1.4726	1.56512
1.1975	1.2819
1.17241	1.24148
1.26016	1.26491
1.15014	1.30532
1.08057	1.2436
1.48242	1.56652
1.54624	1.59285
1.44474	1.59355
1.3252	1.42108
1.41659	1.51067
1.45053	1.51654
1.40674	1.43986
1.37629	1.46977
1.50928	1.52213
1.57633	1.60387
1.45959	1.5663
1.45203	1.57881
1.4626	1.56904
1.19329	1.17765
1.31153	1.30599
1.16592	1.24452
1.38996	1.48855
1.27076	1.25151
1.26639	1.22635
1.1905	1.26606
1.31379	1.36001
1.2801	1.30928
1.30749	1.37785
1.43758	1.4448
1.3932	1.41034
1.33671	1.4041
1.37046	1.40959
1.43964	1.49838
1.43261	1.39815
1.39095	1.56912
1.21728	1.21498
1.11666	1.17553
1.20725	1.32279
1.24195	1.37959
1.35816	1.45279
1.3256	1.41675
1.22334	1.33681
1.30556	1.41614
1.22943	1.41334
1.33783	1.43049
1.36888	1.44411
1.39379	1.4678
1.45469	1.48167
1.3409	1.50401
1.47611	1.56188
1.45654	1.60479
1.15138	1.12464
1.28689	1.2889
1.3269	1.46277
1.37922	1.45546
1.37941	1.54569
1.31568	1.32666
1.44425	1.42294
1.38751	1.42768
1.4329	1.39077
1.49219	1.37065
1.41229	1.50873
1.46061	1.52058
1.50838	1.55429
1.66576	1.55477
1.40476	1.53177
1.15927	1.21282
1.20906	1.24126
1.29159	1.31821
1.20282	1.37047
1.16181	1.25482
1.25108	1.34022
1.1952	1.31879
1.26913	1.2886
1.35823	1.29981
1.25295	1.34057
1.3629	1.36338
1.35541	1.42012
1.32415	1.44519
1.39773	1.39867
1.45786	1.46529
1.50587	1.56388
1.40844	1.60091
1.2859	1.34844
1.35977	1.51877
1.33921	1.48217
1.33692	1.36672
1.33604	1.38997
1.37432	1.47287
1.47936	1.59438
1.3835	1.4887
1.41488	1.59981
1.42749	1.52718
0.880839	0.976134
0.986231	1.14138
1.1963	1.2363
1.13209	1.20938
1.10381	1.28272
1.37116	1.30274
1.33095	1.28363
1.16792	1.26595
1.20888	1.25333
1.31843	1.41377
1.38936	1.39841
1.4361	1.43282
0.9852	1.0746
1.24957	1.3244
1.15426	1.20489
1.11063	1.28341
1.34156	1.34871
1.42932	1.35131
1.32136	1.32392
1.29397	1.30995
1.42792	1.45356
1.40181	1.40409
1.4896	1.49945
1.14514	1.24491
1.03884	1.10818
1.17723	1.23695
1.30609	1.3818
1.2896	1.32303
1.18334	1.26839
1.20412	1.28162
1.34583	1.42161
1.32999	1.37022
1.33661	1.47003
0.97997	1.06329
1.04788	1.15015
1.17638	1.18547
1.31324	1.24269
1.23496	1.26524
1.24881	1.30549
1.25322	1.42152
1.27841	1.32305
1.34755	1.39483
0.881593	0.999658
1.21769	1.29288
1.24413	1.25276
1.17152	1.26721
1.19332	1.2659
1.33948	1.40295
1.35844	1.32364
1.33754	1.48026
1.19546	1.33577
1.26116	1.28224
1.12695	1.32947
1.21062	1.38358
1.36115	1.44553
1.35056	1.41139
1.35591	1.47363
1.27849	1.27253
1.26145	1.37144
1.33904	1.38152
1.34186	1.37983
1.29288	1.35765
1.30866	1.36994
1.13988	1.18905
1.22868	1.22053
1.30983	1.28181
1.31279	1.30842
1.26466	1.33393
0.879497	0.916431
1.18115	1.3509
1.2179	1.31953
1.33166	1.3758
1.30303	1.29382
1.34014	1.31312
1.33871	1.35046
1.18278	1.28628
1.35054	1.33454
1.15401	1.26068
1.15501	1.18226
1.33591	1.32241
1.36593	1.43649
1.56276	1.4942
1.50018	1.46566
1.51588	1.51426
1.64851	1.51863
1.50718	1.52763
1.65342	1.54506
1.57966	1.66915
1.53277	1.58804
1.57692	1.57755
1.74436	1.66303
1.69823	1.66763
1.69268	1.74891
1.81586	1.79075
1.80578	1.80437
1.6767	1.68367
1.84807	1.77809
1.20227	1.17054
1.30414	1.32229
1.50568	1.41256
1.39023	1.41499
1.40958	1.37704
1.50931	1.438
1.36929	1.40202
1.44021	1.37027
1.42056	1.5372
1.41722	1.44332
1.48734	1.49946
1.59944	1.5311
1.52764	1.58403
1.48368	1.67587
1.63632	1.7077
1.66966	1.77066
1.59663	1.49645
1.56831	1.66976
1.09511	1.17942
1.34447	1.40597
1.25114	1.27657
1.2027	1.31853
1.35038	1.28999
1.29376	1.35855
1.34744	1.34589
1.34422	1.35651
1.33933	1.45898
1.46589	1.44203
1.53829	1.51364
1.61982	1.5849
1.64363	1.65415
1.70307	1.63348
1.82391	1.70195
1.51814	1.51734
1.66168	1.65761
1.21881	1.2636
1.14305	1.16143
1.09259	1.12917
1.18754	1.18528
1.1414	1.18265
1.21332	1.30698
1.36611	1.39705
1.30266	1.31142
1.3266	1.38749
1.41073	1.40043
1.38005	1.44246
1.49913	1.51031
1.48389	1.59996
1.61648	1.58955
1.34019	1.48841
1.55192	1.58312
1.18021	1.2082
1.20557	1.2028
1.30728	1.19596
1.23307	1.19455
1.51756	1.43557
1.53371	1.61103
1.40641	1.36327
1.37807	1.34331
1.37443	1.28621
1.35917	1.36919
1.25148	1.35966
1.30375	1.46849
1.29295	1.40391
1.38845	1.46832
1.37224	1.42533
1.06933	1.10397
1.18019	1.18529
1.12735	1.1105
1.24704	1.25607
1.41976	1.4067
1.31987	1.24871
1.37167	1.33579
1.35895	1.30591
1.35763	1.31968
1.39874	1.42034
1.54162	1.52523
1.5787	1.53976
1.32844	1.38317
1.34611	1.47712
0.918386	1.01414
1.00878	1.09057
1.22289	1.24715
1.28478	1.42087
1.22183	1.27474
1.2202	1.275
1.25157	1.28246
1.27367	1.34693
1.27429	1.37758
1.37464	1.45046
1.4624	1.44363
1.32848	1.35819
1.44445	1.3603
1.03556	1.05736
1.20822	1.26927
1.34928	1.38059
1.25804	1.20158
1.30379	1.2874
1.31646	1.31182
1.26248	1.39209
1.32406	1.36602
1.42745	1.46423
1.44494	1.43382
1.34104	1.37143
1.365	1.44146
1.20679	1.21376
1.30021	1.3476
1.20867	1.24631
1.17557	1.26059
1.20721	1.29519
1.32045	1.35122
1.26775	1.36489
1.35288	1.52162
1.4169	1.44719
1.23788	1.3159
1.37812	1.40398
1.07014	1.11352
1.21863	1.26359
1.24583	1.28883
1.33161	1.36538
1.42466	1.46856
1.46391	1.5657
1.55726	1.63059
1.5785	1.69197
1.30979	1.35784
1.5338	1.57017
1.18739	1.21481
1.24957	1.28071
1.30473	1.32508
1.37864	1.46729
1.54094	1.58719
1.701	1.7325
1.70208	1.67321
1.34339	1.39372
1.64114	1.56591
1.0629	1.15722
1.18793	1.20574
1.20132	1.23041
1.16284	1.33279
1.43501	1.38055
1.49082	1.42962
1.18781	1.2672
1.40782	1.29139
1.05217	1.06983
1.04195	1.13499
1.13856	1.23526
1.33594	1.38526
1.43469	1.379
1.1203	1.21339
1.32858	1.2973
0.993975	1.03903
1.18754	1.19668
1.33978	1.26961
1.29072	1.2889
1.08511	1.12373
1.33636	1.28997
0.974962	1.04347
1.21224	1.23527
1.26799	1.22407
1.15261	1.24597
1.18315	1.2878
1.00617	1.08633
1.17689	1.12777
1.21169	1.29501
1.22827	1.25412
1.11343	1.04519
1.34264	1.38497
1.50243	1.32578
1.35054	1.40806
1.38757	1.29799
1.30964	1.33386
1.25732	1.22777
1.49875	1.33871
1.3075	1.3402
1.21251	1.32607
1.2315	1.31073
1.31025	1.37345
1.41713	1.54105
1.42191	1.48859
1.55804	1.56585
1.51766	1.55828
1.57943	1.6578
1.53388	1.64707
1.58027	1.74052
1.63007	1.74768
1.79752	1.89525
1.73267	1.83179
1.70899	1.77527
1.70103	1.65868
1.42225	1.24999
1.19399	1.18205
1.27614	1.31464
1.32772	1.37887
1.46436	1.40361
1.35423	1.34472
1.53658	1.47597
1.4332	1.44444
1.44355	1.45324
1.52934	1.51662
1.61187	1.55059
1.42776	1.55363
1.48529	1.60394
1.53318	1.69303
1.63469	1.69783
1.63736	1.68839
1.65816	1.56089
1.24806	1.24907
1.47956	1.42735
1.50562	1.50327
1.58764	1.59461
1.29559	1.42793
1.4402	1.47864
1.29085	1.27725
1.24898	1.33407
1.5039	1.38435
1.42097	1.22512
1.39978	1.29754
1.51786	1.35689
1.51936	1.59567
1.55115	1.41889
1.44453	1.33321
1.44107	1.29319
1.09055	1.1258
1.22672	1.27639
1.37206	1.44584
1.14868	1.26379
1.33413	1.36164
1.26371	1.32482
1.30576	1.29776
1.3768	1.44235
1.39807	1.41549
1.45989	1.42347
1.40285	1.42872
1.54658	1.58556
1.62487	1.60815
1.44697	1.51708
1.53432	1.44315
1.09843	1.15474
1.18832	1.27784
1.33466	1.35945
1.25611	1.33556
1.3278	1.3562
1.46404	1.37353
1.45579	1.45644
1.54212	1.54174
1.54695	1.5472
1.56547	1.56098
1.562	1.71451
1.73709	1.69204
1.66678	1.62373
1.62067	1.51984
0.956516	1.11986
1.19681	1.25718
1.06073	1.25674
1.30734	1.40208
1.35799	1.37816
1.41925	1.46628
1.42658	1.50023
1.54802	1.68707
1.55132	1.6159
1.68197	1.70412
1.77858	1.75023
1.65405	1.67501
1.54394	1.56477
1.16138	1.2735
1.04201	1.17037
1.33568	1.337
1.39422	1.37877
1.36626	1.41078
1.42468	1.51753
1.47521	1.62086
1.45754	1.54895
1.65871	1.79336
1.75258	1.69243
1.70741	1.64616
1.60902	1.56545
1.19784	1.28527
1.25875	1.27077
1.2375	1.29544
1.27254	1.27118
1.2291	1.38819
1.31091	1.44887
1.35291	1.40043
1.37667	1.55064
1.47542	1.49291
1.39227	1.46975
1.44566	1.42155
1.1273	1.15809
1.21491	1.20558
1.26402	1.25369
1.23014	1.34733
1.43594	1.51751
1.4867	1.52425
1.53371	1.69517
1.62476	1.60876
1.48645	1.57907
1.46647	1.42291
0.937025	0.884141
1.23693	1.24151
1.20545	1.23186
1.28273	1.28542
1.19768	1.29109
1.41904	1.47911
1.41497	1.44087
1.36164	1.31407
1.27723	1.24172
1.18631	1.19521
1.1751	1.19836
1.18928	1.29024
1.17902	1.25335
1.31666	1.38245
1.43632	1.39415
1.31315	1.29904
1.26245	1.26598
1.23959	1.26887
1.31522	1.29891
1.22298	1.21913
1.37236	1.44747
1.35113	1.46554
1.34224	1.44073
1.40162	1.34365
1.14413	1.13434
1.31027	1.19082
1.415	1.34398
1.21157	1.28297
1.27858	1.2201
1.20172	1.24916
1.00029	1.05852
1.1211	1.12001
1.13191	1.19319
1.13102	1.18954
1.1432	1.15526
1.03607	1.20987
1.16367	1.1948
1.12442	1.21834
1.26426	1.22276
1.16724	1.25486
1.20753	1.2765
1.36438	1.36585
1.14433	1.19092
1.20056	1.21357
1.1397	1.12035
1.48533	1.47957
1.59223	1.57471
1.55947	1.5934
1.63007	1.71424
1.47582	1.6605
1.4509	1.66655
1.60365	1.64578
1.64769	1.65776
1.6602	1.66414
1.63291	1.7025
1.58972	1.70782
1.61158	1.68029
1.6697	1.69062
1.63731	1.69543
1.66125	1.66445
1.62371	1.69158
1.57849	1.7157
1.62141	1.69923
1.56535	1.72885
1.71639	1.7087
1.73374	1.71973
1.73805	1.8469
1.81378	1.7836
1.79868	1.84997
1.85688	1.90536
1.75891	1.82773
1.6746	1.79271
1.72183	1.85304
1.72648	1.76655
1.72618	1.83465
1.98853	1.9162
1.75079	1.87411
1.85992	1.90986
1.75973	1.90697
1.84861	1.84066
1.78887	1.92945
1.79243	1.87964
1.85586	1.89456
1.75518	1.9257
1.77625	1.89591
1.8254	1.9096
1.88879	1.9421
1.8913	1.92559
1.76316	1.97303
1.97597	1.89328
1.87164	1.8892
2.05983	1.91257
1.89927	1.84844
1.83524	1.8975
1.19033	1.2183
1.28037	1.37372
1.33577	1.46507
1.38245	1.44321
1.44374	1.53323
1.35553	1.48663
1.3725	1.52816
1.3998	1.53165
1.41498	1.49147
1.40696	1.53342
1.42405	1.55205
1.47057	1.4978
1.54848	1.58859
1.45887	1.55661
1.4463	1.54146
1.39948	1.52005
1.54523	1.57139
1.49813	1.56775
1.58226	1.62953
1.46697	1.63131
1.65378	1.69656
1.57499	1.74544
1.71735	1.78916
1.74788	1.77208
1.65735	1.76936
1.72866	1.77595
1.56938	1.76697
1.66655	1.69956
1.69073	1.66828
1.76999	1.7063
1.7322	1.78095
1.64827	1.68599
1.65087	1.75579
1.6933	1.79776
1.77207	1.74556
1.7246	1.78881
1.65575	1.77136
1.5745	1.76336
1.67315	1.77527
1.82434	1.80995
1.71826	1.82153
1.75222	1.77071
1.66102	1.78774
1.72655	1.8167
1.76897	1.85366
1.89141	1.77169
1.69006	1.74027
1.73467	1.83564
1.29354	1.29074
1.49365	1.47375
1.34334	1.40499
1.30531	1.39787
1.44311	1.50554
1.42332	1.50381
1.33746	1.49173
1.44257	1.44235
1.31937	1.4242
1.43107	1.45503
1.40971	1.47546
1.3793	1.51552
1.44596	1.46476
1.48622	1.43867
1.42328	1.42295
1.5483	1.55549
1.40457	1.49023
1.4986	1.51946
1.47875	1.5472
1.57377	1.6404
1.52383	1.62291
1.53999	1.70059
1.51977	1.6633
1.50189	1.64719
1.71044	1.58875
1.51541	1.58388
1.69588	1.619
1.50853	1.62796
1.54311	1.66032
1.62857	1.65514
1.65637	1.60727
1.56481	1.61829
1.58898	1.64686
1.65152	1.62526
1.58376	1.73736
1.66884	1.66778
1.74312	1.73171
1.59201	1.66495
1.70618	1.70219
1.68549	1.75955
1.65476	1.72984
1.65708	1.7657
1.7476	1.76623
1.59911	1.7427
1.73609	1.6861
1.69664	1.75253
1.68061	1.83935
1.17112	1.18356
1.21371	1.26676
1.39759	1.411
1.17949	1.23641
1.38174	1.40748
1.43341	1.4861
1.34134	1.32122
1.41974	1.45211
1.33737	1.38316
1.37306	1.37801
1.53833	1.41202
1.34968	1.37454
1.39068	1.3816
1.29429	1.36433
1.39959	1.39781
1.30977	1.42168
1.47799	1.53893
1.49798	1.47201
1.5565	1.55999
1.56018	1.66695
1.57748	1.64596
1.63472	1.70791
1.5735	1.68962
1.62447	1.6336
1.52071	1.60749
1.64277	1.56525
1.53553	1.57448
1.65853	1.62144
1.68053	1.58586
1.70664	1.63934
1.5571	1.66602
1.63936	1.67736
1.62521	1.67767
1.5853	1.55733
1.61775	1.58487
1.62381	1.68384
1.67533	1.64909
1.76547	1.63658
1.64261	1.60635
1.5877	1.63675
1.57707	1.65405
1.702	1.62634
1.78214	1.64816
1.66694	1.66178
1.70207	1.61717
1.67686	1.6721
1.25208	1.39495
1.55423	1.47153
0.861696	0.959658
1.36298	1.51527
1.4109	1.52173
1.2626	1.5228
1.44596	1.55222
1.36173	1.45378
1.47061	1.47058
1.53959	1.56781
1.48952	1.56711
1.42363	1.57318
1.39282	1.51329
1.43163	1.50842
1.42127	1.48652
1.62823	1.66193
1.56246	1.62486
1.59769	1.71296
1.63271	1.76583
1.64843	1.81051
1.74485	1.79382
1.73343	1.75573
1.77824	1.76654
1.64893	1.70607
1.58218	1.69952
1.64246	1.66798
1.66767	1.70193
1.7065	1.70879
1.68576	1.76828
1.60737	1.84773
1.74307	1.79933
1.71813	1.7566
1.58621	1.67155
1.72424	1.67303
1.69067	1.73239
1.68367	1.70593
1.68609	1.70767
1.62196	1.75204
1.67118	1.75545
1.5757	1.6604
1.71048	1.73757
1.71631	1.74822
1.83451	1.77201
1.74323	1.75099
1.72906	1.78927
1.08966	1.04349
1.23108	1.32698
1.23692	1.25883
1.28394	1.31395
1.20001	1.29182
1.18937	1.29177
1.20078	1.33288
1.33163	1.28836
1.38311	1.40709
1.30379	1.42402
1.23445	1.39139
1.29444	1.32457
1.30631	1.43274
1.25984	1.44
1.41511	1.43609
1.39573	1.42786
1.47591	1.48572
1.46141	1.55491
1.50057	1.56916
1.53123	1.55771
1.48742	1.53368
1.57	1.50638
1.41668	1.5158
1.53809	1.46442
1.45717	1.48783
1.55509	1.44982
1.50595	1.51589
1.50859	1.46944
1.42362	1.55112
1.52416	1.58089
1.52354	1.54264
1.48595	1.54461
1.47673	1.52076
1.47867	1.56864
1.4416	1.49948
1.53843	1.5191
1.50858	1.58667
1.53074	1.56419
1.49911	1.5828
1.56082	1.59722
1.53225	1.60107
1.61601	1.61158
1.53592	1.52978
1.57321	1.61921
1.45997	1.41023
1.39063	1.33502
1.10752	1.38536
1.31889	1.3599
1.31464	1.29041
1.17525	1.3297
1.29888	1.32912
1.36958	1.39698
1.24596	1.43262
1.22431	1.36036
1.3296	1.38168
1.38757	1.47818
1.30938	1.50284
1.32707	1.32082
1.27041	1.3914
1.28111	1.42773
1.38035	1.4348
1.39712	1.4581
1.33284	1.49603
1.37233	1.46786
1.39319	1.51115
1.43992	1.54112
1.39278	1.53985
1.44354	1.52633
1.45044	1.45667
1.30991	1.48391
1.51425	1.40232
1.4357	1.55176
1.42935	1.49593
1.46111	1.43937
1.55545	1.60056
1.46946	1.52178
1.42439	1.5198
1.45515	1.43517
1.58596	1.57647
1.55924	1.62227
1.46989	1.56075
1.52686	1.65779
1.52334	1.56464
1.54516	1.57904
1.57528	1.5994
1.49685	1.64063
1.59621	1.62238
1.37212	1.4125
1.48128	1.54312
1.25064	1.40797
1.4418	1.52961
1.35101	1.41162
1.54613	1.43895
1.49528	1.54212
1.40822	1.49574
1.39967	1.46249
1.41131	1.50269
1.43061	1.4409
1.39765	1.47967
1.53274	1.59041
1.59787	1.63179
1.65991	1.67643
1.56808	1.69124
1.68314	1.70182
1.73019	1.7601
1.74132	1.77364
1.78045	1.74287
1.61292	1.66003
1.63574	1.68047
1.64351	1.6029
1.68718	1.63536
1.68115	1.65577
1.67661	1.75075
1.62584	1.71481
1.70095	1.74387
1.71912	1.75524
1.53992	1.6633
1.68959	1.66005
1.7471	1.75311
1.70411	1.70332
1.66586	1.64655
1.64793	1.72347
1.69379	1.71464
1.61845	1.68558
1.71881	1.65214
1.77918	1.76627
1.87357	1.73662
1.76035	1.67073
1.6528	1.68837
1.22499	1.2515
1.19991	1.33775
1.2998	1.375
1.28623	1.34087
1.39144	1.41826
1.35987	1.46248
1.42823	1.46188
1.35725	1.41973
1.34796	1.41127
1.47491	1.47052
1.37155	1.45302
1.45194	1.48161
1.51148	1.42468
1.53957	1.52502
1.43126	1.55598
1.47255	1.62391
1.4666	1.65073
1.49264	1.62507
1.62217	1.65095
1.48544	1.62776
1.51032	1.59684
1.49459	1.51252
1.56965	1.52729
1.50209	1.61025
1.48994	1.61625
1.44562	1.56514
1.57543	1.60299
1.57694	1.56811
1.56968	1.56839
1.59892	1.53188
1.50916	1.58063
1.55518	1.54521
1.61599	1.55822
1.52321	1.63224
1.56812	1.52833
1.5782	1.61716
1.58485	1.62378
1.59662	1.63645
1.59728	1.585
1.55781	1.59941
1.65296	1.66268
1.21447	1.28623
1.21639	1.29628
1.27017	1.36934
1.40632	1.40326
1.36548	1.43114
1.32852	1.46392
1.335	1.47409
1.34801	1.46117
1.51463	1.5422
1.35978	1.48845
1.4146	1.4664
1.25934	1.41539
1.39592	1.51604
1.49466	1.63161
1.41683	1.62624
1.49811	1.55776
1.47462	1.57671
1.61309	1.56329
1.41007	1.5578
1.48991	1.56387
1.40547	1.50272
1.47316	1.56774
1.48666	1.58252
1.43033	1.53696
1.50261	1.53879
1.43964	1.55897
1.53463	1.56558
1.54989	1.67064
1.53155	1.62815
1.54283	1.59777
1.49544	1.5982
1.65424	1.58181
1.59041	1.67611
1.52799	1.59802
1.54384	1.68168
1.599	1.6674
1.46441	1.66207
1.56009	1.62215
1.56232	1.64666
1.614	1.69546
1.09566	1.17667
1.08315	1.19733
1.32652	1.39237
1.42394	1.48075
1.33182	1.4049
1.28206	1.35756
1.25664	1.37867
1.34643	1.44257
1.30877	1.47202
1.42568	1.49895
1.38454	1.53378
1.42378	1.56801
1.39243	1.63619
1.47799	1.65097
1.49875	1.63712
1.4519	1.66452
1.52805	1.66261
1.45158	1.60253
1.51141	1.58741
1.36592	1.61326
1.49491	1.61641
1.56585	1.59115
1.51755	1.60553
1.49638	1.63792
1.54643	1.66741
1.59262	1.65371
1.44492	1.64451
1.54601	1.62132
1.54109	1.70622
1.57075	1.5929
1.58901	1.6339
1.46054	1.69616
1.52731	1.58541
1.64305	1.71505
1.55206	1.61403
1.62833	1.64159
1.7009	1.6511
1.63339	1.62898
1.51783	1.68305
0.993488	1.14683
1.33255	1.30785
1.41418	1.4335
1.31706	1.41587
1.27298	1.43008
1.26903	1.36243
1.4291	1.50888
1.28878	1.49761
1.39106	1.4329
1.372	1.43699
1.41473	1.51664
1.36232	1.5704
1.46581	1.55826
1.46959	1.528
1.34311	1.51494
1.51382	1.51763
1.44787	1.57081
1.48549	1.59899
1.44695	1.5453
1.55983	1.60754
1.51072	1.58044
1.40353	1.50827
1.49349	1.5525
1.4352	1.57356
1.49827	1.58079
1.53492	1.70041
1.52418	1.58862
1.47818	1.59763
1.52687	1.55999
1.63277	1.59258
1.61705	1.73539
1.58299	1.613
1.56307	1.73365
1.52674	1.72055
1.56886	1.59675
1.65379	1.63655
1.59859	1.64804
1.57713	1.73494
1.2669	1.34233
1.40136	1.33814
1.3477	1.39849
1.30947	1.3537
1.2317	1.35768
1.37782	1.3964
1.26193	1.44671
1.3756	1.4875
1.36338	1.46731
1.4049	1.48519
1.44645	1.55701
1.4346	1.56291
1.4719	1.57975
1.45992	1.57697
1.55972	1.58214
1.44109	1.55579
1.52052	1.56747
1.42821	1.54853
1.4972	1.58054
1.48632	1.60189
1.4728	1.56741
1.40946	1.57779
1.47637	1.61484
1.54607	1.58217
1.52481	1.62597
1.5053	1.6008
1.53286	1.6235
1.51567	1.58826
1.55781	1.58759
1.54429	1.64167
1.5513	1.58827
1.50515	1.66172
1.58983	1.63418
1.6066	1.5901
1.61544	1.63808
1.55177	1.6025
1.51955	1.67135
1.34076	1.28439
1.3283	1.31933
1.33404	1.31924
1.31576	1.30874
1.37129	1.42951
1.38797	1.42515
1.45844	1.40883
1.47865	1.40968
1.36878	1.49099
1.48457	1.56341
1.39695	1.5096
1.63482	1.56894
1.44234	1.49465
1.61959	1.49693
1.5344	1.54489
1.64492	1.50312
1.51656	1.51068
1.58989	1.51415
1.53806	1.56909
1.54127	1.53378
1.51763	1.54367
1.62766	1.53224
1.58038	1.5425
1.4846	1.5878
1.54785	1.52468
1.49527	1.525
1.60463	1.50734
1.52309	1.52779
1.53072	1.57864
1.54543	1.55122
1.60771	1.58257
1.65897	1.64274
1.57334	1.57901
1.77191	1.62539
1.65798	1.61036
1.63061	1.69284
1.26648	1.26068
1.3781	1.38333
1.25737	1.30358
1.51355	1.51152
1.44209	1.4874
1.53931	1.46808
1.36036	1.43031
1.39002	1.47761
1.4908	1.48193
1.36148	1.47998
1.49635	1.56524
1.48092	1.51475
1.56854	1.55166
1.42811	1.49423
1.6113	1.50695
1.45071	1.48172
1.52664	1.44635
1.46126	1.53632
1.53411	1.50318
1.48893	1.53689
1.46588	1.44147
1.51085	1.51044
1.50537	1.56665
1.51805	1.53766
1.50421	1.59737
1.52979	1.54666
1.61035	1.54277
1.59715	1.57098
1.55658	1.50645
1.46923	1.58204
1.65335	1.59924
1.66806	1.65191
1.58964	1.58962
1.60683	1.62433
1.56043	1.63133
1.10206	1.19311
1.04484	1.19666
1.45992	1.50361
1.37169	1.51187
1.33352	1.47202
1.31217	1.45301
1.32211	1.47479
1.43312	1.5072
1.42939	1.51631
1.47237	1.50536
1.43384	1.50248
1.4125	1.50622
1.3539	1.50439
1.45988	1.57054
1.41445	1.50731
1.52876	1.55922
1.40829	1.58017
1.38016	1.51368
1.36604	1.55085
1.43729	1.54939
1.45538	1.54096
1.41758	1.62545
1.46091	1.57174
1.38385	1.57283
1.3945	1.56707
1.40528	1.55541
1.42967	1.60022
1.38222	1.50511
1.41621	1.57309
1.57405	1.67353
1.56763	1.63785
1.59886	1.63942
1.5664	1.56937
1.51656	1.64799
0.856074	0.878684
1.3819	1.44687
1.30963	1.43648
1.26658	1.37132
1.26201	1.43338
1.25118	1.42655
1.41892	1.4999
1.44925	1.46206
1.46896	1.49036
1.33524	1.50943
1.47909	1.49536
1.40993	1.46298
1.42075	1.51666
1.41748	1.48793
1.57173	1.55615
1.44863	1.54974
1.43533	1.4834
1.37985	1.49403
1.40319	1.52391
1.41344	1.50939
1.45886	1.61054
1.41282	1.53087
1.42101	1.56316
1.38723	1.58942
1.44841	1.55699
1.46974	1.5984
1.42243	1.53097
1.40867	1.57994
1.52928	1.61727
1.57528	1.63306
1.53178	1.64358
1.5811	1.58004
1.53329	1.66104
1.35754	1.41912
1.19786	1.3942
1.28872	1.38589
1.29264	1.39466
1.33027	1.40435
1.42967	1.48068
1.44521	1.51109
1.39841	1.49602
1.38833	1.47516
1.46587	1.50121
1.30986	1.4465
1.4099	1.48367
1.3208	1.47624
1.44507	1.41513
1.4705	1.54702
1.41099	1.51034
1.34613	1.48761
1.44022	1.51206
1.43254	1.45778
1.39533	1.53946
1.45593	1.50335
1.38679	1.55248
1.39956	1.55841
1.43126	1.52552
1.41425	1.58909
1.40812	1.51751
1.3672	1.57442
1.50671	1.6012
1.60336	1.57276
1.51701	1.60687
1.50987	1.56948
1.4951	1.63122
1.05725	1.14017
1.48651	1.42467
1.39601	1.39406
1.48297	1.54465
1.57834	1.57103
1.66523	1.57822
1.70716	1.60128
1.67459	1.60002
1.69897	1.5986
1.54902	1.54259
[truncated: 4,039 more rows]

## Sheet: ExtendedDataFig1c1d
27300000	1.29127
36721890	1.47856
54937720	1.5422
60015855	1.47143
63213630	1.49232
70953682	1.59032
79434541	1.56144
89466330	1.70167
99440000	1.55043
111960000	1.67219
118706400	1.75469
134065450	1.83579
148271200	1.88088
151394900	1.88437
153239283	1.84397
158297677	1.84667
161339225	1.90967
163950600	1.91012
169260111	1.90685
170559900	1.83738
173863637	1.90817
178617869	1.93225
185540000	1.8981
191428953	1.93256
27300000	1.29127
9421890	1.17073
27637720	1.27679
32715855	1.24127
35913630	1.22147
43653682	1.29248
52134541	1.25054
62166330	1.47175
72140000	1.38057
84660000	1.50756
91406400	1.52382
106765450	1.57197
120971200	1.62364
124094900	1.60429
125939283	1.60619
130997677	1.62579
134039225	1.69224
136650600	1.66181
141960111	1.66111
143259900	1.64089
146563637	1.69684
151317869	1.70579
158240000	1.71032
164128953	1.69122
36721890	1.47856
9421890	1.17073
18215830	1.17912
23293965	1.25481
26491740	1.26287
34231792	1.20883
42712651	1.28514
52744440	1.3512
62718110	1.44773
75238110	1.56798
81984510	1.49823
97343560	1.48108
111549310	1.62066
114673010	1.54626
116517393	1.52341
121575787	1.55273
124617335	1.63951
127228710	1.56472
132538221	1.57728
133838010	1.5454
137141747	1.6477
141895979	1.58884
148818110	1.63422
154707063	1.63997
54937720	1.5422
27637720	1.27679
18215830	1.17912
5078135	1.08849
8275910	1.19756
16015962	1.16578
24496821	1.2649
34528610	1.28679
44502280	1.43669
57022280	1.55876
63768680	1.46232
79127730	1.40114
93333480	1.55645
96457180	1.46677
98301563	1.46476
103359957	1.50604
106401505	1.57032
109012880	1.51667
114322391	1.54111
115622180	1.51466
118925917	1.60368
123680149	1.49591
130602280	1.57828
136491233	1.54916
60015855	1.47143
32715855	1.24127
23293965	1.25481
5078135	1.08849
3197775	1.0064
10937827	1.20542
19418686	1.17345
29450475	1.35998
39424145	1.32077
51944145	1.40816
58690545	1.39981
74049595	1.48004
88255345	1.53007
91379045	1.51276
93223428	1.52207
98281822	1.50598
101323370	1.57854
103934745	1.56763
109244256	1.57715
110544045	1.55481
113847782	1.58346
118602014	1.55975
125524145	1.56576
131413098	1.58316
63213630	1.49232
35913630	1.22147
26491740	1.26287
8275910	1.19756
3197775	1.0064
7740052	1.18683
16220911	1.17588
26252700	1.37371
36226370	1.33849
48746370	1.40135
55492770	1.41957
70851820	1.46073
85057570	1.52483
88181270	1.4826
90025653	1.47708
95084047	1.48756
98125595	1.57235
100736970	1.54416
106046481	1.52173
107346270	1.56864
110650007	1.59415
115404239	1.57888
122326370	1.588
128215323	1.60307
70953682	1.59032
43653682	1.29248
34231792	1.20883
16015962	1.16578
10937827	1.20542
7740052	1.18683
8480859	1.10528
18512648	1.20232
28486318	1.38182
41006318	1.47846
47752718	1.36493
63111768	1.31403
77317518	1.4948
80441218	1.3928
82285601	1.39921
87343995	1.45353
90385543	1.50585
92996918	1.45997
98306429	1.43459
99606218	1.44706
102909955	1.50906
107664187	1.4388
114586318	1.54271
120475271	1.48099
79434541	1.56144
52134541	1.25054
42712651	1.28514
24496821	1.2649
19418686	1.17345
16220911	1.17588
8480859	1.10528
10031789	1.27294
20005459	1.21045
32525459	1.36153
39271859	1.31365
54630909	1.3564
68836659	1.44499
71960359	1.42432
73804742	1.43621
78863136	1.45415
81904684	1.47839
84516059	1.47827
89825570	1.47104
91125359	1.47666
94429096	1.50928
99183328	1.52959
106105459	1.51689
111994412	1.48752
89466330	1.70167
62166330	1.47175
52744440	1.3512
34528610	1.28679
29450475	1.35998
26252700	1.37371
18512648	1.20232
10031789	1.27294
9973670	1.36084
22493670	1.55091
29240070	1.40826
44599120	1.33345
58804870	1.47755
61928570	1.36786
63772953	1.37644
68831347	1.44634
71872895	1.49974
74484270	1.38332
79793781	1.45828
81093570	1.44119
84397307	1.49365
89151539	1.41648
96073670	1.53191
101962623	1.50551
99440000	1.55043
72140000	1.38057
62718110	1.44773
44502280	1.43669
39424145	1.32077
36226370	1.33849
28486318	1.38182
20005459	1.21045
9973670	1.36084
12520000	1.26653
19266400	1.35924
34625450	1.49027
48831200	1.42429
51954900	1.50671
53799283	1.48967
58857677	1.48068
61899225	1.54091
64510600	1.49792
69820111	1.5448
71119900	1.54566
74423637	1.48068
79177869	1.61995
86100000	1.55994
91988953	1.55484
111960000	1.67219
84660000	1.50756
75238110	1.56798
57022280	1.55876
51944145	1.40816
48746370	1.40135
41006318	1.47846
32525459	1.36153
22493670	1.55091
12520000	1.26653
6746400	1.13311
22105450	1.38502
36311200	1.2735
39434900	1.34865
41279283	1.39857
46337677	1.35238
49379225	1.37142
51990600	1.45107
57300111	1.42678
58599900	1.3765
61903637	1.34007
66657869	1.5345
73580000	1.42076
79468953	1.43144
118706400	1.75469
91406400	1.52382
81984510	1.49823
63768680	1.46232
58690545	1.39981
55492770	1.41957
47752718	1.36493
39271859	1.31365
29240070	1.40826
19266400	1.35924
6746400	1.13311
15359050	1.20271
29564800	1.18387
32688500	1.241
34532883	1.21599
39591277	1.24476
42632825	1.29125
45244200	1.29684
50553711	1.27435
51853500	1.27746
55157237	1.27242
59911469	1.37677
66833600	1.25617
72722553	1.31542
134065450	1.83579
106765450	1.57197
97343560	1.48108
79127730	1.40114
74049595	1.48004
70851820	1.46073
63111768	1.31403
54630909	1.3564
44599120	1.33345
34625450	1.49027
22105450	1.38502
15359050	1.20271
14205750	1.33371
17329450	1.20634
19173833	1.26228
24232227	1.27048
27273775	1.31875
29885150	1.27792
35194661	1.2172
36494450	1.28188
39798187	1.34723
44552419	1.26598
51474550	1.3727
57363503	1.29734
148271200	1.88088
120971200	1.62364
111549310	1.62066
93333480	1.55645
88255345	1.53007
85057570	1.52483
77317518	1.4948
68836659	1.44499
58804870	1.47755
48831200	1.42429
36311200	1.2735
29564800	1.18387
14205750	1.33371
3123700	1.08785
4968083	1.15007
10026477	1.13609
13068025	1.18787
15679400	1.2398
20988911	1.25863
22288700	1.2148
25592437	1.18069
30346669	1.38223
37268800	1.23221
43157753	1.27552
151394900	1.88437
124094900	1.60429
114673010	1.54626
96457180	1.46677
91379045	1.51276
88181270	1.4826
80441218	1.3928
71960359	1.42432
61928570	1.36786
51954900	1.50671
39434900	1.34865
32688500	1.241
17329450	1.20634
3123700	1.08785
1844383	0.962238
6902777	1.13199
9944325	1.20027
12555700	1.20168
17865211	1.19949
19165000	1.20817
22468737	1.24485
27222969	1.20355
34145100	1.29186
40034053	1.25959
153239283	1.84397
125939283	1.60619
116517393	1.52341
98301563	1.46476
93223428	1.52207
90025653	1.47708
82285601	1.39921
73804742	1.43621
63772953	1.37644
53799283	1.48967
41279283	1.39857
34532883	1.21599
19173833	1.26228
4968083	1.15007
1844383	0.962238
5058394	1.08794
8099942	1.23101
10711317	1.16766
16020828	1.20493
17320617	1.2111
20624354	1.28767
25378586	1.25692
32300717	1.28892
38189670	1.26942
158297677	1.84667
130997677	1.62579
121575787	1.55273
103359957	1.50604
98281822	1.50598
95084047	1.48756
87343995	1.45353
78863136	1.45415
68831347	1.44634
58857677	1.48068
46337677	1.35238
39591277	1.24476
24232227	1.27048
10026477	1.13609
6902777	1.13199
5058394	1.08794
3041548	1.0779
5652923	1.12846
10962434	1.17303
12262223	1.19512
15565960	1.17366
20320192	1.28564
27242323	1.23714
33131276	1.26839
161339225	1.90967
134039225	1.69224
124617335	1.63951
106401505	1.57032
101323370	1.57854
98125595	1.57235
90385543	1.50585
81904684	1.47839
71872895	1.49974
61899225	1.54091
49379225	1.37142
42632825	1.29125
27273775	1.31875
13068025	1.18787
9944325	1.20027
8099942	1.23101
3041548	1.0779
2611375	1.08297
7920886	1.19069
9220675	1.24581
12524412	1.20668
17278644	1.31892
24200775	1.26788
30089728	1.27732
163950600	1.91012
136650600	1.66181
127228710	1.56472
109012880	1.51667
103934745	1.56763
100736970	1.54416
92996918	1.45997
84516059	1.47827
74484270	1.38332
64510600	1.49792
51990600	1.45107
45244200	1.29684
29885150	1.27792
15679400	1.2398
12555700	1.20168
10711317	1.16766
5652923	1.12846
2611375	1.08297
5309511	1.08633
6609300	1.18012
9913037	1.20277
14667269	1.25584
21589400	1.26381
27478353	1.2189
169260111	1.90685
141960111	1.66111
132538221	1.57728
114322391	1.54111
109244256	1.57715
106046481	1.52173
98306429	1.43459
89825570	1.47104
79793781	1.45828
69820111	1.5448
57300111	1.42678
50553711	1.27435
35194661	1.2172
20988911	1.25863
17865211	1.19949
16020828	1.20493
10962434	1.17303
7920886	1.19069
5309511	1.08633
1299789	0.977014
4603526	1.16304
9357758	1.24318
16279889	1.24524
22168842	1.22633
170559900	1.83738
143259900	1.64089
133838010	1.5454
115622180	1.51466
110544045	1.55481
107346270	1.56864
99606218	1.44706
91125359	1.47666
81093570	1.44119
71119900	1.54566
58599900	1.3765
51853500	1.27746
36494450	1.28188
22288700	1.2148
19165000	1.20817
17320617	1.2111
12262223	1.19512
9220675	1.24581
6609300	1.18012
1299789	0.977014
3303737	1.13086
8057969	1.25365
14980100	1.29301
20869053	1.25608
173863637	1.90817
146563637	1.69684
137141747	1.6477
118925917	1.60368
113847782	1.58346
110650007	1.59415
102909955	1.50906
94429096	1.50928
84397307	1.49365
74423637	1.48068
61903637	1.34007
55157237	1.27242
39798187	1.34723
25592437	1.18069
22468737	1.24485
20624354	1.28767
15565960	1.17366
12524412	1.20668
9913037	1.20277
4603526	1.16304
3303737	1.13086
4754232	1.26832
11676363	1.16909
17565316	1.19558
178617869	1.93225
151317869	1.70579
141895979	1.58884
123680149	1.49591
118602014	1.55975
115404239	1.57888
107664187	1.4388
99183328	1.52959
89151539	1.41648
79177869	1.61995
66657869	1.5345
59911469	1.37677
44552419	1.26598
30346669	1.38223
27222969	1.20355
25378586	1.25692
20320192	1.28564
17278644	1.31892
14667269	1.25584
9357758	1.24318
8057969	1.25365
4754232	1.26832
6922131	1.2881
12811084	1.25161
185540000	1.8981
158240000	1.71032
148818110	1.63422
130602280	1.57828
125524145	1.56576
122326370	1.588
114586318	1.54271
106105459	1.51689
96073670	1.53191
86100000	1.55994
73580000	1.42076
66833600	1.25617
51474550	1.3727
37268800	1.23221
34145100	1.29186
32300717	1.28892
27242323	1.23714
24200775	1.26788
21589400	1.26381
16279889	1.24524
14980100	1.29301
11676363	1.16909
6922131	1.2881
5888953	1.1475
191428953	1.93256
164128953	1.69122
154707063	1.63997
136491233	1.54916
131413098	1.58316
128215323	1.60307
120475271	1.48099
111994412	1.48752
101962623	1.50551
91988953	1.55484
79468953	1.43144
72722553	1.31542
57363503	1.29734
43157753	1.27552
40034053	1.25959
38189670	1.26942
33131276	1.26839
30089728	1.27732
27478353	1.2189
22168842	1.22633
20869053	1.25608
17565316	1.19558
12811084	1.25161
5888953	1.1475
24037706	1.3678
27715805	1.42453
30328266	1.33009
3.16194e+07	1.31452
40483014	1.33011
48355986	1.32541
61457822	1.41871
66595986	1.51892
74650416	1.48963
86580466	1.43286
99130286	1.52688
109158886	1.62093
113675127	1.65227
115894637	1.61898
124757222	1.65804
127265901	1.65395
132089686	1.70593
139321086	1.7152
143572486	1.73074
149906467	1.69856
153562886	1.69974
158275986	1.69995
160299760	1.71132
176320710	1.78979
24037706	1.3678
3678099	1.11036
6290560	1.23079
7.58171e+06	1.37329
16445308	1.53443
24318280	1.4776
37420116	1.52049
42558280	1.37538
50612710	1.59891
62542760	1.36469
75092580	1.50686
85121180	1.5913
89637421	1.51836
91856931	1.47699
100719516	1.60078
103228195	1.55945
108051980	1.65144
115283380	1.64263
119534780	1.60486
125868761	1.49835
129525180	1.54334
134238280	1.5995
136262054	1.57508
152283004	1.62187
27715805	1.42453
3678099	1.11036
2612461	1.06349
3.90361e+06	1.33827
12767209	1.51627
20640181	1.50208
33742017	1.60952
38880181	1.42072
46934611	1.58726
58864661	1.30671
71414481	1.49788
81443081	1.6088
85959322	1.5196
88178832	1.39464
97041417	1.52487
99550096	1.52912
104373881	1.68908
111605281	1.60812
115856681	1.59172
122190662	1.4364
125847081	1.42243
130560181	1.5621
132583955	1.44108
148604905	1.50976
30328266	1.33009
6290560	1.23079
2612461	1.06349
1.29115e+06	1.01691
10154748	1.33729
18027720	1.31235
31129556	1.48583
36267720	1.40022
44322150	1.44826
56252200	1.25147
68802020	1.3892
78830620	1.56277
83346861	1.5094
85566371	1.37743
94428956	1.48921
96937635	1.5009
101761420	1.59799
108992820	1.56027
113244220	1.55388
119578201	1.44211
123234620	1.45848
127947720	1.53717
129971494	1.47437
145992444	1.5081
3.16194e+07	1.31452
7.58171e+06	1.37329
3.90361e+06	1.33827
1.29115e+06	1.01691
8.86359e+06	1.23301
1.67366e+07	1.25015
2.98384e+07	1.31259
3.49766e+07	1.41322
4.3031e+07	1.37923
5.4961e+07	1.34255
6.75109e+07	1.42259
7.75395e+07	1.52834
8.20557e+07	1.52836
8.42752e+07	1.51029
9.31378e+07	1.52115
9.56465e+07	1.49378
1.0047e+08	1.59093
1.07702e+08	1.56723
1.11953e+08	1.58798
1.18287e+08	1.5595
1.21943e+08	1.59482
1.26657e+08	1.62821
1.2868e+08	1.6142
1.44701e+08	1.67495
40483014	1.33011
16445308	1.53443
12767209	1.51627
10154748	1.33729
8.86359e+06	1.23301
7872972	1.13127
20974808	1.30346
26112972	1.43478
34167402	1.29954
46097452	1.38968
58647272	1.44159
68675872	1.51282
73192113	1.62095
75411623	1.6094
84274208	1.63351
86782887	1.58052
91606672	1.62966
98838072	1.66149
103089472	1.65672
109423453	1.69543
113079872	1.71511
117792972	1.67824
119816746	1.7447
135837696	1.73763
48355986	1.32541
24318280	1.4776
20640181	1.50208
18027720	1.31235
1.67366e+07	1.25015
7872972	1.13127
13101836	1.1721
18240000	1.30676
26294430	1.26565
38224480	1.30104
50774300	1.36317
60802900	1.465
65319141	1.5143
67538651	1.52505
76401236	1.54869
78909915	1.51592
83733700	1.56821
90965100	1.544
95216500	1.56442
101550481	1.60107
105206900	1.61824
109920000	1.62742
111943774	1.65124
127964724	1.68994
61457822	1.41871
37420116	1.52049
33742017	1.60952
31129556	1.48583
2.98384e+07	1.31259
20974808	1.30346
13101836	1.1721
5138164	1.29602
13192594	1.17386
25122644	1.31735
37672464	1.35932
47701064	1.4139
52217305	1.52312
54436815	1.56208
63299400	1.51191
65808079	1.4968
70631864	1.4794
77863264	1.47121
82114664	1.5484
88448645	1.61305
92105064	1.64829
96818164	1.57603
98841938	1.68452
114862888	1.67315
66595986	1.51892
42558280	1.37538
38880181	1.42072
36267720	1.40022
3.49766e+07	1.41322
26112972	1.43478
18240000	1.30676
5138164	1.29602
8054430	1.30623
19984480	1.26909
32534300	1.31521
42562900	1.4228
47079141	1.36336
49298651	1.46619
58161236	1.5091
60669915	1.48642
65493700	1.49692
72725100	1.48252
76976500	1.53163
83310481	1.50674
86966900	1.5301
91680000	1.57129
93703774	1.57503
109724724	1.60492
74650416	1.48963
50612710	1.59891
46934611	1.58726
44322150	1.44826
4.3031e+07	1.37923
34167402	1.29954
26294430	1.26565
13192594	1.17386
8054430	1.30623
11930050	1.25185
24479870	1.28852
34508470	1.374
39024711	1.48254
41244221	1.48641
50106806	1.45719
52615485	1.43027
57439270	1.49126
64670670	1.45482
68922070	1.48284
75256051	1.56822
78912470	1.61087
83625570	1.57934
85649344	1.65806
101670294	1.63828
86580466	1.43286
62542760	1.36469
58864661	1.30671
56252200	1.25147
5.4961e+07	1.34255
46097452	1.38968
38224480	1.30104
25122644	1.31735
19984480	1.26909
11930050	1.25185
12549820	1.1431
22578420	1.28742
27094661	1.28209
29314171	1.20914
38176756	1.29403
40685435	1.2872
45509220	1.39196
52740620	1.34455
56992020	1.35861
63326001	1.33446
66982420	1.29856
71695520	1.36091
73719294	1.34684
89740244	1.3802
99130286	1.52688
75092580	1.50686
71414481	1.49788
68802020	1.3892
6.75109e+07	1.42259
58647272	1.44159
50774300	1.36317
37672464	1.35932
32534300	1.31521
24479870	1.28852
12549820	1.1431
10028600	1.20639
14544841	1.27479
16764351	1.248
25626936	1.24813
28135615	1.22247
32959400	1.32181
40190800	1.26876
44442200	1.26329
50776181	1.38381
54432600	1.34225
59145700	1.35238
61169474	1.3843
77190424	1.38709
109158886	1.62093
85121180	1.5913
81443081	1.6088
78830620	1.56277
7.75395e+07	1.52834
68675872	1.51282
60802900	1.465
47701064	1.4139
42562900	1.4228
34508470	1.374
22578420	1.28742
10028600	1.20639
4516241	1.15193
6735751	1.29869
15598336	1.2568
18107015	1.23316
22930800	1.20552
30162200	1.24391
34413600	1.28087
40747581	1.41929
44404000	1.4234
49117100	1.3315
51140874	1.47478
67161824	1.40484
113675127	1.65227
89637421	1.51836
85959322	1.5196
83346861	1.5094
8.20557e+07	1.52836
73192113	1.62095
65319141	1.5143
52217305	1.52312
47079141	1.36336
39024711	1.48254
27094661	1.28209
14544841	1.27479
4516241	1.15193
2219510	1.10878
11082095	1.21601
13590774	1.23551
18414559	1.29536
25645959	1.28938
29897359	1.34009
36231340	1.37241
39887759	1.3392
44600859	1.33296
46624633	1.37361
62645583	1.36923
115894637	1.61898
91856931	1.47699
88178832	1.39464
85566371	1.37743
8.42752e+07	1.51029
75411623	1.6094
67538651	1.52505
54436815	1.56208
49298651	1.46619
41244221	1.48641
29314171	1.20914
16764351	1.248
6735751	1.29869
2219510	1.10878
8862585	1.16658
11371264	1.21892
16195049	1.38429
23426449	1.32453
27677849	1.34889
34011830	1.28553
37668249	1.24178
42381349	1.32195
44405123	1.29041
60426073	1.29714
124757222	1.65804
100719516	1.60078
97041417	1.52487
94428956	1.48921
9.31378e+07	1.52115
84274208	1.63351
76401236	1.54869
63299400	1.51191
58161236	1.5091
50106806	1.45719
38176756	1.29403
25626936	1.24813
15598336	1.2568
11082095	1.21601
8862585	1.16658
2508679	1.06413
7332464	1.27891
14563864	1.27768
18815264	1.28147
25149245	1.33588
28805664	1.29773
33518764	1.279
35542538	1.29553
51563488	1.28457
127265901	1.65395
103228195	1.55945
99550096	1.52912
96937635	1.5009
9.56465e+07	1.49378
86782887	1.58052
78909915	1.51592
65808079	1.4968
60669915	1.48642
52615485	1.43027
40685435	1.2872
28135615	1.22247
18107015	1.23316
13590774	1.23551
11371264	1.21892
2508679	1.06413
4823785	1.22019
12055185	1.19284
16306585	1.22277
22640566	1.35357
26296985	1.30961
31010085	1.25926
33033859	1.3063
49054809	1.32097
132089686	1.70593
108051980	1.65144
104373881	1.68908
101761420	1.59799
1.0047e+08	1.59093
91606672	1.62966
83733700	1.56821
70631864	1.4794
65493700	1.49692
57439270	1.49126
45509220	1.39196
32959400	1.32181
22930800	1.20552
18414559	1.29536
16195049	1.38429
7332464	1.27891
4823785	1.22019
7231400	1.19773
11482800	1.26457
17816781	1.42973
21473200	1.45148
26186300	1.34573
28210074	1.50613
44231024	1.47297
139321086	1.7152
115283380	1.64263
111605281	1.60812
108992820	1.56027
1.07702e+08	1.56723
98838072	1.66149
90965100	1.544
77863264	1.47121
72725100	1.48252
64670670	1.45482
52740620	1.34455
40190800	1.26876
30162200	1.24391
25645959	1.28938
23426449	1.32453
14563864	1.27768
12055185	1.19284
7231400	1.19773
4251400	1.13001
10585381	1.40517
14241800	1.32576
18954900	1.28061
20978674	1.34922
36999624	1.38182
143572486	1.73074
119534780	1.60486
115856681	1.59172
113244220	1.55388
1.11953e+08	1.58798
103089472	1.65672
95216500	1.56442
82114664	1.5484
76976500	1.53163
68922070	1.48284
56992020	1.35861
44442200	1.26329
34413600	1.28087
29897359	1.34009
27677849	1.34889
18815264	1.28147
16306585	1.22277
11482800	1.26457
4251400	1.13001
6333981	1.32943
9990400	1.29194
14703500	1.20512
16727274	1.33578
32748224	1.33386
149906467	1.69856
125868761	1.49835
122190662	1.4364
119578201	1.44211
1.18287e+08	1.5595
109423453	1.69543
101550481	1.60107
88448645	1.61305
83310481	1.50674
75256051	1.56822
63326001	1.33446
50776181	1.38381
40747581	1.41929
36231340	1.37241
34011830	1.28553
25149245	1.33588
22640566	1.35357
17816781	1.42973
10585381	1.40517
6333981	1.32943
3656419	1.18145
8369519	1.27496
10393293	1.26483
26414243	1.35019
153562886	1.69974
129525180	1.54334
125847081	1.42243
123234620	1.45848
1.21943e+08	1.59482
113079872	1.71511
105206900	1.61824
92105064	1.64829
86966900	1.5301
78912470	1.61087
66982420	1.29856
54432600	1.34225
44404000	1.4234
39887759	1.3392
37668249	1.24178
28805664	1.29773
26296985	1.30961
21473200	1.45148
14241800	1.32576
9990400	1.29194
3656419	1.18145
4713100	1.21974
6736874	1.12201
22757824	1.25224
158275986	1.69995
134238280	1.5995
130560181	1.5621
127947720	1.53717
1.26657e+08	1.62821
117792972	1.67824
109920000	1.62742
96818164	1.57603
91680000	1.57129
83625570	1.57934
71695520	1.36091
59145700	1.35238
49117100	1.3315
44600859	1.33296
42381349	1.32195
33518764	1.279
31010085	1.25926
26186300	1.34573
18954900	1.28061
14703500	1.20512
8369519	1.27496
4713100	1.21974
2023774	1.1554
18044724	1.2411
160299760	1.71132
136262054	1.57508
132583955	1.44108
129971494	1.47437
1.2868e+08	1.6142
119816746	1.7447
111943774	1.65124
98841938	1.68452
93703774	1.57503
85649344	1.65806
73719294	1.34684
61169474	1.3843
51140874	1.47478
46624633	1.37361
44405123	1.29041
35542538	1.29553
33033859	1.3063
28210074	1.50613
20978674	1.34922
16727274	1.33578
10393293	1.26483
6736874	1.12201
2023774	1.1554
16020950	1.24806
176320710	1.78979
152283004	1.62187
148604905	1.50976
145992444	1.5081
1.44701e+08	1.67495
135837696	1.73763
127964724	1.68994
114862888	1.67315
109724724	1.60492
101670294	1.63828
89740244	1.3802
77190424	1.38709
67161824	1.40484
62645583	1.36923
60426073	1.29714
51563488	1.28457
49054809	1.32097
44231024	1.47297
36999624	1.38182
32748224	1.33386
26414243	1.35019
22757824	1.25224
18044724	1.2411
16020950	1.24806
4853600	1.12495
10080000	1.23495
16440000	1.29673
26982260	1.26793
30960000	1.34261
37900000	1.43132
42380000	1.35439
47720000	1.37022
52980000	1.44858
58280000	1.39816
62691630	1.55061
77550620	1.50023
78365760	1.50924
86328457	1.52312
89914214	1.56384
91354400	1.47774
92532800	1.52292
99820000	1.60577
105375300	1.58668
111392212	1.59986
111789000	1.63675
127600000	1.68644
132240000	1.6844
143880000	1.68574
4853600	1.12495
5226400	1.09197
11586400	1.18205
22128660	1.19652
26106400	1.30972
33046400	1.33508
37526400	1.35394
42866400	1.32516
48126400	1.4165
53426400	1.36536
57838030	1.49373
72697020	1.57377
73512160	1.57922
81474857	1.56781
85060614	1.53971
86500800	1.53324
87679200	1.53837
94966400	1.59153
100521700	1.56934
106538612	1.62268
106935400	1.65989
122746400	1.69968
127386400	1.68784
139026400	1.70233
10080000	1.23495
5226400	1.09197
6360000	1.07088
16902260	1.21201
20880000	1.25493
27820000	1.3244
32300000	1.35884
37640000	1.35563
42900000	1.44421
48200000	1.36215
52611630	1.50589
67470620	1.50515
68285760	1.52655
76248457	1.48958
79834214	1.52911
81274400	1.52622
82452800	1.53494
89740000	1.57071
95295300	1.56244
101312212	1.60428
101709000	1.63071
117520000	1.6515
122160000	1.64956
133800000	1.6789
16440000	1.29673
11586400	1.18205
6360000	1.07088
10542260	1.17139
14520000	1.22708
21460000	1.21449
25940000	1.37235
31280000	1.29836
36540000	1.35624
41840000	1.303
46251630	1.36936
61110620	1.56599
61925760	1.57439
69888457	1.54988
73474214	1.46804
74914400	1.4954
76092800	1.52933
83380000	1.52271
88935300	1.55936
94952212	1.59838
95349000	1.61693
111160000	1.62416
115800000	1.64151
127440000	1.69215
26982260	1.26793
22128660	1.19652
16902260	1.21201
10542260	1.17139
3977740	1.11379
10917740	1.24773
15397740	1.24864
20737740	1.27229
25997740	1.38782
31297740	1.24215
35709370	1.3931
50568360	1.40648
51383500	1.44731
59346197	1.39987
62931954	1.43132
64372140	1.39604
65550540	1.41819
72837740	1.48777
78393040	1.52472
84409952	1.50434
84806740	1.50343
100617740	1.54974
105257740	1.57655
116897740	1.62257
30960000	1.34261
26106400	1.30972
20880000	1.25493
14520000	1.22708
3977740	1.11379
6940000	1.19833
11420000	1.23368
16760000	1.29264
22020000	1.30165
27320000	1.27313
31731630	1.37043
46590620	1.42524
47405760	1.48456
55368457	1.42063
58954214	1.41222
60394400	1.38597
61572800	1.4301
68860000	1.44091
74415300	1.45935
80432212	1.51315
80829000	1.511
96640000	1.52592
101280000	1.56898
112920000	1.55792
37900000	1.43132
33046400	1.33508
27820000	1.3244
21460000	1.21449
10917740	1.24773
6940000	1.19833
4480000	1.21389
9820000	1.17679
15080000	1.2593
20380000	1.20786
24791630	1.19709
39650620	1.52041
40465760	1.58482
48428457	1.52476
52014214	1.39597
53454400	1.46757
54632800	1.48555
61920000	1.41907
67475300	1.4492
73492212	1.50357
73889000	1.5379
89700000	1.53308
94340000	1.54736
105980000	1.55492
42380000	1.35439
37526400	1.35394
32300000	1.35884
25940000	1.37235
15397740	1.24864
11420000	1.23368
4480000	1.21389
5340000	1.15451
10600000	1.28163
15900000	1.19353
20311630	1.41063
35170620	1.25332
35985760	1.25194
43948457	1.2543
47534214	1.32791
48974400	1.2881
50152800	1.32891
57440000	1.41022
62995300	1.38065
69012212	1.36657
69409000	1.35123
85220000	1.44526
89860000	1.39906
101500000	1.49149
47720000	1.37022
42866400	1.32516
37640000	1.35563
31280000	1.29836
20737740	1.27229
16760000	1.29264
9820000	1.17679
5340000	1.15451
5260000	1.19801
10560000	1.14199
14971630	1.27854
29830620	1.32502
30645760	1.39957
38608457	1.36835
42194214	1.28819
43634400	1.32993
44812800	1.35477
52100000	1.39294
57655300	1.40557
63672212	1.42116
64069000	1.42198
79880000	1.44787
84520000	1.48669
96160000	1.55173
52980000	1.44858
48126400	1.4165
42900000	1.44421
36540000	1.35624
25997740	1.38782
22020000	1.30165
15080000	1.2593
10600000	1.28163
5260000	1.19801
5300000	1.14366
9711630	1.28015
24570620	1.41056
25385760	1.39868
33348457	1.44704
36934214	1.33951
38374400	1.38071
39552800	1.37294
46840000	1.40715
52395300	1.37767
58412212	1.43714
58809000	1.43431
74620000	1.52088
79260000	1.55262
90900000	1.45052
58280000	1.39816
53426400	1.36536
48200000	1.36215
41840000	1.303
31297740	1.24215
27320000	1.27313
20380000	1.20786
15900000	1.19353
10560000	1.14199
5300000	1.14366
4411630	1.1232
19270620	1.22625
20085760	1.29293
28048457	1.26277
31634214	1.19051
33074400	1.22911
34252800	1.22889
41540000	1.23486
47095300	1.27142
53112212	1.2594
53509000	1.28024
69320000	1.36499
73960000	1.36614
85600000	1.41143
62691630	1.55061
57838030	1.49373
52611630	1.50589
46251630	1.36936
35709370	1.3931
31731630	1.37043
24791630	1.19709
20311630	1.41063
14971630	1.27854
9711630	1.28015
4411630	1.1232
14858990	1.42212
15674130	1.50546
23636827	1.45898
27222584	1.30383
28662770	1.38112
29841170	1.36606
37128370	1.30132
42683670	1.34122
48700582	1.39706
49097370	1.45729
64908370	1.43543
69548370	1.49018
81188370	1.48729
77550620	1.50023
72697020	1.57377
67470620	1.50515
61110620	1.56599
50568360	1.40648
46590620	1.42524
39650620	1.52041
35170620	1.25332
29830620	1.32502
24570620	1.41056
19270620	1.22625
14858990	1.42212
815140	0.948306
8777837	1.08931
12363594	1.19478
13803780	1.16785
14982180	1.22321
22269380	1.31481
27824680	1.28828
33841592	1.23341
34238380	1.2469
50049380	1.3667
54689380	1.38112
66329380	1.43418
78365760	1.50924
73512160	1.57922
68285760	1.52655
61925760	1.57439
51383500	1.44731
47405760	1.48456
40465760	1.58482
35985760	1.25194
30645760	1.39957
25385760	1.39868
20085760	1.29293
15674130	1.50546
815140	0.948306
7962697	1.01208
11548454	1.29732
12988640	1.14476
14167040	1.21278
21454240	1.35613
27009540	1.34206
33026452	1.28857
33423240	1.25652
49234240	1.39089
53874240	1.38575
65514240	1.50907
86328457	1.52312
81474857	1.56781
76248457	1.48958
69888457	1.54988
59346197	1.39987
55368457	1.42063
48428457	1.52476
43948457	1.2543
38608457	1.36835
33348457	1.44704
28048457	1.26277
23636827	1.45898
8777837	1.08931
7962697	1.01208
3585757	1.18695
5025943	1.03457
6204343	1.14561
13491543	1.33286
19046843	1.27188
25063755	1.20093
25460543	1.18792
41271543	1.32548
45911543	1.34
57551543	1.43621
89914214	1.56384
85060614	1.53971
79834214	1.52911
73474214	1.46804
62931954	1.43132
58954214	1.41222
52014214	1.39597
47534214	1.32791
42194214	1.28819
36934214	1.33951
31634214	1.19051
27222584	1.30383
12363594	1.19478
11548454	1.29732
3585757	1.18695
1440186	0.985567
2618586	1.06925
9905786	1.15975
15461086	1.22008
21477998	1.23869
21874786	1.27624
37685786	1.33496
42325786	1.29362
53965786	1.34737
91354400	1.47774
86500800	1.53324
81274400	1.52622
74914400	1.4954
64372140	1.39604
60394400	1.38597
53454400	1.46757
48974400	1.2881
43634400	1.32993
38374400	1.38071
33074400	1.22911
28662770	1.38112
13803780	1.16785
12988640	1.14476
5025943	1.03457
1440186	0.985567
1178400	0.836226
8465600	1.21222
14020900	1.22561
20037812	1.18534
20434600	1.16591
36245600	1.32234
40885600	1.29753
52525600	1.42649
92532800	1.52292
87679200	1.53837
82452800	1.53494
76092800	1.52933
65550540	1.41819
61572800	1.4301
54632800	1.48555
50152800	1.32891
44812800	1.35477
39552800	1.37294
34252800	1.22889
29841170	1.36606
14982180	1.22321
14167040	1.21278
6204343	1.14561
2618586	1.06925
1178400	0.836226
7287200	1.22489
12842500	1.23586
18859412	1.21322
19256200	1.24486
35067200	1.3407
39707200	1.32414
51347200	1.45431
99820000	1.60577
94966400	1.59153
89740000	1.57071
83380000	1.52271
72837740	1.48777
68860000	1.44091
61920000	1.41907
57440000	1.41022
52100000	1.39294
46840000	1.40715
41540000	1.23486
37128370	1.30132
22269380	1.31481
21454240	1.35613
13491543	1.33286
9905786	1.15975
8465600	1.21222
7287200	1.22489
5555300	1.24822
11572212	1.26613
11969000	1.30527
27780000	1.3324
32420000	1.29613
44060000	1.34914
105375300	1.58668
100521700	1.56934
95295300	1.56244
88935300	1.55936
78393040	1.52472
74415300	1.45935
67475300	1.4492
62995300	1.38065
57655300	1.40557
52395300	1.37767
47095300	1.27142
42683670	1.34122
27824680	1.28828
27009540	1.34206
19046843	1.27188
15461086	1.22008
14020900	1.22561
12842500	1.23586
5555300	1.24822
6016912	1.13097
6413700	1.16002
22224700	1.24455
26864700	1.24918
38504700	1.31215
111392212	1.59986
106538612	1.62268
101312212	1.60428
94952212	1.59838
84409952	1.50434
80432212	1.51315
73492212	1.50357
69012212	1.36657
63672212	1.42116
58412212	1.43714
53112212	1.2594
48700582	1.39706
33841592	1.23341
33026452	1.28857
25063755	1.20093
21477998	1.23869
20037812	1.18534
18859412	1.21322
11572212	1.26613
6016912	1.13097
396788	0.776923
16207788	1.21905
20847788	1.19566
32487788	1.34957
111789000	1.63675
106935400	1.65989
101709000	1.63071
95349000	1.61693
84806740	1.50343
80829000	1.511
73889000	1.5379
69409000	1.35123
64069000	1.42198
58809000	1.43431
53509000	1.28024
49097370	1.45729
34238380	1.2469
33423240	1.25652
25460543	1.18792
21874786	1.27624
20434600	1.16591
19256200	1.24486
11969000	1.30527
6413700	1.16002
396788	0.776923
15811000	1.20681
20451000	1.21386
32091000	1.34268
127600000	1.68644
122746400	1.69968
117520000	1.6515
111160000	1.62416
100617740	1.54974
96640000	1.52592
89700000	1.53308
85220000	1.44526
79880000	1.44787
74620000	1.52088
69320000	1.36499
64908370	1.43543
50049380	1.3667
49234240	1.39089
41271543	1.32548
37685786	1.33496
36245600	1.32234
35067200	1.3407
27780000	1.3324
22224700	1.24455
16207788	1.21905
15811000	1.20681
4640000	1.16163
16280000	1.31333
132240000	1.6844
127386400	1.68784
122160000	1.64956
115800000	1.64151
105257740	1.57655
101280000	1.56898
94340000	1.54736
89860000	1.39906
84520000	1.48669
79260000	1.55262
73960000	1.36614
69548370	1.49018
54689380	1.38112
53874240	1.38575
45911543	1.34
42325786	1.29362
40885600	1.29753
39707200	1.32414
32420000	1.29613
26864700	1.24918
20847788	1.19566
20451000	1.21386
4640000	1.16163
11640000	1.21909
143880000	1.68574
139026400	1.70233
133800000	1.6789
127440000	1.69215
116897740	1.62257
112920000	1.55792
105980000	1.55492
101500000	1.49149
96160000	1.55173
90900000	1.45052
85600000	1.41143
81188370	1.48729
66329380	1.43418
65514240	1.50907
57551543	1.43621
53965786	1.34737
52525600	1.42649
51347200	1.45431
44060000	1.34914
38504700	1.31215
32487788	1.34957
32091000	1.34268
16280000	1.31333
11640000	1.21909
9911381	1.12562
20985107	1.29064
30865762	1.35628
39570559	1.47791
43824312	1.42059
51708442	1.4808
55145367	1.51447
59201782	1.47307
73125762	1.57848
87625762	1.65509
98525762	1.57199
110874303	1.578
118817670	1.64141
123133293	1.65868
125077016	1.70943
129043397	1.81027
131005762	1.81423
140824459	1.68393
146092909	1.77128
9911381	1.12562
11073726	1.18771
20954381	1.27101
29659178	1.42499
33912931	1.36324
41797061	1.362
45233986	1.41883
49290401	1.36835
63214381	1.43275
77714381	1.51711
88614381	1.48298
100962922	1.50637
108906289	1.53012
113221912	1.58905
115165635	1.62764
119132016	1.73469
121094381	1.74905
130913078	1.56021
136181528	1.65217
20985107	1.29064
11073726	1.18771
9880655	1.13072
18585452	1.36933
22839205	1.26218
30723335	1.27704
34160260	1.31108
38216675	1.33879
52140655	1.34318
66640655	1.40618
77540655	1.44801
89889196	1.4658
97832563	1.52794
102148186	1.57982
104091909	1.62316
108058290	1.68951
110020655	1.72644
119839352	1.5303
125107802	1.63117
30865762	1.35628
20954381	1.27101
9880655	1.13072
8704797	1.23759
12958550	1.11568
20842680	1.10716
24279605	1.19763
28336020	1.14793
42260000	1.28236
56760000	1.35625
67660000	1.34811
80008541	1.36396
87951908	1.37908
92267531	1.39684
94211254	1.48095
98177635	1.60918
100140000	1.60665
109958697	1.42363
115227147	1.55661
39570559	1.47791
29659178	1.42499
18585452	1.36933
8704797	1.23759
4253753	1.1647
12137883	1.19676
15574808	1.2317
19631223	1.19565
33555203	1.47073
48055203	1.59071
58955203	1.38147
71303744	1.36396
79247111	1.34352
83562734	1.33801
85506457	1.3122
89472838	1.41601
91435203	1.3736
101253900	1.44213
106522350	1.41457
43824312	1.42059
33912931	1.36324
22839205	1.26218
12958550	1.11568
4253753	1.1647
7884130	1.05475
11321055	1.19051
15377470	1.09941
29301450	1.27761
43801450	1.39859
54701450	1.30295
67049991	1.34186
74993358	1.29882
79308981	1.313
81252704	1.42857
85219085	1.54552
87181450	1.56355
97000147	1.36515
102268597	1.45635
51708442	1.4808
41797061	1.362
30723335	1.27704
20842680	1.10716
12137883	1.19676
7884130	1.05475
3436925	0.989855
7493340	1.03397
21417320	1.26465
35917320	1.38904
46817320	1.27467
59165861	1.24859
67109228	1.28975
71424851	1.30979
73368574	1.35609
77334955	1.45959
79297320	1.46896
89116017	1.33783
94384467	1.40658
55145367	1.51447
45233986	1.41883
34160260	1.31108
24279605	1.19763
15574808	1.2317
11321055	1.19051
3436925	0.989855
4056415	1.03562
17980395	1.2573
32480395	1.38782
43380395	1.2659
55728936	1.27939
63672303	1.29671
67987926	1.31994
69931649	1.35071
73898030	1.48005
75860395	1.47175
85679092	1.35938
90947542	1.39009
59201782	1.47307
49290401	1.36835
38216675	1.33879
28336020	1.14793
19631223	1.19565
15377470	1.09941
7493340	1.03397
4056415	1.03562
13923980	1.22628
28423980	1.32685
39323980	1.25004
51672521	1.19795
59615888	1.25484
63931511	1.28916
65875234	1.32024
69841615	1.47278
71803980	1.44214
81622677	1.2891
86891127	1.38107
73125762	1.57848
63214381	1.43275
52140655	1.34318
42260000	1.28236
33555203	1.47073
29301450	1.27761
21417320	1.26465
17980395	1.2573
13923980	1.22628
14500000	1.09216
25400000	1.24646
37748541	1.25737
45691908	1.36483
50007531	1.41894
51951254	1.53593
55917635	1.63851
57880000	1.67151
67698697	1.3714
72967147	1.55471
87625762	1.65509
77714381	1.51711
66640655	1.40618
56760000	1.35625
48055203	1.59071
43801450	1.39859
35917320	1.38904
32480395	1.38782
28423980	1.32685
14500000	1.09216
[truncated: 10,078 more rows]

## Sheet: ExtendedDataFig1e
1700000	0.98278
3080000	1.10516
3940000	1.37181
5140000	1.36574
5900000	1.23979
6220000	1.27319
6640000	1.31494
7340000	1.43212
8780000	1.52146
10780000	1.51905
12220000	1.41332
13080000	1.40062
13960000	1.51143
15440000	1.59672
16800000	1.52185
17880000	1.51588
18420000	1.53325
19400000	1.46841
20420000	1.39086
21120000	1.46235
22360000	1.53078
24640000	1.47079
26220000	1.55706
27020000	1.59137
28060000	1.4771
28760000	1.54394
29600000	1.66447
30360000	1.57675
31340000	1.65793
32260000	1.507
32920000	1.49414
34160000	1.57816
35680000	1.69916
37100000	1.54251
38660000	1.60613
40140000	1.55188
40640000	1.60136
41240000	1.56811
41740000	1.59466
42120000	1.60019
43060000	1.61022
44880000	1.80106
47420000	1.84909
49140000	1.71407
50320000	1.82427
51660000	1.74992
52820000	1.77532
54280000	1.84266
56131215	1.89377
1700000	0.98278
1380000	1.00929
2240000	1.41082
3440000	1.41854
4200000	1.23708
4520000	1.30159
4940000	1.36127
5640000	1.52079
7080000	1.63154
9080000	1.63033
10520000	1.51494
11380000	1.48239
12260000	1.61705
13740000	1.70296
15100000	1.62169
16180000	1.61661
16720000	1.62205
17700000	1.55511
18720000	1.42949
19420000	1.52766
20660000	1.59725
22940000	1.53298
24520000	1.6319
25320000	1.67311
26360000	1.50182
27060000	1.60887
27900000	1.7476
28660000	1.63221
29640000	1.7235
30560000	1.5398
31220000	1.4829
32460000	1.61385
33980000	1.75603
35400000	1.55036
36960000	1.62186
38440000	1.52765
38940000	1.62662
39540000	1.50783
40040000	1.51617
40420000	1.51164
41360000	1.56759
43180000	1.83543
45720000	1.89416
47440000	1.67628
48620000	1.82411
49960000	1.70401
51120000	1.75852
52580000	1.82753
54431215	1.86177
3080000	1.10516
1380000	1.00929
860000	0.986489
2060000	1.09479
2820000	1.05142
3140000	1.09326
3560000	1.13777
4260000	1.25519
5700000	1.35135
7700000	1.36708
9140000	1.28927
10000000	1.30177
10880000	1.37245
12360000	1.45238
13720000	1.38254
14800000	1.377
15340000	1.39148
16320000	1.34201
17340000	1.30903
18040000	1.34901
19280000	1.39801
21560000	1.38051
23140000	1.4409
23940000	1.48598
24980000	1.41298
25680000	1.45597
26520000	1.5524
27280000	1.48611
28260000	1.5411
29180000	1.42556
29840000	1.46294
31080000	1.48967
32600000	1.59323
34020000	1.49475
35580000	1.52349
37060000	1.52099
37560000	1.53738
38160000	1.55408
38660000	1.58589
39040000	1.60425
39980000	1.58492
41800000	1.70531
44340000	1.76002
46060000	1.68639
47240000	1.76715
48580000	1.73974
49740000	1.75416
51200000	1.79714
53051215	1.85982
3940000	1.37181
2240000	1.41082
860000	0.986489
1200000	0.793766
1960000	1.11343
2280000	1.09605
2700000	1.11806
3400000	1.10908
4840000	1.13104
6840000	1.18711
8280000	1.23268
9140000	1.30278
10020000	1.22174
11500000	1.25855
12860000	1.2474
13940000	1.24363
14480000	1.24758
15460000	1.25633
16480000	1.3608
17180000	1.31306
18420000	1.30629
20700000	1.36584
22280000	1.37082
23080000	1.41352
24120000	1.49646
24820000	1.4302
25660000	1.42391
26420000	1.4728
27400000	1.44054
28320000	1.46541
28980000	1.59852
30220000	1.48382
31740000	1.50539
33160000	1.57887
34720000	1.55609
36200000	1.63839
36700000	1.53971
37300000	1.72679
37800000	1.76538
38180000	1.79861
39120000	1.72577
40940000	1.63395
43480000	1.69134
45200000	1.80428
46380000	1.79189
47720000	1.85644
48880000	1.84665
50340000	1.85277
52191215	1.93169
5140000	1.36574
3440000	1.41854
2060000	1.09479
1200000	0.793766
760000	0.92966
1080000	0.926985
1500000	0.994909
2200000	1.03598
3640000	1.10158
5640000	1.17375
7080000	1.21816
7940000	1.2912
8820000	1.22173
10300000	1.26173
11660000	1.24368
12740000	1.2394
13280000	1.24161
14260000	1.25478
15280000	1.33351
15980000	1.29886
17220000	1.29126
19500000	1.34202
21080000	1.35312
21880000	1.39387
22920000	1.46714
23620000	1.41358
24460000	1.41141
25220000	1.44056
26200000	1.42185
27120000	1.43378
27780000	1.56334
29020000	1.45445
30540000	1.48745
31960000	1.53912
33520000	1.52762
35000000	1.60641
35500000	1.51135
36100000	1.68855
36600000	1.72865
36980000	1.7591
37920000	1.68745
39740000	1.61265
42280000	1.66988
44000000	1.76807
45180000	1.76711
46520000	1.82604
47680000	1.81768
49140000	1.82046
50991215	1.90117
5900000	1.23979
4200000	1.23708
2820000	1.05142
1960000	1.11343
760000	0.92966
320000	0.640984
740000	0.824706
1440000	1.09125
2880000	1.24799
4880000	1.31589
6320000	1.26411
7180000	1.27947
8060000	1.34861
9540000	1.42715
10900000	1.35802
11980000	1.35221
12520000	1.36034
13500000	1.31648
14520000	1.27127
15220000	1.321
16460000	1.37119
18740000	1.34232
20320000	1.40896
21120000	1.45376
22160000	1.37405
22860000	1.42252
23700000	1.51588
24460000	1.43652
25440000	1.49986
26360000	1.38063
27020000	1.4287
28260000	1.4478
29780000	1.55438
31200000	1.45888
32760000	1.49874
34240000	1.49226
34740000	1.50149
35340000	1.53533
35840000	1.57778
36220000	1.59289
37160000	1.55659
38980000	1.66438
41520000	1.71942
43240000	1.63674
44420000	1.73111
45760000	1.6989
46920000	1.72454
48380000	1.76165
50231215	1.8233
6220000	1.27319
4520000	1.30159
3140000	1.09326
2280000	1.09605
1080000	0.926985
320000	0.640984
420000	0.659797
1120000	0.982444
2560000	1.1734
4560000	1.25526
6000000	1.21718
6860000	1.26388
7740000	1.29478
9220000	1.37791
10580000	1.31206
11660000	1.30225
12200000	1.31827
13180000	1.27829
14200000	1.27358
14900000	1.28278
16140000	1.33175
18420000	1.32159
20000000	1.37538
20800000	1.42515
21840000	1.38317
22540000	1.39683
23380000	1.47358
24140000	1.42591
25120000	1.46949
26040000	1.38138
26700000	1.4435
27940000	1.41899
29460000	1.5165
30880000	1.44459
32440000	1.47544
33920000	1.49761
34420000	1.4785
35020000	1.55298
35520000	1.58879
35900000	1.61475
36840000	1.56031
38660000	1.63933
41200000	1.69956
42920000	1.66
44100000	1.72326
45440000	1.70848
46600000	1.71832
48060000	1.75507
49911215	1.82693
6640000	1.31494
4940000	1.36127
3560000	1.13777
2700000	1.11806
1500000	0.994909
740000	0.824706
420000	0.659797
700000	0.881314
2140000	1.13472
4140000	1.22488
5580000	1.20403
6440000	1.25464
7320000	1.2794
8800000	1.36251
10160000	1.30582
11240000	1.29772
11780000	1.31185
12760000	1.27392
13780000	1.2887
14480000	1.2892
15720000	1.32038
18000000	1.32402
19580000	1.36955
20380000	1.41184
21420000	1.39817
22120000	1.39631
22960000	1.46965
23720000	1.42368
24700000	1.46363
25620000	1.38663
26280000	1.46051
27520000	1.4267
29040000	1.51358
30460000	1.46066
32020000	1.49049
33500000	1.52318
34000000	1.47989
34600000	1.59522
35100000	1.63296
35480000	1.65453
36420000	1.59715
38240000	1.64271
40780000	1.69936
42500000	1.68717
43680000	1.74786
45020000	1.74216
46180000	1.74425
47640000	1.77529
49491215	1.85296
7340000	1.43212
5640000	1.52079
4260000	1.25519
3400000	1.10908
2200000	1.03598
1440000	1.09125
1120000	0.982444
700000	0.881314
1440000	0.947765
3440000	1.1025
4880000	1.17294
5740000	1.25996
6620000	1.20586
8100000	1.26095
9460000	1.23659
10540000	1.24252
11080000	1.24727
12060000	1.25263
13080000	1.34126
13780000	1.29966
15020000	1.29208
17300000	1.33698
18880000	1.33408
19680000	1.37242
20720000	1.44521
21420000	1.39131
22260000	1.39618
23020000	1.4138
24000000	1.40771
24920000	1.41785
25580000	1.55515
26820000	1.43858
28340000	1.47552
29760000	1.54093
31320000	1.51868
32800000	1.6157
33300000	1.50644
33900000	1.70763
34400000	1.74602
34780000	1.78134
35720000	1.69134
37540000	1.61324
40080000	1.66563
41800000	1.76274
42980000	1.76515
44320000	1.82912
45480000	1.80789
46940000	1.80954
48791215	1.89741
8780000	1.52146
7080000	1.63154
5700000	1.35135
4840000	1.13104
3640000	1.10158
2880000	1.24799
2560000	1.1734
2140000	1.13472
1440000	0.947765
2000000	0.975133
3440000	1.14558
4300000	1.24838
5180000	1.14083
6660000	1.17455
8020000	1.19601
9100000	1.20876
9640000	1.21948
10620000	1.25805
11640000	1.38907
12340000	1.33019
13580000	1.29606
15860000	1.35861
17440000	1.33472
18240000	1.36779
19280000	1.47853
19980000	1.39518
20820000	1.35754
21580000	1.42582
22560000	1.37205
23480000	1.44503
24140000	1.6045
25380000	1.44855
26900000	1.44427
28320000	1.58696
29880000	1.54445
31360000	1.66625
31860000	1.54853
32460000	1.76428
32960000	1.81382
33340000	1.84436
34280000	1.73994
36100000	1.57214
38640000	1.61932
40360000	1.79917
41540000	1.76536
42880000	1.86576
44040000	1.83315
45500000	1.82692
47351215	1.91049
10780000	1.51905
9080000	1.63033
7700000	1.36708
6840000	1.18711
5640000	1.17375
4880000	1.31589
4560000	1.25526
4140000	1.22488
3440000	1.1025
2000000	0.975133
1440000	1.02252
2300000	1.1729
3180000	1.08376
4660000	1.15936
6020000	1.18341
7100000	1.20287
7640000	1.21582
8620000	1.25236
9640000	1.38291
10340000	1.32583
11580000	1.29825
13860000	1.35734
15440000	1.33391
16240000	1.36785
17280000	1.47736
17980000	1.39136
18820000	1.36185
19580000	1.42169
20560000	1.37122
21480000	1.43238
22140000	1.59965
23380000	1.44467
24900000	1.44584
26320000	1.5584
27880000	1.52674
29360000	1.65014
29860000	1.51575
30460000	1.75105
30960000	1.79679
31340000	1.83114
32280000	1.72401
34100000	1.57505
36640000	1.62081
38360000	1.77848
39540000	1.75231
40880000	1.83828
42040000	1.81243
43500000	1.81617
45351215	1.89365
12220000	1.41332
10520000	1.51494
9140000	1.28927
8280000	1.23268
7080000	1.21816
6320000	1.26411
6000000	1.21718
5580000	1.20403
4880000	1.17294
3440000	1.14558
1440000	1.02252
860000	0.870181
1740000	0.989248
3220000	1.17529
4580000	1.16905
5660000	1.19584
6200000	1.22158
7180000	1.22093
8200000	1.30032
8900000	1.27409
10140000	1.29668
12420000	1.32009
14000000	1.32209
14800000	1.3612
15840000	1.38205
16540000	1.35052
17380000	1.38816
18140000	1.3859
19120000	1.38951
20040000	1.36455
20700000	1.48558
21940000	1.395
23460000	1.44371
24880000	1.47581
26440000	1.46732
27920000	1.54968
28420000	1.48241
29020000	1.63354
29520000	1.67755
29900000	1.70852
30840000	1.617
32660000	1.56794
35200000	1.62015
36920000	1.68346
38100000	1.70543
39440000	1.74603
40600000	1.73802
42060000	1.74836
43911215	1.82305
13080000	1.40062
11380000	1.48239
10000000	1.30177
9140000	1.30278
7940000	1.2912
7180000	1.27947
6860000	1.26388
6440000	1.25464
5740000	1.25996
4300000	1.24838
2300000	1.1729
860000	0.870181
880000	0.965469
2360000	1.21479
3720000	1.20378
4800000	1.23451
5340000	1.26772
6320000	1.25105
7340000	1.28896
8040000	1.31618
9280000	1.33979
11560000	1.33716
13140000	1.36289
13940000	1.39809
14980000	1.38164
15680000	1.38245
16520000	1.4396
17280000	1.39917
18260000	1.43367
19180000	1.36111
19840000	1.46712
21080000	1.42178
22600000	1.4889
24020000	1.48194
25580000	1.48633
27060000	1.54996
27560000	1.50316
28160000	1.61721
28660000	1.66706
29040000	1.69141
29980000	1.60849
31800000	1.61021
34340000	1.66184
36060000	1.67029
37240000	1.71818
38580000	1.74064
39740000	1.74714
41200000	1.7643
43051215	1.82873
13960000	1.51143
12260000	1.61705
10880000	1.37245
10020000	1.22174
8820000	1.22173
8060000	1.34861
7740000	1.29478
7320000	1.2794
6620000	1.20586
5180000	1.14083
3180000	1.08376
1740000	0.989248
880000	0.965469
1480000	0.973899
2840000	1.06517
3920000	1.10583
4460000	1.13141
5440000	1.17758
6460000	1.32627
7160000	1.26907
8400000	1.25998
10680000	1.32319
12260000	1.29786
13060000	1.3396
14100000	1.44341
14800000	1.3638
15640000	1.33622
16400000	1.3882
17380000	1.34871
18300000	1.39448
18960000	1.54707
20200000	1.38472
21720000	1.38725
23140000	1.51766
24700000	1.46827
26180000	1.60692
26680000	1.47183
27280000	1.70042
27780000	1.74777
28160000	1.78445
29100000	1.66992
30920000	1.52725
33460000	1.5697
35180000	1.72497
36360000	1.6855
37700000	1.78776
38860000	1.75533
40320000	1.74422
42171215	1.83109
15440000	1.59672
13740000	1.70296
12360000	1.45238
11500000	1.25855
10300000	1.26173
9540000	1.42715
9220000	1.37791
8800000	1.36251
8100000	1.26095
6660000	1.17455
4660000	1.15936
3220000	1.17529
2360000	1.21479
1480000	0.973899
1360000	0.975641
2440000	1.06599
2980000	1.10772
3960000	1.20346
4980000	1.3862
5680000	1.31294
6920000	1.27789
9200000	1.38661
10780000	1.33451
11580000	1.35872
12620000	1.49845
13320000	1.4029
14160000	1.33729
14920000	1.42521
15900000	1.34545
16820000	1.44241
17480000	1.60808
18720000	1.41988
20240000	1.37806
21660000	1.56519
23220000	1.51492
24700000	1.65035
25200000	1.49368
25800000	1.75829
26300000	1.80171
26680000	1.84193
27620000	1.72135
29440000	1.51452
31980000	1.55426
33700000	1.77277
34880000	1.72064
36220000	1.83904
37380000	1.79892
38840000	1.78594
40691215	1.86094
16800000	1.52185
15100000	1.62169
13720000	1.38254
12860000	1.2474
11660000	1.24368
10900000	1.35802
10580000	1.31206
10160000	1.30582
9460000	1.23659
8020000	1.19601
6020000	1.18341
4580000	1.16905
3720000	1.20378
2840000	1.06517
1360000	0.975641
1080000	0.831743
1620000	0.962983
2600000	1.07026
3620000	1.25916
4320000	1.22216
5560000	1.2357
7840000	1.31762
9420000	1.3019
10220000	1.33415
11260000	1.43359
11960000	1.3544
12800000	1.33393
13560000	1.38064
14540000	1.34246
15460000	1.38131
16120000	1.5353
17360000	1.386
18880000	1.39136
20300000	1.50336
21860000	1.45788
23340000	1.57601
23840000	1.47005
24440000	1.67481
24940000	1.72393
25320000	1.76157
26260000	1.64957
28080000	1.50696
30620000	1.55557
32340000	1.70615
33520000	1.68295
34860000	1.76079
36020000	1.73146
37480000	1.73053
39331215	1.80554
17880000	1.51588
16180000	1.61661
14800000	1.377
13940000	1.24363
12740000	1.2394
11980000	1.35221
11660000	1.30225
11240000	1.29772
10540000	1.24252
9100000	1.20876
7100000	1.20287
5660000	1.19584
4800000	1.23451
3920000	1.10583
2440000	1.06599
1080000	0.831743
540000	0.799131
1520000	0.978277
2540000	1.20423
3240000	1.17416
4480000	1.20529
6760000	1.29249
8340000	1.28395
9140000	1.32791
10180000	1.42415
10880000	1.34225
11720000	1.32012
12480000	1.37372
13460000	1.33268
14380000	1.37022
15040000	1.51547
16280000	1.36468
17800000	1.37002
19220000	1.48148
20780000	1.43771
22260000	1.55982
22760000	1.44096
23360000	1.65464
23860000	1.70149
24240000	1.73944
25180000	1.62742
27000000	1.4926
29540000	1.54185
31260000	1.6859
32440000	1.65291
33780000	1.73653
34940000	1.70682
36400000	1.70483
38251215	1.7878
18420000	1.53325
16720000	1.62205
15340000	1.39148
14480000	1.24758
13280000	1.24161
12520000	1.36034
12200000	1.31827
11780000	1.31185
11080000	1.24727
9640000	1.21948
7640000	1.21582
6200000	1.22158
5340000	1.26772
4460000	1.13141
2980000	1.10772
1620000	0.962983
540000	0.799131
980000	0.861497
2000000	1.17194
2700000	1.14053
3940000	1.17713
6220000	1.28248
7800000	1.27321
8600000	1.31405
9640000	1.42507
10340000	1.34159
11180000	1.31164
11940000	1.37229
12920000	1.32269
13840000	1.36661
14500000	1.52152
15740000	1.36133
17260000	1.35455
18680000	1.47408
20240000	1.4345
21720000	1.55456
22220000	1.42538
22820000	1.6492
23320000	1.69458
23700000	1.73012
24640000	1.6226
26460000	1.47389
29000000	1.5283
30720000	1.68579
31900000	1.6343
33240000	1.72667
34400000	1.69626
35860000	1.69099
37711215	1.77908
19400000	1.46841
17700000	1.55511
16320000	1.34201
15460000	1.25633
14260000	1.25478
13500000	1.31648
13180000	1.27829
12760000	1.27392
12060000	1.25263
10620000	1.25805
8620000	1.25236
7180000	1.22093
6320000	1.25105
5440000	1.17758
3960000	1.20346
2600000	1.07026
1520000	0.978277
980000	0.861497
1020000	1.00841
1720000	1.01841
2960000	1.14226
5240000	1.22521
6820000	1.25896
7620000	1.30094
8660000	1.37141
9360000	1.31689
10200000	1.32962
10960000	1.34645
11940000	1.33233
12860000	1.32641
13520000	1.4523
14760000	1.32564
16280000	1.36521
17700000	1.41103
19260000	1.3854
20740000	1.49217
21240000	1.39319
21840000	1.56359
22340000	1.60991
22720000	1.64816
23660000	1.54673
25480000	1.47051
28020000	1.53037
29740000	1.61056
30920000	1.60027
32260000	1.65863
33420000	1.6378
34880000	1.65427
36731215	1.73078
20420000	1.39086
18720000	1.42949
17340000	1.30903
16480000	1.3608
15280000	1.33351
14520000	1.27127
14200000	1.27358
13780000	1.2887
13080000	1.34126
11640000	1.38907
9640000	1.38291
8200000	1.30032
7340000	1.28896
6460000	1.32627
4980000	1.3862
3620000	1.25916
2540000	1.20423
2000000	1.17194
1020000	1.00841
700000	0.847814
1940000	1.15727
4220000	1.2094
5800000	1.31105
6600000	1.36177
7640000	1.31349
8340000	1.34249
9180000	1.41723
9940000	1.36276
10920000	1.40974
11840000	1.29834
12500000	1.35973
13740000	1.35851
15260000	1.44847
16680000	1.35902
18240000	1.38828
19720000	1.40737
20220000	1.38623
20820000	1.45113
21320000	1.50225
21700000	1.52229
22640000	1.45376
24460000	1.53213
27000000	1.58812
28720000	1.52446
29900000	1.58662
31240000	1.57002
32400000	1.58064
33860000	1.62909
35711215	1.6787
21120000	1.46235
19420000	1.52766
18040000	1.34901
17180000	1.31306
15980000	1.29886
15220000	1.321
14900000	1.28278
14480000	1.2892
13780000	1.29966
12340000	1.33019
10340000	1.32583
8900000	1.27409
8040000	1.31618
7160000	1.26907
5680000	1.31294
4320000	1.22216
3240000	1.17416
2700000	1.14053
1720000	1.01841
700000	0.847814
1240000	1.00728
3520000	1.15387
5100000	1.23308
5900000	1.29404
6940000	1.33011
7640000	1.29869
8480000	1.34516
9240000	1.33403
10220000	1.34861
11140000	1.30015
11800000	1.41099
13040000	1.31905
14560000	1.3597
15980000	1.3604
17540000	1.35339
19020000	1.41931
19520000	1.35669
20120000	1.49409
20620000	1.53859
21000000	1.57786
21940000	1.48008
23760000	1.47061
26300000	1.5299
28020000	1.55947
29200000	1.56275
30540000	1.59884
31700000	1.57736
33160000	1.60509
35011215	1.67822
22360000	1.53078
20660000	1.59725
19280000	1.39801
18420000	1.30629
17220000	1.29126
16460000	1.37119
16140000	1.33175
15720000	1.32038
15020000	1.29208
13580000	1.29606
11580000	1.29825
10140000	1.29668
9280000	1.33979
8400000	1.25998
6920000	1.27789
5560000	1.2357
4480000	1.20529
3940000	1.17713
2960000	1.14226
1940000	1.15727
1240000	1.00728
2280000	1.103
3860000	1.17609
4660000	1.25084
5700000	1.35825
6400000	1.28683
7240000	1.28293
8000000	1.32997
8980000	1.31042
9900000	1.32467
10560000	1.47381
11800000	1.33744
13320000	1.3518
14740000	1.42772
16300000	1.38568
17780000	1.48513
18280000	1.39296
18880000	1.56325
19380000	1.61018
19760000	1.64428
20700000	1.53269
22520000	1.43619
25060000	1.49878
26780000	1.60322
27960000	1.56288
29300000	1.64037
30460000	1.60596
31920000	1.61624
33771215	1.69866
24640000	1.47079
22940000	1.53298
21560000	1.38051
20700000	1.36584
19500000	1.34202
18740000	1.34232
18420000	1.32159
18000000	1.32402
17300000	1.33698
15860000	1.35861
13860000	1.35734
12420000	1.32009
11560000	1.33716
10680000	1.32319
9200000	1.38661
7840000	1.31762
6760000	1.29249
6220000	1.28248
5240000	1.22521
4220000	1.2094
3520000	1.15387
2280000	1.103
1580000	1.00493
2380000	1.14331
3420000	1.23136
4120000	1.20967
4960000	1.29098
5720000	1.29369
6700000	1.32505
7620000	1.27943
8280000	1.38121
9520000	1.30529
11040000	1.37578
12460000	1.35395
14020000	1.33888
15500000	1.39377
16000000	1.34833
16600000	1.44498
17100000	1.48752
17480000	1.52396
18420000	1.41817
20240000	1.41912
22780000	1.48561
24500000	1.49997
25680000	1.51441
27020000	1.5407
28180000	1.52056
29640000	1.54472
31491215	1.61043
26220000	1.55706
24520000	1.6319
23140000	1.4409
22280000	1.37082
21080000	1.35312
20320000	1.40896
20000000	1.37538
19580000	1.36955
18880000	1.33408
17440000	1.33472
15440000	1.33391
14000000	1.32209
13140000	1.36289
12260000	1.29786
10780000	1.33451
9420000	1.3019
8340000	1.28395
7800000	1.27321
6820000	1.25896
5800000	1.31105
5100000	1.23308
3860000	1.17609
1580000	1.00493
800000	0.913385
1840000	1.16797
2540000	1.11701
3380000	1.17056
4140000	1.24554
5120000	1.25171
6040000	1.26867
6700000	1.42452
7940000	1.30735
9460000	1.3316
10880000	1.39138
12440000	1.34638
13920000	1.4457
14420000	1.34214
15020000	1.51119
15520000	1.55444
15900000	1.59571
16840000	1.47579
18660000	1.37275
21200000	1.41005
22920000	1.5322
24100000	1.48007
25440000	1.56754
26600000	1.52826
28060000	1.53226
29911215	1.61263
27020000	1.59137
25320000	1.67311
23940000	1.48598
23080000	1.41352
21880000	1.39387
21120000	1.45376
20800000	1.42515
20380000	1.41184
19680000	1.37242
18240000	1.36779
16240000	1.36785
14800000	1.3612
13940000	1.39809
13060000	1.3396
11580000	1.35872
10220000	1.33415
9140000	1.32791
8600000	1.31405
7620000	1.30094
6600000	1.36177
5900000	1.29404
4660000	1.25084
2380000	1.14331
800000	0.913385
1040000	1.10432
1740000	1.05452
2580000	1.14925
3340000	1.24236
4320000	1.24893
5240000	1.28423
5900000	1.44654
7140000	1.32933
8660000	1.35065
10080000	1.42689
11640000	1.37472
13120000	1.48474
13620000	1.3816
14220000	1.55438
14720000	1.59147
15100000	1.62872
16040000	1.51669
17860000	1.38703
20400000	1.41991
22120000	1.54749
23300000	1.50101
24640000	1.58536
25800000	1.55662
27260000	1.54407
29111215	1.62837
28060000	1.4771
26360000	1.50182
24980000	1.41298
24120000	1.49646
22920000	1.46714
22160000	1.37405
21840000	1.38317
21420000	1.39817
20720000	1.44521
19280000	1.47853
17280000	1.47736
15840000	1.38205
14980000	1.38164
14100000	1.44341
12620000	1.49845
11260000	1.43359
10180000	1.42415
9640000	1.42507
8660000	1.37141
7640000	1.31349
6940000	1.33011
5700000	1.35825
3420000	1.23136
1840000	1.16797
1040000	1.10432
700000	0.883434
1540000	1.20345
2300000	1.19337
3280000	1.32493
4200000	1.20483
4860000	1.2951
6100000	1.33839
7620000	1.43144
9040000	1.35294
10600000	1.38292
12080000	1.39271
12580000	1.38644
13180000	1.41623
13680000	1.46347
14060000	1.48654
15000000	1.40195
16820000	1.47078
19360000	1.50408
21080000	1.42875
22260000	1.49229
23600000	1.47864
24760000	1.49225
26220000	1.5385
28071215	1.59205
28760000	1.54394
27060000	1.60887
25680000	1.45597
24820000	1.4302
23620000	1.41358
22860000	1.42252
22540000	1.39683
22120000	1.39631
21420000	1.39131
19980000	1.39518
17980000	1.39136
16540000	1.35052
15680000	1.38245
14800000	1.3638
13320000	1.4029
11960000	1.3544
10880000	1.34225
10340000	1.34159
9360000	1.31689
8340000	1.34249
7640000	1.29869
6400000	1.28683
4120000	1.20967
2540000	1.11701
1740000	1.05452
700000	0.883434
840000	0.968472
1600000	1.08564
2580000	1.18321
3500000	1.16854
4160000	1.34155
5400000	1.27092
6920000	1.32361
8340000	1.35343
9900000	1.35015
11380000	1.43179
11880000	1.31663
12480000	1.48211
12980000	1.52899
13360000	1.55923
14300000	1.4377
16120000	1.37321
18660000	1.40898
20380000	1.46756
21560000	1.45463
22900000	1.50199
24060000	1.49074
25520000	1.49514
27371215	1.57952
29600000	1.66447
27900000	1.7476
26520000	1.5524
25660000	1.42391
24460000	1.41141
23700000	1.51588
23380000	1.47358
22960000	1.46965
22260000	1.39618
20820000	1.35754
18820000	1.36185
17380000	1.38816
16520000	1.4396
15640000	1.33622
14160000	1.33729
12800000	1.33393
11720000	1.32012
11180000	1.31164
10200000	1.32962
9180000	1.41723
8480000	1.34516
7240000	1.28293
4960000	1.29098
3380000	1.17056
2580000	1.14925
1540000	1.20345
840000	0.968472
760000	1.03022
1740000	1.06521
2660000	1.21519
3320000	1.42527
4560000	1.28763
6080000	1.26701
7500000	1.43588
9060000	1.39222
10540000	1.52727
11040000	1.36195
11640000	1.60909
12140000	1.64604
12520000	1.68108
13460000	1.5345
15280000	1.31102
17820000	1.33778
19540000	1.55114
20720000	1.44139
22060000	1.58746
23220000	1.53647
24680000	1.50114
26531215	1.60111
30360000	1.57675
28660000	1.63221
27280000	1.48611
26420000	1.4728
25220000	1.44056
24460000	1.43652
24140000	1.42591
23720000	1.42368
23020000	1.4138
21580000	1.42582
19580000	1.42169
18140000	1.3859
17280000	1.39917
16400000	1.3882
14920000	1.42521
13560000	1.38064
12480000	1.37372
11940000	1.37229
10960000	1.34645
9940000	1.36276
9240000	1.33403
8000000	1.32997
5720000	1.29369
4140000	1.24554
3340000	1.24236
2300000	1.19337
1600000	1.08564
760000	1.03022
980000	1.02117
1900000	1.06123
2560000	1.22716
3800000	1.23787
5320000	1.3214
6740000	1.35605
8300000	1.36758
9780000	1.44811
10280000	1.34544
10880000	1.4943
11380000	1.53831
11760000	1.56612
12700000	1.44994
14520000	1.38915
17060000	1.4125
18780000	1.45845
19960000	1.44618
21300000	1.5014
22460000	1.48692
23920000	1.48289
25771215	1.56635
31340000	1.65793
29640000	1.7235
28260000	1.5411
27400000	1.44054
26200000	1.42185
25440000	1.49986
25120000	1.46949
24700000	1.46363
24000000	1.40771
22560000	1.37205
20560000	1.37122
19120000	1.38951
18260000	1.43367
17380000	1.34871
15900000	1.34545
14540000	1.34246
13460000	1.33268
12920000	1.32269
11940000	1.33233
10920000	1.40974
10220000	1.34861
8980000	1.31042
6700000	1.32505
5120000	1.25171
4320000	1.24893
3280000	1.32493
2580000	1.18321
1740000	1.06521
980000	1.02117
920000	1.0151
1580000	1.29115
2820000	1.19645
4340000	1.2266
5760000	1.40141
7320000	1.3724
8800000	1.50384
9300000	1.34318
9900000	1.58037
10400000	1.61486
10780000	1.65346
11720000	1.50579
13540000	1.31786
16080000	1.32748
17800000	1.51744
18980000	1.41731
20320000	1.55323
21480000	1.51154
22940000	1.48637
24791215	1.57289
32260000	1.507
30560000	1.5398
29180000	1.42556
28320000	1.46541
27120000	1.43378
26360000	1.38063
26040000	1.38138
25620000	1.38663
24920000	1.41785
23480000	1.44503
21480000	1.43238
20040000	1.36455
19180000	1.36111
18300000	1.39448
16820000	1.44241
15460000	1.38131
14380000	1.37022
13840000	1.36661
12860000	1.32641
11840000	1.29834
11140000	1.30015
9900000	1.32467
7620000	1.27943
6040000	1.26867
5240000	1.28423
4200000	1.20483
3500000	1.16854
2660000	1.21519
1900000	1.06123
920000	1.0151
660000	0.931933
1900000	1.1141
3420000	1.27822
4840000	1.26316
6400000	1.31133
7880000	1.36163
8380000	1.27213
8980000	1.3992
9480000	1.4396
9860000	1.46863
10800000	1.36128
12620000	1.38439
15160000	1.40129
16880000	1.36938
18060000	1.40342
19400000	1.41628
20560000	1.41595
22020000	1.4433
23871215	1.50049
32920000	1.49414
31220000	1.4829
29840000	1.46294
28980000	1.59852
27780000	1.56334
27020000	1.4287
26700000	1.4435
26280000	1.46051
25580000	1.55515
24140000	1.6045
22140000	1.59965
20700000	1.48558
19840000	1.46712
18960000	1.54707
17480000	1.60808
16120000	1.5353
15040000	1.51547
14500000	1.52152
13520000	1.4523
12500000	1.35973
11800000	1.41099
10560000	1.47381
8280000	1.38121
6700000	1.42452
5900000	1.44654
4860000	1.2951
4160000	1.34155
3320000	1.42527
2560000	1.22716
1580000	1.29115
660000	0.931933
1240000	1.14207
2760000	1.38915
4180000	1.25692
5740000	1.36321
7220000	1.33299
7720000	1.3529
8320000	1.33332
8820000	1.36138
9200000	1.38221
10140000	1.33225
11960000	1.50725
14500000	1.53778
16220000	1.34881
17400000	1.46749
18740000	1.38162
19900000	1.41681
21360000	1.48793
23211215	1.51431
34160000	1.57816
32460000	1.61385
31080000	1.48967
30220000	1.48382
29020000	1.45445
28260000	1.4478
27940000	1.41899
27520000	1.4267
26820000	1.43858
25380000	1.44855
23380000	1.44467
21940000	1.395
21080000	1.42178
20200000	1.38472
18720000	1.41988
17360000	1.386
16280000	1.36468
15740000	1.36133
14760000	1.32564
13740000	1.35851
13040000	1.31905
11800000	1.33744
9520000	1.30529
7940000	1.30735
7140000	1.32933
6100000	1.33839
5400000	1.27092
4560000	1.28763
3800000	1.23787
2820000	1.19645
1900000	1.1141
1240000	1.14207
1520000	1.05311
2940000	1.18834
4500000	1.24631
5980000	1.35756
6480000	1.20057
7080000	1.42621
7580000	1.45769
7960000	1.49978
8900000	1.39341
10720000	1.33703
13260000	1.36181
14980000	1.39917
16160000	1.36786
17500000	1.41847
18660000	1.3963
20120000	1.39841
21971215	1.49203
35680000	1.69916
33980000	1.75603
32600000	1.59323
31740000	1.50539
30540000	1.48745
29780000	1.55438
29460000	1.5165
29040000	1.51358
28340000	1.47552
26900000	1.44427
24900000	1.44584
23460000	1.44371
22600000	1.4889
21720000	1.38725
20240000	1.37806
18880000	1.39136
17800000	1.37002
17260000	1.35455
16280000	1.36521
15260000	1.44847
14560000	1.3597
13320000	1.3518
11040000	1.37578
9460000	1.3316
8660000	1.35065
7620000	1.43144
6920000	1.32361
6080000	1.26701
5320000	1.3214
4340000	1.2266
3420000	1.27822
2760000	1.38915
1520000	1.05311
1420000	1.16571
2980000	1.24368
4460000	1.43784
4960000	0.932037
5560000	1.53351
6060000	1.57862
6440000	1.62366
7380000	1.48675
9200000	1.29374
11740000	1.30483
13460000	1.48487
14640000	1.37767
15980000	1.51129
17140000	1.45202
18600000	1.42277
20451215	1.51786
37100000	1.54251
35400000	1.55036
34020000	1.49475
33160000	1.57887
31960000	1.53912
31200000	1.45888
30880000	1.44459
30460000	1.46066
29760000	1.54093
28320000	1.58696
26320000	1.5584
24880000	1.47581
24020000	1.48194
23140000	1.51766
21660000	1.56519
20300000	1.50336
19220000	1.48148
18680000	1.47408
17700000	1.41103
16680000	1.35902
15980000	1.3604
14740000	1.42772
12460000	1.35395
10880000	1.39138
10080000	1.42689
9040000	1.35294
8340000	1.35343
7500000	1.43588
6740000	1.35605
5760000	1.40141
4840000	1.26316
4180000	1.25692
2940000	1.18834
1420000	1.16571
1560000	1.07982
3040000	1.20949
3540000	1.06854
4140000	1.27063
4640000	1.31564
5020000	1.35598
5960000	1.29373
7780000	1.43057
10320000	1.45347
12040000	1.35634
13220000	1.39319
14560000	1.35331
15720000	1.35127
17180000	1.40591
19031215	1.45688
38660000	1.60613
36960000	1.62186
35580000	1.52349
34720000	1.55609
33520000	1.52762
32760000	1.49874
32440000	1.47544
32020000	1.49049
31320000	1.51868
29880000	1.54445
27880000	1.52674
26440000	1.46732
25580000	1.48633
24700000	1.46827
23220000	1.51492
21860000	1.45788
20780000	1.43771
20240000	1.4345
19260000	1.3854
18240000	1.38828
17540000	1.35339
16300000	1.38568
14020000	1.33888
12440000	1.34638
11640000	1.37472
10600000	1.38292
9900000	1.35015
9060000	1.39222
8300000	1.36758
7320000	1.3724
6400000	1.31133
5740000	1.36321
4500000	1.24631
2980000	1.24368
1560000	1.07982
1480000	1.12208
1980000	1.05712
2580000	1.2729
3080000	1.33696
3460000	1.38996
4400000	1.32057
6220000	1.36095
8760000	1.39973
10480000	1.40454
11660000	1.37156
13000000	1.40153
14160000	1.35795
15620000	1.3755
17471215	1.44783
40140000	1.55188
38440000	1.52765
37060000	1.52099
36200000	1.63839
35000000	1.60641
34240000	1.49226
33920000	1.49761
33500000	1.52318
32800000	1.6157
31360000	1.66625
29360000	1.65014
27920000	1.54968
27060000	1.54996
26180000	1.60692
24700000	1.65035
23340000	1.57601
22260000	1.55982
21720000	1.55456
20740000	1.49217
19720000	1.40737
19020000	1.41931
17780000	1.48513
15500000	1.39377
13920000	1.4457
13120000	1.48474
12080000	1.39271
11380000	1.43179
10540000	1.52727
9780000	1.44811
8800000	1.50384
7880000	1.36163
7220000	1.33299
5980000	1.35756
4460000	1.43784
3040000	1.20949
1480000	1.12208
500000	1.10705
1100000	1.00852
1600000	1.10958
1980000	1.16592
2920000	1.18531
4740000	1.46646
7280000	1.51684
9000000	1.36873
10180000	1.43479
11520000	1.3696
12680000	1.36931
14140000	1.43363
15991215	1.47801
40640000	1.60136
38940000	1.62662
37560000	1.53738
36700000	1.53971
35500000	1.51135
34740000	1.50149
34420000	1.4785
34000000	1.47989
33300000	1.50644
31860000	1.54853
29860000	1.51575
28420000	1.48241
27560000	1.50316
26680000	1.47183
25200000	1.49368
23840000	1.47005
22760000	1.44096
22220000	1.42538
21240000	1.39319
20220000	1.38623
19520000	1.35669
18280000	1.39296
16000000	1.34833
14420000	1.34214
13620000	1.3816
12580000	1.38644
11880000	1.31663
11040000	1.36195
10280000	1.34544
9300000	1.34318
8380000	1.27213
7720000	1.3529
6480000	1.20057
4960000	0.932037
3540000	1.06854
1980000	1.05712
500000	1.10705
600000	1.19688
1100000	1.27474
1480000	1.33921
2420000	1.29512
4240000	1.35989
6780000	1.40087
8500000	1.41137
9680000	1.3922
11020000	1.4269
12180000	1.38267
13640000	1.40782
15491215	1.46491
41240000	1.56811
39540000	1.50783
38160000	1.55408
37300000	1.72679
36100000	1.68855
35340000	1.53533
35020000	1.55298
34600000	1.59522
33900000	1.70763
32460000	1.76428
30460000	1.75105
29020000	1.63354
28160000	1.61721
27280000	1.70042
25800000	1.75829
24440000	1.67481
23360000	1.65464
22820000	1.6492
21840000	1.56359
20820000	1.45113
20120000	1.49409
18880000	1.56325
16600000	1.44498
15020000	1.51119
14220000	1.55438
13180000	1.41623
12480000	1.48211
11640000	1.60909
10880000	1.4943
9900000	1.58037
8980000	1.3992
8320000	1.33332
7080000	1.42621
5560000	1.53351
4140000	1.27063
2580000	1.2729
1100000	1.00852
600000	1.19688
500000	0.773281
880000	0.900281
1820000	1.06042
3640000	1.50688
6180000	1.57332
7900000	1.33989
9080000	1.45374
10420000	1.32822
11580000	1.36089
13040000	1.4506
14891215	1.4647
41740000	1.59466
40040000	1.51617
38660000	1.58589
37800000	1.76538
36600000	1.72865
35840000	1.57778
35520000	1.58879
35100000	1.63296
34400000	1.74602
32960000	1.81382
30960000	1.79679
29520000	1.67755
28660000	1.66706
27780000	1.74777
26300000	1.80171
24940000	1.72393
23860000	1.70149
23320000	1.69458
22340000	1.60991
21320000	1.50225
20620000	1.53859
19380000	1.61018
17100000	1.48752
15520000	1.55444
14720000	1.59147
13680000	1.46347
12980000	1.52899
12140000	1.64604
11380000	1.53831
10400000	1.61486
9480000	1.4396
8820000	1.36138
7580000	1.45769
6060000	1.57862
4640000	1.31564
3080000	1.33696
1600000	1.10958
1100000	1.27474
500000	0.773281
380000	0.719709
1320000	1.01407
3140000	1.5237
5680000	1.60443
7400000	1.35929
8580000	1.4779
9920000	1.34876
11080000	1.39069
12540000	1.47881
14391215	1.48647
42120000	1.60019
40420000	1.51164
39040000	1.60425
38180000	1.79861
36980000	1.7591
36220000	1.59289
35900000	1.61475
35480000	1.65453
34780000	1.78134
33340000	1.84436
31340000	1.83114
29900000	1.70852
29040000	1.69141
28160000	1.78445
26680000	1.84193
25320000	1.76157
24240000	1.73944
23700000	1.73012
22720000	1.64816
21700000	1.52229
21000000	1.57786
19760000	1.64428
17480000	1.52396
15900000	1.59571
15100000	1.62872
14060000	1.48654
13360000	1.55923
12520000	1.68108
11760000	1.56612
10780000	1.65346
9860000	1.46863
9200000	1.38221
7960000	1.49978
6440000	1.62366
5020000	1.35598
3460000	1.38996
1980000	1.16592
1480000	1.33921
880000	0.900281
380000	0.719709
[truncated: 450 more rows]

## Sheet: ExtendedDataFig1f
1900000	1.21895
1957518	1.43423
3900000	1.52031
5700000	1.74722
6435448	1.67248
7120170	1.78899
7900000	2.21138
9900000	2.09183
10014663	2.69201
11900000	2.47273
12993274	2.44596
13900000	2.54195
14489401	2.20626
15900000	2.56963
17900000	2.47294
18128089	2.59519
19900000	2.51205
20649253	2.67057
21474972	2.68088
21900000	2.81676
24125000	2.76544
25900000	2.50552
27900000	2.89687
29700000	3.23293
30557295	2.7899
31900000	2.52013
33900000	2.75584
35900000	2.62283
37568074	2.92921
37900000	2.50379
39900000	2.4365
41439011	2.54945
41900000	3.50227
42390782	3.20631
43900000	2.63897
46100000	3.02802
47797462	2.27738
47900000	2.52886
49900000	2.97145
51900000	2.37715
52250969	2.44678
53866150	2.62527
53900000	2.49095
55900000	2.58431
57865427	2.49183
57900000	2.98504
58526324	2.84417
59875000	2.94444
61009782	2.73566
61900000	2.81253
62074000	2.10614
63900000	2.73635
63926372	2.60317
65900000	2.58601
66574745	3.14147
67900000	2.73388
69099807	2.44197
69712003	3.11534
69900000	2.61382
71900000	2.60446
73900000	2.29582
75084634	2.77026
75900000	2.63173
76327620	2.94773
77645948	2.45882
77700000	2.34453
79203952	2.67383
79900000	2.24848
81700000	2.14429
81727341	2.1466
83900000	2.46326
83977428	2.43446
84507812	2.46756
85397566	2.69447
85900000	2.28028
87900000	2.79066
88688961	2.77467
89900000	3.10839
91900000	3.22954
93759671	2.71075
93900000	2.30097
94983132	2.60947
95900000	2.67105
97900000	2.53266
99875000	2.61255
101656029	2.63267
101875000	2.74753
102877906	2.54099
103700000	3.07582
103748673	2.43374
104477506	2.86072
106500000	3.03816
107900000	2.51396
108752418	3.528
110100000	2.59155
112300000	2.71095
113900000	2.62796
115515446	2.87989
115900000	2.4656
115941119	2.38531
116309748	2.68591
117008578	2.91923
117900000	2.66101
120075000	3.07933
121900000	2.33466
122323227	2.6807
123900000	2.49048
125215818	2.64061
125875000	2.88919
127714184	2.64515
127900000	3.45391
128414847	2.74653
129900000	2.77119
130924754	2.8021
131900000	3.00676
132262737	2.67306
134100000	3.50726
135062806	3.12659
135900000	3.13232
136342272	2.91099
137500000	3.32445
140100000	3.59725
140626529	3.51728
141300000	2.96778
141439064	3.3734
143900000	3.33944
145900000	3.03211
146987531	3.07459
147900000	3.35552
148977625	3.25015
149900000	2.84483
151900000	3.45904
152860755	3.19865
153900000	3.14265
154300095	2.84685
155900000	3.36259
157041080	3.06155
157900000	2.78332
158382155	2.89912
159900000	3.08056
160201210	3.00868
161684144	3.54846
161900000	3.55536
163015422	2.67127
163900000	3.22964
164576737	2.94248
165319770	3.32402
165900000	2.85096
166998229	2.90816
167477361	2.95296
167900000	2.99591
168805015	3.32359
169900000	2.80285
170255195	2.61243
171900000	2.59619
172580276	3.16811
173900000	3.35853
174617314	2.87188
175900000	2.54828
176691180	2.54793
177780608	3.31093
177822522	2.66651
177900000	3.05431
179875000	3.38832
180900802	3.24668
181900000	3.19697
183593489	3.16682
183900000	3.1732
185900000	2.96126
187058214	2.94793
187900000	3.25488
189900000	3.14508
190257798	2.9495
191507325	3.22477
191900000	2.7333
192064216	3.11412
57518	0.588639
2000000	1.8656
3800000	1.88783
4535448	1.3045
5220170	1.614
6000000	1.70356
8000000	2.42014
8114663	2.24983
10000000	2.04407
11093274	1.97253
12000000	2.74555
12589401	2.20247
14000000	2.48027
16000000	2.68924
16228089	2.48198
18000000	2.48093
18749253	2.85822
19574972	2.45989
20000000	2.37412
22225000	2.51048
24000000	2.77811
26000000	2.67097
27800000	2.98899
28657295	2.71588
30000000	2.39492
32000000	2.55303
34000000	2.44701
35668074	2.87269
36000000	2.41165
38000000	2.58325
39539011	2.63626
40000000	2.78106
40490782	2.35085
42000000	2.37187
44200000	2.5082
45897462	2.65213
46000000	2.57008
48000000	2.71722
50000000	2.43957
50350969	2.83686
51966150	2.82072
52000000	3.33423
54000000	3.03143
55965427	2.59425
56000000	3.11485
56626324	2.50123
57975000	2.87748
59109782	2.26706
60000000	2.22634
60174000	2.36229
62000000	2.80518
62026372	2.52532
64000000	2.33247
64674745	2.90345
66000000	2.60898
67199807	2.3901
67812003	2.39471
68000000	2.70368
70000000	2.55258
72000000	2.6749
73184634	2.3398
74000000	2.29856
74427620	2.80086
75745948	2.26652
75800000	2.06073
77303952	2.32614
78000000	1.90972
79800000	2.17099
79827341	2.5975
82000000	2.749
82077428	2.354
82607812	2.48757
83497566	2.44211
84000000	2.78986
86000000	2.76185
86788961	2.60662
88000000	2.83232
90000000	2.93651
91859671	2.77371
92000000	3.11701
93083132	2.55569
94000000	2.78088
96000000	2.83448
97975000	2.9928
99756029	2.9485
99975000	2.99345
100977906	2.94976
101800000	2.97171
101848673	2.59466
102577506	2.50402
104600000	2.44178
106000000	2.67181
106852418	3.30169
108200000	2.79043
110400000	3.35775
112000000	2.6557
113615446	2.84861
114000000	2.68445
114041119	2.70311
114409748	2.90155
115108578	2.98175
116000000	3.00262
118175000	2.9108
120000000	2.9256
120423227	2.87102
122000000	2.60671
123315818	2.81238
123975000	2.99307
125814184	2.59644
126000000	3.49297
126514847	3.19032
128000000	3.15074
129024754	2.97325
130000000	3.10906
130362737	2.71773
132200000	3.85837
133162806	2.86877
134000000	2.74045
134442272	3.07144
135600000	2.94968
138200000	3.36387
138726529	3.29552
139400000	3.15641
139539064	3.42488
142000000	2.89987
144000000	3.42051
145087531	3.04792
146000000	3.02836
147077625	2.8534
148000000	2.914
150000000	3.97501
150960755	3.18111
152000000	3.68131
152400095	2.95149
154000000	3.77775
155141080	2.91179
156000000	2.90953
156482155	2.91226
158000000	3.17016
158301210	3.0704
159784144	3.57272
160000000	3.00676
161115422	3.10418
162000000	3.26972
162676737	2.81041
163419770	3.34192
164000000	2.84784
165098229	2.59002
165577361	3.02492
166000000	3.11693
166905015	3.24927
168000000	3.01371
168355195	2.60598
170000000	2.75316
170680276	3.04105
172000000	2.70391
172717314	2.93538
174000000	2.58358
174791180	3.00121
175880608	3.02328
175922522	2.84171
176000000	2.7563
177975000	3.18372
179000802	3.37061
180000000	2.96707
181693489	3.00844
182000000	2.98998
184000000	2.8485
185158214	2.82875
186000000	3.38478
188000000	3.13263
188357798	3.34414
189607325	3.15591
190000000	2.94664
190164216	3.12173
1942482	1.73921
3742482	1.4418
4477930	1.45538
5162652	1.93999
5942482	2.38199
7942482	1.95223
8057145	2.04841
9942482	2.18913
11035756	2.10151
11942482	2.50739
12531883	1.95385
13942482	2.40661
15942482	2.46666
16170571	2.47042
17942482	2.41735
18691735	2.75269
19517454	2.4384
19942482	2.34676
22167482	2.58375
23942482	2.79382
25942482	2.6119
27742482	2.60694
28599777	2.54536
29942482	2.35757
31942482	2.61193
33942482	2.72769
35610556	2.73789
35942482	2.49741
37942482	2.62084
39481493	2.50425
39942482	2.71956
40433264	2.59214
41942482	2.36775
44142482	3.39939
45839944	2.3726
45942482	2.58847
47942482	2.65999
49942482	2.5319
50293451	3.02214
51908632	3.17439
51942482	3.0381
53942482	2.64637
55907909	2.96508
55942482	2.8474
56568806	3.00088
57917482	3.57581
59052264	2.99766
59942482	2.77364
60116482	2.58534
61942482	2.85303
61968854	2.90858
63942482	2.72981
64617227	2.80858
65942482	2.65094
67142289	2.87669
67754485	2.57373
67942482	2.43814
69942482	2.73226
71942482	2.59417
73127116	2.71013
73942482	2.68503
74370102	2.67769
75688430	2.67453
75742482	2.57599
77246434	2.59741
77942482	2.63037
79742482	2.35494
79769823	2.5317
81942482	2.34979
82019910	2.99774
82550294	2.37899
83440048	2.41358
83942482	2.62091
85942482	2.66175
86731443	2.88064
87942482	2.65917
89942482	3.00154
91802153	2.75453
91942482	2.85206
93025614	2.63157
93942482	2.72944
95942482	2.97812
97917482	2.95092
99698511	2.80546
99917482	2.85661
100920388	2.97084
101742482	3.00787
101791155	2.6198
102519988	2.88585
104542482	2.94872
105942482	2.70292
106794900	2.94771
108142482	2.93964
110342482	2.69279
111942482	2.83108
113557928	2.71278
113942482	2.8259
113983601	2.43377
114352230	3.11464
115051060	3.31389
115942482	3.05358
118117482	2.68917
119942482	2.78411
120365709	2.99297
121942482	2.67409
123258300	2.63314
123917482	2.67113
125756666	2.80323
125942482	3.13918
126457329	2.95285
127942482	2.87613
128967236	3.0384
129942482	3.04313
130305219	3.07992
132142482	2.93031
133105288	3.15089
133942482	3.35867
134384754	2.83482
135542482	2.95397
138142482	3.15481
138669011	3.1391
139342482	3.31797
139481546	3.09681
141942482	3.19519
143942482	3.35341
145030013	3.15138
145942482	3.09974
147020107	2.9147
147942482	2.9068
149942482	2.7601
150903237	3.05986
151942482	3.03686
152342577	3.1022
153942482	3.2008
155083562	3.09296
155942482	2.95016
156424637	3.0124
157942482	3.25186
158243692	2.80096
159726626	3.12331
159942482	3.10379
161057904	3.26331
161942482	3.4812
162619219	2.87259
163362252	2.87805
163942482	3.34884
165040711	3.38491
165519843	3.01412
165942482	3.21063
166847497	2.9871
167942482	3.01761
168297677	2.92934
169942482	2.62026
170622758	2.86672
171942482	2.63431
172659796	2.95634
173942482	2.80845
174733662	2.96109
175823090	2.90983
175865004	2.78467
175942482	3.19833
177917482	3.19309
178943284	3.20057
179942482	2.86873
181635971	2.90406
181942482	2.97106
183942482	2.96102
185100696	3.07839
185942482	3.0341
187942482	2.62494
188300280	2.88124
189549807	3.03163
189942482	2.87871
190106698	3.09072
1800000	1.00453
2535448	1.56547
3220170	1.40341
4000000	1.69681
6000000	1.79632
6114663	1.72974
8000000	2.4797
9093274	1.82385
10000000	1.98831
10589401	2.14813
12000000	2.18604
14000000	2.38167
14228089	2.46397
16000000	2.41915
16749253	2.4321
17574972	2.17742
18000000	2.20426
20225000	3.195
22000000	2.98391
24000000	2.49934
25800000	2.99191
26657295	2.69695
28000000	2.37835
30000000	2.74965
32000000	2.85592
33668074	2.87841
34000000	2.58356
36000000	2.55821
37539011	2.35756
38000000	3.13756
38490782	3.73591
40000000	2.74431
42200000	2.40075
43897462	2.65855
44000000	2.55766
46000000	2.88457
48000000	2.91548
48350969	2.52149
49966150	2.64626
50000000	2.9246
52000000	2.80174
53965427	2.80666
54000000	2.77893
54626324	2.96411
55975000	2.60798
57109782	2.77117
58000000	3.19554
58174000	2.50711
60000000	2.63658
60026372	3.14588
62000000	2.8548
62674745	2.4973
64000000	2.86514
65199807	2.58531
65812003	2.6141
66000000	3.21079
68000000	2.77322
70000000	3.11455
71184634	2.5695
72000000	2.54739
72427620	2.63021
73745948	2.72782
73800000	2.73764
75303952	2.69282
76000000	2.31764
77800000	2.23506
77827341	2.36216
80000000	2.7642
80077428	2.54797
80607812	2.48493
81497566	2.32387
82000000	2.82519
84000000	2.55464
84788961	2.87426
86000000	2.44496
88000000	2.51658
89859671	2.66746
90000000	2.54764
91083132	2.76729
92000000	2.50775
94000000	2.57051
95975000	2.8433
97756029	2.73735
97975000	2.39501
98977906	3.05576
99800000	2.82457
99848673	2.76623
100577506	2.54084
102600000	3.06593
104000000	2.85589
104852418	2.75509
106200000	2.99384
108400000	2.60361
110000000	2.5342
111615446	3.03945
112000000	2.64531
112041119	2.98126
112409748	2.64465
113108578	2.85685
114000000	2.57318
116175000	2.96037
118000000	2.6195
118423227	2.57868
120000000	2.76391
121315818	3.24643
121975000	3.36135
123814184	3.17939
124000000	3.1503
124514847	3.04212
126000000	2.90231
127024754	3.1219
128000000	3.11431
128362737	2.63719
130200000	2.90115
131162806	2.63027
132000000	3.49018
132442272	3.05985
133600000	2.88419
136200000	2.96891
136726529	3.44574
137400000	2.9757
137539064	2.91651
140000000	2.83782
142000000	3.30023
143087531	3.11405
144000000	3.26292
145077625	3.62198
146000000	2.69468
148000000	2.82843
148960755	3.23591
150000000	2.73636
150400095	2.58005
152000000	3.32278
153141080	3.18903
154000000	3.26647
154482155	3.53412
156000000	2.86064
156301210	3.08166
157784144	3.34676
158000000	3.08148
159115422	2.97088
160000000	3.37831
160676737	3.13921
161419770	3.38616
162000000	3.12432
163098229	3.00034
163577361	2.77406
164000000	2.96048
164905015	2.85443
166000000	2.8977
166355195	2.89516
168000000	2.73753
168680276	2.96919
170000000	2.80305
170717314	2.8511
172000000	2.97895
172791180	2.87671
173880608	3.01318
173922522	3.11641
174000000	3.08946
175975000	2.98763
177000802	3.15015
178000000	3.08945
179693489	3.20948
180000000	3.3071
182000000	2.85955
183158214	2.9397
184000000	3.14204
186000000	3.35121
186357798	3.43502
187607325	3.32491
188000000	3.07419
188164216	3.34287
735448	0.75845
1420170	1.428
2200000	1.41077
4200000	1.89615
4314663	2.52991
6200000	2.1632
7293274	2.24374
8200000	2.60023
8789401	2.30923
10200000	2.26218
12200000	2.63064
12428089	2.36877
14200000	2.73112
14949253	2.56515
15774972	2.79832
16200000	2.58046
18425000	2.44806
20200000	2.94524
22200000	2.69693
24000000	2.36409
24857295	3.06181
26200000	2.78624
28200000	2.77294
30200000	3.0135
31868074	2.60914
32200000	2.87631
34200000	2.84776
35739011	2.41621
36200000	2.75034
36690782	2.63416
38200000	2.50565
40400000	2.47876
42097462	2.98789
42200000	2.90881
44200000	3.24774
46200000	2.75636
46550969	2.80063
48166150	2.4285
48200000	2.98144
50200000	2.37497
52165427	2.91486
52200000	3.35721
52826324	2.82183
54175000	2.99143
55309782	2.65164
56200000	2.61439
56374000	2.16762
58200000	2.39046
58226372	2.54339
60200000	2.91546
60874745	3.07138
62200000	2.7415
63399807	2.76418
64012003	2.61654
64200000	2.91005
66200000	2.91203
68200000	2.64901
69384634	2.48598
70200000	3.44457
70627620	2.78273
71945948	2.70741
72000000	2.86726
73503952	2.7133
74200000	2.3706
76000000	2.38649
76027341	2.56196
78200000	2.79324
78277428	2.58097
78807812	2.49788
79697566	2.51155
80200000	2.92333
82200000	2.52141
82988961	2.75322
84200000	2.42574
86200000	2.64929
88059671	2.68896
88200000	2.68172
89283132	2.96347
90200000	2.88039
92200000	2.99305
94175000	3.07387
95956029	2.74234
96175000	2.61799
97177906	2.56719
98000000	2.63409
98048673	2.65651
98777506	2.73285
100800000	2.69254
102200000	2.83256
103052418	2.75473
104400000	2.67109
106600000	2.61743
108200000	2.40812
109815446	2.6996
110200000	2.37756
110241119	2.60774
110609748	2.98846
111308578	3.32567
112200000	2.79868
114375000	3.00104
116200000	3.02664
116623227	3.06276
118200000	2.88088
119515818	2.89987
120175000	2.90592
122014184	3.03148
122200000	3.6887
122714847	3.11424
124200000	2.83566
125224754	2.74204
126200000	2.75984
126562737	2.67039
128400000	2.79357
129362806	3.20334
130200000	2.97727
130642272	2.7879
131800000	2.86713
134400000	3.04215
134926529	3.10309
135600000	3.13665
135739064	3.22062
138200000	3.29543
140200000	3.14702
141287531	3.07442
142200000	3.08106
143277625	3.31725
144200000	2.92662
146200000	2.59871
147160755	3.24572
148200000	3.08897
148600095	2.76635
150200000	3.32323
151341080	2.89118
152200000	3.19445
152682155	3.07115
154200000	2.99804
154501210	3.04855
155984144	3.17522
156200000	3.30891
157315422	3.01587
158200000	2.96013
158876737	2.63187
159619770	3.28915
160200000	3.07864
161298229	3.11705
161777361	2.67613
162200000	2.79407
163105015	3.19471
164200000	3.07203
164555195	3.23235
166200000	2.60042
166880276	2.93327
168200000	2.91121
168917314	2.90688
170200000	2.90758
170991180	2.76243
172080608	2.96623
172122522	2.5712
172200000	2.73897
174175000	2.52647
175200802	2.79998
176200000	2.75934
177893489	2.91434
178200000	3.22613
180200000	2.87314
181358214	2.91638
182200000	2.75683
184200000	3.0749
184557798	3.11857
185807325	3.04071
186200000	3.04514
186364216	3.07974
684722	1.14361
1464552	1.17298
3464552	2.23594
3579215	2.07654
5464552	1.76239
6557826	2.07442
7464552	2.58806
8053953	1.98019
9464552	2.24802
11464552	2.2587
11692641	3.15498
13464552	2.6411
14213805	3.04511
15039524	2.25166
15464552	2.45631
17689552	2.40453
19464552	2.97187
21464552	2.39098
23264552	2.77846
24121847	2.53963
25464552	2.37703
27464552	2.32616
29464552	2.25879
31132626	2.65239
31464552	2.88249
33464552	2.44271
35003563	2.3542
35464552	2.8434
35955334	2.90804
37464552	2.52744
39664552	2.45071
41362014	2.68272
41464552	2.52916
43464552	2.5282
45464552	2.53083
45815521	3.11175
47430702	2.67295
47464552	2.36652
49464552	2.95838
51429979	2.47596
51464552	2.89991
52090876	2.29684
53439552	2.4309
54574334	2.74124
55464552	3.26957
55638552	2.65657
57464552	2.61173
57490924	2.70326
59464552	2.50433
60139297	2.46461
61464552	2.57249
62664359	2.48816
63276555	2.44135
63464552	2.62349
65464552	3.26979
67464552	2.63645
68649186	2.35051
69464552	2.45612
69892172	2.50806
71210500	2.39307
71264552	2.55018
72768504	2.37747
73464552	2.42435
75264552	2.25608
75291893	2.23319
77464552	2.62543
77541980	2.56646
78072364	3.03513
78962118	2.9952
79464552	2.73096
81464552	3.25854
82253513	2.83675
83464552	2.89655
85464552	3.08899
87324223	2.83298
87464552	2.92242
88547684	3.1215
89464552	2.73453
91464552	2.36871
93439552	2.58595
95220581	2.46356
95439552	2.44372
96442458	2.73124
97264552	2.72591
97313225	2.53789
98042058	2.6974
100064552	2.85844
101464552	2.6562
102316970	2.94941
103664552	2.7871
105864552	2.80605
107464552	2.47859
109079998	2.23227
109464552	2.53204
109505671	2.93413
109874300	2.71851
110573130	2.97804
111464552	2.74625
113639552	3.12368
115464552	2.83214
115887779	2.63387
117464552	2.87141
118780370	3.28015
119439552	2.93733
121278736	2.73278
121464552	3.11887
121979399	2.71918
123464552	2.75546
124489306	2.7652
125464552	3.0642
125827289	3.00803
127664552	2.59474
128627358	3.35814
129464552	3.058
129906824	3.36319
131064552	2.78784
133664552	3.52069
134191081	2.99468
134864552	2.84869
135003616	3.46535
137464552	3.39793
139464552	3.5139
140552083	2.7642
141464552	3.09372
142542177	3.18485
143464552	2.61766
145464552	2.8665
146425307	3.19233
147464552	3.28146
147864647	2.77122
149464552	3.06102
150605632	2.93284
151464552	2.99906
151946707	2.7491
153464552	3.09806
153765762	2.69746
155248696	2.65755
155464552	2.93682
156579974	3.29022
157464552	3.48509
158141289	2.81654
158884322	3.15804
159464552	2.67956
160562781	3.44759
161041913	3.01087
161464552	2.50801
162369567	3.10307
163464552	2.98136
163819747	3.23662
165464552	2.59013
166144828	2.81469
167464552	3.15505
168181866	2.89442
169464552	2.37397
170255732	3.03915
171345160	3.06537
171387074	2.7181
171464552	2.99778
173439552	3.03618
174465354	3.12017
175464552	2.96694
177158041	2.65191
177464552	3.38052
179464552	3.10774
180622766	2.93479
181464552	2.68664
183464552	2.88188
183822350	2.81404
185071877	3.15099
185464552	3.12696
185628768	3.26613
779830	0.827702
2779830	1.83361
2894493	1.94158
4779830	1.41117
5873104	1.55693
6779830	1.84368
7369231	2.04901
8779830	1.98398
10779830	1.81475
11007919	2.4768
12779830	2.08087
13529083	2.5533
14354802	1.89191
14779830	2.10604
17004830	2.66476
18779830	2.27841
20779830	2.43224
22579830	3.05184
23437125	2.66723
24779830	2.97508
26779830	2.32802
28779830	2.50671
30447904	2.16824
30779830	2.5175
32779830	2.77424
34318841	2.4575
34779830	2.66589
35270612	2.41364
36779830	2.39813
38979830	2.59201
40677292	2.5251
40779830	2.35396
42779830	3.33238
44779830	2.55425
45130799	2.45621
46745980	2.45414
46779830	2.37791
48779830	2.95547
50745257	2.76901
50779830	3.46878
51406154	2.76615
52754830	2.43365
53889612	2.49751
54779830	2.52347
54953830	2.46554
56779830	2.83019
56806202	2.45
58779830	3.39765
59454575	3.05856
60779830	2.93331
61979637	2.49196
62591833	2.66413
62779830	2.80229
64779830	2.98387
66779830	2.80967
67964464	2.58642
68779830	2.69012
69207450	2.71351
70525778	2.5221
70579830	3.07537
72083782	2.39421
72779830	2.58867
74579830	2.26755
74607171	2.2532
76779830	2.83119
76857258	2.53365
77387642	2.78584
78277396	2.81554
78779830	3.21468
80779830	3.16329
81568791	3.28725
82779830	2.98503
84779830	2.76426
86639501	3.07421
86779830	2.61816
87862962	2.65075
88779830	3.07855
90779830	2.52844
92754830	2.86035
94535859	2.93939
94754830	2.98031
95757736	3.00195
96579830	3.39081
96628503	2.95074
97357336	2.99659
99379830	3.03962
100779830	3.06676
101632248	2.79996
102979830	2.93852
105179830	2.84905
106779830	2.71141
108395276	2.88835
108779830	2.85702
108820949	2.71501
109189578	2.7713
109888408	2.85711
110779830	3.04838
112954830	3.26069
114779830	2.81331
115203057	3.14595
116779830	3.21913
118095648	3.20446
118754830	2.92048
120594014	2.7584
120779830	2.80804
121294677	3.23591
122779830	3.17528
123804584	2.96713
124779830	3.07811
125142567	3.1415
126979830	3.3397
127942636	2.93113
128779830	3.55328
129222102	3.00152
130379830	2.66085
132979830	3.16684
133506359	3.41392
134179830	3.27891
134318894	3.58602
136779830	3.44181
138779830	3.29824
139867361	3.40926
140779830	3.17105
141857455	3.54291
142779830	3.20555
144779830	3.64303
145740585	3.22076
146779830	3.54838
147179925	3.01532
148779830	3.43955
149920910	3.26783
150779830	3.01908
151261985	3.19343
152779830	2.89676
153081040	3.53937
154563974	3.12676
154779830	3.07238
155895252	3.12184
156779830	3.21463
157456567	2.98161
158199600	3.17147
158779830	3.2807
159878059	3.01229
160357191	2.91935
160779830	2.81479
161684845	3.19991
162779830	3.13183
163135025	2.81114
164779830	3.24203
165460106	3.09819
166779830	2.62268
167497144	3.11262
168779830	2.60284
169571010	3.12848
170660438	2.88881
170702352	2.72272
170779830	3.24442
172754830	3.02022
173780632	2.93829
174779830	3.02626
176473319	2.98908
176779830	3.01153
178779830	3.0927
179938044	2.91862
180779830	3.23628
182779830	2.85058
183137628	2.95306
184387155	3.18275
184779830	3.03044
184944046	3.21165
2000000	1.51187
2114663	0.966826
4000000	1.37309
5093274	1.79129
6000000	1.84703
6589401	1.88364
8000000	2.08808
10000000	2.22824
10228089	2.02036
12000000	2.34982
12749253	2.48943
13574972	2.65917
14000000	2.8202
16225000	2.73342
18000000	2.78297
20000000	2.24854
21800000	2.39774
22657295	2.46138
24000000	2.79025
26000000	2.41269
28000000	2.41209
29668074	2.77838
30000000	2.91228
32000000	3.23621
33539011	2.5936
34000000	2.69282
34490782	2.07628
36000000	3.29838
38200000	2.70086
39897462	2.77864
40000000	2.88403
42000000	3.00002
44000000	2.4804
44350969	2.63334
45966150	2.78694
46000000	2.57595
48000000	2.71487
49965427	2.17301
50000000	2.42132
50626324	2.35014
51975000	2.16892
53109782	2.49281
54000000	2.41167
54174000	2.77892
56000000	2.09184
56026372	2.54816
58000000	2.83844
58674745	2.68259
60000000	3.38852
61199807	2.38624
61812003	2.45909
62000000	2.78426
64000000	2.69501
66000000	3.18604
67184634	2.53954
68000000	3.0045
68427620	2.87402
69745948	2.74481
69800000	2.40086
71303952	2.60432
72000000	2.21386
73800000	2.2596
73827341	2.18498
76000000	3.08823
76077428	2.9898
76607812	2.48481
77497566	2.85361
78000000	3.31367
80000000	3.07356
80788961	2.65201
82000000	3.5482
84000000	2.64377
85859671	2.76619
86000000	2.56973
87083132	2.7051
88000000	2.82713
90000000	2.68703
91975000	2.68657
93756029	2.91498
93975000	2.87095
94977906	2.8936
95800000	3.33699
95848673	2.81542
96577506	3.00145
98600000	2.77647
100000000	3.05878
100852418	2.68912
102200000	2.83398
104400000	3.20999
106000000	2.44285
107615446	2.59133
108000000	3.02946
108041119	2.68397
108409748	2.46521
109108578	2.90454
110000000	3.06281
112175000	3.43129
114000000	3.31971
114423227	2.83525
116000000	3.14398
117315818	2.99361
117975000	2.84965
119814184	2.84535
120000000	3.21656
120514847	2.62685
122000000	3.00317
123024754	2.99707
124000000	3.26448
124362737	2.91954
126200000	2.85501
127162806	2.97135
128000000	2.87695
128442272	3.3695
129600000	2.84479
132200000	3.20049
132726529	3.1075
133400000	3.11106
133539064	3.46181
136000000	3.16979
138000000	3.22184
139087531	2.8141
140000000	3.12329
141077625	2.98061
142000000	2.9916
144000000	3.72515
144960755	3.10537
146000000	3.00484
146400095	2.92732
148000000	2.99982
149141080	3.16929
150000000	3.12759
150482155	2.98321
152000000	3.04695
152301210	2.953
153784144	3.32723
154000000	2.96101
155115422	3.08289
156000000	3.1343
156676737	3.12885
157419770	3.34876
158000000	3.02745
159098229	2.98088
159577361	3.14234
160000000	2.48475
160905015	3.16463
162000000	3.25861
162355195	3.22354
164000000	3.13532
164680276	2.92979
166000000	2.71725
166717314	2.82145
168000000	2.93984
168791180	2.76791
169880608	3.04294
169922522	2.72728
170000000	2.89696
171975000	2.98519
173000802	3.21053
174000000	3.12734
175693489	2.93674
176000000	3.14845
178000000	3.36664
179158214	3.12253
180000000	2.87934
182000000	2.96305
182357798	3.08302
183607325	3.23011
184000000	2.96333
184164216	3.1688
114663	1.04851
2000000	1.02933
3093274	2.12366
4000000	1.55993
4589401	1.51174
6000000	2.25424
8000000	2.32092
8228089	2.51153
10000000	1.96251
10749253	2.96266
11574972	2.40542
12000000	2.52192
14225000	2.44702
16000000	2.52106
18000000	2.28448
19800000	2.33536
20657295	2.17502
22000000	2.65399
24000000	2.61997
26000000	2.93862
27668074	3.09224
28000000	2.97632
30000000	2.86212
31539011	2.78452
32000000	2.59314
32490782	3.37654
34000000	3.17078
36200000	3.13978
37897462	2.45877
38000000	3.02052
40000000	2.97984
42000000	2.93383
42350969	2.56932
43966150	2.64631
44000000	3.13201
46000000	2.69052
47965427	2.38892
48000000	2.41042
48626324	2.9016
49975000	2.44815
51109782	2.94966
52000000	2.59469
52174000	2.6092
54000000	2.52511
54026372	2.83222
56000000	2.5409
56674745	2.51991
58000000	2.63406
59199807	2.45232
59812003	2.57196
60000000	2.61565
62000000	2.17729
64000000	2.62392
65184634	2.64577
66000000	2.66979
66427620	2.76768
67745948	2.19465
67800000	2.43268
69303952	2.84328
70000000	2.78642
71800000	2.94763
71827341	2.40269
74000000	2.8269
74077428	2.73831
74607812	2.74348
75497566	2.35756
76000000	2.56435
78000000	2.84132
78788961	3.11872
80000000	2.96572
82000000	2.52419
83859671	2.9073
84000000	2.28896
85083132	2.68131
86000000	3.33753
88000000	2.80411
89975000	3.05536
91756029	3.11916
91975000	2.88128
92977906	3.06173
93800000	2.70096
93848673	2.99161
94577506	2.88868
96600000	2.58434
98000000	2.59238
98852418	2.73013
100200000	2.79685
102400000	3.08788
104000000	3.17763
105615446	2.36088
106000000	2.80878
106041119	2.36521
106409748	2.53754
107108578	2.93211
108000000	2.8095
110175000	2.725
112000000	2.90663
112423227	2.84079
114000000	2.99501
115315818	2.75793
115975000	2.94005
117814184	3.04377
118000000	2.91127
118514847	2.61433
120000000	2.88716
121024754	2.83901
122000000	2.6143
122362737	3.10663
124200000	3.18903
125162806	2.90642
126000000	3.07152
126442272	2.86785
127600000	3.07368
130200000	3.23816
130726529	2.83359
131400000	3.10862
131539064	3.25243
134000000	3.31695
136000000	3.01566
137087531	2.7439
138000000	3.31187
139077625	2.97345
140000000	2.88813
142000000	2.9682
142960755	3.19445
144000000	3.18524
144400095	3.00904
146000000	3.53614
147141080	2.90435
148000000	3.02735
148482155	2.65417
150000000	2.99312
150301210	2.92291
151784144	3.55169
152000000	3.23705
153115422	3.21788
154000000	3.72962
154676737	3.14611
155419770	3.15162
156000000	3.58811
157098229	3.19917
157577361	2.96966
158000000	2.90549
158905015	2.85233
160000000	3.01483
160355195	3.08974
162000000	2.66339
162680276	2.57117
164000000	3.04679
164717314	3.04519
166000000	2.96146
166791180	2.84127
167880608	3.13544
167922522	3.53053
168000000	2.91946
169975000	2.88277
171000802	3.41723
172000000	3.16002
173693489	2.70684
174000000	2.89138
176000000	2.74842
177158214	3.03442
178000000	2.89603
180000000	2.57189
180357798	2.90741
181607325	2.59708
182000000	2.8231
182164216	2.58974
1885337	1.18097
2978611	1.61498
3885337	2.43899
4474738	1.42985
5885337	1.99719
7885337	1.96868
8113426	1.92172
9885337	2.06804
10634590	3.23086
11460309	3.18836
11885337	2.93686
14110337	2.54184
15885337	2.72918
17885337	2.73358
19685337	2.66223
20542632	2.55658
21885337	2.37174
23885337	3.09918
25885337	2.85957
27553411	3.14542
27885337	2.89699
29885337	2.71172
31424348	2.3927
31885337	2.65015
32376119	2.22923
33885337	2.74788
36085337	3.42305
37782799	2.78344
37885337	3.00673
39885337	3.44985
41885337	2.95202
42236306	2.87598
43851487	2.6591
43885337	2.67659
45885337	2.67699
47850764	2.7835
47885337	2.86833
48511661	2.86187
49860337	2.44447
50995119	3.01053
51885337	3.35421
52059337	2.37375
53885337	2.42659
53911709	2.90567
55885337	2.76821
56560082	2.74947
57885337	3.18208
59085144	2.69531
59697340	2.83616
59885337	3.22248
61885337	2.25707
63885337	2.71489
65069971	2.40709
65885337	2.48424
66312957	2.40497
67631285	2.793
67685337	2.45079
69189289	2.71197
69885337	2.3077
71685337	2.45962
71712678	2.04581
73885337	2.88682
73962765	3.29881
74493149	2.63128
75382903	2.78859
75885337	2.68275
77885337	2.95031
78674298	2.66229
79885337	2.65399
81885337	3.0614
83745008	2.75381
83885337	3.12719
84968469	2.59997
85885337	2.61664
87885337	2.7524
89860337	2.80338
91641366	2.69291
91860337	2.64748
92863243	3.02095
93685337	3.19051
93734010	3.31854
94462843	2.93788
96485337	3.38869
97885337	2.98015
98737755	2.56588
100085337	2.69299
102285337	3.01267
103885337	2.88326
105500783	2.39296
105885337	2.90886
105926456	2.3221
106295085	2.5209
106993915	2.79321
107885337	2.78433
110060337	2.8491
111885337	3.31922
112308564	3.18661
113885337	2.96028
115201155	2.98163
115860337	2.87813
117699521	3.23247
117885337	3.15198
118400184	3.03127
119885337	3.08562
120910091	3.06715
121885337	2.83797
122248074	3.17822
124085337	3.59082
125048143	2.88476
125885337	3.36108
126327609	3.26451
127485337	3.04403
130085337	3.43449
130611866	3.41857
131285337	3.14101
131424401	3.09671
133885337	3.31197
135885337	3.07181
136972868	3.738
137885337	3.42304
138962962	2.93979
139885337	3.15161
141885337	3.05121
142846092	3.20433
143885337	3.06382
144285432	2.9868
145885337	2.93544
147026417	3.20389
147885337	2.95135
148367492	2.93203
149885337	3.09718
150186547	3.14209
151669481	3.06988
151885337	2.69123
153000759	3.09611
153885337	3.02039
154562074	2.98532
155305107	3.23346
155885337	3.21344
156983566	3.28934
157462698	3.29745
157885337	3.0572
158790352	3.01435
159885337	3.27224
160240532	3.43859
161885337	2.84355
162565613	2.80323
163885337	3.41463
164602651	3.15545
165885337	2.58649
166676517	2.98947
167765945	2.93898
167807859	2.87171
167885337	3.19567
169860337	2.86518
170886139	3.0393
171885337	3.21267
173578826	2.94691
173885337	2.73512
175885337	2.42998
177043551	2.88011
177885337	3.03877
179885337	3.11103
180243135	2.92194
181492662	2.80171
181885337	2.62822
182049553	3.0955
1093274	0.986899
2000000	1.85771
2589401	1.49304
4000000	1.7104
6000000	1.70963
6228089	2.10852
8000000	1.98042
8749253	2.4268
9574972	2.33985
10000000	2.20933
12225000	2.59942
14000000	2.88105
16000000	2.32203
17800000	2.4022
18657295	2.10453
20000000	2.09582
22000000	2.76446
24000000	2.62372
25668074	2.58729
26000000	2.48213
28000000	2.6544
29539011	2.88775
30000000	2.43814
30490782	2.84422
32000000	2.34524
34200000	2.86312
35897462	2.4677
36000000	3.02054
38000000	2.73145
40000000	2.4204
40350969	2.17572
41966150	2.5164
42000000	2.65759
44000000	2.65592
45965427	2.27467
46000000	2.83441
46626324	2.50924
47975000	2.83429
49109782	2.36014
50000000	3.29669
50174000	3.00908
52000000	2.50751
52026372	3.20872
54000000	2.40296
54674745	2.52372
56000000	2.56535
57199807	2.58511
57812003	2.59338
58000000	2.48531
60000000	2.7233
62000000	2.78965
63184634	2.36947
64000000	2.75119
64427620	2.45502
65745948	2.65355
65800000	2.86864
67303952	2.56651
68000000	2.47752
69800000	2.4575
69827341	2.27584
72000000	2.60552
72077428	2.73346
72607812	2.44487
73497566	2.45177
74000000	2.49493
76000000	3.05358
76788961	2.76001
78000000	3.10965
80000000	2.71428
81859671	2.54574
82000000	2.45096
83083132	2.56148
84000000	3.0904
86000000	2.43416
87975000	2.80066
89756029	3.22141
89975000	2.91991
90977906	2.79605
91800000	2.65197
91848673	2.80301
92577506	2.68018
94600000	2.58454
96000000	2.64846
96852418	2.55754
98200000	2.89641
100400000	3.03167
102000000	2.76912
103615446	2.31944
104000000	3.24001
104041119	2.24137
104409748	2.47938
105108578	2.39172
106000000	2.78842
108175000	2.97441
110000000	2.91449
110423227	2.69544
112000000	2.62856
113315818	3.21004
113975000	3.30016
115814184	2.34302
116000000	2.86712
116514847	2.67099
118000000	2.78085
119024754	2.86259
120000000	3.30683
120362737	3.28
122200000	3.7074
123162806	3.16763
124000000	3.42147
124442272	3.05227
125600000	2.95408
128200000	3.22873
128726529	3.21558
129400000	3.29816
129539064	2.90088
132000000	3.27887
134000000	3.57642
135087531	3.22491
136000000	3.01121
137077625	2.39605
138000000	2.5491
140000000	3.28311
140960755	3.01505
142000000	3.48328
142400095	3.17656
144000000	3.09086
145141080	2.75304
146000000	3.15985
146482155	2.918
148000000	3.21069
148301210	2.76934
149784144	3.06114
150000000	2.94873
151115422	2.87456
152000000	2.92681
152676737	2.96793
153419770	3.12329
154000000	3.25032
155098229	3.43101
155577361	3.00999
156000000	2.82106
156905015	3.10196
158000000	2.80822
158355195	3.16201
160000000	3.09884
160680276	2.77059
162000000	2.80301
162717314	3.14229
164000000	2.7935
164791180	2.61855
165880608	2.8305
165922522	2.78929
166000000	3.09817
167975000	3.01029
169000802	2.911
170000000	2.99522
171693489	2.75076
172000000	2.89932
174000000	3.25214
175158214	2.89879
176000000	2.73654
178000000	2.87712
178357798	2.88021
179607325	2.94486
180000000	2.90494
180164216	2.93766
906726	1.55868
1496127	1.82421
2906726	2.43373
4906726	1.50046
5134815	1.51336
6906726	2.10288
7655979	2.75822
8481698	2.60709
8906726	2.3305
11131726	2.49733
12906726	2.66347
14906726	2.6789
16706726	2.75307
17564021	2.58246
18906726	2.66278
20906726	3.41309
22906726	2.83527
24574800	2.4843
24906726	2.68338
26906726	2.43135
28445737	2.65839
28906726	2.61451
29397508	2.89674
30906726	2.58331
33106726	2.6601
34804188	2.29471
34906726	3.07876
36906726	4.65149
38906726	2.33586
39257695	2.56125
40872876	2.98944
40906726	3.30389
42906726	2.63355
44872153	2.66096
44906726	2.85994
45533050	2.83697
46881726	2.74695
48016508	3.01776
48906726	2.59741
49080726	2.76442
50906726	2.77662
50933098	2.5366
52906726	2.57263
53581471	2.97465
54906726	2.90823
56106533	2.91106
56718729	2.67409
56906726	2.9542
58906726	3.04387
60906726	3.23057
62091360	3.01306
62906726	2.56082
63334346	2.50198
64652674	2.44912
64706726	2.32292
66210678	2.48583
66906726	2.26032
68706726	2.14333
68734067	2.3772
70906726	2.52469
70984154	2.84195
71514538	2.32204
72404292	2.64143
72906726	2.60101
74906726	2.8817
75695687	2.80426
76906726	2.60193
78906726	2.91878
80766397	2.63463
80906726	2.6471
81989858	2.5221
82906726	2.65419
84906726	2.85925
86881726	2.86679
88662755	2.70143
88881726	2.91843
89884632	2.67559
90706726	3.23087
90755399	2.91996
91484232	2.61474
93506726	2.66035
94906726	2.66115
95759144	2.60713
97106726	2.68125
99306726	2.70107
100906726	2.77508
102522172	2.78378
102906726	3.96427
102947845	2.89548
103316474	2.47483
104015304	2.25311
104906726	3.49815
107081726	3.46068
108906726	2.82857
109329953	2.75231
110906726	2.78572
112222544	3.12915
112881726	2.6309
114720910	2.54272
114906726	3.09221
115421573	2.64844
116906726	3.21913
117931480	2.51908
118906726	2.93631
119269463	2.60039
121106726	2.83206
122069532	2.8802
122906726	3.12379
123348998	3.20823
124506726	2.8294
127106726	3.21113
127633255	3.9543
128306726	2.9944
128445790	3.22664
130906726	2.99414
132906726	2.70259
133994257	3.08713
134906726	3.40902
135984351	3.0496
[truncated: 157,684 more rows]

## Sheet: ExtendedDataFig1i
0.383189	0.36039	0.316358	0.343195	0.297052
0.510399	0.551948	0.53858	0.524937	0.507499
0.356499	0.373377	0.313272	0.330516	0.30752
0.541075	0.577922	0.529321	0.562975	0.568482
0.604679	0.529221	0.554012	0.543533	0.476877
0.392721	0.405844	0.29784	0.349112	0.401
0.47435	0.357143	0.474537	0.459848	0.362931
0.534489	0.529221	0.533951	0.529163	0.562546
0.338648	0.441558	0.440586	0.42519	0.400635
0.444367	0.538961	0.415123	0.433643	0.403916
0.385962	0.363636	0.33642	0.341505	0.303718
0.42357	0.477273	0.418981	0.431107	0.323508
0.535702	0.535714	0.557099	0.553677	0.503073
0.581456	0.571429	0.49537	0.494505	0.553588
0.494107	0.581169	0.582562	0.537616	0.482033
0.47539	0.659091	0.658179	0.6306	0.641652
0.512652	0.548701	0.552469	0.543533	0.490834
0.57851	0.548701	0.530093	0.554522	0.484429
0.511438	0.659091	0.658951	0.650042	0.60853
0.542288	0.587662	0.559414	0.572274	0.442923
0.409879	0.454545	0.453704	0.416737	0.413551
0.642461	0.626623	0.591821	0.638208	0.544943
0.459965	0.548701	0.505401	0.488588	0.505937
0.536742	0.561688	0.572531	0.556213	0.47719
0.634489	0.587662	0.595679	0.575655	0.566764
0.504926	0.426471	0.504082	0.46942	0.484859
0.496013	0.485294	0.472789	0.459095	0.356273
0.546208	0.564706	0.563265	0.535346	0.533945
0.492885	0.544118	0.527891	0.528197	0.520791
0.439875	0.447059	0.454422	0.4305	0.453827
0.545582	0.529412	0.527211	0.507546	0.499823
0.462705	0.458824	0.461224	0.459095	0.522733
0.316654	0.3	0.306122	0.328832	0.246049
0.372478	0.411765	0.404762	0.44718	0.43798
0.48147	0.429412	0.440136	0.451152	0.412157
0.645973	0.667647	0.652381	0.640191	0.578617
0.547928	0.532353	0.605442	0.579825	0.590624
0.571853	0.570588	0.541497	0.546465	0.548998
0.476935	0.629412	0.646259	0.617156	0.640814
0.585301	0.564706	0.62449	0.599682	0.580207
0.525567	0.485294	0.548299	0.52502	0.398958
0.450195	0.455882	0.489116	0.451152	0.393485
0.54871	0.564706	0.573469	0.535346	0.514037
0.463956	0.488235	0.527211	0.540111	0.506754
0.52588	0.482353	0.527211	0.531374	0.423546
0.432369	0.385294	0.397279	0.381255	0.367087
0.478499	0.511765	0.542177	0.51946	0.481549
0.491634	0.502941	0.564626	0.526608	0.387172
0.537608	0.564706	0.602041	0.575854	0.584753
0.448475	0.479412	0.47415	0.439237	0.384833
0.562991	0.47619	0.548622	0.559737	0.596192
0.536432	0.488889	0.513776	0.523048	0.534469
0.409401	0.393651	0.34765	0.385701	0.34499
0.598987	0.530159	0.475689	0.492944	0.446293
0.5574	0.615873	0.525932	0.537159	0.445341
0.257732	0.234921	0.212318	0.231421	0.267635
0.45256	0.428571	0.397893	0.389464	0.363577
0.5083	0.634921	0.599676	0.617121	0.612826
0.454307	0.460317	0.47731	0.473189	0.42981
0.243229	0.171429	0.181524	0.172154	0.205962
0.549886	0.565079	0.547812	0.555974	0.525301
0.473004	0.384127	0.354133	0.352775	0.341232
0.339333	0.428571	0.50081	0.43556	0.407465
0.528744	0.453968	0.495948	0.455315	0.522345
0.553731	0.555556	0.622366	0.582314	0.456964
0.494845	0.622222	0.58671	0.577611	0.617335
0.531889	0.615873	0.60778	0.593603	0.590281
0.510921	0.539683	0.560778	0.555033	0.51493
0.57365	0.504762	0.52269	0.476011	0.482164
0.436834	0.361905	0.378444	0.380997	0.290882
0.508999	0.504762	0.562399	0.542803	0.536874
0.634457	0.584127	0.648298	0.620884	0.636323
0.506727	0.492063	0.520259	0.475071	0.493487
0.601083	0.55873	0.568071	0.550329	0.538126
0.315569	0.349206	0.363857	0.369708	0.299148
0.57543	0.598958	0.554311	0.541144	0.508877
0.591343	0.541667	0.520717	0.525802	0.504659
0.309357	0.328125	0.390817	0.35007	0.354586
0.460853	0.427083	0.400896	0.407252	0.3231
0.420751	0.4375	0.445689	0.39749	0.401177
0.605347	0.619792	0.651736	0.651325	0.580775
0.683323	0.666667	0.662934	0.65272	0.585483
0.436983	0.369792	0.412094	0.408647	0.410986
0.647358	0.677083	0.657335	0.631799	0.668171
0.494908	0.520833	0.458007	0.495119	0.525748
0.45035	0.364583	0.396417	0.372385	0.37538
0.552833	0.567708	0.591265	0.58159	0.582344
0.601846	0.651042	0.589026	0.637378	0.612653
0.467537	0.484375	0.368421	0.414226	0.485434
0.520051	0.458333	0.552072	0.518828	0.477881
0.599618	0.609375	0.640538	0.617852	0.676312
0.499363	0.505208	0.549832	0.531381	0.532614
0.578612	0.557292	0.587906	0.529986	0.511721
0.652451	0.640625	0.674132	0.682008	0.686023
0.40261	0.369792	0.452408	0.410042	0.370672
0.529434	0.594118	0.516206	0.525903	0.551518
0.571758	0.564706	0.515006	0.527473	0.483922
0.374375	0.382353	0.368547	0.362637	0.383773
0.535975	0.611765	0.561825	0.602826	0.577601
0.607541	0.5	0.509004	0.514914	0.520358
0.56945	0.6	0.483794	0.541601	0.513489
0.507503	0.458824	0.388956	0.450549	0.40219
0.52097	0.629412	0.569028	0.577708	0.541862
0.575991	0.476471	0.430972	0.470958	0.443405
0.659869	0.635294	0.611044	0.599686	0.662718
0.646018	0.658824	0.710684	0.706436	0.710702
0.605618	0.582353	0.589436	0.569859	0.570632
0.485956	0.4	0.454982	0.4427	0.454455
0.524048	0.641176	0.696279	0.649922	0.667795
0.569065	0.535294	0.617047	0.55259	0.597611
0.387841	0.364706	0.463385	0.431711	0.450772
0.530973	0.517647	0.609844	0.535322	0.517173
0.638322	0.658824	0.67467	0.66562	0.616924
0.488649	0.564706	0.57383	0.562009	0.469587
0.369337	0.333333	0.331854	0.281865	0.334044
0.446083	0.575342	0.496894	0.552332	0.533459
0.468112	0.47032	0.45874	0.494301	0.474829
0.535086	0.429224	0.354925	0.426943	0.468369
0.502221	0.406393	0.474712	0.470466	0.43296
0.658732	0.648402	0.645963	0.620725	0.642796
0.30787	0.310502	0.287489	0.289119	0.295466
0.569018	0.474886	0.477374	0.563731	0.495734
0.53402	0.484018	0.54126	0.534715	0.499939
0.491029	0.47032	0.50488	0.441451	0.532789
0.622135	0.634703	0.629104	0.62487	0.63658
0.63688	0.666667	0.662822	0.658031	0.713859
0.622846	0.657534	0.614907	0.623834	0.523586
0.635992	0.56621	0.64685	0.625907	0.646514
0.506662	0.534247	0.477374	0.45285	0.418576
0.653757	0.730594	0.674357	0.697409	0.664859
0.656422	0.60274	0.674357	0.691192	0.674061
0.733878	0.771689	0.770186	0.750259	0.782728
0.650915	0.694064	0.651287	0.634197	0.683996
0.649138	0.589041	0.595386	0.675648	0.602633
0.421389	0.392694	0.508429	0.446632	0.492747
0.613075	0.634703	0.621118	0.596891	0.555156
0.63919	0.625571	0.661934	0.676684	0.640846
0.487831	0.552511	0.559894	0.568912	0.589103
0.552496	0.579909	0.57764	0.58342	0.549793
0.613786	0.726027	0.708075	0.687047	0.724281
0.709185	0.73516	0.74268	0.746114	0.752621
0.589803	0.60274	0.583851	0.550259	0.545344
0.744893	0.744292	0.768412	0.768912	0.754998
0.629064	0.703196	0.591837	0.617617	0.618296
0.680583	0.771689	0.745342	0.734715	0.730924
0.55676	0.502283	0.483585	0.448705	0.462092
0.566886	0.543379	0.572316	0.531606	0.534434
0.648783	0.730594	0.700976	0.695337	0.702645
0.662285	0.652968	0.678793	0.71399	0.700634
0.748623	0.712329	0.757764	0.751295	0.760117
0.629241	0.493151	0.615794	0.610363	0.631277
0.803873	0.803653	0.73913	0.788601	0.75067
0.642032	0.694064	0.631766	0.649741	0.650475
0.566886	0.561644	0.576752	0.528497	0.570697
0.718955	0.625571	0.705413	0.687047	0.625975
0.755374	0.748858	0.710736	0.729534	0.718003
0.761769	0.739726	0.761313	0.748187	0.774683
0.721443	0.707763	0.722272	0.718135	0.721843
0.680405	0.625571	0.635315	0.691192	0.703437
0.683958	0.680365	0.676131	0.664249	0.668028
0.650027	0.534247	0.5874	0.580311	0.555034
0.655001	0.575342	0.5315	0.53057	0.478669
0.705276	0.652968	0.63354	0.646632	0.638652
0.666193	0.689498	0.622893	0.581347	0.618662
0.402856	0.407285	0.403781	0.389859	0.327732
0.42484	0.572848	0.546253	0.536991	0.516679
0.490981	0.496689	0.471978	0.448878	0.483825
0.635287	0.602649	0.641458	0.620116	0.612516
0.501879	0.47351	0.464551	0.473815	0.470855
0.343856	0.350993	0.346388	0.328346	0.227757
0.367155	0.304636	0.274139	0.290939	0.238456
0.550169	0.559603	0.602296	0.594347	0.488317
0.588876	0.5	0.59892	0.608479	0.582993
0.594513	0.536424	0.613099	0.599335	0.59031
0.653702	0.622517	0.644159	0.637573	0.638809
0.387636	0.433775	0.398379	0.403159	0.293111
0.540962	0.52649	0.513842	0.527847	0.581933
0.497182	0.536424	0.559082	0.535328	0.415443
0.617061	0.619205	0.617151	0.614298	0.516528
0.637918	0.599338	0.58609	0.593516	0.62811
0.503946	0.529801	0.519244	0.540316	0.471713
0.404923	0.427152	0.426063	0.389859	0.386879
0.55543	0.60596	0.600945	0.559435	0.556094
0.523675	0.668874	0.625253	0.600998	0.656977
0.579106	0.576159	0.60027	0.600166	0.565531
0.450958	0.443709	0.482107	0.43724	0.463084
0.26569	0.410596	0.386901	0.383209	0.349584
0.304209	0.407285	0.420662	0.409809	0.379712
0.623275	0.565445	0.616575	0.550251	0.597133
0.406565	0.465969	0.401105	0.364322	0.432871
0.564342	0.534031	0.495028	0.483668	0.379551
0.716524	0.743455	0.714917	0.741206	0.754133
0.665423	0.659686	0.636464	0.63191	0.637076
0.614696	0.596859	0.575691	0.615578	0.477401
0.641925	0.534031	0.517127	0.557789	0.533301
0.608728	0.539267	0.616575	0.643216	0.642618
0.560612	0.659686	0.678453	0.673367	0.71247
0.665423	0.649215	0.638674	0.639447	0.594935
0.341664	0.397906	0.390055	0.33794	0.355948
0.325998	0.272251	0.287293	0.281407	0.277114
0.568072	0.649215	0.61105	0.625628	0.569326
0.69862	0.696335	0.710497	0.708543	0.630483
0.769116	0.743455	0.745856	0.746231	0.71333
0.566207	0.60733	0.607735	0.596734	0.567511
0.439388	0.570681	0.603315	0.61809	0.581175
0.468482	0.445026	0.481768	0.508794	0.510177
0.499206	0.454545	0.48782	0.510765	0.50417
0.484588	0.43695	0.40134	0.401633	0.401971
0.310613	0.322581	0.368453	0.386785	0.310678
0.334128	0.316716	0.273447	0.291017	0.288772
0.515412	0.507331	0.542631	0.527097	0.551146
0.426597	0.492669	0.547503	0.539718	0.550275
0.536861	0.483871	0.495128	0.473645	0.420073
0.662695	0.601173	0.64799	0.613215	0.568653
0.249444	0.243402	0.261876	0.256125	0.272777
0.458532	0.434018	0.497564	0.462509	0.468423
0.564506	0.595308	0.61084	0.61173	0.536709
0.474738	0.630499	0.652862	0.641425	0.653804
0.490785	0.466276	0.534714	0.519673	0.496104
0.537178	0.516129	0.562119	0.539718	0.53066
0.560057	0.480938	0.448234	0.49369	0.425894
0.540356	0.501466	0.527406	0.507795	0.462878
0.564029	0.565982	0.590134	0.585004	0.578552
0.481411	0.410557	0.338611	0.364514	0.348763
0.597871	0.568915	0.584653	0.613957	0.591659
0.444074	0.486804	0.527406	0.488493	0.426077
0.480775	0.492669	0.502436	0.533036	0.433776
0.552908	0.601173	0.576127	0.57461	0.462832
0.493009	0.489736	0.529842	0.507053	0.465674
0.557356	0.621701	0.593179	0.580549	0.488863
0.582301	0.545455	0.570037	0.559762	0.519157
0.346523	0.272109	0.221007	0.241438	0.210868
0.517384	0.482993	0.512764	0.497432	0.357504
0.588742	0.537415	0.574034	0.571918	0.548818
0.504636	0.513605	0.523705	0.534247	0.510767
0.496854	0.459184	0.504012	0.482021	0.483436
0.510099	0.52381	0.544858	0.529966	0.475292
0.507947	0.608844	0.548505	0.575342	0.57716
0.360762	0.445578	0.414296	0.422945	0.36275
0.525	0.479592	0.452225	0.436644	0.401353
0.51606	0.513605	0.530999	0.514555	0.431674
0.382119	0.353741	0.338439	0.33476	0.29769
0.45447	0.489796	0.522976	0.508562	0.508466
0.550828	0.493197	0.555069	0.503425	0.533542
0.499007	0.42517	0.482859	0.48887	0.463329
0.573344	0.527211	0.56674	0.549658	0.58604
0.517384	0.455782	0.54194	0.514555	0.570121
0.623675	0.598639	0.603209	0.639555	0.65133
0.559272	0.482993	0.509117	0.530822	0.530781
0.527152	0.517007	0.538293	0.523116	0.437885
0.561755	0.544218	0.561634	0.579623	0.532852
0.45894	0.482993	0.495259	0.524829	0.424542
0.428974	0.346939	0.40919	0.372432	0.315865
0.479305	0.404762	0.450766	0.464041	0.449802
0.53394	0.578231	0.570387	0.599315	0.569062
0.539238	0.568027	0.568198	0.570205	0.566348
0.494363	0.613559	0.497878	0.54918	0.546757
0.420425	0.450847	0.476662	0.445355	0.356002
0.4317	0.505085	0.468883	0.477231	0.473373
0.460321	0.359322	0.359972	0.387978	0.307754
0.460755	0.481356	0.51768	0.486339	0.532325
0.361015	0.461017	0.441301	0.408015	0.35286
0.639853	0.667797	0.639321	0.60929	0.526467
0.453816	0.474576	0.408062	0.445355	0.398072
0.428014	0.427119	0.485856	0.422587	0.367771
0.543148	0.572881	0.596181	0.559199	0.579987
0.665221	0.650847	0.66761	0.669399	0.667217
0.615134	0.657627	0.611033	0.613843	0.627436
0.577624	0.552542	0.577793	0.584699	0.603738
0.303339	0.379661	0.374116	0.342441	0.351262
0.554857	0.552542	0.622348	0.591985	0.615401
0.590416	0.522034	0.550212	0.523679	0.496911
0.588031	0.59661	0.584866	0.593807	0.600969
0.361882	0.301695	0.360679	0.319672	0.259932
0.616652	0.623729	0.5686	0.581056	0.545425
0.599306	0.579661	0.59901	0.555556	0.583928
0.508239	0.528814	0.566478	0.533698	0.49771
0.549653	0.572881	0.599717	0.591985	0.48674
0.233304	0.325424	0.361386	0.330601	0.276547
0.502824	0.508651	0.541667	0.514825	0.503944
0.496397	0.508651	0.544591	0.487871	0.516446
0.524245	0.487889	0.527778	0.513926	0.386466
0.590068	0.512111	0.601608	0.563342	0.555291
0.33554	0.401384	0.376462	0.360288	0.367416
0.67887	0.608997	0.646199	0.648697	0.660416
0.395716	0.470588	0.450292	0.433962	0.488317
0.34372	0.290657	0.279971	0.284816	0.25991
0.584226	0.608997	0.533626	0.548068	0.467976
0.462902	0.519031	0.497807	0.510332	0.477154
0.458617	0.397924	0.412281	0.428571	0.40378
0.53223	0.508651	0.459064	0.495058	0.45096
0.442259	0.356401	0.373538	0.332435	0.359875
0.321714	0.32872	0.370614	0.339623	0.344446
0.565531	0.536332	0.555556	0.546271	0.566106
0.572931	0.564014	0.619152	0.63522	0.630501
0.329114	0.484429	0.491959	0.460018	0.43816
0.423174	0.370242	0.41886	0.407907	0.343404
0.536125	0.491349	0.477339	0.489668	0.469217
0.424927	0.283737	0.263889	0.286613	0.345885
0.591237	0.529412	0.61769	0.568733	0.60634
0.617137	0.560554	0.608918	0.591195	0.500868
0.528335	0.49481	0.546053	0.512129	0.512031
0.44557	0.519031	0.574561	0.566038	0.535496
0.456475	0.446367	0.400585	0.400719	0.354269
0.49582	0.506579	0.466412	0.478714	0.516124
0.456743	0.384868	0.389313	0.391833	0.371824
0.603417	0.546053	0.549618	0.557776	0.460812
0.522901	0.453947	0.412977	0.448306	0.435708
0.345692	0.342105	0.294656	0.301477	0.281304
0.386405	0.434211	0.456489	0.470895	0.438004
0.556525	0.559211	0.603053	0.544744	0.622972
0.421847	0.430921	0.439695	0.449175	0.383611
0.515631	0.582237	0.551145	0.574283	0.556843
0.545438	0.615132	0.607634	0.641182	0.637565
0.432025	0.519737	0.58855	0.541268	0.558271
0.593602	0.598684	0.599237	0.554301	0.498418
0.479644	0.513158	0.521374	0.517811	0.418869
0.43366	0.391447	0.416031	0.42311	0.347484
0.440385	0.444079	0.412977	0.388358	0.404429
0.529989	0.453947	0.517557	0.497828	0.545974
0.442385	0.430921	0.441985	0.448306	0.456883
0.322428	0.315789	0.245038	0.251086	0.250434
0.385678	0.325658	0.269466	0.323197	0.340749
0.48855	0.450658	0.454198	0.451781	0.412644
0.588332	0.588816	0.580916	0.595135	0.560567
0.573791	0.506579	0.512977	0.536924	0.446066
0.595965	0.516447	0.583969	0.570808	0.563119
0.573064	0.575658	0.581679	0.563858	0.508572
0.618321	0.592105	0.589313	0.570808	0.547352
0.458072	0.463816	0.460057	0.502018	0.317961
0.449653	0.539474	0.475036	0.490718	0.537094
0.32552	0.407895	0.461484	0.453592	0.447489
0.530373	0.634868	0.615549	0.615012	0.664706
0.610267	0.592105	0.572753	0.609362	0.461614
0.617035	0.565789	0.67689	0.625504	0.666177
0.546055	0.552632	0.60485	0.585956	0.571849
0.61588	0.631579	0.618402	0.609362	0.589048
0.599043	0.490132	0.560628	0.540759	0.536381
0.488115	0.440789	0.475749	0.47619	0.407165
0.632717	0.641447	0.607703	0.597256	0.606336
0.618521	0.569079	0.610556	0.59887	0.625184
0.568835	0.585526	0.570613	0.561743	0.550996
0.514691	0.476974	0.551355	0.50686	0.53803
0.567349	0.523026	0.532097	0.560936	0.462015
0.259327	0.246711	0.203281	0.19209	0.18273
0.603334	0.598684	0.636947	0.595642	0.606871
0.586662	0.588816	0.579886	0.564165	0.541817
0.256355	0.299342	0.287447	0.26473	0.236867
0.581875	0.529605	0.573466	0.560936	0.539767
0.329317	0.401316	0.357347	0.37611	0.344606
0.439089	0.463816	0.437233	0.465698	0.422493
0.508749	0.473684	0.434379	0.438257	0.399234
0.331463	0.394737	0.320257	0.332526	0.342913
0.389568	0.358553	0.356633	0.393866	0.3377
0.307597	0.313099	0.264969	0.266842	0.220791
0.53217	0.549521	0.566414	0.554681	0.556971
0.43945	0.492013	0.500344	0.490814	0.468645
0.602856	0.597444	0.628355	0.652668	0.649589
0.407897	0.345048	0.233999	0.268591	0.282801
0.53834	0.405751	0.409498	0.39895	0.366041
0.483342	0.440895	0.488644	0.457568	0.453434
0.323638	0.364217	0.320028	0.31846	0.290174
0.613785	0.591054	0.603579	0.580927	0.605776
0.507844	0.460064	0.512732	0.471566	0.464026
0.454786	0.4377	0.514797	0.489939	0.503779
0.40349	0.361022	0.348245	0.374453	0.276362
0.491803	0.405751	0.366139	0.394576	0.367908
0.629649	0.578275	0.611838	0.606299	0.536627
0.534814	0.610224	0.668273	0.643045	0.663307
0.575357	0.533546	0.568479	0.52056	0.547172
0.553323	0.549521	0.54852	0.538933	0.54302
0.522651	0.492013	0.549209	0.524934	0.511618
0.247312	0.226837	0.291122	0.27734	0.240901
0.421999	0.482428	0.498968	0.47769	0.421799
0.486163	0.492013	0.561597	0.524059	0.520857
0.591398	0.600639	0.621473	0.604549	0.594345
0.448616	0.4377	0.476256	0.473316	0.361376
0.532875	0.58147	0.578802	0.567804	0.572322
0.512604	0.514377	0.51755	0.528434	0.458987
0.535345	0.542683	0.553932	0.517637	0.551358
0.52534	0.536585	0.56785	0.557014	0.577375
0.625718	0.518293	0.578984	0.59557	0.547076
0.423323	0.52439	0.551844	0.529943	0.484579
0.575037	0.591463	0.546973	0.554553	0.492059
0.576349	0.533537	0.537926	0.539787	0.537373
0.629982	0.603659	0.662491	0.624282	0.596076
0.589142	0.560976	0.59151	0.59639	0.579002
0.535673	0.512195	0.483646	0.486464	0.4049
0.613908	0.643293	0.60334	0.617719	0.574665
0.555355	0.621951	0.617258	0.61936	0.554881
0.439068	0.557927	0.556019	0.551272	0.549677
0.274561	0.442073	0.427279	0.449549	0.394276
0.548959	0.52439	0.524704	0.566858	0.509025
0.501558	0.518293	0.487126	0.516817	0.455363
0.363949	0.426829	0.443981	0.412633	0.406526
0.506151	0.439024	0.450244	0.433142	0.449997
0.448253	0.478659	0.446068	0.482363	0.467559
0.605708	0.536585	0.532359	0.537326	0.473305
0.219452	0.189024	0.192067	0.155045	0.18917
0.559127	0.487805	0.482951	0.471698	0.455092
0.43054	0.390244	0.360473	0.374897	0.392487
0.566508	0.515244	0.547669	0.545529	0.541168
0.37297	0.402439	0.433542	0.409352	0.405279
0.462851	0.530488	0.534447	0.510254	0.518131
0.567642	0.530612	0.50894	0.504267	0.489485
0.368221	0.443149	0.456577	0.453064	0.37599
0.532754	0.524781	0.59387	0.583398	0.558659
0.543571	0.483965	0.532567	0.498061	0.510515
0.661792	0.699708	0.712005	0.696664	0.690804
0.224711	0.285714	0.280971	0.259891	0.218017
0.446374	0.446064	0.508301	0.527541	0.462877
0.592474	0.562682	0.626437	0.598138	0.563029
0.474863	0.498542	0.537676	0.504267	0.49366
0.434948	0.504373	0.590677	0.549263	0.552378
0.475929	0.422741	0.522989	0.476338	0.420819
0.485375	0.41691	0.499361	0.470132	0.500176
0.678093	0.620991	0.703065	0.642358	0.678202
0.508836	0.498542	0.496169	0.487199	0.484608
0.534126	0.588921	0.579821	0.555469	0.563302
0.354357	0.271137	0.243934	0.276959	0.296204
0.623857	0.609329	0.59834	0.597362	0.596387
0.596892	0.422741	0.417625	0.411171	0.449495
0.276356	0.38484	0.397829	0.395656	0.298116
0.59674	0.591837	0.623883	0.619085	0.578713
0.441347	0.422741	0.404853	0.412723	0.359955
0.494516	0.48105	0.482759	0.474011	0.465062
0.633303	0.516035	0.565773	0.543057	0.495962
0.511426	0.489796	0.413155	0.430566	0.399867
0.465113	0.364431	0.339719	0.335919	0.372284
0.604499	0.532164	0.563702	0.569721	0.505106
0.273211	0.298246	0.294471	0.273572	0.296136
0.588139	0.555556	0.539663	0.577689	0.575113
0.366053	0.374269	0.288462	0.301461	0.345405
0.631902	0.660819	0.649038	0.686587	0.695652
0.521881	0.54386	0.519231	0.525896	0.52774
0.550511	0.573099	0.609375	0.592297	0.613012
0.491207	0.467836	0.490385	0.488712	0.485735
0.613906	0.666667	0.652644	0.612218	0.650595
0.635174	0.54386	0.549279	0.492696	0.542057
0.605726	0.578947	0.55649	0.565737	0.588694
0.563599	0.602339	0.580529	0.581673	0.638278
0.633538	0.643275	0.600962	0.636122	0.60859
0.592638	0.526316	0.576923	0.557769	0.520476
0.585685	0.561404	0.597356	0.579017	0.522897
0.678937	0.684211	0.669471	0.658699	0.602906
0.610225	0.555556	0.626202	0.63745	0.46047
0.552147	0.625731	0.606971	0.620186	0.593957
0.610225	0.526316	0.5	0.507304	0.480682
0.380662	0.489855	0.466515	0.458073	0.448667
0.453632	0.472464	0.528944	0.494802	0.448172
0.439796	0.515942	0.500568	0.494109	0.471953
0.520343	0.562319	0.573212	0.544699	0.555125
0.577005	0.53913	0.561862	0.594595	0.394634
0.59463	0.623188	0.639614	0.611227	0.603305
0.583924	0.53913	0.572645	0.559945	0.50814
0.583924	0.585507	0.618048	0.626473	0.60957
0.551145	0.591304	0.595914	0.606376	0.591971
0.553286	0.547826	0.559591	0.555094	0.493055
0.302915	0.365217	0.328604	0.330561	0.267939
0.464503	0.568116	0.618615	0.595288	0.5658
0.56004	0.617391	0.638479	0.606376	0.655401
0.370614	0.428986	0.367196	0.355509	0.355067
0.645034	0.655072	0.673099	0.62578	0.592219
0.509801	0.591304	0.559591	0.573112	0.512674
0.474881	0.481159	0.511351	0.505198	0.425586
0.507495	0.518841	0.535187	0.491337	0.514322
0.468457	0.489855	0.484677	0.453915	0.452871
0.586065	0.524638	0.520431	0.526681	0.458105
0.260089	0.272464	0.264472	0.290367	0.241809
0.598913	0.536232	0.575482	0.605683	0.541236
0.487729	0.547826	0.579455	0.543313	0.439311
0.585077	0.623188	0.57832	0.579349	0.497877
0.46648	0.481159	0.384222	0.399168	0.405968

## Sheet: ExtendedDataFig1j
17	16	14	14	14
8	13	11	12	13
13	11	13	10	17
11	9	10	17	17
15	9	14	14	8
14	8	10	10	12
11	7	11	16	10
9	8	11	11	16
22	17	11	14	17
8	18	12	9	16
20	17	13	7	13
20	7	11	10	19
8	10	18	15	14
13	14	13	16	14
15	17	16	12	16
12	20	10	9	22
16	15	14	17	17
13	20	16	20	18
15	9	9	19	20
17	8	11	19	18
8	16	9	19	13
15	10	17	9	7
17	16	15	10	14
7	15	15	11	14
13	17	11	16	15
18	9	11	14	22
19	12	7	7	15
8	15	17	13	12
10	9	7	9	19
8	12	14	19	16
20	15	18	16	19
9	11	15	10	11
14	14	8	10	14
17	18	14	13	16
17	14	9	15	19
10	14	17	12	13
17	10	16	14	18
14	10	9	14	19
12	18	10	8	13
13	12	11	21	23
13	20	13	17	10
15	10	9	7	12
16	10	11	13	16
18	14	12	9	10
14	16	14	12	12
7	20	16	8	13
15	10	10	14	19
9	10	15	17	18
11	9	14	10	19
10	15	12	13	11
13	15	11	9	14
10	14	7	10	19
16	15	16	15	15
19	13	14	14	14
8	18	18	21	8
10	12	18	17	11
14	14	9	16	7
14	10	13	16	15
19	21	12	12	16
13	15	15	16	20
12	9	14	19	11
9	12	17	13	7
16	14	20	7	12
10	18	14	18	9
11	15	15	10	14
12	13	14	11	16
19	18	21	8	13
14	17	15	11	15
15	10	10	17	13
8	21	20	23	13
13	12	16	16	18
13	11	11	8	8
19	17	7	9	10
10	13	11	14	10
15	18	7	16	16
7	14	11	12	13
10	15	12	10	18
9	16	10	9	14
16	13	12	13	8
8	19	13	16	10
12	15	14	11	20
12	14	20	14	20
8	16	14	17	15
12	18	15	13	11
11	12	8	20	19
13	16	17	17	15
13	14	9	8	14
11	17	13	12	9
21	7	17	10	16
22	15	19	17	12
11	19	18	21	7
14	17	14	14	18
14	9	13	11	8
19	10	10	10	18
10	19	12	9	12
14	12	19	13	7
18	11	20	12	14
19	16	18	20	13
23	13	12	18	14
16	12	13	11	13
12	13	10	16	10
12	14	15	12	15
16	12	10	12	12
15	10	14	12	14
14	14	9	14	17
12	7	11	7	12
17	18	11	21	15
15	15	12	7	11
17	13	8	11	15
15	20	19	14	19
22	18	18	10	7
13	9	16	8	13
13	11	19	8	17
12	12	15	14	15
18	14	17	18	7
19	13	10	10	8
15	11	13	11	12
10	13	7	19	11
14	16	12	15	13
7	16	21	11	14
15	10	18	11	16
8	8	18	13	13
9	18	18	7	20
17	7	15	14	15
17	11	10	11	15
8	9	18	10	14
11	19	19	9	12
8	12	16	14	13
15	9	13	10	22
11	10	16	11	16
14	17	18	13	14
18	7	10	10	12
13	14	11	14	16
12	17	16	16	9
15	18	15	9	10
17	12	12	11	16
16	12	12	12	9
13	8	16	12	10
10	15	10	14	14
13	15	15	16	8
9	14	15	12	18
7	15	11	19	10
15	15	17	12	16
16	11	16	18	12
9	7	12	8	10
10	16	13	10	11
10	9	9	18	19
10	18	22	16	23
13	12	19	19	13
14	8	13	12	8
15	8	13	11	20
8	10	19	17	8
13	13	18	14	15
13	11	12	13	16
12	9	13	15	18
15	16	13	13	7
17	8	13	9	7
17	8	9	17	11
17	10	11	7	13
21	14	13	19	11
14	10	15	16	13
12	12	15	8	8
13	16	12	11	8
13	15	11	17	8
13	20	11	16	15
11	12	10	16	9
14	18	13	7	8
20	15	7	14	18
17	14	10	14	9
12	12	16	8	13
13	9	16	13	14
8	9	16	14	10
9	15	12	13	7
8	16	19	17	10
16	12	12	13	14
8	14	14	11	11
13	12	14	20	10
10	17	20	18	19
11	16	9	14	21
14	12	11	20	14
21	15	12	22	16
12	14	9	9	19
10	14	14	15	12
12	12	16	14	11
9	18	7	10	18
13	10	12	9	7
11	8	16	12	16
13	11	13	13	7
11	10	14	11	13
8	13	11	12	11
8	12	13	14	11
9	11	17	16	20
12	16	18	10	15
8	22	12	17	12
12	17	14	15	18
7	19	11	13	16
7	16	16	17	10
11	9	14	12	11
7	18	20	16	12
9	16	16	18	12
11	14	8	11	11
9	14	14	19	13
9	14	12	17	17
9	13	12	11	13
7	9	13	7	18
9	12	15	9	16
8	14	16	20	13
7	8	8	20	20
9	11	12	12	14
10	9	12	9	14
9	8	14	12	11
13	9	11	17	7
15	14	9	16	17
12	10	11	19	18
12	18	14	16	10
11	12	17	15	8
12	10	13	10	8
17	16	8	7	14
10	14	9	9	13
16	16	9	7	7
14	11	7	13	19
9	9	11	16	7
17	9	17	11	13
12	15	10	11	17
14	8	13	18	12
10	16	12	11	10
13	9	19	11	13
11	10	7	10	13
11	16	17	19	9
16	9	16	15	12
19	15	12	13	14
8	20	11	15	10
12	12	13	9	14
17	9	10	15	9
15	15	8	14	10
11	11	15	11	10
11	20	9	13	15
12	8	16	12	15
12	13	11	16	19
12	7	13	14	19
7	20	20	12	20
12	11	13	15	13
15	20	8	7	10
17	14	12	8	19
7	13	18	10	12
9	11	10	18	13
14	18	10	12	13
13	12	12	15	12
12	9	13	16	11
16	8	8	18	16
15	16	19	16	14
14	8	8	7	9
14	8	12	17	11
12	8	13	10	15
13	8	15	9	18
17	14	16	10	10
11	8	11	13	7
17	8	12	19	8
12	8	8	18	13
16	7	12	17	8
12	7	11	13	11
20	9	15	8	14
18	15	14	17	20
20	16	10	13	13
8	13	17	17	15
14	11	12	13	8
11	13	7	10	13
14	10	7	9	10
17	14	11	14	10
22	11	11	18	8
14	7	19	19	10
7	12	14	19	11
17	15	9	15	13
12	11	7	10	11
16	9	22	7	13
14	13	9	20	7
12	10	16	9	11
11	8	14	9	13
13	10	12	12	13
19	9	13	16	14
11	8	13	8	12
19	7	13	9	7
13	14	10	8	14
14	19	10	10	11
12	17	13	9	7
13	13	9	9	12
16	14	14	9	10
17	7	13	14	10
21	19	16	12	7
10	9	18	10	8
12	19	14	12	12
19	16	13	16	9
13	11	10	11	10
15	10	16	14	8
14	14	9	16	15
13	8	8	12	11
11	13	9	12	10
19	12	17	21	14
11	21	18	9	13
15	10	9	20	9
13	9	9	10	13
14	14	14	17	17
14	16	9	21	9
16	11	15	9	11
11	19	10	9	9
16	14	12	19	7
14	14	12	10	13
8	16	10	14	8
17	18	16	14	13
17	14	10	17	9
9	13	12	8	11
13	16	7	14	9
12	13	10	21	8
10	9	13	15	13
14	12	15	9	10
12	17	16	14	14
17	17	13	11	11
8	15	8	17	15
12	12	14	18	11
12	11	12	10	15
12	11	9	10	14
13	9	8	22	9
9	10	7	8	9
18	7	16	8	11
14	8	11	8	8
10	9	11	18	7
10	12	9	8	10
19	11	13	13	7
10	9	7	9	7
11	13	9	21	9
16	20	9	12	7
17	10	13	12	15
11	17	11	19	12
11	12	11	14	7
12	14	8	11	8
11	15	11	9	12
16	14	14	12	8
18	10	10	9	14
21	11	7	12	12
7	21	9	11	13
10	8	12	18	16
10	11	13	12	14
15	15	8	12	14
15	12	17	14	15
17	7	8	7	14
16	12	14	9	17
13	7	9	9	10
15	9	11	9	16
16	16	9	7	17
14	13	13	12	9
15	9	7	9	16
14	13	8	16	14
12	7	8	15	16
22	22	12	15	20
20	10	13	10	11
18	20	13	7	17
12	18	9	12	14
17	19	7	9	12
13	16	12	11	15
18	9	13	9	14
12	17	13	13	9
16	12	16	12	16
15	10	16	14	19
15	13	14	13	12
11	20	15	12	9
12	18	16	9	11
13	10	21	14	10
8	16	12	8	16
7	10	14	12	19
17	14	11	8	15
20	12	10	9	15
14	17	10	7	18
12	16	8	11	18
14	12	8	11	9
11	7	9	8	16
14	15	13	16	11
8	10	14	18	15
10	13	12	9	12
17	10	9	14	10
15	10	16	13	18
16	19	16	14	18
15	13	11	13	15
11	11	10	20	16
16	14	9	10	17
9	12	12	12	16
16	16	9	14	20
14	8	10	10	10
15	17	9	12	17
22	11	10	14	11
8	10	9	11	13
10	9	14	10	16
8	13	13	10	20
10	9	16	14	7
18	16	13	9	7
18	15	13	9	10
12	17	14	15	13
13	13	8	11	17
12	19	17	12	10
12	18	9	12	15
14	14	12	7	19
9	14	8	16	10
13	10	12	14	17
7	13	18	15	9
9	17	14	7	14
14	22	12	16	11
9	12	15	20	10
17	15	14	8	17
11	7	12	9	8
15	20	12	11	12
9	17	12	9	15
10	14	14	10	9
13	13	11	13	15
21	16	9	10	17
10	12	7	14	9
11	13	19	12	14
19	17	8	9	19
8	14	18	12	8
8	18	17	8	17
9	14	14	9	14
12	12	12	9	15
15	14	15	10	7
10	14	14	17	14
17	11	14	13	11
18	16	9	15	8
20	17	17	16	14
8	17	14	15	10
7	17	10	20	15
16	11	15	16	16
7	15	12	13	12
12	12	8	22	11
14	11	11	11	9
12	11	7	11	10
12	11	19	13	11
9	16	13	19	12
22	9	14	8	16
7	13	12	13	8
12	13	12	8	10
9	13	13	8	12
9	16	10	10	11
13	22	18	7	8
10	17	9	7	11
15	12	13	8	9
20	13	13	13	12
15	11	9	9	15
11	18	15	16	10
13	11	13	14	10
14	12	13	9	9
12	8	13	12	7
14	8	9	12	13
15	12	15	14	11
11	14	9	13	12
13	12	16	12	15
14	12	10	16	13
21	15	7	9	12
11	12	10	13	13
13	16	10	10	12
14	9	10	16	9
13	8	10	13	17
12	19	10	8	11
15	12	10	11	10
10	15	19	14	15
8	9	8	10	8
16	12	12	13	14
15	10	7	8	8
18	19	11	15	13
12	9	12	9	14
10	16	13	12	8
12	9	14	17	8
15	9	10	10	13
8	15	10	15	10
15	10	7	10	9
12	10	7	9	11
9	13	10	12	16
8	10	15	14	10
15	8	8	9	7
14	11	18	15	13
8	11	14	11	18
8	10	15	13	15
12	8	14	16	13
7	7	7	15	9
13	12	10	12	8
10	13	10	11	7
14	10	8	11	16
13	16	12	12	9
12	10	9	18	13
14	13	9	14	10
9	14	19	9	17
12	12	8	17	13
19	15	7	13	10
18	9	12	20	11
8	8	10	19	14
21	10	7	16	13
17	15	12	10	16
13	8	16	10	8
15	10	7	17	14
11	9	11	19	10
13	11	15	13	11
10	21	7	9	15
9	21	9	7	10
19	7	12	13	9
15	11	10	16	12
9	12	9	15	12
9	13	8	17	11
10	11	7	13	11
9	9	11	19	9
8	11	12	13	10
10	13	7	12	14
12	9	9	22	9
13	17	14	14	15
8	17	14	13	18
10	8	10	15	22
8	17	20	15	8
13	10	13	11	17
14	11	16	11	17
18	10	19	11	16
16	9	11	24	13
13	8	11	9	18
12	10	13	11	11
15	9	9	11	16
15	18	15	15	20
12	16	13	13	7
13	7	9	12	10
16	8	10	15	13
14	12	20	15	12
18	17	10	16	11
10	12	17	18	20
15	15	10	15	15
11	16	15	15	11
11	13	12	8	14
8	8	11	13	10
11	16	19	11	14
11	8	16	13	16
19	18	16	11	13
10	12	14	13	12
13	14	7	19	9
18	10	14	14	11
15	7	15	18	8
16	13	8	15	10
16	15	14	16	15
19	7	8	20	16
8	10	12	11	11
12	7	14	13	14
14	11	7	14	20
11	16	11	15	17
10	11	14	15	18
11	15	21	13	15
12	15	9	9	9
14	15	14	16	10
14	10	8	16	7
8	11	18	16	12
12	12	19	12	16
15	16	14	9	16
13	11	9	15	13
13	17	16	11	15
17	15	11	16	7
16	9	10	10	11
13	11	11	22	9
16	12	13	16	20
7	8	13	15	17
13	12	15	13	12
10	16	11	20	23
8	11	8	15	21
11	17	11	19	17
10	14	10	17	14
11	7	11	8	15
13	15	9	11	13
16	9	12	12	11
15	8	13	17	7
9	15	9	12	14
9	8	10	11	9
9	10	15	12	8
12	9	14	18	12
15	10	9	9	13
14	7	12	10	16
15	10	14	14	18
20	17	8	8	17
20	8	14	9	12
20	8	16	12	11
20	8	14	8	16
15	8	9	16	16
11	14	14	19	12
16	13	10	13	7
15	16	12	17	23
12	9	9	19	17
13	12	8	14	10
9	13	14	20	10
9	18	9	9	15
16	16	10	10	21
7	13	10	18	14
17	9	12	13	12
16	8	15	17	17
16	13	15	14	7
14	15	12	23	17
11	13	14	19	13
20	14	10	11	9
21	9	22	14	9
10	7	15	13	19
12	14	17	12	10
9	8	14	14	8
15	7	12	16	14
15	8	12	15	9
12	11	11	14	15
19	10	9	12	21
11	13	18	16	19
12	12	9	15	15
11	13	7	16	15
11	7	12	8	11
10	12	12	9	7
8	10	11	14	10
9	14	12	11	9
16	12	12	18	7
9	16	8	12	14
13	8	11	20	10
17	15	12	20	11
18	7	11	7	12
13	13	17	13	12
13	13	15	9	13
8	15	10	10	9
13	12	16	15	14
17	13	17	17	7
12	14	15	7	10
12	19	12	14	13
12	14	11	10	10
14	14	15	8	17
14	11	7	8	19
15	11	13	15	8
18	8	11	10	9
14	7	8	14	7
9	12	7	8	13
14	14	8	15	19
9	15	12	19	11
11	14	8	17	13
12	16	8	8	7
14	12	16	9	14
15	8	13	13	10
19	16	13	13	11
19	12	7	13	13
13	15	12	12	15
12	15	9	11	10
21	12	8	13	7
16	14	10	16	7
13	13	15	19	9
12	14	18	7	16
11	14	11	7	10
18	9	7	9	20
17	9	17	12	14
15	7	14	9	14
12	10	8	13	12
10	9	11	14	13
14	14	13	11	16
13	12	9	12	9
12	11	10	10	11
20	10	14	12	9
16	15	11	8	7
15	10	9	12	17
7	8	12	15	14
14	10	13	7	14
14	11	10	10	13
9	16	9	9	10
11	13	12	10	12
11	8	14	12	14
21	10	9	14	14
19	13	14	10	11
15	16	18	11	16
15	10	18	16	12
15	17	8	11	12
8	22	15	19	8
8	22	10	7	16
7	14	12	14	12
10	10	16	11	14
12	11	12	10	14
12	7	15	7	17
11	8	9	19	9
14	13	13	12	9
10	8	9	12	19
13	12	11	17	12
14	10	11	9	11
12	8	16	16	18
7	16	15	12	17
13	14	19	13	15
11	13	9	21	14
10	11	12	18	14
8	9	8	15	13
9	13	16	16	17
9	10	17	8	11
10	8	10	11	13
7	18	9	14	12
18	10	13	16	13
17	13	21	9	15
16	16	10	16	11
14	11	9	17	14
16	15	15	17	13
7	11	20	15	16
15	11	13	9	9
15	10	12	12	20
16	17	15	11	7
14	14	17	11	17
9	7	18	11	12
11	10	20	13	11
15	12	15	10	18
12	12	12	9	17
9	9	14	15	15
10	16	18	13	9
18	10	14	10	8
10	11	18	17	18
16	16	18	10	8
23	16	16	15	9
23	10	13	10	15
16	7	9	15	14
13	15	15	10	8
14	12	15	9	13
8	13	15	17	7
15	9	14	7	16
18	10	15	14	14
15	8	15	12	10
11	10	11	9	12
12	14	16	14	12
11	14	15	14	12
7	20	9	12	16
17	16	13	21	8
13	20	11	14	17
10	11	14	14	10
16	11	8	18	18
7	10	12	8	11
8	7	11	8	12
17	9	7	13	9
14	9	10	11	20
15	13	13	11	7
19	10	15	13	7
10	11	12	8	8
11	13	20	14	10
13	14	12	13	9
16	10	14	10	13
15	14	9	13	15
10	14	7	16	12
10	9	12	16	14
14	10	13	13	10
13	15	17	13	18
8	16	16	11	16
10	13	16	14	9
13	14	10	11	9
17	15	9	11	14
17	14	17	7	14
12	14	15	7	14
11	16	12	10	9
10	14	14	8	11
18	17	16	16	16
8	20	14	10	14
9	12	9	14	13
11	13	11	15	10
8	7	19	11	17
16	17	7	19	8
12	14	10	8	13
18	9	10	11	11
17	10	9	13	11
18	18	17	7	13
17	9	14	15	11
13	11	9	9	9
9	11	12	8	14
15	10	12	14	12
12	10	16	15	15
7	14	8	8	7
14	10	8	13	11
13	15	17	22	17
9	8	23	9	15
11	14	13	8	14
9	9	13	14	13
9	11	20	10	13
10	9	13	20	11
13	13	15	18	7
16	9	16	12	17
8	11	10	12	8
9	10	16	16	9
16	12	14	11	8
16	18	16	8	10
9	9	9	7	7
16	13	9	7	13
9	12	13	12	13
15	9	12	19	11
11	12	18	9	14
11	8	15	13	16
16	10	14	16	12
17	19	10	11	12
8	9	19	11	14
8	12	11	14	13
20	9	13	8	15
11	14	20	10	12
14	15	14	19	17
19	9	12	7	17
16	9	16	12	14
9	8	11	13	14
18	13	9	8	14
11	11	7	18	14
15	8	13	19	8
13	8	13	11	7
8	13	9	15	21
19	10	8	9	17
12	14	13	12	19
7	8	7	12	11
7	10	13	12	8
8	9	20	13	11
15	12	11	12	18
10	14	17	14	16
16	10	13	8	10
16	13	11	12	12
13	8	9	12	11
11	10	17	13	10
17	13	16	15	17
12	11	11	13	17
16	10	13	18	16
13	12	10	15	9
12	15	11	16	9
9	7	10	7	16
8	7	11	7	17
9	12	15	14	21
10	12	14	7	7
14	12	12	11	19
15	9	18	11	15
10	15	14	11	11
9	12	13	11	9
12	12	12	13	15
10	10	17	12	7
10	8	14	13	8
19	12	13	13	13
13	20	20	17	13
18	22	11	14	18
17	9	10	11	13
16	12	11	8	13
15	17	14	17	9
8	18	9	16	10
14	9	8	16	11
18	11	12	9	10
14	8	11	9	12
12	9	10	8	15
11	8	11	17	11
9	13	13	9	15
7	11	10	21	16
8	13	12	15	15
10	13	13	19	15
15	8	15	10	21
13	8	15	13	7
17	15	12	13	13
16	12	13	9	14
13	9	12	12	12
20	15	10	10	13
10	21	7	8	11
9	20	11	10	16
11	16	10	8	14
9	8	16	16	9
15	14	17	13	9
13	9	11	16	12
10	12	11	11	8
15	8	15	11	15
11	18	10	10	13
10	9	9	9	14
12	10	10	11	11
8	8	14	10	19
14	7	12	9	17
10	10	12	11	20
9	12	15	8	14
12	11	10	10	14
9	18	7	8	14
10	8	12	12	18
14	14	10	18	9
14	13	7	13	14
14	8	16	7	18
14	13	9	19	9
16	11	8	16	7
15	12	13	13	10
9	14	13	7	17
19	19	11	15	22
18	18	9	13	12
11	14	8	14	10
8	17	7	22	12
21	7	13	11	9
13	13	17	13	9
14	12	19	12	11
16	7	12	17	8
10	19	9	16	16
7	9	16	8	8
14	17	19	13	7
8	15	17	16	8
13	15	18	8	19
16	16	22	8	10
14	13	21	9	11
13	8	7	9	16
9	12	17	11	13
16	10	19	8	9
17	17	18	16	13
13	12	8	9	15
19	7	11	7	11
13	11	20	16	10
12	17	7	14	12
16	7	10	16	14
16	8	11	12	17
13	12	16	11	18
16	10	11	8	15
12	8	16	8	13
10	18	12	8	16
18	14	10	16	15
16	12	18	9	17
14	10	19	11	9
10	12	16	15	11
16	11	7	10	15
14	10	12	11	10
10	11	17	9	13
16	12	15	14	12
15	14	22	7	14
14	16	12	8	13
18	18	12	16	17
14	15	13	11	13
15	7	18	7	9
13	12	8	10	15
14	7	8	8	9
11	11	14	9	20
13	10	21	7	18
14	8	18	7	11
13	11	10	7	19
9	12	8	7	11
12	11	8	12	10
8	9	11	15	13
8	18	16	7	20
12	13	19	7	18
11	8	8	9	8
8	17	11	14	16
9	12	8	7	12
13	8	7	12	19
18	11	9	10	12
15	11	7	15	17
9	14	18	10	19
8	8	11	10	17
9	16	7	14	18
12	11	16	19	17
8	13	12	7	15
10	13	17	15	19
13	11	9	11	11
12	8	16	9	12
10	8	14	7	17
10	10	14	10	12
11	8	14	8	14
15	12	16	15	9
11	11	13	11	13
12	17	10	13	9
12	12	9	13	12
9	15	11	14	10
10	13	17	12	16
15	9	10	10	13
11	9	11	12	16
18	9	11	13	20
18	15	12	10	8
15	16	14	9	10
14	7	17	9	12
14	14	12	13	20
10	13	13	8	16
10	9	13	10	19
19	11	8	9	11
14	11	9	17	9
9	15	15	8	11
16	13	9	12	15
11	10	7	15	10
20	10	8	10	21
18	7	13	7	12
10	16	14	13	19
10	18	12	8	21
11	7	17	12	17
9	8	15	11	13
11	8	13	11	11
11	10	11	13	8
10	8	10	10	16
15	12	13	17	7
19	10	11	7	14
18	10	13	10	11
11	8	11	8	8
15	12	16	11	7
11	8	11	7	17
16	8	13	16	14
13	11	12	11	9
7	8	13	9	8
10	9	10	11	16
12	7	7	8	14
19	9	11	9	8
11	8	9	10	12
9	16	13	13	9
14	8	23	12	14
19	8	11	7	14
14	14	12	16	15
18	7	9	10	12
13	10	23	7	18
18	14	13	11	12
14	10	9	7	9
20	16	9	9	7
13	11	11	14	11
13	12	19	9	15
14	9	7	15	18
14	12	7	9	7
16	10	11	7	7
10	9	15	8	22
19	7	9	10	8
20	12	8	15	14
8	17	17	10	10
15	17	19	11	12
21	12	7	9	14
17	11	11	9	9
9	10	9	12	18
10	13	10	10	9
12	11	11	13	18
16	9	8	8	9
16	10	12	9	15
20	11	14	13	8
15	8	9	7	11
14	10	10	12	10
9	15	12	8	18
12	10	17	7	11
7	8	20	16	21
8	10	17	7	18
11	10	10	9	11
14	11	15	13	11
7	16	11	13	17
11	9	12	9	7
18	10	12	12	11
12	13	13	10	13
15	13	20	8	14
16	11	15	11	19
19	13	14	9	19
12	13	9	11	16
11	12	8	13	15
18	11	14	8	15
18	8	14	15	12
12	9	12	7	14
15	8	11	15	10
13	13	13	13	7
9	11	10	17	8
10	12	16	7	12
14	10	10	15	17
10	11	15	19	7
12	8	8	19	11
15	8	12	11	13
16	12	13	10	11
9	9	14	8	17
13	9	16	12	10
10	12	14	12	15
15	8	16	14	11
15	9	9	9	15
17	9	10	8	7
10	16	14	16	7
11	9	14	12	13
8	11	13	15	14
10	12	16	15	10
17	7	11	11	18
13	9	14	14	16
10	8	9	15	7
10	9	18	16	12
11	11	18	9	8
14	11	8	11	14
12	8	10	20	12
14	10	14	8	10
16	8	12	9	8
13	8	15	9	12
12	15	12	12	15
8	12	12	7	11
14	12	11	10	17
12	16	11	12	10
9	7	15	14	9
13	9	13	11	15
8	9	12	14	17
21	9	14	13	17
15	12	8	15	13
8	10	15	17	7
9	7	13	20	19
11	8	13	8	16
17	12	7	10	10
21	9	14	16	13
8	14	22	12	15
14	13	16	10	15
12	12	8	15	13
8	12	8	12	20
8	8	8	18	9
11	14	21	13	15
14	12	13	8	11
13	7	16	13	7
10	9	14	11	11
19	9	12	14	14
15	7	13	12	12
8	10	11	14	9
12	8	20	7	11
17	15	13	9	15
11	13	12	17	15
16	8	9	7	9
9	11	23	15	10
9	8	9	8	14
15	10	22	13	8
10	10	12	13	16
11	11	7	12	18
17	12	7	11	19
10	13	19	9	19
16	13	17	10	9
20	11	14	9	11
14	9	11	13	16
8	8	10	9	14
18	7	10	13	14
11	13	10	13	9
15	11	12	13	14
14	10	18	10	21
18	9	16	13	11
17	8	9	12	16
8	10	14	15	19
11	15	14	13	18
12	9	10	19	7
15	10	18	16	12
19	12	15	13	8
11	12	19	16	10
15	7	8	11	8
11	8	11	18	9
20	8	12	17	17
12	11	8	15	11
12	7	13	8	12
9	11	11	15	12
16	16	10	12	7
15	10	9	9	15
9	11	13	13	9
13	9	11	11	10
14	12	9	12	10
14	16	18	17	10
13	11	9	8	9
9	9	14	15	9
19	11	7	12	15
13	16	13	7	10
10	8	18	9	18
12	11	15	9	7
11	9	9	11	11
9	11	11	8	15
17	9	17	10	10
14	7	18	16	15
16	10	17	19	7
15	9	19	10	13
14	7	17	8	8
12	9	19	8	8
11	9	13	7	10
12	7	11	13	7
13	11	21	15	10
11	17	12	11	10
14	8	15	13	9
15	7	8	14	7
12	10	8	9	8
13	13	13	12	12
12	7	15	10	11
9	7	10	7	9
12	8	17	10	11
15	9	8	9	8
13	8	17	17	9
16	10	13	9	13
16	12	13	12	14
13	8	18	8	7
12	17	7	7	11
9	14	20	15	10
11	10	12	18	13
19	7	7	14	9
14	13	7	9	10
15	8	7	11	7
12	7	10	7	18
12	8	15	9	18
8	9	12	12	11
10	7	9	11	15
9	8	13	18	13
9	14	11	17	14
12	12	18	16	8
12	8	12	12	12
8	11	12	16	9
15	9	14	14	19
9	13	14	9	7
15	12	9	11	7
19	8	10	17	9
12	16	12	13	11
7	17	8	8	10
19	10	12	14	12
11	11	15	12	11
16	14	11	8	11
14	12	9	7	14
12	10	9	12	8
18	8	14	13	9
14	9	14	9	10
17	12	9	15	16
18	10	13	11	10
13	12	11	14	13
18	13	10	12	14
11	8	8	8	12
13	11	17	8	17
19	11	17	17	15
12	16	9	12	15
17	12	8	14	19
9	9	14	12	8
19	15	12	13	7
14	13	11	8	7
16	10	17	16	10
12	7	14	16	17
11	11	16	13	11
7	8	13	15	13
19	8	16	13	16
11	13	9	10	8
12	12	8	9	14
12	9	13	20	12
13	14	13	15	16
11	8	18	14	15
14	10	9	19	14
21	7	8	17	17
10	7	9	13	7
9	7	8	10	15
12	9	12	9	15
14	10	11	9	19
8	7	13	19	8
14	8	9	8	18
14	15	12	11	8
10	15	9	12	14
11	14	9	16	18
16	10	13	17	18
17	14	14	15	11
13	12	13	16	16
15	10	9	10	16
10	11	7	9	11
10	9	8	15	11
7	12	7	10	13
18	12	11	13	11
11	13	14	12	15
12	14	12	9	17
12	8	10	10	7
15	10	16	10	13
8	12	8	15	13
12	12	8	11	13
18	8	8	18	8
14	10	19	13	14
13	18	10	13	13
11	16	17	17	9
15	13	13	7	17
9	12	10	15	14
9	10	14	13	14
11	7	15	20	11
16	9	15	13	15
16	12	8	13	12
15	9	10	15	17
17	10	13	12	15
19	10	11	10	18
18	9	11	13	17
11	9	15	12	12
9	12	11	11	14
18	16	8	10	11
9	11	13	18	10
11	12	13	20	11
12	15	7	7	8
7	9	7	9	8
7	9	9	7	8
13	13	9	22	15
7	10	7	7	15
12	11	12	9	8
12	8	13	12	21
12	9	10	8	7
11	12	15	17	10
8	11	9	11	17
9	11	9	7	14
9	10	10	15	13
8	11	12	8	12
12	8	14	11	13
10	12	14	13	14
10	11	9	10	11
8	12	13	11	11
10	8	12	8	11
19	8	8	12	15
18	10	8	8	10
19	9	13	20	11
14	12	9	17	17
12	9	14	15	15
18	12	12	11	11
17	17	11	19	12
14	7	10	15	11
8	8	20	12	16
8	8	12	15	9
10	8	11	8	9
15	11	13	10	11
16	11	11	16	12
11	9	9	13	14
9	10	14	21	7
17	8	9	9	15
12	9	7	9	8
17	7	11	15	7
17	8	11	10	14
9	9	7	8	9
7	13	11	15	16
14	12	14	12	18
18	12	10	13	15
12	9	13	13	9
15	8	7	14	9
13	8	12	9	10
16	12	8	11	10
14	10	18	12	11
11	8	10	16	12
15	7	11	16	14
15	9	14	13	13
18	9	15	23	7
18	9	13	15	7
11	9	9	20	17
16	7	11	7	16
16	13	13	19	9
11	11	14	8	10
17	8	15	17	17
10	8	19	16	7
13	13	15	15	18
12	10	7	16	17
15	11	18	19	9
19	10	8	14	13
13	13	9	22	8
20	15	16	8	10
23	9	12	14	13
14	7	15	18	8
14	13	9	13	15
12	10	8	17	13
8	10	8	10	15
15	11	9	17	17
8	10	10	19	19
13	10	18	12	10
17	8	12	12	12
12	8	12	17	14
18	8	18	14	14
7	7	17	8	9
14	9	15	12	12
10	8	9	18	11
14	8	18	15	8
14	25	10	16	22
16	30	8	9	16
14	31	17	15	16
10	39	16	14	15
15	29	12	16	15
13	34	9	14	9
9	42	15	7	12
13	38	15	10	13
15	30	11	12	14
13	35	10	12	18
10	26	11	14	22
16	35	11	16	13
10	39	7	10	10
12	28	14	9	10
11	29	16	14	10
9	38	16	10	13
11	27	7	11	8
17	31	16	19	10
18	37	12	9	20
22	25	17	16	11
21	26	12	10	9
17	37	15	10	14
21	31	14	18	14
13	25	18	13	12
18	28	11	20	15
18	30	12	14	13
15	27	11	9	15
18	25	9	18	9
8	27	21	12	17
15	27	13	9	10
17	25	10	11	14
13	31	12	9	13
15	25	17	14	12
14	33	17	18	13
9	30	9	7	14
12	28	13	8	14
14	26	12	10	13
10	33	18	12	10
9	29	20	13	11
15	27	15	20	16
16	27	21	17	8
12	29	10	8	13
14	31	17	19	18
17	30	14	17	12
16	26	7	10	9
22	32	13	13	8
10	37	17	8	7
15	39	13	7	9
11	30	11	16	11
15	25	13	18	15
12	29	17	13	17
8	32	16	15	12
10	25	11	16	13
17	30	13	15	12
20	30	10	14	9
15	27	14	9	19
12	41	11	10	13
12	28	11	9	15
9	28	15	21	10
8	28	16	12	17
14	35	17	12	14
17	30	14	10	12
12	29	11	8	11
18	26	18	11	8
20	27	7	14	7
10	25	15	17	8
15	39	14	8	13
14	37	16	16	9
16	28	17	16	8
11	28	16	12	11
18	29	14	9	12
13	33	8	15	9
8	30	7	13	13
13	32	19	11	12
13	31	11	12	12
20	27	12	15	7
11	33	12	14	9
9	29	8	17	13
12	39	10	7	10
22	33	9	21	14
16	32	20	11	13
16	34	8	8	13
19	37	9	13	15
10	35	15	17	17
19	29	17	15	14
15	34	10	12	14
16	30	13	12	11
14	33	12	18	9
15	33	11	12	7
14	26	15	15	11
12	33	18	12	11
18	31	17	12	8
19	33	9	12	11
15	36	9	10	7
21	32	10	9	8
20	34	9	12	15
16	34	10	16	14
17	34	9	15	15
14	34	14	15	15
14	25	13	15	9
13	27	16	12	13
14	28	8	16	17
15	30	9	7	12
17	28	16	19	14
16	30	12	16	14
8	30	12	11	10
14	29	12	10	9
10	28	9	9	14
14	28	9	8	10
12	27	11	12	11
16	26	12	9	12
17	26	15	14	17
20	28	17	9	12
11	25	11	14	15
9	26	12	18	17
13	25	12	16	14
12	29	16	9	16
13	25	14	8	11
18	27	13	15	12
19	29	14	9	12
15	27	17	10	18
21	27	16	8	10
11	26	9	14	7
13	30	9	11	11
12	33	10	20	15
13	38	9	9	22
16	36	19	9	9
15	34	14	16	17
14	27	13	11	22
16	35	16	17	7
10	39	19	16	13
22	33	20	12	17
10	34	17	11	9
19	35	14	19	14
16	30	7	14	16
10	40	8	7	8
21	35	11	8	14
19	34	10	13	12
10	29	19	12	13
10	34	11	8	13
8	28	9	13	15
12	25	17	13	10
10	31	10	9	9
17	27	17	12	10
14	27	17	7	9
22	26	18	18	8
13	25	17	12	16
15	26	13	14	15
10	29	13	14	14
14	30	10	17	10
10	32	7	12	12
14	30	7	12	15
15	32	18	15	14
7	34	15	15	17
7	33	17	16	15
17	25	14	19	17
19	29	12	20	13
17	27	12	11	15
15	29	9	16	8
10	32	14	14	17
17	30	8	11	13
17	33	10	9	14
19	28	11	7	20
16	26	9	9	10
12	28	14	13	13
14	28	12	10	16
8	26	16	18	7
13	33	15	7	11
10	33	18	13	11
8	33	13	11	13
15	33	10	8	7
11	41	21	10	13
13	25	16	15	12
13	33	19	16	12
10	31	12	14	9
17	26	16	11	8
12	30	15	15	12
10	30	11	15	8
12	34	19	16	17
10	35	10	12	18
12	27	8	21	9
14	27	7	13	8
19	32	13	17	9
7	30	15	12	13
11	25	11	7	7
13	27	10	13	16
8	25	13	16	14
13	28	12	16	10
8	33	12	16	7
9	31	12	10	8
14	26	12	9	9
9	26	13	16	22
14	28	12	10	10
14	29	11	13	10
12	29	13	15	12
15	29	18	8	13
10	25	14	9	14
7	25	17	16	19
14	25	10	14	13
7	41	12	7	7
11	30	16	8	13
8	27	13	8	7
11	30	11	14	8
16	25	20	18	15
13	34	8	11	7
8	28	10	11	18
13	28	16	10	8
19	37	15	19	16
15	38	14	11	8
12	32	15	7	14
19	33	7	21	8
15	34	10	12	8
16	43	11	7	15
16	25	8	14	12
10	35	19	14	13
8	28	11	8	10
10	25	12	11	8
7	37	11	12	10
17	28	12	11	12
14	15	17	10	7
17	8	18	8	8
10	14	14	11	9
9	8	18	9	20
14	8	21	17	17
9	9	16	11	11
12	17	18	9	11
8	7	13	9	12
8	11	10	13	14
15	18	16	21	17
16	10	11	13	8
10	13	19	16	12
15	9	17	7	9
17	14	9	10	14
15	11	13	19	14
13	8	12	9	13
19	10	15	10	11
10	8	15	8	21
18	21	12	11	16
10	20	14	10	10
8	11	15	15	16
19	10	15	15	13
11	9	13	12	8
9	8	15	10	17
10	10	12	11	7
9	13	8	7	14
10	17	13	13	15
11	10	14	15	8
19	14	14	13	10
11	17	9	13	10
10	19	7	9	11
19	14	11	8	12
7	8	13	15	10
16	15	9	13	13
13	14	18	19	8
10	9	14	17	13
12	15	15	17	18
8	8	10	18	13
17	8	14	12	12
10	12	13	15	10
12	15	16	13	13
19	14	14	8	12
12	18	10	11	12
18	11	12	10	11
9	11	17	19	15
8	16	17	16	16
16	16	12	13	17
9	11	14	12	16
16	17	15	15	15
19	16	11	16	16
13	8	14	11	12
15	10	8	20	10
14	9	8	14	17
17	10	20	13	18
11	12	12	10	10
15	16	15	9	9
13	10	16	14	9
11	15	13	21	9
15	17	15	9	7
15	8	11	17	9
10	10	9	15	8
14	11	7	14	14
15	14	18	14	16
8	11	13	9	20
8	14	19	9	16
9	10	11	11	14
11	11	22	8	13
18	18	20	8	11
15	12	10	11	9
16	13	18	7	10
13	14	8	11	9
11	19	10	14	15
8	15	10	14	8
8	10	9	14	13
22	12	15	13	11
10	12	7	8	9
17	17	8	9	13
15	16	19	17	10
9	17	12	13	8
15	14	19	9	10
20	19	14	12	9
15	13	20	15	13
11	22	24	14	12
13	16	9	12	12
14	20	16	10	8
7	15	11	8	13
13	20	12	12	7
14	14	15	9	10
10	11	12	9	11
13	7	16	10	13
19	13	11	18	7
18	15	13	16	11
19	14	11	9	11
13	7	11	7	12
16	8	11	15	15
17	7	10	11	11
16	13	11	18	11
10	18	10	16	14
18	13	20	11	9
9	15	8	10	16
20	9	10	11	7
17	10	14	13	13
10	8	16	11	11
21	12	15	11	9
13	13	7	9	7
13	9	20	24	15
7	14	11	17	7
11	12	8	17	11
19	16	8	8	8
12	10	13	13	15
16	17	10	7	13
12	20	8	11	11
13	11	17	12	10
9	11	8	14	11
22	12	11	8	18
13	7	16	11	10
13	7	16	13	7
9	19	10	10	18
11	7	11	11	14
15	8	10	17	7
10	13	18	14	15
9	15	15	15	13
8	15	9	8	14
9	8	16	8	11
22	9	17	17	8
17	13	11	12	18
16	9	10	9	16
9	7	15	10	9
16	15	16	13	10
8	15	12	10	16
12	20	14	11	18
14	14	8	14	13
12	16	13	11	8
12	16	21	15	22
17	11	18	10	23
9	12	13	8	13
22	14	12	18	19
21	11	17	15	13
17	11	9	11	11
9	12	10	17	17
13	10	14	18	18
11	12	7	18	20
11	17	14	19	14
14	17	15	11	16
8	15	20	17	20
16	9	14	8	11
17	12	10	11	19
10	9	14	16	8
20	15	9	13	18
12	9	9	18	16
10	11	18	20	18
13	9	12	20	19
12	8	15	18	15
12	12	11	10	14
11	14	13	9	18
9	10	14	9	17
12	13	16	7	14
21	9	15	14	13
20	8	8	16	9
15	13	11	19	19
9	8	17	11	16
9	8	11	16	9
7	7	8	7	12
7	8	13	13	16
7	8	12	16	18
19	8	7	8	21
18	18	11	15	15
12	8	9	9	8
12	10	14	12	8
15	7	7	12	14
11	8	11	11	16
13	16	17	10	11
16	15	9	9	11
13	7	9	14	19
14	14	12	13	15
9	9	8	15	13
11	16	12	20	16
11	9	7	8	10
20	11	10	10	13
15	13	13	12	12
9	11	15	13	18
15	13	10	18	8
7	18	13	13	17
12	19	8	11	14
16	13	16	14	17
15	15	16	15	22
10	15	17	11	10
14	16	19	18	17
15	12	13	7	16
22	11	16	17	14
13	12	16	16	11
9	9	13	15	11
8	17	14	9	18
12	13	14	12	13
20	20	7	12	15
9	12	9	10	11
8	16	12	18	12
9	9	17	10	17
17	9	11	8	15
10	11	14	16	10
11	15	16	15	9
13	17	10	15	11
12	16	7	9	10
16	10	14	11	8
7	10	13	17	15
12	8	8	11	13
14	7	13	12	10
12	13	10	9	8
12	14	18	9	8
22	7	8	19	14
19	8	14	7	10
12	14	14	15	11
7	14	17	19	14
7	17	18	16	15
18	10	14	14	16
9	12	12	14	13
7	12	11	12	10
11	14	14	18	15
19	17	15	15	13
11	7	15	20	7
15	10	7	21	16
13	12	10	11	14
17	12	9	13	17
11	10	12	17	11
8	14	13	11	14
13	13	16	12	13
14	9	12	17	8
15	15	7	13	13
11	12	15	9	10
15	11	12	14	11
24	12	11	11	13
17	7	10	11	12
12	18	10	10	10
11	11	11	13	15
20	7	10	11	20
10	15	12	14	15
8	9	15	12	18
16	10	14	17	12
11	9	12	14	14
12	9	9	14	14
20	9	9	11	15
16	14	13	21	18
10	12	11	12	12
18	10	11	13	14
18	10	12	8	11
22	16	9	12	11
9	11	15	11	11
17	13	16	15	15
7	14	16	10	14
14	10	10	14	15
9	11	15	15	15
16	12	12	17	9
12	17	15	19	15
7	9	13	18	17
16	15	17	19	14
8	10	14	12	16
18	14	8	20	9
11	13	11	14	9
12	14	13	15	11
11	8	21	15	8
14	14	10	14	15
13	10	9	16	17
14	12	13	15	13
8	13	12	15	13
12	11	13	13	21
11	8	10	13	10
14	16	14	10	13
12	7	9	18	7
9	10	11	9	7
20	11	7	17	14
12	9	13	11	14
17	14	10	21	10
14	14	9	8	15
14	13	10	11	20
16	9	8	18	14
13	9	10	13	10
10	8	13	17	13
14	7	16	14	16
11	8	8	19	10
17	13	14	15	14
15	8	15	12	10
15	16	17	13	13
16	17	10	11	12
11	15	12	19	9
11	14	23	7	12
12	16	14	10	13
12	11	17	13	13
11	14	14	11	11
17	13	22	10	11
15	8	15	16	12
10	10	10	9	13
12	12	12	14	13
10	14	19	12	10
21	13	15	16	15
7	10	11	18	13
13	13	13	16	9
20	15	12	11	16
15	11	12	19	10
10	11	18	8	17
18	9	11	8	13
17	14	17	10	11
13	10	10	18	12
16	8	13	12	14
14	12	7	13	7
7	11	18	9	18
15	10	13	15	8
19	9	18	17	14
9	8	11	16	12
9	7	13	12	17
21	13	9	13	12
16	9	11	11	8
8	10	18	14	12
16	8	11	12	17
12	12	13	15	15
18	8	7	10	15
14	11	11	8	11
17	8	8	16	8
12	12	14	15	8
14	14	14	17	16
17	8	9	16	15
11	11	21	11	12
12	12	17	14	16
8	13	15	13	17
19	9	15	9	16
17	11	17	11	11
17	10	12	14	15
10	7	13	18	15
11	13	11	11	10
17	12	9	11	18
21	11	9	18	10
10	10	7	14	9
14	11	21	13	13
18	7	16	11	11
14	8	12	16	14
13	10	12	10	16
8	8	10	10	12
12	7	10	7	16
16	10	11	12	12
14	12	14	11	13
15	9	9	13	15
8	13	11	14	8
12	14	10	11	10
8	7	12	16	11
16	8	13	7	9
16	11	14	11	10
15	9	14	14	13
14	16	7	15	7
11	12	11	20	10
7	9	11	8	10
11	13	17	13	12
8	10	9	20	15
14	12	9	15	13
13	12	16	11	10
7	10	10	12	8
20	10	7	14	13
14	9	9	9	13
11	11	10	15	8
13	9	14	12	15
14	14	9	10	17
16	15	9	13	8
15	8	9	10	15
14	13	16	8	9
14	13	9	9	7
17	11	8	13	7
13	13	13	8	9
13	10	17	17	10
17	7	9	16	10
12	9	9	10	10
15	7	14	20	9
10	13	13	11	13
10	12	13	15	16
16	10	9	16	10
10	13	13	12	18
13	13	7	15	14
14	13	10	9	14
14	12	17	12	13
14	7	13	18	13
20	11	11	20	8
16	11	10	20	7
14	9	13	20	11
17	10	9	9	11
12	15	14	10	9
13	11	16	15	8
17	10	16	20	15
13	8	16	12	9
19	13	11	13	21
17	9	15	8	7
10	12	15	10	10
10	13	13	8	20
9	8	7	16	16
11	10	10	8	12
10	9	19	13	9
10	12	16	9	20
13	8	22	12	13
15	9	15	9	11
10	8	8	12	7
21	14	14	8	20
20	8	11	10	14
13	10	11	7	19
7	12	14	16	14
7	9	11	15	19
16	10	17	13	15
18	12	20	15	11
11	15	9	19	12
12	9	13	11	17
22	8	15	15	8
14	8	10	15	7
20	14	7	13	10
18	12	14	12	19
14	10	19	19	16
11	14	22	17	15
15	14	17	15	17
8	9	12	11	16
9	8	14	10	7
17	9	17	17	17
13	11	14	16	8
12	10	20	14	9
10	7	16	9	16
13	9	20	11	15
13	13	18	14	11
16	12	16	8	11
8	12	11	10	15
10	11	14	16	17
7	12	12	17	10
17	12	7	10	13
18	13	14	12	17
14	15	8	13	13
8	10	10	10	8
12	11	8	9	11
7	12	13	15	14
13	11	17	10	9
14	7	21	9	13
10	8	16	8	10
10	12	9	13	9
14	13	10	8	8
11	9	17	18	15
13	10	13	13	21
13	7	13	12	16
12	9	17	12	7
13	13	9	10	11
11	10	12	12	16
18	9	15	11	14
14	10	13	10	13
7	14	14	14	7
9	8	16	8	9
15	11	12	9	11
10	13	14	11	14
13	9	17	10	12
12	12	10	15	12
15	10	11	16	11
13	9	8	13	17
8	9	10	16	13
9	10	18	16	10
16	9	14	15	10
14	9	13	17	13
12	14	16	11	11
[truncated: 350,548+ more rows]

## Sheet: ExtendedDataFig1k
517
323
416
232
144
240
245
119
62
231
272
281
16
280
182
379
390
216
90
291
215
35
116
39
296
60
365
305
56
164
434
125
84
306
77
205
300
266
379
233
51
322
425
22
350
381
344
378
264
89
26
178
172
281
176
154
146
186
186
159
124
11
325
384
410
330
209
340
344
314
162
59
390
270
244
241
195
134
189
198
93
60
265
60
214
28
131
66
18
247
175
166
7
91
58
283
133
166
80
177
295
111
141
101
119
294
339
319
326
458
272
288
255
269
11
230
218
7
201
359
190
75
14
315
19
43
287
15
144
328
361
174
174
313
59
81
264
302
354
87
18
234
119
276
10
267
252
89
416
122
384
196
143
75
152
144
9
108
28
177
73
41
87
41
180
226
86
37
126
133
67
30
81
147
54
125
62
60
153
90
57
7
113
107
37
170
87
11
19
65
103
22
138
133
56
20
89
124
9
106
26
134
297
214
12
8
86
385
166
352
364
301
425
293
277
407
141
61
409
392
185
398
24
160
303
75
106
197
175
294
164
275
125
239
82
9
215
348
184
15
64
324
263
329
172
43
137
368
274
394
327
466
137
301
317
201
127
15
258
120
189
390
39
329
226
308
430
203
386
14
127
351
220
162
133
257
119
282
339
403
384
231
173
366
181
334
24
260
27
89
47
284
161
141
61
68
122
130
189
90
30
324
174
197
72
136
194
245
30
111
188
21
279
279
365
111
283
259
100
136
232
287
303
332
267
157
416
105
157
213
71
225
109
220
184
100
225
183
27
309
184
173
7
135
77
142
359
230
18
291
280
200
302
317
213
420
203
362
64
311
204
131
269
190
23
180
255
241
223
298
383
356
279
37
217
418
184
168
228
100
114
262
454
300
207
290
255
229
127
39
368
453
278
25
102
317
123
120
12
167
221
320
251
179
18
132
59
238
41
148
90
164
59
300
272
191
410
136
30
383
126
88
68
14
300
79
233
241
442
100
369
485
205
233
57
133
286
114
384
76
222
135
63
219
192
163
133
356
403
342
37
171
303
318
512
122
203
101
249
286
331
229
67
292
236
284
143
300
113
310
257
204
247
204
207
123
338
350
317
222
53
133
68
220
171
394
249
309
52
318
134
121
258
34
128
127
82
140
239
240
489
148
130
140
280
293
218
220
218
170
329
116
277
56
95
263
108
312
39
98
95
123
47
314
107
247
34
67
297
159
17
29
99
409
361
147
352
138
203
382
201
206
246
204
336
54
271
256
45
204
16
69
50
270
282
108
163
290
187
299
164
355
96
168
359
64
29
103
67
284
233
166
45
237
34
187
121
279
10
256
117
148
327
101
357
283
330
125
354
272
196
321
45
267
261
235
176
85
166
28
204
114
104
295
32
318
86
275
209
286
10
169
78
187
60
343
259
66
169
409
316
150
177
228
18
158
248
314
291
353
13
248
27
124
275
27
270
424
299
139
108
146
11
336
280
149
206
309
62
128
137
300
377
324
386
233
42
274
107
246
17
33
223
268
227
286
207
86
7
14
323
172
34
252
50
181
243
270
381
367
150
308
9
215
270
341
142
341
159
218
173
317
82
17
388
188
167
205
263
209
212
314
325
362
111
261
371
304
266
11
186
297
14
38
391
225
158
155
78
338
10
218
279
128
205
276
341
89
157
85
107
235
29
156
33
15
217
139
73
180
237
98
192
38
238
164
447
321
96
53
152
100
41
242
182
143
316
169
244
29
141
308
304
330
283
210
191
153
283
315
120
82
167
364
187
61
107
468
154
324
228
270
230
292
252
273
243
325
328
134
149
183
176
265
184
308
137
43
131
303
353
353
340
394
115
360
93
262
89
38
232
72
321
159
117
40
248
282
169
287
134
175
129
11
161
267
230
383
66
140
79
288
79
349
8
73
141
137
130
280
183
62
409
18
12
169
27
279
110
168
162
177
369
406
64
399
197
156
344
226
338
64
463
278
44
337
293
141
135
11
231
243
102
40
237
239
293
189
284
180
109
8
243
90
335
56
151
250
183
19
336
194
254
267
142
148
314
103
179
373
270
125
57
122
143
139
215
119
89
78
242
189
269
382
168
285
174
320
55
92
133
46
91
146
79
104
293
182
319
355
58
354
201
60
112
105
327
270
183
306
368
94
70
152
218
88
407
261
204
11
196
270
257
79
202
174
13
275
308
321
303
78
219
211
313
68
393
369
261
288
332
271
252
292
166
363
301
333
195
99
19
91
335
377
396
193
209
239
211
16
150
191
253
308
91
178
81
221
224
23
82
69
137
132
116
237
89
182
11
171
145
9
333
246
605
464
209
226
374
10
287
414
511
477
330
340
21
152
314
72
251
300
234
28
255
19
545
471
569
379
9
343
557
272
28
359
521
329
437
376
530
332
303
40
129
444
282
571
373
287
20
551
350
305
592
31
245
420
404
203
507
135
461
488
290
93
606
460
233
513
9
285
342
131
596
483
11
139
278
228
357
345
457
297
395
388
439
372
7
489
218
26
340
446
21
267
190
378
241
31
319
175
139
19
387
221
264
212
419
381
439
231
86
360
589
119
256
448
24
245
33
8
288
235
415
158
527
433
8
52
399
112
18
315
295
10
31
114
370
13
203
404
591
396
260
17
31
277
38
17
551
559
612
260
95
557
133
75
409
31
142
407
447
382
85
187
134
325
203
116
522
82
336
413
238
437
404
473
492
560
316
13
550
632
173
9
166
211
537
514
476
589
509
583
531
448
89
231
41
361
333
267
120
296
146
45
303
538
377
254
137
29
16
479
321
436
403
499
55
297
499
643
334
345
219
29
107
171
259
296
516
451
449
624
16
359
86
93
402
377
490
265
430
108
571
14
13
328
394
475
10
340
66
132
279
28
11
227
656
24
514
338
430
528
547
69
461
438
278
14
193
84
221
577
19
376
469
384
544
316
100
189
167
430
349
452
521
585
21
548
472
447
443
462
18
521
257
546
168
243
583
239
218
347
549
286
304
478
58
19
436
287
298
567
444
211
149
101
160
545
279
499
20
325
12
18
400
363
415
185
305
275
448
7
273
15
399
120
388
228
509
426
108
361
220
213
134
340
453
492
480
310
9
552
157
189
285
555
87
19
370
285
149
77
304
13
334
253
372
415
430
10
343
394
273
16
26
501
383
30
574
271
348
318
11
424
355
10
104
242
27
300
273
197
21
81
387
424
349
533
258
400
210
487
48
243
192
432
357
386
169
36
509
468
365
314
304
347
293
47
217
235
344
107
27
467
89
68
253
149
515
12
17
472
413
117
350
235
526
530
59
386
366
365
517
569
137
491
268
379
37
499
474
303
10
42
116
432
124
513
50
442
158
495
497
190
25
250
249
597
336
224
158
195
367
14
655
532
173
337
388
410
279
269
94
129
490
570
532
449
234
144
407
311
121
447
161
292
295
10
474
419
332
206
95
198
344
192
305
494
139
195
10
252
211
526
81
520
154
95
217
296
477
502
193
330
79
319
438
110
387
281
424
377
119
152
451
177
70
304
27
330
343
316
280
419
363
302
451
168
45
444
116
331
349
282
106
384
59
39
385
31
172
431
359
54
21
20
36
330
502
187
239
499
539
495
109
413
549
248
562
591
29
221
344
400
495
215
260
239
15
530
498
595
464
547
95
295
79
241
271
248
87
54
303
276
43
65
360
142
108
59
445
286
347
411
295
17
407
588
520
370
326
319
536
12
104
360
226
110
385
38
112
93
194
303
380
485
28
280
88
233
19
433
18
369
434
262
500
492
21
322
445
468
409
174
436
184
487
159
259
274
68
305
511
260
391
301
19
366
567
8
13
57
252
433
365
524
309
86
342
11
554
410
527
114
501
498
173
270
482
592
345
267
384
314
507
297
381
552
100
227
573
286
92
440
158
107
436
327
522
295
328
31
482
34
538
38
247
435
350
438
171
472
380
433
454
269
357
258
330
424
16
235
8
139
215
520
177
346
556
448
150
571
139
168
547
486
363
442
333
18
342
488
142
445
452
279
320
309
407
568
169
186
245
387
435
33
515
529
481
180
443
488
580
174
177
189
12
170
396
365
10
65
480
411
302
11
546
589
506
205
9
451
401
341
76
512
248
573
286
286
543
582
470
495
88
11
356
158
492
521
431
261
372
455
518
8
395
303
371
500
404
9
199
406
341
370
371
174
373
457
384
572
292
339
344
90
232
276
58
152
141
64
179
243
383
258
20
500
227
239
400
33
487
83
14
400
546
12
133
341
272
166
193
307
136
265
23
219
239
403
387
366
412
268
16
436
93
276
384
404
25
153
80
366
9
30
384
451
438
136
335
81
458
472
25
409
17
169
277
48
465
364
8
498
487
239
557
435
577
626
382
268
273
345
386
409
411
309
26
13
298
228
33
77
562
333
485
370
15
29
39
494
313
388
256
29
106
25
563
420
14
94
577
369
19
25
19
446
250
17
480
273
11
62
519
285
516
573
221
204
12
590
423
428
316
11
16
508
309
517
435
365
532
326
261
268
157
16
193
214
54
78
47
53
434
120
111
442
[truncated: 24,852 more rows]

## Sheet: ExtendedDataFig1l_chr2
-0.205188	-0.148237
0.213326	0.225415
0.245159	0.281356
0.203368	0.179048
-0.215883	-0.144208
-0.24301	-0.300636
-0.232438	-0.269991
-0.256011	-0.282799
0.194288	0.160322
-0.220458	-0.26396
0.204691	0.123868
0.105648	-0.0412374
-0.185058	-0.148163
0.149087	0.135318
0.242542	0.266793
0.105389	0.0829492
0.102628	0.116043
-0.204209	-0.0738616
-0.134617	-0.0673878
-0.164445	-0.130679
0.221112	0.232598
0.254541	0.243364
-0.0102718	-0.0829299
0.252553	0.28172
0.211932	0.284765

## Sheet: ExtendedDataFig1l_chr4
-0.275119	-0.120259
-0.274572	-0.201854
-0.282897	-0.180807
-0.113018	-0.201097
0.210897	0.0964616
-0.109021	-0.223302
-0.168137	-0.147623
-0.128663	-0.104069
-0.157905	-0.216735
-0.283953	-0.297542
-0.260081	-0.309549
-0.251985	-0.294896
-0.290677	-0.266689
-0.0439545	-0.273486
-0.129456	-0.228257
0.273209	0.0608677
0.283431	0.292242
0.256831	0.309719
-0.188165	-0.270266
0.242275	0.0740362

## Sheet: ExtendedDataFig1m
0.76	0.96	0.88	1	0.842105	0.74	0.666667	0.777778	0.92	0.84	0.869565	0.76	0.8	0.88	0.88	0.8	0.92	0.631579	0.88
