# Supplementary material for: Tracing the evolution of single-cell 3D genomes in Kras-driven cancers
Source: Nat Genet. 2025 Aug 18;57(12):3075–87. doi: 10.1038/s41588-025-02297-w (PMC12695640; doi:10.1038/s41588-025-02297-w)
Supplement: Supplementary file 12 — Statistical source data. [file 41588_2025_2297_MOESM12_ESM.xlsx]

## Sheet: Extended_Data_Fig2a_chr1
	1.29127	1.47856	1.5422	1.47143	1.49232	1.59032	1.56144	1.70167	1.55043	1.67219	1.75469	1.83579	1.88088	1.88437	1.84397	1.84667	1.90967	1.91012	1.90685	1.83738	1.90817	1.93225	1.8981	1.93256		1.09776	1.26628	1.50699	1.3591	1.31385	1.58126	1.30421	1.69802	1.4372	1.37018	1.63403	1.91745	1.67842	1.6926	1.7284	1.58816	1.70972	1.54681	1.68701	1.7907	1.72881	1.8206	1.71272	1.73041
1.29127		1.17073	1.27679	1.24127	1.22147	1.29248	1.25054	1.47175	1.38057	1.50756	1.52382	1.57197	1.62364	1.60429	1.60619	1.62579	1.69224	1.66181	1.66111	1.64089	1.69684	1.70579	1.71032	1.69122	1.09776		1.2482	1.27936	1.20045	1.08758	1.20122	1.10094	1.41023	1.29725	1.39599	1.4025	1.5778	1.40529	1.47266	1.49426	1.45269	1.5426	1.41324	1.4228	1.53611	1.56837	1.50062	1.61532	1.49461
1.47856	1.17073		1.17912	1.25481	1.26287	1.20883	1.28514	1.3512	1.44773	1.56798	1.49823	1.48108	1.62066	1.54626	1.52341	1.55273	1.63951	1.56472	1.57728	1.5454	1.6477	1.58884	1.63422	1.63997	1.26628	1.2482		1.23377	1.34774	1.34262	1.02943	1.29046	1.34293	1.31689	1.4459	1.41673	1.37351	1.49288	1.47501	1.56654	1.55161	1.665	1.42796	1.51104	1.55803	1.48837	1.58398	1.64925	1.55617
1.5422	1.27679	1.17912		1.08849	1.19756	1.16578	1.2649	1.28679	1.43669	1.55876	1.46232	1.40114	1.55645	1.46677	1.46476	1.50604	1.57032	1.51667	1.54111	1.51466	1.60368	1.49591	1.57828	1.54916	1.50699	1.27936	1.23377		1.24737	1.16839	1.0836	1.25461	1.27862	1.42705	1.39537	1.40749	1.32259	1.40698	1.28954	1.477	1.32241	1.52871	1.51264	1.50878	1.37953	1.56635	1.30389	1.4859	1.51571
1.47143	1.24127	1.25481	1.08849		1.0064	1.20542	1.17345	1.35998	1.32077	1.40816	1.39981	1.48004	1.53007	1.51276	1.52207	1.50598	1.57854	1.56763	1.57715	1.55481	1.58346	1.55975	1.56576	1.58316	1.3591	1.20045	1.34774	1.24737		0.791518	1.35963	1.10979	1.54525	1.2657	1.2343	1.25834	1.51449	1.39917	1.46319	1.48154	1.33133	1.53414	1.42422	1.52137	1.5297	1.45832	1.60261	1.42909	1.51921
1.49232	1.22147	1.26287	1.19756	1.0064		1.18683	1.17588	1.37371	1.33849	1.40135	1.41957	1.46073	1.52483	1.4826	1.47708	1.48756	1.57235	1.54416	1.52173	1.56864	1.59415	1.57888	1.588	1.60307	1.31385	1.08758	1.34262	1.16839	0.791518		1.22995	1.00853	1.32214	1.30963	1.37319	1.33102	1.51762	1.53987	1.41487	1.46494	1.28749	1.56279	1.37793	1.55391	1.47537	1.50927	1.57052	1.57616	1.40513
1.59032	1.29248	1.20883	1.16578	1.20542	1.18683		1.10528	1.20232	1.38182	1.47846	1.36493	1.31403	1.4948	1.3928	1.39921	1.45353	1.50585	1.45997	1.43459	1.44706	1.50906	1.4388	1.54271	1.48099	1.58126	1.20122	1.02943	1.0836	1.35963	1.22995		1.15025	1.21137	1.46957	1.39913	1.48605	1.19257	1.53668	1.36121	1.49566	1.4073	1.53459	1.42299	1.31357	1.42129	1.57587	1.31001	1.61753	1.51032
1.56144	1.25054	1.28514	1.2649	1.17345	1.17588	1.10528		1.27294	1.21045	1.36153	1.31365	1.3564	1.44499	1.42432	1.43621	1.45415	1.47839	1.47827	1.47104	1.47666	1.50928	1.52959	1.51689	1.48752	1.30421	1.10094	1.29046	1.25461	1.10979	1.00853	1.15025		1.16427	1.20548	1.21275	1.21573	1.31421	1.40373	1.36087	1.40226	1.38238	1.49478	1.27212	1.35933	1.4522	1.49357	1.44956	1.46954	1.39342
1.70167	1.47175	1.3512	1.28679	1.35998	1.37371	1.20232	1.27294		1.36084	1.55091	1.40826	1.33345	1.47755	1.36786	1.37644	1.44634	1.49974	1.38332	1.45828	1.44119	1.49365	1.41648	1.53191	1.50551	1.69802	1.41023	1.34293	1.27862	1.54525	1.32214	1.21137	1.16427		1.5295	1.47844	1.30094	1.16098	1.41652	1.28886	1.48686	1.30234	1.53417	1.44587	1.36419	1.39288	1.4491	1.32875	1.44498	1.49685
1.55043	1.38057	1.44773	1.43669	1.32077	1.33849	1.38182	1.21045	1.36084		1.26653	1.35924	1.49027	1.42429	1.50671	1.48967	1.48068	1.54091	1.49792	1.5448	1.54566	1.48068	1.61995	1.55994	1.55484	1.4372	1.29725	1.31689	1.42705	1.2657	1.30963	1.46957	1.20548	1.5295		1.0885	1.24096	1.33047	1.30336	1.30506	1.25297	1.31434	1.37179	1.29272	1.3729	1.39041	1.38021	1.46969	1.40843	1.45514
1.67219	1.50756	1.56798	1.55876	1.40816	1.40135	1.47846	1.36153	1.55091	1.26653		1.13311	1.38502	1.2735	1.34865	1.39857	1.35238	1.37142	1.45107	1.42678	1.3765	1.34007	1.5345	1.42076	1.43144	1.37018	1.39599	1.4459	1.39537	1.2343	1.37319	1.39913	1.21275	1.47844	1.0885		1.0041	1.35629	1.06069	1.25264	1.2282	1.01442	1.16777	1.14402	1.32914	1.41711	1.20472	1.48836	1.22819	1.33995
1.75469	1.52382	1.49823	1.46232	1.39981	1.41957	1.36493	1.31365	1.40826	1.35924	1.13311		1.20271	1.18387	1.241	1.21599	1.24476	1.29125	1.29684	1.27435	1.27746	1.27242	1.37677	1.25617	1.31542	1.63403	1.4025	1.41673	1.40749	1.25834	1.33102	1.48605	1.21573	1.30094	1.24096	1.0041		1.17668	1.12098	1.19296	1.09363	1.02096	1.25588	1.12904	1.13497	1.26548	1.15801	1.24017	1.20174	1.22761
1.83579	1.57197	1.48108	1.40114	1.48004	1.46073	1.31403	1.3564	1.33345	1.49027	1.38502	1.20271		1.33371	1.20634	1.26228	1.27048	1.31875	1.27792	1.2172	1.28188	1.34723	1.26598	1.3727	1.29734	1.91745	1.5778	1.37351	1.32259	1.51449	1.51762	1.19257	1.31421	1.16098	1.33047	1.35629	1.17668		1.33396	1.12154	1.23706	1.34702	1.32054	1.25784	1.14615	1.23623	1.34319	1.14396	1.38062	1.30566
1.88088	1.62364	1.62066	1.55645	1.53007	1.52483	1.4948	1.44499	1.47755	1.42429	1.2735	1.18387	1.33371		1.08785	1.15007	1.13609	1.18787	1.2398	1.25863	1.2148	1.18069	1.38223	1.23221	1.27552	1.67842	1.40529	1.49288	1.40698	1.39917	1.53987	1.53668	1.40373	1.41652	1.30336	1.06069	1.12098	1.33396		0.948226	1.02049	0.993633	1.07099	1.01663	1.19696	1.11641	1.16415	1.34438	1.16185	1.19592
1.88437	1.60429	1.54626	1.46677	1.51276	1.4826	1.3928	1.42432	1.36786	1.50671	1.34865	1.241	1.20634	1.08785		0.962238	1.13199	1.20027	1.20168	1.19949	1.20817	1.24485	1.20355	1.29186	1.25959	1.6926	1.47266	1.47501	1.28954	1.46319	1.41487	1.36121	1.36087	1.28886	1.30506	1.25264	1.19296	1.12154	0.948226		0.871383	0.96812	1.06628	1.04279	1.1563	1.17461	1.19748	1.17329	1.2764	1.1823
1.84397	1.60619	1.52341	1.46476	1.52207	1.47708	1.39921	1.43621	1.37644	1.48967	1.39857	1.21599	1.26228	1.15007	0.962238		1.08794	1.23101	1.16766	1.20493	1.2111	1.28767	1.25692	1.28892	1.26942	1.7284	1.49426	1.56654	1.477	1.48154	1.46494	1.49566	1.40226	1.48686	1.25297	1.2282	1.09363	1.23706	1.02049	0.871383		0.978252	1.15618	1.09711	1.078	1.15047	1.12287	1.25426	1.1369	1.22343
1.84667	1.62579	1.55273	1.50604	1.50598	1.48756	1.45353	1.45415	1.44634	1.48068	1.35238	1.24476	1.27048	1.13609	1.13199	1.08794		1.0779	1.12846	1.17303	1.19512	1.17366	1.28564	1.23714	1.26839	1.58816	1.45269	1.55161	1.32241	1.33133	1.28749	1.4073	1.38238	1.30234	1.31434	1.01442	1.02096	1.34702	0.993633	0.96812	0.978252		0.918199	1.03405	1.16549	1.15137	1.13879	1.18827	1.16373	1.2529
1.90967	1.69224	1.63951	1.57032	1.57854	1.57235	1.50585	1.47839	1.49974	1.54091	1.37142	1.29125	1.31875	1.18787	1.20027	1.23101	1.0779		1.08297	1.19069	1.24581	1.20668	1.31892	1.26788	1.27732	1.70972	1.5426	1.665	1.52871	1.53414	1.56279	1.53459	1.49478	1.53417	1.37179	1.16777	1.25588	1.32054	1.07099	1.06628	1.15618	0.918199		0.882226	1.08915	1.22589	1.13655	1.25541	1.21149	1.18534
1.91012	1.66181	1.56472	1.51667	1.56763	1.54416	1.45997	1.47827	1.38332	1.49792	1.45107	1.29684	1.27792	1.2398	1.20168	1.16766	1.12846	1.08297		1.08633	1.18012	1.20277	1.25584	1.26381	1.2189	1.54681	1.41324	1.42796	1.51264	1.42422	1.37793	1.42299	1.27212	1.44587	1.29272	1.14402	1.12904	1.25784	1.01663	1.04279	1.09711	1.03405	0.882226		0.903366	1.09162	1.0731	1.17436	1.16908	1.20239
1.90685	1.66111	1.57728	1.54111	1.57715	1.52173	1.43459	1.47104	1.45828	1.5448	1.42678	1.27435	1.2172	1.25863	1.19949	1.20493	1.17303	1.19069	1.08633		0.977014	1.16304	1.24318	1.24524	1.22633	1.68701	1.4228	1.51104	1.50878	1.52137	1.55391	1.31357	1.35933	1.36419	1.3729	1.32914	1.13497	1.14615	1.19696	1.1563	1.078	1.16549	1.08915	0.903366		1.01832	1.17453	1.16601	1.24499	1.27025
1.83738	1.64089	1.5454	1.51466	1.55481	1.56864	1.44706	1.47666	1.44119	1.54566	1.3765	1.27746	1.28188	1.2148	1.20817	1.2111	1.19512	1.24581	1.18012	0.977014		1.13086	1.25365	1.29301	1.25608	1.7907	1.53611	1.55803	1.37953	1.5297	1.47537	1.42129	1.4522	1.39288	1.39041	1.41711	1.26548	1.23623	1.11641	1.17461	1.15047	1.15137	1.22589	1.09162	1.01832		1.03889	1.15274	1.20177	1.20811
1.90817	1.69684	1.6477	1.60368	1.58346	1.59415	1.50906	1.50928	1.49365	1.48068	1.34007	1.27242	1.34723	1.18069	1.24485	1.28767	1.17366	1.20668	1.20277	1.16304	1.13086		1.26832	1.16909	1.19558	1.72881	1.56837	1.48837	1.56635	1.45832	1.50927	1.57587	1.49357	1.4491	1.38021	1.20472	1.15801	1.34319	1.16415	1.19748	1.12287	1.13879	1.13655	1.0731	1.17453	1.03889		1.19535	1.08946	1.20581
1.93225	1.70579	1.58884	1.49591	1.55975	1.57888	1.4388	1.52959	1.41648	1.61995	1.5345	1.37677	1.26598	1.38223	1.20355	1.25692	1.28564	1.31892	1.25584	1.24318	1.25365	1.26832		1.2881	1.25161	1.8206	1.50062	1.58398	1.30389	1.60261	1.57052	1.31001	1.44956	1.32875	1.46969	1.48836	1.24017	1.14396	1.34438	1.17329	1.25426	1.18827	1.25541	1.17436	1.16601	1.15274	1.19535		1.26992	1.13779
1.8981	1.71032	1.63422	1.57828	1.56576	1.588	1.54271	1.51689	1.53191	1.55994	1.42076	1.25617	1.3727	1.23221	1.29186	1.28892	1.23714	1.26788	1.26381	1.24524	1.29301	1.16909	1.2881		1.1475	1.71272	1.61532	1.64925	1.4859	1.42909	1.57616	1.61753	1.46954	1.44498	1.40843	1.22819	1.20174	1.38062	1.16185	1.2764	1.1369	1.16373	1.21149	1.16908	1.24499	1.20177	1.08946	1.26992		1.09853
1.93256	1.69122	1.63997	1.54916	1.58316	1.60307	1.48099	1.48752	1.50551	1.55484	1.43144	1.31542	1.29734	1.27552	1.25959	1.26942	1.26839	1.27732	1.2189	1.22633	1.25608	1.19558	1.25161	1.1475		1.73041	1.49461	1.55617	1.51571	1.51921	1.40513	1.51032	1.39342	1.49685	1.45514	1.33995	1.22761	1.30566	1.19592	1.1823	1.22343	1.2529	1.18534	1.20239	1.27025	1.20811	1.20581	1.13779	1.09853
[truncated: 72 more columns]

## Sheet: Extended_Data_Fig2a_chr2
	1.3678	1.42453	1.33009	1.31452	1.33011	1.32541	1.41871	1.51892	1.48963	1.43286	1.52688	1.62093	1.65227	1.61898	1.65804	1.65395	1.70593	1.7152	1.73074	1.69856	1.69974	1.69995	1.71132	1.78979		1.39018	1.47991	1.31153	1.27126	1.26711	1.36757	1.37974	1.44125	1.46696	1.29104	1.44711	1.62462	1.52098	1.61434	1.61307	1.53005	1.54282	1.63558	1.48774	1.49503	1.70888	1.6098	1.68195	1.70496
1.3678		1.11036	1.23079	1.37329	1.53443	1.4776	1.52049	1.37538	1.59891	1.36469	1.50686	1.5913	1.51836	1.47699	1.60078	1.55945	1.65144	1.64263	1.60486	1.49835	1.54334	1.5995	1.57508	1.62187	1.39018		1.01759	1.13239	1.28683	1.59748	1.62878	1.58413	1.25389	1.63239	1.31952	1.40836	1.54403	1.30594	1.28608	1.56712	1.44004	1.6378	1.59385	1.59909	1.36565	1.37472	1.48815	1.39313	1.4428
1.42453	1.11036		1.06349	1.33827	1.51627	1.50208	1.60952	1.42072	1.58726	1.30671	1.49788	1.6088	1.5196	1.39464	1.52487	1.52912	1.68908	1.60812	1.59172	1.4364	1.42243	1.5621	1.44108	1.50976	1.47991	1.01759		0.883026	1.15659	1.62592	1.66795	1.63658	1.1537	1.60312	1.35365	1.39976	1.59665	1.40205	1.14526	1.49079	1.43936	1.57595	1.59004	1.47154	1.39898	1.37659	1.50498	1.24121	1.39455
1.33009	1.23079	1.06349		1.01691	1.33729	1.31235	1.48583	1.40022	1.44826	1.25147	1.3892	1.56277	1.5094	1.37743	1.48921	1.5009	1.59799	1.56027	1.55388	1.44211	1.45848	1.53717	1.47437	1.5081	1.31153	1.13239	0.883026		0.875364	1.47795	1.3211	1.42356	1.13611	1.45121	1.22152	1.30812	1.43411	1.24038	1.19342	1.47277	1.30423	1.49836	1.47477	1.43842	1.22816	1.38656	1.38931	1.31598	1.38676
1.31452	1.37329	1.33827	1.01691		1.23301	1.25015	1.31259	1.41322	1.37923	1.34255	1.42259	1.52834	1.52836	1.51029	1.52115	1.49378	1.59093	1.56723	1.58798	1.5595	1.59482	1.62821	1.6142	1.67495	1.27126	1.28683	1.15659	0.875364		1.17713	1.17706	1.33186	1.1839	1.33805	1.1967	1.20943	1.50121	1.27791	1.3472	1.38827	1.19431	1.43498	1.39795	1.35496	1.26665	1.41786	1.32983	1.30643	1.46038
1.33011	1.53443	1.51627	1.33729	1.23301		1.13127	1.30346	1.43478	1.29954	1.38968	1.44159	1.51282	1.62095	1.6094	1.63351	1.58052	1.62966	1.66149	1.65672	1.69543	1.71511	1.67824	1.7447	1.73763	1.26711	1.59748	1.62592	1.47795	1.17713		1.08448	1.17028	1.30941	1.16978	1.39458	1.42357	1.52479	1.60495	1.59712	1.54188	1.39676	1.40969	1.46974	1.45836	1.72758	1.67227	1.52292	1.73932	1.71491
1.32541	1.4776	1.50208	1.31235	1.25015	1.13127		1.1721	1.30676	1.26565	1.30104	1.36317	1.465	1.5143	1.52505	1.54869	1.51592	1.56821	1.544	1.56442	1.60107	1.61824	1.62742	1.65124	1.68994	1.36757	1.62878	1.66795	1.3211	1.17706	1.08448		1.00682	1.37057	1.23899	1.30021	1.3805	1.42473	1.5512	1.68408	1.52828	1.57447	1.63724	1.60504	1.50929	1.76012	1.6373	1.52088	1.7406	1.84404
1.41871	1.52049	1.60952	1.48583	1.31259	1.30346	1.1721		1.29602	1.17386	1.31735	1.35932	1.4139	1.52312	1.56208	1.51191	1.4968	1.4794	1.47121	1.5484	1.61305	1.64829	1.57603	1.68452	1.67315	1.37974	1.58413	1.63658	1.42356	1.33186	1.17028	1.00682		1.16327	1.00791	1.17085	1.18424	1.24547	1.38617	1.48873	1.36382	1.34394	1.29461	1.38818	1.34127	1.61835	1.46201	1.40972	1.64058	1.59339
1.51892	1.37538	1.42072	1.40022	1.41322	1.43478	1.30676	1.29602		1.30623	1.26909	1.31521	1.4228	1.36336	1.46619	1.5091	1.48642	1.49692	1.48252	1.53163	1.50674	1.5301	1.57129	1.57503	1.60492	1.44125	1.25389	1.1537	1.13611	1.1839	1.30941	1.37057	1.16327		1.33985	1.15774	1.22976	1.37562	1.20754	1.27068	1.33966	1.36106	1.4485	1.4152	1.3002	1.27617	1.39546	1.36605	1.26269	1.35
1.48963	1.59891	1.58726	1.44826	1.37923	1.29954	1.26565	1.17386	1.30623		1.25185	1.28852	1.374	1.48254	1.48641	1.45719	1.43027	1.49126	1.45482	1.48284	1.56822	1.61087	1.57934	1.65806	1.63828	1.46696	1.63239	1.60312	1.45121	1.33805	1.16978	1.23899	1.00791	1.33985		1.26437	1.23612	1.3629	1.50313	1.60139	1.48215	1.39579	1.40871	1.43355	1.3498	1.63841	1.55952	1.36862	1.59371	1.72385
1.43286	1.36469	1.30671	1.25147	1.34255	1.38968	1.30104	1.31735	1.26909	1.25185		1.1431	1.28742	1.28209	1.20914	1.29403	1.2872	1.39196	1.34455	1.35861	1.33446	1.29856	1.36091	1.34684	1.3802	1.29104	1.31952	1.35365	1.22152	1.1967	1.39458	1.30021	1.17085	1.15774	1.26437		0.973846	1.20671	1.11564	1.06875	1.24439	1.12245	1.28731	1.25845	1.27917	1.27104	1.2419	1.22166	1.33215	1.29334
1.52688	1.50686	1.49788	1.3892	1.42259	1.44159	1.36317	1.35932	1.31521	1.28852	1.1431		1.20639	1.27479	1.248	1.24813	1.22247	1.32181	1.26876	1.26329	1.38381	1.34225	1.35238	1.3843	1.38709	1.44711	1.40836	1.39976	1.30812	1.20943	1.42357	1.3805	1.18424	1.22976	1.23612	0.973846		1.13217	1.07046	1.17765	1.17203	1.08966	1.24838	1.17118	1.17377	1.18252	1.3291	1.1875	1.27422	1.33945
1.62093	1.5913	1.6088	1.56277	1.52834	1.51282	1.465	1.4139	1.4228	1.374	1.28742	1.20639		1.15193	1.29869	1.2568	1.23316	1.20552	1.24391	1.28087	1.41929	1.4234	1.3315	1.47478	1.40484	1.62462	1.54403	1.59665	1.43411	1.50121	1.52479	1.42473	1.24547	1.37562	1.3629	1.20671	1.13217		1.03853	1.26081	1.13391	1.11955	1.17855	1.27619	1.22083	1.55122	1.45912	1.2451	1.41153	1.39436
1.65227	1.51836	1.5196	1.5094	1.52836	1.62095	1.5143	1.52312	1.36336	1.48254	1.28209	1.27479	1.15193		1.10878	1.21601	1.23551	1.29536	1.28938	1.34009	1.37241	1.3392	1.33296	1.37361	1.36923	1.52098	1.30594	1.40205	1.24038	1.27791	1.60495	1.5512	1.38617	1.20754	1.50313	1.11564	1.07046	1.03853		0.989734	1.19443	1.04973	1.25903	1.22428	1.18	1.13766	1.25258	1.16293	1.20082	1.18922
1.61898	1.47699	1.39464	1.37743	1.51029	1.6094	1.52505	1.56208	1.46619	1.48641	1.20914	1.248	1.29869	1.10878		1.16658	1.21892	1.38429	1.32453	1.34889	1.28553	1.24178	1.32195	1.29041	1.29714	1.61434	1.28608	1.14526	1.19342	1.3472	1.59712	1.68408	1.48873	1.27068	1.60139	1.06875	1.17765	1.26081	0.989734		1.22916	1.10499	1.41566	1.2456	1.26566	1.23188	1.14822	1.21128	1.21841	1.02069
1.65804	1.60078	1.52487	1.48921	1.52115	1.63351	1.54869	1.51191	1.5091	1.45719	1.29403	1.24813	1.2568	1.21601	1.16658		1.06413	1.27891	1.27768	1.28147	1.33588	1.29773	1.279	1.29553	1.28457	1.61307	1.56712	1.49079	1.47277	1.38827	1.54188	1.52828	1.36382	1.33966	1.48215	1.24439	1.17203	1.13391	1.19443	1.22916		0.848416	1.14812	1.20646	1.21317	1.48837	1.26842	1.20376	1.30452	1.39756
1.65395	1.55945	1.52912	1.5009	1.49378	1.58052	1.51592	1.4968	1.48642	1.43027	1.2872	1.22247	1.23316	1.23551	1.21892	1.06413		1.22019	1.19284	1.22277	1.35357	1.30961	1.25926	1.3063	1.32097	1.53005	1.44004	1.43936	1.30423	1.19431	1.39676	1.57447	1.34394	1.36106	1.39579	1.12245	1.08966	1.11955	1.04973	1.10499	0.848416		1.10228	1.16925	1.1648	1.33435	1.23175	1.09776	1.20385	1.17808
1.70593	1.65144	1.68908	1.59799	1.59093	1.62966	1.56821	1.4794	1.49692	1.49126	1.39196	1.32181	1.20552	1.29536	1.38429	1.27891	1.22019		1.19773	1.26457	1.42973	1.45148	1.34573	1.50613	1.47297	1.54282	1.6378	1.57595	1.49836	1.43498	1.40969	1.63724	1.29461	1.4485	1.40871	1.28731	1.24838	1.17855	1.25903	1.41566	1.14812	1.10228		1.07963	1.15888	1.46547	1.43465	1.14692	1.3939	1.40636
1.7152	1.64263	1.60812	1.56027	1.56723	1.66149	1.544	1.47121	1.48252	1.45482	1.34455	1.26876	1.24391	1.28938	1.32453	1.27768	1.19284	1.19773		1.13001	1.40517	1.32576	1.28061	1.34922	1.38182	1.63558	1.59385	1.59004	1.47477	1.39795	1.46974	1.60504	1.38818	1.4152	1.43355	1.25845	1.17118	1.27619	1.22428	1.2456	1.20646	1.16925	1.07963		0.954708	1.27177	1.29465	1.08507	1.31153	1.28232
1.73074	1.60486	1.59172	1.55388	1.58798	1.65672	1.56442	1.5484	1.53163	1.48284	1.35861	1.26329	1.28087	1.34009	1.34889	1.28147	1.22277	1.26457	1.13001		1.32943	1.29194	1.20512	1.33578	1.33386	1.48774	1.59909	1.47154	1.43842	1.35496	1.45836	1.50929	1.34127	1.3002	1.3498	1.27917	1.17377	1.22083	1.18	1.26566	1.21317	1.1648	1.15888	0.954708		1.29885	1.23781	0.947648	1.20395	1.27486
1.69856	1.49835	1.4364	1.44211	1.5595	1.69543	1.60107	1.61305	1.50674	1.56822	1.33446	1.38381	1.41929	1.37241	1.28553	1.33588	1.35357	1.42973	1.40517	1.32943		1.18145	1.27496	1.26483	1.35019	1.49503	1.36565	1.39898	1.22816	1.26665	1.72758	1.76012	1.61835	1.27617	1.63841	1.27104	1.18252	1.55122	1.13766	1.23188	1.48837	1.33435	1.46547	1.27177	1.29885		1.25045	1.32255	1.17064	1.17068
1.69974	1.54334	1.42243	1.45848	1.59482	1.71511	1.61824	1.64829	1.5301	1.61087	1.29856	1.34225	1.4234	1.3392	1.24178	1.29773	1.30961	1.45148	1.32576	1.29194	1.18145		1.21974	1.12201	1.25224	1.70888	1.37472	1.37659	1.38656	1.41786	1.67227	1.6373	1.46201	1.39546	1.55952	1.2419	1.3291	1.45912	1.25258	1.14822	1.26842	1.23175	1.43465	1.29465	1.23781	1.25045		1.12135	1.0329	1.26593
1.69995	1.5995	1.5621	1.53717	1.62821	1.67824	1.62742	1.57603	1.57129	1.57934	1.36091	1.35238	1.3315	1.33296	1.32195	1.279	1.25926	1.34573	1.28061	1.20512	1.27496	1.21974		1.1554	1.2411	1.6098	1.48815	1.50498	1.38931	1.32983	1.52292	1.52088	1.40972	1.36605	1.36862	1.22166	1.1875	1.2451	1.16293	1.21128	1.20376	1.09776	1.14692	1.08507	0.947648	1.32255	1.12135		1.01473	1.24508
1.71132	1.57508	1.44108	1.47437	1.6142	1.7447	1.65124	1.68452	1.57503	1.65806	1.34684	1.3843	1.47478	1.37361	1.29041	1.29553	1.3063	1.50613	1.34922	1.33578	1.26483	1.12201	1.1554		1.24806	1.68195	1.39313	1.24121	1.31598	1.30643	1.73932	1.7406	1.64058	1.26269	1.59371	1.33215	1.27422	1.41153	1.20082	1.21841	1.30452	1.20385	1.3939	1.31153	1.20395	1.17064	1.0329	1.01473		1.08454
1.78979	1.62187	1.50976	1.5081	1.67495	1.73763	1.68994	1.67315	1.60492	1.63828	1.3802	1.38709	1.40484	1.36923	1.29714	1.28457	1.32097	1.47297	1.38182	1.33386	1.35019	1.25224	1.2411	1.24806		1.70496	1.4428	1.39455	1.38676	1.46038	1.71491	1.84404	1.59339	1.35	1.72385	1.29334	1.33945	1.39436	1.18922	1.02069	1.39756	1.17808	1.40636	1.28232	1.27486	1.17068	1.26593	1.24508	1.08454
[truncated: 72 more columns]

## Sheet: Extended_Data_Fig2a_chr3
	1.12495	1.23495	1.29673	1.26793	1.34261	1.43132	1.35439	1.37022	1.44858	1.39816	1.55061	1.50023	1.50924	1.52312	1.56384	1.47774	1.52292	1.60577	1.58668	1.59986	1.63675	1.68644	1.6844	1.68574		1.04885	1.25419	1.19386	1.25788	1.38826	1.23678	1.16687	1.29149	1.63693	1.29684	1.48324	1.54831	1.52184	1.46091	1.47124	1.54075	1.41287	1.46775	1.52057	1.48047	1.49218	1.50614	1.7083	1.64151
1.12495		1.09197	1.18205	1.19652	1.30972	1.33508	1.35394	1.32516	1.4165	1.36536	1.49373	1.57377	1.57922	1.56781	1.53971	1.53324	1.53837	1.59153	1.56934	1.62268	1.65989	1.69968	1.68784	1.70233	1.04885		1.01369	1.12554	1.20154	1.24335	1.09508	1.29695	1.32756	1.44845	1.30464	1.36295	1.48515	1.68865	1.40354	1.41086	1.4265	1.43432	1.43684	1.41364	1.47942	1.59922	1.57438	1.85945	1.77145
1.23495	1.09197		1.07088	1.21201	1.25493	1.3244	1.35884	1.35563	1.44421	1.36215	1.50589	1.50515	1.52655	1.48958	1.52911	1.52622	1.53494	1.57071	1.56244	1.60428	1.63071	1.6515	1.64956	1.6789	1.25419	1.01369		0.980816	1.09016	1.21276	1.33527	1.13683	1.32147	1.29075	1.37757	1.41291	1.4825	1.52021	1.48901	1.376	1.45991	1.55937	1.46047	1.52241	1.31726	1.40862	1.57377	1.57483	1.41574
1.29673	1.18205	1.07088		1.17139	1.22708	1.21449	1.37235	1.29836	1.35624	1.303	1.36936	1.56599	1.57439	1.54988	1.46804	1.4954	1.52933	1.52271	1.55936	1.59838	1.61693	1.62416	1.64151	1.69215	1.19386	1.12554	0.980816		1.03709	1.2661	1.16292	1.17213	1.19339	1.34859	1.25896	1.32558	1.415	1.37152	1.44236	1.39188	1.48048	1.40906	1.30349	1.40048	1.26012	1.34477	1.5325	1.63427	1.51271
1.26793	1.19652	1.21201	1.17139		1.11379	1.24773	1.24864	1.27229	1.38782	1.24215	1.3931	1.40648	1.44731	1.39987	1.43132	1.39604	1.41819	1.48777	1.52472	1.50434	1.50343	1.54974	1.57655	1.62257	1.25788	1.20154	1.09016	1.03709		0.866532	1.05849	1.17984	1.19333	1.38831	1.24615	1.36792	1.47283	1.45665	1.38658	1.3004	1.35791	1.4201	1.33737	1.30762	1.33102	1.36146	1.33826	1.61921	1.38326
1.34261	1.30972	1.25493	1.22708	1.11379		1.19833	1.23368	1.29264	1.30165	1.27313	1.37043	1.42524	1.48456	1.42063	1.41222	1.38597	1.4301	1.44091	1.45935	1.51315	1.511	1.52592	1.56898	1.55792	1.38826	1.24335	1.21276	1.2661	0.866532		1.20482	1.08904	1.24504	1.18895	1.24667	1.42518	1.45567	1.40715	1.33822	1.23211	1.35994	1.4612	1.20723	1.47108	1.26812	1.41772	1.45163	1.42231	1.40668
1.43132	1.33508	1.3244	1.21449	1.24773	1.19833		1.21389	1.17679	1.2593	1.20786	1.19709	1.52041	1.58482	1.52476	1.39597	1.46757	1.48555	1.41907	1.4492	1.50357	1.5379	1.53308	1.54736	1.55492	1.23678	1.09508	1.33527	1.16292	1.05849	1.20482		1.10797	1.03975	1.56197	1.17054	1.06748	1.42449	1.7733	1.43441	1.36556	1.42409	1.34859	1.36133	1.49974	1.45914	1.51052	1.39041	1.65229	1.33343
1.35439	1.35394	1.35884	1.37235	1.24864	1.23368	1.21389		1.15451	1.28163	1.19353	1.41063	1.25332	1.25194	1.2543	1.32791	1.2881	1.32891	1.41022	1.38065	1.36657	1.35123	1.44526	1.39906	1.49149	1.16687	1.29695	1.13683	1.17213	1.17984	1.08904	1.10797		0.992956	1.22657	1.09926	1.3462	1.16063	1.22235	1.14716	1.24183	1.18395	1.17113	1.18925	1.27229	1.2613	1.29469	1.30993	1.3714	1.41653
1.37022	1.32516	1.35563	1.29836	1.27229	1.29264	1.17679	1.15451		1.19801	1.14199	1.27854	1.32502	1.39957	1.36835	1.28819	1.32993	1.35477	1.39294	1.40557	1.42116	1.42198	1.44787	1.48669	1.55173	1.29149	1.32756	1.32147	1.19339	1.19333	1.24504	1.03975	0.992956		0.910871	1.07161	1.21848	1.26746	1.41036	1.34492	1.362	1.20105	1.25897	1.27141	1.39282	1.21061	1.25785	1.31968	1.38453	1.44911
1.44858	1.4165	1.44421	1.35624	1.38782	1.30165	1.2593	1.28163	1.19801		1.14366	1.28015	1.41056	1.39868	1.44704	1.33951	1.38071	1.37294	1.40715	1.37767	1.43714	1.43431	1.52088	1.55262	1.45052	1.63693	1.44845	1.29075	1.34859	1.38831	1.18895	1.56197	1.22657	0.910871		1.1119	1.24753	1.61848	1.51419	1.38081	1.00394	1.22828	1.36687	1.29389	1.3075	1.37837	1.50987	1.3101	1.52374	1.43356
1.39816	1.36536	1.36215	1.303	1.24215	1.27313	1.20786	1.19353	1.14199	1.14366		1.1232	1.22625	1.29293	1.26277	1.19051	1.22911	1.22889	1.23486	1.27142	1.2594	1.28024	1.36499	1.36614	1.41143	1.29684	1.30464	1.37757	1.25896	1.24615	1.24667	1.17054	1.09926	1.07161	1.1119		1.03287	1.2268	1.39442	1.21495	1.17174	1.17148	1.23347	1.17425	1.21883	1.20818	1.22258	1.15446	1.32207	1.30838
1.55061	1.49373	1.50589	1.36936	1.3931	1.37043	1.19709	1.41063	1.27854	1.28015	1.1232		1.42212	1.50546	1.45898	1.30383	1.38112	1.36606	1.30132	1.34122	1.39706	1.45729	1.43543	1.49018	1.48729	1.48324	1.36295	1.41291	1.32558	1.36792	1.42518	1.06748	1.3462	1.21848	1.24753	1.03287		1.4111	1.62977	1.42144	1.24804	1.35479	1.32362	1.20968	1.27415	1.32147	1.40458	1.26876	1.42482	1.35998
1.50023	1.57377	1.50515	1.56599	1.40648	1.42524	1.52041	1.25332	1.32502	1.41056	1.22625	1.42212		0.948306	1.08931	1.19478	1.16785	1.22321	1.31481	1.28828	1.23341	1.2469	1.3667	1.38112	1.43418	1.54831	1.48515	1.4825	1.415	1.47283	1.45567	1.42449	1.16063	1.26746	1.61848	1.2268	1.4111		0.83901	0.996646	1.12003	1.01368	1.01898	1.23958	1.08501	1.06186	1.05281	1.20345	1.35806	1.40395
1.50924	1.57922	1.52655	1.57439	1.44731	1.48456	1.58482	1.25194	1.39957	1.39868	1.29293	1.50546	0.948306		1.01208	1.29732	1.14476	1.21278	1.35613	1.34206	1.28857	1.25652	1.39089	1.38575	1.50907	1.52184	1.68865	1.52021	1.37152	1.45665	1.40715	1.7733	1.22235	1.41036	1.51419	1.39442	1.62977	0.83901		1.01835	1.31155	1.07511	1.25002	1.35087	1.38377	1.1603	1.12548	1.31976	1.42687	1.44661
1.52312	1.56781	1.48958	1.54988	1.39987	1.42063	1.52476	1.2543	1.36835	1.44704	1.26277	1.45898	1.08931	1.01208		1.18695	1.03457	1.14561	1.33286	1.27188	1.20093	1.18792	1.32548	1.34	1.43621	1.46091	1.40354	1.48901	1.44236	1.38658	1.33822	1.43441	1.14716	1.34492	1.38081	1.21495	1.42144	0.996646	1.01835		0.992496	0.867461	0.860988	1.14777	1.16054	1.15379	1.17778	1.14852	1.32848	1.34352
1.56384	1.53971	1.52911	1.46804	1.43132	1.41222	1.39597	1.32791	1.28819	1.33951	1.19051	1.30383	1.19478	1.29732	1.18695		0.985567	1.06925	1.15975	1.22008	1.23869	1.27624	1.33496	1.29362	1.34737	1.47124	1.41086	1.376	1.39188	1.3004	1.23211	1.36556	1.24183	1.362	1.00394	1.17174	1.24804	1.12003	1.31155	0.992496		0.908594	0.933951	0.993151	1.02808	1.10596	1.10889	1.06624	1.2098	1.05705
1.47774	1.53324	1.52622	1.4954	1.39604	1.38597	1.46757	1.2881	1.32993	1.38071	1.22911	1.38112	1.16785	1.14476	1.03457	0.985567		0.836226	1.21222	1.22561	1.18534	1.16591	1.32234	1.29753	1.42649	1.54075	1.4265	1.45991	1.48048	1.35791	1.35994	1.42409	1.18395	1.20105	1.22828	1.17148	1.35479	1.01368	1.07511	0.867461	0.908594		0.632634	1.05869	1.10623	1.02341	1.04849	1.1232	1.36862	1.18964
1.52292	1.53837	1.53494	1.52933	1.41819	1.4301	1.48555	1.32891	1.35477	1.37294	1.22889	1.36606	1.22321	1.21278	1.14561	1.06925	0.836226		1.22489	1.23586	1.21322	1.24486	1.3407	1.32414	1.45431	1.41287	1.43432	1.55937	1.40906	1.4201	1.4612	1.34859	1.17113	1.25897	1.36687	1.23347	1.32362	1.01898	1.25002	0.860988	0.933951	0.632634		1.12679	1.22988	1.02605	1.0724	1.14237	1.37602	1.31148
1.60577	1.59153	1.57071	1.52271	1.48777	1.44091	1.41907	1.41022	1.39294	1.40715	1.23486	1.30132	1.31481	1.35613	1.33286	1.15975	1.21222	1.22489		1.24822	1.26613	1.30527	1.3324	1.29613	1.34914	1.46775	1.43684	1.46047	1.30349	1.33737	1.20723	1.36133	1.18925	1.27141	1.29389	1.17425	1.20968	1.23958	1.35087	1.14777	0.993151	1.05869	1.12679		1.04757	1.11162	1.06962	1.09382	1.18344	1.18159
1.58668	1.56934	1.56244	1.55936	1.52472	1.45935	1.4492	1.38065	1.40557	1.37767	1.27142	1.34122	1.28828	1.34206	1.27188	1.22008	1.22561	1.23586	1.24822		1.13097	1.16002	1.24455	1.24918	1.31215	1.52057	1.41364	1.52241	1.40048	1.30762	1.47108	1.49974	1.27229	1.39282	1.3075	1.21883	1.27415	1.08501	1.38377	1.16054	1.02808	1.10623	1.22988	1.04757		1.00214	0.975484	0.984811	1.29124	1.27399
1.59986	1.62268	1.60428	1.59838	1.50434	1.51315	1.50357	1.36657	1.42116	1.43714	1.2594	1.39706	1.23341	1.28857	1.20093	1.23869	1.18534	1.21322	1.26613	1.13097		0.776923	1.21905	1.19566	1.34957	1.48047	1.47942	1.31726	1.26012	1.33102	1.26812	1.45914	1.2613	1.21061	1.37837	1.20818	1.32147	1.06186	1.1603	1.15379	1.10596	1.02341	1.02605	1.11162	1.00214		0.458044	1.15801	1.25724	1.14647
1.63675	1.65989	1.63071	1.61693	1.50343	1.511	1.5379	1.35123	1.42198	1.43431	1.28024	1.45729	1.2469	1.25652	1.18792	1.27624	1.16591	1.24486	1.30527	1.16002	0.776923		1.20681	1.21386	1.34268	1.49218	1.59922	1.40862	1.34477	1.36146	1.41772	1.51052	1.29469	1.25785	1.50987	1.22258	1.40458	1.05281	1.12548	1.17778	1.10889	1.04849	1.0724	1.06962	0.975484	0.458044		1.17782	1.13576	1.24391
1.68644	1.69968	1.6515	1.62416	1.54974	1.52592	1.53308	1.44526	1.44787	1.52088	1.36499	1.43543	1.3667	1.39089	1.32548	1.33496	1.32234	1.3407	1.3324	1.24455	1.21905	1.20681		1.16163	1.31333	1.50614	1.57438	1.57377	1.5325	1.33826	1.45163	1.39041	1.30993	1.31968	1.3101	1.15446	1.26876	1.20345	1.31976	1.14852	1.06624	1.1232	1.14237	1.09382	0.984811	1.15801	1.17782		1.1586	1.18071
1.6844	1.68784	1.64956	1.64151	1.57655	1.56898	1.54736	1.39906	1.48669	1.55262	1.36614	1.49018	1.38112	1.38575	1.34	1.29362	1.29753	1.32414	1.29613	1.24918	1.19566	1.21386	1.16163		1.21909	1.7083	1.85945	1.57483	1.63427	1.61921	1.42231	1.65229	1.3714	1.38453	1.52374	1.32207	1.42482	1.35806	1.42687	1.32848	1.2098	1.36862	1.37602	1.18344	1.29124	1.25724	1.13576	1.1586		1.16411
1.68574	1.70233	1.6789	1.69215	1.62257	1.55792	1.55492	1.49149	1.55173	1.45052	1.41143	1.48729	1.43418	1.50907	1.43621	1.34737	1.42649	1.45431	1.34914	1.31215	1.34957	1.34268	1.31333	1.21909		1.64151	1.77145	1.41574	1.51271	1.38326	1.40668	1.33343	1.41653	1.44911	1.43356	1.30838	1.35998	1.40395	1.44661	1.34352	1.05705	1.18964	1.31148	1.18159	1.27399	1.14647	1.24391	1.18071	1.16411
[truncated: 72 more columns]

## Sheet: Extended_Data_Fig2a_chr4
	1.12562	1.29064	1.35628	1.47791	1.42059	1.4808	1.51447	1.47307	1.57848	1.65509	1.57199	1.578	1.64141	1.65868	1.70943	1.81027	1.81423	1.68393	1.77128		1.08626	1.36845	1.34153	1.48373	1.30672	1.35641	1.38513	1.41623	1.38868	1.50587	1.46852	1.39409	1.53417	1.62101	1.75739	1.79566	1.74235	1.57424	1.57703		0.995029	1.15184	1.21603	1.4906	1.3474	1.33192	1.42626	1.29448	1.31057
1.12562		1.18771	1.27101	1.42499	1.36324	1.362	1.41883	1.36835	1.43275	1.51711	1.48298	1.50637	1.53012	1.58905	1.62764	1.73469	1.74905	1.56021	1.65217	1.08626		1.11289	1.19252	1.43561	1.27012	1.29501	1.49615	1.38243	1.40738	1.34898	1.54439	1.56516	1.55858	1.60354	1.71379	1.77172	1.78298	1.55781	1.77941	0.995029		1.04657	1.1896	1.42851	1.20182	1.28233	1.40995	1.31281	1.24243
1.29064	1.18771		1.13072	1.36933	1.26218	1.27704	1.31108	1.33879	1.34318	1.40618	1.44801	1.4658	1.52794	1.57982	1.62316	1.68951	1.72644	1.5303	1.63117	1.36845	1.11289		1.03188	1.50361	1.22791	1.26333	1.28324	1.18723	1.23898	1.41162	1.3353	1.39246	1.54247	1.65233	1.53962	1.81299	1.58061	1.46778	1.78016	1.15184	1.04657		1.03158	1.30764	1.11534	1.20431	1.23626	1.18531	1.21655
1.35628	1.27101	1.13072		1.23759	1.11568	1.10716	1.19763	1.14793	1.28236	1.35625	1.34811	1.36396	1.37908	1.39684	1.48095	1.60918	1.60665	1.42363	1.55661	1.34153	1.19252	1.03188		1.20948	0.995521	0.984838	1.21773	1.0682	1.27159	1.16595	1.33384	1.33776	1.35793	1.39547	1.45025	1.40265	1.48138	1.3144	1.64079	1.21603	1.1896	1.03158		1.0948	1.04979	1.0695	1.08439	1.05544	1.20771
1.47791	1.42499	1.36933	1.23759		1.1647	1.19676	1.2317	1.19565	1.47073	1.59071	1.38147	1.36396	1.34352	1.33801	1.3122	1.41601	1.3736	1.44213	1.41457	1.48373	1.43561	1.50361	1.20948		1.1082	1.19948	1.15152	1.16317	1.42009	1.60019	1.44343	1.23661	1.26997	1.25325	1.20812	1.2996	1.44917	1.35925	1.46093	1.4906	1.42851	1.30764	1.0948		1.11012	1.16044	1.11247	1.15159	1.43333
1.42059	1.36324	1.26218	1.11568	1.1647		1.05475	1.19051	1.09941	1.27761	1.39859	1.30295	1.34186	1.29882	1.313	1.42857	1.54552	1.56355	1.36515	1.45635	1.30672	1.27012	1.22791	0.995521	1.1082		1.01633	1.19354	1.02818	1.26147	1.38696	1.29027	1.1854	1.29625	1.32367	1.37274	1.46139	1.58633	1.37844	1.45747	1.3474	1.20182	1.11534	1.04979	1.11012		0.979576	1.10373	1.01179	1.19395
1.4808	1.362	1.27704	1.10716	1.19676	1.05475		0.989855	1.03397	1.26465	1.38904	1.27467	1.24859	1.28975	1.30979	1.35609	1.45959	1.46896	1.33783	1.40658	1.35641	1.29501	1.26333	0.984838	1.19948	1.01633		0.944496	1.03271	1.27832	1.38065	1.35039	1.24826	1.28451	1.31603	1.25435	1.42449	1.47234	1.21669	1.3145	1.33192	1.28233	1.20431	1.0695	1.16044	0.979576		0.993282	0.987533	1.15374
1.51447	1.41883	1.31108	1.19763	1.2317	1.19051	0.989855		1.03562	1.2573	1.38782	1.2659	1.27939	1.29671	1.31994	1.35071	1.48005	1.47175	1.35938	1.39009	1.38513	1.49615	1.28324	1.21773	1.15152	1.19354	0.944496		1.02861	1.36656	1.38763	1.26831	1.20901	1.35768	1.24944	1.38551	1.45219	1.47761	1.14175	1.14657	1.42626	1.40995	1.23626	1.08439	1.11247	1.10373	0.993282		1.05078	1.22878
1.47307	1.36835	1.33879	1.14793	1.19565	1.09941	1.03397	1.03562		1.22628	1.32685	1.25004	1.19795	1.25484	1.28916	1.32024	1.47278	1.44214	1.2891	1.38107	1.41623	1.38243	1.18723	1.0682	1.16317	1.02818	1.03271	1.02861		1.25056	1.40672	1.28739	1.17849	1.20768	1.21587	1.42175	1.43052	1.48178	1.16652	1.40619	1.29448	1.31281	1.18531	1.05544	1.15159	1.01179	0.987533	1.05078		1.15744
1.57848	1.43275	1.34318	1.28236	1.47073	1.27761	1.26465	1.2573	1.22628		1.09216	1.24646	1.25737	1.36483	1.41894	1.53593	1.63851	1.67151	1.3714	1.55471	1.38868	1.40738	1.23898	1.27159	1.42009	1.26147	1.27832	1.36656	1.25056		0.930685	1.17498	1.12913	1.29616	1.29679	1.43617	1.55646	1.57726	1.25882	1.73282	1.31057	1.24243	1.21655	1.20771	1.43333	1.19395	1.15374	1.22878	1.15744
1.65509	1.51711	1.40618	1.35625	1.59071	1.39859	1.38904	1.38782	1.32685	1.09216		1.16187	1.20022	1.29061	1.38758	1.53057	1.71891	1.68054	1.32697	1.5716	1.50587	1.34898	1.41162	1.16595	1.60019	1.38696	1.38065	1.38763	1.40672	0.930685		0.881948	1.07459	1.30674	1.35309	1.41478	1.66995	1.59419	1.25655	1.83303	1.37638	1.40961	1.29733	1.38535	1.55317	1.33498	1.34344	1.4838	1.33832	0.95874
1.57199	1.48298	1.44801	1.34811	1.38147	1.30295	1.27467	1.2659	1.25004	1.24646	1.16187		1.07655	1.16757	1.2225	1.2456	1.41202	1.44464	1.23288	1.32157	1.46852	1.54439	1.3353	1.33384	1.44343	1.29027	1.35039	1.26831	1.28739	1.17498	0.881948		0.885111	1.11221	1.08957	1.28335	1.54492	1.53243	1.11251	1.44742	1.44327	1.38008	1.31877	1.24833	1.38937	1.24888	1.21171	1.2751	1.18642	1.0627
1.578	1.50637	1.4658	1.36396	1.36396	1.34186	1.24859	1.27939	1.19795	1.25737	1.20022	1.07655		1.02088	1.04548	1.1603	1.32664	1.35451	1.12614	1.27536	1.39409	1.56516	1.39246	1.33776	1.23661	1.1854	1.24826	1.20901	1.17849	1.12913	1.07459	0.885111		0.876732	0.888503	1.03667	1.22507	1.21276	0.929742	1.2784	1.51194	1.49999	1.36469	1.37189	1.2557	1.17734	1.19602	1.24324	1.12105	1.16668
1.64141	1.53012	1.52794	1.37908	1.34352	1.29882	1.28975	1.29671	1.25484	1.36483	1.29061	1.16757	1.02088		0.98679	1.12106	1.26862	1.28281	1.10258	1.2505	1.53417	1.55858	1.54247	1.35793	1.26997	1.29625	1.28451	1.35768	1.20768	1.29616	1.30674	1.11221	0.876732		0.887547	1.08528	1.27995	1.25418	0.922056	1.33038	1.63318	1.49342	1.42401	1.27984	1.27066	1.28303	1.28505	1.28552	1.21884	1.2415
1.65868	1.58905	1.57982	1.39684	1.33801	1.313	1.30979	1.31994	1.28916	1.41894	1.38758	1.2225	1.04548	0.98679		0.994762	1.21757	1.1964	1.2008	1.22367	1.62101	1.60354	1.65233	1.39547	1.25325	1.32367	1.31603	1.24944	1.21587	1.29679	1.35309	1.08957	0.888503	0.887547		0.930996	1.0834	1.06308	0.905301	0.974041	1.55701	1.53424	1.40694	1.34879	1.25013	1.2668	1.29135	1.26724	1.19706	1.2172
1.70943	1.62764	1.62316	1.48095	1.3122	1.42857	1.35609	1.35071	1.32024	1.53593	1.53057	1.2456	1.1603	1.12106	0.994762		1.02117	1.09631	1.2421	1.22448	1.75739	1.71379	1.53962	1.45025	1.20812	1.37274	1.25435	1.38551	1.42175	1.43617	1.41478	1.28335	1.03667	1.08528	0.930996		1.0062	1.04039	1.11648	1.12903	1.7182	1.67727	1.56331	1.50453	1.19886	1.39751	1.38768	1.2946	1.32168	1.48631
1.81027	1.73469	1.68951	1.60918	1.41601	1.54552	1.45959	1.48005	1.47278	1.63851	1.71891	1.41202	1.32664	1.26862	1.21757	1.02117		0.98799	1.35669	1.30921	1.79566	1.77172	1.81299	1.40265	1.2996	1.46139	1.42449	1.45219	1.43052	1.55646	1.66995	1.54492	1.22507	1.27995	1.0834	1.0062		0.872124	1.18973	1.18347	1.82148	1.88062	1.7131	1.64968	1.23524	1.56397	1.53289	1.46757	1.46013	1.69281
1.81423	1.74905	1.72644	1.60665	1.3736	1.56355	1.46896	1.47175	1.44214	1.67151	1.68054	1.44464	1.35451	1.28281	1.1964	1.09631	0.98799		1.36564	1.2796	1.74235	1.78298	1.58061	1.48138	1.44917	1.58633	1.47234	1.47761	1.48178	1.57726	1.59419	1.53243	1.21276	1.25418	1.06308	1.04039	0.872124		1.3349	1.16664	1.89413	1.8806	1.70685	1.65548	1.30315	1.57293	1.57779	1.50803	1.5184	1.64693
1.68393	1.56021	1.5303	1.42363	1.44213	1.36515	1.33783	1.35938	1.2891	1.3714	1.32697	1.23288	1.12614	1.10258	1.2008	1.2421	1.35669	1.36564		1.29317	1.57424	1.55781	1.46778	1.3144	1.35925	1.37844	1.21669	1.14175	1.16652	1.25882	1.25655	1.11251	0.929742	0.922056	0.905301	1.11648	1.18973	1.3349		1.18005	1.55463	1.55305	1.37892	1.39645	1.31635	1.29171	1.29158	1.32312	1.27773	1.31328
1.77128	1.65217	1.63117	1.55661	1.41457	1.45635	1.40658	1.39009	1.38107	1.55471	1.5716	1.32157	1.27536	1.2505	1.22367	1.22448	1.30921	1.2796	1.29317		1.57703	1.77941	1.78016	1.64079	1.46093	1.45747	1.3145	1.14657	1.40619	1.73282	1.83303	1.44742	1.2784	1.33038	0.974041	1.12903	1.18347	1.16664	1.18005		1.67632	1.76399	1.57378	1.55733	1.32662	1.48459	1.42696	1.33609	1.3656	1.40613
[truncated: 48 more columns]

## Sheet: Extended_Data_Fig2a_chr5
	1.22483	1.4313	1.32985	1.27975	1.27641	1.35552	1.47377	1.44614	1.54604	1.52925	1.64547	1.65681	1.70854	1.7438	1.87923	1.80085	1.79575	1.69609		1.1934	1.29875	1.1847	1.27643	1.03235	1.39802	1.17956	1.43802	1.3445	1.43596	1.44601	1.41038	1.73343	1.63159	1.66378	1.58643	1.64283	1.75272		1.07979	1.42521	1.13089	1.22655	1.14634	1.1821	1.26537	1.33345	1.44119	1.46617	1.44093
1.22483		1.29825	1.1465	1.25412	1.33184	1.37559	1.32265	1.42465	1.42963	1.42855	1.49649	1.54084	1.53861	1.5734	1.65883	1.66943	1.67129	1.60748	1.1934		1.22896	1.20853	1.27379	1.19903	1.29561	1.23637	1.42228	1.35832	1.33777	1.50162	1.36428	1.48061	1.45741	1.41679	1.38602	1.46096	1.57818	1.07979		1.29356	1.05064	1.12816	1.14088	1.25147	1.24389	1.37128	1.35748	1.31185	1.27631
1.4313	1.29825		1.2277	1.41829	1.48631	1.5894	1.39934	1.45756	1.32301	1.31797	1.4245	1.31855	1.33738	1.42613	1.54158	1.45168	1.37785	1.3532	1.29875	1.22896		1.10969	1.16556	1.28581	1.54576	1.22911	1.22608	1.0121	1.13313	1.06494	1.10841	1.44225	1.26108	1.40808	1.39608	1.25543	1.30448	1.42521	1.29356		1.26386	1.37518	1.36894	1.50346	1.39366	1.42464	1.24064	1.2994	1.44438
1.32985	1.1465	1.2277		1.06249	1.23307	1.34419	1.21107	1.31963	1.28079	1.28221	1.37653	1.40338	1.46089	1.40424	1.5638	1.56602	1.51069	1.51141	1.1847	1.20853	1.10969		0.92814	1.10867	1.24125	1.2313	1.22237	1.23807	1.22513	1.2375	1.43375	1.54593	1.52163	1.54132	1.39373	1.52521	1.50011	1.13089	1.05064	1.26386		0.956591	1.07497	1.21102	1.12436	1.22882	1.30936	1.26978	1.27189
1.27975	1.25412	1.41829	1.06249		1.16278	1.2288	1.33287	1.30736	1.36893	1.41741	1.47359	1.56124	1.59393	1.59912	1.70193	1.70878	1.67006	1.59562	1.27643	1.27379	1.16556	0.92814		1.03618	1.2447	1.27316	1.16054	1.28709	1.38154	1.37747	1.30511	1.67414	1.56839	1.69571	1.56992	1.58687	1.70924	1.22655	1.12816	1.37518	0.956591		1.01539	1.19283	1.18884	1.24747	1.38516	1.37871	1.40567
1.27641	1.33184	1.48631	1.23307	1.16278		1.0353	1.22685	1.17097	1.37035	1.3681	1.44171	1.47434	1.66047	1.6048	1.74464	1.72397	1.69554	1.61754	1.03235	1.19903	1.28581	1.10867	1.03618		1.14981	1.06798	1.25083	1.5435	1.42652	1.2207	1.37487	1.47057	1.43436	1.84373	1.78964	1.73749	1.72375	1.14634	1.14088	1.36894	1.07497	1.01539		0.982768	1.02098	1.11173	1.42748	1.34924	1.27263
1.35552	1.37559	1.5894	1.34419	1.2288	1.0353		1.16238	1.12809	1.33478	1.36636	1.35848	1.48331	1.62479	1.57665	1.76119	1.70675	1.70041	1.63178	1.39802	1.29561	1.54576	1.24125	1.2447	1.14981		1.0082	1.28957	1.48914	1.44799	1.30458	1.47898	1.57422	1.60466	1.5961	1.57185	1.65991	1.72187	1.1821	1.25147	1.50346	1.21102	1.19283	0.982768		0.909724	1.01325	1.32769	1.28382	1.28547
1.47377	1.32265	1.39934	1.21107	1.33287	1.22685	1.16238		1.22764	1.25393	1.24484	1.25582	1.31765	1.41447	1.38192	1.53503	1.47785	1.45903	1.45768	1.17956	1.23637	1.22911	1.2313	1.27316	1.06798	1.0082		1.12679	1.35849	1.34151	1.13854	1.29011	1.3634	1.48046	1.72283	1.40888	1.50231	1.60741	1.26537	1.24389	1.39366	1.12436	1.18884	1.02098	0.909724		1.08078	1.24524	1.24148	1.15444
1.44614	1.42465	1.45756	1.31963	1.30736	1.17097	1.12809	1.22764		1.15784	1.21182	1.24325	1.33425	1.50838	1.50864	1.65372	1.59294	1.55957	1.46572	1.43802	1.42228	1.22608	1.22237	1.16054	1.25083	1.28957	1.12679		1.15476	1.23423	1.17227	1.25607	1.45786	1.41195	1.54364	1.59061	1.42863	1.55449	1.33345	1.37128	1.42464	1.22882	1.24747	1.11173	1.01325	1.08078		1.22221	1.24773	1.16815
1.54604	1.42963	1.32301	1.28079	1.36893	1.37035	1.33478	1.25393	1.15784		0.881728	1.18159	1.21124	1.29034	1.25442	1.41212	1.37964	1.33753	1.3	1.3445	1.35832	1.0121	1.23807	1.28709	1.5435	1.48914	1.35849	1.15476		0.714268	1.04807	1.12216	1.20425	1.18317	1.12647	1.09985	1.19296	1.29228	1.44119	1.35748	1.24064	1.30936	1.38516	1.42748	1.32769	1.24524	1.22221		0.682061	1.11635
1.52925	1.42855	1.31797	1.28221	1.41741	1.3681	1.36636	1.24484	1.21182	0.881728		1.17178	1.19253	1.26154	1.25572	1.3663	1.39093	1.32057	1.27129	1.43596	1.33777	1.13313	1.22513	1.38154	1.42652	1.44799	1.34151	1.23423	0.714268		1.02173	1.02685	1.19053	1.23524	1.18268	1.25065	1.23092	1.29508	1.46617	1.31185	1.2994	1.26978	1.37871	1.34924	1.28382	1.24148	1.24773	0.682061		1.06172
1.64547	1.49649	1.4245	1.37653	1.47359	1.44171	1.35848	1.25582	1.24325	1.18159	1.17178		1.23524	1.29838	1.20438	1.411	1.40276	1.39041	1.37463	1.44601	1.50162	1.06494	1.2375	1.37747	1.2207	1.30458	1.13854	1.17227	1.04807	1.02173		1.04992	1.19533	1.11638	1.4493	1.26422	1.26036	1.26538	1.44093	1.27631	1.44438	1.27189	1.40567	1.27263	1.28547	1.15444	1.16815	1.11635	1.06172
1.65681	1.54084	1.31855	1.40338	1.56124	1.47434	1.48331	1.31765	1.33425	1.21124	1.19253	1.23524		1.14494	1.18918	1.32608	1.2526	1.23477	1.24729	1.41038	1.36428	1.10841	1.43375	1.30511	1.37487	1.47898	1.29011	1.25607	1.12216	1.02685	1.04992		0.966167	1.00691	1.25363	1.00588	0.994585	1.27746	1.55906	1.42919	1.34698	1.46996	1.53054	1.55269	1.49873	1.38585	1.36887	1.13947	1.14574	1.30995
1.70854	1.53861	1.33738	1.46089	1.59393	1.66047	1.62479	1.41447	1.50838	1.29034	1.26154	1.29838	1.14494		1.01676	1.13763	1.16069	1.15987	1.16817	1.73343	1.48061	1.44225	1.54593	1.67414	1.47057	1.57422	1.3634	1.45786	1.20425	1.19053	1.19533	0.966167		0.950468	1.07486	1.0059	1.15828	1.24221	1.62405	1.407	1.32048	1.41537	1.51594	1.55066	1.50465	1.30874	1.45671	1.18461	1.14551	1.21847
1.7438	1.5734	1.42613	1.40424	1.59912	1.6048	1.57665	1.38192	1.50864	1.25442	1.25572	1.20438	1.18918	1.01676		1.15065	1.16382	1.15988	1.26944	1.63159	1.45741	1.26108	1.52163	1.56839	1.43436	1.60466	1.48046	1.41195	1.18317	1.23524	1.11638	1.00691	0.950468		1.09021	1.10561	0.980888	1.13356	1.62857	1.36453	1.37309	1.38281	1.50955	1.47206	1.40414	1.26639	1.35662	1.22932	1.13865	1.20351
1.87923	1.65883	1.54158	1.5638	1.70193	1.74464	1.76119	1.53503	1.65372	1.41212	1.3663	1.411	1.32608	1.13763	1.15065		1.1838	1.20748	1.3955	1.66378	1.41679	1.40808	1.54132	1.69571	1.84373	1.5961	1.72283	1.54364	1.12647	1.18268	1.4493	1.25363	1.07486	1.09021		1.00952	1.12392	1.2616	1.7613	1.58754	1.4509	1.56242	1.72695	1.62499	1.58964	1.45435	1.50038	1.27122	1.28222	1.40414
1.80085	1.66943	1.45168	1.56602	1.70878	1.72397	1.70675	1.47785	1.59294	1.37964	1.39093	1.40276	1.2526	1.16069	1.16382	1.1838		1.10855	1.24413	1.58643	1.38602	1.39608	1.39373	1.56992	1.78964	1.57185	1.40888	1.59061	1.09985	1.25065	1.26422	1.00588	1.0059	1.10561	1.00952		0.941319	1.15208	1.7205	1.51258	1.39922	1.4635	1.59901	1.64658	1.60977	1.41599	1.51019	1.28486	1.21118	1.32346
1.79575	1.67129	1.37785	1.51069	1.67006	1.69554	1.70041	1.45903	1.55957	1.33753	1.32057	1.39041	1.23477	1.15987	1.15988	1.20748	1.10855		1.13258	1.64283	1.46096	1.25543	1.52521	1.58687	1.73749	1.65991	1.50231	1.42863	1.19296	1.23092	1.26036	0.994585	1.15828	0.980888	1.12392	0.941319		1.05518	1.7168	1.49282	1.40319	1.46292	1.60586	1.62764	1.60367	1.42657	1.46007	1.21265	1.20835	1.3142
1.69609	1.60748	1.3532	1.51141	1.59562	1.61754	1.63178	1.45768	1.46572	1.3	1.27129	1.37463	1.24729	1.16817	1.26944	1.3955	1.24413	1.13258		1.75272	1.57818	1.30448	1.50011	1.70924	1.72375	1.72187	1.60741	1.55449	1.29228	1.29508	1.26538	1.27746	1.24221	1.13356	1.2616	1.15208	1.05518		1.63	1.40443	1.43078	1.36458	1.5698	1.57302	1.48508	1.33131	1.41155	1.23867	1.20943	1.26621
[truncated: 43 more columns]

## Sheet: Extended_Data_Fig2a_chr6
	1.47654	1.56619	1.5565	1.64998	1.6144	1.65061	1.6288	1.63015	1.64157	1.65977	1.63119	1.6696	1.66869	1.6869	1.68846	1.64096	1.65573	1.67372	1.68692	1.67068	1.72027	1.8169	1.79856	1.86066	1.85907	1.79847	1.75617	1.80248	1.76921	1.80195	1.88414	1.8361	1.88356	1.85755	1.85021	1.89314	1.84168	1.84618	1.8521	1.85018	1.85519	1.90699	1.90335	1.89505	1.89968	1.89672	1.92079	1.88117	1.88384
1.47654		1.11899	1.35399	1.43015	1.42943	1.5081	1.46339	1.50551	1.4638	1.45269	1.48285	1.48105	1.47912	1.54908	1.51607	1.50386	1.4907	1.55091	1.56062	1.62015	1.61221	1.70594	1.70508	1.74796	1.75202	1.76981	1.76573	1.71883	1.71085	1.68046	1.73644	1.75678	1.7157	1.76188	1.77476	1.7688	1.77561	1.74464	1.76272	1.78245	1.82422	1.79374	1.79769	1.76126	1.78913	1.82067	1.81105	1.79739	1.84319
1.56619	1.11899		1.29002	1.45514	1.3979	1.40244	1.46141	1.46421	1.41372	1.43876	1.40894	1.44943	1.45005	1.46037	1.47364	1.45682	1.44391	1.53992	1.48128	1.50805	1.53377	1.62071	1.6109	1.66742	1.6278	1.64198	1.6434	1.59132	1.66837	1.57806	1.64051	1.66246	1.65037	1.63066	1.66945	1.64216	1.68912	1.7016	1.75582	1.66756	1.72405	1.75584	1.73153	1.73731	1.75509	1.69658	1.73835	1.78791	1.8216
1.5565	1.35399	1.29002		1.16704	1.25182	1.40763	1.18701	1.35262	1.45406	1.30928	1.4065	1.34975	1.35605	1.4367	1.34276	1.3705	1.31598	1.37123	1.38418	1.52742	1.45563	1.54372	1.62516	1.61975	1.67542	1.6168	1.59487	1.5596	1.58916	1.55951	1.64696	1.62981	1.65168	1.63963	1.6547	1.65612	1.57064	1.60968	1.65756	1.6688	1.65269	1.63626	1.63743	1.63858	1.63766	1.6574	1.66514	1.64299	1.69595
1.64998	1.43015	1.45514	1.16704		1.2897	1.46329	0.863813	1.38662	1.46103	1.33746	1.45021	1.39532	1.43084	1.51942	1.48828	1.47356	1.41599	1.44614	1.43806	1.63293	1.57008	1.61964	1.68814	1.75183	1.76859	1.72307	1.69851	1.65737	1.62692	1.64678	1.68222	1.68525	1.72627	1.71423	1.72175	1.7098	1.5844	1.68205	1.70933	1.69956	1.66558	1.70037	1.70619	1.64657	1.71025	1.73197	1.74988	1.71979	1.76746
1.6144	1.42943	1.3979	1.25182	1.2897		1.0844	1.25759	1.21874	1.27378	1.22122	1.22838	1.25207	1.29742	1.38985	1.32621	1.29506	1.29173	1.37399	1.36509	1.43195	1.38377	1.44827	1.50258	1.54003	1.53756	1.49871	1.4868	1.46547	1.47561	1.482	1.52062	1.4881	1.48189	1.50374	1.54977	1.53872	1.49443	1.49725	1.51514	1.49593	1.5023	1.53104	1.52828	1.53455	1.57561	1.58881	1.60959	1.55586	1.60762
1.65061	1.5081	1.40244	1.40763	1.46329	1.0844		1.44615	1.35736	1.29652	1.35563	1.29641	1.31116	1.30302	1.41184	1.3657	1.35416	1.36236	1.45611	1.45607	1.34138	1.3663	1.41428	1.42459	1.46411	1.45028	1.46095	1.45612	1.52436	1.4945	1.49121	1.47607	1.46328	1.45515	1.50521	1.49343	1.43277	1.59374	1.51692	1.50389	1.43676	1.57647	1.60326	1.55576	1.63181	1.57022	1.5894	1.58137	1.6106	1.63764
1.6288	1.46339	1.46141	1.18701	0.863813	1.25759	1.44615		1.36123	1.51756	1.29269	1.44469	1.3616	1.43915	1.48566	1.43371	1.415	1.42164	1.41984	1.41399	1.59011	1.56697	1.61076	1.6666	1.71709	1.74112	1.72095	1.70686	1.62533	1.67371	1.61721	1.68582	1.65529	1.70047	1.67901	1.70632	1.71804	1.57549	1.63	1.70511	1.70194	1.64227	1.67694	1.67165	1.66688	1.68426	1.76606	1.75512	1.69681	1.73409
1.63015	1.50551	1.46421	1.35262	1.38662	1.21874	1.35736	1.36123		1.20356	1.23498	1.30521	1.30849	1.3771	1.42908	1.41339	1.39545	1.35803	1.43226	1.4055	1.46034	1.42297	1.47997	1.47316	1.57482	1.56393	1.54405	1.57	1.51104	1.53664	1.51782	1.5653	1.53664	1.56543	1.48835	1.55402	1.56103	1.55634	1.52257	1.56114	1.53898	1.54618	1.57245	1.54656	1.59545	1.60999	1.62206	1.60054	1.56477	1.67074
1.64157	1.4638	1.41372	1.45406	1.46103	1.27378	1.29652	1.51756	1.20356		1.25846	1.27035	1.3311	1.3991	1.42004	1.39883	1.42985	1.41402	1.52669	1.47124	1.43017	1.3875	1.48456	1.54771	1.5297	1.50553	1.54302	1.56892	1.50414	1.54635	1.48912	1.54392	1.54129	1.507	1.52229	1.50735	1.54353	1.62047	1.59778	1.58525	1.56862	1.58688	1.64605	1.55679	1.63831	1.63591	1.60135	1.60377	1.64582	1.67837
1.65977	1.45269	1.43876	1.30928	1.33746	1.22122	1.35563	1.29269	1.23498	1.25846		1.08579	1.12909	1.32353	1.43755	1.34019	1.33412	1.30064	1.40515	1.39157	1.48928	1.45021	1.46963	1.52002	1.58716	1.57629	1.55774	1.57122	1.50333	1.51509	1.51485	1.62424	1.54005	1.56613	1.56081	1.57862	1.59069	1.54572	1.56895	1.60509	1.55664	1.595	1.58986	1.57319	1.67338	1.5869	1.6286	1.66044	1.59098	1.65309
1.63119	1.48285	1.40894	1.4065	1.45021	1.22838	1.29641	1.44469	1.30521	1.27035	1.08579		1.0544	1.28397	1.39993	1.31038	1.31343	1.29626	1.4383	1.40237	1.40978	1.40545	1.44034	1.47044	1.50474	1.49383	1.43992	1.48982	1.48283	1.52789	1.50669	1.58663	1.52058	1.46835	1.49322	1.4988	1.51767	1.5996	1.53759	1.52537	1.54052	1.57694	1.66571	1.56267	1.64856	1.62315	1.58926	1.63875	1.60224	1.67993
1.6696	1.48105	1.44943	1.34975	1.39532	1.25207	1.31116	1.3616	1.30849	1.3311	1.12909	1.0544		1.27468	1.33368	1.34596	1.30259	1.30099	1.35439	1.36416	1.46968	1.42953	1.47374	1.5274	1.55992	1.55908	1.54693	1.55706	1.51278	1.53566	1.51598	1.57512	1.54839	1.5354	1.53409	1.55215	1.54784	1.57268	1.55894	1.5528	1.55814	1.55603	1.58753	1.57787	1.61861	1.60221	1.59205	1.61683	1.57574	1.66218
1.66869	1.47912	1.45005	1.35605	1.43084	1.29742	1.30302	1.43915	1.3771	1.3991	1.32353	1.28397	1.27468		1.25834	1.26476	1.28885	1.28492	1.3779	1.36678	1.3953	1.38721	1.43542	1.49549	1.47551	1.55747	1.46538	1.50311	1.51237	1.51204	1.48398	1.55204	1.51514	1.52575	1.51127	1.54549	1.51205	1.52674	1.49292	1.47605	1.51596	1.50462	1.53335	1.5166	1.55064	1.61166	1.56975	1.65266	1.59713	1.63157
1.6869	1.54908	1.46037	1.4367	1.51942	1.38985	1.41184	1.48566	1.42908	1.42004	1.43755	1.39993	1.33368	1.25834		1.23903	1.33749	1.27596	1.47917	1.453	1.50308	1.40058	1.45619	1.49329	1.47409	1.53836	1.51314	1.56596	1.47571	1.5269	1.46314	1.48544	1.49614	1.5188	1.5153	1.48439	1.51341	1.51717	1.53117	1.55702	1.52766	1.53522	1.53864	1.5066	1.56034	1.60828	1.64794	1.58662	1.60589	1.62914
1.68846	1.51607	1.47364	1.34276	1.48828	1.32621	1.3657	1.43371	1.41339	1.39883	1.34019	1.31038	1.34596	1.26476	1.23903		1.11622	1.09893	1.42869	1.38642	1.42662	1.38693	1.41213	1.45951	1.46079	1.49319	1.4531	1.45617	1.43381	1.50435	1.47144	1.55984	1.50056	1.45129	1.45539	1.47894	1.477	1.51155	1.49528	1.47852	1.46935	1.46711	1.50017	1.45821	1.50467	1.59514	1.60677	1.61274	1.55067	1.6181
1.64096	1.50386	1.45682	1.3705	1.47356	1.29506	1.35416	1.415	1.39545	1.42985	1.33412	1.31343	1.30259	1.28885	1.33749	1.11622		0.820715	1.35796	1.34454	1.33409	1.34503	1.376	1.45021	1.43722	1.49028	1.44901	1.46259	1.43951	1.48045	1.46205	1.55617	1.45698	1.4379	1.42655	1.44856	1.44643	1.48205	1.44909	1.46437	1.481	1.50053	1.52771	1.47475	1.51187	1.55865	1.60446	1.5962	1.55916	1.62753
1.65573	1.4907	1.44391	1.31598	1.41599	1.29173	1.36236	1.42164	1.35803	1.41402	1.30064	1.29626	1.30099	1.28492	1.27596	1.09893	0.820715		1.33746	1.32364	1.36562	1.33986	1.36947	1.44542	1.47784	1.48172	1.44458	1.4666	1.41403	1.45167	1.41548	1.47986	1.47939	1.44352	1.43876	1.46583	1.45074	1.47279	1.44233	1.4821	1.48135	1.46594	1.50076	1.46719	1.49706	1.53266	1.58112	1.58963	1.51451	1.60524
1.67372	1.55091	1.53992	1.37123	1.44614	1.37399	1.45611	1.41984	1.43226	1.52669	1.40515	1.4383	1.35439	1.3779	1.47917	1.42869	1.35796	1.33746		1.03201	1.44394	1.36932	1.48086	1.54211	1.60335	1.60815	1.58595	1.54812	1.52406	1.52336	1.48627	1.56185	1.53396	1.51022	1.51186	1.55783	1.57225	1.43049	1.46954	1.5344	1.52957	1.4957	1.52648	1.54466	1.55779	1.56913	1.61282	1.60567	1.54715	1.58636
1.68692	1.56062	1.48128	1.38418	1.43806	1.36509	1.45607	1.41399	1.4055	1.47124	1.39157	1.40237	1.36416	1.36678	1.453	1.38642	1.34454	1.32364	1.03201		1.40995	1.33624	1.42345	1.52246	1.57044	1.5889	1.55292	1.552	1.50223	1.50381	1.47787	1.55366	1.53563	1.49946	1.48636	1.55151	1.51691	1.39982	1.43378	1.51337	1.49519	1.50195	1.52052	1.51815	1.52981	1.5596	1.57284	1.60772	1.54118	1.59967
1.67068	1.62015	1.50805	1.52742	1.63293	1.43195	1.34138	1.59011	1.46034	1.43017	1.48928	1.40978	1.46968	1.3953	1.50308	1.42662	1.33409	1.36562	1.44394	1.40995		1.07715	1.34444	1.42581	1.39439	1.4848	1.43509	1.44886	1.47051	1.47121	1.4245	1.53812	1.40921	1.43206	1.40091	1.40574	1.39037	1.52356	1.42061	1.45332	1.45266	1.52087	1.51005	1.4166	1.54101	1.56335	1.53693	1.57476	1.52038	1.64915
1.72027	1.61221	1.53377	1.45563	1.57008	1.38377	1.3663	1.56697	1.42297	1.3875	1.45021	1.40545	1.42953	1.38721	1.40058	1.38693	1.34503	1.33986	1.36932	1.33624	1.07715		1.28004	1.40124	1.38789	1.46615	1.42406	1.44166	1.38479	1.43811	1.37967	1.44582	1.37345	1.38537	1.35014	1.3841	1.39763	1.43855	1.33775	1.3726	1.37588	1.43082	1.42926	1.4061	1.47307	1.52931	1.47177	1.49178	1.4612	1.59276
1.8169	1.70594	1.62071	1.54372	1.61964	1.44827	1.41428	1.61076	1.47997	1.48456	1.46963	1.44034	1.47374	1.43542	1.45619	1.41213	1.376	1.36947	1.48086	1.42345	1.34444	1.28004		1.19611	1.18621	1.29467	1.22525	1.26511	1.30056	1.3071	1.35654	1.44986	1.33342	1.34617	1.33267	1.37591	1.35432	1.43781	1.30508	1.33828	1.35083	1.40402	1.39482	1.34402	1.43277	1.47885	1.44965	1.47952	1.43269	1.57169
1.79856	1.70508	1.6109	1.62516	1.68814	1.50258	1.42459	1.6666	1.47316	1.54771	1.52002	1.47044	1.5274	1.49549	1.49329	1.45951	1.45021	1.44542	1.54211	1.52246	1.42581	1.40124	1.19611		0.960089	1.11962	1.13282	1.30792	1.34062	1.42282	1.42243	1.5173	1.37248	1.42585	1.40599	1.41218	1.40677	1.54866	1.44374	1.46981	1.43429	1.46452	1.51151	1.44044	1.55168	1.54	1.55127	1.55607	1.52112	1.61863
1.86066	1.74796	1.66742	1.61975	1.75183	1.54003	1.46411	1.71709	1.57482	1.5297	1.58716	1.50474	1.55992	1.47551	1.47409	1.46079	1.43722	1.47784	1.60335	1.57044	1.39439	1.38789	1.18621	0.960089		1.00261	1.07618	1.29468	1.32274	1.38183	1.39947	1.50437	1.40779	1.41473	1.39777	1.40231	1.35645	1.58628	1.43323	1.40872	1.45503	1.49491	1.47447	1.46185	1.54625	1.57224	1.50828	1.55266	1.54185	1.65302
1.85907	1.75202	1.6278	1.67542	1.76859	1.53756	1.45028	1.74112	1.56393	1.50553	1.57629	1.49383	1.55908	1.55747	1.53836	1.49319	1.49028	1.48172	1.60815	1.5889	1.4848	1.46615	1.29467	1.11962	1.00261		1.05807	1.27688	1.35806	1.38547	1.42125	1.49605	1.44171	1.42062	1.44399	1.41885	1.42011	1.61056	1.5166	1.46191	1.48618	1.55146	1.54052	1.49852	1.62147	1.62113	1.51497	1.55136	1.60697	1.67554
1.79847	1.76981	1.64198	1.6168	1.72307	1.49871	1.46095	1.72095	1.54405	1.54302	1.55774	1.43992	1.54693	1.46538	1.51314	1.4531	1.44901	1.44458	1.58595	1.55292	1.43509	1.42406	1.22525	1.13282	1.07618	1.05807		1.20518	1.28852	1.3834	1.4234	1.51701	1.39978	1.3702	1.38118	1.39322	1.35447	1.54199	1.44045	1.40951	1.43159	1.49091	1.47388	1.46674	1.52847	1.53501	1.51063	1.54853	1.52184	1.61472
1.75617	1.76573	1.6434	1.59487	1.69851	1.4868	1.45612	1.70686	1.57	1.56892	1.57122	1.48982	1.55706	1.50311	1.56596	1.45617	1.46259	1.4666	1.54812	1.552	1.44886	1.44166	1.26511	1.30792	1.29468	1.27688	1.20518		1.17176	1.29513	1.33269	1.52113	1.42199	1.38148	1.36104	1.38866	1.37543	1.52973	1.48407	1.47027	1.46149	1.45814	1.49691	1.4557	1.52192	1.57232	1.49384	1.51566	1.5065	1.59372
1.80248	1.71883	1.59132	1.5596	1.65737	1.46547	1.52436	1.62533	1.51104	1.50414	1.50333	1.48283	1.51278	1.51237	1.47571	1.43381	1.43951	1.41403	1.52406	1.50223	1.47051	1.38479	1.30056	1.34062	1.32274	1.35806	1.28852	1.17176		1.19906	1.2389	1.48273	1.40413	1.3921	1.3588	1.36711	1.43039	1.4825	1.45779	1.4953	1.4262	1.46644	1.47916	1.42813	1.48142	1.50574	1.49427	1.46567	1.46616	1.55294
1.76921	1.71085	1.66837	1.58916	1.62692	1.47561	1.4945	1.67371	1.53664	1.54635	1.51509	1.52789	1.53566	1.51204	1.5269	1.50435	1.48045	1.45167	1.52336	1.50381	1.47121	1.43811	1.3071	1.42282	1.38183	1.38547	1.3834	1.29513	1.19906		1.14502	1.51802	1.43934	1.4381	1.42154	1.44821	1.44764	1.44129	1.451	1.47235	1.48289	1.44944	1.43495	1.45883	1.48861	1.51471	1.52463	1.53377	1.4571	1.57643
1.80195	1.68046	1.57806	1.55951	1.64678	1.482	1.49121	1.61721	1.51782	1.48912	1.51485	1.50669	1.51598	1.48398	1.46314	1.47144	1.46205	1.41548	1.48627	1.47787	1.4245	1.37967	1.35654	1.42243	1.39947	1.42125	1.4234	1.33269	1.2389	1.14502		1.45573	1.43131	1.41464	1.38678	1.43852	1.46788	1.43707	1.42996	1.45192	1.40634	1.40852	1.45352	1.45361	1.47207	1.49523	1.46666	1.48196	1.46634	1.55009
1.88414	1.73644	1.64051	1.64696	1.68222	1.52062	1.47607	1.68582	1.5653	1.54392	1.62424	1.58663	1.57512	1.55204	1.48544	1.55984	1.55617	1.47986	1.56185	1.55366	1.53812	1.44582	1.44986	1.5173	1.50437	1.49605	1.51701	1.52113	1.48273	1.51802	1.45573		1.3465	1.4189	1.37479	1.39293	1.46364	1.44413	1.43048	1.47982	1.43741	1.47049	1.46725	1.46416	1.51191	1.57133	1.5058	1.48376	1.55045	1.63009
1.8361	1.75678	1.66246	1.62981	1.68525	1.4881	1.46328	1.65529	1.53664	1.54129	1.54005	1.52058	1.54839	1.51514	1.49614	1.50056	1.45698	1.47939	1.53396	1.53563	1.40921	1.37345	1.33342	1.37248	1.40779	1.44171	1.39978	1.42199	1.40413	1.43934	1.43131	1.3465		1.00373	1.1905	1.2965	1.32469	1.414	1.35044	1.39036	1.34944	1.41593	1.40669	1.38967	1.47849	1.60957	1.48146	1.53123	1.43301	1.57308
1.88356	1.7157	1.65037	1.65168	1.72627	1.48189	1.45515	1.70047	1.56543	1.507	1.56613	1.46835	1.5354	1.52575	1.5188	1.45129	1.4379	1.44352	1.51022	1.49946	1.43206	1.38537	1.34617	1.42585	1.41473	1.42062	1.3702	1.38148	1.3921	1.4381	1.41464	1.4189	1.00373		1.14538	1.27219	1.27768	1.39928	1.34879	1.32714	1.34847	1.39687	1.44045	1.37458	1.45348	1.4753	1.47418	1.53518	1.45191	1.54986
1.85755	1.76188	1.63066	1.63963	1.71423	1.50374	1.50521	1.67901	1.48835	1.52229	1.56081	1.49322	1.53409	1.51127	1.5153	1.45539	1.42655	1.43876	1.51186	1.48636	1.40091	1.35014	1.33267	1.40599	1.39777	1.44399	1.38118	1.36104	1.3588	1.42154	1.38678	1.37479	1.1905	1.14538		1.05574	1.13118	1.32223	1.33019	1.3351	1.33438	1.36241	1.37551	1.35203	1.43742	1.44676	1.47933	1.47209	1.46016	1.52392
1.85021	1.77476	1.66945	1.6547	1.72175	1.54977	1.49343	1.70632	1.55402	1.50735	1.57862	1.4988	1.55215	1.54549	1.48439	1.47894	1.44856	1.46583	1.55783	1.55151	1.40574	1.3841	1.37591	1.41218	1.40231	1.41885	1.39322	1.38866	1.36711	1.44821	1.43852	1.39293	1.2965	1.27219	1.05574		1.09949	1.3819	1.3615	1.37627	1.34875	1.40527	1.4283	1.36722	1.47097	1.51534	1.48013	1.46218	1.44406	1.57694
1.89314	1.7688	1.64216	1.65612	1.7098	1.53872	1.43277	1.71804	1.56103	1.54353	1.59069	1.51767	1.54784	1.51205	1.51341	1.477	1.44643	1.45074	1.57225	1.51691	1.39037	1.39763	1.35432	1.40677	1.35645	1.42011	1.35447	1.37543	1.43039	1.44764	1.46788	1.46364	1.32469	1.27768	1.13118	1.09949		1.36596	1.35759	1.33835	1.36988	1.44318	1.42421	1.37541	1.47583	1.48013	1.47347	1.51915	1.44356	1.55565
1.84168	1.77561	1.68912	1.57064	1.5844	1.49443	1.59374	1.57549	1.55634	1.62047	1.54572	1.5996	1.57268	1.52674	1.51717	1.51155	1.48205	1.47279	1.43049	1.39982	1.52356	1.43855	1.43781	1.54866	1.58628	1.61056	1.54199	1.52973	1.4825	1.44129	1.43707	1.44413	1.414	1.39928	1.32223	1.3819	1.36596		1.25743	1.35837	1.37196	1.3115	1.31957	1.355	1.36474	1.43049	1.49351	1.47167	1.39659	1.44387
1.84618	1.74464	1.7016	1.60968	1.68205	1.49725	1.51692	1.63	1.52257	1.59778	1.56895	1.53759	1.55894	1.49292	1.53117	1.49528	1.44909	1.44233	1.46954	1.43378	1.42061	1.33775	1.30508	1.44374	1.43323	1.5166	1.44045	1.48407	1.45779	1.451	1.42996	1.43048	1.35044	1.34879	1.33019	1.3615	1.35759	1.25743		1.00639	1.08093	1.23342	1.24983	1.20575	1.32367	1.41362	1.42746	1.43398	1.37308	1.54371
1.8521	1.76272	1.75582	1.65756	1.70933	1.51514	1.50389	1.70511	1.56114	1.58525	1.60509	1.52537	1.5528	1.47605	1.55702	1.47852	1.46437	1.4821	1.5344	1.51337	1.45332	1.3726	1.33828	1.46981	1.40872	1.46191	1.40951	1.47027	1.4953	1.47235	1.45192	1.47982	1.39036	1.32714	1.3351	1.37627	1.33835	1.35837	1.00639		1.11297	1.2483	1.26118	1.25799	1.35877	1.42281	1.47786	1.48766	1.39878	1.56871
1.85018	1.78245	1.66756	1.6688	1.69956	1.49593	1.43676	1.70194	1.53898	1.56862	1.55664	1.54052	1.55814	1.51596	1.52766	1.46935	1.481	1.48135	1.52957	1.49519	1.45266	1.37588	1.35083	1.43429	1.45503	1.48618	1.43159	1.46149	1.4262	1.48289	1.40634	1.43741	1.34944	1.34847	1.33438	1.34875	1.36988	1.37196	1.08093	1.11297		1.18329	1.22872	1.25276	1.34973	1.43258	1.40134	1.45092	1.43249	1.55759
1.85519	1.82422	1.72405	1.65269	1.66558	1.5023	1.57647	1.64227	1.54618	1.58688	1.595	1.57694	1.55603	1.50462	1.53522	1.46711	1.50053	1.46594	1.4957	1.50195	1.52087	1.43082	1.40402	1.46452	1.49491	1.55146	1.49091	1.45814	1.46644	1.44944	1.40852	1.47049	1.41593	1.39687	1.36241	1.40527	1.44318	1.3115	1.23342	1.2483	1.18329		0.905151	1.13124	1.23205	1.43164	1.46674	1.42499	1.3729	1.49985
1.90699	1.79374	1.75584	1.63626	1.70037	1.53104	1.60326	1.67694	1.57245	1.64605	1.58986	1.66571	1.58753	1.53335	1.53864	1.50017	1.52771	1.50076	1.52648	1.52052	1.51005	1.42926	1.39482	1.51151	1.47447	1.54052	1.47388	1.49691	1.47916	1.43495	1.45352	1.46725	1.40669	1.44045	1.37551	1.4283	1.42421	1.31957	1.24983	1.26118	1.22872	0.905151		1.07037	1.19739	1.41658	1.45294	1.41937	1.39351	1.47348
1.90335	1.79769	1.73153	1.63743	1.70619	1.52828	1.55576	1.67165	1.54656	1.55679	1.57319	1.56267	1.57787	1.5166	1.5066	1.45821	1.47475	1.46719	1.54466	1.51815	1.4166	1.4061	1.34402	1.44044	1.46185	1.49852	1.46674	1.4557	1.42813	1.45883	1.45361	1.46416	1.38967	1.37458	1.35203	1.36722	1.37541	1.355	1.20575	1.25799	1.25276	1.13124	1.07037		1.05102	1.34794	1.40974	1.37873	1.37667	1.52437
1.89505	1.76126	1.73731	1.63858	1.64657	1.53455	1.63181	1.66688	1.59545	1.63831	1.67338	1.64856	1.61861	1.55064	1.56034	1.50467	1.51187	1.49706	1.55779	1.52981	1.54101	1.47307	1.43277	1.55168	1.54625	1.62147	1.52847	1.52192	1.48142	1.48861	1.47207	1.51191	1.47849	1.45348	1.43742	1.47097	1.47583	1.36474	1.32367	1.35877	1.34973	1.23205	1.19739	1.05102		1.39204	1.46591	1.45639	1.4194	1.50882
1.89968	1.78913	1.75509	1.63766	1.71025	1.57561	1.57022	1.68426	1.60999	1.63591	1.5869	1.62315	1.60221	1.61166	1.60828	1.59514	1.55865	1.53266	1.56913	1.5596	1.56335	1.52931	1.47885	1.54	1.57224	1.62113	1.53501	1.57232	1.50574	1.51471	1.49523	1.57133	1.60957	1.4753	1.44676	1.51534	1.48013	1.43049	1.41362	1.42281	1.43258	1.43164	1.41658	1.34794	1.39204		1.23028	1.31717	1.26093	1.4855
1.89672	1.82067	1.69658	1.6574	1.73197	1.58881	1.5894	1.76606	1.62206	1.60135	1.6286	1.58926	1.59205	1.56975	1.64794	1.60677	1.60446	1.58112	1.61282	1.57284	1.53693	1.47177	1.44965	1.55127	1.50828	1.51497	1.51063	1.49384	1.49427	1.52463	1.46666	1.5058	1.48146	1.47418	1.47933	1.48013	1.47347	1.49351	1.42746	1.47786	1.40134	1.46674	1.45294	1.40974	1.46591	1.23028		1.31418	1.33994	1.51345
1.92079	1.81105	1.73835	1.66514	1.74988	1.60959	1.58137	1.75512	1.60054	1.60377	1.66044	1.63875	1.61683	1.65266	1.58662	1.61274	1.5962	1.58963	1.60567	1.60772	1.57476	1.49178	1.47952	1.55607	1.55266	1.55136	1.54853	1.51566	1.46567	1.53377	1.48196	1.48376	1.53123	1.53518	1.47209	1.46218	1.51915	1.47167	1.43398	1.48766	1.45092	1.42499	1.41937	1.37873	1.45639	1.31717	1.31418		1.28502	1.54164
1.88117	1.79739	1.78791	1.64299	1.71979	1.55586	1.6106	1.69681	1.56477	1.64582	1.59098	1.60224	1.57574	1.59713	1.60589	1.55067	1.55916	1.51451	1.54715	1.54118	1.52038	1.4612	1.43269	1.52112	1.54185	1.60697	1.52184	1.5065	1.46616	1.4571	1.46634	1.55045	1.43301	1.45191	1.46016	1.44406	1.44356	1.39659	1.37308	1.39878	1.43249	1.3729	1.39351	1.37667	1.4194	1.26093	1.33994	1.28502		1.4383
1.88384	1.84319	1.8216	1.69595	1.76746	1.60762	1.63764	1.73409	1.67074	1.67837	1.65309	1.67993	1.66218	1.63157	1.62914	1.6181	1.62753	1.60524	1.58636	1.59967	1.64915	1.59276	1.57169	1.61863	1.65302	1.67554	1.61472	1.59372	1.55294	1.57643	1.55009	1.63009	1.57308	1.54986	1.52392	1.57694	1.55565	1.44387	1.54371	1.56871	1.55759	1.49985	1.47348	1.52437	1.50882	1.4855	1.51345	1.54164	1.4383
[truncated: 196 more columns]

## Sheet: Extended_Data_Fig2a_chr7
	1.21026	1.26767	1.2145	1.33819	1.4192	1.42461	1.57764	1.5899	1.60942	1.64867	1.58103	1.6611	1.74973	1.64363	1.71066	1.75467	1.74739	1.67633	1.72178	1.77919	1.77999	1.77661	1.83245		1.06326	1.25656	1.25908	1.2612	1.31275	1.05663	1.48824	1.46831	1.20853	1.47605	1.60825	1.62779	1.72557	1.53245	1.53102	1.71163	1.69319	1.58131	1.75918	1.85626	1.52231	1.89828	1.83982		1.15243
1.21026		1.0519	1.05331	1.10807	1.13674	1.36254	1.37385	1.34564	1.33221	1.34826	1.42644	1.49683	1.4991	1.49568	1.49305	1.53033	1.41127	1.42747	1.42879	1.50048	1.50276	1.49431	1.54544	1.06326		0.895962	1.01006	1.01898	1.1646	1.31271	1.26574	1.28078	1.00233	1.16355	1.54004	1.42255	1.251	1.23736	1.35846	1.42007	1.26434	1.25035	1.31144	1.41844	1.38599	1.49697	1.44877	1.15243
1.26767	1.0519		0.957897	1.13307	1.14346	1.40575	1.33471	1.33124	1.3238	1.34496	1.42212	1.4916	1.44019	1.46554	1.42793	1.48975	1.4687	1.43452	1.40166	1.43229	1.50153	1.52724	1.56721	1.25656	0.895962		0.967023	0.954253	0.975512	1.26065	1.17815	1.27411	1.14671	1.10887	1.32066	1.36079	1.25201	1.3371	1.34059	1.30979	1.37313	1.31112	1.15931	1.32496	1.36128	1.27888	1.5322	1.29388	1.02956
1.2145	1.05331	0.957897		1.03744	1.08074	1.3236	1.28985	1.33961	1.32334	1.33359	1.40473	1.46238	1.45639	1.44176	1.45599	1.49294	1.47471	1.42371	1.43874	1.42601	1.50362	1.52364	1.56017	1.25908	1.01006	0.967023		0.953471	1.16948	1.32359	1.25156	1.23102	1.26885	1.14545	1.38175	1.44555	1.34953	1.47662	1.37577	1.40103	1.31986	1.38928	1.24906	1.30611	1.40453	1.41262	1.41445	1.28634	1.00508
1.33819	1.10807	1.13307	1.03744		1.13761	1.26949	1.25944	1.29479	1.29668	1.35743	1.36541	1.40998	1.46587	1.42493	1.42543	1.42979	1.46263	1.42136	1.47123	1.47712	1.49144	1.51693	1.54788	1.2612	1.01898	0.954253	0.953471		0.998563	1.29272	1.21906	1.2298	1.12891	1.17137	1.44129	1.37382	1.42472	1.29505	1.34829	1.40785	1.41202	1.38116	1.34983	1.35881	1.4595	1.49367	1.51224	1.26059	1.08698
1.4192	1.13674	1.14346	1.08074	1.13761		1.30121	1.28649	1.29532	1.23866	1.26663	1.3447	1.41839	1.3929	1.43503	1.41075	1.45055	1.3678	1.41118	1.38474	1.36574	1.43367	1.43043	1.49699	1.31275	1.1646	0.975512	1.16948	0.998563		1.29178	1.30267	1.22369	1.15948	1.17038	1.43136	1.45124	1.34277	1.33426	1.38496	1.36906	1.22132	1.25408	1.40389	1.38609	1.47165	1.45758	1.33925	1.27753	1.09467
1.42461	1.36254	1.40575	1.3236	1.26949	1.30121		1.31992	1.32225	1.33311	1.45173	1.35392	1.36172	1.584	1.38382	1.54263	1.5134	1.49874	1.4718	1.60907	1.64241	1.59415	1.62232	1.60029	1.05663	1.31271	1.26065	1.32359	1.29272	1.29178		1.31336	1.16199	1.06763	1.25323	1.09125	1.33542	1.48876	1.32578	1.29124	1.46737	1.35881	1.42389	1.46669	1.62793	1.51932	1.67578	1.61412	1.29805	1.25901
1.57764	1.37385	1.33471	1.28985	1.25944	1.28649	1.31992		1.03276	1.07169	1.15139	1.1982	1.22147	1.3071	1.23993	1.2866	1.2815	1.30665	1.28517	1.38067	1.36681	1.33376	1.40673	1.38165	1.48824	1.26574	1.17815	1.25156	1.21906	1.30267	1.31336		0.878209	0.933263	1.09155	1.26066	1.21043	1.25608	1.16588	1.18968	1.26553	1.229	1.19017	1.31888	1.32706	1.28324	1.29195	1.29117	1.42317	1.2257
1.5899	1.34564	1.33124	1.33961	1.29479	1.29532	1.32225	1.03276		0.980113	1.10445	1.16651	1.19169	1.27298	1.22379	1.24438	1.26586	1.33031	1.26647	1.37557	1.3792	1.30649	1.40801	1.42503	1.46831	1.28078	1.27411	1.23102	1.2298	1.22369	1.16199	0.878209		1.03101	1.06218	1.03851	1.17943	1.37974	1.14569	1.20097	1.29423	1.35285	1.23558	1.47422	1.4056	1.28648	1.39063	1.41751	1.37799	1.26823
1.60942	1.33221	1.3238	1.32334	1.29668	1.23866	1.33311	1.07169	0.980113		0.864013	1.11071	1.18638	1.21355	1.17996	1.21805	1.20225	1.27927	1.20865	1.30151	1.2895	1.22405	1.36277	1.33974	1.20853	1.00233	1.14671	1.26885	1.12891	1.15948	1.06763	0.933263	1.03101		0.693481	1.05677	1.19354	1.2132	1.09193	1.0754	1.30424	1.24329	1.12856	1.23736	1.30751	1.26402	1.3446	1.41295	1.38393	1.16637
1.64867	1.34826	1.34496	1.33359	1.35743	1.26663	1.45173	1.15139	1.10445	0.864013		1.13344	1.24875	1.17697	1.25287	1.19783	1.27668	1.26716	1.2575	1.22026	1.23953	1.2715	1.29301	1.31332	1.47605	1.16355	1.10887	1.14545	1.17137	1.17038	1.25323	1.09155	1.06218	0.693481		1.19181	1.2805	1.17302	1.18156	1.06016	1.25669	1.2293	1.20069	1.19818	1.17392	1.27194	1.27884	1.29947	1.5514	1.23601
1.58103	1.42644	1.42212	1.40473	1.36541	1.3447	1.35392	1.1982	1.16651	1.11071	1.13344		1.17388	1.37281	1.23123	1.31472	1.29039	1.31595	1.29126	1.41158	1.46641	1.39694	1.43249	1.44854	1.60825	1.54004	1.32066	1.38175	1.44129	1.43136	1.09125	1.26066	1.03851	1.05677	1.19181		1.04658	1.46734	1.12683	1.19403	1.28347	1.31277	1.26291	1.50282	1.538	1.45065	1.5765	1.56051	1.40051	1.26742
1.6611	1.49683	1.4916	1.46238	1.40998	1.41839	1.36172	1.22147	1.19169	1.18638	1.24875	1.17388		1.31809	1.15781	1.26429	1.30866	1.3833	1.31478	1.45696	1.44441	1.40067	1.46223	1.4769	1.62779	1.42255	1.36079	1.44555	1.37382	1.45124	1.33542	1.21043	1.17943	1.19354	1.2805	1.04658		1.30798	1.06033	1.1242	1.17531	1.16492	1.27114	1.39222	1.38151	1.38919	1.52053	1.53609	1.52648	1.35013
1.74973	1.4991	1.44019	1.45639	1.46587	1.3929	1.584	1.3071	1.27298	1.21355	1.17697	1.37281	1.31809		1.22285	1.18617	1.23188	1.28159	1.26968	1.20679	1.22706	1.22699	1.32911	1.29172	1.72557	1.251	1.25201	1.34953	1.42472	1.34277	1.48876	1.25608	1.37974	1.2132	1.17302	1.46734	1.30798		1.17135	1.09483	1.1312	1.14857	1.19855	1.01189	1.17718	1.21035	1.1665	1.17175	1.72011	1.41451
1.64363	1.49568	1.46554	1.44176	1.42493	1.43503	1.38382	1.23993	1.22379	1.17996	1.25287	1.23123	1.15781	1.22285		0.91643	1.0432	1.20826	1.13452	1.33977	1.30471	1.27694	1.37823	1.353	1.53245	1.23736	1.3371	1.47662	1.29505	1.33426	1.32578	1.16588	1.14569	1.09193	1.18156	1.12683	1.06033	1.17135		0.748359	0.918119	1.16069	1.04138	1.31852	1.2786	1.2556	1.39272	1.36418	1.46263	1.40122
1.71066	1.49305	1.42793	1.45599	1.42543	1.41075	1.54263	1.2866	1.24438	1.21805	1.19783	1.31472	1.26429	1.18617	0.91643		1.03598	1.22167	1.17753	1.2397	1.2248	1.21509	1.29335	1.30136	1.53102	1.35846	1.34059	1.37577	1.34829	1.38496	1.29124	1.18968	1.20097	1.0754	1.06016	1.19403	1.1242	1.09483	0.748359		0.840056	1.17777	1.12394	1.1683	1.23334	1.2426	1.22321	1.30183	1.65545	1.36876
1.75467	1.53033	1.48975	1.49294	1.42979	1.45055	1.5134	1.2815	1.26586	1.20225	1.27668	1.29039	1.30866	1.23188	1.0432	1.03598		1.18982	1.18018	1.33854	1.2879	1.21654	1.28796	1.35272	1.71163	1.42007	1.30979	1.40103	1.40785	1.36906	1.46737	1.26553	1.29423	1.30424	1.25669	1.28347	1.17531	1.1312	0.918119	0.840056		1.01221	1.04322	1.22609	1.29178	1.20515	1.22592	1.34795	1.58203	1.37464
1.74739	1.41127	1.4687	1.47471	1.46263	1.3678	1.49874	1.30665	1.33031	1.27927	1.26716	1.31595	1.3833	1.28159	1.20826	1.22167	1.18982		1.17606	1.2658	1.31052	1.28004	1.27506	1.32087	1.69319	1.26434	1.37313	1.31986	1.41202	1.22132	1.35881	1.229	1.35285	1.24329	1.2293	1.31277	1.16492	1.14857	1.16069	1.17777	1.01221		0.969443	1.24026	1.24476	1.32391	1.20596	1.2256	1.56209	1.41187
1.67633	1.42747	1.43452	1.42371	1.42136	1.41118	1.4718	1.28517	1.26647	1.20865	1.2575	1.29126	1.31478	1.26968	1.13452	1.17753	1.18018	1.17606		1.26446	1.22059	1.18553	1.24557	1.33073	1.58131	1.25035	1.31112	1.38928	1.38116	1.25408	1.42389	1.19017	1.23558	1.12856	1.20069	1.26291	1.27114	1.19855	1.04138	1.12394	1.04322	0.969443		1.17022	1.14737	1.12811	1.27192	1.17296	1.45139	1.31043
1.72178	1.42879	1.40166	1.43874	1.47123	1.38474	1.60907	1.38067	1.37557	1.30151	1.22026	1.41158	1.45696	1.20679	1.33977	1.2397	1.33854	1.2658	1.26446		0.943135	1.23185	1.27122	1.26906	1.75918	1.31144	1.15931	1.24906	1.34983	1.40389	1.46669	1.31888	1.47422	1.23736	1.19818	1.50282	1.39222	1.01189	1.31852	1.1683	1.22609	1.24026	1.17022		0.740821	1.20443	1.17621	1.15717	1.6733	1.4073
1.77919	1.50048	1.43229	1.42601	1.47712	1.36574	1.64241	1.36681	1.3792	1.2895	1.23953	1.46641	1.44441	1.22706	1.30471	1.2248	1.2879	1.31052	1.22059	0.943135		1.17872	1.27979	1.23153	1.85626	1.41844	1.32496	1.30611	1.35881	1.38609	1.62793	1.32706	1.4056	1.30751	1.17392	1.538	1.38151	1.17718	1.2786	1.23334	1.29178	1.24476	1.14737	0.740821		1.22654	1.18978	1.15954	1.76976	1.45316
1.77999	1.50276	1.50153	1.50362	1.49144	1.43367	1.59415	1.33376	1.30649	1.22405	1.2715	1.39694	1.40067	1.22699	1.27694	1.21509	1.21654	1.28004	1.18553	1.23185	1.17872		1.27365	1.2567	1.52231	1.38599	1.36128	1.40453	1.4595	1.47165	1.51932	1.28324	1.28648	1.26402	1.27194	1.45065	1.38919	1.21035	1.2556	1.2426	1.20515	1.32391	1.12811	1.20443	1.22654		1.20622	1.24725	1.60271	1.40097
1.77661	1.49431	1.52724	1.52364	1.51693	1.43043	1.62232	1.40673	1.40801	1.36277	1.29301	1.43249	1.46223	1.32911	1.37823	1.29335	1.28796	1.27506	1.24557	1.27122	1.27979	1.27365		1.09874	1.89828	1.49697	1.27888	1.41262	1.49367	1.45758	1.67578	1.29195	1.39063	1.3446	1.27884	1.5765	1.52053	1.1665	1.39272	1.22321	1.22592	1.20596	1.27192	1.17621	1.18978	1.20622		0.97777	1.69267	1.48331
1.83245	1.54544	1.56721	1.56017	1.54788	1.49699	1.60029	1.38165	1.42503	1.33974	1.31332	1.44854	1.4769	1.29172	1.353	1.30136	1.35272	1.32087	1.33073	1.26906	1.23153	1.2567	1.09874		1.83982	1.44877	1.5322	1.41445	1.51224	1.33925	1.61412	1.29117	1.41751	1.41295	1.29947	1.56051	1.53609	1.17175	1.36418	1.30183	1.34795	1.2256	1.17296	1.15717	1.15954	1.24725	0.97777		1.74186	1.54859
[truncated: 68 more columns]

## Sheet: Extended_Data_Fig2a_chr8
	1.19984	1.2138	1.17135	1.16109	1.31525	1.39014	1.30345	1.44183	1.49685	1.45259	1.54786	1.41444	1.46335	1.37244	1.44817	1.52721	1.56675		0.978964	1.0854	1.09602	1.05784	1.23911	1.33581	1.3303	1.38857	1.45497	1.4212	1.57127	1.27631	1.31683	1.28877	1.26526	1.38727	1.50871		1.1078	1.06568	1.06683	1.05796	1.23459	1.30793	1.18992	1.28947	1.37413	1.40163	1.43304	1.27923	1.32979
1.19984		1.19258	1.18149	1.18009	1.28452	1.39449	1.26718	1.35491	1.4699	1.32578	1.44091	1.39635	1.33804	1.40998	1.34887	1.38205	1.44713	0.978964		1.08046	1.13968	1.11153	1.17442	1.28288	1.25963	1.34379	1.41797	1.50632	1.38055	1.34318	1.35979	1.3622	1.32821	1.35696	1.5186	1.1078		1.04011	1.12527	1.06614	1.25528	1.30429	1.16234	1.28799	1.43521	1.32974	1.37047	1.34346	1.3243
1.2138	1.19258		1.17025	1.19591	1.22263	1.24912	1.33882	1.39872	1.37325	1.56894	1.61127	1.47572	1.53846	1.27439	1.51148	1.60882	1.65496	1.0854	1.08046		1.09392	1.16245	1.11121	1.21921	1.36794	1.36533	1.24931	1.45708	1.61499	1.39272	1.47198	1.24057	1.37212	1.52412	1.49549	1.06568	1.04011		1.10807	1.09192	1.19189	1.19022	1.2072	1.24868	1.28615	1.46439	1.5218	1.37777	1.43969
1.17135	1.18149	1.17025		0.768255	1.10233	1.23886	1.1119	1.29952	1.32942	1.31271	1.40882	1.25312	1.28436	1.21741	1.32307	1.38524	1.43564	1.09602	1.13968	1.09392		0.694975	1.03521	1.15228	1.1527	1.20758	1.29913	1.36809	1.5245	1.27044	1.30244	1.2413	1.20691	1.29924	1.33649	1.06683	1.12527	1.10807		0.640698	1.05477	1.20279	1.05753	1.12164	1.21886	1.31977	1.42483	1.19346	1.2742
1.16109	1.18009	1.19591	0.768255		1.09114	1.18968	1.09584	1.28901	1.34888	1.28578	1.40708	1.25872	1.29133	1.21982	1.32574	1.34323	1.38606	1.05784	1.11153	1.16245	0.694975		1.01484	1.13191	1.08239	1.19631	1.25946	1.30717	1.26565	1.21776	1.22405	1.10518	1.22727	1.28309	1.29078	1.05796	1.06614	1.09192	0.640698		1.00885	1.13323	1.05942	1.12953	1.20389	1.24547	1.3574	1.15101	1.18134
1.31525	1.28452	1.22263	1.10233	1.09114		0.992458	1.10508	1.24399	1.34053	1.36223	1.42566	1.32634	1.32813	1.22661	1.39439	1.42645	1.47519	1.23911	1.17442	1.11121	1.03521	1.01484		0.906721	1.09405	1.13513	1.24987	1.22679	1.24806	1.09532	1.28544	1.20515	1.24009	1.34093	1.49391	1.23459	1.25528	1.19189	1.05477	1.00885		0.975382	1.08113	1.23411	1.23251	1.38394	1.55609	1.33929	1.33409
1.39014	1.39449	1.24912	1.23886	1.18968	0.992458		1.13523	1.27257	1.31576	1.4778	1.54792	1.42186	1.44864	1.24919	1.46401	1.5546	1.60801	1.33581	1.28288	1.21921	1.15228	1.13191	0.906721		1.14611	1.07616	1.15923	1.51014	1.38705	1.40909	1.38036	1.19582	1.27927	1.39668	1.54044	1.30793	1.30429	1.19022	1.20279	1.13323	0.975382		1.12234	1.25531	1.29997	1.52943	1.4973	1.36898	1.48233
1.30345	1.26718	1.33882	1.1119	1.09584	1.10508	1.13523		1.17327	1.27139	1.2064	1.37753	1.20839	1.24005	1.22661	1.26965	1.31211	1.35903	1.3303	1.25963	1.36794	1.1527	1.08239	1.09405	1.14611		1.16708	1.23361	1.32307	1.43765	1.24883	1.22559	1.31513	1.23295	1.29613	1.42945	1.18992	1.16234	1.2072	1.05753	1.05942	1.08113	1.12234		1.15808	1.20541	1.27159	1.27584	1.18112	1.22394
1.44183	1.35491	1.39872	1.29952	1.28901	1.24399	1.27257	1.17327		0.945134	1.20084	1.393	1.19035	1.18512	1.19187	1.24353	1.26249	1.36608	1.38857	1.34379	1.36533	1.20758	1.19631	1.13513	1.07616	1.16708		0.890932	1.00949	1.15576	1.02659	1.19163	1.11961	1.02238	1.18784	1.39304	1.28947	1.28799	1.24868	1.12164	1.12953	1.23411	1.25531	1.15808		0.845394	1.09527	1.23855	1.01195	1.18389
1.49685	1.4699	1.37325	1.32942	1.34888	1.34053	1.31576	1.27139	0.945134		1.24811	1.40819	1.15464	1.26176	1.17159	1.21514	1.39532	1.43956	1.45497	1.41797	1.24931	1.29913	1.25946	1.24987	1.15923	1.23361	0.890932		1.28468	1.25848	1.21195	1.23118	0.943064	1.04162	1.29688	1.44649	1.37413	1.43521	1.28615	1.21886	1.20389	1.23251	1.29997	1.20541	0.845394		1.21551	1.27203	1.05702	1.22457
1.45259	1.32578	1.56894	1.31271	1.28578	1.36223	1.4778	1.2064	1.20084	1.24811		1.18257	1.1318	1.1149	1.33154	1.20369	1.24739	1.28565	1.4212	1.50632	1.45708	1.36809	1.30717	1.22679	1.51014	1.32307	1.00949	1.28468		1.20111	1.08103	0.928664	1.29293	1.02109	1.11658	1.14743	1.40163	1.32974	1.46439	1.31977	1.24547	1.38394	1.52943	1.27159	1.09527	1.21551		1.18913	0.993499	1.06631
1.54786	1.44091	1.61127	1.40882	1.40708	1.42566	1.54792	1.37753	1.393	1.40819	1.18257		1.23086	1.28427	1.43613	1.33287	1.36176	1.39398	1.57127	1.38055	1.61499	1.5245	1.26565	1.24806	1.38705	1.43765	1.15576	1.25848	1.20111		1.04344	1.15221	1.35678	1.09298	0.960544	1.23105	1.43304	1.37047	1.5218	1.42483	1.3574	1.55609	1.4973	1.27584	1.23855	1.27203	1.18913		1.09283	1.15034
1.41444	1.39635	1.47572	1.25312	1.25872	1.32634	1.42186	1.20839	1.19035	1.15464	1.1318	1.23086		1.02416	1.19799	1.08753	1.16063	1.2627	1.27631	1.34318	1.39272	1.27044	1.21776	1.09532	1.40909	1.24883	1.02659	1.21195	1.08103	1.04344		0.997483	1.28359	1.03804	1.10974	1.39176	1.27923	1.34346	1.37777	1.19346	1.15101	1.33929	1.36898	1.18112	1.01195	1.05702	0.993499	1.09283		0.92836
1.46335	1.33804	1.53846	1.28436	1.29133	1.32813	1.44864	1.24005	1.18512	1.26176	1.1149	1.28427	1.02416		1.27053	1.11755	1.16263	1.22661	1.31683	1.35979	1.47198	1.30244	1.22405	1.28544	1.38036	1.22559	1.19163	1.23118	0.928664	1.15221	0.997483		1.23697	0.987511	1.09147	1.20106	1.32979	1.3243	1.43969	1.2742	1.18134	1.33409	1.48233	1.22394	1.18389	1.22457	1.06631	1.15034	0.92836
1.37244	1.40998	1.27439	1.21741	1.21982	1.22661	1.24919	1.22661	1.19187	1.17159	1.33154	1.43613	1.19799	1.27053		1.24993	1.39454	1.44472	1.28877	1.3622	1.24057	1.2413	1.10518	1.20515	1.19582	1.31513	1.11961	0.943064	1.29293	1.35678	1.28359	1.23697		1.12232	1.28152	1.37815	1.21189	1.36607	1.14136	1.07653	1.09891	1.14665	1.16944	1.25124	1.06448	0.987826	1.31902	1.44156	1.1332	1.24076
1.44817	1.34887	1.51148	1.32307	1.32574	1.39439	1.46401	1.26965	1.24353	1.21514	1.20369	1.33287	1.08753	1.11755	1.24993		1.09458	1.17885	1.26526	1.32821	1.37212	1.20691	1.22727	1.24009	1.27927	1.23295	1.02238	1.04162	1.02109	1.09298	1.03804	0.987511	1.12232		0.961214	1.19149	1.33194	1.31366	1.36771	1.16714	1.15017	1.27787	1.35791	1.2042	1.03667	1.11273	1.06039	1.26733	1.01028	1.03173
1.52721	1.38205	1.60882	1.38524	1.34323	1.42645	1.5546	1.31211	1.26249	1.39532	1.24739	1.36176	1.16063	1.16263	1.39454	1.09458		1.14945	1.38727	1.35696	1.52412	1.29924	1.28309	1.34093	1.39668	1.29613	1.18784	1.29688	1.11658	0.960544	1.10974	1.09147	1.28152	0.961214		1.06181	1.32959	1.33573	1.41088	1.22656	1.21835	1.33028	1.42534	1.21845	1.1135	1.16486	1.13846	1.12478	0.994105	1.02178
1.56675	1.44713	1.65496	1.43564	1.38606	1.47519	1.60801	1.35903	1.36608	1.43956	1.28565	1.39398	1.2627	1.22661	1.44472	1.17885	1.14945		1.50871	1.5186	1.49549	1.33649	1.29078	1.49391	1.54044	1.42945	1.39304	1.44649	1.14743	1.23105	1.39176	1.20106	1.37815	1.19149	1.06181		1.50548	1.44245	1.59267	1.43255	1.38744	1.55008	1.66666	1.33488	1.37114	1.51556	1.2023	1.34777	1.23209	1.18531
[truncated: 38 more columns]

## Sheet: Extended_Data_Fig2a_chr9
	1.20098	1.31459	1.39005	1.27545	1.28466	1.31245	1.37497	1.62783	1.55028	1.51609	1.46939	1.45194	1.40513	1.45724	1.38881	1.35002	1.49407	1.42996	1.49332	1.60285	1.60036	1.53121	1.53517	1.65784		1.05489	1.27757	1.19002	1.18289	1.05566	1.21925	1.1867	1.53544	1.44549	1.42755	1.20548	1.31692	1.2267	1.27009	1.2151	1.24057	1.4454	1.35784	1.32729	1.5894	1.51228	1.41771	1.41671	1.57417
1.20098		1.31005	1.26184	1.32203	1.32705	1.34685	1.36897	1.48396	1.49243	1.45699	1.40572	1.43206	1.40598	1.53758	1.41128	1.4499	1.56121	1.4395	1.43334	1.55588	1.4851	1.49294	1.46698	1.58273	1.05489		1.1112	1.25437	1.26643	1.23116	1.26465	1.20564	1.46312	1.29543	1.41297	1.32412	1.34355	1.23565	1.36614	1.19343	1.30138	1.44662	1.28155	1.45037	1.44757	1.40547	1.24537	1.35107	1.39813
1.31459	1.31005		1.18549	1.24158	1.28679	1.28142	1.32279	1.51854	1.4874	1.46633	1.41032	1.42328	1.41711	1.38879	1.38172	1.33938	1.42633	1.40384	1.50424	1.56023	1.59763	1.52688	1.47955	1.61026	1.27757	1.1112		1.39828	1.12465	1.16609	1.1281	1.26814	1.46363	1.50726	1.43361	1.24221	1.33585	1.3829	1.32744	1.0647	1.35771	1.64314	1.31021	1.38772	1.45689	1.46803	1.28905	1.41956	1.56698
1.39005	1.26184	1.18549		1.30497	1.33347	1.25269	1.34338	1.49781	1.45604	1.4283	1.40119	1.42377	1.40556	1.42033	1.35414	1.41731	1.48158	1.47509	1.50045	1.54007	1.51129	1.54342	1.48929	1.62352	1.19002	1.25437	1.39828		1.20987	1.22179	1.20095	1.29164	1.35785	1.40842	1.40217	1.34221	1.33553	1.30097	1.24262	1.17416	1.31372	1.35595	1.34722	1.36036	1.61426	1.57484	1.38279	1.38376	1.53337
1.27545	1.32203	1.24158	1.30497		1.14411	1.22941	1.17485	1.38076	1.39606	1.35519	1.34504	1.34364	1.30994	1.37535	1.30898	1.30894	1.47551	1.33514	1.43233	1.46841	1.46975	1.37827	1.44644	1.54374	1.18289	1.26643	1.12465	1.20987		0.969028	1.02668	1.03996	1.44474	1.21981	1.25953	1.1378	1.15085	1.254	1.09952	1.0638	1.15343	1.38643	1.28653	1.22878	1.36821	1.33937	1.3116	1.26379	1.38306
1.28466	1.32705	1.28679	1.33347	1.14411		1.07894	1.16699	1.34138	1.36308	1.32555	1.29935	1.31391	1.28205	1.2933	1.27256	1.22505	1.38785	1.32796	1.41847	1.45824	1.4684	1.40425	1.42585	1.54474	1.05566	1.23116	1.16609	1.22179	0.969028		0.929619	0.98991	1.31972	1.2309	1.17595	1.11344	1.1791	1.11705	1.09098	1.11073	1.12023	1.34334	1.22069	1.23343	1.50938	1.4046	1.22597	1.37357	1.33053
1.31245	1.34685	1.28142	1.25269	1.22941	1.07894		1.1926	1.40451	1.39214	1.39765	1.33947	1.33896	1.27933	1.22721	1.21886	1.26599	1.28613	1.38802	1.43741	1.50336	1.52076	1.46357	1.47217	1.57482	1.21925	1.26465	1.1281	1.20095	1.02668	0.929619		0.947497	1.20679	1.16034	1.24134	1.10233	1.1452	1.14962	1.18106	1.07861	1.19324	1.28065	1.28384	1.26657	1.35138	1.39631	1.26055	1.24292	1.48005
1.37497	1.36897	1.32279	1.34338	1.17485	1.16699	1.1926		1.15412	1.11912	1.05973	1.16218	1.1669	1.17872	1.29765	1.25496	1.25966	1.38601	1.26045	1.29216	1.32246	1.36717	1.30468	1.30878	1.38127	1.1867	1.20564	1.26814	1.29164	1.03996	0.98991	0.947497		1.0043	1.01845	0.957975	0.96183	1.08022	1.0547	1.18672	1.10814	1.14105	1.29866	1.226	1.24952	1.30427	1.30246	1.24577	1.15172	1.29871
1.62783	1.48396	1.51854	1.49781	1.38076	1.34138	1.40451	1.15412		0.976815	1.08194	1.23656	1.30795	1.34264	1.54626	1.44638	1.46002	1.49974	1.42517	1.34444	1.37901	1.36599	1.38063	1.39877	1.42175	1.53544	1.46312	1.46363	1.35785	1.44474	1.31972	1.20679	1.0043		0.842531	1.01348	1.1449	1.33153	1.34324	1.45487	1.26628	1.39276	1.35728	1.29629	1.46684	1.37858	1.31784	1.16072	1.31639	1.32285
1.55028	1.49243	1.4874	1.45604	1.39606	1.36308	1.39214	1.11912	0.976815		0.93425	1.18937	1.22514	1.31425	1.50129	1.40314	1.44372	1.49477	1.37785	1.33045	1.33579	1.33982	1.34834	1.39328	1.38549	1.44549	1.29543	1.50726	1.40842	1.21981	1.2309	1.16034	1.01845	0.842531		0.785187	0.99045	1.15714	1.16983	1.4446	1.22245	1.21033	1.4016	1.1772	1.25923	1.24824	1.16807	1.21596	1.22566	1.23083
1.51609	1.45699	1.46633	1.4283	1.35519	1.32555	1.39765	1.05973	1.08194	0.93425		1.08204	1.11255	1.22456	1.37721	1.32668	1.34405	1.47987	1.29678	1.27247	1.26137	1.29592	1.30283	1.29427	1.33145	1.42755	1.41297	1.43361	1.40217	1.25953	1.17595	1.24134	0.957975	1.01348	0.785187		0.983638	0.926099	1.19146	1.2886	1.25021	1.3028	1.48241	1.25855	1.31008	1.33886	1.25835	1.23092	1.19956	1.23888
1.46939	1.40572	1.41032	1.40119	1.34504	1.29935	1.33947	1.16218	1.23656	1.18937	1.08204		1.03169	1.22798	1.38778	1.26846	1.31708	1.47751	1.32182	1.29322	1.33315	1.35622	1.3271	1.30337	1.39209	1.20548	1.32412	1.24221	1.34221	1.1378	1.11344	1.10233	0.96183	1.1449	0.99045	0.983638		0.84399	1.03045	1.2377	1.21805	1.19194	1.32856	1.16223	1.16186	1.26007	1.29731	1.23219	1.22742	1.27523
1.45194	1.43206	1.42328	1.42377	1.34364	1.31391	1.33896	1.1669	1.30795	1.22514	1.11255	1.03169		1.17986	1.32931	1.26008	1.26732	1.44661	1.28416	1.27004	1.34484	1.34002	1.32603	1.29701	1.37263	1.31692	1.34355	1.33585	1.33553	1.15085	1.1791	1.1452	1.08022	1.33153	1.15714	0.926099	0.84399		1.1585	1.19154	1.20158	1.24295	1.29782	1.19756	1.24869	1.38153	1.35018	1.41884	1.34519	1.42616
1.40513	1.40598	1.41711	1.40556	1.30994	1.28205	1.27933	1.17872	1.34264	1.31425	1.22456	1.22798	1.17986		1.05001	1.19878	1.20944	1.37581	1.28356	1.31532	1.36724	1.40963	1.32366	1.32615	1.41206	1.2267	1.23565	1.3829	1.30097	1.254	1.11705	1.14962	1.0547	1.34324	1.16983	1.19146	1.03045	1.1585		1.00196	1.05046	1.07571	1.33223	1.08031	1.20645	1.29638	1.27617	1.15044	1.29956	1.37539
1.45724	1.53758	1.38879	1.42033	1.37535	1.2933	1.22721	1.29765	1.54626	1.50129	1.37721	1.38778	1.32931	1.05001		1.16692	1.21153	1.27114	1.34466	1.43911	1.4853	1.56061	1.44906	1.43352	1.53666	1.27009	1.36614	1.32744	1.24262	1.09952	1.09098	1.18106	1.18672	1.45487	1.4446	1.2886	1.2377	1.19154	1.00196		1.12235	1.10253	1.32148	1.20438	1.30171	1.36707	1.38142	1.246	1.27609	1.51542
1.38881	1.41128	1.38172	1.35414	1.30898	1.27256	1.21886	1.25496	1.44638	1.40314	1.32668	1.26846	1.26008	1.19878	1.16692		1.10365	1.32014	1.27126	1.37466	1.38195	1.42184	1.36196	1.36308	1.45903	1.2151	1.19343	1.0647	1.17416	1.0638	1.11073	1.07861	1.10814	1.26628	1.22245	1.25021	1.21805	1.20158	1.05046	1.12235		1.04201	1.17669	1.08211	1.17895	1.27151	1.27244	1.19697	1.23044	1.30945
1.35002	1.4499	1.33938	1.41731	1.30894	1.22505	1.26599	1.25966	1.46002	1.44372	1.34405	1.31708	1.26732	1.20944	1.21153	1.10365		1.19679	1.17816	1.32512	1.36933	1.40604	1.34903	1.35632	1.43943	1.24057	1.30138	1.35771	1.31372	1.15343	1.12023	1.19324	1.14105	1.39276	1.21033	1.3028	1.19194	1.24295	1.07571	1.10253	1.04201		1.24033	1.07603	1.22104	1.39883	1.34022	1.28028	1.30202	1.39335
1.49407	1.56121	1.42633	1.48158	1.47551	1.38785	1.28613	1.38601	1.49974	1.49477	1.47987	1.47751	1.44661	1.37581	1.27114	1.32014	1.19679		1.28164	1.40725	1.51048	1.5756	1.4664	1.47742	1.55734	1.4454	1.44662	1.64314	1.35595	1.38643	1.34334	1.28065	1.29866	1.35728	1.4016	1.48241	1.32856	1.29782	1.33223	1.32148	1.17669	1.24033		1.3165	1.33159	1.47752	1.46741	1.28911	1.39549	1.49016
1.42996	1.4395	1.40384	1.47509	1.33514	1.32796	1.38802	1.26045	1.42517	1.37785	1.29678	1.32182	1.28416	1.28356	1.34466	1.27126	1.17816	1.28164		1.21714	1.28103	1.313	1.21901	1.30442	1.34784	1.35784	1.28155	1.31021	1.34722	1.28653	1.22069	1.28384	1.226	1.29629	1.1772	1.25855	1.16223	1.19756	1.08031	1.20438	1.08211	1.07603	1.3165		1.00692	1.13882	1.27577	1.16559	1.08856	1.27065
1.49332	1.43334	1.50424	1.50045	1.43233	1.41847	1.43741	1.29216	1.34444	1.33045	1.27247	1.29322	1.27004	1.31532	1.43911	1.37466	1.32512	1.40725	1.21714		1.17455	1.19875	1.21109	1.26562	1.32089	1.32729	1.45037	1.38772	1.36036	1.22878	1.23343	1.26657	1.24952	1.46684	1.25923	1.31008	1.16186	1.24869	1.20645	1.30171	1.17895	1.22104	1.33159	1.00692		1.14198	1.11948	1.12034	1.09445	1.17407
1.60285	1.55588	1.56023	1.54007	1.46841	1.45824	1.50336	1.32246	1.37901	1.33579	1.26137	1.33315	1.34484	1.36724	1.4853	1.38195	1.36933	1.51048	1.28103	1.17455		0.895635	1.19484	1.23967	1.27354	1.5894	1.44757	1.45689	1.61426	1.36821	1.50938	1.35138	1.30427	1.37858	1.24824	1.33886	1.26007	1.38153	1.29638	1.36707	1.27151	1.39883	1.47752	1.13882	1.14198		0.723568	1.01078	1.1562	1.14945
1.60036	1.4851	1.59763	1.51129	1.46975	1.4684	1.52076	1.36717	1.36599	1.33982	1.29592	1.35622	1.34002	1.40963	1.56061	1.42184	1.40604	1.5756	1.313	1.19875	0.895635		1.17005	1.28103	1.26935	1.51228	1.40547	1.46803	1.57484	1.33937	1.4046	1.39631	1.30246	1.31784	1.16807	1.25835	1.29731	1.35018	1.27617	1.38142	1.27244	1.34022	1.46741	1.27577	1.11948	0.723568		1.09848	1.10605	1.23674
1.53121	1.49294	1.52688	1.54342	1.37827	1.40425	1.46357	1.30468	1.38063	1.34834	1.30283	1.3271	1.32603	1.32366	1.44906	1.36196	1.34903	1.4664	1.21901	1.21109	1.19484	1.17005		1.27744	1.28953	1.41771	1.24537	1.28905	1.38279	1.3116	1.22597	1.26055	1.24577	1.16072	1.21596	1.23092	1.23219	1.41884	1.15044	1.246	1.19697	1.28028	1.28911	1.16559	1.12034	1.01078	1.09848		1.12666	1.26415
1.53517	1.46698	1.47955	1.48929	1.44644	1.42585	1.47217	1.30878	1.39877	1.39328	1.29427	1.30337	1.29701	1.32615	1.43352	1.36308	1.35632	1.47742	1.30442	1.26562	1.23967	1.28103	1.27744		1.23635	1.41671	1.35107	1.41956	1.38376	1.26379	1.37357	1.24292	1.15172	1.31639	1.22566	1.19956	1.22742	1.34519	1.29956	1.27609	1.23044	1.30202	1.39549	1.08856	1.09445	1.1562	1.10605	1.12666		1.09234
1.65784	1.58273	1.61026	1.62352	1.54374	1.54474	1.57482	1.38127	1.42175	1.38549	1.33145	1.39209	1.37263	1.41206	1.53666	1.45903	1.43943	1.55734	1.34784	1.32089	1.27354	1.26935	1.28953	1.23635		1.57417	1.39813	1.56698	1.53337	1.38306	1.33053	1.48005	1.29871	1.32285	1.23083	1.23888	1.27523	1.42616	1.37539	1.51542	1.30945	1.39335	1.49016	1.27065	1.17407	1.14945	1.23674	1.26415	1.09234
[truncated: 72 more columns]

## Sheet: Extended_Data_Fig2a_chr10
	1.22748	1.3687	1.42883	1.41455	1.437	1.41014	1.46837	1.46996	1.46027	1.48505	1.47819	1.58441	1.55599	1.55623	1.59571	1.6173	1.65564	1.59781	1.65082	1.63601	1.64581	1.61201	1.68354	1.71991		1.05153	1.19154	1.35954	1.3445	1.44518	1.26063	1.15566	1.32697	1.35984	1.27184	1.19852	1.51267	1.41114	1.46914	1.5631	1.40585	1.49563	1.7158	1.45737	1.55438	1.55783	1.63415	1.55905	1.67156
1.22748		1.14827	1.25907	1.24583	1.25142	1.2421	1.35856	1.35737	1.28035	1.50133	1.38666	1.40985	1.48712	1.41567	1.46709	1.46884	1.52519	1.47165	1.57513	1.56522	1.58247	1.56795	1.56057	1.55576	1.05153		1.14295	1.18754	1.24191	1.26926	1.31145	1.1869	1.24311	1.23291	1.32128	1.25468	1.357	1.4057	1.23872	1.40271	1.39692	1.38601	1.32335	1.3545	1.46649	1.47066	1.47663	1.47627	1.4094
1.3687	1.14827		1.05509	1.10573	1.14114	1.20355	1.31385	1.29569	1.27742	1.47056	1.35002	1.39357	1.45551	1.38567	1.45394	1.44713	1.49382	1.45575	1.52982	1.53214	1.52463	1.52097	1.53231	1.53965	1.19154	1.14295		1.00237	1.0218	1.02375	1.1421	1.15154	1.25984	1.19046	1.2179	1.2885	1.41411	1.22554	1.17502	1.47228	1.3396	1.32278	1.35042	1.38919	1.32368	1.36544	1.42094	1.3002	1.46721
1.42883	1.25907	1.05509		0.818323	0.933959	1.15018	1.31402	1.34572	1.29588	1.4557	1.3828	1.40228	1.4517	1.37608	1.38701	1.41938	1.46948	1.44592	1.49427	1.53884	1.50726	1.51203	1.46765	1.49428	1.35954	1.18754	1.00237		0.682601	0.749022	1.17042	1.22395	1.26861	1.18939	1.36152	1.24769	1.32977	1.30414	1.26704	1.29112	1.2802	1.33891	1.23304	1.37598	1.51666	1.43553	1.31332	1.40638	1.28041
1.41455	1.24583	1.10573	0.818323		0.852832	1.14373	1.2908	1.31305	1.25566	1.47047	1.37192	1.34422	1.44964	1.37128	1.38449	1.4142	1.41977	1.43032	1.49835	1.51193	1.48653	1.47734	1.49297	1.45961	1.3445	1.24191	1.0218	0.682601		0.696543	0.989461	1.23702	1.30913	1.24976	1.34432	1.38192	1.36481	1.34823	1.32932	1.40241	1.4035	1.50282	1.37614	1.41189	1.43774	1.60849	1.46405	1.39883	1.45045
1.437	1.25142	1.14114	0.933959	0.852832		1.10118	1.24518	1.29392	1.26562	1.4109	1.33295	1.36263	1.37746	1.36814	1.37281	1.38382	1.41421	1.42636	1.47924	1.51772	1.45811	1.48255	1.46988	1.47607	1.44518	1.26926	1.02375	0.749022	0.696543		0.967077	1.1919	1.28024	1.24028	1.21084	1.22216	1.33228	1.29134	1.27413	1.36277	1.31489	1.39421	1.31244	1.43155	1.56049	1.46143	1.41362	1.35837	1.42019
1.41014	1.2421	1.20355	1.15018	1.14373	1.10118		1.1457	1.24351	1.25974	1.36473	1.27202	1.36539	1.38575	1.389	1.40615	1.41539	1.44886	1.41304	1.43356	1.40794	1.41068	1.46565	1.5186	1.4854	1.26063	1.31145	1.1421	1.17042	0.989461	0.967077		1.03906	1.25341	1.22777	1.16755	1.17655	1.28615	1.33067	1.30894	1.42298	1.36064	1.44955	1.40128	1.28518	1.35589	1.34251	1.38064	1.37392	1.5598
1.46837	1.35856	1.31385	1.31402	1.2908	1.24518	1.1457		1.19193	1.31219	1.23286	1.24249	1.4177	1.33372	1.36261	1.42019	1.42649	1.44878	1.42956	1.42379	1.41028	1.45042	1.46254	1.5226	1.53634	1.15566	1.1869	1.15154	1.22395	1.23702	1.1919	1.03906		0.964583	1.14861	1.14019	1.02964	1.30485	1.1481	1.32216	1.41985	1.37547	1.26033	1.28661	1.29464	1.33895	1.2612	1.48182	1.23846	1.55301
1.46996	1.35737	1.29569	1.34572	1.31305	1.29392	1.24351	1.19193		1.20315	1.27963	1.27485	1.36401	1.36239	1.36844	1.41047	1.40682	1.42503	1.41956	1.44079	1.4491	1.4703	1.46937	1.50736	1.52995	1.32697	1.24311	1.25984	1.26861	1.30913	1.28024	1.25341	0.964583		1.08655	1.19973	1.24106	1.33889	1.23676	1.29917	1.46233	1.46252	1.46994	1.42232	1.0983	1.27387	1.40044	1.28217	1.36668	1.46021
1.46027	1.28035	1.27742	1.29588	1.25566	1.26562	1.25974	1.31219	1.20315		1.38125	1.26733	1.22317	1.31911	1.26213	1.26608	1.2746	1.35693	1.34029	1.36243	1.39561	1.39199	1.37352	1.33579	1.32745	1.35984	1.23291	1.19046	1.18939	1.24976	1.24028	1.22777	1.14861	1.08655		1.13911	1.147	1.07989	1.24816	1.12876	1.25561	1.17043	1.16559	1.12223	1.14996	1.20865	1.2036	1.27319	1.2069	1.29181
1.48505	1.50133	1.47056	1.4557	1.47047	1.4109	1.36473	1.23286	1.27963	1.38125		1.18647	1.42279	1.2975	1.434	1.50014	1.47874	1.46692	1.4518	1.4023	1.39691	1.46388	1.44456	1.50828	1.59675	1.27184	1.32128	1.2179	1.36152	1.34432	1.21084	1.16755	1.14019	1.19973	1.13911		1.11992	1.30988	1.1302	1.24591	1.53411	1.41624	1.47029	1.39133	1.0953	1.35613	1.42616	1.3264	1.3324	1.57827
1.47819	1.38666	1.35002	1.3828	1.37192	1.33295	1.27202	1.24249	1.27485	1.26733	1.18647		1.23542	1.18364	1.22647	1.3395	1.33017	1.3494	1.32218	1.2721	1.2999	1.30325	1.34617	1.38199	1.38671	1.19852	1.25468	1.2885	1.24769	1.38192	1.22216	1.17655	1.02964	1.24106	1.147	1.11992		1.18972	1.15214	1.13928	1.28722	1.29105	1.1397	1.20481	1.14332	1.1196	1.12063	1.18924	1.27856	1.2525
1.58441	1.40985	1.39357	1.40228	1.34422	1.36263	1.36539	1.4177	1.36401	1.22317	1.42279	1.23542		1.09338	1.09648	1.17302	1.19298	1.24765	1.19984	1.25278	1.29734	1.32434	1.30041	1.26312	1.24161	1.51267	1.357	1.41411	1.32977	1.36481	1.33228	1.28615	1.30485	1.33889	1.07989	1.30988	1.18972		1.11868	0.941593	1.2998	1.1737	1.16344	1.19564	1.2367	1.22085	1.32456	1.20558	1.2162	1.21186
1.55599	1.48712	1.45551	1.4517	1.44964	1.37746	1.38575	1.33372	1.36239	1.31911	1.2975	1.18364	1.09338		1.07631	1.23874	1.19137	1.21417	1.22732	1.20925	1.26898	1.30915	1.28683	1.30166	1.31916	1.41114	1.4057	1.22554	1.30414	1.34823	1.29134	1.33067	1.1481	1.23676	1.24816	1.1302	1.15214	1.11868		0.995605	1.25071	1.21858	1.27419	1.13848	1.11279	1.10452	1.15167	1.2992	1.21336	1.43419
1.55623	1.41567	1.38567	1.37608	1.37128	1.36814	1.389	1.36261	1.36844	1.26213	1.434	1.22647	1.09648	1.07631		0.955712	0.955977	1.05034	1.05548	1.20992	1.24917	1.30188	1.28055	1.22492	1.23852	1.46914	1.23872	1.17502	1.26704	1.32932	1.27413	1.30894	1.32216	1.29917	1.12876	1.24591	1.13928	0.941593	0.995605		1.03123	0.899029	0.960827	0.947653	1.16261	1.12984	1.13744	1.25092	1.10985	1.24714
1.59571	1.46709	1.45394	1.38701	1.38449	1.37281	1.40615	1.42019	1.41047	1.26608	1.50014	1.3395	1.17302	1.23874	0.955712		0.68649	0.964334	1.06981	1.29859	1.32762	1.31191	1.34609	1.24163	1.25051	1.5631	1.40271	1.47228	1.29112	1.40241	1.36277	1.42298	1.41985	1.46233	1.25561	1.53411	1.28722	1.2998	1.25071	1.03123		0.502722	0.897164	1.06458	1.41487	1.29687	1.30081	1.25485	1.14822	1.23604
1.6173	1.46884	1.44713	1.41938	1.4142	1.38382	1.41539	1.42649	1.40682	1.2746	1.47874	1.33017	1.19298	1.19137	0.955977	0.68649		0.830527	0.981681	1.25906	1.28714	1.28602	1.3397	1.28905	1.27135	1.40585	1.39692	1.3396	1.2802	1.4035	1.31489	1.36064	1.37547	1.46252	1.17043	1.41624	1.29105	1.1737	1.21858	0.899029	0.502722		0.675792	0.911817	1.33141	1.36538	1.27299	1.25826	1.21209	1.23033
1.65564	1.52519	1.49382	1.46948	1.41977	1.41421	1.44886	1.44878	1.42503	1.35693	1.46692	1.3494	1.24765	1.21417	1.05034	0.964334	0.830527		0.978252	1.26492	1.31231	1.33278	1.36105	1.33074	1.3301	1.49563	1.38601	1.32278	1.33891	1.50282	1.39421	1.44955	1.26033	1.46994	1.16559	1.47029	1.1397	1.16344	1.27419	0.960827	0.897164	0.675792		0.807561	1.35474	1.34189	1.24175	1.34263	1.27786	1.30858
1.59781	1.47165	1.45575	1.44592	1.43032	1.42636	1.41304	1.42956	1.41956	1.34029	1.4518	1.32218	1.19984	1.22732	1.05548	1.06981	0.981681	0.978252		1.25204	1.27286	1.30556	1.30591	1.28407	1.31779	1.7158	1.32335	1.35042	1.23304	1.37614	1.31244	1.40128	1.28661	1.42232	1.12223	1.39133	1.20481	1.19564	1.13848	0.947653	1.06458	0.911817	0.807561		1.18413	1.12284	1.16666	1.25447	1.04636	1.3286
1.65082	1.57513	1.52982	1.49427	1.49835	1.47924	1.43356	1.42379	1.44079	1.36243	1.4023	1.2721	1.25278	1.20925	1.20992	1.29859	1.25906	1.26492	1.25204		1.12572	1.19345	1.24631	1.23405	1.30678	1.45737	1.3545	1.38919	1.37598	1.41189	1.43155	1.28518	1.29464	1.0983	1.14996	1.0953	1.14332	1.2367	1.11279	1.16261	1.41487	1.33141	1.35474	1.18413		1.034	1.0294	1.14732	1.07626	1.32555
1.63601	1.56522	1.53214	1.53884	1.51193	1.51772	1.40794	1.41028	1.4491	1.39561	1.39691	1.2999	1.29734	1.26898	1.24917	1.32762	1.28714	1.31231	1.27286	1.12572		1.00057	1.20481	1.23855	1.31216	1.55438	1.46649	1.32368	1.51666	1.43774	1.56049	1.35589	1.33895	1.27387	1.20865	1.35613	1.1196	1.22085	1.10452	1.12984	1.29687	1.36538	1.34189	1.12284	1.034		0.780805	1.09575	1.1339	1.32389
1.64581	1.58247	1.52463	1.50726	1.48653	1.45811	1.41068	1.45042	1.4703	1.39199	1.46388	1.30325	1.32434	1.30915	1.30188	1.31191	1.28602	1.33278	1.30556	1.19345	1.00057		1.22384	1.2058	1.2373	1.55783	1.47066	1.36544	1.43553	1.60849	1.46143	1.34251	1.2612	1.40044	1.2036	1.42616	1.12063	1.32456	1.15167	1.13744	1.30081	1.27299	1.24175	1.16666	1.0294	0.780805		0.840406	0.940227	1.25951
1.61201	1.56795	1.52097	1.51203	1.47734	1.48255	1.46565	1.46254	1.46937	1.37352	1.44456	1.34617	1.30041	1.28683	1.28055	1.34609	1.3397	1.36105	1.30591	1.24631	1.20481	1.22384		1.15676	1.25045	1.63415	1.47663	1.42094	1.31332	1.46405	1.41362	1.38064	1.48182	1.28217	1.27319	1.3264	1.18924	1.20558	1.2992	1.25092	1.25485	1.25826	1.34263	1.25447	1.14732	1.09575	0.840406		0.971067	1.1391
1.68354	1.56057	1.53231	1.46765	1.49297	1.46988	1.5186	1.5226	1.50736	1.33579	1.50828	1.38199	1.26312	1.30166	1.22492	1.24163	1.28905	1.33074	1.28407	1.23405	1.23855	1.2058	1.15676		1.07868	1.55905	1.47627	1.3002	1.40638	1.39883	1.35837	1.37392	1.23846	1.36668	1.2069	1.3324	1.27856	1.2162	1.21336	1.10985	1.14822	1.21209	1.27786	1.04636	1.07626	1.1339	0.940227	0.971067		0.994089
1.71991	1.55576	1.53965	1.49428	1.45961	1.47607	1.4854	1.53634	1.52995	1.32745	1.59675	1.38671	1.24161	1.31916	1.23852	1.25051	1.27135	1.3301	1.31779	1.30678	1.31216	1.2373	1.25045	1.07868		1.67156	1.4094	1.46721	1.28041	1.45045	1.42019	1.5598	1.55301	1.46021	1.29181	1.57827	1.2525	1.21186	1.43419	1.24714	1.23604	1.23033	1.30858	1.3286	1.32555	1.32389	1.25951	1.1391	0.994089
[truncated: 72 more columns]

[truncated: 28 more sheets: Extended_Data_Fig2a_chr11, Extended_Data_Fig2a_chr12, Extended_Data_Fig2a_chr13, Extended_Data_Fig2a_chr14, Extended_Data_Fig2a_chr15, Extended_Data_Fig2a_chr16, Extended_Data_Fig2a_chr17, Extended_Data_Fig2a_chr18, Extended_Data_Fig2a_chr19, Extended_Data_Fig2b_chr1, Extended_Data_Fig2b_chr2, Extended_Data_Fig2b_chr3, Extended_Data_Fig2b_chr4, Extended_Data_Fig2b_chr5, Extended_Data_Fig2b_chr6, Extended_Data_Fig2b_chr7, Extended_Data_Fig2b_chr8, Extended_Data_Fig2b_chr9, Extended_Data_Fig2b_chr10, Extended_Data_Fig2b_chr11 …]
