# Supplementary material for: Tracing the evolution of single-cell 3D genomes in Kras-driven cancers
Source: Nat Genet. 2025 Aug 18;57(12):3075–87. doi: 10.1038/s41588-025-02297-w (PMC12695640; doi:10.1038/s41588-025-02297-w)
Supplement: Supplementary file 13 — Statistical source data. [file 41588_2025_2297_MOESM13_ESM.xlsx]

## Sheet: Extended_Data_Fig3a_chr1
	-0.193508	-0.212276	-0.0352104	-0.112335	-0.178479	-0.00905915	-0.257231	-0.00365538	-0.113228	-0.30201	-0.120652	0.081655	-0.20246	-0.191774	-0.115565	-0.258506	-0.199958	-0.363307	-0.219839	-0.0466897	-0.179363	-0.11165	-0.185382	-0.202147		-0.074654	-0.142224	-0.0812079	-0.1577	-0.170216	-0.127402	-0.193901	-0.0716082	-0.188066	-0.165119	-0.318504	-0.171175	-0.236926	-0.203012	-0.186172	-0.22141	-0.235894	-0.228313	-0.145741	-0.16618	-0.186763	-0.151158	-0.22414	-0.07425
-0.193508		0.0774672	0.00256391	-0.0408146	-0.133894	-0.0912561	-0.149608	-0.0615143	-0.0833254	-0.11157	-0.121322	0.00582848	-0.218349	-0.13163	-0.111929	-0.173106	-0.149637	-0.248566	-0.238313	-0.104781	-0.128478	-0.205171	-0.0950004	-0.196606	-0.074654		-0.0861128	-0.0607958	-0.0358311	0.0408502	-0.00758715	-0.0501233	-0.0961024	-0.0733237	-0.106422	-0.0755999	-0.0661423	-0.0594464	-0.0477722	-0.0920102	-0.022849	-0.14503	-0.0533087	-0.0657218	-0.144889	-0.100527	-0.0805309	-0.134501	-0.0865035
-0.212276	0.0774672		0.0546579	0.0929252	0.0797513	-0.179402	0.00532944	-0.00826927	-0.130834	-0.122077	-0.0815012	-0.107568	-0.127778	-0.0712441	0.0431277	-0.00112543	0.0254923	-0.136755	-0.0662388	0.0126321	-0.159328	-0.00486103	0.0150282	-0.0837996	-0.142224	-0.0861128		-0.00527424	-0.0248837	-0.0363921	-0.0294115	-0.0583571	-0.0827737	-0.109911	-0.120841	-0.0774665	-0.0946043	-0.0778455	-0.129136	-0.0938414	-0.0727091	-0.155383	-0.0487671	-0.0669534	-0.147395	-0.108777	-0.206077	-0.139822	-0.134396
-0.0352104	0.00256391	0.0546579		0.158885	-0.0291704	-0.0821861	-0.0102803	-0.0081741	-0.00964859	-0.16339	-0.0548302	-0.0785522	-0.14947	-0.177234	0.0122393	-0.183629	-0.0416139	-0.00402716	-0.0323272	-0.135137	-0.0373361	-0.192017	-0.092383	-0.0334504	-0.0812079	-0.0607958	-0.00527424		-0.0139395	-0.0919909	-0.0487404	-0.0975306	-0.091679	-0.0383281	-0.0926138	-0.0830204	-0.100641	-0.0459261	-0.0222281	-0.0422869	-0.0350754	-0.0663316	0.0220199	-0.145919	-0.0893681	0.00199274	-0.107487	-0.0384057	-0.00589432
-0.112335	-0.0408146	0.0929252	0.158885		-0.214887	0.15421	-0.0636591	0.185274	-0.0550736	-0.173861	-0.141465	0.0344478	-0.130902	-0.049578	-0.040526	-0.174656	-0.0443993	-0.143416	-0.0557857	-0.0251109	-0.125139	0.0428607	-0.136662	-0.0639453	-0.1577	-0.0358311	-0.0248837	-0.0139395		-0.176849	-0.0184176	-0.0316792	5.49738e-05	-0.116651	-0.146921	-0.146802	-0.00804345	-0.0784559	-0.00536354	-0.122201	-0.0277076	0.0102998	-0.0502541	-0.0612673	-0.0168209	-0.0380592	-0.0303029	-0.0542712	0.0174038
-0.178479	-0.133894	0.0797513	-0.0291704	-0.214887		0.0431117	-0.167349	-0.0515693	-0.0288618	-0.0281677	-0.0885486	0.0568883	0.015039	-0.0677302	-0.0121408	-0.200073	-0.00956529	-0.166231	0.0321802	-0.0932656	-0.0848863	-0.00835828	-0.0118384	-0.197947	-0.170216	0.0408502	-0.0363921	-0.0919909	-0.176849		-0.0676999	-0.0505101	-0.035868	-0.116939	0.0270156	-0.0693851	-0.0244555	-0.0367329	0.0421609	0.0251898	0.0487095	0.0337307	-0.0407265	-0.0204785	-0.0723209	-0.0213441	-0.0418678	-0.00600111	-0.0132596
-0.00905915	-0.0912561	-0.179402	-0.0821861	0.15421	0.0431117		0.0449734	0.00904275	0.0877503	-0.0793303	0.121126	-0.121462	0.0418794	-0.0315873	0.0964486	-0.0462354	0.0287405	-0.0369845	-0.121021	-0.0257698	0.066804	-0.128791	0.074816	0.0293318	-0.127402	-0.00758715	-0.0294115	-0.0487404	-0.0184176	-0.0676999		-0.0456447	-0.123896	-0.0263603	-0.00609933	0.0120047	-0.146364	-0.0528667	-0.0481212	-0.0536299	-0.0491369	-0.0422315	-0.0486713	-0.102815	-0.0511942	-0.00811369	-0.135272	-0.079208	-0.0205124
-0.257231	-0.149608	0.00532944	-0.0102803	-0.0636591	-0.167349	0.0449734		-0.108678	-0.00496911	-0.148784	-0.0979186	-0.0421926	-0.0412616	-0.0634491	-0.0339465	-0.0717662	0.0163899	-0.206153	-0.111709	-0.0244597	-0.0157051	-0.0800256	-0.0473562	-0.0941033	-0.193901	-0.0501233	-0.0583571	-0.0975306	-0.0316792	-0.0505101	-0.0456447		-0.0215283	-0.00859882	-0.0395477	-0.0206142	-0.0192446	-0.0153224	-0.0326934	-0.115017	-0.0610539	0.037843	-0.0933863	-0.0790707	-0.0651564	-0.0321704	-0.0724269	-0.113009	-0.0216805
-0.00365538	-0.0615143	-0.00826927	-0.0081741	0.185274	-0.0515693	0.00904275	-0.108678		0.168663	-0.0724684	-0.107328	-0.172471	-0.061029	-0.0789932	0.110416	-0.144002	0.0344319	0.0625439	-0.0940906	-0.0483102	-0.0445509	-0.0877368	-0.0869282	-0.00865851	-0.0716082	-0.0961024	-0.0827737	-0.091679	5.49738e-05	-0.035868	-0.123896	-0.0215283		-0.0777871	-0.0945235	-0.0922377	-0.210423	-0.0538426	-0.0997336	-0.0276067	-0.0187855	-0.0743737	-0.0134382	-0.120771	-0.07068	-0.0630999	-0.149587	-0.126904	-0.106647
-0.113228	-0.0833254	-0.130834	-0.00964859	-0.0550736	-0.0288618	0.0877503	-0.00496911	0.168663		-0.178034	-0.118283	-0.159806	-0.120932	-0.201648	-0.236695	-0.166344	-0.16912	-0.205196	-0.171899	-0.155254	-0.100464	-0.150251	-0.151511	-0.0996985	-0.188066	-0.0733237	-0.109911	-0.0383281	-0.116651	-0.116939	-0.0263603	-0.00859882	-0.0777871		-0.190094	-0.147663	-0.111891	-0.133625	-0.144958	-0.181782	-0.18898	-0.165756	-0.217662	-0.182245	-0.203527	-0.141302	-0.156293	-0.158685	-0.119391
-0.30201	-0.11157	-0.122077	-0.16339	-0.173861	-0.0281677	-0.0793303	-0.148784	-0.0724684	-0.178034		-0.129017	-0.0287276	-0.212809	-0.0960168	-0.170374	-0.337968	-0.203649	-0.307053	-0.0976395	0.0406108	-0.135351	-0.0461419	-0.192569	-0.0914912	-0.165119	-0.106422	-0.120841	-0.0926138	-0.146921	0.0270156	-0.00609933	-0.0395477	-0.0945235	-0.190094		-0.197355	-0.0377544	-0.130552	-0.0465736	-0.146559	-0.201516	-0.129178	-0.237427	-0.109111	-0.0791043	-0.0818028	-0.131826	-0.1785	-0.0989841
-0.120652	-0.121322	-0.0815012	-0.0548302	-0.141465	-0.0885486	0.121126	-0.0979186	-0.107328	-0.118283	-0.129017		-0.0260298	-0.062889	-0.0480356	-0.122358	-0.223795	-0.0353745	-0.167798	-0.139388	-0.0119803	-0.114416	-0.136607	-0.0544326	-0.0878118	-0.318504	-0.0755999	-0.0774665	-0.0830204	-0.146802	-0.0693851	0.0120047	-0.0206142	-0.0922377	-0.147663	-0.197355		-0.046897	-0.0968497	-0.167405	-0.144018	-0.144078	-0.104462	-0.171535	-0.0906857	-0.125528	-0.0757182	-0.125064	-0.109045	-0.135521
0.081655	0.00582848	-0.107568	-0.0785522	0.0344478	0.0568883	-0.121462	-0.0421926	-0.172471	-0.159806	-0.0287276	-0.0260298		0.000252517	-0.0847986	-0.0252246	0.076533	0.00179371	-0.0200817	-0.0710534	-0.0456501	-0.00403655	-0.122019	0.00791997	0.00831889	-0.171175	-0.0661423	-0.0946043	-0.100641	-0.00804345	-0.0244555	-0.146364	-0.0192446	-0.210423	-0.111891	-0.0377544	-0.046897		-0.0488457	-0.0882607	-0.10088	0.0168166	-0.0315792	-0.0405301	-0.0546315	-0.0552336	0.0293188	-0.15648	-0.0894089	-0.0243354
-0.20246	-0.218349	-0.127778	-0.14947	-0.130902	0.015039	0.0418794	-0.0412616	-0.061029	-0.120932	-0.212809	-0.062889	0.000252517		-0.139619	-0.129584	-0.142456	-0.116879	-0.223167	-0.0616703	-0.098398	-0.0165391	-0.0378451	-0.0703619	-0.0795942	-0.236926	-0.0594464	-0.0778455	-0.0459261	-0.0784559	-0.0367329	-0.0528667	-0.0153224	-0.0538426	-0.133625	-0.130552	-0.0968497	-0.0488457		-0.119457	-0.197174	-0.0833327	0.0171707	-0.116015	-0.100407	-0.0155941	-0.10261	-0.124842	-0.091086	-0.109056
-0.191774	-0.13163	-0.0712441	-0.177234	-0.049578	-0.0677302	-0.0315873	-0.0634491	-0.0789932	-0.201648	-0.0960168	-0.0480356	-0.0847986	-0.139619		-0.0908552	-0.163871	-0.133988	-0.158887	-0.0431918	-0.0335636	-0.0473725	-0.0302569	-0.0154545	-0.0772868	-0.203012	-0.0477722	-0.129136	-0.0222281	-0.00536354	0.0421609	-0.0481212	-0.0326934	-0.0997336	-0.144958	-0.0465736	-0.167405	-0.0882607	-0.119457		-0.151506	-0.0923209	-0.034581	-0.0993492	-0.0960159	-0.0769296	-0.0604188	-0.0759751	-0.131238	-0.0705119
-0.115565	-0.111929	0.0431277	0.0122393	-0.040526	-0.0121408	0.0964486	-0.0339465	0.110416	-0.236695	-0.170374	-0.122358	-0.0252246	-0.129584	-0.0908552		-0.109684	-0.0748243	-0.0705515	-0.126933	-0.0606291	-0.164804	-0.00265309	-0.152018	-0.0459892	-0.186172	-0.0920102	-0.0938414	-0.0422869	-0.122201	0.0251898	-0.0536299	-0.115017	-0.0276067	-0.181782	-0.146559	-0.144018	-0.10088	-0.197174	-0.151506		-0.132563	-0.187986	-0.147566	-0.116178	-0.133157	-0.177615	-0.124858	-0.157182	-0.0905789
-0.258506	-0.173106	-0.00112543	-0.183629	-0.174656	-0.200073	-0.0462354	-0.0717662	-0.144002	-0.166344	-0.337968	-0.223795	0.076533	-0.142456	-0.163871	-0.109684		-0.159702	-0.0944077	-0.0075444	-0.0437499	-0.0348699	-0.0973674	-0.0734081	-0.0154917	-0.22141	-0.022849	-0.0727091	-0.0350754	-0.0277076	0.0487095	-0.0491369	-0.0610539	-0.0187855	-0.18898	-0.201516	-0.144078	0.0168166	-0.0833327	-0.0923209	-0.132563		-0.158333	-0.158376	-0.0517622	-0.0985585	-0.0774908	-0.092075	-0.0976878	-0.0852989
-0.199958	-0.149637	0.0254923	-0.0416139	-0.0443993	-0.00956529	0.0287405	0.0163899	0.0344319	-0.16912	-0.203649	-0.0353745	0.00179371	-0.116879	-0.133988	-0.0748243	-0.159702		-0.200741	-0.101544	-0.0199286	-0.070125	-0.0635093	-0.0563852	-0.0919834	-0.235894	-0.14503	-0.155383	-0.0663316	0.0102998	0.0337307	-0.0422315	0.037843	-0.0743737	-0.165756	-0.129178	-0.104462	-0.0315792	0.0171707	-0.034581	-0.187986	-0.158333		-0.169092	-0.0889182	-0.146636	-0.0581107	-0.104833	-0.0520126	-0.027591
-0.363307	-0.248566	-0.136755	-0.00402716	-0.143416	-0.166231	-0.0369845	-0.206153	0.0625439	-0.205196	-0.307053	-0.167798	-0.0200817	-0.223167	-0.158887	-0.0705515	-0.0944077	-0.200741		-0.182964	-0.0885017	-0.129668	-0.0814835	-0.0947242	-0.0165017	-0.228313	-0.0533087	-0.0487671	0.0220199	-0.0502541	-0.0407265	-0.0486713	-0.0933863	-0.0134382	-0.217662	-0.237427	-0.171535	-0.0405301	-0.116015	-0.0993492	-0.147566	-0.158376	-0.169092		-0.13607	-0.152481	-0.0802986	-0.0763781	-0.0734259	-0.00326329
-0.219839	-0.238313	-0.0662388	-0.0323272	-0.0557857	0.0321802	-0.121021	-0.111709	-0.0940906	-0.171899	-0.0976395	-0.139388	-0.0710534	-0.0616703	-0.0431918	-0.126933	-0.0075444	-0.101544	-0.182964		0.0413013	0.0114874	-0.0771667	-0.000244505	0.0439202	-0.145741	-0.0657218	-0.0669534	-0.145919	-0.0612673	-0.0204785	-0.102815	-0.0790707	-0.120771	-0.182245	-0.109111	-0.0906857	-0.0546315	-0.100407	-0.0960159	-0.116178	-0.0517622	-0.0889182	-0.13607		-0.160971	-0.0900038	-0.154198	-0.0805376	-0.0405481
-0.0466897	-0.104781	0.0126321	-0.135137	-0.0251109	-0.0932656	-0.0257698	-0.0244597	-0.0483102	-0.155254	0.0406108	-0.0119803	-0.0456501	-0.098398	-0.0335636	-0.0606291	-0.0437499	-0.0199286	-0.0885017	0.0413013		-0.0919732	-0.100914	-0.0912372	-0.0479734	-0.16618	-0.144889	-0.147395	-0.0893681	-0.0168209	-0.0723209	-0.0511942	-0.0651564	-0.07068	-0.203527	-0.0791043	-0.125528	-0.0552336	-0.0155941	-0.0769296	-0.133157	-0.0985585	-0.146636	-0.152481	-0.160971		-0.136048	-0.140241	-0.179301	-0.071599
-0.179363	-0.128478	-0.159328	-0.0373361	-0.125139	-0.0848863	0.066804	-0.0157051	-0.0445509	-0.100464	-0.135351	-0.114416	-0.00403655	-0.0165391	-0.0473725	-0.164804	-0.0348699	-0.070125	-0.129668	0.0114874	-0.0919732		-0.0729795	-0.0796249	0.0102249	-0.186763	-0.100527	-0.108777	0.00199274	-0.0380592	-0.0213441	-0.00811369	-0.0321704	-0.0630999	-0.141302	-0.0818028	-0.0757182	0.0293188	-0.10261	-0.0604188	-0.177615	-0.0774908	-0.0581107	-0.0802986	-0.0900038	-0.136048		-0.108937	-0.104601	-0.00820272
-0.11165	-0.205171	-0.00486103	-0.192017	0.0428607	-0.00835828	-0.128791	-0.0800256	-0.0877368	-0.150251	-0.0461419	-0.136607	-0.122019	-0.0378451	-0.0302569	-0.00265309	-0.0973674	-0.0635093	-0.0814835	-0.0771667	-0.100914	-0.0729795		-0.0181824	-0.11382	-0.151158	-0.0805309	-0.206077	-0.107487	-0.0303029	-0.0418678	-0.135272	-0.0724269	-0.149587	-0.156293	-0.131826	-0.125064	-0.15648	-0.124842	-0.0759751	-0.124858	-0.092075	-0.104833	-0.0763781	-0.154198	-0.140241	-0.108937		-0.163105	-0.0406317
-0.185382	-0.0950004	0.0150282	-0.092383	-0.136662	-0.0118384	0.074816	-0.0473562	-0.0869282	-0.151511	-0.192569	-0.0544326	0.00791997	-0.0703619	-0.0154545	-0.152018	-0.0734081	-0.0563852	-0.0947242	-0.000244505	-0.0912372	-0.0796249	-0.0181824		-0.0489667	-0.22414	-0.134501	-0.139822	-0.0384057	-0.0542712	-0.00600111	-0.079208	-0.113009	-0.126904	-0.158685	-0.1785	-0.109045	-0.0894089	-0.091086	-0.131238	-0.157182	-0.0976878	-0.0520126	-0.0734259	-0.0805376	-0.179301	-0.104601	-0.163105		-0.0437836
-0.202147	-0.196606	-0.0837996	-0.0334504	-0.0639453	-0.197947	0.0293318	-0.0941033	-0.00865851	-0.0996985	-0.0914912	-0.0878118	0.00831889	-0.0795942	-0.0772868	-0.0459892	-0.0154917	-0.0919834	-0.0165017	0.0439202	-0.0479734	0.0102249	-0.11382	-0.0489667		-0.07425	-0.0865035	-0.134396	-0.00589432	0.0174038	-0.0132596	-0.0205124	-0.0216805	-0.106647	-0.119391	-0.0989841	-0.135521	-0.0243354	-0.109056	-0.0705119	-0.0905789	-0.0852989	-0.027591	-0.00326329	-0.0405481	-0.071599	-0.00820272	-0.0406317	-0.0437836
[truncated: 48 more columns]

## Sheet: Extended_Data_Fig3a_chr2
	0.0223842	0.0553793	-0.0185536	-0.0432674	-0.063002	0.0421602	-0.0389637	-0.0776672	-0.0226679	-0.141815	-0.0797705	0.00369254	-0.131299	-0.00464051	-0.0449697	-0.123895	-0.16311	-0.079625	-0.243005	-0.203525	0.00913711	-0.0901587	-0.0293684	-0.0848336		-0.00436567	0.0167145	0.0540188	-0.105911	-0.0854618	-0.128027	-0.103237	-0.067248	-0.199624	-0.0935859	-0.110341	-0.0648276	-0.0467338	-0.0327033	-0.0755124	-0.0613508	-0.0400301	-0.130052	-0.126671	-0.00674821	-0.0437767	-0.107585	-0.036594	-0.125981
0.0223842		-0.0927692	-0.0983997	-0.0864658	0.0630465	0.151173	0.0636391	-0.121494	0.0334768	-0.0451734	-0.0984962	-0.0472654	-0.212424	-0.190906	-0.0336641	-0.119402	-0.0136394	-0.0487739	-0.00577235	-0.132702	-0.168616	-0.111347	-0.181951	-0.179074	-0.00436567		-0.0368805	-0.0825386	-0.13947	-0.0563071	-0.00872943	0.0201213	0.0496246	-0.0982848	-0.0397312	-0.119075	-0.0321969	-0.0999333	-0.0558022	-0.054902	-0.0785674	-0.0124564	-0.0673692	0.00510066	-0.146582	-0.119135	-0.0720714	-0.179135	-0.147231
0.0553793	-0.0927692		-0.180466	-0.181682	0.10965	0.165869	0.0270528	-0.267013	0.0158589	0.0469405	-0.0981179	-0.0121489	-0.117548	-0.249381	-0.0340765	-0.0897595	-0.113128	-0.0180827	-0.12018	-0.0374271	-0.0458407	-0.0571209	-0.199863	-0.115205	0.0167145	-0.0368805		-0.171631	-0.139631	0.0901098	0.00171703	0.0334011	-0.0412652	0.0158429	-0.00299974	-0.0960154	0.0547747	-0.0328987	-0.0821403	-0.00873196	-0.0505355	0.0349965	-0.0300556	-0.0528267	-0.198271	-0.06945	-0.0651152	-0.124005	-0.108791
-0.0185536	-0.0983997	-0.180466		-0.141549	0.140663	0.00874925	-0.0622701	-0.264108	0.00294657	-0.0299544	-0.0810804	-0.128663	-0.269013	-0.184003	-0.0164463	-0.19667	-0.099629	-0.0854969	-0.115455	-0.213953	-0.071917	-0.147858	-0.15839	-0.121339	0.0540188	-0.0825386	-0.171631		-0.0737804	0.151396	0.0529575	-0.0351299	-0.189093	0.0523474	-0.120425	-0.0960523	-0.0482782	-0.157573	-0.156058	-0.00729404	-0.0688104	0.063323	-0.0611164	-0.0725083	-0.183247	-0.145073	-0.152409	-0.169085	-0.178446
-0.0432674	-0.0864658	-0.181682	-0.141549		-0.055881	-0.0730903	0.019271	-0.22932	-0.0411741	-0.145852	-0.213158	-0.027137	-0.250454	-0.163089	-0.132878	-0.299462	-0.15595	-0.169274	-0.233024	-0.292855	-0.176962	-0.298385	-0.307773	-0.214577	-0.105911	-0.13947	-0.139631	-0.0737804		0.0340224	-0.0205434	0.00510664	-0.185012	-0.0533254	-0.12229	-0.135491	-0.103675	-0.149685	-0.122972	-0.114154	-0.0655091	-0.0495407	-0.101397	-0.124655	-0.154852	-0.169091	-0.155069	-0.197706	-0.241641
-0.063002	0.0630465	0.10965	0.140663	-0.055881		-0.0467882	-0.133184	-0.125375	-0.129761	0.00490224	-0.0180203	0.0119701	-0.0160017	-0.0122739	-0.0916264	-0.183766	-0.21997	-0.191755	-0.198358	0.032151	-0.0428349	-0.155319	-0.00538165	-0.022723	-0.0854618	-0.0563071	0.0901098	0.151396	0.0340224		-0.114398	-0.138675	-0.0251673	-0.136635	-0.0318363	-0.0840022	-0.0882387	-0.0465319	-0.00541608	-0.101326	0.036844	-0.0190394	-0.108641	-0.148185	0.0178666	-0.0103459	-0.0863993	-0.0406017	-0.0108061
0.0421602	0.151173	0.165869	0.00874925	-0.0730903	-0.0467882		-0.16528	0.0638048	-0.0266564	-0.000826696	0.0173309	-0.0402725	0.036907	0.159023	-0.0204066	0.0585568	0.0690312	0.0610355	-0.0551285	0.15905	0.0190556	-0.106537	0.0893581	0.154101	-0.128027	-0.00872943	0.00171703	0.0529575	-0.0205434	-0.114398		-0.094139	0.0550196	-0.0977168	0.0145356	-0.0642117	-0.0116344	-0.0145168	0.0409653	0.0131682	-0.0327015	0.111876	0.00159768	-0.0376028	0.0485071	0.0212793	-0.0466668	0.0100228	-0.0148463
-0.0389637	0.0636391	0.0270528	-0.0622701	0.019271	-0.133184	-0.16528		-0.132749	-0.165955	-0.146495	-0.175076	-0.16843	-0.13695	-0.073355	-0.148092	-0.152854	-0.184791	-0.0830294	-0.207126	0.00530579	-0.186276	-0.16631	-0.0439429	-0.0797602	-0.103237	0.0201213	0.0334011	-0.0351299	0.00510664	-0.138675	-0.094139		0.0442343	-0.0522206	0.00979841	-0.0790357	0.00236798	-0.0168883	-0.0242766	-0.0490804	-0.118167	0.071894	0.0518636	-0.0562883	-0.0495124	0.0311991	-0.0881215	-0.0535384	-0.121615
-0.0776672	-0.121494	-0.267013	-0.264108	-0.22932	-0.125375	0.0638048	-0.132749		0.0336235	-0.111342	-0.0854433	-0.0471797	-0.155821	-0.195505	-0.16944	-0.125363	-0.0484248	-0.0673223	-0.231429	-0.230572	-0.134635	-0.205239	-0.312343	-0.254917	-0.067248	0.0496246	-0.0412652	-0.189093	-0.185012	-0.0251673	0.0550196	0.0442343		-0.00314478	-0.140129	-0.0836431	0.0848003	0.0109961	-0.154518	-0.121129	-0.112472	0.114801	-0.0173446	-0.117237	-0.156985	-0.0957522	-0.0907809	-0.179266	-0.153929
-0.0226679	0.0334768	0.0158589	0.00294657	-0.0411741	-0.129761	-0.0266564	-0.165955	0.0336235		0.0125214	-0.0524012	-0.0110943	0.0205923	0.114976	0.0249554	-0.0344786	-0.0825459	-0.0212742	-0.133039	0.0701847	-0.0513518	-0.210723	-0.0643438	0.0855777	-0.199624	-0.0982848	0.0158429	0.0523474	-0.0533254	-0.136635	-0.0977168	-0.0522206	-0.00314478		0.00356943	-0.0434461	-0.0120457	-0.0145585	0.0233294	0.00135926	0.0412456	-0.00736047	-0.0164761	-0.0300097	0.069108	-0.0432045	-0.034282	-0.0822237	-0.0672394
-0.141815	-0.0451734	0.0469405	-0.0299544	-0.145852	0.00490224	-0.000826696	-0.146495	-0.111342	0.0125214		-0.169256	-0.08071	-0.166449	-0.140393	-0.0496394	-0.164753	-0.104658	-0.0861018	-0.0794403	-0.06342	-0.0566587	-0.139253	-0.0146939	-0.0868556	-0.0935859	-0.0397312	-0.00299974	-0.120425	-0.12229	-0.0318363	0.0145356	0.00979841	-0.140129	0.00356943		-0.0787165	-0.0129417	-0.103171	-0.039724	-0.0397239	-0.0902735	-0.0355948	-0.137936	-0.124406	-0.118361	-0.0525359	-0.154442	-0.138688	-0.128694
-0.0797705	-0.0984962	-0.0981179	-0.0810804	-0.213158	-0.0180203	0.0173309	-0.175076	-0.0854433	-0.0524012	-0.169256		-0.0742274	-0.204328	-0.0703535	-0.0761038	-0.132818	-0.0734352	-0.0975865	-0.0895176	-0.201283	-0.0131478	-0.164877	-0.110084	-0.0476445	-0.110341	-0.119075	-0.0960154	-0.0960523	-0.135491	-0.0840022	-0.0642117	-0.0790357	-0.0836431	-0.0434461	-0.0787165		-0.0612828	-0.150835	-0.0809948	-0.111183	-0.0983183	-0.0306004	-0.0994691	-0.104777	-0.0853098	-0.145496	-0.154383	-0.186985	-0.183508
0.00369254	-0.0472654	-0.0121489	-0.128663	-0.027137	0.0119701	-0.0402725	-0.16843	-0.0471797	-0.0110943	-0.08071	-0.0742274		-0.1134	-0.037879	-0.122891	-0.113615	-0.0269691	0.0322852	-0.0600403	0.131937	0.0357213	-0.0864042	-0.0632519	-0.0104767	-0.0648276	-0.0321969	0.0547747	-0.0482782	-0.103675	-0.0882387	-0.0116344	0.00236798	0.0848003	-0.0120457	-0.0129417	-0.0612828		-0.129557	-0.0172339	-0.11737	-0.0922249	0.0555199	-0.0373352	-0.0402294	0.0256622	-0.0658578	-0.0749113	-0.0652203	-0.0206846
-0.131299	-0.212424	-0.117548	-0.269013	-0.250454	-0.0160017	0.036907	-0.13695	-0.155821	0.0205923	-0.166449	-0.204328	-0.1134		-0.119043	-0.0215793	-0.185783	-0.0363358	-0.0651025	-0.160095	-0.234751	-0.0866234	-0.170038	-0.172791	-0.180011	-0.0467338	-0.0999333	-0.0328987	-0.157573	-0.149685	-0.0465319	-0.0145168	-0.0168883	0.0109961	-0.0145585	-0.103171	-0.150835	-0.129557		-0.141201	-0.020931	-0.118812	0.0279273	-0.0471006	-0.12446	-0.0597235	-0.108285	-0.104193	-0.122057	-0.107967
-0.00464051	-0.190906	-0.249381	-0.184003	-0.163089	-0.0122739	0.159023	-0.073355	-0.195505	0.114976	-0.140393	-0.0703535	-0.037879	-0.119043		0.0625771	-0.113933	0.0313683	-0.078927	-0.0832293	-0.0536504	-0.0935574	-0.110671	-0.0720011	-0.276449	-0.0327033	-0.0558022	-0.0821403	-0.156058	-0.122972	-0.00541608	0.0409653	-0.0242766	-0.154518	0.0233294	-0.039724	-0.0809948	-0.0172339	-0.141201		-0.00387051	-0.0698798	0.0352967	-0.0374003	-0.0996164	-0.0846998	-0.0806362	-0.0720181	-0.132369	-0.138106
-0.0449697	-0.0336641	-0.0340765	-0.0164463	-0.132878	-0.0916264	-0.0204066	-0.148092	-0.16944	0.0249554	-0.0496394	-0.0761038	-0.122891	-0.0215793	0.0625771		-0.215712	-0.130789	-0.0712258	-0.0683057	0.152494	-0.029308	-0.0752344	0.00898979	0.112997	-0.0755124	-0.054902	-0.00873196	-0.00729404	-0.114154	-0.101326	0.0131682	-0.0490804	-0.121129	0.00135926	-0.0397239	-0.111183	-0.11737	-0.020931	-0.00387051		-0.138534	-0.118681	-0.129404	-0.126695	0.00260333	-0.0585906	-0.122847	-0.035809	-0.0472806
-0.123895	-0.119402	-0.0897595	-0.19667	-0.299462	-0.183766	0.0585568	-0.152854	-0.125363	-0.0344786	-0.164753	-0.132818	-0.113615	-0.185783	-0.113933	-0.215712		-0.117906	-0.0235962	-0.0579757	-0.0192171	-0.0778614	-0.161499	-0.102446	-0.142888	-0.0613508	-0.0785674	-0.0505355	-0.0688104	-0.0655091	0.036844	-0.0327015	-0.118167	-0.112472	0.0412456	-0.0902735	-0.0983183	-0.0922249	-0.118812	-0.0698798	-0.138534		-0.091169	-0.0564922	-0.094967	-0.0653059	-0.146923	-0.104737	-0.115911	-0.133135
-0.16311	-0.0136394	-0.113128	-0.099629	-0.15595	-0.21997	0.0690312	-0.184791	-0.0484248	-0.0825459	-0.104658	-0.0734352	-0.0269691	-0.0363358	0.0313683	-0.130789	-0.117906		-0.118107	-0.105694	0.0357412	-0.0168257	-0.1988	-0.11223	-0.0666089	-0.0400301	-0.0124564	0.0349965	0.063323	-0.0495407	-0.0190394	0.111876	0.071894	0.114801	-0.00736047	-0.0355948	-0.0306004	0.0555199	0.0279273	0.0352967	-0.118681	-0.091169		-0.111589	-0.0781068	0.0348293	-0.0583554	-0.0633927	-0.104225	-0.0234544
-0.079625	-0.0487739	-0.0180827	-0.0854969	-0.169274	-0.191755	0.0610355	-0.0830294	-0.0673223	-0.0212742	-0.0861018	-0.0975865	0.0322852	-0.0651025	-0.078927	-0.0712258	-0.0235962	-0.118107		-0.1753	-0.133403	-0.0311085	-0.195539	-0.0376874	-0.0995058	-0.130052	-0.0673692	-0.0300556	-0.0611164	-0.101397	-0.108641	0.00159768	0.0518636	-0.0173446	-0.0164761	-0.137936	-0.0994691	-0.0373352	-0.0471006	-0.0374003	-0.129404	-0.0564922	-0.111589		-0.149059	-0.137794	-0.0627135	-0.204252	-0.152567	-0.188399
-0.243005	-0.00577235	-0.12018	-0.115455	-0.233024	-0.198358	-0.0551285	-0.207126	-0.231429	-0.133039	-0.0794403	-0.0895176	-0.0600403	-0.160095	-0.0832293	-0.0683057	-0.0579757	-0.105694	-0.1753		-0.0305818	-0.0541342	-0.25747	-0.13183	-0.0590026	-0.126671	0.00510066	-0.0528267	-0.0725083	-0.124655	-0.148185	-0.0376028	-0.0562883	-0.117237	-0.0300097	-0.124406	-0.104777	-0.0402294	-0.12446	-0.0996164	-0.126695	-0.094967	-0.0781068	-0.149059		-0.0334442	-0.0667969	-0.112217	-0.118838	-0.0768996
-0.203525	-0.132702	-0.0374271	-0.213953	-0.292855	0.032151	0.15905	0.00530579	-0.230572	0.0701847	-0.06342	-0.201283	0.131937	-0.234751	-0.0536504	0.152494	-0.0192171	0.0357412	-0.133403	-0.0305818		0.0690068	0.0475862	-0.0941898	-0.179507	-0.00674821	-0.146582	-0.198271	-0.183247	-0.154852	0.0178666	0.0485071	-0.0495124	-0.156985	0.069108	-0.118361	-0.0853098	0.0256622	-0.0597235	-0.0846998	0.00260333	-0.0653059	0.0348293	-0.137794	-0.0334442		-0.114031	0.00142998	-0.113527	-0.160826
0.00913711	-0.168616	-0.0458407	-0.071917	-0.176962	-0.0428349	0.0190556	-0.186276	-0.134635	-0.0513518	-0.0566587	-0.0131478	0.0357213	-0.0866234	-0.0935574	-0.029308	-0.0778614	-0.0168257	-0.0311085	-0.0541342	0.0690068		-0.0983977	-0.0891158	0.0136839	-0.0437767	-0.119135	-0.06945	-0.145073	-0.169091	-0.0103459	0.0212793	0.0311991	-0.0957522	-0.0432045	-0.0525359	-0.145496	-0.0658578	-0.108285	-0.0806362	-0.0585906	-0.146923	-0.0583554	-0.0627135	-0.0667969	-0.114031		-0.138078	-0.0828745	-0.108144
-0.0901587	-0.111347	-0.0571209	-0.147858	-0.298385	-0.155319	-0.106537	-0.16631	-0.205239	-0.210723	-0.139253	-0.164877	-0.0864042	-0.170038	-0.110671	-0.0752344	-0.161499	-0.1988	-0.195539	-0.25747	0.0475862	-0.0983977		-0.140667	0.0039843	-0.107585	-0.0720714	-0.0651152	-0.152409	-0.155069	-0.0863993	-0.0466668	-0.0881215	-0.0907809	-0.034282	-0.154442	-0.154383	-0.0749113	-0.104193	-0.0720181	-0.122847	-0.104737	-0.0633927	-0.204252	-0.112217	0.00142998	-0.138078		-0.182318	-0.140353
-0.0293684	-0.181951	-0.199863	-0.15839	-0.307773	-0.00538165	0.0893581	-0.0439429	-0.312343	-0.0643438	-0.0146939	-0.110084	-0.0632519	-0.172791	-0.0720011	0.00898979	-0.102446	-0.11223	-0.0376874	-0.13183	-0.0941898	-0.0891158	-0.140667		-0.163525	-0.036594	-0.179135	-0.124005	-0.169085	-0.197706	-0.0406017	0.0100228	-0.0535384	-0.179266	-0.0822237	-0.138688	-0.186985	-0.0652203	-0.122057	-0.132369	-0.035809	-0.115911	-0.104225	-0.152567	-0.118838	-0.113527	-0.0828745	-0.182318		-0.225091
-0.0848336	-0.179074	-0.115205	-0.121339	-0.214577	-0.022723	0.154101	-0.0797602	-0.254917	0.0855777	-0.0868556	-0.0476445	-0.0104767	-0.180011	-0.276449	0.112997	-0.142888	-0.0666089	-0.0995058	-0.0590026	-0.179507	0.0136839	0.0039843	-0.163525		-0.125981	-0.147231	-0.108791	-0.178446	-0.241641	-0.0108061	-0.0148463	-0.121615	-0.153929	-0.0672394	-0.128694	-0.183508	-0.0206846	-0.107967	-0.138106	-0.0472806	-0.133135	-0.0234544	-0.188399	-0.0768996	-0.160826	-0.108144	-0.140353	-0.225091
[truncated: 48 more columns]

## Sheet: Extended_Data_Fig3a_chr3
	-0.0761069	0.0192434	-0.102876	-0.0100472	0.0456501	-0.194542	-0.187521	-0.0787311	0.188348	-0.101318	-0.0673653	0.0480774	0.0125963	-0.0622161	-0.0926043	0.0630101	-0.110053	-0.138021	-0.0661109	-0.119388	-0.144568	-0.180308	0.0238981	-0.0442324		-0.103273	-0.0777787	-0.0566504	-0.11192	-0.0832184	-0.0778276	-0.12612	-0.0673782	-0.0632811	-0.0871444	-0.0977575	-0.0418147	0.0351216	-0.0475124	-0.128517	-0.0307018	-0.0516679	-0.116132	0.0380745	-0.0645433	-0.0326186	-0.0467509	-0.0443	-0.0240102
-0.0761069		-0.0782726	-0.0565079	0.00501279	-0.0663734	-0.240004	-0.056988	0.00240663	0.0319561	-0.0607201	-0.130789	-0.0886179	0.109439	-0.164266	-0.128853	-0.106743	-0.10405	-0.154689	-0.155697	-0.143264	-0.0606728	-0.125301	0.171606	0.0691171	-0.103273		-0.0941165	-0.134148	-0.0804198	-0.166016	-0.0751919	-0.100613	-0.00980109	0.026938	-0.0231037	-0.106221	-0.115438	0.079886	-0.0471166	-0.109182	-0.0591629	-0.00321331	-0.132857	-0.0446986	-0.0477721	-0.0760279	-0.0409258	-0.0396611	-0.0617602
0.0192434	-0.0782726		-0.0900609	-0.121855	-0.0421707	0.0108759	-0.222011	-0.0341658	-0.153458	0.015424	-0.0929823	-0.0226553	-0.00634525	-0.0005724	-0.153109	-0.0663085	0.0244323	-0.110239	-0.0400312	-0.287023	-0.222085	-0.0777353	-0.0747289	-0.263158	-0.0777787	-0.0941165		-0.212758	-0.0757935	-0.0780395	0.00556438	-0.0846692	0.0121763	-0.0589214	-0.0456145	-0.106869	-0.0175564	0.063261	0.0374243	-0.0804805	-0.0365096	-0.00585091	-0.0792122	-0.0658481	0.000914684	0.0450055	0.00614537	0.0362141	-0.15483
-0.102876	-0.0565079	-0.0900609		-0.134307	0.0390191	-0.0515616	-0.200224	-0.104966	-0.00765145	-0.0440447	-0.0437765	-0.150988	-0.202873	-0.107526	-0.0761621	-0.0149215	-0.120265	-0.219218	-0.158874	-0.338261	-0.27216	-0.091664	-0.00723807	-0.179442	-0.0566504	-0.134148	-0.212758		-0.0888116	-0.0676426	-0.064012	-0.0618143	0.00324085	0.0675528	-0.0435059	-0.166975	-0.0696701	-0.000830367	-0.0878538	-0.116152	-0.0752759	-0.0163448	-0.131065	-0.108335	-0.0490475	-0.0563194	-0.0599984	-0.0407685	-0.188878
-0.0100472	0.00501279	-0.121855	-0.134307		-0.247261	-0.189244	-0.0687996	-0.0789609	0.000492586	0.00400652	-0.025183	0.0663475	0.00934388	-0.0132825	-0.130918	-0.0381348	0.00190851	-0.150407	-0.2171	-0.173319	-0.141966	-0.21148	0.0426629	-0.239302	-0.11192	-0.0804198	-0.0757935	-0.0888116		-0.183687	-0.0755403	-0.0604025	-0.0600438	-0.0777322	-0.0294199	-0.0769043	-0.0887462	-0.0179863	-0.123582	-0.183941	-0.127521	-0.111255	-0.230056	-0.16	-0.137109	-0.0520758	-0.0857724	-0.110712	-0.210939
0.0456501	-0.0663734	-0.0421707	0.0390191	-0.247261		0.00648492	-0.144645	-0.0476093	-0.112706	-0.0264641	0.0547531	0.0304302	-0.0774167	-0.0824097	-0.180118	-0.0260292	0.031091	-0.233685	0.0117292	-0.245032	-0.0932795	-0.0742922	-0.14667	-0.151238	-0.0832184	-0.166016	-0.0780395	-0.0676426	-0.183687		-0.049078	-0.136328	-0.0702293	-0.0165224	-0.023222	-0.0343731	-0.174385	-0.0835393	-0.156253	-0.174884	-0.0690518	-0.0473729	-0.124848	-0.266488	-0.128932	-0.140235	-0.0965134	-0.112581	-0.0798357
-0.194542	-0.240004	0.0108759	-0.0515616	-0.189244	0.00648492		-0.105921	-0.137046	0.30267	-0.0373226	-0.129613	-0.0959137	0.18848	-0.0903542	-0.0304114	-0.043475	-0.136964	-0.057741	0.0505424	-0.0444245	-0.0273852	-0.142669	0.104935	-0.221484	-0.0778276	-0.0751919	0.00556438	-0.064012	-0.0755403	-0.049078		-0.101298	-0.023444	0.0156716	0.0300094	0.117554	-0.0829136	0.0237303	-0.0544017	-0.0845317	0.0381933	0.0590746	-0.0211791	-0.0131465	0.0405075	0.000971256	-0.0939648	-0.113901	-0.103668
-0.187521	-0.056988	-0.222011	-0.200224	-0.0687996	-0.144645	-0.105921		-0.161555	-0.0550614	-0.0942619	-0.0644336	-0.0926862	-0.0295926	-0.107142	-0.0860767	-0.104156	-0.157785	-0.220967	-0.108358	-0.10527	-0.056535	-0.135324	-0.0276561	-0.07496	-0.12612	-0.100613	-0.0846692	-0.0618143	-0.0604025	-0.136328	-0.101298		-0.15112	-0.0686157	-0.0545724	-0.049282	-0.103973	-0.0448676	-0.0936522	-0.114866	-0.15693	-0.156774	-0.118901	-0.0456778	-0.101894	-0.112354	-0.117297	0.000301409	-0.0580525
-0.0787311	0.00240663	-0.0341658	-0.104966	-0.0789609	-0.0476093	-0.137046	-0.161555		-0.287135	-0.0703834	-0.0600597	-0.057565	0.0107839	-0.0234341	0.0738054	-0.128879	-0.095798	-0.121521	-0.0127489	-0.210555	-0.164125	-0.128193	-0.102159	-0.102613	-0.0673782	-0.00980109	0.0121763	0.00324085	-0.0600438	-0.0702293	-0.023444	-0.15112		0.0177334	-0.0689871	-0.021575	-0.0451641	0.0558731	-0.112558	-0.0406691	-0.0908828	-0.0785184	-0.139395	-0.171372	-0.0518405	-0.0837308	-0.0557566	-0.0863918	-0.138324
0.188348	0.0319561	-0.153458	-0.00765145	0.000492586	-0.112706	0.30267	-0.0550614	-0.287135		-0.0317523	-0.0326236	0.207922	0.11551	-0.0662336	-0.335576	-0.152424	-0.00606288	-0.113259	-0.0701686	-0.0587685	0.0755606	-0.210779	-0.0288787	-0.0169593	-0.0632811	0.026938	-0.0589214	0.0675528	-0.0777322	-0.0165224	0.0156716	-0.0686157	0.0177334		0.0547169	0.165727	-0.0753533	-0.0461333	-0.115525	-0.0105064	-0.0314319	-0.017967	-0.0503897	0.0150725	-0.0221727	0.0284117	-0.0491729	0.0309508	0.0683548
-0.101318	-0.0607201	0.015424	-0.0440447	0.00400652	-0.0264641	-0.0373226	-0.0942619	-0.0703834	-0.0317523		-0.0903337	0.000555799	0.101492	-0.0478211	-0.0187633	-0.0576383	0.0045724	-0.0606112	-0.0525953	-0.0512204	-0.0576662	-0.210522	-0.0440663	-0.103052	-0.0871444	-0.0231037	-0.0456145	-0.0435059	-0.0294199	-0.023222	0.0300094	-0.0545724	-0.0689871	0.0547169		-0.090824	-0.0556579	0.0453312	-0.0388115	-0.0911979	-0.0376064	0.0227462	-0.0694013	-0.0495221	-0.0483301	-0.0225974	-0.0987861	-0.0571943	-0.0637359
-0.0673653	-0.130789	-0.0929823	-0.0437765	-0.025183	0.0547531	-0.129613	-0.0644336	-0.0600597	-0.0326236	-0.0903337		-0.0110187	0.12431	-0.0375372	-0.0557886	-0.0263322	-0.0424436	-0.0916375	-0.0670693	-0.0755824	-0.0527063	-0.166674	-0.0653616	-0.127312	-0.0977575	-0.106221	-0.106869	-0.166975	-0.0769043	-0.0343731	0.117554	-0.049282	-0.021575	0.165727	-0.090824		-0.0545463	0.037591	-0.0860505	-0.127691	-0.0573478	0.0518099	-0.0901452	-0.0638589	-0.0117495	-0.0169797	-0.0499933	-0.101646	-0.129292
0.0480774	-0.0886179	-0.0226553	-0.150988	0.0663475	0.0304302	-0.0959137	-0.0926862	-0.057565	0.207922	0.000555799	-0.0110187		-0.109297	-0.0926602	-0.0747524	-0.154168	-0.204233	-0.0752236	-0.20327	-0.171545	-0.194087	-0.163255	-0.0230579	-0.0302249	-0.0418147	-0.115438	-0.0175564	-0.0696701	-0.0887462	-0.174385	-0.0829136	-0.103973	-0.0451641	-0.0753533	-0.0556579	-0.0545463		-0.137079	-0.131465	-0.112811	-0.164593	-0.232693	-0.0461379	-0.0578561	-0.118883	-0.066433	-0.0973409	-0.0600308	-0.161019
0.0125963	0.109439	-0.00634525	-0.202873	0.00934388	-0.0774167	0.18848	-0.0295926	0.0107839	0.11551	0.101492	0.12431	-0.109297		0.00626804	0.0142241	-0.0696408	0.0372406	-0.0052651	0.0417098	-0.128278	-0.131047	-0.0711265	0.0411198	-0.062451	0.0351216	0.079886	0.063261	-0.000830367	-0.0179863	-0.0835393	0.0237303	-0.0448676	0.0558731	-0.0461333	0.0453312	0.037591	-0.137079		-0.0487864	-0.0147024	-0.0699658	-0.0887646	-0.000187653	0.0487745	-0.101946	-0.0434284	-0.00655928	0.0197801	-0.058961
-0.0622161	-0.164266	-0.0005724	-0.107526	-0.0132825	-0.0824097	-0.0903542	-0.107142	-0.0234341	-0.0662336	-0.0478211	-0.0375372	-0.0926602	0.00626804		-0.194459	-0.167108	-0.28462	-0.18509	-0.111343	-0.0471445	-0.010144	-0.176963	-0.0115212	-0.0926885	-0.0475124	-0.0471166	0.0374243	-0.0878538	-0.123582	-0.156253	-0.0544017	-0.0936522	-0.112558	-0.115525	-0.0388115	-0.0860505	-0.131465	-0.0487864		-0.150736	-0.083529	-0.161376	-0.0391698	-0.0560857	-0.112065	0.00247522	-0.0390757	0.0169413	-0.0653134
-0.0926043	-0.128853	-0.153109	-0.0761621	-0.130918	-0.180118	-0.0304114	-0.0860767	0.0738054	-0.335576	-0.0187633	-0.0557886	-0.0747524	0.0142241	-0.194459		-0.076973	-0.135299	-0.166594	-0.191997	-0.132727	-0.167342	-0.268723	-0.0838171	-0.290317	-0.128517	-0.109182	-0.0804805	-0.116152	-0.183941	-0.174884	-0.0845317	-0.114866	-0.0406691	-0.0105064	-0.0911979	-0.127691	-0.112811	-0.0147024	-0.150736		-0.104746	-0.0463565	-0.038204	-0.139199	-0.103021	-0.0934486	-0.0957995	-0.02945	-0.130588
0.0630101	-0.106743	-0.0663085	-0.0149215	-0.0381348	-0.0260292	-0.043475	-0.104156	-0.128879	-0.152424	-0.0576383	-0.0263322	-0.154168	-0.0696408	-0.167108	-0.076973		-0.203592	-0.153532	-0.119388	-0.161934	-0.117426	-0.199139	0.0710929	-0.236849	-0.0307018	-0.0591629	-0.0365096	-0.0752759	-0.127521	-0.0690518	0.0381933	-0.15693	-0.0908828	-0.0314319	-0.0376064	-0.0573478	-0.164593	-0.0699658	-0.083529	-0.104746		-0.176703	-0.0253992	-0.0387388	-0.0763058	-0.0374479	-0.0824279	-0.0275618	-0.0908985
-0.110053	-0.10405	0.0244323	-0.120265	0.00190851	0.031091	-0.136964	-0.157785	-0.095798	-0.00606288	0.0045724	-0.0424436	-0.204233	0.0372406	-0.28462	-0.135299	-0.203592		-0.0981028	-0.00598126	-0.187175	-0.172467	-0.198332	0.0518846	-0.142825	-0.0516679	-0.00321331	-0.00585091	-0.0163448	-0.111255	-0.0473729	0.0590746	-0.156774	-0.0785184	-0.017967	0.0227462	0.0518099	-0.232693	-0.0887646	-0.161376	-0.0463565	-0.176703		-0.0279552	-0.0331808	-0.0817514	-0.0579166	-0.0176235	-0.00717827	-0.121151
-0.138021	-0.154689	-0.110239	-0.219218	-0.150407	-0.233685	-0.057741	-0.220967	-0.121521	-0.113259	-0.0606112	-0.0916375	-0.0752236	-0.0052651	-0.18509	-0.166594	-0.153532	-0.0981028		-0.200651	-0.154512	-0.235652	-0.238576	-0.112684	-0.16755	-0.116132	-0.132857	-0.0792122	-0.131065	-0.230056	-0.124848	-0.0211791	-0.118901	-0.139395	-0.0503897	-0.0694013	-0.0901452	-0.0461379	-0.000187653	-0.0391698	-0.038204	-0.0253992	-0.0279552		-0.20866	-0.11491	-0.0649845	-0.0875473	-0.0748476	-0.139337
-0.0661109	-0.155697	-0.0400312	-0.158874	-0.2171	0.0117292	0.0505424	-0.108358	-0.0127489	-0.0701686	-0.0525953	-0.0670693	-0.20327	0.0417098	-0.111343	-0.191997	-0.119388	-0.00598126	-0.200651		-0.12883	-0.184534	-0.259739	0.0420619	-0.0381595	0.0380745	-0.0446986	-0.0658481	-0.108335	-0.16	-0.266488	-0.0131465	-0.0456778	-0.171372	0.0150725	-0.0495221	-0.0638589	-0.0578561	0.0487745	-0.0560857	-0.139199	-0.0387388	-0.0331808	-0.20866		-0.054505	-0.0884318	-0.110096	0.0325051	-0.0588701
-0.119388	-0.143264	-0.287023	-0.338261	-0.173319	-0.245032	-0.0444245	-0.10527	-0.210555	-0.0587685	-0.0512204	-0.0755824	-0.171545	-0.128278	-0.0471445	-0.132727	-0.161934	-0.187175	-0.154512	-0.12883		-0.318879	-0.0610383	0.0615824	-0.203109	-0.0645433	-0.0477721	0.000914684	-0.0490475	-0.137109	-0.128932	0.0405075	-0.101894	-0.0518405	-0.0221727	-0.0483301	-0.0117495	-0.118883	-0.101946	-0.112065	-0.103021	-0.0763058	-0.0817514	-0.11491	-0.054505		-0.185611	-0.101483	-0.0112857	-0.120358
-0.144568	-0.0606728	-0.222085	-0.27216	-0.141966	-0.0932795	-0.0273852	-0.056535	-0.164125	0.0755606	-0.0576662	-0.0527063	-0.194087	-0.131047	-0.010144	-0.167342	-0.117426	-0.172467	-0.235652	-0.184534	-0.318879		-0.0289817	-0.0781036	-0.0987689	-0.0326186	-0.0760279	0.0450055	-0.0563194	-0.0520758	-0.140235	0.000971256	-0.112354	-0.0837308	0.0284117	-0.0225974	-0.0169797	-0.066433	-0.0434284	0.00247522	-0.0934486	-0.0374479	-0.0579166	-0.0649845	-0.0884318	-0.185611		-0.144592	0.0386057	-0.0409482
-0.180308	-0.125301	-0.0777353	-0.091664	-0.21148	-0.0742922	-0.142669	-0.135324	-0.128193	-0.210779	-0.210522	-0.166674	-0.163255	-0.0711265	-0.176963	-0.268723	-0.199139	-0.198332	-0.238576	-0.259739	-0.0610383	-0.0289817		-0.00302971	-0.132618	-0.0467509	-0.0409258	0.00614537	-0.0599984	-0.0857724	-0.0965134	-0.0939648	-0.117297	-0.0557566	-0.0491729	-0.0987861	-0.0499933	-0.0973409	-0.00655928	-0.0390757	-0.0957995	-0.0824279	-0.0176235	-0.0875473	-0.110096	-0.101483	-0.144592		-0.0519082	-0.0585774
0.0238981	0.171606	-0.0747289	-0.00723807	0.0426629	-0.14667	0.104935	-0.0276561	-0.102159	-0.0288787	-0.0440663	-0.0653616	-0.0230579	0.0411198	-0.0115212	-0.0838171	0.0710929	0.0518846	-0.112684	0.0420619	0.0615824	-0.0781036	-0.00302971		-0.0549789	-0.0443	-0.0396611	0.0362141	-0.0407685	-0.110712	-0.112581	-0.113901	0.000301409	-0.0863918	0.0309508	-0.0571943	-0.101646	-0.0600308	0.0197801	0.0169413	-0.02945	-0.0275618	-0.00717827	-0.0748476	0.0325051	-0.0112857	0.0386057	-0.0519082		-0.0524482
-0.0442324	0.0691171	-0.263158	-0.179442	-0.239302	-0.151238	-0.221484	-0.07496	-0.102613	-0.0169593	-0.103052	-0.127312	-0.0302249	-0.062451	-0.0926885	-0.290317	-0.236849	-0.142825	-0.16755	-0.0381595	-0.203109	-0.0987689	-0.132618	-0.0549789		-0.0240102	-0.0617602	-0.15483	-0.188878	-0.210939	-0.0798357	-0.103668	-0.0580525	-0.138324	0.0683548	-0.0637359	-0.129292	-0.161019	-0.058961	-0.0653134	-0.130588	-0.0908985	-0.121151	-0.139337	-0.0588701	-0.120358	-0.0409482	-0.0585774	-0.0524482
[truncated: 48 more columns]

## Sheet: Extended_Data_Fig3a_chr4
	-0.0393599	0.07781	-0.0147519	0.00581606	-0.11386	-0.124395	-0.129341	-0.0568382	-0.189806	-0.149219	-0.103464	-0.183904	-0.107243	-0.0376656	0.047957	-0.0146025	-0.0718819	-0.109685	-0.194248		-0.130587	-0.138802	-0.140254	0.0126936	-0.073187	-0.148882	-0.0882162	-0.178584	-0.267906	-0.278712	-0.12872	-0.066061	-0.00823099	-0.101667	0.00876507	0.0112092	0.0799008	-0.1293	-0.0949616		-0.0563452	-0.0365729	0.0148574	0.0881316	-0.0326592	-0.0289141	0.0114133	-0.0711718	-0.147894
-0.0393599		-0.0748165	-0.0784876	0.010615	-0.0931203	-0.0669862	0.0773211	0.0140846	-0.0253707	-0.168124	0.0614111	0.0587861	0.0284645	0.0144845	0.0861438	0.0370335	0.0339315	-0.00239651	0.127242	-0.130587		-0.141143	-0.0814142	0.00351945	-0.161419	-0.0796689	-0.00888007	-0.0555396	-0.190314	-0.107504	-0.102899	-0.00638409	-0.0367033	-0.0548113	0.0496302	0.145935	0.131552	-0.00715437	0.111821	-0.0563452		-0.0357608	0.0048073	0.00028128	-0.104159	-0.00617455	-0.0772037	0.0394163	-0.0863654
0.07781	-0.0748165		-0.0988335	0.134285	-0.034267	-0.0137096	-0.0278346	-0.151558	-0.104198	0.00543997	-0.112716	-0.0733401	0.0145206	0.0725128	-0.0835348	0.123474	-0.14583	-0.0625173	0.148992	-0.138802	-0.141143		-0.0991314	-0.0616829	-0.146837	-0.07273	-0.0748232	-0.153474	-0.126628	-0.108852	-0.129246	-0.101106	-0.103933	-0.17288	-0.0598464	0.0235906	-0.019591	-0.151375	-0.0573853	-0.0365729	-0.0357608		-0.0746651	-0.0915205	-0.0391369	-0.0440427	-0.0163802	-0.126738	-0.174572
-0.0147519	-0.0784876	-0.0988335		-0.0281024	-0.120163	-0.122324	0.0200998	-0.0797271	-0.0107734	-0.190304	-0.0142771	-0.0262037	-0.0211543	-0.00136644	-0.0306979	-0.206528	-0.125265	-0.109226	0.0841707	-0.140254	-0.0814142	-0.0991314		-0.142785	-0.0658936	-0.0376627	-0.113246	-0.092488	-0.0746526	0.0290953	-0.099783	0.00793016	-0.0992394	-0.0480495	0.0235756	0.0405074	0.0488311	-0.0271751	0.000719185	0.0148574	0.0048073	-0.0746651		-0.104714	-0.0383956	-0.0180909	-0.0211611	-0.0179967	0.00451194
0.00581606	0.010615	0.134285	-0.0281024		-0.0565048	0.00272273	-0.0801737	-0.0324813	-0.0506358	0.00948142	0.0619639	-0.127345	-0.0735576	-0.0847555	-0.10408	-0.11641	0.0755696	-0.082873	0.0463658	0.0126936	0.00351945	-0.0616829	-0.142785		-0.0545812	-0.0363175	-0.119224	-0.0440572	-0.0374024	-0.0375474	0.00790782	-0.108254	-0.0728674	-0.0878718	-0.113343	-0.180774	-0.0704483	-0.125773	-0.0879444	0.0881316	0.00028128	-0.0915205	-0.104714		-0.116763	-0.0520034	-0.0832787	-0.0366255	0.0436036
-0.11386	-0.0931203	-0.034267	-0.120163	-0.0565048		-0.0384198	0.00303121	-0.0712369	-0.0161439	-0.0116341	-0.0126829	-0.156465	-0.00257219	0.0106713	-0.0558285	-0.084131	0.0227879	0.0132971	0.0011221	-0.073187	-0.161419	-0.146837	-0.0658936	-0.0545812		-0.0751782	-0.0867749	-0.0876203	-0.0836598	-0.0636087	-0.054072	-0.164523	-0.0157889	-0.0462006	-0.0310534	0.0184453	0.00938348	-0.0734331	0.0282382	-0.0326592	-0.104159	-0.0391369	-0.0383956	-0.116763		-0.0691261	-0.0938481	-0.0734619	-0.0339744
-0.124395	-0.0669862	-0.0137096	-0.122324	0.00272273	-0.0384198		-0.0453593	-0.00125705	0.0136716	-0.00838964	0.0757179	-0.000334185	-0.00523165	0.00623748	-0.101741	-0.035104	0.00338839	-0.12114	-0.0920858	-0.148882	-0.0796689	-0.07273	-0.0376627	-0.0363175	-0.0751782		0.00342703	-0.0464387	-0.110903	-0.0456051	-0.0629565	-0.0525699	-0.00469438	-0.0184443	0.0315835	0.073294	0.108833	-0.0462496	0.0203797	-0.0289141	-0.00617455	-0.0440427	-0.0180909	-0.0520034	-0.0691261		-0.0612745	0.00454321	-0.0445048
-0.129341	0.0773211	-0.0278346	0.0200998	-0.0801737	0.00303121	-0.0453593		-0.00700589	0.109258	-0.000195804	0.00241133	-0.070372	0.0609684	-0.0704996	0.0347944	-0.0278572	0.00585885	-0.21763	-0.243515	-0.0882162	-0.00888007	-0.0748232	-0.113246	-0.119224	-0.0867749	0.00342703		0.0151614	-0.0285202	0.095982	0.00920323	-0.0361472	-0.0111965	-0.0527005	-0.0561144	-0.0124802	0.0362747	-0.0362591	-0.0540036	0.0114133	-0.0772037	-0.0163802	-0.0211611	-0.0832787	-0.0938481	-0.0612745		-0.0277623	0.0179849
-0.0568382	0.0140846	-0.151558	-0.0797271	-0.0324813	-0.0712369	-0.00125705	-0.00700589		0.0242887	0.0798693	0.0373593	-0.0194643	-0.0471579	-0.0732892	0.101513	-0.0422595	0.0396469	-0.122587	0.0251185	-0.178584	-0.0555396	-0.153474	-0.092488	-0.0440572	-0.0876203	-0.0464387	0.0151614		-0.0688326	0.011477	-0.0636187	-0.0769056	-0.0360036	-0.0921014	0.00143926	-0.0126481	0.076262	-0.0113702	-0.0154694	-0.0711718	0.0394163	-0.126738	-0.0179967	-0.0366255	-0.0734619	0.00454321	-0.0277623		-0.0255838
-0.189806	-0.0253707	-0.104198	-0.0107734	-0.0506358	-0.0161439	0.0136716	0.109258	0.0242887		-0.161473	-0.0714752	-0.128244	-0.0686661	-0.122143	-0.0997587	-0.0820459	-0.0942543	-0.112577	0.178116	-0.267906	-0.190314	-0.126628	-0.0746526	-0.0374024	-0.0836598	-0.110903	-0.0285202	-0.0688326		-0.133418	-0.18376	-0.090692	-0.123323	-0.201739	-0.0496115	0.0543026	-0.0245853	-0.0581181	-0.148572	-0.147894	-0.0863654	-0.174572	0.00451194	0.0436036	-0.0339744	-0.0445048	0.0179849	-0.0255838
-0.149219	-0.168124	0.00543997	-0.190304	0.00948142	-0.0116341	-0.00838964	-0.000195804	0.0798693	-0.161473		-0.279923	-0.125634	0.0161236	-0.0344972	-0.115783	-0.0489603	-0.08635	-0.0704214	0.261428	-0.278712	-0.107504	-0.108852	0.0290953	-0.0375474	-0.0636087	-0.0456051	0.095982	0.011477	-0.133418		-0.116978	-0.0483574	0.00693258	-0.123306	-0.0543919	-0.0679889	-0.0139934	-0.060295	-0.0952582	-0.166357	-0.14601	-0.143581	0.0316639	-0.0848342	-0.076946	-0.0608733	0.000868099	-0.0938072	-0.118063
-0.103464	0.0614111	-0.112716	-0.0142771	0.0619639	-0.0126829	0.0757179	0.00241133	0.0373593	-0.0714752	-0.279923		-0.191442	-0.0553611	-0.132929	0.0377534	0.132899	0.0877897	-0.120378	0.125845	-0.12872	-0.102899	-0.129246	-0.099783	0.00790782	-0.054072	-0.0629565	0.00920323	-0.0636187	-0.18376	-0.116978		-0.0980072	-0.0525953	-0.128042	0.0424112	0.0434584	0.00574933	-0.130184	0.0669779	-0.121339	-0.0838036	-0.157757	0.0743744	0.041307	-0.00012337	0.00774714	0.0452308	-0.0123695	-0.122309
-0.183904	0.0587861	-0.0733401	-0.0262037	-0.127345	-0.156465	-0.000334185	-0.070372	-0.0194643	-0.128244	-0.125634	-0.191442		-0.144152	-0.156982	-0.123637	-0.101569	-0.141753	-0.196394	0.003036	-0.066061	-0.00638409	-0.101106	0.00793016	-0.108254	-0.164523	-0.0525699	-0.0361472	-0.0769056	-0.090692	-0.0483574	-0.0980072		-0.0359349	-0.0697785	0.00754876	-0.0243605	0.00066554	-0.117727	-0.0737302	-0.044863	-0.0787702	-0.180141	-0.00514162	-0.120662	-0.143075	-0.0630899	-0.0420754	-0.0195087	-0.102715
-0.107243	0.0284645	0.0145206	-0.0211543	-0.0735576	-0.00257219	-0.00523165	0.0609684	-0.0471579	-0.0686661	0.0161236	-0.0553611	-0.144152		-0.0992427	-0.0357794	0.0113317	-0.0286317	-0.180521	0.0798868	-0.00823099	-0.0367033	-0.103933	-0.0992394	-0.0728674	-0.0157889	-0.00469438	-0.0111965	-0.0360036	-0.123323	0.00693258	-0.0525953	-0.0359349		-0.112504	-0.088782	0.00122947	-0.0342298	-0.00498919	0.0172123	0.074543	-0.00506292	-0.0456315	-0.038357	-0.137686	0.0297979	-0.0240207	-0.0847073	-0.0304796	-0.060383
-0.0376656	0.0144845	0.0725128	-0.00136644	-0.0847555	0.0106713	0.00623748	-0.0704996	-0.0732892	-0.122143	-0.0344972	-0.132929	-0.156982	-0.0992427		-0.0637658	-0.134177	-0.133314	-0.295501	-0.249632	-0.101667	-0.0548113	-0.17288	-0.0480495	-0.0878718	-0.0462006	-0.0184443	-0.0527005	-0.0921014	-0.201739	-0.123306	-0.128042	-0.0697785	-0.112504		-0.107549	-0.0769451	0.0105509	-0.146168	-0.0842537	-0.027564	-0.0208558	-0.218214	0.00226691	-0.0389152	0.0144175	-0.0224365	-0.116859	-0.0157814	-0.0973122
0.047957	0.0861438	-0.0835348	-0.0306979	-0.10408	-0.0558285	-0.101741	0.0347944	0.101513	-0.0997587	-0.115783	0.0377534	-0.123637	-0.0357794	-0.0637658		-0.0149707	-0.0559247	-0.125619	-0.0954464	0.00876507	0.0496302	-0.0598464	0.0235756	-0.113343	-0.0310534	0.0315835	-0.0561144	0.00143926	-0.0496115	-0.0543919	0.0424112	0.00754876	-0.088782	-0.107549		-0.0193235	-0.0351898	-0.0426427	-0.0496528	0.13821	0.0280776	-0.125077	-0.0696051	-0.0100173	-0.0176227	-0.0181052	-0.0720729	0.0264253	-0.0344694
-0.0146025	0.0370335	0.123474	-0.206528	-0.11641	-0.084131	-0.035104	-0.0278572	-0.0422595	-0.0820459	-0.0489603	0.132899	-0.101569	0.0113317	-0.134177	-0.0149707		-0.115866	-0.166955	-0.125749	0.0112092	0.145935	0.0235906	0.0405074	-0.180774	0.0184453	0.073294	-0.0124802	-0.0126481	0.0543026	-0.0679889	0.0434584	-0.0243605	0.00122947	-0.0769451	-0.0193235		-0.0814839	-0.0661931	-0.118605	0.0146331	0.0547264	-0.0457818	-0.010397	-0.116567	-0.0280397	-0.0320544	-0.109469	-0.0425901	-0.0230489
-0.0718819	0.0339315	-0.14583	-0.125265	0.0755696	0.0227879	0.00338839	0.00585885	0.0396469	-0.0942543	-0.08635	0.0877897	-0.141753	-0.0286317	-0.133314	-0.0559247	-0.115866		-0.0307437	-0.112959	0.0799008	0.131552	-0.019591	0.0488311	-0.0704483	0.00938348	0.108833	0.0362747	0.076262	-0.0245853	-0.0139934	0.00574933	0.00066554	-0.0342298	0.0105509	-0.0351898	-0.0814839		-0.0687862	-0.0156027	0.114449	0.125004	-0.0675079	0.0588977	-0.0707113	0.0247006	0.0742385	0.0244968	0.0885787	-0.00390975
-0.109685	-0.00239651	-0.0625173	-0.109226	-0.082873	0.0132971	-0.12114	-0.21763	-0.122587	-0.112577	-0.0704214	-0.120378	-0.196394	-0.180521	-0.295501	-0.125619	-0.166955	-0.0307437		-0.113119	-0.1293	-0.00715437	-0.151375	-0.0271751	-0.125773	-0.0734331	-0.0462496	-0.0362591	-0.0113702	-0.0581181	-0.060295	-0.130184	-0.117727	-0.00498919	-0.146168	-0.0426427	-0.0661931	-0.0687862		-0.107324	-0.0488789	0.0276992	-0.0847164	-0.0144753	-0.0818149	0.0061177	-0.03776	-0.137805	0.00305243	-0.123143
-0.194248	0.127242	0.148992	0.0841707	0.0463658	0.0011221	-0.0920858	-0.243515	0.0251185	0.178116	0.261428	0.125845	0.003036	0.0798868	-0.249632	-0.0954464	-0.125749	-0.112959	-0.113119		-0.0949616	0.111821	-0.0573853	0.000719185	-0.0879444	0.0282382	0.0203797	-0.0540036	-0.0154694	-0.148572	-0.0952582	0.0669779	-0.0737302	0.0172123	-0.0842537	-0.0496528	-0.118605	-0.0156027	-0.107324		0.043163	0.0505418	-0.0904759	-0.012431	-0.123916	-0.0489054	0.064236	0.0648159	-0.00449336	0.0213468
[truncated: 29 more columns]

## Sheet: Extended_Data_Fig3a_chr5
	-0.0314224	-0.132555	-0.145148	-0.00332426	-0.244061	0.0425008	-0.294206	-0.00811162	-0.201543	-0.0932935	-0.19946	-0.246428	0.0248898	-0.112205	-0.215449	-0.214418	-0.152926	0.0566333		-0.145033	-0.00609464	-0.198962	-0.0531999	-0.130066	-0.173417	-0.2084	-0.112687	-0.104852	-0.0630862	-0.204544	-0.0977489	-0.0844932	-0.11523	-0.117939	-0.0803485	-0.0789501	-0.0660896		-0.0782083	-0.0521291	-0.0556068	-0.00621561	-0.0279435	-0.0377706	-0.194061	-0.146112	0.0490925	0.0658468	-0.0567972
-0.0314224		-0.0692895	0.0620304	0.019667	-0.132808	-0.0799735	-0.0862819	-0.00236797	-0.0713051	-0.0907791	0.00513278	-0.176562	-0.0579921	-0.115996	-0.242039	-0.283409	-0.210331	-0.0293028	-0.145033		-0.00468812	-0.0958569	-0.125956	-0.190959	-0.124117	-0.0787576	-0.0533742	-0.0721492	-0.116703	-0.220179	-0.111647	-0.131611	-0.208874	-0.0712917	-0.156846	-0.178474	-0.203052	-0.0782083		-0.0540685	0.000812639	-0.0557266	-0.114282	-0.055355	-0.123147	-0.118336	-0.0890896	-0.0742068	-0.118694
-0.132555	-0.0692895		-0.118016	-0.252732	-0.200504	-0.0436435	-0.170222	-0.231484	-0.310915	-0.184839	-0.359555	-0.210135	0.104867	-0.165047	-0.133507	-0.0555917	-0.122422	-0.0487182	-0.00609464	-0.00468812		0.0361541	-0.0431147	-0.117374	-0.0859406	-0.00567243	-0.0329223	-0.0823703	-0.0185707	0.0198849	0.0284371	-0.0168996	-0.0530458	-0.0906784	-0.0524545	0.0253466	0.077582	-0.0521291	-0.0540685		-0.0766054	-0.148299	0.0462076	-0.0673988	-0.0712236	0.000799261	-0.0471788	0.0652668	0.0527599
-0.145148	0.0620304	-0.118016		-0.134345	-0.124408	-0.102934	0.0202246	-0.0972657	-0.0427218	-0.0570875	-0.139035	0.0303716	0.08504	0.117388	-0.0224717	-0.172284	0.014527	-0.0112985	-0.198962	-0.0958569	0.0361541		-0.105894	-0.158098	-0.133165	-0.0867154	-0.0908138	0.0285642	-0.0124347	-0.104638	0.0665864	-0.0455211	-0.0214299	-0.0013781	-0.102516	-0.0477639	-0.146828	-0.0556068	0.000812639	-0.0766054		-0.115281	-0.121518	-0.0862458	-0.0762396	-0.0778005	0.0309342	0.0342199	-0.0678468
-0.00332426	0.019667	-0.252732	-0.134345		-0.126592	0.0159016	-0.0597082	-0.146822	-0.0818455	-0.0358729	-0.0961138	-0.256126	0.0802051	-0.0307297	-0.00622518	-0.138862	-0.0831958	0.113615	-0.0531999	-0.125956	-0.0431147	-0.105894		-0.14739	-0.0359689	-0.144032	-0.0598928	0.0162262	-0.0387034	-0.0679185	-0.0306915	-0.0779891	-0.0895775	0.0250225	-0.109765	-0.0642017	-0.025821	-0.00621561	-0.0557266	-0.148299	-0.115281		-0.0424522	-0.0118039	-0.143288	-0.0322776	0.00384652	-0.0192742	-0.0996297
-0.244061	-0.132808	-0.200504	-0.124408	-0.126592		0.11451	-0.158873	0.0798568	0.173155	0.0584222	-0.221006	-0.0994671	-0.189891	-0.170442	0.0990908	0.0656738	0.041949	0.10621	-0.130066	-0.190959	-0.117374	-0.158098	-0.14739		-0.0525326	-0.205874	-0.059239	0.0571275	-0.0188659	-0.169072	0.0783558	-0.109806	-0.132741	-0.119642	-0.0773929	-0.0678986	-0.0445194	-0.0279435	-0.114282	0.0462076	-0.121518	-0.0424522		-0.0349181	-0.173474	0.0246941	0.083783	0.07896	-0.115496
0.0425008	-0.0799735	-0.0436435	-0.102934	0.0159016	0.11451		-0.154184	0.161474	0.154352	0.0816295	-0.0538986	-0.00433664	-0.0505747	0.0280122	-0.165087	-0.134905	-0.0404953	0.0900911	-0.173417	-0.124117	-0.0859406	-0.133165	-0.0359689	-0.0525326		-0.252659	-0.114846	-0.00709029	-0.0825403	-0.0730108	0.0154121	-0.120144	-0.172512	-0.17155	-0.0969822	-0.0967378	-0.146706	-0.0377706	-0.055355	-0.0673988	-0.0862458	-0.0118039	-0.0349181		-0.193637	0.0559845	0.0686826	0.0501113	-0.0199421
-0.294206	-0.0862819	-0.170222	0.0202246	-0.0597082	-0.158873	-0.154184		-0.100857	0.104558	0.0966725	-0.117283	-0.0275443	-0.0510666	0.0985379	0.187803	-0.0689734	0.0432768	0.149732	-0.2084	-0.0787576	-0.00567243	-0.0867154	-0.144032	-0.205874	-0.252659		-0.146862	-0.00869377	-0.00335934	-0.101378	0.0681979	-0.105728	-0.115537	-0.0806779	-0.0618668	-0.0324625	-0.12637	-0.194061	-0.123147	-0.0712236	-0.0762396	-0.143288	-0.173474	-0.193637		-0.146013	-0.022762	-0.00570048	-0.0151214
-0.00811162	-0.00236797	-0.231484	-0.0972657	-0.146822	0.0798568	0.161474	-0.100857		-0.00308496	0.0224175	-0.0709821	-0.0781853	-0.0505252	-0.0966859	-0.110079	-0.00233086	-0.130936	0.0887699	-0.112687	-0.0533742	-0.0329223	-0.0908138	-0.0598928	-0.059239	-0.114846	-0.146862		0.0643708	0.0359094	-0.0751021	0.0346191	-0.0516664	-0.152017	-0.153333	-0.0827511	-0.0994982	-0.0541737	-0.146112	-0.118336	0.000799261	-0.0778005	-0.0322776	0.0246941	0.0559845	-0.146013		0.0539762	0.00252729	-0.101787
-0.201543	-0.0713051	-0.310915	-0.0427218	-0.0818455	0.173155	0.154352	0.104558	-0.00308496		-0.16746	-0.133521	-0.0890857	-0.0860833	-0.0712442	-0.28565	-0.279791	-0.144573	-0.00771776	-0.104852	-0.0721492	-0.0823703	0.0285642	0.0162262	0.0571275	-0.00709029	-0.00869377	0.0643708		-0.199668	-0.0652357	-0.0717758	-0.105724	-0.0250919	-0.140909	-0.0947805	-0.124887	-0.0613256	0.0490925	-0.0890896	-0.0471788	0.0309342	0.00384652	0.083783	0.0686826	-0.022762	0.0539762		-0.157993	-0.00874362
-0.0932935	-0.0907791	-0.184839	-0.0570875	-0.0358729	0.0584222	0.0816295	0.0966725	0.0224175	-0.16746		-0.150042	-0.165683	-0.0710085	-0.0204805	-0.183617	-0.140288	-0.0896525	0.0237846	-0.0630862	-0.116703	-0.0185707	-0.0124347	-0.0387034	-0.0188659	-0.0825403	-0.00335934	0.0359094	-0.199668		-0.11006	-0.0467909	-0.11603	-0.117071	-0.0840786	-0.179757	-0.112226	-0.0618604	0.0658468	-0.0742068	0.0652668	0.0342199	-0.0192742	0.07896	0.0501113	-0.00570048	0.00252729	-0.157993		-0.0444104
-0.19946	0.00513278	-0.359555	-0.139035	-0.0961138	-0.221006	-0.0538986	-0.117283	-0.0709821	-0.133521	-0.150042		-0.185324	-0.103046	-0.0880022	0.0383	-0.138543	-0.130054	-0.109259	-0.204544	-0.220179	0.0198849	-0.104638	-0.0679185	-0.169072	-0.0730108	-0.101378	-0.0751021	-0.0652357	-0.11006		0.0747045	-0.0799078	-0.00086838	-0.00685822	-0.0792998	-0.076216	-0.108423	-0.0567972	-0.118694	0.0527599	-0.0678468	-0.0996297	-0.115496	-0.0199421	-0.0151214	-0.101787	-0.00874362	-0.0444104
-0.246428	-0.176562	-0.210135	0.0303716	-0.256126	-0.0994671	-0.00433664	-0.0275443	-0.0781853	-0.0890857	-0.165683	-0.185324		-0.178777	-0.182269	-0.0724498	-0.246718	-0.240185	0.0301639	-0.0977489	-0.111647	0.0284371	0.0665864	-0.0306915	0.0783558	0.0154121	0.0681979	0.0346191	-0.0717758	-0.0467909	0.0747045		-0.135231	-0.0619989	-0.159666	-0.0495435	-0.0310631	-0.0935343	-0.0442238	-0.0927335	0.0248798	-0.00739732	-0.177591	0.0813054	-0.0112456	0.0719608	-0.0588735	0.0215552	-0.0247381	-0.05972
0.0248898	-0.0579921	0.104867	0.08504	0.0802051	-0.189891	-0.0505747	-0.0510666	-0.0505252	-0.0860833	-0.0710085	-0.103046	-0.178777		-0.0662939	-0.0627728	-0.154781	-0.00159102	0.0740337	-0.0844932	-0.131611	-0.0168996	-0.0455211	-0.0779891	-0.109806	-0.120144	-0.105728	-0.0516664	-0.105724	-0.11603	-0.0799078	-0.135231		-0.100605	-0.110109	-0.176473	-0.126015	-0.160787	-0.0591394	-0.118125	-0.03351	-0.0692292	-0.124787	-0.186589	-0.15923	-0.147872	-0.111425	-0.0944415	-0.11067	-0.0903419
-0.112205	-0.115996	-0.165047	0.117388	-0.0307297	-0.170442	0.0280122	0.0985379	-0.0966859	-0.0712442	-0.0204805	-0.0880022	-0.182269	-0.0662939		-0.0604395	-0.0582085	-0.178996	-0.135884	-0.11523	-0.208874	-0.0530458	-0.0214299	-0.0895775	-0.132741	-0.172512	-0.115537	-0.152017	-0.0250919	-0.117071	-0.00086838	-0.0619989	-0.100605		-0.0661809	-0.0891005	-0.0687366	-0.173996	-0.155743	-0.140169	-0.0703654	0.00159252	-0.115418	-0.137493	-0.0560118	-0.125896	-0.132091	-0.0609663	-0.0904883	-0.0417428
-0.215449	-0.242039	-0.133507	-0.0224717	-0.00622518	0.0990908	-0.165087	0.187803	-0.110079	-0.28565	-0.183617	0.0383	-0.0724498	-0.0627728	-0.0604395		-0.174282	-0.0835589	-0.133892	-0.117939	-0.0712917	-0.0906784	-0.0013781	0.0250225	-0.119642	-0.17155	-0.0806779	-0.153333	-0.140909	-0.0840786	-0.00685822	-0.159666	-0.110109	-0.0661809		-0.142784	-0.101076	-0.232764	-0.143135	0.0558352	-0.0239138	-0.0363843	-0.0874462	-0.056491	-0.0630796	-0.0796707	-0.152523	-0.108328	-0.0810709	-0.0390816
-0.214418	-0.283409	-0.0555917	-0.172284	-0.138862	0.0656738	-0.134905	-0.0689734	-0.00233086	-0.279791	-0.140288	-0.138543	-0.246718	-0.154781	-0.0582085	-0.174282		-0.167232	-0.0920458	-0.0803485	-0.156846	-0.0524545	-0.102516	-0.109765	-0.0773929	-0.0969822	-0.0618668	-0.0827511	-0.0947805	-0.179757	-0.0792998	-0.0495435	-0.176473	-0.0891005	-0.142784		-0.172935	-0.183736	-0.110051	-0.124687	-0.085431	-0.134271	-0.135097	-0.0831423	-0.124136	-0.150876	-0.124658	-0.158731	-0.201307	-0.0648121
-0.152926	-0.210331	-0.122422	0.014527	-0.0831958	0.041949	-0.0404953	0.0432768	-0.130936	-0.144573	-0.0896525	-0.130054	-0.240185	-0.00159102	-0.178996	-0.0835589	-0.167232		-0.077404	-0.0789501	-0.178474	0.0253466	-0.0477639	-0.0642017	-0.0678986	-0.0967378	-0.0324625	-0.0994982	-0.124887	-0.112226	-0.076216	-0.0310631	-0.126015	-0.0687366	-0.101076	-0.172935		-0.136037	0.00656621	-0.0852332	0.0557258	-0.00769318	-0.0409172	0.0552861	-0.0649652	0.0241147	-0.074659	-0.137144	-0.0758887	-0.0152936
0.0566333	-0.0293028	-0.0487182	-0.0112985	0.113615	0.10621	0.0900911	0.149732	0.0887699	-0.00771776	0.0237846	-0.109259	0.0301639	0.0740337	-0.135884	-0.133892	-0.0920458	-0.077404		-0.0660896	-0.203052	0.077582	-0.146828	-0.025821	-0.0445194	-0.146706	-0.12637	-0.0541737	-0.0613256	-0.0618604	-0.108423	-0.0935343	-0.160787	-0.173996	-0.232764	-0.183736	-0.136037		-0.107192	-0.155344	-0.0510729	-0.172322	-0.119968	-0.0645933	-0.190181	-0.144971	-0.131046	-0.0491791	0.0102934	-0.0751921
[truncated: 25 more columns]

## Sheet: Extended_Data_Fig3a_chr6
	-0.149616	0.188317	0.00421074	-0.182579	0.159997	-0.126336	0.185685	0.210619	0.0393776	-0.139733	0.0533123	-0.0876453	-0.0843786	0.158132	0.0942454	-0.107581	-0.0665064	-0.0297583	-0.0405846	0.130674	0.209117	-0.0829312	-0.0929676	0.504315	0.114593	-0.0421998	-0.00963187	0.00741092	0.0817271	-0.0438612	-0.255701	0.0965275	-0.0399298	0.0278717	0.1099	-0.172838	-0.184261	-0.179922	0.167035	-0.0179928	0.207726	-0.147998	0.13624	0.0651096	0.111172	0.0734181	0.0373058	0.105699	0.168102
-0.149616		0.104793	0.0580618	-0.0856214	0.0182651	-0.0772079	-0.0319459	0.0389888	-0.0785101	-0.142345	-0.0227876	-0.0635248	-0.362893	0.112331	-0.10897	-0.15153	-0.10271	-0.16542	0.0904204	-0.0499616	-0.251153	-0.217946	-0.0685594	-0.19965	-0.185855	-0.181975	-0.411186	-0.0902365	-0.131726	-0.167654	-0.127904	-0.211724	-0.103343	-0.0591351	-0.064879	-0.134319	-0.0379563	-0.101769	-0.162734	-0.0379639	0.0267727	-0.111755	-0.066486	0.0906588	-0.0215004	-0.00885031	-0.0792337	0.0174502	0.000773959
0.188317	0.104793		0.104084	0.104218	0.0129803	-0.00534004	0.116221	0.0533021	0.0789272	-0.0878736	0.173811	0.00427659	0.0309199	-0.000319524	0.166306	-0.00586244	0.177663	-0.140974	0.40003	0.166192	0.166896	-0.137603	0.013172	0.0338967	0.00897037	0.0141655	-0.2463	0.156988	-0.0275313	0.184551	0.0304339	-0.0693404	0.0803183	-0.0267037	-0.067743	-0.00163966	-0.0626551	-0.0796724	0.00683643	0.0483447	0.0897367	-0.0162648	-0.0185159	0.0866475	-0.0585313	0.149216	0.0380322	0.132397	-0.175084
0.00421074	0.0580618	0.104084		0.0803624	0.00639222	0.103415	0.126675	0.0147804	0.0689801	-0.0202236	0.13889	0.0178417	-0.149293	0.269903	-0.12246	-0.0618618	0.0559492	0.144234	0.0710872	0.174431	-0.0453311	0.0281518	-0.101386	0.096912	0.00882813	-0.030811	-0.0504058	0.13613	-0.181295	0.0293244	0.111312	-0.0531801	-0.0649698	-0.066645	-0.0229248	0.0610809	-0.049723	-0.0464619	0.225379	-0.060225	-0.0118128	0.117966	0.0102364	0.0227747	0.141897	0.236527	0.17943	0.0682781	0.0679701
-0.182579	-0.0856214	0.104218	0.0803624		-0.120932	-0.194444	-0.321532	0.00944966	-0.00722634	-0.168357	-0.113351	-0.209972	-0.0586891	0.040788	-0.327518	-0.333237	-0.167863	-0.0939279	-0.089436	-0.252748	-0.191285	-0.173392	-0.0815925	-0.0369782	-0.110661	-0.0710894	-0.0565004	0.100866	-0.0633326	-0.188808	-0.16739	-0.219042	-0.191081	-0.262014	-0.0583957	-0.23699	-0.123046	-0.0829062	0.0376196	0.125231	-0.158467	-0.0553626	-0.0877505	-0.180622	-0.26135	-0.241897	-0.166136	-0.163908	-0.123079
0.159997	0.0182651	0.0129803	0.00639222	-0.120932		-0.146288	-0.0163117	-0.122564	0.0459236	-0.0643351	-0.0599884	-0.314827	-0.178263	-0.0863033	-0.222787	-0.20845	-0.229527	-0.110718	0.00262714	-0.0961134	-0.163886	-0.112401	-0.18446	-0.157391	-0.216622	-0.262647	-0.296127	-0.242725	-0.171862	-0.100005	-0.0778088	-0.242556	-0.191981	-0.182367	-0.17833	-0.130171	-0.114586	-0.172284	-0.0409124	-0.158997	-0.117518	-0.147368	-0.113004	-0.24534	-0.19548	-0.28093	-0.207123	-0.0456063	-0.203229
-0.126336	-0.0772079	-0.00534004	0.103415	-0.194444	-0.146288		0.0188444	-0.143345	0.0115041	-0.145574	-0.110677	0.0350941	-0.372468	-0.35928	-0.128129	-0.207865	-0.159242	-0.311082	-0.0675429	-0.0185318	0.229861	-0.147784	-0.0596927	-0.0051663	-0.0561059	-0.117156	0.0128787	0.0936246	-0.0318509	-0.0958147	-0.116717	-0.22002	-0.104134	-0.262995	-0.0659012	-0.025879	-0.0914419	-0.0884354	-0.0330527	0.0728457	-0.034354	0.0153122	-0.289822	-0.320272	-0.0517947	-0.286554	-0.157544	-0.0837192	-0.194419
0.185685	-0.0319459	0.116221	0.126675	-0.321532	-0.0163117	0.0188444		-0.00679424	0.00787242	-0.0620545	0.0511607	-0.0786979	-0.060401	0.0857908	-0.252165	-0.185058	-0.244206	-0.0246192	0.277146	-0.038761	-0.110172	-0.161131	-0.11773	-0.0991759	-0.025971	-0.0646745	-0.0946065	0.142685	0.109472	-0.0659676	-0.0182959	-0.136107	-0.00645574	-0.0750044	0.00825465	0.15615	-0.236451	0.0567659	0.0779296	0.180783	0.0740025	0.00216573	0.0371348	-0.180721	0.00217732	0.0516523	-0.00615936	-0.00485067	0.0175461
0.210619	0.0389888	0.0533021	0.0147804	0.00944966	-0.122564	-0.143345	-0.00679424		-0.109063	-0.205851	0.0207598	-0.192703	-0.222177	0.0855656	-0.0937856	-0.185408	-0.0574727	-0.00393313	0.109749	0.0949223	-0.201903	-0.178955	-0.294252	-0.236057	-0.132559	-0.164034	-0.465417	-0.231647	-0.239893	-0.217142	-0.091128	-0.039436	-0.224657	-0.00114072	0.0412293	-0.171482	0.0523438	-0.0505172	-0.205552	0.0236345	-0.217505	-0.0196479	0.00261055	-0.130985	-0.240931	-0.150628	-0.0247284	0.0272629	-0.27122
0.0393776	-0.0785101	0.0789272	0.0689801	-0.00722634	0.0459236	0.0115041	0.00787242	-0.109063		-0.0835195	0.128038	0.0646312	-0.0124978	0.0629153	0.00910937	-0.184085	-0.00542561	-0.0782871	0.115228	0.0956497	-0.150302	-0.0500673	-0.307456	-0.183843	-0.045095	-0.0646853	-0.317609	-0.141587	0.0204446	-0.034815	0.0567411	-0.22301	-0.134544	-0.197694	0.130916	0.00797758	0.172659	-0.145786	-0.080934	0.0126266	-0.248879	-0.208391	-0.0227616	-0.00966529	-0.27402	0.052451	-0.115617	-0.0941772	-0.220576
-0.139733	-0.142345	-0.0878736	-0.0202236	-0.168357	-0.0643351	-0.145574	-0.0620545	-0.205851	-0.0835195		-0.123534	-0.218944	-0.169089	-0.0689916	-0.0491016	-0.0974704	-0.0666321	-0.119961	0.0363564	0.0637062	-0.100928	-0.0309011	-0.102006	-0.108015	-0.0760194	0.0223271	-0.220174	-0.159189	-0.0779349	-0.128035	-0.297686	-0.227477	-0.218064	-0.25833	-0.165969	-0.182617	-0.0676874	-0.183847	0.00919643	-0.0453737	-0.230977	-0.0396033	0.0484529	0.0108364	-0.285676	-0.007377	-0.0608736	0.0170884	-0.13152
0.0533123	-0.0227876	0.173811	0.13889	-0.113351	-0.0599884	-0.110677	0.0511607	0.0207598	0.128038	-0.123534		-0.14648	-0.136122	0.0182243	-0.0399278	-0.181594	-0.097505	-0.0058831	-0.0726484	-0.0629678	-0.0726237	-0.0243503	-0.00794726	0.0848988	-0.166241	-0.108707	-0.1545	-0.0269737	-0.0824184	-0.169511	-0.247021	-0.161043	-0.0953602	-0.201069	-0.0521087	-0.158627	-0.0595525	-0.068047	0.13621	-0.203776	-0.124486	-0.22992	-0.0780824	-0.163942	-0.00192938	0.0597601	-0.0146383	0.0565044	-0.00789567
-0.0876453	-0.0635248	0.00427659	0.0178417	-0.209972	-0.314827	0.0350941	-0.0786979	-0.192703	0.0646312	-0.218944	-0.14648		-0.0391838	0.127983	-0.15512	-0.257534	-0.181583	-0.111379	-0.0493952	0.0324295	-0.100343	-0.162497	-0.0317595	0.0114111	-0.0855106	-0.0382161	-0.125377	-0.172756	-0.208675	-0.146412	-0.228	-0.241527	-0.13209	-0.194612	-0.152241	-0.0811451	-0.0464602	-0.115927	0.0586312	-0.181903	-0.158406	-0.056659	-0.0521356	-0.0355116	-0.13073	-0.0374428	-0.0434064	-0.0770527	-0.245905
-0.0843786	-0.362893	0.0309199	-0.149293	-0.0586891	-0.178263	-0.372468	-0.060401	-0.222177	-0.0124978	-0.169089	-0.136122	-0.0391838		-0.025326	-0.277385	-0.394182	-0.265198	-0.190566	-0.114813	-0.0732366	-0.187408	0.10447	-0.0863172	-0.204546	-0.253316	-0.219661	-0.155721	-0.0240995	-0.127786	-0.0597177	-0.23083	0.0454897	-0.137611	-0.158144	-0.130236	-0.104793	-0.189977	-0.0917407	-0.00596451	-0.08273	-0.00921714	-0.200714	-0.135139	-0.175379	-0.0564572	-0.0654133	-0.152107	0.0183621	-0.146446
0.158132	0.112331	-0.000319524	0.269903	0.040788	-0.0863033	-0.35928	0.0857908	0.0855656	0.0629153	-0.0689916	0.0182243	0.127983	-0.025326		0.00542926	-0.0732476	0.0292322	0.096557	-0.0642602	-0.0524384	0.105067	0.00352096	0.167276	0.0585696	-0.159863	-0.165702	-0.200997	0.00964725	-0.098805	0.260434	-0.0762875	0.0929805	-0.054161	0.0412915	0.0278028	0.022799	0.0770732	-0.05221	-0.134483	-0.152283	-0.00799258	-0.0775389	-0.0168784	-0.0409718	-0.078907	-0.0276082	-0.0686545	0.121801	0.00225695
0.0942454	-0.10897	0.166306	-0.12246	-0.327518	-0.222787	-0.128129	-0.252165	-0.0937856	0.00910937	-0.0491016	-0.0399278	-0.15512	-0.277385	0.00542926		-0.295796	-0.148792	-0.107948	0.0642616	-0.0428754	-0.0676404	-0.0972816	-0.0697712	0.0342865	-0.141794	-0.0240042	-0.0693914	0.0392744	-0.00165912	-0.0295333	-0.17874	-0.203504	-0.0738979	-0.0671076	-0.02736	-0.0570836	-0.146843	-0.141136	0.0320427	-0.0458875	-0.0711203	-0.0966989	-0.0920205	-0.140826	-0.227039	-0.222551	-0.163756	0.0738398	-0.151054
-0.107581	-0.15153	-0.00586244	-0.0618618	-0.333237	-0.20845	-0.207865	-0.185058	-0.185408	-0.184085	-0.0974704	-0.181594	-0.257534	-0.394182	-0.0732476	-0.295796		-0.298475	-0.106739	-0.148257	-0.120529	-0.0228133	-0.00327827	-0.0242365	0.133595	-0.0715668	-0.0819148	-0.0378715	-0.0202851	-0.00305552	-0.0598929	-0.214635	-0.204061	-0.0375918	-0.104448	-0.0447464	-0.092344	-0.10026	-0.243743	0.0041329	-0.0907285	-0.130342	-0.278814	-0.186021	-0.230094	-0.12072	-0.0835805	-0.258734	-0.0200205	-0.219069
-0.0665064	-0.10271	0.177663	0.0559492	-0.167863	-0.229527	-0.159242	-0.244206	-0.0574727	-0.00542561	-0.0666321	-0.097505	-0.181583	-0.265198	0.0292322	-0.148792	-0.298475		-0.12587	-0.119318	0.0121519	0.0379983	0.0342467	0.0260418	0.148413	-0.0508826	-0.0971931	0.0158407	-0.106986	0.00125865	-0.00983019	-0.0876885	-0.122089	-0.0147904	-0.114211	-0.0556953	-0.0216351	-0.127754	-0.179194	0.026315	-0.144053	-0.0610443	-0.190656	-0.0844353	-0.26762	-0.0924827	-0.085294	-0.197969	-0.0125682	-0.0973311
-0.0297583	-0.16542	-0.140974	0.144234	-0.0939279	-0.110718	-0.311082	-0.0246192	-0.00393313	-0.0782871	-0.119961	-0.0058831	-0.111379	-0.190566	0.096557	-0.107948	-0.106739	-0.12587		-0.299206	-0.0788671	-0.126758	-0.0667579	0.0320829	0.0339292	-0.0387121	-0.0419559	-0.116042	-0.0378203	-0.0889799	-0.0626878	-0.0072881	-0.0943079	-0.139976	-0.145165	-0.0535571	-0.0954128	-0.114546	-0.228973	-0.154334	-0.109699	0.0192521	-0.0888541	-0.123912	-0.186691	-0.250982	-0.0484375	-0.0660391	0.0134529	-0.153991
-0.0405846	0.0904204	0.40003	0.0710872	-0.089436	0.00262714	-0.0675429	0.277146	0.109749	0.115228	0.0363564	-0.0726484	-0.0493952	-0.114813	-0.0642602	0.0642616	-0.148257	-0.119318	-0.299206		-0.0837007	-0.04172	0.00133842	0.0347859	0.277601	-0.0231114	-0.00676564	-0.0558322	-0.0434825	-0.07125	0.0652357	0.036759	-0.14431	-0.119797	-0.166323	-0.109699	-0.0230224	-0.157484	-0.206308	-0.0200382	-0.126926	-0.0810663	-0.180177	-0.136695	-0.219873	-0.191697	-0.0809563	-0.214249	-0.0592302	-0.0659564
0.130674	-0.0499616	0.166192	0.174431	-0.252748	-0.0961134	-0.0185318	-0.038761	0.0949223	0.0956497	0.0637062	-0.0629678	0.0324295	-0.0732366	-0.0524384	-0.0428754	-0.120529	0.0121519	-0.0788671	-0.0837007		-0.244683	-0.0861667	-0.207119	0.0111118	-0.244602	-0.241219	-0.00784343	-0.0101387	-0.000643401	-0.261547	-0.0281688	-0.0626218	-0.186591	0.0259922	-0.00762271	0.103379	-0.084841	-0.190694	-0.240596	-0.073299	-0.0888072	-0.187975	-0.0585401	-0.125808	0.0909164	-0.0338715	-0.164786	-0.15109	-0.0391214
0.209117	-0.251153	0.166896	-0.0453311	-0.191285	-0.163886	0.229861	-0.110172	-0.201903	-0.150302	-0.100928	-0.0726237	-0.100343	-0.187408	0.105067	-0.0676404	-0.0228133	0.0379983	-0.126758	-0.04172	-0.244683		-0.0299541	-0.070474	0.100681	-0.159585	-0.147818	-0.230726	0.0427189	-0.0754563	-0.0892953	0.097755	-0.0233586	-0.0776778	0.053767	-0.0176764	0.0838246	-0.106779	-0.235724	0.0609473	0.00837834	-0.166713	-0.0804842	-0.128927	-0.0301665	-0.0893148	0.0833886	-0.124511	-0.0501212	-0.208615
-0.0829312	-0.217946	-0.137603	0.0281518	-0.173392	-0.112401	-0.147784	-0.161131	-0.178955	-0.0500673	-0.0309011	-0.0243503	-0.162497	0.10447	0.00352096	-0.0972816	-0.00327827	0.0342467	-0.0667579	0.00133842	-0.0861667	-0.0299541		-0.149715	0.0490971	-0.138298	-0.0500689	-0.143449	-0.203341	-0.117329	-0.164659	-0.0103157	-0.0263094	0.0134227	-0.0777758	0.0144481	-0.0234775	0.0138243	-0.135987	-0.160436	-0.113543	0.0175174	-0.086032	0.0377185	-0.0458782	-0.215028	0.0391241	-0.0555338	-0.0283775	-0.087794
-0.0929676	-0.0685594	0.013172	-0.101386	-0.0815925	-0.18446	-0.0596927	-0.11773	-0.294252	-0.307456	-0.102006	-0.00794726	-0.0317595	-0.0863172	0.167276	-0.0697712	-0.0242365	0.0260418	0.0320829	0.0347859	-0.207119	-0.070474	-0.149715		-0.227432	-0.334008	-0.185827	-0.225383	-0.206681	-0.040158	-0.191518	-0.105809	-0.0595932	-0.0122593	-0.0624279	-0.0982052	-0.0717218	-0.00546077	-0.0866324	-0.1497	0.00384426	-0.00505476	-0.0571218	-0.0602041	-0.0667616	-0.175049	-0.0673098	-0.216814	-0.083802	-0.0747549
0.504315	-0.19965	0.0338967	0.096912	-0.0369782	-0.157391	-0.0051663	-0.0991759	-0.236057	-0.183843	-0.108015	0.0848988	0.0114111	-0.204546	0.0585696	0.0342865	0.133595	0.148413	0.0339292	0.277601	0.0111118	0.100681	0.0490971	-0.227432		-0.187248	-0.133522	-0.157095	0.0236681	0.115604	-0.0318825	0.00120657	-0.0265164	0.0597003	0.0358689	0.138321	0.207067	0.198504	0.0178703	0.0078514	0.0728188	0.155698	0.061054	0.119368	-0.0142179	0.0855564	0.103065	0.200688	0.111054	0.139839
0.114593	-0.185855	0.00897037	0.00882813	-0.110661	-0.216622	-0.0561059	-0.025971	-0.132559	-0.045095	-0.0760194	-0.166241	-0.0855106	-0.253316	-0.159863	-0.141794	-0.0715668	-0.0508826	-0.0387121	-0.0231114	-0.244602	-0.159585	-0.138298	-0.334008	-0.187248		-0.324419	-0.350514	-0.218826	-0.0358174	-0.0694021	-0.128467	-0.039659	-0.0405447	-0.101543	-0.108781	-0.0938514	0.065359	-0.196079	-0.12116	-0.184393	-0.0226095	-0.129368	-0.0718284	-0.0538118	-0.20417	-0.0520765	-0.0978147	-0.113386	-0.0581069
-0.0421998	-0.181975	0.0141655	-0.030811	-0.0710894	-0.262647	-0.117156	-0.0646745	-0.164034	-0.0646853	0.0223271	-0.108707	-0.0382161	-0.219661	-0.165702	-0.0240042	-0.0819148	-0.0971931	-0.0419559	-0.00676564	-0.241219	-0.147818	-0.0500689	-0.185827	-0.133522	-0.324419		-0.217033	-0.194323	-0.197535	-0.20277	-0.314999	0.0718616	-0.0847721	-0.0263074	-0.151527	-0.0601996	-0.0589888	-0.133291	-0.156392	-0.101506	-0.00287873	-0.149275	-0.21365	-0.101932	-0.199322	-0.229082	-0.194179	-0.0862649	-0.0784353
-0.00963187	-0.411186	-0.2463	-0.0504058	-0.0565004	-0.296127	0.0128787	-0.0946065	-0.465417	-0.317609	-0.220174	-0.1545	-0.125377	-0.155721	-0.200997	-0.0693914	-0.0378715	0.0158407	-0.116042	-0.0558322	-0.00784343	-0.230726	-0.143449	-0.225383	-0.157095	-0.350514	-0.217033		-0.276005	-0.136608	-0.196389	-0.155941	-0.113142	-0.0753724	-0.0553909	-0.0390212	-0.121952	0.0168259	-0.24973	-0.153257	-0.167697	-0.0377744	-0.264842	-0.103655	-0.149777	-0.170575	-0.173725	-0.00287796	-0.0445743	-0.274009
0.00741092	-0.0902365	0.156988	0.13613	0.100866	-0.242725	0.0936246	0.142685	-0.231647	-0.141587	-0.159189	-0.0269737	-0.172756	-0.0240995	0.00964725	0.0392744	-0.0202851	-0.106986	-0.0378203	-0.0434825	-0.0101387	0.0427189	-0.203341	-0.206681	0.0236681	-0.218826	-0.194323	-0.276005		-0.238213	-0.153555	0.0261702	-0.0946321	-0.0724702	-0.0461322	-0.00780399	-0.120037	-0.00341619	-0.094573	0.0324822	-0.15257	-0.0456768	-0.12267	-0.015895	-0.15071	-0.205308	-0.022091	-0.233202	-0.0340132	-0.126069
0.0817271	-0.131726	-0.0275313	-0.181295	-0.0633326	-0.171862	-0.0318509	0.109472	-0.239893	0.0204446	-0.0779349	-0.0824184	-0.208675	-0.127786	-0.098805	-0.00165912	-0.00305552	0.00125865	-0.0889799	-0.07125	-0.000643401	-0.0754563	-0.117329	-0.040158	0.115604	-0.0358174	-0.197535	-0.136608	-0.238213		-0.146477	-0.0074129	0.0533975	-0.146553	0.030511	-0.0250592	-0.140004	-0.114563	0.0310134	0.0554676	-0.0622126	0.019992	0.0502763	0.046363	-0.163713	-0.109133	-0.0445514	-0.100863	0.0404162	-0.0826939
-0.0438612	-0.167654	0.184551	0.0293244	-0.188808	-0.100005	-0.0958147	-0.0659676	-0.217142	-0.034815	-0.128035	-0.169511	-0.146412	-0.0597177	0.260434	-0.0295333	-0.0598929	-0.00983019	-0.0626878	0.0652357	-0.261547	-0.0892953	-0.164659	-0.191518	-0.0318825	-0.0694021	-0.20277	-0.196389	-0.153555	-0.146477		-0.000614042	-0.20267	-0.0912468	-0.0401327	-0.0805825	-0.138715	-0.106629	-0.10627	0.029502	-0.131911	-0.0584026	-0.205725	-0.21788	-0.234882	-0.0990324	-0.0677175	-0.0690974	-0.233583	-0.0249465
-0.255701	-0.127904	0.0304339	0.111312	-0.16739	-0.0778088	-0.116717	-0.0182959	-0.091128	0.0567411	-0.297686	-0.247021	-0.228	-0.23083	-0.0762875	-0.17874	-0.214635	-0.0876885	-0.0072881	0.036759	-0.0281688	0.097755	-0.0103157	-0.105809	0.00120657	-0.128467	-0.314999	-0.155941	0.0261702	-0.0074129	-0.000614042		0.102617	-0.0224852	0.0421799	-0.0236859	-0.0969119	0.0398047	0.0417115	0.0988675	-0.0370207	-0.102792	0.0288615	-0.0982487	0.1182	-0.165791	-0.137662	-0.062166	-0.0702104	-0.0547601
0.0965275	-0.211724	-0.0693404	-0.0531801	-0.219042	-0.242556	-0.22002	-0.136107	-0.039436	-0.22301	-0.227477	-0.161043	-0.241527	0.0454897	0.0929805	-0.203504	-0.204061	-0.122089	-0.0943079	-0.14431	-0.0626218	-0.0233586	-0.0263094	-0.0595932	-0.0265164	-0.039659	0.0718616	-0.113142	-0.0946321	0.0533975	-0.20267	0.102617		-0.13902	-0.119252	-0.00601311	-0.0505455	-0.0499143	-0.0984574	-0.178073	-0.00219275	-0.0584745	-0.025208	-0.0622362	-0.164077	-0.069063	-0.140721	-0.0986869	0.0332232	-0.112891
-0.0399298	-0.103343	0.0803183	-0.0649698	-0.191081	-0.191981	-0.104134	-0.00645574	-0.224657	-0.134544	-0.218064	-0.0953602	-0.13209	-0.137611	-0.054161	-0.0738979	-0.0375918	-0.0147904	-0.139976	-0.119797	-0.186591	-0.0776778	0.0134227	-0.0122593	0.0597003	-0.0405447	-0.0847721	-0.0753724	-0.0724702	-0.146553	-0.0912468	-0.0224852	-0.13902		-0.17927	-0.0913971	-0.124562	-0.101262	-0.156437	-0.157778	-0.0395507	-0.192287	-0.113724	-0.12624	-0.133789	-0.157246	-0.157981	-0.169786	-0.0121214	-0.0959815
0.0278717	-0.0591351	-0.0267037	-0.066645	-0.262014	-0.182367	-0.262995	-0.0750044	-0.00114072	-0.197694	-0.25833	-0.201069	-0.194612	-0.158144	0.0412915	-0.0671076	-0.104448	-0.114211	-0.145165	-0.166323	0.0259922	0.053767	-0.0777758	-0.0624279	0.0358689	-0.101543	-0.0263074	-0.0553909	-0.0461322	0.030511	-0.0401327	0.0421799	-0.119252	-0.17927		-0.269424	-0.183285	-0.0540646	-0.203067	-0.135968	-0.00666579	-0.11603	-0.04354	-0.274333	-0.0667959	-0.222069	-0.338092	-0.120875	0.0447777	-0.0622071
0.1099	-0.064879	-0.067743	-0.0229248	-0.0583957	-0.17833	-0.0659012	0.00825465	0.0412293	0.130916	-0.165969	-0.0521087	-0.152241	-0.130236	0.0278028	-0.02736	-0.0447464	-0.0556953	-0.0535571	-0.109699	-0.00762271	-0.0176764	0.0144481	-0.0982052	0.138321	-0.108781	-0.151527	-0.0390212	-0.00780399	-0.0250592	-0.0805825	-0.0236859	-0.00601311	-0.0913971	-0.269424		-0.104265	-0.0429174	-0.117401	-0.0873435	-0.0400605	-0.0150227	-0.0983457	-0.226204	0.0680092	-0.118674	-0.248331	-0.107053	0.0300795	-0.00917424
-0.172838	-0.134319	-0.00163966	0.0610809	-0.23699	-0.130171	-0.025879	0.15615	-0.171482	0.00797758	-0.182617	-0.158627	-0.0811451	-0.104793	0.022799	-0.0570836	-0.092344	-0.0216351	-0.0954128	-0.0230224	0.103379	0.0838246	-0.0234775	-0.0717218	0.207067	-0.0938514	-0.0601996	-0.121952	-0.120037	-0.140004	-0.138715	-0.0969119	-0.0505455	-0.124562	-0.183285	-0.104265		-0.0686241	-0.169224	-0.0244454	-0.0740251	-0.117194	-0.172891	0.00334925	-0.184218	-0.0770826	-0.33034	-0.258399	-0.0371012	-0.0276327
-0.184261	-0.0379563	-0.0626551	-0.049723	-0.123046	-0.114586	-0.0914419	-0.236451	0.0523438	0.172659	-0.0676874	-0.0595525	-0.0464602	-0.189977	0.0770732	-0.146843	-0.10026	-0.127754	-0.114546	-0.157484	-0.084841	-0.106779	0.0138243	-0.00546077	0.198504	0.065359	-0.0589888	0.0168259	-0.00341619	-0.114563	-0.106629	0.0398047	-0.0499143	-0.101262	-0.0540646	-0.0429174	-0.0686241		-0.053863	0.141909	0.0379864	0.048921	0.055806	-0.0477144	-0.184029	0.00288784	-0.0835828	0.0524077	0.0336944	0.00756946
-0.179922	-0.101769	-0.0796724	-0.0464619	-0.0829062	-0.172284	-0.0884354	0.0567659	-0.0505172	-0.145786	-0.183847	-0.068047	-0.115927	-0.0917407	-0.05221	-0.141136	-0.243743	-0.179194	-0.228973	-0.206308	-0.190694	-0.235724	-0.135987	-0.0866324	0.0178703	-0.196079	-0.133291	-0.24973	-0.094573	0.0310134	-0.10627	0.0417115	-0.0984574	-0.156437	-0.203067	-0.117401	-0.169224	-0.053863		-0.0759673	-0.0986425	-0.148515	-0.195324	-0.148278	-0.192661	-0.200122	-0.0394214	-0.262253	-0.0816834	-0.102368
0.167035	-0.162734	0.00683643	0.225379	0.0376196	-0.0409124	-0.0330527	0.0779296	-0.205552	-0.080934	0.00919643	0.13621	0.0586312	-0.00596451	-0.134483	0.0320427	0.0041329	0.026315	-0.154334	-0.0200382	-0.240596	0.0609473	-0.160436	-0.1497	0.0078514	-0.12116	-0.156392	-0.153257	0.0324822	0.0554676	0.029502	0.0988675	-0.178073	-0.157778	-0.135968	-0.0873435	-0.0244454	0.141909	-0.0759673		-0.0645957	-0.0831408	-0.054311	-0.194671	-0.0890192	-0.141412	-0.139752	-0.193632	0.0191761	-0.0363948
-0.0179928	-0.0379639	0.0483447	-0.060225	0.125231	-0.158997	0.0728457	0.180783	0.0236345	0.0126266	-0.0453737	-0.203776	-0.181903	-0.08273	-0.152283	-0.0458875	-0.0907285	-0.144053	-0.109699	-0.126926	-0.073299	0.00837834	-0.113543	0.00384426	0.0728188	-0.184393	-0.101506	-0.167697	-0.15257	-0.0622126	-0.131911	-0.0370207	-0.00219275	-0.0395507	-0.00666579	-0.0400605	-0.0740251	0.0379864	-0.0986425	-0.0645957		0.0782308	-0.119784	-0.189649	-0.0713086	-0.135081	-0.073497	-0.214287	-0.170355	-0.103754
0.207726	0.0267727	0.0897367	-0.0118128	-0.158467	-0.117518	-0.034354	0.0740025	-0.217505	-0.248879	-0.230977	-0.124486	-0.158406	-0.00921714	-0.00799258	-0.0711203	-0.130342	-0.0610443	0.0192521	-0.0810663	-0.0888072	-0.166713	0.0175174	-0.00505476	0.155698	-0.0226095	-0.00287873	-0.0377744	-0.0456768	0.019992	-0.0584026	-0.102792	-0.0584745	-0.192287	-0.11603	-0.0150227	-0.117194	0.048921	-0.148515	-0.0831408	0.0782308		0.107295	-0.212672	-0.0616896	-0.197013	-0.151121	-0.0649873	-0.0982681	-0.206498
-0.147998	-0.111755	-0.0162648	0.117966	-0.0553626	-0.147368	0.0153122	0.00216573	-0.0196479	-0.208391	-0.0396033	-0.22992	-0.056659	-0.200714	-0.0775389	-0.0966989	-0.278814	-0.190656	-0.0888541	-0.180177	-0.187975	-0.0804842	-0.086032	-0.0571218	0.061054	-0.129368	-0.149275	-0.264842	-0.12267	0.0502763	-0.205725	0.0288615	-0.025208	-0.113724	-0.04354	-0.0983457	-0.172891	0.055806	-0.195324	-0.054311	-0.119784	0.107295		-0.174235	-0.231723	0.0262537	-0.162436	-0.177027	-0.08805	0.127857
0.13624	-0.066486	-0.0185159	0.0102364	-0.0877505	-0.113004	-0.289822	0.0371348	0.00261055	-0.0227616	0.0484529	-0.0780824	-0.0521356	-0.135139	-0.0168784	-0.0920205	-0.186021	-0.0844353	-0.123912	-0.136695	-0.0585401	-0.128927	0.0377185	-0.0602041	0.119368	-0.0718284	-0.21365	-0.103655	-0.015895	0.046363	-0.21788	-0.0982487	-0.0622362	-0.12624	-0.274333	-0.226204	0.00334925	-0.0477144	-0.148278	-0.194671	-0.189649	-0.212672	-0.174235		-0.178877	0.049364	-0.0882062	-0.0780735	-0.111826	-0.184242
0.0651096	0.0906588	0.0866475	0.0227747	-0.180622	-0.24534	-0.320272	-0.180721	-0.130985	-0.00966529	0.0108364	-0.163942	-0.0355116	-0.175379	-0.0409718	-0.140826	-0.230094	-0.26762	-0.186691	-0.219873	-0.125808	-0.0301665	-0.0458782	-0.0667616	-0.0142179	-0.0538118	-0.101932	-0.149777	-0.15071	-0.163713	-0.234882	0.1182	-0.164077	-0.133789	-0.0667959	0.0680092	-0.184218	-0.184029	-0.192661	-0.0890192	-0.0713086	-0.0616896	-0.231723	-0.178877		-0.13899	-0.190512	-0.287096	-0.190065	-0.0140326
0.111172	-0.0215004	-0.0585313	0.141897	-0.26135	-0.19548	-0.0517947	0.00217732	-0.240931	-0.27402	-0.285676	-0.00192938	-0.13073	-0.0564572	-0.078907	-0.227039	-0.12072	-0.0924827	-0.250982	-0.191697	0.0909164	-0.0893148	-0.215028	-0.175049	0.0855564	-0.20417	-0.199322	-0.170575	-0.205308	-0.109133	-0.0990324	-0.165791	-0.069063	-0.157246	-0.222069	-0.118674	-0.0770826	0.00288784	-0.200122	-0.141412	-0.135081	-0.197013	0.0262537	0.049364	-0.13899		0.0330522	-0.204692	-0.0687984	-0.165148
0.0734181	-0.00885031	0.149216	0.236527	-0.241897	-0.28093	-0.286554	0.0516523	-0.150628	0.052451	-0.007377	0.0597601	-0.0374428	-0.0654133	-0.0276082	-0.222551	-0.0835805	-0.085294	-0.0484375	-0.0809563	-0.0338715	0.0833886	0.0391241	-0.0673098	0.103065	-0.0520765	-0.229082	-0.173725	-0.022091	-0.0445514	-0.0677175	-0.137662	-0.140721	-0.157981	-0.338092	-0.248331	-0.33034	-0.0835828	-0.0394214	-0.139752	-0.073497	-0.151121	-0.162436	-0.0882062	-0.190512	0.0330522		-0.043303	0.0959913	-0.188032
0.0373058	-0.0792337	0.0380322	0.17943	-0.166136	-0.207123	-0.157544	-0.00615936	-0.0247284	-0.115617	-0.0608736	-0.0146383	-0.0434064	-0.152107	-0.0686545	-0.163756	-0.258734	-0.197969	-0.0660391	-0.214249	-0.164786	-0.124511	-0.0555338	-0.216814	0.200688	-0.0978147	-0.194179	-0.00287796	-0.233202	-0.100863	-0.0690974	-0.062166	-0.0986869	-0.169786	-0.120875	-0.107053	-0.258399	0.0524077	-0.262253	-0.193632	-0.214287	-0.0649873	-0.177027	-0.0780735	-0.287096	-0.204692	-0.043303		-0.124096	0.00724796
0.105699	0.0174502	0.132397	0.0682781	-0.163908	-0.0456063	-0.0837192	-0.00485067	0.0272629	-0.0941772	0.0170884	0.0565044	-0.0770527	0.0183621	0.121801	0.0738398	-0.0200205	-0.0125682	0.0134529	-0.0592302	-0.15109	-0.0501212	-0.0283775	-0.083802	0.111054	-0.113386	-0.0862649	-0.0445743	-0.0340132	0.0404162	-0.233583	-0.0702104	0.0332232	-0.0121214	0.0447777	0.0300795	-0.0371012	0.0336944	-0.0816834	0.0191761	-0.170355	-0.0982681	-0.08805	-0.111826	-0.190065	-0.0687984	0.0959913	-0.124096		-0.0256224
0.168102	0.000773959	-0.175084	0.0679701	-0.123079	-0.203229	-0.194419	0.0175461	-0.27122	-0.220576	-0.13152	-0.00789567	-0.245905	-0.146446	0.00225695	-0.151054	-0.219069	-0.0973311	-0.153991	-0.0659564	-0.0391214	-0.208615	-0.087794	-0.0747549	0.139839	-0.0581069	-0.0784353	-0.274009	-0.126069	-0.0826939	-0.0249465	-0.0547601	-0.112891	-0.0959815	-0.0622071	-0.00917424	-0.0276327	0.00756946	-0.102368	-0.0363948	-0.103754	-0.206498	0.127857	-0.184242	-0.0140326	-0.165148	-0.188032	0.00724796	-0.0256224
[truncated: 147 more columns]

## Sheet: Extended_Data_Fig3a_chr7
	-0.147001	-0.011105	0.0445736	-0.0769915	-0.106453	-0.367984	-0.0893988	-0.121588	-0.400894	-0.172621	0.0272146	-0.0333125	-0.0241635	-0.111175	-0.17964	-0.0430482	-0.0542023	-0.095028	0.0374095	0.0770672	-0.257678	0.121666	0.0073713		-0.0578286	0.0262077	0.0718357	-0.0775926	-0.141674	-0.126566	-0.154469	-0.21191	-0.225496	-0.0972701	-0.180523	-0.134624	-0.0296237	-0.180995	-0.0552176	-0.17264	-0.185304	-0.224949	-0.0484728	-0.0094341	-0.177272	-0.0839423	-0.0905951		-0.0790007
-0.147001		-0.155939	-0.0432517	-0.0890838	0.0278666	-0.0498275	-0.108107	-0.0648564	-0.329878	-0.184711	0.113594	-0.0742879	-0.248103	-0.258316	-0.134581	-0.110265	-0.146934	-0.177125	-0.11735	-0.0820367	-0.116762	0.00266193	-0.0966715	-0.0578286		-0.0223386	-0.0482313	-0.0210847	-0.0420673	-0.10353	-0.14815	-0.0774073	-0.165839	-0.11225	-0.159019	-0.146701	-0.0845884	-0.0944563	-0.124289	-0.155687	0.000603939	-0.117042	-0.0214804	-0.0473165	-0.101791	-0.0110018	0.00314472	-0.0790007
-0.011105	-0.155939		0.00912601	-0.178813	-0.167946	-0.145097	-0.156562	-0.0571221	-0.177093	-0.236086	-0.101461	-0.130806	-0.188188	-0.128449	-0.087333	-0.17996	-0.0955678	-0.123402	-0.242346	-0.107328	-0.14025	-0.248358	-0.0350126	0.0262077	-0.0223386		-0.134077	-0.0467736	-0.0428489	-0.0539562	-0.0691015	0.0192429	-0.135432	-0.17283	-0.0754541	-0.0373378	-0.105351	-0.078629	-0.118354	-0.0970245	-0.0477098	-0.0528912	-0.141553	-0.117465	-0.15573	-0.127962	-0.0935274	0.0823936	0.00616709
0.0445736	-0.0432517	0.00912601		-0.083971	0.0887394	-1.62124e-05	-0.0382939	-0.108593	-0.0544946	-0.18814	-0.0229831	-0.0168347	-0.106864	0.034859	-0.0802219	-0.091911	-0.154856	-0.0344329	-0.189687	-0.119905	-0.0990871	-0.111024	-0.145716	0.0718357	-0.0482313	-0.134077		-0.0178515	-0.025983	-0.0536855	-0.0692515	-0.0174518	-0.122083	-0.132106	-0.101718	-0.070419	-0.116281	-0.0756829	-0.0820228	-0.116412	-0.0395929	-0.0779454	-0.203024	-0.115164	-0.115524	-0.0841725	-0.0893553	0.0761194	-0.0161103
-0.0769915	-0.0890838	-0.178813	-0.083971		-0.139046	0.0232276	-0.0403834	-0.064993	-0.167772	-0.186062	0.0758805	-0.0361629	-0.0411577	-0.129882	-0.0771404	-0.021937	-0.0506054	-0.040203	-0.121399	-0.118301	-0.0319324	-0.0232604	-0.0356341	-0.0775926	-0.0210847	-0.0467736	-0.0178515		0.0662508	-0.0713444	-0.0106888	0.0360942	-0.0452443	-0.00128727	-0.0266624	-0.0205663	-0.0444596	-0.048292	-0.0367764	-0.00744091	-0.0153064	-0.0398359	-0.0617901	0.0602509	-0.0555347	0.0341654	0.044505	-0.0611448	-0.0188773
-0.106453	0.0278666	-0.167946	0.0887394	-0.139046		-0.00942119	0.0161822	-0.0716338	-0.0791848	-0.0962566	0.0866593	0.032855	-0.0501349	-0.100771	-0.0257929	-0.0814905	-0.146481	-0.157102	0.0191526	0.0203438	0.0379802	0.0271434	-0.157739	-0.141674	-0.0420673	-0.0428489	-0.025983	0.0662508		-0.0456746	-0.098103	-0.0360941	-0.0614708	-0.0566942	-0.0537279	-0.12992	-0.150017	-0.141512	-0.061185	-0.0686404	-0.0586531	-0.152368	-0.0999989	0.0189962	-0.104516	-0.0813739	-0.0900424	0.00109629	-0.0061922
-0.367984	-0.0498275	-0.145097	-1.62124e-05	0.0232276	-0.00942119		-0.00656118	-0.16026	-0.265484	-0.198502	-0.262677	-0.0263065	-0.0952377	-0.0580415	-0.251382	-0.0460366	-0.139926	-0.0479073	-0.142372	-0.0144739	-0.0748321	0.0534538	0.0138319	-0.126566	-0.10353	-0.0539562	-0.0536855	-0.0713444	-0.0456746		-0.0772091	-0.0124782	-0.0223603	-0.112826	-0.140891	0.0240138	-0.14758	-0.0919199	-0.109758	-0.0562256	-0.0716394	-0.109407	-0.101388	-0.0936443	-0.134734	-0.119169	0.0586678	-0.192652	-0.0861257
-0.0893988	-0.108107	-0.156562	-0.0382939	-0.0403834	0.0161822	-0.00656118		-0.15455	-0.138426	-0.0598409	0.0624549	-0.0110382	-0.0510147	-0.0740576	-0.0969122	-0.0159715	-0.077647	-0.0950005	-0.0617877	-0.0397451	-0.050523	-0.11478	-0.090479	-0.154469	-0.14815	-0.0691015	-0.0692515	-0.0106888	-0.098103	-0.0772091		-0.0617103	-0.0417277	-0.0400508	0.0320945	0.00854483	-0.00571274	-0.0143973	-0.0290338	-0.0264416	0.0773895	-0.0343848	-0.0247442	0.0384705	-0.0950704	0.0357247	0.0601351	-0.146247	-0.0929435
-0.121588	-0.0648564	-0.0571221	-0.108593	-0.064993	-0.0716338	-0.16026	-0.15455		0.0509002	-0.042271	-0.127999	-0.0122547	0.106757	-0.0781037	-0.0434086	0.0283713	0.0225366	-0.0308902	0.098653	0.026398	-0.020005	-0.017389	-0.00751913	-0.21191	-0.0774073	0.0192429	-0.0174518	0.0360942	-0.0360941	-0.0124782	-0.0617103		-0.0148482	-0.0373296	0.000258027	-0.0219516	0.0188151	-0.0220155	-0.0501913	-0.0332129	-0.0157926	-0.0370731	-0.0350426	0.01968	-0.0486116	-0.0456765	0.046988	-0.141763	0.0116018
-0.400894	-0.329878	-0.177093	-0.0544946	-0.167772	-0.0791848	-0.265484	-0.138426	0.0509002		-0.170532	-0.0539362	0.00716265	-0.0003477	-0.0880343	-0.142649	0.101985	-0.0359867	-0.0800856	-0.0641455	0.018008	0.0399724	-0.018169	0.0732092	-0.225496	-0.165839	-0.135432	-0.122083	-0.0452443	-0.0614708	-0.0223603	-0.0417277	-0.0148482		-0.164324	-0.084333	-0.0285906	-0.057683	-0.0329259	-0.0469193	-0.0326141	-0.0373298	-0.104084	-0.0774515	-0.0461661	-0.0582103	-0.112712	0.0543324	-0.217513	-0.0601778
-0.172621	-0.184711	-0.236086	-0.18814	-0.186062	-0.0962566	-0.198502	-0.0598409	-0.042271	-0.170532		0.0583685	0.0317415	-0.0039484	-0.071313	-0.137671	-0.019995	-0.0378552	-0.0568084	-0.0220816	-0.0656108	0.000436747	-0.014172	-0.0138501	-0.0972701	-0.11225	-0.17283	-0.132106	-0.00128727	-0.0566942	-0.112826	-0.0400508	-0.0373296	-0.164324		-0.000975927	-0.0138067	-0.0701407	-0.000824045	-0.0397478	-0.0525555	-0.0195098	-0.0758518	-0.119221	-0.0664259	-0.0950685	-0.0425316	-0.0107479	-0.115476	-0.0273203
0.0272146	0.113594	-0.101461	-0.0229831	0.0758805	0.0866593	-0.262677	0.0624549	-0.127999	-0.0539362	0.0583685		-0.127305	0.0945313	-0.104399	-0.120688	-0.00692818	-0.00318318	-0.0283516	0.0912396	0.0715843	0.0537139	0.144006	0.11197	-0.180523	-0.159019	-0.0754541	-0.101718	-0.0266624	-0.0537279	-0.140891	0.0320945	0.000258027	-0.084333	-0.000975927		0.00669315	-0.0381958	-0.0234321	0.0215908	0.0666106	0.0165823	-0.0756238	0.0333412	0.0815934	0.0413491	0.0684936	0.113539	-0.0822196	-0.104218
-0.0333125	-0.0742879	-0.130806	-0.0168347	-0.0361629	0.032855	-0.0263065	-0.0110382	-0.0122547	0.00716265	0.0317415	-0.127305		-0.0101139	-0.0974797	-0.140089	-0.133355	-0.218383	-0.043647	-0.0647303	-0.0628993	-0.0114849	0.058294	0.0591929	-0.134624	-0.146701	-0.0373378	-0.070419	-0.0205663	-0.12992	0.0240138	0.00854483	-0.0219516	-0.0285906	-0.0138067	0.00669315		-0.0775621	-0.00136456	-0.0439039	-0.0962192	-0.0619269	-0.11576	-0.0376874	0.0163898	-0.0714839	-0.0515501	0.0915989	-0.0981638	0.00531669
-0.0241635	-0.248103	-0.188188	-0.106864	-0.0411577	-0.0501349	-0.0952377	-0.0510147	0.106757	-0.0003477	-0.0039484	0.0945313	-0.0101139		-0.0515009	-0.0913423	-0.100671	-0.133025	-0.071132	-0.1949	-0.0498793	-0.0166464	-0.162613	-0.119973	-0.0296237	-0.0845884	-0.105351	-0.116281	-0.0444596	-0.150017	-0.14758	-0.00571274	0.0188151	-0.057683	-0.0701407	-0.0381958	-0.0775621		0.00729725	-0.0663574	-0.0338773	-0.00939889	-0.0614204	-0.108468	-0.0831216	-0.054788	-0.185153	-0.054193	0.00149066	-0.0274672
-0.111175	-0.258316	-0.128449	0.034859	-0.129882	-0.100771	-0.0580415	-0.0740576	-0.0781037	-0.0880343	-0.071313	-0.104399	-0.0974797	-0.0515009		-0.168071	-0.125078	-0.0475672	-0.0931457	-0.0212521	-0.0261164	-0.0213395	0.0144974	0.011178	-0.180995	-0.0944563	-0.078629	-0.0756829	-0.048292	-0.141512	-0.0919199	-0.0143973	-0.0220155	-0.0329259	-0.000824045	-0.0234321	-0.00136456	0.00729725		-0.109074	-0.0647358	-0.0466742	-0.100977	-0.0112413	0.0366473	-0.0781792	-0.106596	0.0592477	-0.142483	-0.081557
-0.17964	-0.134581	-0.087333	-0.0802219	-0.0771404	-0.0257929	-0.251382	-0.0969122	-0.0434086	-0.142649	-0.137671	-0.120688	-0.140089	-0.0913423	-0.168071		-0.195921	-0.0438976	-0.0535896	-0.0714051	0.00854185	0.027508	-0.0701401	0.000471748	-0.0552176	-0.124289	-0.118354	-0.0820228	-0.0367764	-0.061185	-0.109758	-0.0290338	-0.0501913	-0.0469193	-0.0397478	0.0215908	-0.0439039	-0.0663574	-0.109074		-0.13401	-0.13605	-0.107319	-0.0791649	-0.0403326	-0.0641333	-0.115501	0.0139013	-0.0817377	-0.0678651
-0.0430482	-0.110265	-0.17996	-0.091911	-0.021937	-0.0814905	-0.0460366	-0.0159715	0.0283713	0.101985	-0.019995	-0.00692818	-0.133355	-0.100671	-0.125078	-0.195921		-0.177606	-0.136956	-0.112452	0.00387656	-0.0113926	-0.062047	-0.00476464	-0.17264	-0.155687	-0.0970245	-0.116412	-0.00744091	-0.0686404	-0.0562256	-0.0264416	-0.0332129	-0.0326141	-0.0525555	0.0666106	-0.0962192	-0.0338773	-0.0647358	-0.13401		-0.0666987	-0.0823741	-0.112685	-0.0390748	-0.05631	-0.0310033	0.0233661	-0.17671	-0.0796456
-0.0542023	-0.146934	-0.0955678	-0.154856	-0.0506054	-0.146481	-0.139926	-0.077647	0.0225366	-0.0359867	-0.0378552	-0.00318318	-0.218383	-0.133025	-0.0475672	-0.0438976	-0.177606		-0.206617	-0.0255325	-0.0657598	0.0438665	-0.0691047	-0.095275	-0.185304	0.000603939	-0.0477098	-0.0395929	-0.0153064	-0.0586531	-0.0716394	0.0773895	-0.0157926	-0.0373298	-0.0195098	0.0165823	-0.0619269	-0.00939889	-0.0466742	-0.13605	-0.0666987		-0.106275	-0.0345814	-0.0593363	-0.018358	-0.00388572	0.00852102	-0.115933	0.0157729
-0.095028	-0.177125	-0.123402	-0.0344329	-0.040203	-0.157102	-0.0479073	-0.0950005	-0.0308902	-0.0800856	-0.0568084	-0.0283516	-0.043647	-0.071132	-0.0931457	-0.0535896	-0.136956	-0.206617		-0.0942439	-0.0732196	-0.0574276	0.0263489	-0.157778	-0.224949	-0.117042	-0.0528912	-0.0779454	-0.0398359	-0.152368	-0.109407	-0.0343848	-0.0370731	-0.104084	-0.0758518	-0.0756238	-0.11576	-0.0614204	-0.100977	-0.107319	-0.0823741	-0.106275		-0.102854	-0.019783	-0.124663	-0.0462909	0.0193375	-0.15806	-0.119085
0.0374095	-0.11735	-0.242346	-0.189687	-0.121399	0.0191526	-0.142372	-0.0617877	0.098653	-0.0641455	-0.0220816	0.0912396	-0.0647303	-0.1949	-0.0212521	-0.0714051	-0.112452	-0.0255325	-0.0942439		-0.202314	-0.0274219	-0.0950149	-0.111885	-0.0484728	-0.0214804	-0.141553	-0.203024	-0.0617901	-0.0999989	-0.101388	-0.0247442	-0.0350426	-0.0774515	-0.119221	0.0333412	-0.0376874	-0.108468	-0.0112413	-0.0791649	-0.112685	-0.0345814	-0.102854		-0.189084	-0.0832194	-0.132536	-0.136712	0.0090162	-0.0367249
0.0770672	-0.0820367	-0.107328	-0.119905	-0.118301	0.0203438	-0.0144739	-0.0397451	0.026398	0.018008	-0.0656108	0.0715843	-0.0628993	-0.0498793	-0.0261164	0.00854185	0.00387656	-0.0657598	-0.0732196	-0.202314		0.0478238	-0.0900117	-0.0719931	-0.0094341	-0.0473165	-0.117465	-0.115164	0.0602509	0.0189962	-0.0936443	0.0384705	0.01968	-0.0461661	-0.0664259	0.0815934	0.0163898	-0.0831216	0.0366473	-0.0403326	-0.0390748	-0.0593363	-0.019783	-0.189084		-0.0587917	-0.195361	-0.0506934	-0.0798529	-0.0148636
-0.257678	-0.116762	-0.14025	-0.0990871	-0.0319324	0.0379802	-0.0748321	-0.050523	-0.020005	0.0399724	0.000436747	0.0537139	-0.0114849	-0.0166464	-0.0213395	0.027508	-0.0113926	0.0438665	-0.0574276	-0.0274219	0.0478238		-0.0674284	-0.00944581	-0.177272	-0.101791	-0.15573	-0.115524	-0.0555347	-0.104516	-0.134734	-0.0950704	-0.0486116	-0.0582103	-0.0950685	0.0413491	-0.0714839	-0.054788	-0.0781792	-0.0641333	-0.05631	-0.018358	-0.124663	-0.0832194	-0.0587917		-0.166743	0.0601509	-0.145336	-0.0425461
0.121666	0.00266193	-0.248358	-0.111024	-0.0232604	0.0271434	0.0534538	-0.11478	-0.017389	-0.018169	-0.014172	0.144006	0.058294	-0.162613	0.0144974	-0.0701401	-0.062047	-0.0691047	0.0263489	-0.0950149	-0.0900117	-0.0674284		-0.120971	-0.0839423	-0.0110018	-0.127962	-0.0841725	0.0341654	-0.0813739	-0.119169	0.0357247	-0.0456765	-0.112712	-0.0425316	0.0684936	-0.0515501	-0.185153	-0.106596	-0.115501	-0.0310033	-0.00388572	-0.0462909	-0.132536	-0.195361	-0.166743		-0.225542	0.017799	0.00895794
0.0073713	-0.0966715	-0.0350126	-0.145716	-0.0356341	-0.157739	0.0138319	-0.090479	-0.00751913	0.0732092	-0.0138501	0.11197	0.0591929	-0.119973	0.011178	0.000471748	-0.00476464	-0.095275	-0.157778	-0.111885	-0.0719931	-0.00944581	-0.120971		-0.0905951	0.00314472	-0.0935274	-0.0893553	0.044505	-0.0900424	0.0586678	0.0601351	0.046988	0.0543324	-0.0107479	0.113539	0.0915989	-0.054193	0.0592477	0.0139013	0.0233661	0.00852102	0.0193375	-0.136712	-0.0506934	0.0601509	-0.225542		0.00519862	0.0616557
[truncated: 45 more columns]

## Sheet: Extended_Data_Fig3a_chr8
	-0.220875	-0.128396	-0.0753352	-0.103253	-0.0761328	-0.0543338	0.0268439	-0.0532604	-0.0418788	-0.0313817	0.0234078	-0.138131	-0.14652	-0.0836634	-0.182909	-0.139948	-0.0580343		-0.0920416	-0.148118	-0.104528	-0.103128	-0.0806568	-0.0822175	-0.113531	-0.152355	-0.122721	-0.0509553	-0.114822	-0.135209	-0.133557	-0.160549	-0.11623	-0.197625	-0.0612699		-0.12803	-0.116877	-0.120027	-0.0451662	-0.0743882	0.0144002	-0.0639347	-0.163441	-0.186091	-0.12664	-0.125732	-0.0955015	-0.116937
-0.220875		-0.11212	-0.0418129	-0.0685572	-0.1101	-0.111615	-0.0075479	-0.0111241	-0.0519304	0.180535	-0.0603578	-0.0531712	0.021752	-0.0477776	-0.0206581	-0.0250944	0.0714745	-0.0920416		-0.152466	-0.0562185	-0.11395	-0.0292479	-0.0902048	-0.104837	-0.0669253	-0.034685	0.00395283	-0.070437	-0.0528895	-0.0137368	-0.0439045	-0.0352088	-0.0463148	-0.00467196	-0.12803		-0.150103	-0.0407122	-0.0646859	-0.049313	-0.0433672	-0.0692231	-0.0327007	-0.0170658	-0.0395716	-0.102419	-0.0723334	-0.0664269
-0.128396	-0.11212		-0.0763303	-0.0334603	-0.111425	-0.0299066	0.0291191	-0.0333954	-0.123938	-0.111861	0.00371557	-0.0829998	-0.0664821	-0.033823	-0.139357	-0.084702	-0.15947	-0.148118	-0.152466		-0.0621766	-0.10399	-0.0307438	-0.0589	-0.131623	-0.150045	-0.0871	-0.10455	-0.0894665	-0.0979488	-0.0987725	-0.13303	-0.143771	-0.197942	-0.0622854	-0.116877	-0.150103		-0.0877953	-0.0859667	-0.0929809	-0.00678574	-0.10588	-0.0929279	-0.0962107	-0.0512882	-0.115126	-0.130292	-0.0922667
-0.0753352	-0.0418129	-0.0763303		-0.0732807	-0.0671177	-0.0865847	0.0407939	-0.0919464	-0.0302892	0.0553832	0.115683	0.0173271	0.0180732	0.023893	-0.116159	-0.085994	-0.0991496	-0.104528	-0.0562185	-0.0621766		-0.127558	-0.0475563	-0.0360711	-0.0543696	-0.177881	-0.110563	0.00705458	0.0160119	-0.059654	-0.0101628	-0.140874	-0.155935	-0.158677	-0.00308604	-0.120027	-0.0407122	-0.0877953		-0.114272	-0.0695243	0.0060663	-0.0254322	-0.130525	-0.0763909	-0.03306	-0.0636909	-0.0782191	-0.0419368
-0.103253	-0.0685572	-0.0334603	-0.0732807		-0.0762951	-0.0577779	-0.0134529	-0.0927074	-0.0894292	0.0213888	-0.141432	-0.0409541	-0.0672849	-0.114645	-0.0984731	-0.0601386	-0.0952775	-0.103128	-0.11395	-0.10399	-0.127558		-0.0822933	-0.0564545	-0.0364199	-0.159485	-0.144997	-0.0403049	-0.0496808	-0.107709	-0.109993	-0.120907	-0.175568	-0.124876	0.00137588	-0.0451662	-0.0646859	-0.0859667	-0.114272		-0.126957	-0.0486241	-0.0262755	-0.131897	-0.156619	0.02857	-0.0265591	-0.0545213	-0.0757606
-0.0761328	-0.1101	-0.111425	-0.0671177	-0.0762951		-0.0857377	-0.0110239	-0.108865	-0.0906589	-0.135438	-0.1776	-0.231016	-0.0426884	-0.0214535	-0.154302	-0.0855137	0.0187171	-0.0806568	-0.0292479	-0.0307438	-0.0475563	-0.0822933		-0.0170766	-0.0239464	-0.00988092	-0.108016	0.0217081	0.13043	0.012949	0.00595786	-0.079962	-0.116525	-0.096171	0.0748914	-0.0743882	-0.049313	-0.0929809	-0.0695243	-0.126957		-0.0130554	-0.0169673	-0.044466	-0.121086	-0.00761812	-0.0646512	-0.0926722	-0.0440974
-0.0543338	-0.111615	-0.0299066	-0.0865847	-0.0577779	-0.0857377		0.0108796	-0.196414	-0.156529	0.0323465	-0.160865	-0.0127642	-0.0682818	-0.0533694	-0.184737	-0.157918	-0.0675619	-0.0822175	-0.0902048	-0.0589	-0.0360711	-0.0564545	-0.0170766		-0.0128942	-0.0172678	-0.0157962	0.0516277	-0.0506196	-0.0528786	0.0336908	-0.0797479	-0.106101	-0.129263	0.0586543	0.0144002	-0.0433672	-0.00678574	0.0060663	-0.0486241	-0.0130554		-0.00711062	-0.0703073	-0.0631956	0.0374366	0.0695886	-0.137932	0.00162584
0.0268439	-0.0075479	0.0291191	0.0407939	-0.0134529	-0.0110239	0.0108796		-0.00618884	-0.0377785	0.116671	0.0601127	0.0404462	-0.0144503	0.0885201	-0.0367004	-0.0159748	0.0704239	-0.113531	-0.104837	-0.131623	-0.0543696	-0.0364199	-0.0239464	-0.0128942		-0.0151885	-0.0659793	0.0651912	-0.101696	-0.0272687	-0.0161092	0.0246397	-0.0654477	-0.0936555	-0.0241473	-0.0639347	-0.0692231	-0.10588	-0.0254322	-0.0262755	-0.0169673	-0.00711062		-0.0593222	-0.00924736	0.0201823	-0.110756	-0.0157521	-0.0560403
-0.0532604	-0.0111241	-0.0333954	-0.0919464	-0.0927074	-0.108865	-0.196414	-0.00618884		-0.0542023	-0.191354	-0.237249	-0.163754	0.00651046	-0.0722589	-0.221146	-0.0746489	0.0269602	-0.152355	-0.0669253	-0.150045	-0.177881	-0.159485	-0.00988092	-0.0172678	-0.0151885		-0.0997398	-0.105569	-0.154451	-0.178394	-0.00122853	-0.12739	-0.206862	-0.148989	0.00506296	-0.163441	-0.0327007	-0.0929279	-0.130525	-0.131897	-0.044466	-0.0703073	-0.0593222		-0.132883	0.0327819	-0.110408	-0.145643	-0.0699542
-0.0418788	-0.0519304	-0.123938	-0.0302892	-0.0894292	-0.0906589	-0.156529	-0.0377785	-0.0542023		0.0365768	-0.149714	0.0573147	-0.0305845	-0.22853	-0.173518	-0.0984438	0.00692296	-0.122721	-0.034685	-0.0871	-0.110563	-0.144997	-0.108016	-0.0157962	-0.0659793	-0.0997398		-0.0325971	-0.136162	-0.0976141	-0.037189	-0.183768	-0.10241	-0.230466	0.0759952	-0.186091	-0.0170658	-0.0962107	-0.0763909	-0.156619	-0.121086	-0.0631956	-0.00924736	-0.132883		0.034716	-0.107233	-0.141069	-0.051384
-0.0313817	0.180535	-0.111861	0.0553832	0.0213888	-0.135438	0.0323465	0.116671	-0.191354	0.0365768		0.0185435	-0.0507776	-0.186238	-0.0386058	-0.182599	-0.130806	-0.138228	-0.0509553	0.00395283	-0.10455	0.00705458	-0.0403049	0.0217081	0.0516277	0.0651912	-0.105569	-0.0325971		0.00656824	-0.138304	-0.0485942	-0.0125149	-0.143297	-0.108927	-0.0833512	-0.12664	-0.0395716	-0.0512882	-0.03306	0.02857	-0.00761812	0.0374366	0.0201823	0.0327819	0.034716		0.0116016	-0.00387402	-0.0101339
0.0234078	-0.0603578	0.00371557	0.115683	-0.141432	-0.1776	-0.160865	0.0601127	-0.237249	-0.149714	0.0185435		-0.187421	-0.132061	-0.0793443	-0.239887	-0.401216	-0.162934	-0.114822	-0.070437	-0.0894665	0.0160119	-0.0496808	0.13043	-0.0506196	-0.101696	-0.154451	-0.136162	0.00656824		-0.138032	-0.13393	0.0054284	-0.0655383	-0.236978	-0.0462108	-0.125732	-0.102419	-0.115126	-0.0636909	-0.0265591	-0.0646512	0.0695886	-0.110756	-0.110408	-0.107233	0.0116016		-0.141523	-0.138733
-0.138131	-0.0531712	-0.0829998	0.0173271	-0.0409541	-0.231016	-0.0127642	0.0404462	-0.163754	0.0573147	-0.0507776	-0.187421		-0.0266806	0.085605	-0.0494916	-0.0508867	0.129065	-0.135209	-0.0528895	-0.0979488	-0.059654	-0.107709	0.012949	-0.0528786	-0.0272687	-0.178394	-0.0976141	-0.138304	-0.138032		-0.0958035	-0.0647841	-0.0772556	-0.166525	-0.030611	-0.0955015	-0.0723334	-0.130292	-0.0782191	-0.0545213	-0.0926722	-0.137932	-0.0157521	-0.145643	-0.141069	-0.00387402	-0.141523		-0.116223
-0.14652	0.021752	-0.0664821	0.0180732	-0.0672849	-0.0426884	-0.0682818	-0.0144503	0.00651046	-0.0305845	-0.186238	-0.132061	-0.0266806		-0.0335665	-0.130034	-0.0711582	-0.025548	-0.133557	-0.0137368	-0.0987725	-0.0101628	-0.109993	0.00595786	0.0336908	-0.0161092	-0.00122853	-0.037189	-0.0485942	-0.13393	-0.0958035		-0.0297755	-0.0858128	-0.140846	-0.0412948	-0.116937	-0.0664269	-0.0922667	-0.0419368	-0.0757606	-0.0440974	0.00162584	-0.0560403	-0.0699542	-0.051384	-0.0101339	-0.138733	-0.116223
-0.0836634	-0.0477776	-0.033823	0.023893	-0.114645	-0.0214535	-0.0533694	0.0885201	-0.0722589	-0.22853	-0.0386058	-0.0793443	0.085605	-0.0335665		-0.127617	-0.113012	-0.0665667	-0.160549	-0.0439045	-0.13303	-0.140874	-0.120907	-0.079962	-0.0797479	0.0246397	-0.12739	-0.183768	-0.0125149	0.0054284	-0.0647841	-0.0297755		-0.089551	-0.190164	0.0271987	-0.0819072	-0.0391863	-0.118704	-0.0813416	-0.0950447	-0.0295241	-0.037402	-0.0133797	-0.139081	-0.201159	0.0461398	-0.0758412	-0.0687753	-0.0705321
-0.182909	-0.0206581	-0.139357	-0.116159	-0.0984731	-0.154302	-0.184737	-0.0367004	-0.221146	-0.173518	-0.182599	-0.239887	-0.0494916	-0.130034	-0.127617		-0.133367	0.0126403	-0.11623	-0.0352088	-0.143771	-0.155935	-0.175568	-0.116525	-0.106101	-0.0654477	-0.206862	-0.10241	-0.143297	-0.0655383	-0.0772556	-0.0858128	-0.089551		-0.169644	0.0100143	-0.0357652	-0.0485417	-0.105618	-0.0618081	-0.102925	-0.0867889	-0.0669639	-0.0524737	-0.14666	-0.12326	-0.0625895	-0.184392	-0.0542293	-0.0664717
-0.139948	-0.0250944	-0.084702	-0.085994	-0.0601386	-0.0855137	-0.157918	-0.0159748	-0.0746489	-0.0984438	-0.130806	-0.401216	-0.0508867	-0.0711582	-0.113012	-0.133367		-0.0876405	-0.197625	-0.0463148	-0.197942	-0.158677	-0.124876	-0.096171	-0.129263	-0.0936555	-0.148989	-0.230466	-0.108927	-0.236978	-0.166525	-0.140846	-0.190164	-0.169644		-0.0456789	-0.176077	-0.0931329	-0.106715	-0.1203	-0.108038	-0.103334	-0.12527	-0.14776	-0.134682	-0.23231	-0.0941731	-0.124373	-0.142375	-0.131395
-0.0580343	0.0714745	-0.15947	-0.0991496	-0.0952775	0.0187171	-0.0675619	0.0704239	0.0269602	0.00692296	-0.138228	-0.162934	0.129065	-0.025548	-0.0665667	0.0126403	-0.0876405		-0.0612699	-0.00467196	-0.0622854	-0.00308604	0.00137588	0.0748914	0.0586543	-0.0241473	0.00506296	0.0759952	-0.0833512	-0.0462108	-0.030611	-0.0412948	0.0271987	0.0100143	-0.0456789		-0.0429381	-0.0751664	-0.0314285	-0.00194723	0.0353437	0.0645823	0.0178159	-0.0253841	0.0332292	0.0893599	0.0249775	-0.0555668	0.0447278	-0.0476324
[truncated: 21 more columns]

## Sheet: Extended_Data_Fig3a_chr9
	-0.146093	-0.0370239	-0.200035	-0.0925602	-0.228998	-0.0932008	-0.188272	-0.0923961	-0.104788	-0.0885442	-0.263911	-0.135023	-0.178428	-0.187147	-0.173714	-0.109453	-0.0486641	-0.0721291	-0.166021	-0.0134549	-0.0880784	-0.113497	-0.118457	-0.0836689		-0.111771	-0.106049	-0.122117	-0.0904936	-0.117601	-0.104427	-0.0979471	-0.235253	-0.0235873	-0.121879	-0.168956	-0.104751	-0.122836	-0.17597	-0.0873977	-0.0931774	-0.0817797	-0.0543248	-0.074172	-0.104065	0.00779144	-0.184143	-0.048176	0.00321678
-0.146093		-0.198856	-0.00746738	-0.0556046	-0.095886	-0.0821941	-0.163324	-0.0208448	-0.196999	-0.0440143	-0.0815988	-0.0885137	-0.170324	-0.171449	-0.217845	-0.148522	-0.114588	-0.157957	0.0170337	-0.10831	-0.0796214	-0.247566	-0.11591	-0.184601	-0.111771		-0.125187	-0.0705139	-0.106122	-0.080157	-0.0438725	-0.075563	-0.0251563	-0.0674643	-0.112951	-0.0859876	-0.105747	-0.132765	-0.120874	-0.021093	-0.115226	-0.132237	-0.0353006	-0.0751257	-0.0447733	0.0625575	-0.134718	-0.046922	-0.0411009
-0.0370239	-0.198856		0.212792	-0.116931	-0.120697	-0.153319	-0.0546497	-0.0549054	0.0198606	-0.0327189	-0.168107	-0.0874333	-0.0342145	-0.0613414	-0.317027	0.0183365	0.216803	-0.0936306	-0.116518	-0.103342	-0.129598	-0.237834	-0.0599931	-0.0432866	-0.106049	-0.125187		-0.0888907	-0.105779	-0.0731028	-0.117255	-0.108218	-0.114707	-0.0457285	-0.0928878	-0.146063	-0.112596	-0.176341	-0.158768	-0.115919	-0.0439189	0.00493304	-0.040106	-0.163019	-0.125469	-0.0622091	-0.312396	-0.107028	-0.0637402
-0.200035	-0.00746738	0.212792		-0.0951024	-0.111685	-0.051737	-0.0517402	-0.139969	-0.0476157	-0.0261361	-0.058982	-0.0882427	-0.104588	-0.17771	-0.179981	-0.103595	-0.125631	-0.127869	-0.140093	0.0741916	0.0635457	-0.160633	-0.105528	-0.0901445	-0.122117	-0.0705139	-0.0888907		-0.139812	-0.139453	-0.0495582	-0.0392561	-0.00940291	0.0377701	-0.0708867	-0.067948	-0.0366576	-0.0769509	-0.0309341	-0.0799807	-0.0935356	0.0175532	-0.0215332	-0.100276	-0.00339091	0.0747144	-0.177427	-0.076231	-0.0152859
-0.0925602	-0.0556046	-0.116931	-0.0951024		-0.175081	-0.202726	-0.134891	0.0639784	-0.176248	-0.095663	-0.20724	-0.192795	-0.0559487	-0.275825	-0.24518	-0.155515	-0.089083	-0.0486117	-0.203551	-0.100203	-0.130372	-0.06667	-0.182658	-0.160681	-0.0904936	-0.106122	-0.105779	-0.139812		-0.153378	-0.151855	-0.0623764	-0.0183972	-0.0255089	-0.0807165	-0.160117	-0.13185	-0.123331	-0.20389	-0.112961	-0.128559	-0.1531	-0.108131	-0.137622	-0.0223329	0.0538025	-0.16097	-0.111977	-0.0317253
-0.228998	-0.095886	-0.120697	-0.111685	-0.175081		-0.149325	-0.177082	-0.0216614	-0.132181	-0.149601	-0.185905	-0.134809	-0.165001	-0.202326	-0.161828	-0.104821	-0.0445061	-0.107264	-0.185037	0.0511395	-0.0637978	-0.178285	-0.0522839	-0.214213	-0.117601	-0.080157	-0.0731028	-0.139453	-0.153378		-0.139776	-0.01989	0.00432675	0.0326741	0.00309081	-0.100527	-0.109495	-0.118219	-0.106745	-0.0563569	-0.120618	-0.0515656	-0.0522107	-0.146277	-0.128274	-0.0186845	-0.119442	-0.0696531	-0.0513684
-0.0932008	-0.0821941	-0.153319	-0.051737	-0.202726	-0.149325		-0.245105	-0.197726	-0.231802	-0.156311	-0.237141	-0.193761	-0.129713	-0.0461534	-0.140252	-0.0727425	-0.00547949	-0.104178	-0.170849	-0.151979	-0.124456	-0.20302	-0.229254	-0.0947636	-0.104427	-0.0438725	-0.117255	-0.0495582	-0.151855	-0.139776		-0.136505	-0.0971332	-0.00901806	-0.0748775	-0.113354	-0.0995156	-0.110409	-0.0539298	-0.0449661	-0.10824	-0.0131674	-0.0933266	-0.098089	-0.147756	-0.0225841	-0.196677	-0.122148	-0.01064
-0.188272	-0.163324	-0.0546497	-0.0517402	-0.134891	-0.177082	-0.245105		-0.149817	-0.100674	-0.101758	-0.200352	-0.0866795	-0.12403	-0.11093	-0.146822	-0.118614	-0.0873531	-0.0344575	-0.0426397	-0.0181933	-0.0647153	-0.0589099	-0.15706	-0.0825545	-0.0979471	-0.075563	-0.108218	-0.0392561	-0.0623764	-0.01989	-0.136505		-0.130878	-0.0566414	-0.0825549	-0.152421	-0.111391	-0.102063	-0.168924	-0.0917379	-0.088165	-0.08371	-0.129422	-0.124069	-0.130318	-0.0857854	-0.195505	-0.124732	-0.0274519
-0.0923961	-0.0208448	-0.0549054	-0.139969	0.0639784	-0.0216614	-0.197726	-0.149817		-0.134284	-0.0684578	-0.0916512	0.023578	0.000601353	-0.0913909	-0.180095	-0.0672616	-0.142464	-0.128881	0.122397	-0.000427037	-0.0481527	-0.219909	-0.0823771	-0.0988937	-0.235253	-0.0251563	-0.114707	-0.00940291	-0.0183972	0.00432675	-0.0971332	-0.130878		-0.189915	-0.254003	-0.176422	-0.163094	-0.135159	-0.120253	-0.119522	-0.166933	-0.0474798	-0.170717	-0.195516	-0.213806	-0.172504	-0.180224	-0.167602	-0.159952
-0.104788	-0.196999	0.0198606	-0.0476157	-0.176248	-0.132181	-0.231802	-0.100674	-0.134284		-0.149062	-0.198923	-0.067998	-0.144415	-0.0566883	-0.180683	-0.233389	-0.0931782	-0.200657	-0.0712243	-0.0875555	-0.171746	-0.132382	-0.16762	-0.154657	-0.0235873	-0.0674643	-0.0457285	0.0377701	-0.0255089	0.0326741	-0.00901806	-0.0566414	-0.189915		-0.242525	-0.141412	-0.0768455	-0.0472317	-0.0666697	-0.0512767	-0.0672929	-0.130351	-0.106824	-0.100371	-0.0804739	-0.134208	-0.0920301	-0.148753	-0.10231
-0.0885442	-0.0440143	-0.0327189	-0.0261361	-0.095663	-0.149601	-0.156311	-0.101758	-0.0684578	-0.149062		-0.0984023	-0.18645	-0.0330993	-0.0886088	-0.0764731	-0.0412486	0.00253874	-0.0382227	0.037607	0.077495	-0.0375629	-0.0719154	-0.094708	-0.0925742	-0.121879	-0.112951	-0.0928878	-0.0708867	-0.0807165	0.00309081	-0.0748775	-0.0825549	-0.254003	-0.242525		-0.17181	-0.111044	-0.0874988	-0.0172412	-0.077508	-0.0776868	-0.0665471	-0.093492	-0.129162	-0.101701	-0.120379	-0.142109	-0.141755	-0.10298
-0.263911	-0.0815988	-0.168107	-0.058982	-0.20724	-0.185905	-0.237141	-0.200352	-0.0916512	-0.198923	-0.0984023		-0.187696	-0.197526	-0.150083	-0.0504108	-0.125139	-0.148953	-0.159589	-0.131363	-0.0730881	-0.0589069	-0.0949047	-0.0759472	-0.116862	-0.168956	-0.0859876	-0.146063	-0.067948	-0.160117	-0.100527	-0.113354	-0.152421	-0.176422	-0.141412	-0.17181		-0.222499	-0.120343	-0.179621	-0.0940281	-0.116205	-0.0964777	-0.139405	-0.150879	-0.156612	-0.112893	-0.188495	-0.120273	-0.0970534
-0.135023	-0.0885137	-0.0874333	-0.0882427	-0.192795	-0.134809	-0.193761	-0.0866795	0.023578	-0.067998	-0.18645	-0.187696		-0.0213642	-0.13777	-0.0584984	-0.0243648	-0.148781	-0.0866003	-0.0213488	0.0366933	0.0101625	0.0928033	0.0481815	0.0535286	-0.104751	-0.105747	-0.112596	-0.0366576	-0.13185	-0.109495	-0.0995156	-0.111391	-0.163094	-0.0768455	-0.111044	-0.222499		-0.120757	-0.105943	-0.0658983	-0.0886264	-0.0493559	-0.109991	-0.0690707	-0.172264	-0.0592477	-0.164587	-0.117239	-0.0631332
-0.178428	-0.170324	-0.0342145	-0.104588	-0.0559487	-0.165001	-0.129713	-0.12403	0.000601353	-0.144415	-0.0330993	-0.197526	-0.0213642		-0.0480533	-0.148322	-0.133724	-0.0435826	-0.203251	-0.108874	-0.0708636	-0.133456	-0.173223	-0.0265816	-0.0366631	-0.122836	-0.132765	-0.176341	-0.0769509	-0.123331	-0.118219	-0.110409	-0.102063	-0.135159	-0.0472317	-0.0874988	-0.120343	-0.120757		-0.0546013	-0.116301	-0.117652	-0.0932832	-0.103109	-0.130802	-0.129047	-0.0794533	-0.126334	-0.111699	-0.027171
-0.187147	-0.171449	-0.0613414	-0.17771	-0.275825	-0.202326	-0.0461534	-0.11093	-0.0913909	-0.0566883	-0.0886088	-0.150083	-0.13777	-0.0480533		-0.0445686	-0.109003	0.0503487	-0.140274	-0.137407	-0.118232	-0.179188	-0.203067	-0.157431	-0.0212399	-0.17597	-0.120874	-0.158768	-0.0309341	-0.20389	-0.106745	-0.0539298	-0.168924	-0.120253	-0.0666697	-0.0172412	-0.179621	-0.105943	-0.0546013		-0.0661684	-0.0977134	-0.0507189	-0.0749486	-0.133	-0.115429	-0.0614928	-0.20964	-0.153929	-0.00240998
-0.173714	-0.217845	-0.317027	-0.179981	-0.24518	-0.161828	-0.140252	-0.146822	-0.180095	-0.180683	-0.0764731	-0.0504108	-0.0584984	-0.148322	-0.0445686		-0.0616459	-0.143456	-0.189148	-0.195702	-0.110435	-0.149401	-0.164988	-0.132637	-0.14958	-0.0873977	-0.021093	-0.115919	-0.0799807	-0.112961	-0.0563569	-0.0449661	-0.0917379	-0.119522	-0.0512767	-0.077508	-0.0940281	-0.0658983	-0.116301	-0.0661684		-0.0805063	-0.0793211	-0.0522558	-0.108112	-0.0877836	-0.0882889	-0.185204	-0.0655237	-0.0199564
-0.109453	-0.148522	0.0183365	-0.103595	-0.155515	-0.104821	-0.0727425	-0.118614	-0.0672616	-0.233389	-0.0412486	-0.125139	-0.0243648	-0.133724	-0.109003	-0.0616459		0.0435468	-0.102128	-0.104082	0.0295044	-0.0658195	-0.0687509	-0.0542999	-0.0460827	-0.0931774	-0.115226	-0.0439189	-0.0935356	-0.128559	-0.120618	-0.10824	-0.088165	-0.166933	-0.0672929	-0.0776868	-0.116205	-0.0886264	-0.117652	-0.0977134	-0.0805063		-0.0352635	-0.0866953	-0.149937	-0.0711912	-0.0440841	-0.130451	-0.0680363	-0.0486201
-0.0486641	-0.114588	0.216803	-0.125631	-0.089083	-0.0445061	-0.00547949	-0.0873531	-0.142464	-0.0931782	0.00253874	-0.148953	-0.148781	-0.0435826	0.0503487	-0.143456	0.0435468		0.0348624	-0.0756572	-0.0329587	-0.108183	-0.177281	-0.0819346	-0.0671854	-0.0817797	-0.132237	0.00493304	0.0175532	-0.1531	-0.0515656	-0.0131674	-0.08371	-0.0474798	-0.130351	-0.0665471	-0.0964777	-0.0493559	-0.0932832	-0.0507189	-0.0793211	-0.0352635		-0.00786848	-0.0823098	-0.0983945	-0.0372858	-0.145725	-0.0722494	0.038939
-0.0721291	-0.157957	-0.0936306	-0.127869	-0.0486117	-0.107264	-0.104178	-0.0344575	-0.128881	-0.200657	-0.0382227	-0.159589	-0.0866003	-0.203251	-0.140274	-0.189148	-0.102128	0.0348624		-0.210228	-0.142203	-0.0372302	-0.0534235	-0.215852	-0.0771922	-0.0543248	-0.0353006	-0.040106	-0.0215332	-0.108131	-0.0522107	-0.0933266	-0.129422	-0.170717	-0.106824	-0.093492	-0.139405	-0.109991	-0.103109	-0.0749486	-0.0522558	-0.0866953	-0.00786848		-0.145296	-0.146702	-0.111232	-0.0882697	-0.119129	-0.0459432
-0.166021	0.0170337	-0.116518	-0.140093	-0.203551	-0.185037	-0.170849	-0.0426397	0.122397	-0.0712243	0.037607	-0.131363	-0.0213488	-0.108874	-0.137407	-0.195702	-0.104082	-0.0756572	-0.210228		-0.0325785	-0.0792714	-0.0907545	-0.171169	-0.146812	-0.074172	-0.0751257	-0.163019	-0.100276	-0.137622	-0.146277	-0.098089	-0.124069	-0.195516	-0.100371	-0.129162	-0.150879	-0.0690707	-0.130802	-0.133	-0.108112	-0.149937	-0.0823098	-0.145296		-0.168897	-0.0528758	-0.131575	-0.143113	-0.0920166
-0.0134549	-0.10831	-0.103342	0.0741916	-0.100203	0.0511395	-0.151979	-0.0181933	-0.000427037	-0.0875555	0.077495	-0.0730881	0.0366933	-0.0708636	-0.118232	-0.110435	0.0295044	-0.0329587	-0.142203	-0.0325785		-0.172067	-0.184057	-0.083469	-0.124083	-0.104065	-0.0447733	-0.125469	-0.00339091	-0.0223329	-0.128274	-0.147756	-0.130318	-0.213806	-0.0804739	-0.101701	-0.156612	-0.172264	-0.129047	-0.115429	-0.0877836	-0.0711912	-0.0983945	-0.146702	-0.168897		-0.176211	-0.226807	-0.191646	-0.0931497
-0.0880784	-0.0796214	-0.129598	0.0635457	-0.130372	-0.0637978	-0.124456	-0.0647153	-0.0481527	-0.171746	-0.0375629	-0.0589069	0.0101625	-0.133456	-0.179188	-0.149401	-0.0658195	-0.108183	-0.0372302	-0.0792714	-0.172067		-0.0715755	-0.174986	-0.0326075	0.00779144	0.0625575	-0.0622091	0.0747144	0.0538025	-0.0186845	-0.0225841	-0.0857854	-0.172504	-0.134208	-0.120379	-0.112893	-0.0592477	-0.0794533	-0.0614928	-0.0882889	-0.0440841	-0.0372858	-0.111232	-0.0528758	-0.176211		-0.116739	-0.107199	-0.087208
-0.113497	-0.247566	-0.237834	-0.160633	-0.06667	-0.178285	-0.20302	-0.0589099	-0.219909	-0.132382	-0.0719154	-0.0949047	0.0928033	-0.173223	-0.203067	-0.164988	-0.0687509	-0.177281	-0.0534235	-0.0907545	-0.184057	-0.0715755		-0.150784	-0.0253739	-0.184143	-0.134718	-0.312396	-0.177427	-0.16097	-0.119442	-0.196677	-0.195505	-0.180224	-0.0920301	-0.142109	-0.188495	-0.164587	-0.126334	-0.20964	-0.185204	-0.130451	-0.145725	-0.0882697	-0.131575	-0.226807	-0.116739		-0.196801	-0.0388971
-0.118457	-0.11591	-0.0599931	-0.105528	-0.182658	-0.0522839	-0.229254	-0.15706	-0.0823771	-0.16762	-0.094708	-0.0759472	0.0481815	-0.0265816	-0.157431	-0.132637	-0.0542999	-0.0819346	-0.215852	-0.171169	-0.083469	-0.174986	-0.150784		-0.144013	-0.048176	-0.046922	-0.107028	-0.076231	-0.111977	-0.0696531	-0.122148	-0.124732	-0.167602	-0.148753	-0.141755	-0.120273	-0.117239	-0.111699	-0.153929	-0.0655237	-0.0680363	-0.0722494	-0.119129	-0.143113	-0.191646	-0.107199	-0.196801		-0.145202
-0.0836689	-0.184601	-0.0432866	-0.0901445	-0.160681	-0.214213	-0.0947636	-0.0825545	-0.0988937	-0.154657	-0.0925742	-0.116862	0.0535286	-0.0366631	-0.0212399	-0.14958	-0.0460827	-0.0671854	-0.0771922	-0.146812	-0.124083	-0.0326075	-0.0253739	-0.144013		0.00321678	-0.0411009	-0.0637402	-0.0152859	-0.0317253	-0.0513684	-0.01064	-0.0274519	-0.159952	-0.10231	-0.10298	-0.0970534	-0.0631332	-0.027171	-0.00240998	-0.0199564	-0.0486201	0.038939	-0.0459432	-0.0920166	-0.0931497	-0.087208	-0.0388971	-0.145202
[truncated: 48 more columns]

## Sheet: Extended_Data_Fig3a_chr10
	-0.175948	-0.177161	-0.0692916	-0.0700472	0.00817739	-0.149503	-0.312706	-0.142995	-0.100426	-0.213214	-0.279667	-0.0717388	-0.144845	-0.0870872	-0.0326081	-0.211447	-0.160011	0.117991	-0.193455	-0.081634	-0.08798	0.022146	-0.124493	-0.0483428		-0.0929044	-0.13718	0.00145931	-0.0898171	-0.0460808	-0.0337472	-0.126016	-0.124603	-0.0316547	-0.0587312	0.0466243	-0.0334909	-0.0240355	-0.0394197	0.0125977	-0.037346	-0.00982728	-0.00828827	-0.00285234	-0.104324	-0.0166829	0.0282637	0.0436985	-0.0777211
-0.175948		-0.00531617	-0.0715377	-0.00392464	0.0178383	0.0693478	-0.171656	-0.114265	-0.0474429	-0.180046	-0.131976	-0.0528495	-0.0814186	-0.176955	-0.0643873	-0.071925	-0.139183	-0.148295	-0.220628	-0.0987274	-0.111803	-0.0913164	-0.0843033	-0.146359	-0.0929044		-0.0649989	-0.0802127	-0.0723412	-0.125195	-0.10522	-0.191396	-0.0711033	-0.0428735	-0.166455	-0.0631101	-0.0578811	-0.136489	-0.00547667	-0.0336424	-0.04162	-0.0536803	-0.0730623	-0.0665057	-0.113554	-0.0530691	-0.0612552	-0.0375906	-0.0218416
-0.177161	-0.00531617		-0.05272	-0.083927	-0.117389	-0.0614572	-0.162306	-0.035857	-0.086959	-0.252663	-0.0615256	0.0205415	-0.229978	-0.21065	0.0183337	-0.107532	-0.171039	-0.10533	-0.140628	-0.208468	-0.15919	-0.10003	-0.232116	-0.0724455	-0.13718	-0.0649989		-0.107415	-0.120102	-0.194849	-0.131032	-0.172368	0.0157967	-0.0250279	-0.126881	-0.0653521	-0.109816	-0.112448	-0.0911019	-0.0778061	-0.109379	-0.0845334	-0.147364	-0.158731	-0.150404	-0.0760766	-0.0895512	-0.121756	-0.0943978
-0.0692916	-0.0715377	-0.05272		-0.135722	-0.184938	0.0202394	-0.0900773	-0.0771059	-0.106486	-0.0941842	-0.135108	-0.0725168	-0.147559	-0.109041	-0.0958904	-0.139174	-0.13057	-0.212888	-0.11829	-0.0221728	-0.0717309	-0.19871	-0.0612699	-0.213869	0.00145931	-0.0802127	-0.107415		-0.149117	-0.0934124	-0.0617965	-0.0709905	0.0649984	-0.0945052	-0.0237652	-0.0777225	-0.103749	-0.101951	-0.100847	-0.0731673	-0.141754	-0.142096	-0.085735	-0.119872	-0.112656	-0.100892	-0.110793	-0.116515	-0.120392
-0.0700472	-0.00392464	-0.083927	-0.135722		-0.15629	-0.154272	-0.0537821	-0.00391741	-0.00589117	-0.126154	0.00999828	0.0205809	-0.101407	-0.0419649	0.0179222	-0.0106962	0.0830488	-0.0541855	-0.0864516	-0.074191	0.121959	-0.0132848	-0.0941359	-0.00915758	-0.0898171	-0.0723412	-0.120102	-0.149117		-0.141116	-0.0932432	-0.120922	0.0539124	-0.102421	-0.0835225	-0.111948	-0.0812934	-0.166735	-0.18237	-0.155432	-0.171919	-0.144077	-0.15568	-0.133814	-0.186461	-0.0836018	-0.10398	-0.203798	-0.102777
0.00817739	0.0178383	-0.117389	-0.184938	-0.15629		-0.134107	-0.0532829	-0.0136838	-0.0253489	-0.200056	-0.110786	-0.0303487	-0.0861185	-0.0940025	-0.0100378	-0.0689274	-0.019998	-0.113917	-0.0476948	0.0427694	0.00331797	-0.0689206	-0.111509	-0.055883	-0.0460808	-0.125195	-0.194849	-0.0934124	-0.141116		-0.167613	-0.128354	0.00452466	-0.103555	-0.134612	-0.119041	-0.0569604	-0.0627587	-0.100744	-0.0785735	-0.119774	-0.0608783	-0.158948	-0.0842433	-0.158033	-0.066087	-0.087883	-0.142101	-0.102586
-0.149503	0.0693478	-0.0614572	0.0202394	-0.154272	-0.134107		-0.106643	0.00990042	-0.0319667	-0.197178	-0.095467	-0.0792412	-0.0550771	-0.0800617	0.0168241	-0.0547542	0.000690729	-0.0117655	-0.148375	-0.0520435	-0.0681738	-0.0850174	-0.144681	0.0743976	-0.0337472	-0.10522	-0.131032	-0.0617965	-0.0932432	-0.167613		-0.00644948	-0.00833483	-0.13607	-0.157332	-0.0894201	-0.0595653	-0.0989079	-0.0419707	-0.0357986	-0.0768835	-0.0769008	-0.118969	-0.0643958	-0.0585121	0.00110553	-0.0700424	-0.132674	-0.0563954
-0.312706	-0.171656	-0.162306	-0.0900773	-0.0537821	-0.0532829	-0.106643		-0.227352	-0.16358	-0.0926686	-0.212853	-0.11285	-0.185617	-0.0404541	-0.000339683	-0.0510169	-0.188451	-0.142945	-0.129156	-0.0713338	-0.189221	0.01928	-0.284141	0.0166684	-0.126016	-0.191396	-0.172368	-0.0709905	-0.120922	-0.128354	-0.00644948		-0.18294	-0.209855	-0.184014	-0.0990937	-0.14544	-0.111972	-0.0832932	-0.0738665	-0.147503	-0.0869201	-0.16135	-0.138872	-0.0661336	-0.09066	-0.0893607	-0.160722	-0.124336
-0.142995	-0.114265	-0.035857	-0.0771059	-0.00391741	-0.0136838	0.00990042	-0.227352		-0.116594	-0.0799024	-0.0337913	-0.0251194	-0.125625	-0.069268	0.0518576	0.0557016	0.0449135	0.00275867	-0.342491	-0.175234	-0.0698641	-0.187192	-0.140676	-0.0697427	-0.124603	-0.0711033	0.0157967	0.0649984	0.0539124	0.00452466	-0.00833483	-0.18294		-0.0483062	-0.128837	-0.0473952	-0.0131005	-0.0828572	-0.0845696	0.0449592	-0.0154195	-0.0117374	-0.0353893	-0.0276355	-0.040779	0.01323	-0.0787893	-0.0182125	0.0794967
-0.100426	-0.0474429	-0.086959	-0.106486	-0.00589117	-0.0253489	-0.0319667	-0.16358	-0.116594		-0.242149	-0.12033	-0.14328	-0.0709476	-0.133374	-0.0104756	-0.104174	-0.191338	-0.218062	-0.212474	-0.186959	-0.188392	-0.100325	-0.128894	-0.035645	-0.0316547	-0.0428735	-0.0250279	-0.0945052	-0.102421	-0.103555	-0.13607	-0.209855	-0.0483062		-0.141435	-0.118206	-0.082086	-0.140372	-0.182536	-0.108491	-0.106523	-0.1349	-0.06346	-0.0966954	-0.11843	-0.132353	-0.107095	-0.0450893	-0.0685071
-0.213214	-0.180046	-0.252663	-0.0941842	-0.126154	-0.200056	-0.197178	-0.0926686	-0.0799024	-0.242149		-0.0665492	-0.11291	-0.167298	-0.188091	0.033971	-0.0624997	0.00337536	-0.0604725	-0.306999	-0.0407837	-0.0377162	-0.118158	-0.175877	-0.0184775	-0.0587312	-0.166455	-0.126881	-0.0237652	-0.0835225	-0.134612	-0.157332	-0.184014	-0.128837	-0.141435		-0.0818427	-0.17515	-0.152476	-0.174837	-0.115757	-0.105663	-0.104018	-0.159759	-0.105959	-0.12632	-0.10371	-0.144942	-0.108206	-0.0984336
-0.279667	-0.131976	-0.0615256	-0.135108	0.00999828	-0.110786	-0.095467	-0.212853	-0.0337913	-0.12033	-0.0665492		-0.0457033	-0.0314994	-0.0871901	-0.0522813	-0.039123	-0.209699	-0.117374	-0.12878	-0.180294	-0.182623	-0.15693	-0.103425	-0.134202	0.0466243	-0.0631101	-0.0653521	-0.0777225	-0.111948	-0.119041	-0.0894201	-0.0990937	-0.0473952	-0.118206	-0.0818427		-0.10737	-0.0596062	-0.1164	-0.112167	-0.140921	-0.107392	-0.136586	-0.0342688	-0.0282133	-0.0851559	-0.10244	-0.136823	-0.0551583
-0.0717388	-0.0528495	0.0205415	-0.0725168	0.0205809	-0.0303487	-0.0792412	-0.11285	-0.0251194	-0.14328	-0.11291	-0.0457033		0.0253002	-0.154885	0.126773	-0.0192781	-0.0842091	-0.00420494	-0.016072	-0.0764842	0.000218689	-0.0948337	-0.0469208	-0.0297481	-0.0334909	-0.0578811	-0.109816	-0.103749	-0.0812934	-0.0569604	-0.0595653	-0.14544	-0.0131005	-0.082086	-0.17515	-0.10737		-0.141852	-0.0995218	-0.0435102	-0.066475	-0.0234185	-0.0317622	-0.0912832	-0.0683176	-0.118576	-0.0925303	-0.0201236	-0.0190255
-0.144845	-0.0814186	-0.229978	-0.147559	-0.101407	-0.0861185	-0.0550771	-0.185617	-0.125625	-0.0709476	-0.167298	-0.0314994	0.0253002		-0.0807002	0.0119685	0.0272083	0.0600217	-0.0888389	-0.0964624	-0.164466	-0.157481	0.0123658	-0.0883001	0.115031	-0.0240355	-0.136489	-0.112448	-0.101951	-0.166735	-0.0627587	-0.0989079	-0.111972	-0.0828572	-0.140372	-0.152476	-0.0596062	-0.141852		-0.202306	-0.117947	-0.0464066	-0.0465122	-0.0694495	-0.0575603	-0.101312	-0.107683	-0.221058	-0.0915391	-0.0642327
-0.0870872	-0.176955	-0.21065	-0.109041	-0.0419649	-0.0940025	-0.0800617	-0.0404541	-0.069268	-0.133374	-0.188091	-0.0871901	-0.154885	-0.0807002		0.0755156	-0.056948	-0.0895167	-0.107822	-0.0473078	-0.119325	-0.16444	-0.0296339	-0.115069	0.00861359	-0.0394197	-0.00547667	-0.0911019	-0.100847	-0.18237	-0.100744	-0.0419707	-0.0832932	-0.0845696	-0.182536	-0.174837	-0.1164	-0.0995218	-0.202306		-0.0810053	-0.0933104	-0.0604421	-0.081001	-0.103041	-0.0519178	-0.120607	-0.118674	-0.0556122	-0.0386386
-0.0326081	-0.0643873	0.0183337	-0.0958904	0.0179222	-0.0100378	0.0168241	-0.000339683	0.0518576	-0.0104756	0.033971	-0.0522813	0.126773	0.0119685	0.0755156		-0.183768	-0.0671706	-0.00523416	0.11628	-0.0307516	-0.0110989	-0.0912468	-0.0934145	-0.0144749	0.0125977	-0.0336424	-0.0778061	-0.0731673	-0.155432	-0.0785735	-0.0357986	-0.0738665	0.0449592	-0.108491	-0.115757	-0.112167	-0.0435102	-0.117947	-0.0810053		-0.199179	-0.213236	-0.136588	-0.0398196	-0.0299849	-0.135667	-0.051222	0.0124715	0.00366335
-0.211447	-0.071925	-0.107532	-0.139174	-0.0106962	-0.0689274	-0.0547542	-0.0510169	0.0557016	-0.104174	-0.0624997	-0.039123	-0.0192781	0.0272083	-0.056948	-0.183768		-0.154735	-0.069864	0.072349	0.0782327	-0.0130297	-0.0814398	-0.0769519	-0.0410177	-0.037346	-0.04162	-0.109379	-0.141754	-0.171919	-0.119774	-0.0768835	-0.147503	-0.0154195	-0.106523	-0.105663	-0.140921	-0.066475	-0.0464066	-0.0933104	-0.199179		-0.2003	-0.137892	-0.00901984	0.00263765	-0.119532	-0.0916077	-0.0774074	-0.0296652
-0.160011	-0.139183	-0.171039	-0.13057	0.0830488	-0.019998	0.000690729	-0.188451	0.0449135	-0.191338	0.00337536	-0.209699	-0.0842091	0.0600217	-0.0895167	-0.0671706	-0.154735		-0.170692	0.0898128	0.0295734	-0.0910232	-0.0184167	-0.0528874	-0.0215156	-0.00982728	-0.0536803	-0.0845334	-0.142096	-0.144077	-0.0608783	-0.0769008	-0.0869201	-0.0117374	-0.1349	-0.104018	-0.107392	-0.0234185	-0.0465122	-0.0604421	-0.213236	-0.2003		-0.18872	-0.053219	-0.0302949	-0.119067	-0.141665	-0.0733643	-0.0648227
0.117991	-0.148295	-0.10533	-0.212888	-0.0541855	-0.113917	-0.0117655	-0.142945	0.00275867	-0.218062	-0.0604725	-0.117374	-0.00420494	-0.0888389	-0.107822	-0.00523416	-0.069864	-0.170692		-0.0679108	-0.15002	-0.138902	-0.0514366	-0.237718	0.0108111	-0.00828827	-0.0730623	-0.147364	-0.085735	-0.15568	-0.158948	-0.118969	-0.16135	-0.0353893	-0.06346	-0.159759	-0.136586	-0.0317622	-0.0694495	-0.081001	-0.136588	-0.137892	-0.18872		-0.0900591	-0.0892078	-0.123519	-0.115566	-0.00331077	-0.0124934
-0.193455	-0.220628	-0.140628	-0.11829	-0.0864516	-0.0476948	-0.148375	-0.129156	-0.342491	-0.212474	-0.306999	-0.12878	-0.016072	-0.0964624	-0.0473078	0.11628	0.072349	0.0898128	-0.0679108		-0.0917214	-0.164047	-0.098996	-0.157798	0.0187688	-0.00285234	-0.0665057	-0.158731	-0.119872	-0.133814	-0.0842433	-0.0643958	-0.138872	-0.0276355	-0.0966954	-0.105959	-0.0342688	-0.0912832	-0.0575603	-0.103041	-0.0398196	-0.00901984	-0.053219	-0.0900591		-0.158174	-0.170314	-0.140223	-0.0607789	-0.0872796
-0.081634	-0.0987274	-0.208468	-0.0221728	-0.074191	0.0427694	-0.0520435	-0.0713338	-0.175234	-0.186959	-0.0407837	-0.180294	-0.0764842	-0.164466	-0.119325	-0.0307516	0.0782327	0.0295734	-0.15002	-0.0917214		-0.219769	-0.109066	-0.104652	0.0117293	-0.104324	-0.113554	-0.150404	-0.112656	-0.186461	-0.158033	-0.0585121	-0.0661336	-0.040779	-0.11843	-0.12632	-0.0282133	-0.0683176	-0.101312	-0.0519178	-0.0299849	0.00263765	-0.0302949	-0.0892078	-0.158174		-0.158709	-0.210018	-0.0838097	-0.109237
-0.08798	-0.111803	-0.15919	-0.0717309	0.121959	0.00331797	-0.0681738	-0.189221	-0.0698641	-0.188392	-0.0377162	-0.182623	0.000218689	-0.157481	-0.16444	-0.0110989	-0.0130297	-0.0910232	-0.138902	-0.164047	-0.219769		-0.38343	-0.265575	0.0222107	-0.0166829	-0.0530691	-0.0760766	-0.100892	-0.0836018	-0.066087	0.00110553	-0.09066	0.01323	-0.132353	-0.10371	-0.0851559	-0.118576	-0.107683	-0.120607	-0.135667	-0.119532	-0.119067	-0.123519	-0.170314	-0.158709		-0.249232	-0.119108	-0.124392
0.022146	-0.0913164	-0.10003	-0.19871	-0.0132848	-0.0689206	-0.0850174	0.01928	-0.187192	-0.100325	-0.118158	-0.15693	-0.0948337	0.0123658	-0.0296339	-0.0912468	-0.0814398	-0.0184167	-0.0514366	-0.098996	-0.109066	-0.38343		-0.185696	-0.111348	0.0282637	-0.0612552	-0.0895512	-0.110793	-0.10398	-0.087883	-0.0700424	-0.0893607	-0.0787893	-0.107095	-0.144942	-0.10244	-0.0925303	-0.221058	-0.118674	-0.051222	-0.0916077	-0.141665	-0.115566	-0.140223	-0.210018	-0.249232		-0.136212	-0.12079
-0.124493	-0.0843033	-0.232116	-0.0612699	-0.0941359	-0.111509	-0.144681	-0.284141	-0.140676	-0.128894	-0.175877	-0.103425	-0.0469208	-0.0883001	-0.115069	-0.0934145	-0.0769519	-0.0528874	-0.237718	-0.157798	-0.104652	-0.265575	-0.185696		-0.0845939	0.0436985	-0.0375906	-0.121756	-0.116515	-0.203798	-0.142101	-0.132674	-0.160722	-0.0182125	-0.0450893	-0.108206	-0.136823	-0.0201236	-0.0915391	-0.0556122	0.0124715	-0.0774074	-0.0733643	-0.00331077	-0.0607789	-0.0838097	-0.119108	-0.136212		-0.127408
-0.0483428	-0.146359	-0.0724455	-0.213869	-0.00915758	-0.055883	0.0743976	0.0166684	-0.0697427	-0.035645	-0.0184775	-0.134202	-0.0297481	0.115031	0.00861359	-0.0144749	-0.0410177	-0.0215156	0.0108111	0.0187688	0.0117293	0.0222107	-0.111348	-0.0845939		-0.0777211	-0.0218416	-0.0943978	-0.120392	-0.102777	-0.102586	-0.0563954	-0.124336	0.0794967	-0.0685071	-0.0984336	-0.0551583	-0.0190255	-0.0642327	-0.0386386	0.00366335	-0.0296652	-0.0648227	-0.0124934	-0.0872796	-0.109237	-0.124392	-0.12079	-0.127408
[truncated: 48 more columns]

[truncated: 28 more sheets: Extended_Data_Fig3a_chr11, Extended_Data_Fig3a_chr12, Extended_Data_Fig3a_chr13, Extended_Data_Fig3a_chr14, Extended_Data_Fig3a_chr15, Extended_Data_Fig3a_chr16, Extended_Data_Fig3a_chr17, Extended_Data_Fig3a_chr18, Extended_Data_Fig3a_chr19, Extended_Data_Fig3b_chr1, Extended_Data_Fig3b_chr2, Extended_Data_Fig3b_chr3, Extended_Data_Fig3b_chr4, Extended_Data_Fig3b_chr5, Extended_Data_Fig3b_chr6, Extended_Data_Fig3b_chr7, Extended_Data_Fig3b_chr8, Extended_Data_Fig3b_chr9, Extended_Data_Fig3b_chr10, Extended_Data_Fig3b_chr11 …]
