# Supplementary material for: Tracing the evolution of single-cell 3D genomes in Kras-driven cancers
Source: Nat Genet. 2025 Aug 18;57(12):3075–87. doi: 10.1038/s41588-025-02297-w (PMC12695640; doi:10.1038/s41588-025-02297-w)
Supplement: Supplementary file 14 — Statistical source data. [file 41588_2025_2297_MOESM14_ESM.xlsx]

## Sheet: ExtendedDataFig4a
0	0	0	0	0	0	0	0	0	0	0	0	0	0	0	1.58273	1.18991	1.18272	0.856323	0.999171	1.00139	0.999171	1.07663	0.644664	1.38746	1.24004	1.69069	1.0472	0.977202	0.963641	0.642348	1.13335	1.32336	1.57901	1.8788	2.16269	1.006	1.2071	1.33529	1.41458	0.323774	0.909677	1.31553	1.38377	1.70836	1.88184	1.21935	1.86174	0.885303	1.50289
0	0	0	0	0	0	0	0	0	0	0	0	0	0	0	1.34188	1.54672	1.07524	0.461795	1.39197	0.823265	1.27836	1.36236	1.15233	1.1373	0.986851	1.57417	1.15177	1.71918	1.4211	0.737501	1.77314	0.636832	0.612466	1.57837	1.36582	1.61921	1.37426	1.18007	0.950107	0.991161	1.24762	1.38185	1.32179	0.392585	1.32527	1.32412	1.62666	1.21259	1.52625
0	0	0	0	0	0	0	0	0	0	0	0	0	0	0	0.753785	1.27902	1.05853	1.22058	1.41099	1.18934	1.00641	1.17608	0.860158	1.13087	1.50859	1.81401	1.28035	0.887848	1.35383	1.37869	1.45405	0.84214	1.30472	0.907978	1.60756	0.853306	1.30205	0.932003	1.44242	1.24529	1.27311	1.2866	1.56969	0.865162	1.37817	1.556	1.50807	1.39622	0.746823
0	0	0	0	0	0	0	0	0	0	0	0	0	0	0	1.00338	1.02366	0.79525	1.10039	1.02383	0.775027	1.37634	1.51546	0.72076	0.635047	1.22488	1.09251	0.969527	0.796717	0.466578	1.0715	0.782375	0.611904	0.935449	0.991416	0.578218	1.3143	1.22236	0.599663	1.60588	1.10646	1.17731	0.600067	1.33777	0.790135	1.25352	0.741882	1.60618	0.704737	1.11424
0	0	0	0	0	0	0	0	0	0	0	0	0	0	0	2.89343	2.10831	1.19087	2.61667	1.9414	0.919463	2.63088	2.05946	2.27914	1.26547	1.30408	1.97	2.8355	0.977718	1.78573	1.41942	1.31813	0.803861	1.26321	0.61929	1.92281	1.35289	1.8589	1.61285	1.40874	1.19916	0.827256	1.19658	0.309358	1.54428	1.44405	2.30017	0.779571	2.02785	1.7762
0	0	0	0	0	0	0	0	0	0	0	0	0	0	0	1.87222	1.97525	1.05976	1.06338	1.79914	0.932634	1.39919	2.0365	1.15325	1.1943	1.36644	1.41102	1.92774	1.54316	1.94539	1.41851	1.16401	0.795438	1.4417	1.37379	1.80301	1.86269	2.72149	1.5848	1.61846	1.85986	1.78814	0.829008	1.38481	0.588877	1.20738	2.07655	1.67349	1.4578	2.02472
0	0	0	0	0	0	0	0	0	0	0	0	0	0	0	1.77235	1.64264	1.42446	0.930977	1.81549	1.17415	1.49011	1.25973	1.39919	1.68223	1.2135	1.18231	1.72445	1.19837	1.69682	1.25121	1.19454	1.0396	1.23881	0.85698	1.47595	0.811944	1.81845	1.55415	1.50985	0.888654	1.30549	1.27043	1.55994	0.965666	1.31729	1.51433	0.84289	1.18491	0.587822
0	0	0	0	0	0	0	0	0	0	0	0	0	0	0	1.90907	1.1227	1.02552	0.944795	1.26051	0.707284	1.15098	1.01419	0.969527	1.19832	1.20682	0.772297	1.22636	0.574646	1.35121	1.08838	0.714106	1.38141	1.95985	1.54239	1.31709	1.70395	1.98504	2.38964	1.75983	1.60331	1.54685	1.32231	0.981734	0.911124	1.19983	1.69075	1.6339	1.82428	2.87723
0	0	0	0	0	0	0	0	0	0	0	0	0	0	0	0.915598	0.735674	0.884617	0.620368	1.20007	1.07413	0.842315	1.42917	0.89315	0.859149	1.6585	1.0474	1.0133	1.55312	1.09639	0.935927	0.993705	1.31594	0.855096	1.13547	0.874721	1.40623	1.02118	0.93218	0.90819	1.04168	1.06406	1.10452	1.15062	0.806156	0.408983	1.44623	0.825614	1.23194	1.96747
0	0	0	0	0	0	0	0	0	0	0	0	0	0	0	1.24682	1.06037	0.92863	0.727908	1.24715	0.843079	1.21297	0.965436	1.21759	0.868224	1.06059	0.774271	0.800159	0.960359	0.804692	0.669618	1.28618	1.37315	1.11932	0.535981	1.09858	1.30933	0.68156	0.948237	1.31553	1.32171	1.29784	1.14306	1.4244	1.13792	0.515123	1.53484	1.34153	1.14089	1.74613
0	0	0	0	0	0	0	0	0	0	0	0	0	0	0	2.16043	1.13717	1.51111	1.11914	1.65524	0.537966	1.47249	1.59353	1.19188	0.791982	1.0133	1.53932	1.11976	1.13321	0.833071	0.657184	1.19449	1.22073	1.27171	0.643798	1.30876	1.54178	1.42087	1.70364	1.3122	1.32042	1.40627	1.64685	1.14971	1.3029	1.44623	1.73032	1.16176	0.915894	1.97136
0	0	0	0	0	0	0	0	0	0	0	0	0	0	0	1.22048	1.33258	1.28519	0.838953	1.46831	1.22703	0.738258	1.65339	1.29647	0.870556	0.920484	1.78311	1.59231	0.845827	1.13989	1.38853	1.19192	1.37157	1.58051	1.15915	1.31758	1.56935	1.45628	1.64133	1.179	0.789914	1.98713	1.60156	1.72919	0.94092	1.30161	2.61358	1.97792	2.06292	2.2884
0	0	0	0	0	0	0	0	0	0	0	0	0	0	0	1.4563	1.71972	0.918247	1.08813	1.85551	1.26835	1.30408	1.39985	1.14591	1.01468	0.967579	0.990748	0.892628	0.715901	1.43997	1.72581	1.2866	0.726552	1.6888	0.681143	2.12474	1.20829	1.36157	1.62875	1.4731	1.08116	1.28604	1.76604	1.63601	0.878696	0.841038	1.44495	1.90275	1.01002	2.0892
0	0	0	0	0	0	0	0	0	0	0	0	0	0	0	1.95063	2.31623	2.19976	1.70359	1.28883	1.74244	1.36664	2.37846	1.70527	1.8212	1.22936	2.56116	1.7916	1.8705	2.10842	1.67025	0.978411	1.03741	1.30779	1.53681	1.60615	1.94476	1.41768	1.41496	1.35801	1.48217	1.84208	1.4845	1.45596	1.09335	2.38983	1.73547	2.16379	1.92014	1.76584
0	0	0	0	0	0	0	0	0	0	0	0	0	0	0	1.43896	0.821292	1.17699	0.40969	1.28219	0.674198	0.900989	1.27342	1.19502	0.88762	1.23453	1.22752	1.47696	0.802078	1.41463	0.933034	1.00853	1.27374	1.35959	0.886149	1.24832	1.60159	1.04754	0.869502	0.768227	1.44204	1.64533	1.40955	1.47416	0.737642	1.9281	1.32386	1.87699	0.97403	1.71551
1.58273	1.34188	0.753785	1.00338	2.89343	1.87222	1.77235	1.90907	0.915598	1.24682	2.16043	1.22048	1.4563	1.95063	1.43896	0	0	0	0	0	0	0	0	0	0	0	0	0	0	0	0	0.968963	0.694613	1.87913	2.45273	2.59578	2.27812	2.23782	2.03025	0.634862	1.46416	1.46092	0.642321	0.996094	0.565525	1.54321	2.07943	1.42126	2.17552	1.70785
1.18991	1.54672	1.27902	1.02366	2.10831	1.97525	1.64264	1.1227	0.735674	1.06037	1.13717	1.33258	1.71972	2.31623	0.821292	0	0	0	0	0	0	0	0	0	0	0	0	0	0	0	0	1.21067	0.723556	1.01386	2.78682	2.80247	2.66772	1.8903	1.67569	0.738362	0.86747	1.04059	0.689745	1.00755	0.369819	3.05535	2.41191	1.90182	2.31126	1.6972
1.18272	1.07524	1.05853	0.79525	1.19087	1.05976	1.42446	1.02552	0.884617	0.92863	1.51111	1.28519	0.918247	2.19976	1.17699	0	0	0	0	0	0	0	0	0	0	0	0	0	0	0	0	0.932475	1.01263	1.34892	2.38995	2.47063	1.79528	1.09202	1.51188	1.1586	0.816888	1.23519	1.05668	1.08136	0.575223	2.12843	1.35334	1.6861	2.41724	0.827723
0.856323	0.461795	1.22058	1.10039	2.61667	1.06338	0.930977	0.944795	0.620368	0.727908	1.11914	0.838953	1.08813	1.70359	0.40969	0	0	0	0	0	0	0	0	0	0	0	0	0	0	0	0	0.923255	0.663209	0.874345	2.89082	2.17744	2.37117	1.59286	1.49363	0.958165	2.03418	1.6865	1.14218	1.25308	1.11036	2.07876	1.25154	1.54321	1.1424	1.46618
0.999171	1.39197	1.41099	1.02383	1.9414	1.79914	1.81549	1.26051	1.20007	1.24715	1.65524	1.46831	1.85551	1.28883	1.28219	0	0	0	0	0	0	0	0	0	0	0	0	0	0	0	0	1.36909	0.588159	1.59796	1.22902	2.26268	1.94072	1.80007	1.56597	0.758297	1.28788	1.6883	1.15356	1.66304	0.617285	1.38742	2.06424	1.87516	1.71907	1.25991
1.00139	0.823265	1.18934	0.775027	0.919463	0.932634	1.17415	0.707284	1.07413	0.843079	0.537966	1.22703	1.26835	1.74244	0.674198	0	0	0	0	0	0	0	0	0	0	0	0	0	0	0	0	1.43281	0.838369	1.15841	1.75391	1.6706	1.31556	0.930919	1.06064	1.19575	1.24062	1.12354	1.31444	1.45067	0.509063	1.52939	1.75095	1.08293	1.08478	1.63501
0.999171	1.27836	1.00641	1.37634	2.63088	1.39919	1.49011	1.15098	0.842315	1.21297	1.47249	0.738258	1.30408	1.36664	0.900989	0	0	0	0	0	0	0	0	0	0	0	0	0	0	0	0	1.06416	0.701062	1.44158	1.43786	2.01097	1.91945	1.87767	1.34219	1.28583	1.5905	1.2449	1.49096	1.47576	0.502573	1.00177	0.913818	1.75095	1.93162	1.08969
1.07663	1.36236	1.17608	1.51546	2.05946	2.0365	1.25973	1.01419	1.42917	0.965436	1.59353	1.65339	1.39985	2.37846	1.27342	0	0	0	0	0	0	0	0	0	0	0	0	0	0	0	0	1.10728	1.1964	1.33448	0.977813	2.51511	2.20856	1.60553	1.08449	1.07545	0.641414	1.52665	0.735622	1.02455	0.493302	1.60898	2.31973	2.60579	2.20443	1.30071
0.644664	1.15233	0.860158	0.72076	2.27914	1.15325	1.39919	0.969527	0.89315	1.21759	1.19188	1.29647	1.14591	1.70527	1.19502	0	0	0	0	0	0	0	0	0	0	0	0	0	0	0	0	1.08136	1.0593	1.36491	1.77838	1.57773	1.44059	0.772959	1.01841	1.45675	1.44889	1.01238	1.11541	0.875385	0.788991	1.21694	0.942392	1.40076	1.57253	1.60865
1.38746	1.1373	1.13087	0.635047	1.26547	1.1943	1.68223	1.19832	0.859149	0.868224	0.791982	0.870556	1.01468	1.8212	0.88762	0	0	0	0	0	0	0	0	0	0	0	0	0	0	0	0	1.35136	1.02171	1.64255	1.91403	1.30682	0.957854	1.07545	0.992543	1.12186	1.83487	1.44371	1.08294	1.77731	1.08716	0.60862	1.62588	1.88242	1.26928	1.184
1.24004	0.986851	1.50859	1.22488	1.30408	1.36644	1.2135	1.20682	1.6585	1.06059	1.0133	0.920484	0.967579	1.22936	1.23453	0	0	0	0	0	0	0	0	0	0	0	0	0	0	0	0	0.963167	1.28523	1.27714	1.4955	1.10697	1.05393	0.998723	1.05877	1.09662	1.06831	0.498751	0.945582	1.28666	0.70158	1.56982	1.62968	1.10932	1.28133	0.62865
1.69069	1.57417	1.81401	1.09251	1.97	1.41102	1.18231	0.772297	1.0474	0.774271	1.53932	1.78311	0.990748	2.56116	1.22752	0	0	0	0	0	0	0	0	0	0	0	0	0	0	0	0	1.79733	1.08808	1.90705	1.63616	2.55146	1.90152	1.13026	1.3947	1.44337	0.995412	1.22316	1.19187	1.42884	0.28662	1.42265	1.96448	1.23179	1.92746	1.13027
1.0472	1.15177	1.28035	0.969527	2.8355	1.92774	1.72445	1.22636	1.0133	0.800159	1.11976	1.59231	0.892628	1.7916	1.47696	0	0	0	0	0	0	0	0	0	0	0	0	0	0	0	0	1.23078	1.13313	1.37627	2.01256	2.45537	2.1614	1.88874	1.23605	1.01046	1.00093	1.1122	0.616736	1.27941	0.511036	1.64265	2.55714	2.51107	2.54512	0.811907
0.977202	1.71918	0.887848	0.796717	0.977718	1.54316	1.19837	0.574646	1.55312	0.960359	1.13321	0.845827	0.715901	1.8705	0.802078	0	0	0	0	0	0	0	0	0	0	0	0	0	0	0	0	1.25428	1.1236	1.43108	0.927364	1.90728	1.47209	1.01509	0.652544	1.06712	1.24878	1.31415	0.810462	1.44948	0.407928	1.95188	1.24325	1.78354	1.34829	1.1367
0.963641	1.4211	1.35383	0.466578	1.78573	1.94539	1.69682	1.35121	1.09639	0.804692	0.833071	1.13989	1.43997	2.10842	1.41463	0	0	0	0	0	0	0	0	0	0	0	0	0	0	0	0	1.44257	0.536552	1.10912	2.58714	2.68526	1.76197	1.12848	1.52706	1.1898	1.49532	1.64248	0.837987	1.14192	0.66839	2.45251	2.32557	2.10373	3.37498	1.99762
0.642348	0.737501	1.37869	1.0715	1.41942	1.41851	1.25121	1.08838	0.935927	0.669618	0.657184	1.38853	1.72581	1.67025	0.933034	0	0	0	0	0	0	0	0	0	0	0	0	0	0	0	0	0.767279	0.664889	1.10566	1.55843	2.23337	2.02154	1.11348	0.517914	1.22349	0.842857	0.999319	0.948292	1.75397	0.720471	1.21399	1.14528	1.67879	2.11334	1.45485
1.13335	1.77314	1.45405	0.782375	1.31813	1.16401	1.19454	0.714106	0.993705	1.28618	1.19449	1.19192	1.2866	0.978411	1.00853	0.968963	1.21067	0.932475	0.923255	1.36909	1.43281	1.06416	1.10728	1.08136	1.35136	0.963167	1.79733	1.23078	1.25428	1.44257	0.767279	0	0	0	0	0	0	0	0	0	0	0	0	0	0.901404	0.915506	1.06644	0.82319	1.22919	1.46387
1.32336	0.636832	0.84214	0.611904	0.803861	0.795438	1.0396	1.38141	1.31594	1.37315	1.22073	1.37157	0.726552	1.03741	1.27374	0.694613	0.723556	1.01263	0.663209	0.588159	0.838369	0.701062	1.1964	1.0593	1.02171	1.28523	1.08808	1.13313	1.1236	0.536552	0.664889	0	0	0	0	0	0	0	0	0	0	0	0	0	0.43432	0.60977	1.09633	0.777231	0.783851	0.859
1.57901	0.612466	1.30472	0.935449	1.26321	1.4417	1.23881	1.95985	0.855096	1.11932	1.27171	1.58051	1.6888	1.30779	1.35959	1.87913	1.01386	1.34892	0.874345	1.59796	1.15841	1.44158	1.33448	1.36491	1.64255	1.27714	1.90705	1.37627	1.43108	1.10912	1.10566	0	0	0	0	0	0	0	0	0	0	0	0	0	0.970581	1.74546	1.04396	0.559823	1.68999	2.2518
1.8788	1.57837	0.907978	0.991416	0.61929	1.37379	0.85698	1.54239	1.13547	0.535981	0.643798	1.15915	0.681143	1.53681	0.886149	2.45273	2.78682	2.38995	2.89082	1.22902	1.75391	1.43786	0.977813	1.77838	1.91403	1.4955	1.63616	2.01256	0.927364	2.58714	1.55843	0	0	0	0	0	0	0	0	0	0	0	0	0	0.83878	1.55395	1.37839	2.6684	1.96834	1.95272
2.16269	1.36582	1.60756	0.578218	1.92281	1.80301	1.47595	1.31709	0.874721	1.09858	1.30876	1.31758	2.12474	1.60615	1.24832	2.59578	2.80247	2.47063	2.17744	2.26268	1.6706	2.01097	2.51511	1.57773	1.30682	1.10697	2.55146	2.45537	1.90728	2.68526	2.23337	0	0	0	0	0	0	0	0	0	0	0	0	0	0.830912	1.37909	1.07605	3.68939	2.72647	1.97823
1.006	1.61921	0.853306	1.3143	1.35289	1.86269	0.811944	1.70395	1.40623	1.30933	1.54178	1.56935	1.20829	1.94476	1.60159	2.27812	2.66772	1.79528	2.37117	1.94072	1.31556	1.91945	2.20856	1.44059	0.957854	1.05393	1.90152	2.1614	1.47209	1.76197	2.02154	0	0	0	0	0	0	0	0	0	0	0	0	0	0.519808	2.02798	2.41562	1.63423	1.73677	1.82043
1.2071	1.37426	1.30205	1.22236	1.8589	2.72149	1.81845	1.98504	1.02118	0.68156	1.42087	1.45628	1.36157	1.41768	1.04754	2.23782	1.8903	1.09202	1.59286	1.80007	0.930919	1.87767	1.60553	0.772959	1.07545	0.998723	1.13026	1.88874	1.01509	1.12848	1.11348	0	0	0	0	0	0	0	0	0	0	0	0	0	1.32484	1.83467	1.58066	1.61837	2.08434	2.87988
1.33529	1.18007	0.932003	0.599663	1.61285	1.5848	1.55415	2.38964	0.93218	0.948237	1.70364	1.64133	1.62875	1.41496	0.869502	2.03025	1.67569	1.51188	1.49363	1.56597	1.06064	1.34219	1.08449	1.01841	0.992543	1.05877	1.3947	1.23605	0.652544	1.52706	0.517914	0	0	0	0	0	0	0	0	0	0	0	0	0	1.45444	1.10271	1.22583	1.36544	0.941789	1.54784
1.41458	0.950107	1.44242	1.60588	1.40874	1.61846	1.50985	1.75983	0.90819	1.31553	1.3122	1.179	1.4731	1.35801	0.768227	0.634862	0.738362	1.1586	0.958165	0.758297	1.19575	1.28583	1.07545	1.45675	1.12186	1.09662	1.44337	1.01046	1.06712	1.1898	1.22349	0	0	0	0	0	0	0	0	0	0	0	0	0	0.529123	0.737758	0.916928	1.25372	1.71346	0.943724
0.323774	0.991161	1.24529	1.10646	1.19916	1.85986	0.888654	1.60331	1.04168	1.32171	1.32042	0.789914	1.08116	1.48217	1.44204	1.46416	0.86747	0.816888	2.03418	1.28788	1.24062	1.5905	0.641414	1.44889	1.83487	1.06831	0.995412	1.00093	1.24878	1.49532	0.842857	0	0	0	0	0	0	0	0	0	0	0	0	0	0.72969	1.39689	1.44856	1.8831	1.2583	2.77586
0.909677	1.24762	1.27311	1.17731	0.827256	1.78814	1.30549	1.54685	1.06406	1.29784	1.40627	1.98713	1.28604	1.84208	1.64533	1.46092	1.04059	1.23519	1.6865	1.6883	1.12354	1.2449	1.52665	1.01238	1.44371	0.498751	1.22316	1.1122	1.31415	1.64248	0.999319	0	0	0	0	0	0	0	0	0	0	0	0	0	0.7647	1.46891	1.65588	1.99157	1.47221	2.13718
1.31553	1.38185	1.2866	0.600067	1.19658	0.829008	1.27043	1.32231	1.10452	1.14306	1.64685	1.60156	1.76604	1.4845	1.40955	0.642321	0.689745	1.05668	1.14218	1.15356	1.31444	1.49096	0.735622	1.11541	1.08294	0.945582	1.19187	0.616736	0.810462	0.837987	0.948292	0	0	0	0	0	0	0	0	0	0	0	0	0	1.51849	1.4377	1.03103	0.636316	1.43326	1.2699
1.38377	1.32179	1.56969	1.33777	0.309358	1.38481	1.55994	0.981734	1.15062	1.4244	1.14971	1.72919	1.63601	1.45596	1.47416	0.996094	1.00755	1.08136	1.25308	1.66304	1.45067	1.47576	1.02455	0.875385	1.77731	1.28666	1.42884	1.27941	1.44948	1.14192	1.75397	0	0	0	0	0	0	0	0	0	0	0	0	0	0.915893	1.24008	1.11247	0.891458	0.650153	1.27263
1.70836	0.392585	0.865162	0.790135	1.54428	0.588877	0.965666	0.911124	0.806156	1.13792	1.3029	0.94092	0.878696	1.09335	0.737642	0.565525	0.369819	0.575223	1.11036	0.617285	0.509063	0.502573	0.493302	0.788991	1.08716	0.70158	0.28662	0.511036	0.407928	0.66839	0.720471	0.901404	0.43432	0.970581	0.83878	0.830912	0.519808	1.32484	1.45444	0.529123	0.72969	0.7647	1.51849	0.915893	0	0	0	0	0	0
1.88184	1.32527	1.37817	1.25352	1.44405	1.20738	1.31729	1.19983	0.408983	0.515123	1.44623	1.30161	0.841038	2.38983	1.9281	1.54321	3.05535	2.12843	2.07876	1.38742	1.52939	1.00177	1.60898	1.21694	0.60862	1.56982	1.42265	1.64265	1.95188	2.45251	1.21399	0.915506	0.60977	1.74546	1.55395	1.37909	2.02798	1.83467	1.10271	0.737758	1.39689	1.46891	1.4377	1.24008	0	0	0	0	0	0
1.21935	1.32412	1.556	0.741882	2.30017	2.07655	1.51433	1.69075	1.44623	1.53484	1.73032	2.61358	1.44495	1.73547	1.32386	2.07943	2.41191	1.35334	1.25154	2.06424	1.75095	0.913818	2.31973	0.942392	1.62588	1.62968	1.96448	2.55714	1.24325	2.32557	1.14528	1.06644	1.09633	1.04396	1.37839	1.07605	2.41562	1.58066	1.22583	0.916928	1.44856	1.65588	1.03103	1.11247	0	0	0	0	0	0
1.86174	1.62666	1.50807	1.60618	0.779571	1.67349	0.84289	1.6339	0.825614	1.34153	1.16176	1.97792	1.90275	2.16379	1.87699	1.42126	1.90182	1.6861	1.54321	1.87516	1.08293	1.75095	2.60579	1.40076	1.88242	1.10932	1.23179	2.51107	1.78354	2.10373	1.67879	0.82319	0.777231	0.559823	2.6684	3.68939	1.63423	1.61837	1.36544	1.25372	1.8831	1.99157	0.636316	0.891458	0	0	0	0	0	0
0.885303	1.21259	1.39622	0.704737	2.02785	1.4578	1.18491	1.82428	1.23194	1.14089	0.915894	2.06292	1.01002	1.92014	0.97403	2.17552	2.31126	2.41724	1.1424	1.71907	1.08478	1.93162	2.20443	1.57253	1.26928	1.28133	1.92746	2.54512	1.34829	3.37498	2.11334	1.22919	0.783851	1.68999	1.96834	2.72647	1.73677	2.08434	0.941789	1.71346	1.2583	1.47221	1.43326	0.650153	0	0	0	0	0	0
1.50289	1.52625	0.746823	1.11424	1.7762	2.02472	0.587822	2.87723	1.96747	1.74613	1.97136	2.2884	2.0892	1.76584	1.71551	1.70785	1.6972	0.827723	1.46618	1.25991	1.63501	1.08969	1.30071	1.60865	1.184	0.62865	1.13027	0.811907	1.1367	1.99762	1.45485	1.46387	0.859	2.2518	1.95272	1.97823	1.82043	2.87988	1.54784	0.943724	2.77586	2.13718	1.2699	1.27263	0	0	0	0	0	0
1.09386	0.837159	1.55313	0.985604	2.05599	2.06453	0.844554	2.27211	1.50425	1.3723	1.58547	0.948134	0.643073	0.922814	0.998843	2.77489	1.5723	0.834424	1.17649	1.42649	0.308723	1.5891	1.27106	1.12647	1.03603	0.938417	1.26165	2.00616	1.72614	0.904048	1.09392	1.23701	1.15719	0.952822	0.810589	1.72685	1.65857	1.42111	0.803313	1.45816	2.07151	1.36625	0.618018	1.93471	1.40903	0.899609	1.34116	1.62429	1.60518	1.14994
0.510566	1.53907	1.36716	0.666559	1.99955	1.03304	1.37277	0.99587	1.50114	1.563	1.51469	1.10206	1.4025	1.6204	1.01457	1.53168	0.810134	0.735655	1.80945	1.45044	0.918676	0.855549	1.57052	1.24155	1.57542	0.633237	1.57706	1.19777	1.11322	0.996039	0.491296	1.42369	0.961559	1.6072	1.25335	1.72271	1.27115	1.62118	1.82073	1.14664	0.919723	0.859003	1.72803	2.32842	1.26568	0.694885	0.612171	0.78977	1.63794	2.37288
1.15494	1.39093	1.87662	0.679416	2.00217	1.82376	2.30975	1.24409	1.35471	1.49243	1.55875	1.60124	1.96867	1.77237	1.36691	1.44188	0.429327	0.789353	1.20925	0.954312	0.954042	0.420924	0.750981	0.913356	1.88828	0.663029	0.784793	1.18034	1.07195	1.24039	0.606562	1.53797	1.10317	1.25569	0.900897	1.74966	1.71764	0.972707	1.41746	1.17887	0.948983	1.48752	1.87805	1.69487	2.16272	0.351199	1.05217	1.88021	1.96035	1.78494
0.56654	1.30688	0.855513	1.04371	0.729798	1.29869	1.48223	1.56045	0.517896	1.10952	0.869123	1.20256	0.536345	1.44349	1.41573	1.10144	1.4642	0.825506	0.379	1.10856	0.838202	0.584698	1.03603	1.04504	1.01022	0.596995	0.726013	0.418226	0.714526	0.914238	0.542567	1.50149	0.913154	0.799009	1.33566	1.46703	1.48387	1.51505	1.66766	1.43228	1.11243	1.62118	1.742	1.37839	1.55142	0.797199	1.35546	0.676789	1.17066	1.16021
1.23701	1.03635	1.35224	0.261569	1.54754	1.92749	1.75792	1.84947	1.8235	1.57522	1.67049	1.61409	1.65404	1.99174	1.21859	1.87606	1.84407	0.897514	2.19714	1.7779	1.45388	2.03106	1.24505	0.373514	1.85537	1.49998	0.887097	0.659858	0.615238	1.19929	0.689677	1.76266	0.877344	1.34055	0.865465	1.2242	1.7524	1.61649	3.38974	1.23701	2.53152	1.31757	1.74783	1.86658	1.6183	1.49551	0.847458	1.98893	1.34823	0.953131
0.920741	1.03792	1.26126	0.473871	2.18939	1.5765	1.22099	0.92148	1.29194	1.06344	1.33353	1.03169	1.49614	2.1963	1.46183	2.67298	2.2977	1.19777	0.862455	1.43641	1.0704	1.88454	1.84133	1.48385	1.62498	0.794203	2.39891	1.77198	1.28343	2.31817	1.45575	0.7601	1.73532	1.02156	1.40706	2.90369	1.54469	1.80421	2.19336	1.13812	1.87397	1.65896	0.84958	0.971651	1.01167	1.07807	1.12205	1.3509	1.04047	1.59393
1.33194	1.04143	1.05574	0.763955	1.3723	2.00051	1.44182	1.17018	0.453635	0.819752	1.06581	1.07783	0.700906	1.78365	1.23701	2.05704	1.91352	0.974386	1.41038	0.972994	1.19274	1.02296	1.26526	0.904048	1.39666	0.104096	1.29621	1.41392	0.745907	1.61831	0.920912	1.09192	0.754121	1.39668	1.44105	2.22154	1.8358	0.960772	1.36416	0.305632	1.33327	0.549417	0.778617	0.69768	0.919412	0.414713	1.64171	1.08286	2.22216	1.25752
1.25794	2.14152	2.76611	0.81434	1.58584	2.52836	1.80694	1.69811	0.795371	0.866497	1.04894	1.57502	0.952227	2.36733	0.908039	1.52865	2.51213	1.729	2.09008	2.12497	1.56756	1.03172	2.43666	1.18465	1.18704	0.947816	1.28615	2.65446	1.98725	2.36908	1.82287	0.673863	1.24488	1.07732	1.01003	4.04318	2.56311	1.21809	0.790539	1.11416	2.35498	2.0804	0.753275	1.32185	1.61277	1.47663	2.02101	1.09503	2.11864	2.20066
0.316568	1.57465	1.33967	1.15463	2.48725	1.26096	1.64026	1.0823	1.27626	1.65547	1.22712	0.904053	1.16768	1.86969	0.661289	2.18027	1.67737	0.920912	0.796272	1.6822	2.07281	1.13755	2.66814	1.39944	1.69187	1.22598	2.09113	2.1925	1.98975	2.13666	0.938029	1.33602	1.22925	2.03384	1.66405	3.19224	1.63946	1.5135	2.86474	0.772523	1.8688	1.55517	1.76053	1.40265	0.49221	1.07569	1.39005	1.99263	3.12786	2.37702
1.34464	1.01903	1.70184	1.03712	3.5752	2.43218	1.2554	1.71622	1.92749	0.883582	1.57946	1.29319	1.24972	2.40315	0.792733	2.74271	2.42839	1.88681	1.27245	1.3467	1.14749	1.26406	1.7086	0.545381	1.6332	1.14349	1.6877	1.95302	2.63105	1.90111	1.12041	0.922779	1.73765	1.43271	2.07446	1.4615	2.11059	1.41299	1.02521	0.932178	0.921617	1.15024	0.947977	1.84975	0.686321	1.14208	1.94915	2.13857	3.08325	1.82847
1.16387	1.26293	1.38155	0.798916	1.06564	1.77044	1.71901	1.12328	0.64597	1.67097	1.15324	1.35172	1.46581	1.96254	0.99934	2.55426	1.78746	2.58888	1.97407	1.82708	1.09603	2.32409	2.17657	1.47849	1.20968	1.00932	1.16819	2.81858	1.42779	2.21138	2.27324	1.77775	1.35498	1.57753	1.77871	2.30801	1.89843	1.29507	0.782247	1.00928	1.23775	1.49511	0.7956	0.668228	2.24471	1.38565	1.90753	1.97995	1.89238	2.52243
0.546757	0.728398	1.43886	0.39181	1.21672	2.32567	2.41628	1.37133	1.28985	1.91628	1.06577	1.51263	0.92564	0.851226	1.5191	2.08365	2.73466	1.79559	1.06602	1.36306	0.288382	0.967749	1.43651	0.573919	0.505226	1.15928	0.930017	1.30935	0.98386	1.07532	1.71724	1.69773	0.842213	1.69025	2.09201	2.05317	1.92506	2.38285	1.6909	0.548858	2.50504	0.72908	0.714418	1.40909	0.807702	1.04369	1.63832	3.4619	1.83822	2.8696
1.15284	1.59065	1.49792	0.763409	1.25108	1.95435	1.06534	0.86136	1.60879	0.933603	1.47276	0.869244	1.10104	1.00227	0.863072	1.31379	1.61881	1.28143	0.316453	1.89129	0.181552	1.61547	0.708513	0.955483	0.64619	1.17519	1.85608	0.915059	0.921503	1.1318	0.55706	0.197168	0.440571	1.8092	1.23667	1.88518	1.18747	0.802672	1.16862	0.689624	0.910925	1.54461	1.38087	0.88905	1.19602	1.07945	1.73426	2.06622	2.10003	1.61058
0.779866	1.06316	1.79721	0.737681	2.09976	1.46912	1.15357	1.36029	0.928412	0.758371	1.60655	0.972186	0.797187	0.106927	1.23682	1.59422	1.48624	1.20864	1.27413	1.50599	0.84885	0.877758	1.35059	1.15589	0.877141	1.29592	1.47996	1.53816	0.894724	1.21161	0.867624	0.518088	0.479297	1.43204	0.781573	1.12203	1.38468	1.27209	0.829344	0.797162	1.25467	1.03346	0.924044	1.37908	0.989306	1.34892	1.25409	1.36778	1.79179	1.56553
0.478815	1.4836	1.23753	0.601615	2.12212	1.9733	0.992287	1.39305	1.02067	1.04257	1.25668	1.23077	1.87871	1.30134	0.916306	1.94578	2.25957	1.16434	1.23156	1.99885	1.23098	1.4042	1.67301	0.951976	1.52543	1.02933	1.65329	1.02961	1.27484	1.28288	1.38312	1.27708	1.37878	2.15507	1.13272	0.60121	1.18181	1.21237	1.17321	1.08673	1.06772	0.636757	0.428965	0.633806	0.305559	2.72014	1.52176	2.05253	2.38147	1.01495
0.481292	0.602474	0.951195	0.532451	1.26346	1.39928	0.556571	1.21004	0.883806	0.96759	0.690732	1.11977	0.971922	0.686287	0.293725	0.94959	1.7904	0.762186	0.890159	1.20855	0.568105	0.549516	0.300398	1.18063	0.603707	0.649075	1.6313	0.708081	0.846948	0.505348	0.308253	0.848921	0.760285	1.46738	0.791524	1.25252	0.966558	1.44379	1.23981	0.435368	0.629286	1.20696	0.822363	0.705391	0.72795	1.7086	1.54796	2.00623	1.27909	1.01913
0.483436	0.950513	0.963866	0.624256	1.53582	0.878085	0.942112	2.04043	1.52861	0.664817	1.16508	1.39143	1.41942	1.01907	0.763767	1.25972	0.309346	1.16405	1.01931	0.977126	0.563619	0.936579	1.1376	0.50608	0.742431	0.706621	1.69689	0.856651	0.984125	0.804871	0.755287	1.08472	0.795576	1.19239	1.25106	1.20119	0.685324	0.967294	0.913829	0.955256	1.04963	1.10314	0.919301	1.23667	0.956534	1.12293	0.939036	1.44558	1.29777	0.335273
1.21264	1.31998	1.65444	2.19572	1.67616	1.4568	1.09628	2.16485	1.60463	0.844602	1.7725	1.04934	1.91936	0.680447	0.877274	1.49669	1.91027	1.17568	1.66041	1.53719	0.529986	1.23011	1.0203	1.017	0.765225	1.00915	1.3891	0.930513	0.362978	1.24179	1.1216	0.498452	0.766248	1.30579	2.07865	2.7138	2.18245	2.14561	0.82677	1.01616	2.4664	3.4573	1.48025	0.946215	1.16668	0.539726	2.39269	1.46513	0.911254	1.16374
0.527491	1.17969	1.79129	0.978642	1.10044	1.72576	1.88024	1.70747	2.15107	0.829891	1.39398	2.61638	2.30659	1.09407	1.0537	0.91236	2.11908	1.30202	0.833461	1.22694	0.985713	1.9536	1.47743	1.0186	0.423474	0.71858	2.05664	1.17042	0.847696	1.52316	1.57855	1.42739	1.37359	0.959521	1.20464	2.45117	2.07865	2.08444	1.01383	1.04845	2.0729	1.68707	1.38642	1.87878	0.557305	0.731022	1.76235	1.33528	1.96277	1.14358
1.48334	1.63205	1.18398	0.72901	1.34155	1.35438	1.70617	1.08236	1.01431	0.76912	1.22475	1.33331	1.71727	1.33609	0.845499	1.61672	2.34015	1.41501	0.974205	1.44743	0.98091	1.84101	1.43418	0.933001	0.938859	0.938017	2.0112	1.66646	1.08592	1.11504	1.31239	0.812293	1.02341	0.82098	1.03201	2.63398	1.75412	1.82921	1.34754	1.26177	1.65447	1.11733	1.12394	1.20526	1.13732	1.03589	1.3825	2.23551	2.05519	0.527404
0.801561	1.44388	1.76885	0.615955	1.78505	1.50738	1.01077	1.96615	1.07694	0.992665	1.22773	1.64441	1.06254	0.854578	1.2275	1.11292	2.29352	1.02084	1.75172	1.58873	0.759304	0.919237	1.76396	0.695105	0.726099	1.12283	2.09701	1.92573	1.62077	0.746312	0.911871	0.771543	0.744964	0.666114	0.481264	1.61571	0.937388	1.05163	1.34445	1.08955	0.428494	1.38381	1.65775	1.41726	0.984387	2.68608	2.26473	2.38147	2.8563	2.18753
1.18613	1.28693	1.81642	0.874371	2.16444	1.78782	1.60448	1.28925	2.11975	0.603511	1.17969	1.4554	1.99018	1.7949	1.37381	1.0319	2.18844	1.27413	1.99216	1.35144	0.699128	1.41914	1.78183	1.36557	0.841501	1.28052	2.1183	2.07088	1.02429	1.85279	1.54641	1.24568	0.851181	1.15731	1.09158	2.2314	1.53214	1.6363	1.85305	0.755665	1.16537	1.24932	1.2174	1.19454	0.741344	1.36573	1.35353	3.10302	2.23654	2.6765
0.639172	1.61279	1.91714	0.798025	2.06726	2.09481	1.56385	2.0386	1.64735	1.00155	1.49275	1.54219	2.63791	2.11064	1.52265	2.08732	1.75348	0.956007	1.54551	1.67761	0.856651	0.966217	1.73915	1.64314	0.952921	0.597504	2.01807	1.15653	1.05396	1.40138	1.05103	0.74075	1.27115	1.15617	1.37925	2.30852	1.75084	1.78142	1.14488	0.878392	1.59237	1.33401	1.30635	1.4618	1.77066	0.539726	2.04307	2.31003	2.55667	2.38715
1.13408	1.52974	1.05285	0.902377	2.43071	1.80749	0.97696	1.0684	1.07539	0.846098	2.31622	1.75695	2.43663	1.89244	1.58995	1.57866	1.25028	0.86007	0.778195	2.04732	0.634651	1.1313	1.27392	1.24792	0.840825	0.655907	1.1349	1.35299	1.28856	1.94365	1.38359	0.661902	0.714679	1.70876	0.633708	2.3738	1.75587	1.40731	1.98602	0.65789	1.24222	1.37162	0.770479	1.73883	0.675447	1.23202	2.08012	2.4035	2.18845	1.13715
0.700202	1.00399	0.664478	1.03462	1.6354	0.826119	0.989648	1.96932	1.33482	1.02652	1.13161	1.20479	1.10621	1.43433	1.52981	1.45393	1.17886	1.39577	1.33621	1.64955	0.94663	0.913462	1.95354	1.26753	1.69303	1.25148	2.02056	1.50954	1.28761	1.53658	1.2213	1.05838	0.349229	0.992302	0.519663	1.64196	1.35808	2.04698	0.935792	1.49383	1.30262	1.5644	0.956872	1.67891	0.277314	1.29777	1.38991	1.77695	1.19381	1.39158
0.327559	0.769726	1.19453	1.42909	1.68877	1.82206	1.18244	1.2059	1.65037	0.883566	1.09155	1.3226	1.5844	1.45436	1.21264	1.47568	1.22241	0.991314	0.81737	0.878702	0.746094	1.38469	1.09592	0.995974	0.892963	1.33851	1.29558	0.703513	0.772566	0.964243	1.11662	1.00459	1.10314	1.127	0.404123	1.34024	1.74458	1.26787	1.54957	1.25052	1.08632	1.51515	0.802587	1.18232	0.881691	1.14642	0.967889	2.07643	2.10641	1.54208
1.06273	0.471465	0.941023	0.97776	0.531365	0.572221	0.62077	1.13053	1.13349	0.964333	0.863645	1.14848	1.04918	1.19624	1.14761	1.23641	0.731954	0.803678	1.5273	0.583516	1.06547	1.00271	1.25249	0.348942	0.572842	0.694551	1.36706	0.610039	0.916662	1.53749	0.956881	0.92022	0.886686	1.09393	0.801731	1.69172	1.22019	1.20189	0.779495	1.04845	1.51598	1.02071	1.21903	1.26685	0.526203	0.872367	1.15888	0.927723	0.70171	1.4737
0.966872	1.33222	1.09527	0.938852	1.05484	1.40828	1.15664	1.33989	1.89614	0.673585	0.99418	1.78212	1.46664	1.04257	0.934943	1.15544	1.25662	0.722149	1.46033	1.02967	0.651012	1.42806	1.28005	1.37055	1.49592	0.935861	1.38728	1.11841	1.34094	0.961451	1.0319	1.24688	0.976153	1.359	0.852316	1.2732	1.02922	0.957811	0.772645	0.525722	0.997753	1.06811	0.941036	1.68569	0.745973	1.01169	0.523816	0.905894	1.24642	1.02214
0.842417	1.34886	0.903487	0.97874	1.7792	1.59918	1.34682	1.58771	0.931155	0.695714	1.69746	1.37784	1.42975	1.41256	1.99974	1.65733	1.77089	1.08627	1.55086	1.0574	0.778195	1.63363	1.54536	1.31058	1.4494	1.24734	3.06906	1.33388	0.784336	1.83012	1.01652	1.6544	0.963478	1.61876	1.41963	2.2853	1.8944	1.55692	1.22376	0.5062	1.47281	1.37239	0.898131	1.433	1.33958	0.197101	1.75223	2.8263	2.6176	2.79278
1.02113	0.727004	1.22446	0.421891	1.45484	1.90406	1.32087	1.33989	0.423124	0.49603	1.79653	2.12608	2.55368	1.42648	0.904428	1.64596	1.83114	1.3757	2.02202	1.02857	0.967631	1.54673	1.54773	1.07793	1.66748	0.821568	1.9593	1.58914	1.56661	1.2379	1.07147	0.924839	1.34692	1.98095	0.630301	1.74952	1.67985	1.98034	1.19751	0.887255	1.13491	1.04445	1.25748	0.900053	0.885069	0.785724	1.76114	2.83439	2.70086	0.800703
1.16145	0.462623	1.2059	0.75369	0.913124	1.77461	0.600173	0.593608	0.668179	0.965894	1.50087	0.816707	1.60109	0.634686	1.17883	1.6648	2.19055	1.50902	1.45108	1.23104	1.44517	1.40138	1.06461	1.20881	1.69689	1.48429	1.69155	1.17786	1.02286	1.09447	0.864497	0.747488	1.31027	1.98201	0.578087	1.7026	1.81066	1.11702	0.856237	0.88654	0.995212	1.26423	1.19978	1.10101	1.25002	0.695792	1.77695	2.62153	1.79393	2.32074
1.46499	1.06927	1.46269	1.27791	1.43319	1.51108	0.848638	0.972503	1.36689	0.507947	1.63752	1.47958	1.10633	1.74389	1.47293	1.57774	2.37972	1.24622	1.33951	0.993195	0.652961	1.87892	0.610466	1.12862	1.0574	1.77897	1.47989	1.42193	0.916785	1.58957	1.20015	1.12037	1.05486	1.78367	1.12424	1.12665	1.65971	1.32023	1.08924	0.448974	1.4171	1.19228	1.44673	1.15532	0.128193	1.01763	1.25137	1.66298	1.34304	0.695792
0.86912	1.4878	0.760734	0.550921	1.66971	1.57064	0.576418	1.62626	0.703733	1.24078	1.50628	1.9844	1.2508	1.50861	1.12846	1.68409	1.95061	1.65637	1.31511	1.34578	1.2271	1.41655	1.75857	1.37831	0.92104	1.32175	1.88128	1.79803	1.1027	1.66374	1.26332	1.00848	0.545411	1.53633	1.26752	2.40463	1.70936	1.40672	1.15703	0.606341	1.04675	0.957811	0.947097	1.47281	0.939885	0.879453	1.87469	1.12745	0.788022	1.89347
1.21339	1.77614	1.84473	1.23872	1.63821	1.70023	1.50459	1.32979	1.56724	0.633628	0.949531	1.0454	1.87123	1.33577	1.15459	1.45162	1.76645	1.46368	1.02193	1.41177	0.482345	1.51903	1.44408	0.844897	1.05103	1.19309	1.27787	1.55639	0.930513	1.88037	1.40303	0.547978	0.81823	1.9728	1.2658	2.34405	1.45214	1.32261	1.09057	0.77537	1.14523	1.02839	1.48688	1.23765	0.395553	2.09368	2.08816	1.66298	1.54752	1.32979
1.05115	1.61138	1.63512	1.16076	1.45591	1.13745	1.10746	1.12733	0.954541	1.35326	1.45354	1.78536	1.74488	1.71084	1.37279	1.92179	1.47743	1.01945	0.985207	0.934876	0.820398	0.934154	1.10343	0.561904	1.14033	0.754396	2.15078	0.522816	1.05013	1.3288	0.643212	1.88634	0.913829	1.00202	0.858064	1.73837	1.06907	1.14626	0.797886	0.936689	1.4829	1.39357	0.999687	1.26879	1.20453	0.7174	1.53321	2.17341	0.715622	1.76069
0.892038	0.837272	0.961518	0.661105	1.57749	1.41232	1.2687	1.28647	0.988646	1.41081	1.31553	2.00398	1.86893	2.24033	0.912795	1.46939	1.86268	1.67278	0.513151	1.79388	1.00716	1.05987	1.02372	0.956881	0.730005	0.887689	1.65699	0.770481	0.781993	1.56176	0.837016	1.25252	1.01671	1.80734	1.32023	1.96771	1.93733	2.05245	1.61816	0.763255	1.38297	1.67289	1.1866	1.23667	1.40855	0.789754	1.78381	1.0328	0.967889	1.7239
1.16201	1.16432	1.36919	0.677791	2.63542	1.41817	1.32033	2.11724	0.849893	1.02092	1.54067	2.12646	0.742639	1.07071	1.08459	1.98536	1.9107	0.913462	1.73212	1.60208	1.01506	1.76036	1.60803	1.06461	0.363482	0.610894	2.38797	1.1514	0.940184	1.96503	1.16899	1.08101	0.651311	1.49612	1.3805	0.822866	1.20877	1.38141	1.26673	0.900053	1.06523	1.17314	0.77784	1.40043	1.51058	1.60196	2.16423	2.81711	1.50164	1.93849
0.915876	1.48334	1.7014	0.923314	1.08171	1.32862	1.0728	1.26095	0.58395	0.476363	1.08866	1.72272	1.24036	1.22581	0.935615	1.27573	1.73514	1.23785	1.26314	1.2943	0.765225	1.50948	1.07419	0.689858	0.722748	0.91442	1.31123	0.932289	0.862405	1.40892	1.22259	1.09387	1.56733	1.57696	1.3569	1.50418	1.19313	1.51233	1.15481	1.50431	2.03378	1.22686	1.60685	1.46312	0.695094	1.25205	1.71367	2.46915	1.00655	0.995702
2.00984	1.18266	0.998448	0.675907	1.74248	1.51	2.12617	1.26425	1.581	1.46315	1.37497	1.64303	0.6987	1.65381	1.9453	1.79936	2.25724	1.71489	2.7368	1.48535	1.09472	1.96825	1.8242	1.40703	1.3834	1.52801	1.96587	1.54127	1.93196	2.22299	1.4097	0.752091	1.08738	1.26114	1.15073	1.34754	1.29937	1.82529	1.25138	1.81255	1.31313	1.33628	1.08251	1.49498	1.02782	2.1952	2.03976	2.84409	2.77982	1.59435
1.13977	1.07103	0.782208	0.563311	1.96882	1.48292	1.7212	1.8611	1.48039	1.03528	0.900675	1.2747	1.61471	0.829275	1.04667	0.531925	1.58972	0.948213	1.01339	1.69106	1.50524	1.29026	1.1833	1.11841	1.36557	1.58987	1.5968	0.938017	1.04385	1.01201	1.21161	1.31813	1.52519	1.55074	1.04551	1.78869	1.59896	1.21147	1.13601	0.713766	1.25713	1.40731	1.24003	0.990684	0.657005	1.06781	1.43561	1.59753	1.44017	0.876339
0.596246	0.569938	0.563884	0.603978	0.513968	0.570397	0.643512	1.02239	0.956454	1.02784	0.521254	1.23824	0.111615	0.663414	0.856372	0.887864	0.447641	0.506871	0.571047	0.277001	0.391912	0.519202	0.369307	0.620132	0.470799	0.282453	0.496828	0.523293	0.364836	0.06562	0.795634	1.33672	0.527196	0.662375	0.133276	0.808721	0.796681	0.766487	0.571794	0.657241	1.41562	0.70101	0.824647	0.476707	0.770481	0.380327	0.864876	0.225598	0.814689	0.137174
1.18411	0.923884	1.24844	0.787973	1.4494	0.745991	0.931153	1.28221	0.880098	0.864973	0.395322	1.26721	0.548986	0.860217	0.511462	1.12244	1.38334	0.876355	1.35764	1.1733	1.17754	1.22327	1.13576	0.786505	0.881772	1.04451	0.96556	0.739788	0.927177	0.786231	0.628888	1.08608	0.623249	1.00725	1.07259	1.80931	1.5036	0.957252	1.0418	0.510109	1.17069	0.641804	1.04457	1.10902	0.864876	1.25676	1.06413	0.890838	1.13481	0.8979
0.621023	1.01268	1.18689	0.93566	1.49217	1.22574	0.954744	1.10564	0.954686	0.74009	0.6247	1.03187	0.859404	1.03594	0.182863	1.13829	1.70342	1.20972	0.491112	1.00283	0.849997	1.39953	1.43026	1.12257	0.504411	0.565375	1.18572	0.604614	1.08717	1.36376	0.932683	1.42423	0.873639	1.54866	1.07259	2.25149	1.22515	0.730517	0.961265	1.1711	0.782316	0.784514	1.04293	1.11823	1.35623	1.70287	2.08019	1.45594	1.71366	1.05203
0.99384	0.843162	1.09917	0.725899	0.952196	1.07692	1.06197	0.857536	0.790025	1.1202	0.909382	1.13198	0.379592	1.15496	0.600824	1.19991	0.99408	1.22218	1.0556	0.999909	0.453885	0.917426	0.988273	0.608555	0.70141	0.933265	1.41326	0.892222	0.909175	0.939496	0.645626	1.2933	0.22448	0.707469	2.35642	1.58245	0.799942	0.895322	0.755886	0.372635	1.2252	0.848975	0.680086	1.2072	0.721454	0.75297	0.7601	1.03798	1.53042	1.02315
0.738126	1.0682	1.63857	0.572936	1.0461	0.889447	1.0573	1.18174	0.445804	0.794682	0.855001	0.911652	0.753246	0.979402	0.781571	1.27593	1.23429	1.6842	1.24448	0.982309	0.891472	1.38918	1.32245	0.680704	0.769113	0.805392	1.15735	1.31157	1.09062	0.928545	0.585628	1.24523	1.14384	1.18824	1.20383	1.12025	1.31673	0.698468	1.22637	0.739349	1.23634	1.16821	0.720409	1.08375	0.749007	1.03533	0.894064	1.14936	1.54381	1.16267
0.429702	0.306434	1.20385	0.819641	2.02247	1.21348	1.32621	1.76995	0.938257	0.766811	1.33349	1.11907	1.64428	1.50069	0.541248	0.762246	1.61494	1.15256	1.05397	1.30538	0.990036	0.779254	1.32817	1.15814	0.924936	0.971972	0.940215	1.04006	1.23607	1.10975	1.21426	1.17821	0.889062	1.00019	1.96368	1.61338	2.15334	1.61628	0.938779	0.997863	1.13973	1.07608	1.41749	0.870874	1.19626	1.7521	1.73243	1.55806	1.3925	0.997721
1.34831	1.7922	1.57731	0.971301	2.43562	1.49927	1.0657	1.22456	0.680965	1.0067	0.717186	1.95996	1.56376	2.29544	0.816608	1.52996	1.88263	1.48777	1.10792	2.02703	0.847661	1.53305	1.69164	1.31016	0.976791	1.23789	1.59046	1.66865	1.46275	1.53896	1.10998	1.20366	0.93492	1.35391	1.41687	2.90605	2.22265	1.84419	1.81905	0.359613	1.35469	1.49262	0.981842	1.4716	0.845613	1.44796	2.08674	1.40629	1.57765	0.80032
0.869877	1.70266	1.55574	0.979063	2.54627	2.39976	1.07415	1.36308	0.868011	1.10981	0.800659	1.73774	1.22745	2.4114	1.00414	2.39776	2.26383	2.48272	1.01913	1.32724	1.08919	1.83663	1.9217	1.25067	0.914042	1.51868	2.04207	2.01484	1.36686	2.02	1.35608	1.64445	1.56028	1.36077	1.36887	2.09987	0.976085	1.90064	1.67096	1.21402	1.36622	1.21035	1.47883	0.920892	0.751164	2.61023	1.37659	1.37732	1.1972	2.25598
1.21835	1.7125	1.57571	1.58556	2.08882	1.76378	0.828125	2.00244	0.722309	0.973119	1.29408	1.42782	1.12609	1.72696	1.96063	1.81213	2.03892	1.09544	1.65413	1.56236	1.22348	1.64327	2.19545	1.6584	1.02953	0.634471	1.80639	1.76103	1.6869	1.1164	1.04899	1.23867	1.47234	1.19465	0.826415	1.95599	1.94921	1.44753	1.04106	0.844346	1.44233	1.30812	1.2918	1.49331	1.13079	1.43749	1.79521	1.97374	1.17959	1.37608
1.30417	0.617861	1.85123	0.972339	2.36217	1.75164	1.35736	0.807049	1.16569	0.77887	1.28291	1.63212	1.39802	1.72058	1.04912	2.25106	2.10731	1.75965	1.10769	1.42881	1.2501	1.13749	2.05479	1.17177	1.0029	0.845821	2.20962	2.40145	1.4519	2.53736	1.1554	0.804164	0.712997	1.16665	2.81325	4.37273	2.32195	2.21054	1.52086	1.35584	1.3939	1.5595	1.00525	1.72294	0.649621	1.23598	1.62405	2.37358	2.6993	1.26374
1.32435	1.51024	1.62992	0.990191	1.75418	1.19956	1.47625	1.16234	0.984967	0.693813	0.939433	1.60611	1.49689	2.24557	1.1339	1.6213	2.34805	1.53332	1.55356	1.48201	0.974879	1.53158	1.59775	1.4429	1.13451	1.38896	1.45727	1.04494	0.877459	1.53529	1.47486	0.96742	1.00371	1.47566	1.58628	2.83368	1.9009	1.45968	1.35199	1.21247	0.9586	0.571082	0.888423	1.11909	0.885171	1.46693	1.67246	1.84664	2.19693	1.7899
1.18504	1.2588	0.797502	1.70193	2.27834	1.0947	0.96461	1.09322	1.30575	0.675958	1.53411	2.18252	1.23752	2.03499	1.20816	1.47011	1.49587	2.42878	1.10078	1.45313	1.37355	1.37696	1.14663	1.13375	1.62732	1.24054	1.3195	1.44493	0.457756	1.47921	0.640928	1.49965	0.87722	1.8894	2.22189	2.65341	1.91109	2.02809	1.27028	0.624939	0.940153	1.7029	1.23367	1.66819	0.590615	0.392632	1.92549	1.96841	1.37228	0.616795
1.25064	1.41762	1.89268	0.625763	3.08512	2.0737	1.20226	1.41266	0.902886	0.793568	1.24425	1.2688	1.09407	1.55792	0.71142	0.821868	0.582079	1.82097	2.00285	1.73553	1.54694	0.997967	1.6705	0.91144	1.13526	1.2225	0.988383	2.23263	2.10016	1.67202	1.23727	1.35314	1.67019	1.35939	0.844013	2.3628	1.56425	2.10395	1.44039	1.06262	1.82103	1.80246	1.77232	1.79968	1.05256	1.62388	1.41642	2.30481	2.18879	1.53586
0.627975	1.21204	1.14694	1.51506	1.77994	1.09616	0.811466	1.37574	0.768885	0.689309	0.915797	1.05122	1.93893	1.64111	1.1539	0.993899	2.19944	0.969268	0.68092	1.0451	0.783948	0.263856	1.47459	0.669875	0.639652	1.97892	0.679702	1.40308	0.878166	1.67097	1.02769	1.28998	0.822838	0.798209	2.20144	0.844149	1.91727	2.00181	1.2016	1.27818	1.75391	1.24403	1.49512	1.12679	1.43839	0.941624	1.0852	1.07204	1.94749	1.92289
0.966115	0.562949	1.27574	1.02115	1.24326	0.892877	0.864001	0.788994	1.03142	0.515423	1.61272	0.681523	1.35157	1.22252	1.15788	1.01051	0.882244	1.5129	0.833231	1.25204	0.665584	1.02338	0.992281	0.865278	0.80792	0.682668	0.986892	0.750472	1.30419	0.933088	1.25737	1.19245	1.07333	0.624796	1.8584	1.20717	0.956549	0.792204	1.25653	0.488292	1.12521	1.50432	0.78674	0.756523	1.08412	1.07879	0.547751	0.494607	0.437021	1.08092
1.02313	1.94864	2.29205	1.23365	2.15369	2.40531	1.82508	1.81717	1.04131	1.00723	0.958591	1.57261	1.09349	2.06264	1.33399	2.0377	1.67986	1.57526	0.637505	2.28581	0.879521	0.839119	1.26277	1.36347	1.37167	0.898943	1.45576	0.972577	1.2858	1.49695	1.1959	1.50663	1.22609	1.90033	2.50719	1.82612	1.71545	1.00978	0.691029	1.82767	1.12762	1.38108	1.35571	1.08045	1.32694	1.45442	1.74809	1.72335	1.53693	2.54501
2.33702	0.727442	1.39958	1.48921	2.53884	1.83487	1.56894	1.2067	1.3496	1.19465	1.50285	0.752802	0.663163	1.79946	0.644077	2.45659	2.031	2.59531	1.64482	1.49695	0.790252	0.807724	2.00882	0.803624	0.743548	1.46889	0.767582	1.54313	1.35456	2.36363	0.7335	1.44741	0.854725	1.23773	2.0953	1.43795	0.708555	1.5867	0.755062	0.782245	0.913837	0.891616	1.08847	0.648627	0.649319	1.69143	1.95723	0.776239	1.76072	1.62619
0.831193	1.1222	1.35772	1.21318	0.533289	1.91321	1.2124	1.35316	1.32347	1.1765	1.13825	1.18266	0.741107	1.02059	0.974993	1.46458	1.29994	1.0041	0.562894	0.943592	0.368529	1.18735	1.39689	1.03248	0.996381	1.2287	1.61584	1.66829	1.29984	1.16826	1.0034	0.982271	0.187679	0.867233	2.28918	1.30911	1.54441	1.73878	1.0469	1.54078	1.5788	1.60296	1.10487	1.39438	1.06206	1.29426	1.66301	1.0656	1.35315	1.70406
1.39292	1.70649	1.73032	1.81157	2.49156	2.20033	0.739904	1.14777	1.2221	1.24176	0.994852	1.03085	1.41475	2.31577	1.34077	1.3547	2.24782	1.7907	1.22637	2.06905	0.370469	1.27787	1.67012	1.2735	1.58021	1.21197	2.1717	1.81087	1.55853	2.0073	1.31806	1.60296	1.12484	0.800023	1.35995	1.67289	1.14077	1.55207	0.692865	0.685836	1.38819	1.22767	0.54626	1.18164	0.662666	1.51472	1.69536	1.5035	1.84411	0.427477
1.71729	1.24532	1.16821	1.18143	2.21495	1.56356	0.466754	1.01554	0.755773	1.38607	1.45317	1.04131	1.44872	1.29834	0.907693	1.91896	1.74772	1.79045	0.793774	1.14444	1.14338	1.62547	0.839861	1.16605	1.05309	0.716217	1.98351	1.26521	1.88587	1.83679	1.48089	1.84144	0.477444	1.60471	1.06449	1.20593	1.46818	1.14546	1.07569	1.6143	1.42597	1.52385	1.09252	1.14312	1.1465	1.02435	1.63778	1.4614	1.00096	1.1862
1.51954	1.53088	0.97685	0.986243	1.89242	1.9484	0.898417	1.06982	1.1164	0.653307	1.85766	1.51039	1.26184	1.36759	1.29685	2.77522	1.94101	1.19399	1.98848	1.24303	1.19633	0.918871	1.85609	1.30283	0.860921	1.4765	1.53703	2.4356	0.829592	2.18232	1.4991	1.73282	1.42651	2.36065	1.94149	3.35248	2.48706	2.76463	1.25539	1.53021	1.40894	1.59363	0.841727	1.51507	1.20407	1.14458	2.74699	1.42081	1.76327	2.17989
0.79511	1.6977	1.23022	1.34605	2.58036	2.4119	1.85969	1.85366	0.532827	1.92077	2.29633	1.47293	0.958591	3.05093	0.46359	2.35411	2.14906	1.43559	0.646179	0.947042	1.61728	1.25149	1.99865	1.88425	2.20601	1.03498	1.90248	1.73156	1.79902	2.04392	1.28017	1.94645	0.717217	1.62291	3.43444	2.83796	1.81974	1.91476	1.68811	1.61257	1.4303	1.53124	1.37913	1.20852	0.331534	0.906576	2.0437	2.39836	2.02972	1.71526
1.4652	1.54326	1.50462	0.947701	1.43264	1.45418	1.50819	0.945786	1.19218	1.73977	1.49653	1.2597	0.802202	1.75985	0.786455	0.887625	0.920331	1.64364	1.05235	1.40799	0.67837	0.827694	1.07238	1.05036	0.872816	0.809333	0.833494	0.903611	0.637361	0.837285	0.959368	1.13812	1.14627	0.942039	1.95487	1.71203	1.34454	1.24365	1.02939	0.78143	1.1957	1.36469	0.929335	1.25564	0.681352	1.26063	1.2548	1.16232	1.48694	0.882913
2.22917	1.64938	1.3733	0.850135	2.56886	0.936509	1.14611	1.7144	1.00007	1.00267	1.0703	1.95412	1.01127	1.10236	0.33454	2.06449	2.14951	0.979008	0.802449	1.77635	0.939221	1.46663	0.738182	0.592118	0.844883	0.595074	2.01513	0.887389	0.528149	1.2469	0.707203	1.42883	1.12266	1.33256	2.95326	3.11069	1.68277	0.994001	1.02621	0.643245	1.27256	1.51149	0.788973	1.0369	1.72726	2.14988	2.38832	2.35985	1.85403	1.59965
2.12784	1.4857	1.4689	1.08275	2.23027	1.21269	0.838616	1.23385	1.5674	1.41209	1.17394	1.817	0.943731	1.42913	1.25939	1.78308	2.23701	1.88839	1.40436	1.59056	0.831547	1.46971	1.59896	0.74623	1.13658	0.566696	1.85109	1.47696	1.2846	1.95156	1.10936	1.21862	0.991455	1.01426	2.31259	2.80908	1.92485	1.54958	1.47298	0.932677	1.60434	1.71522	1.4857	0.948622	0.769863	1.54857	2.49256	2.63495	1.97353	1.47412
0.863178	1.91018	0.715866	1.16817	2.14258	0.947863	1.19942	1.9876	0.967407	1.24147	1.17587	0.566135	1.02128	2.2729	0.961769	1.09158	1.88992	1.09233	1.0966	1.55042	0.828164	1.50401	0.914968	1.12963	0.962367	0.987374	1.65526	1.0193	1.11778	1.07692	0.872994	1.00143	0.847618	1.32242	1.82646	2.26747	1.5437	1.18034	1.07549	0.922343	0.788229	1.25944	1.51174	1.09114	0.886355	1.53264	1.88375	2.19662	2.56695	1.83926
1.32364	1.31234	1.22071	1.33504	2.08109	1.35101	1.20768	1.54356	0.998684	1.015	0.94172	1.23533	1.17421	2.29392	0.751231	1.66275	2.45169	1.58779	1.08577	1.7195	0.857807	1.16732	1.34648	0.842571	0.824187	0.594332	1.50364	1.61032	0.967499	1.52846	0.918001	1.03944	0.640967	1.33146	0.634604	2.07957	1.6191	1.6365	1.34804	1.23177	0.852001	1.82646	0.850182	1.20075	0.911954	1.81953	1.2311	1.09237	1.34983	1.79749
0.919338	0.859581	0.972405	0.678617	1.28803	0.384648	0.764587	0.991092	0.865686	1.35967	1.19046	0.831337	0.764072	1.91701	0.554271	1.4748	1.27179	1.65177	1.37109	1.42144	0.382855	0.830075	1.39812	0.744326	0.465353	0.921072	0.704589	1.51031	1.1854	1.09137	1.52583	1.0546	0.79781	2.03009	1.37299	0.965803	1.76342	0.988829	1.23484	0.714417	1.13188	1.32936	1.20414	1.06552	0.53228	0.818648	2.44111	1.7212	1.71721	2.35596
0.98323	1.41301	1.14987	0.66862	1.07652	0.951237	0.88977	0.915322	1.07185	0.853418	0.736784	0.919953	0.796523	1.15899	0.85916	1.23008	0.779803	0.702552	1.35435	1.02968	0.848051	0.777479	0.699933	0.776732	0.720385	1.09696	1.11002	0.498825	0.787394	1.05089	0.937067	0.99963	0.675625	1.00994	0.971143	1.58096	1.37262	1.03184	1.22816	1.31072	0.845112	1.2693	1.36956	0.776056	0.578341	1.47593	1.8622	1.33834	1.24235	1.45953
0.556278	1.75855	1.47269	0.768137	1.17113	1.00815	1.1811	1.00145	1.01237	1.05204	1.70836	1.26241	1.33778	1.30569	0.726407	1.22659	1.18109	1.16021	0.861224	1.6501	1.10541	0.785694	1.46851	0.927795	0.265694	0.849063	1.26647	1.28759	0.792361	1.05144	0.871597	1.52336	0.197504	0.951753	1.17503	1.34299	0.909522	1.35321	1.02562	0.98297	1.09207	0.983795	0.954975	0.917661	1.28719	0.814875	1.85272	0.937175	1.16814	2.07697
1.50657	1.70495	2.00141	0.913452	2.17519	1.52712	1.43159	1.2385	0.508843	1.51207	1.14976	1.37258	0.670426	1.45623	0.872671	1.67465	1.36109	1.97833	1.23692	1.96154	1.46837	1.33281	1.66178	1.08126	1.43201	1.49328	1.91546	1.54174	0.893329	1.30048	1.22219	0.986176	0.714262	1.31078	1.50997	1.0206	1.68386	1.33096	0.578313	1.0021	0.811485	1.34044	1.45636	0.984347	1.27039	1.08069	2.06405	1.89598	1.95444	2.1139
0.752918	1.32328	0.874768	0.650787	1.06891	1.53668	0.763558	1.28336	1.30049	1.24577	1.11957	1.60669	1.14709	1.90475	1.12302	1.72322	1.58709	1.73874	1.38397	1.05212	1.29335	0.977419	1.59917	0.803996	0.914759	0.693736	1.75996	1.47056	0.790371	1.11563	1.07643	1.41865	1.4345	1.28311	2.39234	1.41743	1.74854	1.40767	1.15905	0.78814	1.05615	0.650957	1.37205	1.15211	0.711581	1.2521	1.85868	2.10928	1.31227	1.14679
1.64004	1.2757	1.43535	0.589427	1.97794	1.37457	1.72984	1.55614	1.16242	0.942767	1.22231	1.55589	1.28536	1.55877	1.04797	1.97523	2.27936	1.96239	1.33746	1.83023	1.39274	0.81779	2.40555	1.12334	1.14926	1.31491	2.1721	1.75163	1.65283	2.2523	1.78189	1.32519	1.07963	1.61655	2.34327	2.43061	1.80503	1.43103	1.26384	1.29369	1.0363	1.28718	1.257	1.455	0.873813	1.64926	2.67865	2.10509	2.88253	2.15229
1.43796	1.30075	1.12364	1.04052	2.54691	1.21432	1.18884	0.99036	0.986405	1.56667	1.35348	1.48223	1.22485	1.832	1.0196	1.07449	1.39561	1.68408	1.19064	1.42073	0.65897	1.20112	1.28895	0.81579	1.28097	1.61985	1.30293	1.12154	1.00216	1.27255	1.14775	1.46472	0.865584	1.45704	1.64933	2.1109	0.978902	1.68945	1.19254	0.874571	0.729489	1.69457	0.548441	1.11384	1.16246	1.49143	1.04259	0.535193	1.57016	1.41953
2.05806	0.928232	1.48239	0.905816	2.42048	1.03477	1.24348	1.37076	0.867291	0.91046	1.26797	1.22997	0.664054	1.55502	1.15305	1.86538	1.75037	1.25966	1.65433	1.52408	1.09628	1.17416	1.70462	0.816848	0.940038	1.01365	1.66442	1.25093	1.20545	1.92218	1.47273	0.642526	1.2941	1.06336	1.21393	2.08178	1.62582	1.33241	0.920089	1.22388	1.29495	1.26775	1.18081	1.34907	0.768984	1.58212	1.82919	1.44836	1.39158	1.84705
1.40396	1.66014	1.53497	1.05766	2.08192	1.40047	1.3072	1.32583	0.870217	1.25537	1.23904	1.19689	1.02564	2.03878	1.07838	1.2738	1.67634	1.77177	1.46556	1.44028	0.86623	1.02681	1.76851	0.674057	1.26085	1.74209	0.830512	1.5343	1.07748	2.06655	1.86923	1.47324	0.819698	1.21817	1.70695	2.11676	1.28408	1.09568	1.53843	0.95386	1.05424	1.21723	1.17385	1.22952	0.611927	1.79307	1.95328	1.70828	2.41481	1.29961
1.09569	1.05954	1.36641	1.30513	1.01014	0.927434	1.09549	1.21515	1.04741	1.10353	1.23249	0.989499	1.72079	1.3329	0.998963	0.971446	1.22527	1.34926	1.44998	0.713203	0.868264	0.761165	0.961437	1.07265	1.09684	1.18908	0.577626	0.893174	0.707916	0.767149	0.689191	1.03017	0.737653	0.843245	1.04671	1.85774	1.26742	0.9393	0.672787	0.967424	0.81161	1.20263	1.36016	1.32741	1.0271	0.908647	0.878006	1.18592	0.68351	1.50146
1.48928	0.729358	1.64127	1.18158	1.41698	0.890014	1.33554	1.63528	1.1899	0.777318	1.07927	0.939195	0.796	1.10737	0.843228	1.14	1.0627	0.484233	1.17334	0.87001	0.728671	1.18226	0.693365	1.10113	0.832358	0.569821	1.15122	0.662243	1.00794	0.747345	0.538193	1.75314	1.0883	1.45058	0.914207	0.994779	0.651817	1.25754	1.2189	1.02081	1.01953	0.769784	0.514542	1.39619	0.812392	0.610588	0.351401	0.340844	0.732332	1.56467
1.07722	1.6262	1.44221	0.722636	1.31388	1.34208	0.852119	0.92596	1.42071	1.20772	1.55921	1.19927	0.761619	1.34892	1.10567	1.03292	1.17888	1.36771	1.24244	1.34004	0.649871	1.1276	1.29875	0.754828	0.639081	0.637193	1.23951	0.942795	1.12353	0.602891	0.951309	1.71271	1.58528	1.66366	0.971597	2.12254	1.59739	1.09475	1.05515	0.522812	0.687533	1.28327	1.12962	0.646778	0.636053	0.840897	0.991679	1.19953	1.56439	2.19253
1.4608	1.24904	1.44962	1.17321	1.38364	0.994665	1.01205	1.21605	1.19071	0.685624	1.36077	1.00903	0.664113	0.773622	0.493341	1.77645	1.09288	1.84696	1.20307	1.17549	1.15974	1.52438	1.23529	0.998513	1.43702	1.14341	1.49325	1.35304	1.28454	1.11321	1.25651	1.64803	0.544866	1.20981	0.9998	1.24315	1.40719	1.25726	1.19337	0.493219	0.681929	1.40195	0.675504	1.00437	0.602907	1.11598	1.71474	1.41718	1.07109	1.55388
1.29256	0.641921	0.789133	1.19466	1.44286	0.612471	0.359896	0.55599	1.12439	0.908249	1.04541	1.00093	0.811097	1.06254	0.722953	1.24063	0.891105	1.08457	0.946846	1.32535	0.802267	1.33984	1.1546	0.786519	0.748596	0.93402	1.02887	1.0713	0.759465	0.977443	0.895349	2.1291	1.20649	1.39599	0.506969	1.47709	1.4267	1.13994	1.38872	0.76743	1.07953	0.820991	1.02012	1.19166	0.85515	0.925088	0.489093	0.874124	0.955149	1.05472
1.49684	1.32925	1.16775	1.16311	1.32867	0.634499	1.30585	1.16465	1.45004	0.592987	1.45068	1.39921	1.12295	1.03255	1.08861	1.66597	1.28182	1.20743	0.876546	1.5627	1.14282	1.53021	1.21284	0.694044	1.08762	1.14908	1.32695	1.13961	0.973988	1.03951	0.742855	0.742894	1.0938	0.632912	0.927725	1.31646	0.887033	1.37507	0.876221	1.232	0.789702	1.07858	1.0755	1.0823	0.341147	0.672718	0.66803	0.607364	0.615629	1.43078
1.20735	1.18782	0.982775	0.9751	0.324119	0.881946	0.952596	1.23945	1.02651	1.07245	1.15851	0.877068	0.372728	1.05469	1.37857	0.553616	0.82208	0.612205	0.67014	0.667504	0.726773	0.7398	0.840237	0.946352	0.475124	0.725166	0.443157	0.91123	0.897621	0.740023	0.606083	1.61135	1.08793	1.24069	1.35582	1.21452	1.11171	0.932898	0.481361	0.752473	1.11392	1.52372	0.73857	0.746067	0.685955	0.894864	0.562007	0.78899	0.34206	0.592474
1.67661	1.21647	1.61311	0.903158	1.6992	0.404801	1.39879	1.31953	1.73246	1.52825	1.47288	0.731789	1.66596	1.84417	1.06571	1.75271	1.57844	1.43016	1.8446	1.46584	0.885838	1.30684	1.59167	1.11802	1.42256	0.883149	1.63664	0.954019	0.879023	1.21081	1.46494	1.63508	1.59889	1.03271	0.678976	1.31347	1.90807	1.33234	1.25141	0.49634	0.750847	1.08695	1.22928	1.3186	0.763505	1.80192	1.60708	1.57312	2.05236	1.53285
1.50884	1.08935	0.874649	1.0319	2.06291	1.14012	1.05682	1.44133	1.31302	0.799434	1.35605	0.958397	0.618663	1.29949	0.725465	1.01072	1.40857	0.805853	1.14847	0.819537	1.00238	1.21442	1.62418	1.06742	1.04736	0.630704	0.990712	1.09805	0.557946	1.207	0.988178	1.40307	0.704519	1.20417	1.33484	1.18094	1.22309	0.839552	0.241143	0.645826	0.713827	0.769784	1.21193	1.06617	0.746332	2.18864	1.09112	2.15948	1.30314	1.24644
1.42187	1.01053	1.22875	1.01286	1.54169	1.46114	1.14412	0.594548	0.639676	1.07266	0.957481	1.09829	0.918914	0.954508	1.43871	1.3239	1.60599	1.18236	1.16907	1.27692	1.286	1.11926	1.11941	1.31954	1.14624	0.725592	1.25312	0.954571	1.10197	1.05784	0.697891	1.60536	1.01135	1.5655	1.04659	1.77626	2.00594	1.09426	1.55869	1.07473	0.828963	1.53618	1.15115	1.2207	1.02232	1.54783	1.10866	1.07009	0.933723	2.05574
1.83269	0.985101	1.48336	1.24188	1.06365	1.64447	1.17872	1.1209	1.515	0.789701	1.05185	1.47161	1.66878	0.705654	0.896313	1.24739	1.59478	1.56777	1.24437	1.50876	1.21489	1.80761	1.42494	1.28106	0.953388	1.46494	0.983438	1.28454	1.35997	1.38584	1.06148	2.03081	1.55195	1.31067	1.04781	1.88802	1.21968	1.3234	0.926946	0.980272	0.760966	1.3903	1.58941	1.42101	0.532075	2.09662	1.44395	1.28608	2.0434	2.82641
2.10607	1.63659	0.937124	0.75542	1.32137	1.16245	1.05368	0.95629	1.3961	0.65566	0.771207	1.17012	1.86048	0.656117	1.30965	1.26487	1.09708	1.28793	1.43501	1.4851	1.16713	1.54294	1.23236	1.19923	0.97148	1.00472	0.935539	1.48403	1.19114	0.866641	1.44026	0.784218	1.01909	1.39907	1.20229	1.71793	1.88873	0.611741	0.71252	1.4117	1.28327	1.38011	1.18163	1.05688	0.510293	1.5699	1.30753	1.4586	1.58808	1.58778
0.952851	0.733122	1.47576	1.24961	1.9694	1.38867	1.18782	1.67702	1.1733	0.932876	1.08182	1.22323	1.50489	1.12468	0.732917	1.16554	1.30688	1.45528	1.48984	1.28106	1.32844	1.00582	1.48067	0.682345	0.640361	1.1461	1.3886	1.41395	0.854548	0.941203	1.30588	1.20713	1.16315	1.23176	0.729505	1.57688	1.15778	0.755873	0.857814	0.818908	0.789647	1.43998	1.07811	0.401734	0.729299	1.27392	0.850391	1.20874	1.14511	1.0771
1.88401	1.85118	0.790735	1.41073	2.27331	1.15817	0.732278	1.20713	1.87223	0.696741	1.48036	1.44087	1.61292	1.00634	0.979561	0.903279	1.19554	1.02551	1.42869	0.859015	0.773031	1.14557	1.01223	0.951816	0.804953	0.96125	0.949959	1.20249	0.577401	1.21149	0.743684	1.24575	0.951121	1.51276	0.862794	1.37298	1.08982	1.00877	1.14142	0.746874	1.06058	1.78025	1.0038	1.08577	1.0771	1.31921	1.57023	1.36946	0.76758	1.96977
1.59746	1.51173	0.80058	1.15199	1.92576	1.25978	0.830879	1.4097	1.49571	1.2089	0.717441	1.27917	1.31854	1.22174	0.667511	0.671474	0.900163	1.07567	1.09083	0.96125	0.990032	1.06052	1.03379	0.984884	1.31149	0.79091	1.05766	0.728442	1.15165	1.10631	0.938224	1.83878	1.21639	1.4121	1.5246	1.47041	0.738087	0.702659	0.619629	0.673389	0.712347	1.19256	1.24747	1.5067	0.808112	0.910496	1.15846	1.56953	0.753127	2.50534
0.744553	1.07241	0.666778	0.8242	1.51646	0.96745	1.22327	0.822235	0.459603	0.991457	0.708691	0.804968	0.576212	0.777274	0.573702	0.946507	0.926565	0.693832	1.16271	0.808744	0.685232	1.00872	0.822392	0.793078	0.847066	1.06979	0.982056	0.990712	0.988675	1.21367	1.01473	1.0214	1.49375	1.73132	0.647445	1.44419	1.45807	0.987991	1.36386	1.02512	1.2907	1.28809	1.0082	1.15044	1.08831	2.00204	0.533556	1.30425	0.663079	1.98421
1.86928	1.22365	1.11856	0.675498	1.50368	1.04791	1.1899	0.510155	0.913565	1.28266	1.17107	1.26861	1.12583	0.953127	0.827549	1.73063	0.99443	1.02612	1.6382	1.40501	1.17338	1.71953	1.61888	1.02551	1.62685	1.35184	1.67832	1.23839	1.00952	1.1123	1.25481	1.26813	1.11898	1.79739	1.21558	2.28274	1.40816	0.994012	1.13479	0.971168	0.716999	1.14743	0.937015	1.42662	1.00643	1.53097	1.49137	1.37086	1.54617	2.09917
1.44686	1.20258	1.1939	1.03555	1.41007	1.29867	1.42003	1.10797	1.98856	1.16971	1.46163	1.64589	1.93657	1.83969	1.5052	1.34265	1.62578	0.97963	1.6074	1.6418	1.53861	1.46554	1.5821	1.49646	1.88279	0.931691	1.93103	2.42086	1.64903	1.78204	1.78967	1.26877	1.06636	2.18569	1.59139	3.10179	2.257	1.7735	1.7167	1.08246	1.07375	0.879203	1.27547	1.38464	0.550481	2.32778	2.21732	1.91542	1.90613	2.78172
1.1481	1.69974	2.11555	1.24699	3.0588	1.42107	1.41975	0.8913	1.3087	1.00185	1.33994	0.779101	1.40341	1.41083	1.19368	1.16556	1.77609	1.82412	1.38246	1.71305	0.938312	1.43988	1.69966	1.09062	1.4788	0.816	1.20685	1.61439	1.69087	1.56969	1.77609	1.23135	0.70749	1.01766	1.21198	2.42099	1.88073	1.8771	1.14268	1.16777	0.921927	0.949561	0.970766	0.605249	1.10754	1.77959	1.36362	1.82001	2.40708	1.64742
1.08009	1.80778	1.05917	0.966113	2.37349	1.4737	1.14352	1.28505	1.10268	0.998509	1.03653	2.34201	0.744998	1.56851	1.38307	1.22323	1.42171	1.03881	0.600911	1.19262	1.00631	0.938923	0.919761	0.894656	0.938035	1.05688	1.20677	0.742884	1.02339	0.997559	0.88456	1.15612	0.934819	1.02427	0.391819	1.24298	1.52318	1.26677	1.66669	0.821185	0.750554	1.37544	0.92594	1.12614	0.569431	1.24293	1.38145	1.95858	1.6111	0.975006
1.9666	1.43702	0.949998	0.682738	1.79375	1.42512	1.07569	0.675056	0.965967	0.726065	1.16031	0.883913	1.58404	1.64654	1.18073	2.28742	2.17853	1.32554	1.07626	1.62494	1.48758	0.895853	1.54255	1.066	0.873157	1.04405	1.84103	1.48933	0.999436	1.41457	1.36882	1.11162	0.986034	1.30404	1.08812	2.19512	2.01886	1.20102	1.09964	1.57696	1.3847	1.31709	1.35664	1.45692	0.933111	1.8657	1.72408	2.34088	1.9091	1.32525
2.29275	1.50136	1.04024	0.747173	1.90462	1.14106	1.34162	1.03481	0.842385	0.518601	0.760368	1.4018	0.850549	1.42783	0.879768	0.987258	1.6229	1.31907	0.485351	1.27826	0.542719	1.14166	1.37011	1.2328	0.88532	1.17488	1.6064	1.36174	0.754913	1.10147	0.517696	1.03128	1.07077	0.731652	1.64147	1.39647	1.04485	1.52438	1.0196	1.05822	0.842724	0.966512	1.0835	1.06787	1.70488	1.50136	1.16348	1.65644	1.14937	1.28256
2.01054	1.67747	1.66065	0.740219	2.3702	1.58896	0.665232	1.49755	0.85384	0.705501	0.695601	1.60691	0.470692	2.13002	1.14196	2.00187	2.31604	2.00304	0.9182	1.41228	0.642421	1.30289	2.0621	1.14492	1.13342	1.27312	1.99446	1.2095	0.660342	1.55668	1.06264	1.08016	1.07762	1.62279	1.62723	1.52147	1.21569	1.83231	1.1617	0.531212	0.769961	1.59926	0.801029	1.17701	0.691143	0.746489	1.13173	1.74965	1.62676	1.27555
0.445805	1.26709	0.739545	0.592961	2.00064	1.18821	0.703761	0.987582	0.759138	0.483871	0.824257	1.1438	0.684338	1.19938	0.743268	2.31729	2.6273	1.53642	1.45905	1.57818	0.800977	0.971998	1.20891	1.10326	1.03234	1.13166	1.98258	1.40647	1.06461	2.33845	1.54367	0.556603	0.947145	1.18698	1.27555	3.08722	1.98787	1.86373	1.81235	1.3609	1.50504	1.31131	1.20876	0.676499	0.275098	2.34001	1.33079	1.97978	2.15035	2.3432
1.84531	1.22129	1.49592	1.53566	1.70654	2.48653	1.00486	1.24022	0.824682	1.17065	1.128	0.407614	0.530641	0.774012	0.9418	2.3505	2.06027	1.33626	1.69612	1.72989	1.15157	0.615267	1.10659	0.348916	0.962741	0.537808	2.18591	2.11647	1.01913	1.67307	2.09012	1.17468	1.01546	1.44555	1.65711	1.80256	2.52664	1.18954	1.08186	1.09078	0.810292	0.990407	0.532944	0.448636	0.780642	1.66175	1.79975	2.82137	1.35293	1.48965
0.991663	2.14204	0.983787	0.653903	1.29355	1.92371	1.17725	0.771028	0.616971	0.975326	1.1738	1.50831	0.777822	1.01499	1.36822	2.01224	1.92235	1.22468	0.811311	0.656221	0.491654	1.39354	1.46852	1.15782	0.904597	0.957702	1.6146	0.447804	1.08526	1.32788	1.02196	1.15494	0.914244	1.0868	2.06341	1.76042	1.62723	1.76872	0.663212	1.24283	0.715135	1.06478	0.884283	0.96663	0.817448	1.35445	1.22838	1.86947	1.88587	0.621265
1.55782	1.6553	1.67368	1.2916	1.21329	2.14794	1.47014	1.07486	1.30603	0.461727	1.89616	1.81119	1.17747	1.96642	1.1884	1.79403	2.90129	1.404	0.75618	1.29445	0.811585	1.08744	1.83281	1.12738	0.542266	0.784251	1.83284	1.16081	1.05003	1.58763	1.37232	0.740752	0.662944	0.483189	1.06275	2.35892	2.01846	1.64172	1.27688	1.16049	0.932026	0.886257	0.955087	1.57646	0.709095	1.31382	1.48781	1.59085	1.50265	1.30404
0.722761	1.46108	1.50671	0.923761	1.35297	1.1851	0.982683	0.580569	0.289441	1.11308	0.605157	1.29242	0.774293	0.731654	0.896796	1.31212	1.32629	1.66494	1.64312	1.0481	0.727327	0.722056	1.51121	1.00586	0.948141	0.332607	1.55292	1.49828	0.886009	1.36412	1.2312	1.31471	0.812588	0.820902	1.13736	1.99164	1.3077	1.54675	1.03397	1.18355	0.629561	1.27684	0.484875	1.12126	0.881463	0.950752	1.01112	0.608602	2.1372	0.946045
0.956582	1.60045	1.64091	0.906771	2.02984	1.40768	1.25186	1.07465	1.0607	0.866265	0.745866	1.1851	1.03552	1.28042	0.778532	1.5798	2.82456	1.51014	1.40838	1.72648	0.830752	1.15425	1.67074	0.17622	0.826941	0.9589	0.643833	1.37763	0.923531	1.92338	1.83952	0.921642	0.794086	0.786892	1.38584	2.00123	1.96362	0.730626	1.32495	1.11113	0.661004	1.52709	1.46635	0.938193	0.395382	1.43685	2.03299	2.17513	1.43685	1.30636
1.58453	1.48512	1.27153	0.530641	2.36021	1.83443	1.23599	1.05202	0.850436	0.386913	0.605157	1.70235	1.54184	2.18308	1.09958	2.87893	2.43739	1.3958	1.2109	1.37518	1.17124	1.66041	1.59979	1.29136	1.24367	1.11155	2.59199	2.59467	1.71281	1.9832	1.43272	1.23515	1.10225	1.18954	1.8139	2.8513	2.21356	0.792623	1.31264	1.33635	0.766493	1.0465	1.02928	0.547495	0.503339	1.80511	1.96444	2.10211	2.31237	2.22211
1.32432	1.36131	1.03624	0.688122	2.31867	1.48137	1.17855	0.745866	0.649479	0.25547	0.993242	0.81731	0.742621	1.81045	0.64007	1.79079	3.29532	1.85624	1.32784	1.27076	0.614917	1.07733	1.16827	1.06607	0.490539	0.900836	1.37164	1.16682	0.9372	1.35733	1.20436	0.988537	0.663347	0.952468	1.98522	2.12657	1.1714	1.29583	1.15026	1.17794	0.472992	1.0962	0.812503	0.573099	0.943497	1.68902	1.955	2.01462	2.26901	1.66796
1.78958	1.65619	1.26975	0.893563	2.30102	1.70159	1.65701	0.875849	0.762454	1.22158	1.17506	1.09074	1.85779	2.44976	0.811094	1.38065	1.49271	1.45275	1.17295	1.34687	0.590672	1.19994	1.53986	1.145	0.935176	0.742374	1.87297	1.80943	1.16438	2.18549	0.608517	1.34327	1.34136	1.08894	1.34301	3.23997	2.25098	2.07273	0.729263	1.29874	1.37078	1.26447	0.646124	0.956401	0.706287	2.87803	2.0201	2.41173	2.90154	2.09847
0.919473	1.8772	1.74216	1.24643	1.05603	2.05773	1.86467	2.00612	1.11296	1.16114	1.4435	1.19649	0.638676	2.27741	0.764032	1.60958	2.47326	1.78008	2.05245	0.990512	0.999931	1.33141	1.12145	1.95949	0.481156	1.12495	1.88499	1.24757	0.915093	1.43301	0.722538	0.591719	1.46211	1.06242	2.21026	2.54108	1.74699	0.357053	0.899101	1.39069	0.914004	0.726653	1.33236	1.38934	0.808038	1.79317	1.42007	2.38876	2.433	3.42192
0.510639	0.729695	0.814885	1.03425	0.847822	0.861351	1.39705	0.82552	0.8865	0.687559	0.929231	1.53015	1.09684	1.26406	1.15374	1.3693	1.79677	1.34224	1.25097	1.48928	1.36995	1.45074	0.903561	0.919882	0.896103	0.987657	1.69117	0.861243	1.37259	1.03799	1.04962	1.35515	0.988688	1.74732	1.50637	1.8612	1.11501	1.12507	1.04382	0.671339	1.23804	1.29435	1.03383	1.71367	1.70988	1.70459	2.33188	1.63101	0.632974	1.37428
0.731126	1.49828	1.77559	0.652492	1.01096	1.02601	0.701755	0.834367	1.23959	0.480965	1.30147	1.41452	1.58284	1.27789	0.753415	0.930276	1.02798	1.04236	0.877712	0.903697	0.887051	0.764966	1.01752	0.664483	1.05382	1.08961	1.79443	0.559232	0.962214	0.888247	0.762486	1.43166	0.820856	0.86636	1.26538	0.726675	1.33896	1.7894	0.820754	0.670217	1.46183	1.27399	0.833782	1.09844	0.874454	1.02545	1.50056	1.00628	1.01633	1.43653
1.19303	1.1542	1.18327	1.2091	1.17809	0.212178	0.862351	0.889214	1.113	0.545232	1.06455	1.63814	1.40568	1.07581	0.819759	1.19023	1.11315	0.728359	0.765657	1.08328	0.793757	0.965034	1.10014	0.632756	1.70939	1.17846	1.48291	0.477965	0.718749	0.666451	1.02511	0.78192	0.823665	1.26467	1.06005	0.925892	0.915489	1.23535	1.57864	0.571636	1.01514	1.38406	1.20458	0.956273	0.880618	1.73027	1.24321	1.16083	0.613007	2.61538
1.02513	0.934234	0.850493	0.573962	1.18257	0.615999	0.940227	0.708744	1.14576	0.81903	1.05908	1.10343	0.820833	0.585021	1.17934	1.09408	0.772502	0.349563	1.00922	0.631179	0.704191	0.427685	0.551705	0.66731	0.85777	0.66731	1.1135	0.78864	0.244233	0.418414	0.324675	1.07829	0.838171	1.02458	1.19273	1.25195	1.37864	1.17747	0.538784	0.882239	1.23643	0.955565	1.65754	1.11176	1.28069	1.13906	1.40574	1.10754	0.773853	1.08493
0.92428	1.34199	0.754351	0.36146	0.98947	0.81526	0.859783	1.1359	1.69434	0.854082	2.06548	0.900634	1.16835	1.26987	0.913619	0.494174	0.825358	0.472818	0.489419	0.8696	0.870204	0.497309	0.918457	0.54577	0.825358	0.84576	0.750724	0.723775	0.897171	0.825358	0.628109	0.830486	1.10564	1.849	1.48345	1.98692	0.888427	0.971247	1.29623	1.10469	1.04945	1.57768	1.4916	1.10199	0.468625	1.02275	1.2537	1.15669	0.683034	1.43185
0.645155	1.07368	0.742816	0.835975	0.434	0.982609	1.08502	0.774063	0.972061	0.682424	1.3823	1.04509	1.34546	1.32646	0.624152	1.1283	1.16771	0.972118	1.10451	0.777288	1.07399	0.921396	0.662611	0.574308	1.12684	0.974529	1.22575	0.431609	0.572138	1.19626	0.852271	0.749859	1.05393	0.861522	1.18978	1.159	1.02714	1.24362	1.03978	0.601687	1.22839	1.12307	0.994041	1.07044	0.92242	1.09506	1.45234	1.14204	0.858455	1.5521
1.12925	1.73832	1.13209	1.14419	1.0058	1.49422	0.987937	1.21572	1.52117	0.873325	1.79716	1.10446	1.9096	1.43012	1.14509	1.51895	1.39576	1.02883	2.25736	1.37412	1.10595	1.23048	1.07391	1.08047	0.813758	1.41623	1.45394	1.14862	1.37025	1.80628	1.02162	2.21209	1.40816	1.78905	1.46883	1.92459	1.52809	1.64902	1.09217	1.18996	1.34397	1.0294	1.10752	1.2051	0.896088	1.47463	1.4346	0.772349	1.25821	1.49992
0.664753	2.04004	1.69115	0.680014	1.85704	0.794239	0.59816	1.43899	1.73699	1.63735	1.8154	1.94193	2.24285	1.43281	1.56156	1.69443	1.2507	1.21479	1.82346	1.49482	0.796536	0.715131	1.4365	1.46201	0.594007	0.702919	2.52351	0.659515	0.764966	1.77706	1.73173	1.03596	1.11672	0.902418	0.988688	1.01981	1.66765	1.01808	0.733765	0.904598	1.41907	1.2731	1.92413	1.24187	0.716531	1.29302	0.870103	1.61637	1.17593	0.80968
0.92428	1.29175	0.779073	1.04071	0.697304	1.26353	0.895652	0.981143	0.714567	0.551713	1.86401	1.27708	0.942672	1.49275	1.00928	1.02707	1.09712	0.721924	1.05356	1.04344	0.826808	0.626437	0.943003	0.443302	0.59593	1.02273	1.50984	1.17924	0.650533	0.749301	0.746214	1.42041	1.31127	1.37282	1.38455	0.886324	0.731535	0.782937	0.80225	1.70471	0.961162	1.23143	1.18911	1.20623	1.32977	1.43588	1.3721	1.12503	1.4556	2.02668
1.33609	1.29906	0.953514	1.10543	1.26061	1.2826	1.14865	1.43651	0.827641	0.907701	2.09823	1.07796	1.50384	2.14728	1.02025	0.938821	2.35472	1.60747	0.980112	1.11706	1.2862	1.32212	1.15096	1.03057	0.633182	1.36668	0.980112	1.46489	1.58899	1.50305	1.44941	1.31373	1.01636	2.33212	1.56935	2.57732	1.52934	1.87793	1.30853	0.691594	0.591281	1.26938	0.92853	0.957085	1.46967	1.26458	1.74352	2.54255	0.986412	1.485
1.14253	1.04339	1.40056	0.955443	1.96221	1.79927	1.32985	1.62119	1.61718	0.63414	1.44275	1.24303	1.43813	0.703381	0.792905	1.74242	2.48746	1.59165	1.65507	1.45332	1.875	2.16376	2.15311	1.35594	1.62459	1.4149	1.78306	1.19901	1.89064	1.8567	1.18135	1.10401	1.26938	1.91795	1.59493	1.15266	1.76263	1.94656	1.44043	1.02489	0.814742	1.82833	1.38798	1.51764	0.906358	2.35829	1.95001	1.74603	1.85322	2.14854
0.957509	1.62693	1.35145	0.816199	1.51705	1.62193	0.780165	1.07018	1.04879	0.745095	1.77062	1.42822	1.24729	1.17959	1.11586	1.50209	1.72347	1.4654	1.14446	1.50923	0.732443	1.05424	1.29888	1.34165	0.761588	1.36021	1.67025	2.04545	0.813285	1.10306	0.964327	1.16535	1.12395	1.81315	1.35094	2.10426	2.03488	0.813641	1.26671	0.884598	1.6218	1.79274	1.35515	1.04218	1.18379	1.96783	2.54255	3.03303	1.39466	2.03214
0.623782	1.47171	2.03435	0.598868	1.01937	1.86991	1.50124	1.38959	0.844411	1.18562	1.68506	1.14102	1.50608	1.70429	0.722919	1.46363	1.3486	0.925862	1.46255	1.33778	0.933646	1.2715	1.41338	0.860258	0.871211	1.9557	0.905963	2.16577	2.11704	1.80174	1.1157	1.39428	1.04098	1.62092	1.78542	2.23632	0.905474	0.508396	1.60154	1.38406	0.486212	2.01368	0.966566	1.45939	1.71553	1.37958	1.74068	2.57625	1.31078	3.28379
0.846429	1.78656	1.37432	1.27997	2.06285	2.01716	1.41617	1.43704	1.16332	1.1075	2.15937	2.12512	1.61934	1.80015	1.33066	0.476811	1.92627	1.23804	1.02384	1.6608	1.23297	1.10996	1.42335	1.90403	1.15941	1.24624	1.49796	1.36611	1.62086	1.18446	0.454106	1.29291	0.931667	1.6131	1.74402	1.79532	1.38487	1.39797	1.64996	0.798258	0.988435	1.50572	1.17871	0.853127	0.585311	1.66736	1.94552	2.25341	1.22989	1.54963
1.38896	0.711826	1.3765	1.42456	2.02417	2.16285	1.57817	1.5582	1.51254	1.02658	2.31454	1.37359	1.03804	1.60527	1.21539	2.34202	1.83874	1.01752	1.27365	1.99896	1.59943	1.58723	2.12079	1.81818	1.33273	1.58041	2.59655	1.28306	1.19329	1.5115	1.18768	1.40581	1.16964	1.74286	1.67464	1.18197	2.12332	1.41422	1.41146	1.30835	0.990921	1.08295	1.21226	1.57657	0.802251	0.601247	1.11091	1.31027	0.982332	1.89583
1.09481	1.05609	1.31835	1.03178	1.20343	1.23533	0.768917	0.880076	0.98784	1.07581	0.582137	0.715256	1.26944	1.6049	1.39812	1.32173	1.35325	1.2288	1.26754	1.37359	1.33741	1.29623	1.11394	0.974193	0.978075	0.983527	1.59814	1.30199	0.91439	1.43018	1.64911	1.14983	0.513823	1.56048	0.683735	2.26675	2.30433	1.14826	1.19382	0.921891	1.62034	0.888755	0.920856	1.60578	0.937626	2.36619	1.86849	1.0856	1.25047	1.60598
1.26081	1.74641	1.99337	1.66462	2.64441	1.21938	1.51724	1.1132	0.822166	0.952552	1.50925	1.44584	1.76015	0.734727	1.78059	2.19145	1.68501	1.35325	2.2949	1.20409	1.36676	1.2411	1.4096	1.19102	1.15247	1.09748	2.16301	1.30229	1.48359	1.34012	0.864011	1.27508	0.541225	1.90188	1.06682	1.10983	1.41131	1.45211	1.40499	1.11218	1.18177	1.18635	1.20303	1.35131	1.01327	0.908052	2.11221	0.948579	1.18345	1.17239
1.04859	0.886958	1.08078	1.05032	1.52732	1.14163	1.03349	1.07098	0.828987	0.820785	1.15839	1.17479	1.67371	1.34927	0.525259	1.47963	1.2862	1.24446	1.65848	0.773561	0.972289	1.04884	0.927978	0.87959	1.32655	1.38075	0.941124	0.874268	0.700545	1.08096	0.502364	1.33798	1.2167	1.5099	1.11848	1.18844	1.18464	1.18131	0.65865	0.884991	0.6505	1.53144	1.28118	0.74758	1.28983	0.320809	0.692587	1.39298	0.598923	0.936743
0.899539	0.863953	1.07725	0.9702	1.19183	0.750924	0.680642	0.402946	0.772353	0.421204	1.04543	1.03317	1.56508	0.58477	0.543907	1.05247	0.76093	0.813106	1.06371	0.753182	0.626538	0.962197	0.883619	0.646771	0.809023	1.04734	0.944582	0.175842	0.409826	0.620178	1.06446	1.21291	0.577358	1.078	0.854772	0.730964	1.11723	0.743018	0.568308	0.714731	0.612686	0.666073	0.633355	0.420548	1.6937	1.34963	0.857056	1.11464	0.717741	1.92069
1.18965	0.867801	0.646568	1.15453	1.53897	1.5161	1.27481	0.866906	1.05817	0.873847	1.29874	0.904934	1.8376	1.39918	1.22937	1.7372	1.17541	1.10807	1.0787	0.589363	1.00804	1.02153	0.695361	0.755099	0.70264	0.91723	2.04501	1.14775	0.319763	0.60387	0.803398	1.11387	0.816598	1.50411	1.37885	1.86144	1.47232	1.11774	0.734197	0.651507	0.716192	0.361503	0.534078	1.0013	0.810648	1.67368	0.751082	0.924409	0.917836	0.955923
0.717892	0.630477	1.85271	1.40606	2.4789	1.30826	1.21195	0.897245	0.915861	0.756334	1.06536	1.08835	1.63821	1.55968	1.14257	1.05654	1.11575	0.669819	0.792315	0.97506	0.576297	1.60588	1.0928	0.517866	1.03538	0.883619	1.43398	1.25694	0.721344	0.569846	1.24993	1.49768	0.423086	1.16302	0.786953	1.66006	1.40615	1.28074	1.31721	1.49307	1.19105	0.555301	0.456621	0.575567	0.456823	0.66563	1.0558	1.65362	0.979385	1.29507
1.05437	1.05654	1.66388	0.940966	1.70143	1.79248	1.05798	0.976232	1.20176	0.780031	1.31488	0.893035	1.02786	1.32022	0.873797	2.11933	1.44355	0.690589	0.498592	0.968224	0.857008	1.22863	1.68007	0.98154	1.76975	1.54813	1.71654	1.91528	1.14076	1.20488	1.01105	1.09613	1.3705	1.92828	1.45183	2.06344	1.6219	1.67549	1.3778	1.15651	0.809524	0.848563	1.23449	1.11392	1.08581	1.42285	1.8246	2.17306	1.33749	2.25325
0.898657	0.750888	1.7603	0.982723	1.43716	1.54309	0.94529	1.07452	1.40478	0.523501	1.36713	1.39891	1.23168	1.85057	0.95172	1.78828	1.74131	1.41492	1.29594	1.38229	1.10967	1.3078	1.95793	1.3939	1.68118	1.65838	1.97969	1.91137	1.65549	1.23138	1.15696	1.41837	0.936493	1.82436	1.8267	1.676	1.85973	1.66778	1.19549	1.14695	1.23538	1.09518	0.620888	0.85943	0.581483	0.799713	1.84192	1.46263	1.85105	1.46614
1.14206	1.42878	2.00591	0.909212	1.64028	0.748856	1.08228	1.12704	1.13558	1.04011	0.7931	1.52437	1.77852	1.09377	0.86645	1.76507	1.36356	0.694966	1.31371	1.46015	1.15346	1.12166	1.62663	0.759165	1.04277	1.16452	0.600664	1.55044	1.17995	0.851016	0.747934	1.91007	0.945631	1.67623	1.06333	1.1732	1.8805	1.37016	1.19893	0.841096	0.901689	0.833218	1.04284	0.638645	1.39267	1.04868	0.509325	0.588928	1.58235	0.890706
1.43854	1.49658	1.23192	1.32183	1.87715	1.98963	1.56698	1.50331	1.07597	0.933349	1.45884	1.4886	1.23262	2.0711	0.964691	2.06017	1.88542	1.61181	1.10366	1.78887	1.15077	1.18215	1.51178	1.27825	0.891138	1.07437	1.39575	2.52993	1.53252	2.29699	1.72056	1.75445	1.48747	1.93409	1.27369	1.93109	1.53533	1.19474	1.70894	1.27904	1.14591	1.77997	0.773635	1.17506	1.16012	1.7905	1.51858	1.75701	1.14064	1.60047
0.73546	1.22813	1.68659	1.20858	1.84877	1.16802	1.37551	1.6059	0.880148	1.27107	1.39624	1.39144	2.10196	1.76868	1.02435	0.990876	1.43966	1.62329	1.43994	1.73572	0.966394	1.00341	1.55524	0.695182	0.704585	1.18677	2.4368	1.33088	0.784178	1.8056	0.945402	1.53979	1.25006	1.41694	1.3778	1.71905	1.76756	1.30425	1.59079	1.08561	1.19794	0.871301	0.442062	0.599755	0.98985	0.975089	1.56046	1.11383	1.53254	1.05867
0.746547	1.1077	1.27069	0.653141	1.77457	1.76019	0.870476	0.78193	0.97335	0.513971	1.46526	1.02211	1.23626	1.73872	0.838579	1.46376	1.69945	1.64633	1.15806	1.43398	0.682796	0.227938	1.52828	0.99168	1.21539	0.971184	1.68695	1.57985	1.2256	1.34276	1.46757	1.04175	1.16912	1.63892	2.07735	1.94208	1.17565	1.17119	1.07649	0.982589	0.971038	0.662164	0.543812	0.772498	0.98809	1.30393	1.35261	0.888097	1.82658	1.06543
1.17074	0.73254	1.55232	1.15862	1.73237	1.23589	1.78448	0.682586	0.724135	0.677113	1.08759	0.974094	1.24041	1.48948	0.87523	1.98443	1.63063	1.27266	1.34276	1.20409	1.25115	1.24162	1.45089	1.46169	1.47276	1.16706	1.59186	1.2719	0.740247	1.44301	1.35664	1.69488	0.873715	1.55471	1.93801	2.1408	1.44181	1.65329	0.938723	1.07502	0.925502	1.03685	1.23844	0.895904	0.999805	1.12536	1.60003	1.877	1.49208	1.58105
1.14147	1.82488	0.6855	1.13477	1.55968	0.897787	0.75705	0.947618	0.59306	0.741225	0.780098	1.29162	1.59066	0.964736	1.14352	1.13422	1.75957	0.274983	0.737772	1.4295	0.735551	0.833287	0.831122	0.939601	0.375138	1.2545	1.82091	0.85797	1.0382	1.22047	1.06371	1.28298	0.993197	0.902816	0.603542	1.33272	1.63499	1.35758	1.24055	1.04441	1.10826	1.58721	1.03859	1.07996	1.32993	0.769807	1.31971	0.747714	1.45234	0.85838
1.02318	1.06135	1.73396	0.894416	1.55581	1.12102	1.56822	0.726108	1.30309	0.30282	0.841167	1.36451	1.01659	1.53323	1.34563	1.04653	1.15205	0.912744	0.603036	1.21281	1.10028	0.978183	1.62504	0.924168	1.07833	1.62838	1.01905	0.927101	0.833845	1.412	0.707645	1.54273	0.963823	0.893262	1.01337	0.853385	1.6351	0.979261	0.974311	1.20042	1.3937	1.17063	0.179262	0.531762	0.715623	1.10686	1.66265	1.09248	1.09698	0.827085
0.461787	1.53023	1.23192	1.25408	1.59804	0.827978	1.5771	0.991678	0.804271	0.691779	1.55479	1.0423	1.66114	1.25652	0.919431	1.28227	0.702155	0.86791	0.791973	1.36899	0.71032	0.99191	1.19445	0.568432	1.22666	1.07906	1.11555	0.877694	0.722074	0.840433	1.12708	1.18201	1.31503	1.41774	0.442682	0.839976	1.69786	1.34247	1.46839	0.900706	1.19714	0.75848	1.20934	0.604931	1.3054	1.43248	1.67232	1.65206	0.531867	1.78847
1.15431	1.41495	1.63306	0.586792	1.17993	1.55422	1.83301	1.58511	1.17152	1.17829	1.12212	1.28834	1.16019	1.34677	0.658438	2.22663	1.39948	0.692995	1.55796	1.00115	1.67163	0.754167	1.14958	0.978444	1.6401	1.3123	1.76553	1.55075	1.09786	1.74174	1.20451	1.71449	0.825992	1.81968	0.995615	1.95604	1.63093	2.09534	1.36289	0.887856	0.926589	1.10837	0.796492	1.24135	1.28935	1.02807	2.20119	1.89478	1.56823	0.497918
1.03914	1.09747	0.660044	0.718925	1.13129	1.60507	0.907282	1.22305	0.797972	0.688385	1.29696	0.946649	0.41465	0.897787	0.685178	1.77414	1.48819	1.07548	1.10494	1.79264	1.17826	1.04624	1.02119	0.861358	0.974593	1.18781	0.806968	1.57567	1.41817	0.595078	1.05986	1.4792	1.13565	1.45927	1.04718	1.34381	1.13629	1.08389	1.60719	0.607289	1.09317	0.589153	1.10671	0.833979	0.747295	1.08317	0.895009	1.75747	0.976803	0.523107
1.06049	1.24691	1.0862	0.821991	1.91298	1.49666	1.30995	1.05561	0.87864	0.6703	1.46769	0.978583	1.25502	1.19439	0.939296	1.63861	1.55554	1.66435	1.08229	1.31541	1.35472	1.06381	1.26632	0.779319	0.693889	1.37808	1.98465	1.02415	0.93406	0.808036	1.47554	1.72174	0.946647	1.94326	0.835249	1.58836	1.76207	1.359	0.836463	1.28032	0.57002	0.800129	1.36986	1.33967	0.897176	1.00711	1.44806	1.57006	0.85144	1.01055
0.427054	1.04543	0.915595	0.864665	1.00031	1.08359	1.12953	1.31584	0.80043	0.581668	1.35041	1.32518	0.898804	1.18799	0.850473	1.14803	1.61864	0.790659	1.39582	1.08111	1.09594	1.30949	1.26738	0.57848	0.995559	1.04483	1.5025	1.07705	0.779483	0.886772	1.33964	1.27298	0.485061	1.4898	0.858261	0.903017	1.25877	1.07606	1.27969	0.686173	0.849988	0.976504	0.698121	0.782103	1.15092	1.49665	0.901542	1.42795	1.038	1.54568
1.31952	1.15578	1.45663	0.994087	1.02325	1.6308	1.61861	1.37886	1.41519	1.28028	2.34855	1.23473	1.10405	1.357	1.01872	1.211	2.07368	2.05395	0.629549	1.35811	1.20219	0.983103	1.9801	1.36414	1.35345	1.10941	2.19258	1.57597	1.77918	2.15879	1.81336	1.09115	1.47155	1.64185	3.12492	2.38505	1.45151	2.19664	1.22433	1.64515	1.44768	2.17161	0.739996	0.885023	0.711575	2.43978	2.62017	2.67399	2.45847	1.20827
1.01156	0.810997	0.926215	1.09356	2.11858	1.78179	1.83096	2.26903	1.10688	0.95035	1.43264	1.54917	1.01142	1.95912	1.55779	1.37833	1.29214	1.16934	0.676961	1.68839	1.4533	1.15126	1.29561	0.697896	1.02178	0.784815	1.58944	1.79204	1.15156	1.29067	1.47485	1.13883	0.955357	0.954784	0.787414	1.50817	1.13653	0.771635	0.830569	1.36762	1.10098	1.00428	1.42387	1.54484	1.05265	1.85551	2.14149	2.02595	2.21313	1.34169
1.1889	1.00608	0.983891	0.955272	1.24692	1.39167	1.66228	1.6962	1.03764	0.994823	1.72019	1.56619	1.64804	1.56596	1.31643	1.75332	1.60984	0.969388	1.04109	1.32216	0.914532	1.28783	1.64643	0.416587	0.886211	1.20776	1.40579	1.16662	1.37751	1.52767	1.21403	1.57752	1.0802	1.79338	1.54298	1.2919	1.38712	1.65794	1.1378	1.46664	1.31792	1.18372	1.28827	1.34549	1.04608	1.23306	2.00623	1.56847	1.42015	1.28753
1.37352	1.96074	1.60436	1.04163	1.63562	1.35044	1.88611	1.54917	1.27227	1.13822	1.41312	1.40574	1.61606	1.69987	1.22099	1.02038	1.59572	1.25482	1.03818	1.31804	1.0885	1.06991	1.64671	1.0854	1.0746	0.974752	1.16478	1.2975	0.954781	1.41972	0.61468	1.56006	1.04263	0.925617	0.914154	1.92372	1.17724	1.28589	0.630596	1.00927	1.13924	1.19748	1.3039	1.13558	0.194235	1.33375	1.59183	1.74404	1.26652	1.59886
1.68579	1.74417	2.04617	1.08334	2.47856	1.21832	1.99853	1.26926	1.62973	1.54393	1.2362	1.54725	1.58204	1.66566	1.44711	1.60087	1.96406	1.56292	1.12365	1.34622	1.24287	1.49369	1.73874	1.72558	1.23744	1.11389	1.3033	1.42079	0.590688	1.37015	0.900105	1.54068	1.08244	1.36866	1.62606	1.61751	1.18875	1.58438	0.883974	1.04859	0.75361	1.20432	1.22357	1.11147	0.717068	1.40476	1.37718	2.30524	1.34135	1.85493
0.807981	0.695501	0.813881	0.729316	0.971437	1.04117	1.11608	0.821917	1.44893	0.871252	1.07364	1.22926	1.18027	1.08105	1.37911	1.12763	1.07919	1.06017	1.10124	1.49213	0.877235	0.987144	1.44138	0.813492	0.752226	1.26778	1.47409	1.36795	1.08751	1.39823	0.963296	1.05728	0.901314	1.23473	0.920305	1.1614	0.916613	0.767566	0.632601	0.630796	0.826818	0.857187	1.57382	0.936775	0.759914	1.21981	1.55558	1.26869	1.0088	0.878354
1.32013	0.721274	0.71507	0.203564	0.681559	1.18676	1.18498	1.24503	1.25603	0.715535	1.33882	0.976878	0.890137	0.820912	1.01602	1.01776	1.21221	1.21545	0.874304	1.17936	0.838321	0.915292	0.944581	0.850817	0.734266	0.93875	1.33707	0.933155	0.70148	0.625846	1.15866	0.987244	0.643381	0.842546	0.989369	0.887252	1.18601	1.16471	0.747142	1.43716	1.37282	0.889375	0.893669	0.929253	0.961126	0.642175	1.15835	1.90053	1.37194	1.50694
1.89526	1.44667	1.61861	0.84805	0.999265	1.60531	1.69975	1.65713	0.609398	1.39568	1.32851	0.957857	1.46967	1.62297	0.923205	1.59101	1.89416	0.96594	1.15193	1.48746	0.799847	1.04794	1.1317	0.649835	0.970731	0.772438	1.78106	1.18791	0.759038	1.36774	0.696216	1.15242	0.795813	1.3496	1.90469	1.19663	1.50281	1.56738	1.48157	0.769645	1.73414	1.27197	1.47494	1.03762	0.730191	1.07471	1.68104	1.47689	1.73259	0.700554
1.05239	1.18292	1.81227	0.987267	1.85841	1.50477	1.64082	1.27103	0.948691	1.64774	1.46644	1.20501	1.21159	1.73483	1.3407	1.49714	1.95931	1.17943	1.07257	1.46001	0.839947	1.42414	0.780112	1.05084	0.819339	0.859062	1.68999	1.18993	1.18333	1.46209	0.63334	1.1867	1.20049	1.61649	1.35606	1.22193	1.54186	1.32252	0.978647	0.688419	1.28508	1.25858	0.84919	0.886425	0.59126	1.35762	1.91042	1.7875	1.53563	1.49633
1.18883	0.546779	1.1109	0.917692	1.53641	1.06786	1.30339	0.782807	1.10193	0.827929	1.22903	1.2187	1.24685	0.971788	0.945853	1.23139	1.672	1.16983	0.939977	1.18865	0.324303	0.902998	0.963603	0.84439	0.562251	0.932521	1.56399	0.812959	0.930403	0.977841	0.881139	1.191	1.43562	1.61698	0.774891	1.32973	1.80211	1.52747	1.24182	0.678764	1.36003	1.20103	1.35123	0.892167	0.924731	1.5286	1.49343	1.69987	1.55365	0.642968
0.655928	1.2349	1.51118	1.09822	1.63207	1.23607	1.50432	1.09166	0.618899	1.03372	1.18585	1.01938	1.64621	1.45732	1.28028	1.24154	1.21011	1.16726	1.6133	1.33535	1.13165	1.48831	1.32491	0.922737	0.693712	0.912069	1.95031	1.06334	0.761965	1.43961	1.09506	0.45983	0.738426	0.800245	1.08234	0.904333	1.26897	1.57721	0.765658	0.625202	0.680958	1.01261	0.84919	0.84767	0.985954	1.47104	1.42545	1.02736	1.3188	0.860245
1.38028	1.19167	2.19581	0.502248	1.65396	1.22829	1.42791	2.42178	1.30516	0.576499	1.73069	1.34082	0.877403	1.52489	1.46298	1.79243	1.64914	1.09471	1.35292	1.58099	1.22749	1.54777	1.28524	0.750397	1.15434	1.26184	1.8205	1.49231	0.967305	1.47591	0.884642	1.04103	0.843022	2.07243	1.37684	2.26655	1.59065	1.06677	1.89737	1.31583	1.31063	1.27534	1.54627	1.46124	1.94313	1.91377	1.83803	1.26428	1.56487	1.81875
1.07613	1.13343	1.11222	0.855614	0.839277	0.897935	1.27242	1.08575	0.93793	1.39446	1.17201	1.08062	0.810101	1.49237	0.818804	1.29012	1.18443	0.928661	1.32103	1.52576	0.621435	1.39377	0.83891	0.744602	0.709246	0.576538	1.83991	0.986073	1.00233	1.06979	0.822156	1.23988	1.40603	1.42272	0.812422	1.73781	1.31222	0.899522	1.36195	0.905509	1.28703	0.988475	1.20127	0.652305	0.945257	1.38047	1.38609	1.08367	1.93542	1.45857
0.867069	1.41613	1.1713	0.988427	1.2187	1.28385	1.05784	1.31324	0.646715	0.881884	0.805163	1.16186	0.55571	1.45531	0.824732	1.04566	0.978811	1.0804	1.13795	0.971954	0.883537	1.2343	1.23807	0.469122	1.14724	0.965137	1.64377	0.830198	0.948971	0.990325	0.559827	1.43452	1.07625	1.27237	0.879545	1.56784	0.784928	0.379062	1.00935	1.25669	1.55345	1.19354	1.69659	0.919287	0.724092	1.65481	1.98927	1.11911	1.10895	2.05967
1.11918	1.68508	1.03011	1.06852	2.1137	1.48817	1.74174	0.967588	1.18285	0.897585	0.744601	1.1366	0.884142	1.55983	1.38565	1.18856	2.00476	0.736076	2.41669	2.06627	1.59666	1.71349	1.44832	0.916081	0.218653	1.00548	3.57846	0.573168	0.918343	1.47943	1.19784	2.09308	1.5848	1.25443	1.27534	0.520139	0.833935	1.02421	0.930931	1.21149	1.69711	0.857557	1.03085	0.674417	1.3292	2.86252	2.73164	2.20875	1.85772	1.6129
1.15485	1.56833	0.681156	0.521639	1.31051	1.4441	1.5774	1.01849	0.880591	1.33098	1.23742	0.726345	1.10661	1.25071	0.872086	1.36069	1.27691	1.23228	1.13384	1.16265	0.844196	0.70162	1.28316	0.724633	1.23212	0.595528	1.35152	1.00962	1.1103	1.04621	1.4413	1.16317	0.885857	1.19851	1.72136	1.40902	1.77157	1.09378	1.23537	1.22726	1.14341	1.0217	1.34665	0.898885	0.803959	1.66363	1.62591	1.54259	1.27589	1.4389
0.963423	1.22744	1.23647	0.862502	1.0979	1.27059	0.514643	0.852706	1.05417	0.971661	0.989984	0.651947	0.695141	1.62409	0.995807	1.38521	2.02686	1.42213	1.14073	1.23846	0.975895	0.65661	0.968856	1.1256	0.802435	1.36282	1.8071	2.08802	2.04919	2.13096	1.9088	0.81687	1.00759	1.80684	0.58344	2.69395	1.39323	0.94043	1.33457	1.8379	1.24475	1.02465	1.33319	1.31932	1.05296	0.933862	1.13921	1.23261	0.845202	1.43164
1.09011	1.01207	1.39252	0.868139	0.75535	1.22899	0.885502	0.884513	0.801842	1.4989	0.904283	1.45034	1.06984	0.892744	1.26144	0.877397	0.951833	0.490146	1.36113	1.12514	0.775025	0.304535	0.796763	0.996499	0.475005	0.65126	1.06692	0.824605	0.736857	0.905763	1.365	1.14807	1.02978	0.762273	0.343813	0.663669	0.78216	0.775344	0.625639	0.68723	0.75247	0.559206	0.9268	0.517097	0.828283	0.621014	1.51781	0.538469	0.459669	0.88592
0.948942	1.46364	0.580999	1.13279	1.13638	1.00729	1.53897	1.10773	1.23144	1.14611	0.803317	1.29158	0.952153	0.614494	1.42646	1.57385	1.29421	1.16338	1.07078	1.24404	1.25581	1.26226	1.17171	0.902192	0.829273	0.901099	1.83669	0.881609	0.909361	0.823119	1.23623	1.56744	1.3684	1.47971	1.47373	1.34345	1.02058	0.567717	0.834858	1.27055	1.16121	1.41179	1.75706	1.37399	0.784557	1.56205	1.39355	0.888254	1.02085	1.34329
1.46822	1.13753	1.62492	0.925074	1.21671	1.06436	0.900697	1.62837	0.70593	0.77864	0.963695	1.23422	1.12778	1.32684	0.657897	0.967073	1.27551	0.727524	1.20419	1.05032	1.30205	1.07473	1.24284	0.583076	1.09464	0.83953	1.08782	0.94708	0.979625	0.666727	1.03987	0.861941	1.08922	1.0266	1.20929	0.743889	0.964694	1.27899	1.1259	0.622409	1.31709	1.43506	0.969829	0.594923	0.822595	0.902868	0.73769	1.09757	1.0308	0.785597
1.39293	1.20351	1.55764	1.45073	2.19631	1.11949	0.606935	0.66015	0.785638	0.894352	1.08362	1.31825	0.872729	0.644599	0.832884	0.790791	1.0729	0.644322	0.968631	0.843103	0.787932	0.552276	1.3144	0.855346	1.07	0.681637	1.09464	0.501593	0.546886	0.658479	0.592694	1.35711	0.476954	1.35312	1.20972	1.31792	1.09504	0.858945	1.81138	1.09309	0.858225	1.19217	1.52562	0.721538	0.753951	0.723049	0.930166	1.59126	0.466127	1.5497
1.27357	1.17992	1.42042	0.967818	1.29841	0.932702	1.09504	1.55166	0.557812	1.09524	1.58658	0.746796	0.925781	1.11252	0.933536	1.43264	1.57853	0.863778	1.47418	1.00531	0.838277	0.993568	0.717166	0.720096	1.55442	1.05164	0.764485	0.921531	1.03419	0.967229	0.792029	0.951938	0.999974	0.693503	0.781574	0.931313	0.785859	0.77475	1.08409	1.05047	1.03114	1.04122	1.34558	1.02591	0.809274	1.56303	1.10541	1.11048	0.971886	1.66929
1.2793	1.61364	1.05454	1.41883	1.68983	1.37068	0.952165	0.90775	0.921875	1.12486	0.866224	1.53398	0.950054	2.02742	1.38024	1.33613	1.04646	1.14022	0.741748	1.38087	0.909962	1.34599	1.05263	0.759601	1.51591	0.828193	1.08948	0.963128	1.16318	1.14144	0.665359	1.37475	0.951798	1.21718	0.622409	1.48694	1.22863	0.719004	1.19838	1.21407	1.07775	1.00033	1.6207	1.26247	1.0459	1.65618	1.13269	1.11645	1.64809	0.771969
1.68492	2.4309	1.41855	2.33767	1.4548	1.53056	1.26133	1.08201	1.36367	1.45285	1.35944	1.35452	1.3264	0.735727	1.4257	0.562467	1.41705	1.22569	0.881009	1.6587	1.57767	0.940486	0.822901	0.958469	1.11309	0.906929	1.73039	1.57603	1.08703	0.997294	0.885224	1.43499	1.06891	1.25473	1.10888	1.98577	1.49034	0.957626	1.41165	1.72002	0.888209	1.20691	1.59193	1.22212	1.30878	0.755675	0.530827	0.988855	1.49703	1.91188
1.02314	1.72672	0.904363	1.17006	2.4572	1.02565	1.4153	0.731988	0.911786	1.03261	1.11657	1.21834	0.846705	1.26705	0.904883	1.19887	1.1641	1.0645	1.72613	1.73618	0.898409	1.62306	1.2355	0.812517	1.13949	1.18978	1.1573	0.81256	0.926456	1.05888	1.32676	1.33797	1.10988	1.17987	1.27869	1.79248	1.48582	0.736591	1.08231	0.94656	1.09387	1.42699	1.09778	1.0044	0.753072	0.981842	1.18663	1.82158	1.29538	1.57517
1.26474	1.59454	1.72343	1.52484	0.535623	1.51381	1.28828	1.41131	0.666766	1.05904	1.30681	1.1356	0.722566	1.62216	1.29427	1.8252	1.22028	1.53787	0.840956	1.09464	1.55508	1.128	1.08862	1.09666	1.12653	1.18996	1.52642	1.37681	1.39528	1.82502	1.52727	1.58689	1.44114	2.26066	1.78337	2.05197	1.50166	1.19627	0.737122	0.923154	1.49521	1.3836	0.142898	1.23431	1.53254	1.30768	1.4886	1.36618	1.69135	1.46992
1.69999	0.666766	2.37259	1.87487	0.740436	1.12655	2.59311	1.74506	0.835756	0.913452	1.0804	1.18311	0.795958	2.31932	1.40585	3.27278	3.11826	1.51559	1.91429	1.60645	1.89055	1.08713	2.0588	2.17303	1.22871	1.17934	2.45615	1.82932	1.33151	2.1693	1.96018	1.17236	1.11898	1.86941	1.15041	2.33007	2.59725	1.36718	1.2207	1.14489	1.30891	1.47672	2.50441	1.75663	0.822414	1.53443	1.77994	2.93858	2.85023	0.559729
1.82761	0.789477	1.79143	0.680813	1.13865	2.07153	1.63074	1.53398	0.807898	1.00834	1.09372	0.876034	0.641189	1.10068	0.756354	1.69473	2.92567	1.86474	1.46762	1.00663	1.02269	1.45181	1.3469	0.297268	0.924267	1.38399	2.30597	1.88395	1.06032	1.12573	1.03462	1.31861	1.05805	1.52681	1.81338	1.94458	1.58985	1.45411	1.66696	1.21768	1.53324	0.987875	0.874349	0.958949	0.611483	1.28185	2.16075	2.63193	2.34909	1.95598
1.47188	1.91038	1.96034	1.61353	0.398634	1.65102	1.51037	1.39752	0.429124	0.952959	0.964079	1.89094	1.32322	1.52434	0.996819	1.49116	1.82255	1.10942	0.92411	1.17934	0.885032	1.37791	0.345976	1.0167	1.23107	0.756218	1.48558	0.836576	0.988668	1.86687	1.38094	1.25102	1.22317	0.971253	0.984483	2.60672	1.86534	1.60663	1.12512	0.614669	0.825695	1.57424	1.07131	0.452179	1.11645	1.23771	1.46102	1.73822	1.95711	1.24762
1.51607	1.41736	2.0854	0.993317	2.26513	1.03754	1.82347	1.54947	0.93219	0.942547	1.68738	1.04892	1.0207	1.42757	0.841143	1.8236	2.38066	1.42146	2.0202	1.7783	1.01605	1.78817	1.16375	1.53547	1.32086	1.21844	1.18719	1.66996	1.07372	1.45913	2.02674	1.40034	0.755832	0.768858	0.687156	2.13051	2.17478	1.66532	1.58493	1.06875	1.4785	1.124	1.48386	1.29194	0.689326	2.11179	1.48328	1.37653	2.37132	1.9766
2.18351	1.69059	2.0003	1.01442	2.80049	1.32041	1.08424	1.19258	1.26152	0.798222	1.39193	1.29977	1.30956	2.15325	0.982578	1.66395	1.688	1.5855	1.67339	0.891628	1.14305	1.81651	1.35419	1.45512	1.00539	1.2708	1.26645	1.86212	0.920104	2.09719	1.47059	1.61852	0.947436	1.34254	1.7944	2.32244	1.68872	1.00379	1.35074	1.51153	0.737556	1.75206	1.25542	1.33876	1.05949	1.51392	2.09849	1.70039	1.73354	1.18738
1.31983	1.11398	1.46557	1.13636	1.36469	1.56569	1.22232	0.862183	0.744988	0.455011	0.9867	1.77383	0.852663	1.394	1.03107	1.77694	2.17418	1.52212	1.23831	1.24892	1.38069	1.17359	1.40824	1.03382	1.28655	0.790571	1.71315	1.47258	0.908849	2.0966	2.28886	1.40693	0.91358	1.05786	1.62518	2.58297	2.04772	0.767199	1.53142	1.0079	1.83589	1.31118	0.5083	1.64121	0.688266	1.95905	0.956957	1.01573	1.64043	2.38528
0.989133	0.34665	0.978493	0.67473	1.02946	1.16156	1.24727	0.902897	0.986918	0.787185	0.757212	1.13288	0.824064	1.57656	1.18448	0.849429	1.84237	1.61145	0.97645	1.34716	1.55252	1.24352	1.11488	1.43176	1.51191	0.876008	1.00546	1.076	0.779053	1.09738	0.607597	1.22515	1.55618	1.8205	1.20141	2.00913	1.1714	0.956741	0.895195	1.131	1.33619	0.962133	1.17488	0.834171	0.841503	1.76601	1.10561	1.10057	1.08894	1.60863
1.21996	1.54574	1.08995	0.808233	0.716678	1.22399	1.0305	0.85229	0.98938	1.03284	1.25167	0.957156	1.33695	1.49982	1.24566	1.76684	1.47633	1.93867	1.43699	1.61269	1.4172	1.18008	1.77604	0.818751	1.10255	1.15012	1.81639	1.43205	0.995686	1.2559	1.22808	1.55497	1.10908	1.54436	1.44072	2.39899	1.21384	0.547283	0.704263	0.891509	1.49007	1.18925	0.990646	1.48758	0.839428	2.2165	2.12235	1.11997	1.50559	1.71587
1.88532	1.13268	1.15964	1.14322	1.19952	1.69853	1.7103	1.74795	1.46382	0.911477	1.25485	1.66055	1.23333	1.21019	0.925344	2.30015	1.37894	1.15484	1.38689	1.12929	1.45651	1.66332	1.1414	1.12756	0.510516	1.38296	1.9713	1.0408	0.819142	1.01921	1.41634	1.67772	1.26537	1.58712	1.64066	2.00714	0.689526	1.40295	1.36295	0.634466	0.744575	1.37695	0.762138	1.05586	1.47415	2.08407	0.8067	1.30138	1.25785	0.973202
1.28499	1.68382	1.22819	1.21611	1.66392	1.03935	1.24338	1.3299	1.13891	0.680995	1.14355	1.22511	1.21328	0.816035	1.06357	2.32161	0.967293	1.57913	1.38607	1.72555	1.27691	1.70328	1.17592	1.2104	1.04547	1.03409	1.51634	1.19856	0.861856	1.67382	1.20551	1.65376	0.819437	1.7193	1.603	1.89236	1.556	1.46412	1.30312	0.951485	1.16881	1.33578	1.29342	1.58608	1.4686	1.49471	1.73342	1.76287	2.06856	0.870668
0.183273	1.17601	1.40813	0.889554	1.28925	0.960632	0.972405	1.1686	1.37837	1.21887	1.06336	1.14435	1.20134	0.584679	1.18489	2.07881	1.68953	1.82032	1.90605	1.27575	0.87963	1.29746	1.71501	1.20976	1.05545	0.704159	1.43292	1.25078	1.04612	1.38296	0.871044	1.34368	1.07354	1.58391	1.12835	0.894484	1.2697	0.966515	0.908839	0.66878	1.27974	0.732636	0.989712	1.19902	0.869989	1.7407	1.61211	1.05813	1.26305	0.995405
1.54809	0.951061	0.722422	0.944622	1.57574	0.851863	1.19852	1.18441	1.14257	1.08681	1.09118	0.817602	1.00382	1.07828	0.989997	1.67883	2.15606	1.69379	1.62998	1.59302	1.01852	1.22558	1.48588	1.00567	0.747096	0.883725	1.3809	1.54876	1.2508	1.15338	1.208	1.04855	0.645617	1.05984	1.38406	2.04512	0.536744	1.15297	1.09258	1.26517	1.22323	1.2221	0.77194	0.798878	0.523587	1.24083	1.55433	1.11983	1.64084	1.61929
1.02738	1.74022	1.84887	1.44659	2.05565	1.54574	1.14435	1.07343	1.21756	0.93636	2.01699	1.92423	1.10822	1.49598	1.7586	1.67815	1.7458	1.66472	1.81339	1.85836	1.27515	1.29078	1.66874	1.06627	0.962949	1.12207	1.30935	1.68382	1.01183	1.51112	0.929234	1.7131	1.09204	1.66763	1.96393	1.9749	1.1587	1.34299	0.752136	1.18771	1.48915	1.05715	1.35682	1.13605	1.20352	2.34998	1.83465	1.5175	1.60932	1.82638
1.38237	1.47562	1.09205	0.780411	2.07689	1.91801	1.70672	0.631942	1.26616	1.24361	1.33184	1.35023	1.40813	1.73579	1.01461	1.73211	1.62459	1.31105	1.6886	1.4953	1.26038	1.18135	1.4066	1.26466	0.967049	1.12614	1.69125	0.591469	0.755472	1.17811	0.934215	1.31705	1.00406	1.44224	1.19309	2.39328	2.13187	1.11296	1.01835	0.701449	1.64879	1.66956	1.63546	1.67704	0.660744	2.00518	1.61944	0.732552	1.91944	1.40867
1.15198	1.81764	1.56669	0.761337	1.92126	1.62866	1.79928	1.42955	1.94564	1.57328	1.12074	1.68432	1.62866	1.90192	0.863106	1.5456	2.07503	1.98728	1.28661	1.70221	1.19847	1.5167	1.93344	1.16144	1.1502	1.18474	1.8962	1.7256	0.842999	1.28731	1.468	0.612083	0.799489	0.708369	1.70009	2.71669	1.82759	0.537117	1.06448	0.953184	1.42101	1.49469	1.56814	1.1154	0.561156	2.87365	0.925013	1.28098	1.07649	1.19577
1.59654	1.31655	1.03995	1.64879	1.70715	1.84531	1.01339	0.92805	0.945748	0.748215	1.71749	0.937922	0.506802	1.00314	0.352763	1.16744	1.3809	1.36541	1.79	1.2549	1.09042	1.14426	1.5431	1.7838	0.562317	1.47093	1.56612	0.835044	1.34859	1.48269	1.47981	0.764808	0.939417	1.24937	2.56192	1.70782	1.17702	1.97578	1.35502	0.797759	0.487949	1.46588	0.991542	1.27372	0.430624	3.5938	1.38844	1.57409	2.18521	2.46897
1.69608	1.49868	0.874762	0.657891	1.8875	1.41862	1.34413	1.3609	1.37817	1.46717	1.13506	0.941819	0.903224	0.858747	1.00366	0.717658	1.32393	0.92566	1.77738	1.03674	0.900681	0.904609	0.84193	0.799998	1.04966	0.905754	1.17961	1.16012	1.01372	0.743894	0.704669	1.18256	1.18788	1.09398	1.07037	1.50385	1.67716	1.11621	1.37183	1.131	1.32736	1.31396	1.08289	1.415	0.831909	1.37509	1.62543	1.06443	1.18057	0.831994
1.63837	1.11496	1.52964	0.836285	1.93218	0.96948	1.84121	1.58538	1.45621	1.23448	1.38535	0.889056	0.687593	1.06938	0.719089	1.60866	1.22284	0.897241	2.25082	1.52929	1.11989	1.35388	1.01256	0.816231	0.951809	0.826847	0.670467	1.4355	1.03056	0.840867	0.78555	1.73409	1.21956	1.34401	0.425022	1.45199	1.26475	0.860823	0.630424	1.26578	1.27153	0.67049	0.910612	1.30912	1.24159	1.18007	1.0417	1.53506	1.56671	0.567673
0.94305	1.18765	0.911888	1.02294	1.07957	0.571216	1.5337	1.05939	1.18696	1.25617	1.12791	0.757381	1.1959	0.731792	0.760041	1.05065	1.19257	1.26737	0.57087	0.978259	0.836495	0.60492	0.82622	1.22805	0.875303	0.802239	0.995556	1.0983	0.80585	0.716715	0.739831	1.23208	1.17191	0.673793	1.04016	0.850403	0.865133	1.03984	0.723148	0.765716	1.32411	1.1587	1.38024	1.18956	1.16911	1.36885	0.858594	1.00673	1.05024	0.627509
1.33708	0.909262	1.57907	1.34453	2.00491	1.58261	0.995309	1.33228	1.78926	0.901787	1.1686	1.76047	1.97942	0.941679	1.43487	1.51651	1.62231	1.71616	1.24438	1.70057	1.54745	1.05577	2.13022	0.908007	1.63722	1.05294	1.69658	1.91443	1.63852	1.43657	1.57009	1.08713	0.954006	1.03047	1.11842	2.20918	1.37932	1.6015	1.14333	1.17129	1.58958	1.69585	1.31396	0.986272	0.322843	1.49071	1.55477	1.71079	1.30041	1.17188
1.68016	1.17996	1.145	0.390071	1.44652	1.24139	1.93266	1.2585	1.27904	0.94888	1.11976	1.38237	1.1153	1.60281	1.06063	1.26628	1.90998	1.9352	1.14346	0.827114	1.12177	1.04525	1.5186	1.39409	1.17422	1.57941	1.1347	1.77518	1.03075	1.30395	1.34483	1.38819	0.716123	1.29886	1.26365	1.09333	1.50613	1.11531	1.20338	1.31181	1.32352	1.42943	1.07851	1.68735	0.893853	1.87241	0.681624	1.65472	1.94587	0.891768
1.11567	1.46251	1.5966	0.89835	1.90266	1.82832	1.60615	1.604	0.766893	0.846245	1.19772	1.24717	1.29361	1.63475	0.591795	1.9642	2.1507	1.17212	1.87191	1.55076	0.70362	1.23739	1.49652	0.736905	1.10864	0.772307	1.85706	1.34083	1.08431	1.63691	1.42717	1.19449	0.877414	1.49356	1.33286	2.56054	1.74747	1.40503	1.16329	1.28936	0.853231	1.00293	1.09324	0.881662	0.71411	2.12075	1.95989	2.0123	2.1018	1.53518
1.3856	1.19244	1.47189	0.626494	2.09126	1.17821	1.37471	1.40763	1.07514	1.10356	1.78387	1.42733	1.07638	2.5276	0.77384	1.6658	2.1026	2.21788	1.74578	1.31734	0.598736	1.00902	2.38954	1.04663	1.42026	0.82984	1.57524	0.879115	1.19587	1.92274	1.3019	1.16379	1.16407	2.00991	1.59164	3.2552	2.0531	1.27019	1.33576	0.133576	0.983059	1.62995	0.484301	1.20899	1.29089	2.95477	1.78527	1.74354	1.95135	1.26494
1.77423	1.22113	1.8286	0.444184	1.73703	2.07496	1.8335	1.47598	1.42079	0.536779	1.83823	1.56103	0.798175	1.71632	0.798893	2.18529	2.22359	2.11167	1.66327	1.18012	0.847228	1.72639	2.16679	0.856607	0.744419	0.874525	2.05752	1.89613	0.877791	2.31706	2.00475	1.27406	0.845342	1.60917	1.43266	2.99726	1.93869	1.29126	1.67354	1.061	1.0319	1.52997	0.515669	1.30421	1.14637	1.65273	1.79004	2.8617	2.90631	2.74252
1.42045	1.85366	2.05295	1.05758	1.57932	2.4942	1.21495	0.9468	0.821694	0.771868	1.45863	1.43594	1.47647	2.00959	1.30862	1.92103	1.99595	1.46996	1.69172	1.3932	1.1229	1.02453	1.44469	0.641166	1.10396	0.637622	1.62856	1.79951	1.26921	2.01769	1.68167	1.20645	1.21098	1.61452	0.991024	2.60294	1.44563	0.984395	1.0553	0.950807	1.01344	1.40204	1.18449	1.27331	0.869262	1.56108	1.63834	2.37978	2.40073	2.12084
0.919425	1.74491	1.32105	0.759172	1.63992	1.48783	1.51392	1.15415	1.01611	1.29424	0.914587	1.46904	1.0282	1.54344	0.981687	1.83486	1.85543	1.37597	1.10975	0.931245	1.11119	1.13319	1.82302	1.26209	0.805155	0.884076	1.85335	1.6711	0.840484	1.35495	1.59447	1.02333	1.05738	1.35631	1.59709	2.14451	1.2174	0.999484	1.10971	1.01351	1.01378	1.46589	0.357256	1.21292	0.701058	2.39737	2.01715	2.62844	3.565	2.26269
1.42648	1.28421	2.1808	0.735946	1.16223	1.60383	1.17067	0.610563	0.809964	1.09226	1.31675	1.37945	0.715767	2.02864	0.531957	2.48388	2.28061	1.9235	1.75044	1.82534	0.735954	1.1403	1.70898	1.33306	1.01074	0.872054	1.82756	1.01636	1.14687	1.66818	1.26736	1.24385	1.63292	1.32651	1.55847	2.04479	0.949976	1.08868	1.14638	0.749085	1.19865	1.12154	0.686094	0.804506	0.657487	2.02391	1.65864	1.26726	1.86079	1.80493
1.79107	1.61752	1.36906	0.897761	1.30086	1.49511	1.34783	1.32001	0.771641	0.517396	1.0864	1.18907	1.11046	1.94533	0.922023	1.63351	1.90983	1.6425	1.60759	1.34117	1.16775	1.30111	1.55301	0.674153	0.828082	0.663172	1.78832	1.5669	1.00034	1.58069	2.02612	1.07876	0.760132	1.29466	1.72686	2.84257	1.71788	1.12502	1.2963	0.36342	1.20447	1.23152	0.626743	0.918399	0.637275	1.59435	1.94997	1.92605	1.357	1.44029
1.35777	1.90971	1.97618	0.615403	2.61006	1.3766	1.48656	0.651297	0.910214	0.765835	1.80244	2.27154	1.02304	2.19893	1.03139	2.4314	2.44284	1.27749	1.45903	1.43802	0.766181	1.56489	1.8245	0.809334	0.963645	1.10349	1.01644	1.68506	0.872443	1.76921	1.43042	0.997954	1.30873	1.45485	1.62063	3.00095	2.54251	1.20242	1.79737	1.26173	1.10714	1.0819	1.07318	1.46623	0.888698	2.29389	2.68505	1.80879	1.88793	1.51413
1.30642	1.02064	1.4436	0.790715	1.65092	1.7276	1.03986	1.0424	1.02158	0.702527	1.35698	1.24395	1.22778	1.84884	1.09488	1.95371	2.10486	0.722734	1.74311	1.49723	0.71784	1.41298	1.31713	0.696533	0.734282	0.760083	1.88435	1.20068	1.02492	1.47642	1.22597	0.80081	0.876675	1.53652	2.00793	2.3323	1.83223	1.02645	1.4218	1.53239	1.34744	1.33971	1.01312	1.0336	1.00564	1.815	1.99734	2.27547	2.41358	2.5659
0.652116	0.575368	1.10494	1.1715	0.981743	1.09947	1.43506	0.454796	0.651297	0.407829	1.34558	1.6357	1.37838	1.41318	0.786074	1.35205	1.29438	1.13885	1.64629	1.1483	0.440152	1.02028	1.11393	0.637485	1.00175	0.502126	1.40753	1.00247	1.03989	0.971309	0.749338	0.921306	0.576537	1.16321	1.62793	1.6038	1.29446	1.13593	1.13883	1.45155	1.27844	1.16268	0.924681	1.24855	1.26554	1.44797	0.966738	1.52153	1.49228	1.08971
1.79717	1.18729	1.58745	1.07812	2.03754	1.64464	1.75683	1.37996	1.01319	1.27201	1.25564	1.31105	1.19109	1.55092	0.918685	1.60562	1.08906	0.89793	1.11725	0.688533	0.935954	1.06581	0.328504	0.684653	0.866256	0.941106	0.67065	0.946259	0.724449	0.756849	0.848209	1.45993	1.001	1.55219	0.921306	1.82524	0.97381	0.811994	1.29619	0.932966	1.09975	1.46812	1.14715	0.957846	0.170084	1.10378	0.987959	1.51793	1.13232	0.946552
1.73595	0.982091	1.59755	0.715076	1.50155	0.849384	0.780891	0.905533	0.563714	1.05187	1.36933	0.725822	1.07783	0.776065	0.367514	0.779521	1.62636	1.56885	0.876522	0.827866	0.761197	0.921378	0.741586	0.586199	0.681142	1.06189	1.25374	1.50204	0.243212	0.450867	0.823432	1.11972	0.892475	1.07195	1.85449	1.09553	1.02996	1.90395	0.988326	0.757469	1.34298	2.04386	1.11883	1.06592	0.888084	1.12747	0.516121	0.612232	0.540738	0.498135
1.93777	1.65583	0.334846	0.31081	2.93725	2.06331	1.30799	1.47379	1.1573	1.13379	1.67796	1.502	1.30799	0.983556	0.783164	1.87782	2.38766	2.58802	0.892971	0.804537	1.23913	0.917571	2.06453	0.789285	0.292945	0.802598	1.47641	1.30619	0.269481	0.929088	2.03451	1.24544	1.82427	1.91274	0.644778	1.12952	0.783554	0.31136	0.872113	0.882961	0.541495	0.7099	1.46795	1.00695	3.05358	1.57118	0.650383	0.761039	1.37416	2.82205
2.05367	2.47534	2.01715	1.40823	1.86486	1.82312	1.49485	0.734312	2.27477	0.649486	1.10925	1.14152	0.865981	2.24673	1.47975	2.29101	1.22778	0.601224	0.927149	1.22174	1.23167	1.12908	1.89054	1.14264	1.05941	1.33766	1.06962	1.43392	0	0.737715	1.53898	0.984332	1.06019	0.67353	0.944016	2.16697	1.85191	0.645364	1.33943	0.467655	1.30018	0.960363	0.482925	0.937533	0.28028	1.42788	1.63974	1.25245	1.71234	1.17
0.913217	1.859	1.52203	1.39713	2.37367	1.24677	1.68925	1.86856	1.45164	0.839354	1.55662	1.37986	0.85858	0.948393	1.27318	0.931874	1.07013	0.87537	1.52788	1.13292	1.17419	1.67587	1.69207	0.699157	1.22512	0.841107	0.989831	1.6799	1.00541	1.39831	1.15997	1.19663	1.57756	1.28083	1.30018	1.46876	1.66857	1.32754	1.35026	1.22699	1.90577	1.36153	1.5388	1.44819	0.399962	2.06286	1.58252	1.16337	1.0166	1.13564
1.79638	1.20867	0.935905	0.97555	1.37554	2.07893	1.53318	2.55035	1.64859	1.02504	2.14645	1.62022	1.55234	2.18107	1.10254	1.72971	1.18342	1.61241	0.856242	1.83666	1.2569	1.3526	1.99385	1.24241	1.11646	1.5669	1.33285	1.66957	0.69901	0.972965	1.30312	1.67486	1.0888	2.01176	1.09553	2.43029	1.58896	1.42863	1.0517	1.00879	1.6363	1.65247	1.51335	1.39607	0.657209	1.52814	2.0951	2.0432	1.1949	1.81891
1.55234	1.94377	1.34857	1.063	2.0047	1.45088	2.47926	1.1249	1.84464	1.49485	2.22127	0.946147	0.522471	0.886357	0.918225	2.77052	0.912543	2.03096	1.88637	1.50995	1.2968	2.37836	1.8201	1.00224	1.2588	1.29982	2.4331	1.40096	0.676301	2.52332	1.60193	1.82376	1.56791	1.76029	1.75544	1.35289	1.40574	2.16278	1.0091	1.12016	2.21153	1.7879	1.59349	1.8504	1.46336	1.01472	1.97322	2.59165	0.979937	1.07021
1.81456	1.24051	1.41263	0.702278	0.92738	1.54501	3.08899	2.38891	0.420426	0.92232	1.1846	1.13507	1.04931	0.467372	2.05008	2.35542	2.58953	1.7869	1.102	1.12337	1.51056	2.13296	2.06207	1.07214	1.96622	1.85043	2.39912	2.84049	0.842931	1.22496	2.81588	1.32399	1.03787	2.12704	1.61586	1.96105	1.95363	1.72822	1.19646	1.60281	2.91813	1.67905	0.839126	1.76417	1.40499	2.22291	0.839124	1.17838	0.890972	0.896438
2.04024	1.83002	1.24633	0.724984	1.59958	1.57496	1.85796	0.931278	1.1846	1.22704	2.24478	1.1249	1.49041	1.77082	1.25693	2.20072	0.90082	1.79848	1.34125	1.80917	1.4419	1.60907	2.31995	1.4529	0.133605	1.29924	1.25532	2.21531	0.610033	1.59422	1.59368	1.50403	1.04937	2.55457	1.29815	1.20868	1.80047	0.983631	0.695163	1.66857	1.3339	1.49768	2.12291	1.22608	1.04371	0.457577	1.31837	2.37807	2.14531	1.62527
1.01949	1.23834	1.13636	0.862582	0.518159	1.22385	1.23239	0.658109	1.2658	1.53131	1.58946	0.767214	0.963432	1.26693	0.783397	1.80367	0.595314	1.58911	1.31704	0.756423	0.56646	1.13082	0.667109	0.527189	1.07909	0.616812	1.35398	0.562442	0.651179	1.08849	0.475486	1.37948	0.89804	1.54275	0.484243	1.51241	0.668456	1.30934	1.17963	1.8866	0.806443	1.19111	1.11972	1.43538	1.38916	1.18262	0.881418	1.04703	0.947461	1.24064
2.12403	2.22712	1.42895	1.21577	3.27886	2.17939	1.7539	1.50829	1.45014	2.12457	1.71673	1.45952	1.86511	1.90162	1.38247	2.77934	2.09878	1.75748	1.05019	1.06029	0.861591	0.378458	1.01247	1.22228	1.09397	0.942902	1.29781	1.22769	1.35391	1.69554	1.31008	1.31221	1.06624	1.75677	1.89607	3.10287	1.47412	1.14623	1.14309	1.0865	0.837453	1.0965	0.47113	1.19181	1.12339	1.12761	3.02616	2.51093	2.5388	1.63568
0.921428	0.977887	1.29793	0.642357	2.02629	1.52356	0.512177	0.672948	0.903122	0.462336	0.719651	1.66508	0.846127	1.46782	1.03939	2.34819	2.81104	2.03055	0.792742	1.8252	0.978535	1.09599	1.88369	1.06322	0.698692	0.540353	1.87367	2.17376	1.36245	2.91891	1.01618	1.48685	1.10333	1.56291	2.12302	3.12073	1.75921	1.35034	0.966002	0.4244	0.655703	1.20141	1.08753	1.05082	0.941039	1.73686	2.07999	2.01366	1.96479	2.48147
1.23321	1.34765	1.392	0.668675	2.45341	1.90787	1.20084	1.38102	1.69398	1.05438	1.48229	1.74678	0.707316	1.36886	1.27292	1.91793	2.57825	2.13679	1.36156	1.75897	0.78051	1.06785	2.24096	1.15271	1.09357	0.866291	2.10317	1.45697	1.51102	2.47666	1.68301	1.22347	1.09284	1.70619	1.75353	2.43655	1.05315	0.741495	0.949833	1.01183	0.837657	1.09491	1.30605	1.37028	0.713909	1.54377	1.57093	2.2416	2.08072	2.26197
1.02097	1.54832	1.85852	1.02603	2.94217	1.80699	1.51081	1.81786	1.06805	1.12768	1.51791	0.703869	1.06988	0.909075	1.398	0.894813	1.5027	1.42081	0.450431	1.13742	0.803982	1.04952	1.58154	1.33872	0.630603	0.949685	1.77207	0.998031	1.10802	1.63741	1.45595	0.790429	1.09322	1.93052	2.05158	1.00043	1.84317	1.70221	1.16326	0.510526	1.24463	0.8903	0.370484	1.18995	0.457266	1.54191	2.03835	2.34816	2.55349	2.06197
1.7881	0.521691	1.59586	0.893221	3.11952	1.47502	1.56517	1.32849	0.84062	0.416476	1.50243	0.825422	0.605339	1.83425	1.29421	1.32006	2.49502	1.58173	1.53232	1.14855	0.107206	1.1572	2.1044	1.39995	0.990047	0.901066	1.14126	1.8471	1.2572	2.12456	1.70246	1.00086	1.55149	1.39389	2.60193	3.16371	2.07798	1.54621	1.06244	1.21587	1.38465	1.28204	1.03642	1.40926	0.836031	0.576317	2.16617	2.54573	2.34895	2.0577
1.09641	1.23659	0.923727	0.838172	1.92359	0.827796	0.996221	0.854301	0.671942	0.612138	0.90702	1.15891	0.640221	1.6343	0.915029	1.20737	1.96779	1.5459	1.26351	1.17481	0.864131	0.635551	1.63411	0.978307	1.57269	0.900042	1.52562	0.911516	1.27474	1.16548	0.888598	1.04263	0.927705	1.30888	1.56158	2.38124	1.29872	1.1515	0.632263	1.35705	0.997232	1.3328	0.70808	1.05457	1.04219	0.607975	1.91539	1.92306	2.13847	1.34156
1.63281	1.10932	1.96334	1.19564	1.91252	2.14794	1.0866	1.62393	1.1152	0.974284	0.884361	0.994092	1.48595	1.8263	1.21102	1.74677	1.68375	1.243	1.0163	1.23018	1.0595	0.962545	1.14236	1.38679	0.981633	0.427007	1.6291	2.11351	1.58513	1.69489	1.24447	1.07112	0.847741	1.7461	1.06533	2.5787	1.84317	1.30675	1.58077	0.897209	1.25955	1.38664	1.01011	1.36393	1.22403	1.96515	2.50809	1.60325	1.82784	2.14585
1.27797	1.53275	1.15904	0.999542	1.75345	1.36138	0.696235	1.44362	1.06733	1.09819	0.761782	1.20764	1.11728	1.67686	1.16723	1.78158	2.13423	1.22069	1.40557	1.60352	0.831473	0.965227	1.29161	0.98349	1.02368	0.583525	1.47652	1.43882	1.01857	1.7711	1.53326	1.2732	0.689581	0.737827	1.36956	2.26644	1.12412	1.33374	0.772208	0.586061	0.516114	1.26512	0.462982	0.89781	1.44293	1.42533	0.992932	1.72959	1.84815	1.31264
0	0	0	0	0	0	0	0	0	0	0	0	0	0	0	0.945537	0.548681	0.305325	0.403003	0.716825	0.710045	0.627196	0.526827	0.831419	0.682062	0.750932	0.549495	0.413717	0.62193	0.63034	0.689682	0.359458	0.650617	0.631605	0.450051	0.389702	0.560955	0.495818	0.513216	0.601529	0.838962	0.667142	0.723176	0.43559	0.531397	0.530752	1.12459	0.783201	0.539925	0.554999
0	0	0	0	0	0	0	0	0	0	0	0	0	0	0	1.03132	0.527277	0.473001	1.0081	0.970253	1.02399	1.06353	1.05159	0.70366	1.044	0.639754	0.991023	1.12991	0.545716	0.612809	0.658066	0.40694	0.571897	0.625387	0.478633	0.604555	0.583148	0.756722	1.00775	0.979798	0.609945	0.568445	1.27681	1.12152	1.22048	1.01505	0.485071	1.08133	0.729594	0.442651
0	0	0	0	0	0	0	0	0	0	0	0	0	0	0	0.926929	0.500978	0.613856	0.629863	0.361836	0.663048	0.544646	0.691292	0.757278	0.350941	0.605823	1.12991	0.44038	0.578358	1.23771	0.348957	0.89025	0.838962	0.732647	0.815124	1.15794	0.851354	0.76488	0.895916	1.01128	0.721409	1.07559	1.05243	1.08312	0.688182	0.374008	0.917379	0.722023	0.536394	1.67218
0	0	0	0	0	0	0	0	0	0	0	0	0	0	0	0.609144	0.567166	0.946404	1.08929	0.859588	1.54685	0.71223	1.11554	1.07129	1.0472	0.522264	0.825058	0.828174	0.806532	0.647985	0.843259	0.974333	0.548048	0.696632	1.59841	0.897276	0.92251	0.507128	1.24902	1.38377	0.925497	0.771367	1.38705	1.77293	0.924329	0.508534	0.890971	1.5356	0.96391	1.42921
0	0	0	0	0	0	0	0	0	0	0	0	0	0	0	0.899603	0.578687	0.790752	0.357145	0.450833	0.748338	0.963761	0.614807	0.6415	0.401517	0.428988	0.672159	0.624026	0.221154	0.605602	0.47401	0.810813	0.335838	0.336601	0.511092	0.537017	0.676788	0.80037	0.716599	0.607445	0.635733	0.376822	0.637818	0.793451	0.590361	0.328333	0.935486	0.717421	0.245421	0.850194
0	0	0	0	0	0	0	0	0	0	0	0	0	0	0	1.07306	0.517675	0.989384	1.10226	0.698552	0.518918	0.321214	0.422785	0.469205	0.544113	0.550195	0.678669	0.507342	0.246687	0.37761	0.611443	0.273575	0.76466	0.625094	1.05725	0.722505	1.08499	0.831899	0.85757	0.707291	0.534435	0.685659	1.0487	0.983739	1.05893	1.23842	0.262824	0.478141	0.422142	0.380295
0	0	0	0	0	0	0	0	0	0	0	0	0	0	0	0.550311	0.761534	0.877629	1.57246	0.894048	0.727492	1.04706	0.750222	1.06344	0.789342	1.0474	1.03549	0.826025	0.957572	0.984999	0.929773	1.55072	0.50452	1.03102	1.0952	0.719498	1.27969	1.28618	0.46904	1.5642	1.70467	1.12894	0.850733	1.303	0.236144	0.45939	0.896188	0.573184	0.87169	1.64167
0	0	0	0	0	0	0	0	0	0	0	0	0	0	0	0.851891	0.577484	0.862304	0.584163	0.418959	0.779294	1.43151	0.901118	0.94748	0.71961	1.00584	0.517262	1.06168	0.594912	0.643673	0.533147	0.6162	0.771069	1.20597	1.06477	0.873708	0.628037	0.460709	0.569334	0.990312	1.09385	0.726918	0.902068	1.12345	0.90584	1.14553	0.441936	1.06668	0.6547	0.929944
0	0	0	0	0	0	0	0	0	0	0	0	0	0	0	0.981023	0.878621	0.513093	1.04621	1.05588	1.21316	0.615556	0.955766	0.921292	1.04151	0.8649	1.35497	0.98868	0.717751	0.699451	0.697374	0.598233	0.798499	0.91438	0.794727	0.892155	1.0157	0.533296	1.14208	1.25399	1.14663	0.950534	1.38638	1.26082	0.98871	0.929521	0.786582	0.774738	0.666676	1.17061
0	0	0	0	0	0	0	0	0	0	0	0	0	0	0	1.11756	0.610147	0.53589	0.755836	0.911318	0.735674	0.966365	1.03205	0.951074	1.10613	0.564228	0.61363	0.731454	0.705447	0.631653	0.882409	0.737953	1.09994	1.07478	0.900101	0.870157	0.957119	0.962125	1.15554	1.29059	0.593262	1.03833	1.27859	1.13883	0.568466	1.15089	0.921103	1.24373	0.485071	1.30627
1.45072	0.810161	0.504577	0.72249	1.58512	1.00338	1.02945	0.955238	0.820936	0.845087	0.748201	0.66333	0.532563	1.37315	0.6668	0	0	0	0	0	0	0	0	0	0	0	0	0	0	0	0	0.964216	1.0739	0.951066	1.26283	1.1799	0.445517	1.07349	1.19163	0.879913	1.15912	0.888297	1.25997	1.19371	1.243	1.99621	1.03802	0.722615	1.34478	0.795689
0.629863	0.773193	0.785871	1.2285	1.23179	0.687239	1.03337	1.11286	0.922604	0.662216	0.77334	0.874668	1.2961	1.23453	1.11618	0	0	0	0	0	0	0	0	0	0	0	0	0	0	0	0	1.07996	0.729898	0.736554	1.18559	1.35823	1.35774	1.25979	1.04131	1.1009	0.925649	0.696252	0.36365	0.973089	0.56906	1.3645	0.792501	0.972059	1.41089	0.26353
0.993946	0.596305	0.527077	1.05156	1.02361	0.784217	0.860501	0.3904	0.89567	1.10826	1.08292	0.77287	1.10139	1.14387	0.588591	0	0	0	0	0	0	0	0	0	0	0	0	0	0	0	0	0.752321	0.88793	0.891337	0.910301	0.971088	0.886049	0.711879	0.765557	0.905982	0.787679	0.775909	0.588186	0.584286	1.01813	1.05995	1.03938	0.590683	0.645741	0.526298
1.19175	1.06569	0.988755	0.933366	1.17699	0.622662	0.821196	1.15737	0.978751	1.01485	1.44981	1.20875	2.01648	1.0002	0.970092	0	0	0	0	0	0	0	0	0	0	0	0	0	0	0	0	0.859956	0.917822	1.23778	1.23908	1.12348	0.579982	0.409162	0.495914	0.859079	0.542916	0.810382	0.425069	0.477108	0.443711	0.609435	0.922233	0.405115	0.447638	0.960945
0.500486	0.719844	0.966491	0.880132	0.914145	1.25121	0.887443	0.523107	0.642348	0.844028	0.673731	1.23453	1.26363	0.91072	1.1901	0	0	0	0	0	0	0	0	0	0	0	0	0	0	0	0	1.0304	0.91966	1.63365	2.13589	0.961912	0.549229	0.680657	0.501547	1.26306	0.887407	0.590759	0.930286	0.981582	0.622774	0.171146	0.34016	0.699305	0.6152	0.503964
0.873489	0.434986	0.459992	0.754178	0.793911	0.634177	1.0071	0.890287	0.792408	0.850489	0.673871	0.793789	0.864591	0.686359	0.87446	0	0	0	0	0	0	0	0	0	0	0	0	0	0	0	0	0.460907	0.598562	0.687656	0.952293	0.552484	0.418739	0.704713	0.60994	0.557753	0.576583	0.59182	0.941018	0.942457	0.251287	0.236186	0.551815	1.1501	1.03367	0.834223
0.597354	0.897905	0.902216	1.01635	1.2672	1.1474	0.917266	1.58762	0.778066	0.582937	0.693557	1.22086	0.914642	1.32932	0.949197	0	0	0	0	0	0	0	0	0	0	0	0	0	0	0	0	0.994933	0.462471	0.992207	0.66682	1.38886	0.642515	0.570005	0.733934	0.855111	0.647037	0.818136	0.673229	1.13946	0.511514	0.619385	1.24546	1.26239	0.562903	0.777371
0.447294	0.857314	1.01376	0.728644	1.17202	0.900388	1.36402	1.01957	1.39475	0.936745	0.931722	1.20377	0.97463	1.11696	1.07977	0	0	0	0	0	0	0	0	0	0	0	0	0	0	0	0	0.773208	0.579154	1.50189	1.12783	1.14868	0.892192	0.813253	0.962382	0.408596	0.451652	1.36934	1.08136	1.09975	0.829093	1.06991	0.748539	1.01354	0.891186	0.617285
1.97765	1.25658	0.91743	0.928995	1.56578	1.28173	1.36162	1.29656	1.08929	1.06766	1.19335	0.905377	1.00007	1.74973	1.03422	0	0	0	0	0	0	0	0	0	0	0	0	0	0	0	0	1.04358	0.706092	1.3368	1.02149	1.51898	0.937177	0.677711	0.95395	0.75373	0.962718	1.47549	0.795326	0.949612	0.91232	1.10586	1.74775	1.27823	1.63399	1.62812
1.33683	0.791961	0.650549	1.35651	0.865559	0.550991	0.691405	0.419798	0.658632	0.921964	1.47081	1.09318	0.738008	0.653417	1.00253	0.735728	0.810128	0.780981	0.593815	1.1799	0.716263	1.1108	0.883242	0.756951	0.673536	1.04438	1.00193	0.378961	0.698348	0.904341	0.615878	0	0	0	0	0	0	0	0	0	0	0	0	0	0.866346	0.874262	0.666668	0.591093	0.695526	1.0017
1.43016	1.32562	0.824189	0.825464	1.1889	0.746683	0.504367	0.75768	1.12003	1.22349	0.927213	0.708606	0.983739	1.05869	0.952821	1.5012	0.841656	1.39521	1.05697	1.41721	1.28913	0.846847	0.988271	0.865259	0.612834	1.06464	1.38988	0.664889	0.567869	0.734903	0.452222	0	0	0	0	0	0	0	0	0	0	0	0	0	0.671788	0.614146	0.990774	0.390543	1.07887	0.734455
0.548048	0.716337	0.704452	1.12034	1.22718	0.733746	0.825464	0.53925	0.769291	0.891201	1.07577	0.673712	1.09811	1.01452	1.03788	0.849222	0.994933	0.642811	0.971334	0.411214	0.581123	0.355034	0.277976	0.675064	0.47885	0.684455	0.814288	0.690148	0.548515	0.695081	0.606681	0	0	0	0	0	0	0	0	0	0	0	0	0	0.718372	0.769741	0.447011	0.640259	0.816738	0.973354
1.17425	0.894068	1.75184	0.455584	1.0428	1.01717	0.807867	0.660698	0.891678	0.688739	1.3934	0.553047	1.43667	1.44785	0.901666	1.02742	1.13108	0.893418	1.47532	0.874267	0.825929	1.36672	0.901751	0.740805	0.955375	0.47538	0.83041	0.899249	0.251994	0.931632	0.41579	0	0	0	0	0	0	0	0	0	0	0	0	0	1.19812	1.37326	1.33901	1.3974	0.951808	1.62098
0.916804	0.994001	0.361798	0.651979	0.250931	0.56923	0.710303	0.366873	0.90644	0.449141	0.267646	0.641631	0.310799	0.546701	0.77736	0.478351	0.511852	0.141894	0.462858	0.500923	0.323909	0.723556	0.313987	0.547447	0.61695	0.478683	0.414505	0.38023	0.645505	0.264171	0.247452	0	0	0	0	0	0	0	0	0	0	0	0	0	0.311775	0.268899	0.50264	0.698818	0.938297	0.988405
0.465115	0.836437	0.363573	1.06887	0.911168	0.960367	1.20829	1.00807	0.91732	0.705048	1.2187	0.476071	0.930663	0.745432	1.05802	0.486458	0.774323	0.855683	0.837873	1.21146	0.722108	0.736554	1.17663	0.405788	1.16133	0.351944	0.760852	1.11992	1.00485	0.531552	0.48957	0	0	0	0	0	0	0	0	0	0	0	0	0	0.736024	0.56078	0.894699	0.575537	1.15414	1.29118
1.29259	1.13266	1.51356	1.60408	1.12059	0.629816	0.511484	1.69283	1.1477	1.52906	1.92262	1.92767	1.59373	1.79006	1.44367	1.0761	0.49018	0.692008	0.987327	0.728915	0.985267	0.708959	0.745482	1.33338	0.565538	0.763805	0.450703	0.816627	0.410015	1.03447	0.459115	0	0	0	0	0	0	0	0	0	0	0	0	0	1.21502	0.813363	0.976358	0.924102	1.24055	1.78015
1.21158	1.06139	0.62102	1.14674	1.33529	0.613404	1.51965	0.972976	1.17742	1.11228	1.07552	0.607445	1.01645	0.71924	1.07867	0.805172	1.00358	0.877037	0.722965	1.09642	1.08553	0.896324	1.03474	0.622092	0.904563	0.794493	1.30929	0.742669	0.901682	1.27581	0.855683	0	0	0	0	0	0	0	0	0	0	0	0	0	0.803039	0.833033	0.247694	0.682773	1.38129	1.49117
0.345225	0.418849	0.543582	0.405407	0.400345	0.316477	0.262176	0.57153	0.241658	0.227948	0.638341	0.381216	0.52985	0.549403	0.213227	0.584962	0.673997	0.274105	0.568807	0.311733	0.498246	0.66439	0.40783	0.66087	0.793577	0.396256	0.627774	0.363381	0.669868	0.456478	0.927606	0	0	0	0	0	0	0	0	0	0	0	0	0	0.310137	0.549815	0.477752	1.26176	0.914089	0.407242
1.37663	1.03149	1.0952	0.658253	0.979885	1.29259	1.23026	1.48217	0.564277	0.600067	0.888116	1.26501	1.23858	0.817371	1.09318	0.994645	0.52412	1.15684	0.97029	1.04979	1.06756	1.19851	1.1133	0.733857	0.692441	1.41346	0.801985	0.912552	1.05962	0.895159	0.777279	0	0	0	0	0	0	0	0	0	0	0	0	0	0.298535	0.656989	1.15107	2.22663	1.20143	2.56628
0.695386	0.976333	1.12894	0.605607	1.40166	1.58993	0.656041	1.34887	0.888753	0.769735	0.902537	1.42102	1.36452	1.40219	1.04925	1.48491	0.457455	0.916982	1.23584	1.16992	1.07405	1.24404	1.08352	1.04218	1.13761	1.08673	0.987327	0.767394	1.25573	1.00466	1.00004	0	0	0	0	0	0	0	0	0	0	0	0	0	0.657757	1.02281	0.855123	0.565073	0.57941	1.13908
0.674734	0.834017	1.25686	0.50992	1.41508	1.01057	1.08716	1.439	0.500169	1.12741	0.844883	0.97511	0.637034	1.42334	0.989577	0.911144	1.03911	1.25719	1.15362	1.22024	1.66082	1.17849	0.918706	0.976441	1.23623	1.966	0.492018	0.816143	1.62204	0.615022	0.600022	0	0	0	0	0	0	0	0	0	0	0	0	0	0.741091	0.966767	1.12316	1.01635	1.11475	1.47441
1.12862	0.8778	0.634438	1.07191	2.0161	1.15596	1.03832	0.677696	0.491614	0.372204	0.433869	1.01407	0.731337	1.16879	1.0552	0.892642	0.674441	0.314506	1.14988	0.938655	0.703085	0.839166	0.940733	0.826357	0.924787	0.516907	0.788687	0.906375	0.541501	0.953782	0.686519	0.620438	0.826338	1.11732	0.56078	0.605376	1.15882	0.783158	0.84117	0.72138	0.869407	1.12263	0.381092	0.689838	0	0	0	0	0	0
0.487015	0.917239	1.51254	0.836213	1.61806	1.35699	0.210665	1.0615	0.75927	0.354983	0.357888	0.730116	0.920715	0.19807	0.318761	1.14528	0.747533	0.794499	0.350191	0.364684	0.865764	0.654091	1.01166	0.927499	1.2071	1.31111	1.11946	0.503036	0.664595	0.754971	1.15881	0.905677	0.842611	0.976035	0.446335	0.340543	0.964872	1.23241	0.715759	0.715759	1.21288	0.461329	1.60172	0.911268	0	0	0	0	0	0
1.12221	0.843819	0.911124	0.732153	0.900617	0.93051	1.17424	1.19419	0.947648	1.15332	1.28478	1.48833	1.24244	1.4578	1.31851	0.842185	0.356707	0.404665	0.722615	0.998856	0.445884	0.503593	1.14694	0.972751	0.64346	1.80296	1.02559	0.73767	1.0851	0.854479	0.972059	0.951808	0.759557	1.0384	0.663858	1.20824	0.713905	1.57828	0.707187	0.986636	1.03114	1.04598	0.939541	0.988122	0	0	0	0	0	0
0.532691	1.69366	0.93095	0.874679	0.76458	1.52383	0.723388	1.51704	1.27476	0.545311	0.943446	0.824823	0.247364	0.829866	1.43652	1.08208	0.493685	0.612098	0.921761	0.899699	0.628409	1.31243	0.724707	0.754346	0.585259	1.18535	1.28757	1.24046	0.730344	0.991979	0.83994	0.704096	0.750002	0.987761	0.669503	0.937304	1.42999	1.51823	1.18685	0.598886	0.839735	1.53093	0.993198	0.68823	0	0	0	0	0	0
0.958028	1.15524	1.17857	0.997733	1.60002	0.905635	0.977792	0.8069	1.18658	0.637057	1.22005	1.34883	0.527678	1.09062	1.25672	1.23132	1.18169	0.690292	1.22404	1.32473	1.48148	0.726652	1.16805	0.658348	0.583184	1.47891	1.01339	1.22553	1.17796	1.07639	1.32811	1.02163	1.0454	1.48866	1.46708	1.21315	1.31808	2.63348	1.38044	1.26639	1.85985	1.69124	0.577952	1.61339	0	0	0	0	0	0
1.63457	1.58265	1.41077	0.937922	2.20676	2.15626	1.82459	2.3496	0.939073	1.11566	1.79483	1.57578	1.18658	2.30786	1.14367	1.4179	1.65211	0.765122	0.835317	1.88491	0.761921	1.31956	1.79269	0.723436	1.01668	1.53995	0.459266	0.765122	0.924882	0.999446	1.49074	1.16407	0.577564	1.24736	2.40041	1.92974	1.31515	1.41947	0.97322	0.895863	1.99891	1.12069	0.622104	1.95598	0	0	0	0	0	0
1.11566	1.02582	1.70392	0.872585	1.68208	1.26059	1.28846	0.806156	1.21195	0.734887	0.381956	1.16579	0.985986	1.8017	1.49384	0.920407	0.639842	0.641696	0.862575	0.823233	0.905322	1.12871	1.34255	0.765707	0.858222	0.902168	1.09394	0.371631	0.933473	0.858958	0.238975	1.20366	0.829568	1.10964	1.22714	1.16332	1.12348	1.34385	1.18984	1.08648	0.482436	1.45607	0.84189	0.776047	0	0	0	0	0	0
0.809888	0.576053	0.387712	0.47849	0.333338	0.561844	0.245696	0.370208	0.71383	0.219108	0.809888	0.450401	0.873514	0.248771	0.774052	0.563774	0.610485	0.88877	1.04521	0.878291	0.881409	0.180833	0.948433	0.585528	0.823047	0.636075	0.463947	0.728396	0.294659	0.273422	0.415751	1.03202	0.72138	0.313763	0.443319	0.525731	0.796092	0.639071	0.766316	0.815288	0.308517	0.722326	0.330628	1.19908	0	0	0	0	0	0
1.43625	0.371466	0.830392	0.387255	0.367512	1.29085	0.537272	0.858651	0.774509	0.36445	1.49588	0.858972	0.477445	0.400006	0.640009	0.787455	0.457076	0.941892	0.384716	0.619912	0.361308	0.211497	0.695035	0.398466	0.421038	0.293708	0.4736	0.107751	0.597046	0.285124	0.335152	0.634948	0.453534	0.361384	0.524424	0.938421	0.330628	1.05951	0.487212	0.390543	0.915506	0.601938	0.126337	0.598886	0	0	0	0	0	0
1.0137	0.606854	1.08791	1.09834	1.45135	1.07	0.733088	0.801408	0.827511	1.06338	1.32127	0.926567	0.987222	1.09226	1.65659	0.724532	0.812942	1.06252	0.752475	0.817434	0.577634	0.979027	0.781846	1.54321	1.32725	0.62577	0.565525	0.941302	0.978151	0.834621	0.620591	0.415612	0.629724	0.991107	0.877417	1.22903	0.779026	1.5112	0.957363	0.887638	0.839576	1.5684	0.976358	0.905172	0	0	0	0	0	0
1.06409	1.39221	0.502458	1.49263	0.743775	1.19643	0.898643	0.896188	1.22954	0.704818	1.36537	1.32903	0.467243	1.62731	1.33719	1.03802	1.35289	1.27815	0.903468	0.519623	1.02765	0.728396	1.4318	1.16637	1.19383	0.858958	0.707181	1.21507	0.911255	0.715236	1.33896	1.22733	1.01113	1.21618	1.32637	1.11545	0.721884	1.22802	1.63122	1.0167	0.768215	1.53206	1.01556	1.14085	0	0	0	0	0	0
1.89997	0.976204	1.46848	0.737089	0.750154	1.78847	0.917679	1.28798	1.08731	0.830091	1.72077	1.39132	1.05274	1.7591	1.10744	1.94758	0.996562	1.28937	0.648501	1.20996	0.723333	0.613128	1.38085	0.831081	0.839166	1.23168	1.66757	1.32251	1.58175	0.715517	0.835317	0.902907	1.15169	0.906024	1.33221	1.2837	1.20634	1.32251	1.15242	0.630878	1.07795	1.85168	0.923019	0.957363	0	0	0	0	0	0
1.22504	0.863454	1.67655	0.657983	1.38399	2.12095	1.03363	1.28027	0.885303	0.310023	1.6895	1.23659	1.47932	0.71695	1.15651	2.0615	1.48365	1.06595	0.687166	1.77626	1.27901	1.02934	1.58676	0.749722	1.01268	1.33284	1.91154	1.45534	1.39673	1.93722	1.12176	1.0573	0.966767	1.26581	1.77862	1.47625	1.91721	1.90614	1.65755	0.803872	1.36962	1.82254	0.724415	1.53494	0	0	0	0	0	0
1.24103	1.62675	1.68208	1.36882	1.51281	1.68078	1.01321	1.12506	1.2275	1.26253	1.94719	1.86967	0.994959	1.70688	1.37756	1.24253	1.43434	0.712438	1.38795	1.41446	0.810715	0.975799	1.4273	1.5593	1.19605	1.05412	1.18042	0.651388	1.24916	1.02736	0.976604	1.20021	0.757053	1.26717	1.10997	1.16058	0.869023	1.38942	1.25425	1.27224	1.24185	1.3843	1.43613	1.71219	0	0	0	0	0	0
1.53211	0.551984	0.505839	0.609717	1.00034	0.70383	1.57722	0.580824	0.841792	1.73038	0.856471	0.346809	0.607007	0.252585	0.88613	0.637196	0.616441	0.718661	0.979288	0.527641	0.956869	1.41531	0.8002	0.333573	0.646337	0.694061	0.951675	0.988237	0.715942	0.624579	0.763094	1.1149	0.924474	0.88179	0	0.953751	0.875872	0.728264	0.572181	0.457199	0.284997	1.20023	0.421059	0.607942	1.09856	1.26023	0.798833	1.33765	0.856394	1.27396
1.1231	0.91051	0.673264	0.635944	1.31364	0.824169	1.19913	1.0099	0.640918	1.19754	1.13323	0.700026	0.804518	0.997024	0.874689	0.905971	0.384259	0.765741	0.756989	0.571498	0.388598	1.00663	0.62843	0.400948	0.688172	0.716846	1.86757	0.543814	0.418689	0.674507	0.446865	1.33966	0.603351	0.604003	0.916896	1.39194	0.23256	0.879808	0.785911	1.33345	0.377061	0.538312	0.787756	1.21229	1.46113	0.585918	0.729473	0.724592	0.756659	0.770416
1.33607	1.20739	0.716132	1.00871	1.58284	1.08149	0.804357	1.0024	1.13678	0.718824	0.992424	1.7034	1.62541	1.54968	0.751305	0.955795	0.904048	0.684852	0.792936	1.08284	0.810481	0.764856	0.481791	0.965548	1.12054	0.885368	0.672999	0.700916	0.890576	0.630824	0.487751	1.20023	0.919048	1.59045	0.383744	1.21149	1.11243	1.65925	1.76053	0.622316	0.821503	1.37113	1.50241	0.811429	2.32042	0.433145	0.745089	0.562256	1.56182	1.28799
0.774118	0.595661	0.828633	0.295681	0.826544	0.945634	0.613499	0.766581	0.796696	0.633736	0.578247	0.76713	0.642497	0.778168	0.585499	1.0135	0.526174	0.893613	0.801895	1.10113	0.982871	0.658415	0.856323	0.844854	0.73678	1.0482	0.792303	1.30308	0.978528	1.62522	0.605269	1.44072	0.775276	0.793343	0.662882	1.05309	0.978379	0.483725	0.84016	0.800916	0.93804	1.07559	1.31884	0.916062	1.12668	0.746802	0.537697	0.49808	0.412374	0.541431
0.287529	0.213878	0.232047	0.209198	0	0.521284	0.749412	0.335451	0.431619	0.401696	0.812783	0.315871	0.134653	0.22954	0.276045	0.918676	0.287319	0	0.617648	0.825686	0.878858	0.494377	0.639967	0.510376	0.707026	0.526272	0.376487	0.526272	0.630824	0.766184	0.565931	1.02625	0.980165	0.611933	0.359683	0.384844	0.346678	0.917971	0.510782	0.850656	0.390668	0.539871	1.17064	0.551584	0.300795	0.805435	0.42996	0.885978	0.303134	0.591848
0.454534	0.235187	0.12596	0.835487	0.779801	0.479817	0.611276	0.386017	0.473871	0.752784	1.03667	0.696988	0.627938	0.257345	0.497935	0.63863	0.310581	0.805798	0.135954	0.523265	0.51934	0.881245	0.297871	0.67109	0.633358	0.113322	0.559076	0.471351	0.347455	0.642969	1.44464	1.00437	0.403831	0.525171	0	0.140177	0.673052	0.140353	0.716142	0.311158	0.287931	0.600114	0.722618	0.602701	0.824515	0.427446	0.164624	0.988414	0.169197	0.436052
1.18394	1.65787	0.476232	0.79292	1.1007	2.01506	1.38222	0.501198	1.40939	0.631742	1.7343	1.10397	1.15883	0.976792	0.864756	1.89037	0.977517	1.20192	1.45575	0.94969	0.706147	1.68595	0.684262	0.429132	1.09181	0.76134	1.04992	1.3697	1.00545	1.01746	0.611264	1.35217	0.641407	1.71688	0.19089	0.99622	1.14795	0.854991	1.27598	1.06971	1.381	1.16887	1.53235	1.07674	0.9586	0.870157	0.916529	0.935294	1.14081	2.17055
0.570768	0.957099	0.227087	0.538308	1.16059	0.844182	0.64597	0.808243	0.220539	0.785245	0.74441	0.605725	0.834966	0.475049	1.10952	1.25649	0.378117	0.642242	1.38228	0.950196	0.188681	0.906936	0.648742	0.600785	0.578384	0.103188	0.978022	0.755263	0.103527	0.676574	0.548861	0.674541	0.848352	0.862367	0.181299	0.880798	0.351029	0.769688	0.648096	0.427495	1.0089	0.752913	1.05158	0.972707	1.00472	1.81598	0.426822	0.3583	0.899609	0.928168
0.404968	0.827431	0.64602	1.20423	0.200612	0.145875	0.31009	1.21434	0.597969	0.407502	0.849007	0.89819	1.25366	0.817254	0.510136	1.35816	1.19501	1.7659	0.270918	0.75447	0.739285	0.833793	1.10935	0.877843	0.494954	0.428676	1.06385	1.38837	0.70446	0.79941	1.28288	1.18277	0.751513	0.777427	1.01767	1.55899	1.27708	0.829109	2.15507	1.24719	1.49259	1.86089	1.61038	1.29947	1.77391	0	0.413243	0.243674	0.89536	1.46204
0.653803	0.245269	0.666654	0.881345	0.632836	0.873241	1.30918	0.363792	1.10246	1.13408	1.14485	1.10122	0.617533	0.712148	0.524813	0.702098	0.613102	0.966064	1.30041	1.08271	0.179129	0.937101	0.676901	1.36448	1.0523	0.978177	0.869097	1.21021	0.613615	1.14091	0.55635	1.08882	0.853246	0.803261	0.67377	0.435174	0.933408	0.990169	0.897329	0.895273	1.00488	0.672445	0.453349	0.685935	1.5446	0.64526	0.875011	1.85959	1.13982	0.469518
0.31921	1.05827	1.29822	1.00029	0.607168	1.07339	0.900141	1.21672	1.46664	1.12936	0.803086	1.34291	0.779679	0.953224	0.956692	0.860312	1.06602	0.964996	1.04224	1.51846	0.801962	1.49346	1.45393	0.824707	1.26124	1.71759	1.44467	1.87923	0.302202	1.46397	1.17453	1.8415	0.976967	1.53772	0.432925	1.19673	1.05847	0.674546	1.50303	0.796131	1.59784	1.14937	0.991285	1.24272	0.858109	1.37775	1.5423	0.628865	2.45346	1.4143
0.6984	0.403838	0.7922	0.739746	0.575	0.842144	0.557715	0.971922	0.520784	0.871349	0.613749	0.935615	0.511337	0.480227	0.801956	0.601625	0.697885	0.496597	0.485181	0.733072	0.378298	0.941392	0.721552	0.550135	0.822978	0.951661	0.572663	0.667833	0.417395	0.449668	0.452467	0.926434	0.626261	0.735252	0.892789	1.02937	0.547832	0.583845	0.78314	0.997923	1.22121	0.731506	1.13821	1.06638	0.992037	0.190596	0.840011	0.511068	1.55036	0.960911
1.33806	0.954821	1.28786	0.532016	0.609727	0.639674	1.04357	0.828484	0.990651	0.407629	0.97874	0.626745	0.954421	0.726772	0.749785	0.674502	0.816674	0.321903	0.501354	0.698393	0.369642	0.412657	0.365615	0.800327	0.720212	0.534719	0.546361	0.4162	0.335199	0.302115	0.540717	0.853992	0.839799	0.584427	0.539016	0.568555	0.547832	0.586767	0.895387	0.210553	0.679798	0.830754	1.1866	1.02033	0.74421	0.608971	0.740394	0.356486	0.493596	0.206253
0.360969	0.848564	0.856826	0.690183	0.868251	0.946744	1.07634	1.10558	1.14708	0.73277	0.957374	0.34237	1.34127	0.983074	1.02943	1.56561	1.34964	0.883915	1.14247	1.07566	0.373334	0.990563	1.4836	0.693347	0.67917	0.835098	1.0924	0.842178	0.140703	0.916983	0.822978	0.721009	0.829216	1.33294	0.867451	1.08811	1.40411	1.34809	1.14648	1.03749	1.03173	1.48025	1.39216	0.967294	0.363975	0.625177	0.805289	1.26925	1.12991	0.659067
0.395138	0.94048	0.832455	0.582979	0.711215	0.288136	0.300363	0.810692	0.381481	0.27292	0.484515	0.454106	0.96903	0.442083	0.414242	0.820398	1.07865	0.440213	0.642113	0.472502	0.608621	0.58943	0.52512	0.706934	0.323694	0.936468	0.839611	0.465257	0.302901	0.137055	0.247828	0.700614	0.756687	0.432669	0.247333	0.255974	0.894807	0.69535	0.451047	0.566358	0.794282	0.82098	0.814139	1.2193	0.803023	0.719635	0.393308	0	0.144197	1.08114
0.868251	1.04558	1.15092	0.433259	1.19924	1.27935	1.35664	1.25536	0.746286	0.790037	0.752197	1.78436	1.32194	1.33689	0.99239	1.41544	0.748161	0.488715	0.992442	0.77831	0.970114	1.18099	0.875274	0.882789	0.912507	0.470696	1.43322	0.423063	0.669113	0.520588	1.02084	0.778804	1.13711	1.0505	0.63854	0.881032	1.38511	0.499983	0.815839	0.727528	1.16075	1.17808	0.7959	0.938571	0.705137	1.10528	0.857684	0.860667	1.12293	1.19484
1.02509	1.42103	1.35181	0.737055	1.28897	0.8229	1.2508	0.885569	1.09812	0.763111	1.26304	0.868946	0.677615	0.509537	1.07838	1.01733	0.750414	0.983332	0.848596	0.714596	0.842543	0.808986	0.793051	0.799715	0.529159	0.599787	1.19829	1.16703	0.292002	0.697885	0.538017	1.24594	0.808747	0.754738	0.582916	0.742	1.02755	1.16306	1.0124	1.34692	0.906124	0.981172	1.20189	1.02761	0.504373	1.17687	0.369408	1.0555	1.36365	0.697894
0.649888	0.743365	0.785747	0.661776	1.43491	1.12858	0.386921	0.937411	1.21212	0.7019	1.11124	1.10652	0.924655	0.431966	0.954122	0.470817	0.661377	0.948213	1.24116	0.916461	0.728067	1.16121	0.824773	0.688521	0.870773	1.16497	0.752752	1.2379	0.815979	0.64619	0.481521	0.600287	0.63854	1.26223	1.61102	1.24191	0.402375	1.83181	1.17272	1.10809	1.56872	1.106	1.05333	1.20706	0.65477	1.39579	1.70433	1.08964	0.982394	0.550881
0.90228	0.803936	1.20479	0.648225	0.515588	1.29756	0.988446	1.28615	0.641655	0.836788	1.08894	0.989921	0.933603	0.73332	1.1645	0.793652	1.44191	0.935696	1.12062	1.08758	0.855251	0.984918	1.01143	0.877758	0.38634	0.67156	1.01045	0.961886	0.224256	0.967136	0.714395	0.901122	1.36695	0.909961	0.797989	1.26114	0.802766	1.65293	0.792135	0.469244	0.93449	1.35196	0.683194	1.37172	0.507141	0.661899	1.23663	1.35177	0.67074	1.23061
0.453158	0.711422	1.50369	0.40832	1.81833	1.14329	1.01589	1.65497	1.0537	0.827909	0.731672	1.19004	1.13591	0.912795	0.553731	0.868881	0.955545	0.759121	1.27187	0.984601	0.741702	0.979488	1.09113	1.09985	1.35881	0.476697	1.28603	1.09205	1.03161	0.787427	1.17049	1.2342	0.706922	0.937311	0.801614	1.31234	0.68849	0.804991	0.60121	1.02341	0.940086	1.67268	0.833719	1.21243	0.7842	1.05275	1.20087	1.32456	1.33318	0.616008
0.388074	1.0728	0.691912	0.545841	0.507749	0.825682	0.56922	1.07071	1.37266	0.508344	0.904428	0.809264	1.14364	0.521284	0.534637	1.03467	1.02781	0.822331	0.940776	0.846948	1.11841	0.764615	0.688867	0.805872	0.549639	0.404493	1.03757	0.658106	0.574864	0.772566	0.636176	1.10101	0.94469	0.914607	0.780681	0.48565	0.994563	0.905361	0.756036	0.269137	0.653489	0.546173	1.32921	1.00422	0.497315	0.688533	1.13608	1.06104	0.406695	1.05965
0.36137	1.36232	0.972503	0.806591	1.00842	0.795425	0.475597	0.773153	0.892527	1.50854	0.362375	1.21652	0.999777	1.12415	0.844901	1.15629	0.761329	0.685276	0.761514	0.72977	0.322379	0.550382	0.557614	0.602548	0.535188	0.516569	0.881978	0.638829	0.717989	0.634441	1.00895	0.73181	0.787242	0.978598	0.580147	0.816862	0.692884	0.502297	0.502727	0.970789	0.407749	0.841004	0.939391	0.793695	0.365511	1.165	0.627044	0.439726	0.804888	1.35486
0.84956	0.518226	0.647465	0.53053	0.545932	0.675974	1.3438	0.649402	0.761623	0.909676	0.768092	0.515413	0.738308	0.942261	0.835846	0.748345	0.469289	0.581571	0.422449	0.649282	0.698315	0.455241	0.756378	0.556705	0.777732	0.434008	1.00967	0.599558	0.478331	0.475542	0.450331	0.787388	0.522093	0.943929	0.655054	0.600184	0.384633	1.10003	0.212384	0.74294	0.897567	0.577062	0.704882	0.777745	1.00963	0.975284	1.10962	0.978826	0.550007	0.853459
0.86912	0.546561	1.35453	0.890265	0.907263	1.37075	1.61733	1.2669	0.725154	0.597969	0.552122	1.17036	0.985752	0.735183	0.750374	1.28202	1.02163	0.884999	0.683903	0.942284	0.855811	0.777821	1.19575	0.93613	0.695659	0.653228	1.29238	0.654922	0.647629	1.06934	0.425194	1.15999	0.693376	1.74334	1.29071	1.06967	1.30171	0.80139	0.820354	0.713693	1.00128	1.6748	0.735114	1.21164	0.325051	0.586302	1.31626	1.57323	0.469518	1.52176
0.858804	1.16367	1.21361	1.20949	0.896953	1.81675	1.43471	0.924744	1.03515	0.441483	0.793358	1.09549	0.687529	0.545384	0.480227	1.07628	1.59961	0.959336	1.17292	1.03617	0.902243	1.25476	1.14568	0.585474	0.746183	0.757557	1.2892	0.836947	0.451998	1.00915	1.26428	1.41125	1.52003	1.41078	0.987833	0.869059	1.09082	1.31431	1.05293	0.779702	1.43777	1.22812	0.890175	1.26714	1.1699	1.14076	1.28573	1.6446	1.14245	1.48651
0.686183	1.27484	1.55306	0.607776	0.738308	0.713435	1.04175	0.937231	0.801298	0.653311	0.780177	2.06562	1.48673	0.979525	0.534261	1.3189	1.62823	0.821686	0.824533	1.04048	1.00632	1.27107	0.837079	0.391777	0.878211	0.957231	1.10926	0.91383	0.842856	1.17802	0.521477	1.41384	0.687467	0.625759	0.327109	0.385239	0.827301	0.807411	0.568004	0.955256	0.977782	0.207424	0.758645	1.67122	0.964522	0.485981	0.600944	1.16668	1.85226	1.66429
1.52861	1.45164	1.60438	1.04441	0.745066	1.49033	0.915876	1.2508	1.47958	0.887617	1.46315	1.02711	0.759719	0.973375	1.19511	1.08566	0.862499	0.735883	1.37954	0.648994	0.751491	0.995083	1.13448	1.27911	0.678583	0.907354	1.0171	1.10425	0.641438	1.05252	0.683308	1.08955	1.32233	1.29079	1.11019	1.50669	1.72981	1.28127	1.12944	1.05144	1.4679	1.40067	1.44296	1.27523	0.60472	0.978826	1.21325	1.76338	1.18126	0.887108
0.926628	1.01987	0.926826	0.951271	0.599621	1.25325	1.63478	1.46417	1.28897	1.43962	0.940035	1.73849	1.38869	1.15664	0.952672	1.23651	0.907444	1.52348	0.786615	0.958048	1.10192	1.81202	1.00679	0.498846	1.17292	0.675769	1.44003	1.0973	1.16314	1.03273	0.878211	0.925023	0.822866	1.06772	0.963056	0.853585	1.30359	0.717771	0.735176	1.09018	1.53853	1.26792	0.953138	0.546555	0.935234	0.969243	1.4201	1.5363	0.879772	1.77199
0.863318	0.532887	0.882369	0.362981	1.08531	1.00071	0.472286	0.921319	0.633628	0.666859	0.863416	1.0728	0.771289	0.698914	0.919757	0.967136	0.643331	0.846948	1.60507	1.09045	0.51926	1.26236	0.918915	1.01515	0.761883	1.0566	1.1961	1.23378	0.734925	0.947527	1.02076	1.02453	0.634394	1.18086	1.16432	0.575654	0.843535	0.760614	1.02211	0.525722	0.743883	0.559466	0.166151	0.925697	1.33178	0.806574	1.34874	2.22118	1.84591	0.840622
0.403954	0.948623	0.416145	0.285659	0.434005	1.12048	0.603721	0.856977	0.80177	0.529441	0.600732	0.641761	0.363317	0.745119	0.658247	0.597526	0.571047	0.560076	0.315024	0.31666	0.575862	0.495386	0.63552	0.708805	0.70628	0.480515	0.657427	0.329302	0.996555	0.434093	0.352775	1.22363	0.59677	0.659943	0.759013	0.616835	1.09205	1.04615	0.982844	0.47884	0.434602	0.180018	0.421757	0.459317	0.335352	0.612451	0.547658	0.260774	0.700414	0.885922
0.973275	1.68755	0.755163	0.441586	1.95722	1.52256	1.49338	1.72191	1.06097	1.08089	1.52338	0.820089	1.27573	1.30857	1.30132	0.669783	1.26581	1.13553	0.959231	0.84726	0.805392	1.16073	0.979236	0.917426	0.684799	0.857752	1.47617	1.42743	0.987255	1.12524	0.983277	1.10902	0.592002	1.25473	1.03569	1.77571	0.948886	1.30429	1.29461	0.749562	1.31271	1.12095	0.869499	0.832384	0.690832	1.56498	1.78549	0.870551	1.33676	0.828267
1.34592	1.13959	0.850325	1.11253	2.12571	1.61244	1.02663	1.74476	0.996902	1.04705	1.33408	1.33209	0.801929	1.45352	1.07839	0.998498	1.50986	0.788197	0.871138	1.5668	0.975168	0.93573	1.60839	0.914352	0.918555	0.536009	1.2742	1.47455	1.32245	0.781538	0.484149	1.55536	1.03549	1.18834	1.16905	1.43443	0.744061	1.02658	0.806689	0.798663	1.04156	0.655899	1.01538	0.96313	0.94294	1.58894	2.23892	1.06358	1.4592	1.25134
1.14712	1.59927	1.20385	0.968846	2.12571	1.08858	1.4986	1.50716	0.889275	1.47708	1.19988	1.16771	0.837113	1.91185	1.31395	1.54519	1.04112	1.28129	1.25342	1.24658	0.581367	0.901999	1.09939	0.662896	0.743747	0.859445	1.59467	1.21887	1.03153	0.858687	1.12401	1.16201	0.976244	1.02641	0.938779	1.94812	1.2224	1.14054	1.34617	0.956967	1.17534	0.987884	0.679929	1.34125	0.704195	1.3177	1.19498	0.894064	1.50687	0.91119
0.653251	1.11431	0.806566	0.938935	1.7435	1.17585	0.604925	1.01326	1.12568	1.59447	1.05038	1.73094	1.14782	1.31592	1.21927	0.814473	1.24026	1.14953	0.876105	1.05905	1.04112	0.908208	0.667487	0.595962	0.834522	0.846025	1.21835	0.706848	1.02194	1.1742	0.941913	1.14886	0.740628	0.698179	0.543253	1.19731	0.723725	0.600678	1.18473	0.43951	1.28702	0.584813	0.698179	0.765041	1.22634	1.25636	0.616066	0.490652	0.659682	0.84435
0.900207	0.399434	0.879333	0.522939	1.23595	1.25414	0.856372	1.00275	1.04972	1.18455	1.58117	0.851426	0.826621	1.04869	0.550181	0.769608	1.26693	0.71143	0.998049	0.800227	0.89135	0.792736	0.889775	0.839548	0.429929	0.970131	0.323132	0.670019	1.50656	0.716548	1.21009	1.42868	0.934679	1.13369	1.63213	0.28275	0.881109	1.06312	0.822087	1.7203	0.868323	0.61826	1.27317	1.25244	0.556977	1.24564	0.845096	0.730824	1.13261	0.926424
1.10937	1.03129	0.633604	0.693813	1.68374	0.953464	0.754651	1.04322	0.727942	0.924245	1.0452	1.07338	0.940681	1.33408	0.80482	0.72145	0.622847	0.469591	0.696342	0.864887	0.558265	0.932723	0.592036	0.592542	0.637895	0.838804	1.02926	0.99154	1.12847	0.843066	0.6431	0.998639	1.15511	1.20625	0.621612	1.16795	0.822333	0.874149	0.452656	0.939466	0.710029	0.634824	1.11004	0.927768	0.62617	1.18593	1.01995	0.647204	0.997994	0.687883
1.28438	1.74157	0.880426	0.572288	2.48978	1.55489	1.85094	1.58211	1.18204	1.26273	0.683685	1.10096	1.38525	2.11915	0.972784	1.30196	1.94297	1.11626	1.06217	1.60749	1.08754	1.07418	1.30397	1.09507	0.661007	1.2287	1.22756	1.13639	0.894683	1.56995	1.47192	1.13392	0.960588	1.09732	1.13086	2.04307	0.761089	1.53237	1.25981	1.1916	1.04381	1.02609	0.89078	1.36734	1.07285	1.63185	1.5017	1.25247	1.80626	1.24651
0.951002	1.34433	1.16951	1.19881	2.22521	0.979741	1.24651	1.39721	1.17244	1.11048	0.740528	0.695483	1.34703	2.09665	1.09784	1.20646	1.38896	1.05124	1.57788	1.43226	0.61566	1.12767	0.99327	0.594359	0.800166	1.05741	0.79477	1.53397	0.225552	1.08962	1.27706	1.33943	0.999527	0.964151	0.763525	1.82629	1.28339	0.736044	0.546822	0.279428	1.05365	1.03277	0.802857	1.54079	0.593349	0.985474	1.54574	1.35284	1.64254	1.03808
1.20055	0.953393	1.17989	0.74538	1.7796	0.895424	1.09028	0.743007	1.26404	1.11706	1.25532	1.56593	1.36193	1.4456	1.28207	1.17437	0.821319	1.08196	1.02154	0.709787	0.564751	0.843593	1.13712	1.30185	1.17024	1.22943	1.47298	1.04447	0.822363	0.907192	1.12702	1.0792	0.70662	1.01168	1.35469	1.51196	0.954407	1.18546	0.918937	0.731905	1.21691	1.11114	0.661076	0.647541	0.661075	1.24984	1.49699	1.9385	1.21847	0.700548
0.94729	1.29438	1.10285	1.32035	2.33573	1.73311	1.35509	2.44161	1.41141	1.1985	1.88487	0.840783	1.32766	1.53903	1.40822	1.20064	1.80132	1.49338	1.49121	1.42123	0.408476	0.7535	0.90764	0.986242	1.07555	0.751069	1.57956	1.0467	1.0648	1.60741	1.76096	1.12103	1.26092	1.75293	1.31403	2.20409	1.75444	2.35395	1.15171	1.00583	1.87906	0.933112	0.88301	1.15386	0.561688	1.4971	1.50403	2.43046	1.31485	1.26224
0.557442	1.25556	1.17773	1.13128	1.53317	0.949715	0.834745	1.33496	0.854744	1.17068	0.843324	0.481998	0.504026	1.38896	0.804465	0.801213	1.13953	1.03907	0.815851	0.629525	0.724487	0.456236	1.30016	1.00163	1.29711	0.855751	1.38281	0.813411	0.924011	1.11657	1.1655	1.57979	0.61719	1.06074	1.21383	1.19021	1.33946	0.963355	1.05865	1.60471	1.05657	1.54839	0.985691	1.24614	1.44217	1.42715	0.589274	0.718062	0.748668	0.837959
1.05741	0.538139	0.794231	1.02467	1.13966	0.83052	1.03142	0.947522	0.648488	0.804465	0.933509	0.614187	0.290977	0.599119	0.638209	0.494731	0.275862	0.301231	0.133598	0.390898	0.360487	0.206721	0.423677	0.278831	0.870454	0.857467	0.946334	0.198513	0.503116	0.721659	0.317687	0.451434	0.477911	0.95551	0.452688	0.599268	0.692077	0.629489	0.315421	0.728799	0.421923	0.854725	0.421923	0.531898	0.998224	0.337662	0.48909	0.148035	1.03499	0.695905
0.884218	1.38257	1.04276	0.678144	2.07911	1.4096	0.641058	0.809225	0.842804	0.711737	1.15354	1.16936	1.16424	1.35853	1.37241	0.385505	0.844966	1.46018	0.749626	1.27379	0.901349	1.29788	0.948528	1.09015	0.93459	1.08105	1.11861	0.710636	1.02818	1.0385	0.765349	0.745279	0.625796	1.56588	1.17808	1.36252	1.51536	1.17707	0.947653	0.792548	1.62256	1.33082	0.696567	1.21157	1.20181	0.57445	1.10287	0.612182	0.845717	0.843115
1.02059	0.917435	0.782225	0.89346	1.11186	1.75482	0.678625	1.13166	1.05923	0.912833	1.89022	1.13192	0.715599	1.07968	0.785369	0.48921	1.16999	0.48136	0.678488	0.96861	0.608899	1.32419	1.37559	1.00804	0.89866	0.930498	1.1537	0.939633	1.18208	1.04056	0.818865	1.30579	0.570862	1.25821	1.99552	1.53448	1.50689	1.34314	0.718315	1.11114	1.61769	1.4726	1.09456	0.956469	1.31263	1.57726	1.35392	1.11842	1.441	1.72606
0.574618	0.419936	0.988355	0.579487	0.622575	0.743929	1.14894	0.691478	1.15571	0.648001	0.891907	0.29029	0.406483	1.08081	0.416271	0.615665	0.889252	0.881971	0.601192	0.84811	0.581731	1.13194	0.958671	0.663674	0.688321	0.679702	0.73716	0.552258	0.535648	1.04383	1.06186	1.49664	0.715686	1.08975	1.20531	1.19581	1.26401	1.04527	0.288155	1.54681	0.799841	0.817563	1.19854	1.21016	1.2964	1.43462	1.03012	0.977618	1.11994	1.10425
0.41865	0.576772	0.426483	0.839967	0.29991	0.455458	0.902369	0.329099	0.759772	0.532366	0.627335	1.03038	0.511567	0.416525	0.640058	0.51345	0.469464	0.599025	0.474349	0.610203	0.636438	0.631451	0.594141	0.72757	0.579197	0.580208	0.514006	0.453621	0.716217	0.692783	0.75839	1.13135	0.347047	0.772206	1.25718	0.0898718	0.265949	0.456066	0.371436	1.16785	0.573493	0.537256	0.0956757	0.798209	0.833589	0.459752	0.341236	0.697233	0.363412	0.473251
1.63754	1.55095	0.540977	0.577855	2.34176	0.879165	0.956604	1.05984	1.08801	1.4312	1.36003	1.67179	0.410825	1.96828	1.03085	1.06132	1.21365	1.34417	0.367223	1.33292	0.896116	0.843092	1.27823	1.13601	1.49353	1.37415	1.89555	1.4813	1.09077	1.29346	1.71059	1.41455	0.743578	1.14424	2.57317	1.56137	0.65125	1.39687	0.699146	0.698433	1.03362	1.34406	0.20938	0.69781	0.754855	1.679	1.41609	1.28243	1.27745	1.3025
1.65434	0.668515	1.14312	0.930755	0.901048	0.542694	1.19382	0.982046	1.42722	0.617887	0.820554	0.364691	0.627719	0.717268	1.03284	0.606124	0.785677	0.345726	0.689988	0.529183	0.310673	0.982946	0.301072	0.396115	0.651242	0.640731	1.11632	0.708207	0.95422	0.150895	0.558755	0.718975	0.433424	0.660679	1.49595	0.707914	0.599881	0.817108	0.377531	0.531416	0.838119	0.985386	0.846992	0.537256	0.697233	0.311201	0.666697	0.267852	0.352201	0.465216
0.811282	0.728015	0.795796	1.24799	1.25544	0.995818	1.01053	0.920729	0.472669	0.297734	0.797859	1.02255	0.767078	0.623251	0.473605	0.864185	1.04742	0.649123	0.788285	0.629062	0.467265	0.992643	1.2433	1.06579	0.945942	0.67752	1.17998	0.75149	0.873456	0.915865	0.786979	0.405448	0.642354	0.872333	1.08244	1.05221	0.589483	0.768715	0.399104	0.271864	1.08904	0.779128	0.804116	0.921837	0.873578	0.659001	0.577476	0.685888	0.705698	1.1777
0.454404	0.576256	0.772921	0.825198	0.940575	0.884321	0.737742	1.05255	1.1971	0.725555	1.41108	0.994215	1.04455	0.987754	0.713649	0.960086	1.06657	0.721363	0.714387	0.813635	0.257373	1.24129	0.703549	0.383957	0.519161	0.505585	1.03321	0.304766	0.952119	0.630982	0.773999	1.61993	1.3012	1.12965	1.00955	1.02029	1.12377	1.28857	0.788973	0.464066	0.381144	0.806662	0.527026	0.884328	1.16041	0.59719	0.353302	0.816521	0.828234	1.51001
1.88229	0.825198	1.15736	0.944471	1.79045	2.01999	1.68179	1.70832	1.62228	1.51505	2.06743	1.49492	1.06249	1.56967	1.03958	2.12468	2.04903	1.19662	1.62233	1.83505	1.07415	1.20271	1.45227	0.908996	1.3454	1.51944	1.40784	1.48375	1.47663	0.974422	1.3333	2.22345	1.05896	1.8226	2.06519	1.51299	1.60254	1.23695	1.2866	1.20566	1.18034	1.50991	1.50098	1.6505	0.916088	1.49143	1.71844	2.12949	2.16188	2.14988
1.64601	0.745148	1.45967	1.09385	0.970495	0.438469	1.15122	1.15076	0.768955	0.498308	0.892642	0.958047	1.36081	0.951786	0.831108	0.558035	0.912258	1.60389	0.439313	0.809948	0.814021	0.958538	0.450099	1.06461	0.662787	0.868399	1.15273	0.949091	0.604636	0.551577	0.977196	1.67925	0.6082	1.77578	1.99084	1.81179	1.07455	0.670317	1.13116	0.928132	0.441428	1.77121	1.29275	1.47061	0.566076	1.57882	1.17153	0.706605	0.76665	0.586332
0.94757	0.778489	1.36275	0.482459	1.49492	0.283378	0.50317	1.25932	1.05647	1.19408	1.68925	1.52391	0.730695	1.55782	0.414589	1.64634	1.62328	1.08236	1.04644	1.23553	0.48066	1.43625	1.13941	1.05923	0.373847	0.485556	1.56885	0.970065	1.01867	1.32947	0.877278	1.40084	0.969852	1.47981	1.5229	1.62444	0.964725	0.770897	0.999419	1.06235	0.472211	0.398168	1.1398	1.59651	1.65022	0.528107	1.2521	1.65894	1.60814	0.696859
0.846261	1.13629	1.0656	0.839141	0.617663	1.18635	0.540405	1.10281	1.01927	0.772435	1.0988	1.24803	1.03236	1.60601	1.12352	0.894846	1.0379	0.701392	0.939221	1.05617	0.934108	0.925543	0.894659	0.828005	0.974754	0.921072	0.700963	1.1356	0.787358	1.16193	1.05338	1.18975	0.813063	1.47044	1.80813	1.9896	1.23254	1.55737	1.32546	0.766888	1.34171	1.35149	1.1133	1.2146	1.61467	1.05621	0.844148	1.09506	1.4034	1.22776
0.859581	1.05795	0.979834	1.11427	1.62355	0.789814	0.491579	1.16072	1.15435	1.43863	0.897605	0.866805	0.91553	1.07448	0.93469	1.01648	1.07567	1.02664	1.41169	1.16756	0.779272	1.23553	1.214	0.909246	0.816889	0.86796	0.793689	0.68256	0.603838	0.654296	0.800428	1.90581	1.17627	1.33117	1.20051	1.60552	0.960689	1.09572	0.657044	0.728579	1.2938	1.05196	0.747812	1.38253	1.04277	1.55453	1.18749	1.15406	0.799222	1.06845
0.424485	0.717564	1.11762	0.531395	1.51552	0.739629	0.885406	0.928634	0.959533	0.830068	1.26933	0.687283	0.713565	1.24028	0.702382	1.29385	1.65873	0.625805	1.58285	1.28266	0.635214	0.540289	1.12651	0.679442	0.703982	0.310862	0.987885	0.828005	0.861748	0.647155	0.734256	1.01574	0.877506	0.688223	1.23008	0.858122	0.932864	0.407721	0.476848	0.717162	0.524519	0.786117	0.560275	1.30514	1.52127	0.911337	1.55453	0.551152	1.37531	0.456698
0.612944	0.887183	0.79042	0.525084	1.30063	0.566135	0.67943	0.352769	1.15762	0.987079	0.258359	0.687283	0.468508	0.748448	0.491189	0.573341	0.599566	0.616696	0.78491	0.491819	0.709307	0.732448	0.930274	0.755795	0.45261	0.55513	0.814794	0.64088	0.529028	0.663996	0.462211	1.01315	0.743248	0.542957	0.941742	1.09577	0.86277	0.351325	0.720015	0.713564	0.348863	0.896776	1.09924	0.704545	0.72232	0.110552	1.00967	0.454746	0.472907	0.584748
0.438935	1.11179	1.83106	1.14011	1.32122	1.02968	1.28296	0.964016	1.37616	1.20275	1.51589	1.89049	1.16459	1.51894	1.39671	1.26545	1.11444	0.889965	1.02271	0.710489	1.1733	0.850626	0.902485	0.624438	0.903325	0.931067	1.3367	1.07113	0.984485	0.896529	0.674367	0.99963	0.729041	0.953469	1.37435	1.09261	0.995421	1.0025	0.563446	0.789447	0.888769	1.06435	1.0093	1.28674	0.981809	1.01723	0.962329	1.3563	0.932458	1.49952
0.953485	0.955643	1.01939	0.570203	0.777023	0.970418	0.899562	1.05327	1.00836	1.09968	1.05389	1.01848	0.938436	0.523271	0.733292	0.720644	0.928979	1.09576	0.493577	1.43535	1.15023	0.731152	0.878626	0.584553	0.596836	0.593654	1.0382	0.583226	0.50789	0.467079	0.407646	1.08466	0.794642	0.971143	1.0291	0.992114	0.750452	0.688873	0.527919	0.342776	0.674862	0.905362	1.08394	0.6529	1.19344	0.562609	1.29058	1.00587	1.29544	0.804677
0.973111	0.948815	0.905484	0.812203	0.849844	0.464938	0.496253	0.455407	0.278032	0.75018	0.870462	0.46049	0.888456	0.543302	0.683488	0.846311	0.819933	0.858837	0.951723	0.629087	0.894601	0.578152	0.75403	0.549282	0.41873	0.427219	0.520528	0.635539	0.580107	0.786003	0.419652	1.03753	0.960213	0.761979	1.12767	1.01436	0.515428	0.560012	0.953609	0.48439	0.625177	0.394785	0.988361	0.61636	1.35813	0.75033	0.543737	0.992795	0.925316	0.390636
1.43301	1.29491	1.70272	0.508658	1.84604	0.804164	0.764556	1.21719	0.612091	0.759643	1.06468	1.27866	0.907177	0.469096	1.39944	1.13898	0.911806	0.37501	0.71058	0.740719	0.834284	0.562004	0.486392	0.271858	0.727055	0.603042	0.871324	0.684287	0.576146	0.354373	0.406446	1.1618	1.52619	0.94342	0.705906	1.24907	0.757176	0.92516	0.72043	0.404323	0.955999	0.516357	0	0.939496	0.934102	0.461616	0.668806	0.586314	0.249317	0.923232
0.559329	0.502143	0.803744	0.426285	0.525837	0.525711	0.881674	1.01543	0.704289	0.66932	1.08001	0.925882	0.793507	0.4701	0.809767	1.24782	1.77952	0.775421	1.30561	1.01859	0.973689	1.34159	0.943692	0.556941	0.424883	0.818452	0.905794	0.604896	0.917217	0.796655	0.637982	0.959451	0.932032	1.10648	0.78717	1.77058	1.02382	1.33613	0.371227	1.04671	0.754358	0.820768	1.24851	1.52399	0.853735	0.926205	0.869217	0.601017	1.05925	1.86965
0.534153	0.962037	0.924149	0.568748	1.21815	0.371781	0.307188	0.733186	0.940603	0.530709	0.500768	0.926316	0.725342	0.748907	0.577294	1.14755	0.471192	0.701508	0.767275	0.540152	0.635033	0.615391	0.775275	0.43511	0.848405	0.332905	0.596722	0.903015	0.626619	0.564349	0.381961	0.766844	0.103956	0.768437	0.63132	0.640178	0.510475	0.74624	0.113964	0.487281	0.68628	0.568617	0.344711	1.03543	0.432299	0.834795	0.32459	0.279482	0.48847	1.63233
0.788081	1.34734	0.933405	0.929525	1.60079	0.718484	0.525208	0.874966	0.805344	0.900972	1.36736	0.81491	1.28259	1.18324	0.636134	1.12401	0.581702	0.78712	0.982979	0.989522	0.983954	0.913671	0.944029	0.679345	0.359004	0.840782	1.25182	0.564349	0.928234	0.792569	0.944479	0.874389	1.30606	1.17014	0.642144	0.868004	0.726864	0.698191	0.400558	1.18985	0.396132	0.500232	0.713504	1.25141	0.591742	1.88705	0.497727	0.949131	0.939826	0.281534
1.32497	0.572083	1.08836	0.768588	0.783261	0.41737	1.28164	1.52456	0.931455	1.22952	0.856349	1.4571	2.31091	0.996385	1.36667	0.854781	0.812663	0.91936	1.81216	0.914052	1.14016	0.992757	0.981276	0.769389	0.79091	0.56716	1.08375	0.756087	0.872601	1.0089	0.948614	1.59656	0.48044	0.785855	0.665296	0.893927	0.930017	0.99255	0.780424	0.690506	0.511446	0.497634	0.89497	0.785557	1.318	1.40629	0.76283	0.512632	0.619037	0.827418
0.809104	1.19109	1.14268	0.881674	1.41637	0.491134	1.24737	0.655986	1.78693	1.07441	1.01952	1.04541	0.74616	1.14716	1.12721	1.18023	1.20477	0.930855	1.02876	0.915045	0.994739	0.868962	0.791808	0.506725	1.15122	0.847784	1.35103	1.12963	1.40557	1.24857	1.08524	0.996887	1.26742	1.09244	1.37006	1.11632	0.848281	0.516357	0.849368	0.362644	0.909238	0.949129	1.10899	1.65185	1.31001	1.33857	0.669325	0.820895	0.628605	1.07469
1.96015	1.90763	0.997895	1.43433	1.8403	1.08023	0.969841	1.35714	1.49232	0.850918	0.739181	1.52903	1.27761	1.10136	0.912397	1.66651	1.54201	1.332	1.19312	1.15291	0.905029	1.28962	0.951502	0.746623	0.599533	1.03108	1.55144	0.872498	1.33162	1.2266	1.38417	1.51073	1.0848	1.0656	0.75892	1.14589	0.920578	0.894829	1.0022	1.06696	0.99033	1.06265	1.40084	1.85017	0.883976	2.11096	1.01981	1.21038	0.915881	1.87179
2.18228	1.02646	1.80598	0.772891	2.52184	0.938899	1.3488	0.331926	1.40737	0.457371	1.13248	0.947237	0.76733	1.10872	0.748775	1.17061	1.25772	1.27289	0.619496	0.688066	0.364041	0.811311	0.885027	0.924478	0.694026	0.757451	0.743395	0.747677	0.650806	0.51131	0.540279	1.29435	1.09634	0.890231	1.48959	1.04029	0.66618	0.735947	1.27608	0.733712	0.737313	0.902371	0.462108	1.18733	1.0449	1.26557	1.25724	0.985057	1.20797	0.93677
0.837635	1.14996	1.27735	0.904741	1.49649	0.768713	0.207306	0.629875	0.309755	0.450418	0.480879	0.666618	1.40341	1.00939	0.747027	1.65172	1.84097	0.741526	0.672661	0.684267	1.08511	0.903625	0.418591	0.38356	0.444461	0.616846	1.81611	1.11492	0.56997	0.520591	0.728377	0.905364	0.661188	0.772792	1.69565	1.48673	0.861639	1.48289	0.914004	0.714841	0.938193	1.06161	0.950774	1.52216	1.0696	1.08934	0.955505	0.82253	0.84558	0.473804
0.896293	1.73801	1.47591	1.25692	1.33324	1.13653	1.05603	0.977525	0.935604	0.586959	0.908165	1.59855	0.722295	1.56544	0.860152	1.61318	2.33547	1.02678	1.16556	1.46655	0.877735	0.76712	1.07607	0.775217	1.10115	0.690173	0.819424	1.05072	0.857763	0.936137	0.816455	1.72562	1.03813	1.13591	1.16625	1.48735	0.789036	0.745699	1.26179	1.26385	0.341689	0.774925	0.69051	0.509777	0.773241	0.741852	1.16784	1.13301	0.663545	1.02115
1.44667	1.01142	0.89379	0.53959	2.04271	0.784898	0.943049	1.21833	0.816962	0.75585	0.915091	1.3931	0.958732	1.71867	0.958235	0.98127	1.4268	1.25967	0.82129	0.893548	0.458211	0.242303	0.544815	0.56512	1.23053	0.41924	1.2636	0.737616	0.653164	0.936832	1.13788	1.72432	0.926228	0.968828	0.682674	1.44321	1.21792	1.37637	0.838351	1.00772	0.82511	1.12397	1.05223	1.45437	1.58309	0.986753	1.40994	1.0529	1.28648	0.947609
1.22421	0.86189	0.769175	0.945977	1.18346	0.557839	1.00385	0.328181	0.358317	0.425784	1.07736	0.340401	0.295454	0.384126	0.495167	1.19814	0.544084	0.71214	1.29074	0.623244	0.804791	0.603209	0.605524	0.374011	0.670161	0.189562	1.41576	0.723574	1.08837	0.814488	0.670992	0.705407	0.809466	1.15756	0.821469	1.37862	1.33858	1.49524	0.97527	0.929843	0.772028	0.902371	0.336477	0.38031	0.802946	1.18381	0.969353	0.976667	0.582625	0.549141
1.13871	1.82657	1.37205	0.908287	1.38657	0.937249	1.17588	1.18774	0.610643	0.981335	0.939408	0.637912	0.606509	0.685664	1.25417	1.63978	1.39782	1.33917	1.0144	1.28308	1.05032	0.695141	1.40907	0.602921	0.922704	0.401053	1.63885	1.38077	1.00446	0.618678	0.766368	1.69071	1.41317	1.60305	0.816961	1.22257	1.25647	1.41129	0.985219	1.0758	0.74679	1.3228	1.19591	0.999976	0.955505	1.26633	1.60911	1.10676	0.800256	1.0153
1.46473	1.0604	1.02164	0.373914	0.979806	0.355826	0.75779	0.497476	0.825391	0.75764	0.943049	0.628991	0.723929	0.622523	0.761305	0.5072	0.812042	0.748643	0.490406	0.834047	0.620206	0.701756	0.698734	0.636259	0.817937	0.0722249	0.957049	0.948807	0.378725	0.410957	0.255104	1.1029	0.400892	0.879192	1.16473	0.647177	1.0457	0.942078	0.786397	0.411018	0.977501	0.791209	0.702731	0.456721	0.767034	1.0736	0.664314	1.0457	0.563388	0.628622
1.49472	1.33231	1.0441	1.02839	1.78758	1.29284	1.19305	0.720668	0.856385	0.789534	0.581927	0.788473	0.596415	1.55454	0.567335	1.39387	1.61703	1.36391	0.736812	0.739962	0.484895	0.518027	0.862794	0.983519	0.659858	0.83822	1.09124	1.07155	0.949431	1.51308	1.27615	0.751027	0.733783	1.03705	1.22133	1.69387	1.35885	1.57015	1.56093	0.753879	0.717721	1.12259	0.814827	1.40752	0.8398	0.908769	0.796993	2.04824	1.02143	1.14967
1.3144	0.888504	0.975719	0.749694	0.838415	1.03518	0.746622	0.531279	0.888504	0.457613	0.9866	0.857701	1.0676	0.734061	0.496121	1.01251	0.610539	0.613969	1.18353	0.749039	0.40909	0.671544	1.17941	0.782904	1.14049	0.910782	1.0218	0.390418	0.674755	0.268831	1.00542	0.935191	0.925673	0.811994	1.25209	1.03219	0.661679	0.574442	0.739779	1.00464	0.862465	0.464572	0.573973	0.757099	0.884292	0.5568	1.0584	1.13713	0.456157	0.747396
0.835449	1.13263	0.806087	0.942672	0.945876	1.07757	0.356997	0.511586	1.21548	0.70556	1.31333	1.06106	1.05978	1.19828	0.77205	0.801703	0.889585	1.01341	0.764966	0.901253	0.973593	0.8247	0.857169	0.644948	0.854594	0.933013	0.350758	0.961746	1.17613	0.553475	0.428464	0.746695	0.787137	0.570242	0.665583	0.757792	0.551862	0.950942	0.602031	0.841128	0.838472	0.773558	1.1622	0.86636	0.756541	0.847339	1.27704	1.13713	0.441142	0.59517
1.11777	0.919436	0.556966	0.630366	0.650163	0.208106	0.607404	0.327007	0.419953	0.396897	0.978225	0.5405	0.760253	0.811617	0.183128	0.560064	0.516352	0.575283	1.1921	0.451395	0.646874	0.725297	0.621994	0.486257	0.425429	0.675146	0.522727	0.860788	0.855371	0.582245	0.574162	1.06749	0.731009	0.784561	0.621578	0.545748	0.71676	0.421645	0.651647	0.806119	0.63114	0.763712	1.08529	0.36733	1.09581	0.493206	0.448576	0.211451	0.473959	0.873082
0.735172	0.534083	0.704235	0.535968	0.782541	0.434	0.572879	0.390014	0.617126	0.588423	0.644055	0.853362	0.691631	0.297965	0.604231	0.621574	0.837603	0.489207	1.23804	0.61257	0.369854	0.574224	1.18222	0.454911	0.353725	0.609002	0.368622	0.411956	0.727506	0.66365	0.632088	0.941608	1.13863	0.622312	0.624416	0.517803	0.580619	1.07926	0.621761	0.390199	0.77537	0.437273	0.711214	0.527796	0.338936	0.599763	0.550802	0.956583	0.358971	0.46121
0.60124	0.440038	0.707753	0.432824	1.64122	0.900556	0.984079	1.05935	0.871862	0.741209	1.24087	0.640111	0.853682	0.758433	0.732954	0.550954	0.872827	0.582405	1.06456	1.0964	0.842245	1.15324	1.13226	0.566812	0.941632	1.1157	1.58986	0.618115	1.19102	0.650125	1.15626	1.16681	0.622435	1.09001	1.04569	0.348199	1.21553	0.933851	1.02402	0.810026	0.655433	0.771394	0.80459	1.55619	1.03064	0.634214	0.554681	0.555844	0.384038	0.638381
0.747847	0.265872	0.785324	0.468993	0.792757	0.543159	0.581659	0.391902	0.186904	0.579281	0.367031	0.786596	0.677737	0.403624	0.233738	0.630952	0.809225	0.683055	0.731817	0.453606	0.743213	0.752726	0.650397	0.625188	0.932515	1.1346	0.574893	0.852271	0.338456	0.375462	0.568524	0.889591	1.00954	1.17341	1.00533	0.363009	0.434494	0.934587	0.771394	0.719968	0.666637	0.977253	1.12993	0.812652	1.40137	0.613007	0.930889	0.689089	0.591727	0.470896
0.818399	1.19217	1.61878	0.691918	1.47822	1.29993	0.880665	1.33262	0.842326	1.00148	1.18527	0.871952	1.41609	1.25496	0.913727	1.09879	1.28962	0.873908	1.78261	1.25994	0.6408	0.847665	0.796114	0.778529	1.26609	1.22921	1.48174	1.13434	0.240949	1.04953	1.04837	1.38638	0.838672	0.893658	0.835677	1.26538	1.23877	1.28648	1.11642	0.372239	1.33117	1.14369	1.0542	1.42945	0.757759	0.908052	1.21858	1.55303	0.935882	0.699843
0.629277	0.958975	0.969277	0.742544	1.14619	1.19732	0.858362	1.08468	1.03804	1.23342	1.50585	0.491304	1.26268	0.652433	0.631371	1.02621	1.18279	0.665423	0.629671	0.872637	1.0353	1.05879	1.35255	0.893671	1.39339	1.2715	1.29939	1.04545	0.743	0.840632	1.03804	1.1706	1.04824	1.03003	0.646975	0.96957	0.942239	0.927869	1.01808	0.838472	1.7045	0.780632	1.18588	0.930252	1.07307	1.57986	1.17717	0.769379	1.17534	1.41936
0.773906	0.974933	0.748544	1.00198	0.674447	0.948494	0.8535	0.826556	0.844484	0.594432	0.90846	1.17719	1.00204	0.95172	0.789245	0.783675	0.469994	0.551083	1.13335	1.1917	0.908499	0.67875	0.594005	0.383475	0.830814	0.717909	0.859507	0.554836	0.751636	0.373624	0.75083	1.33406	1.00899	1.03309	0.717659	0.943909	1.30137	0.95646	0.900531	0.519195	0.664023	0.734795	0.537982	1.15184	1.37496	0.904967	1.81568	0.604789	0.756927	1.63253
1.2978	1.06396	1.07936	1.11476	0.906107	1.07275	1.90344	0.93132	1.31922	1.00085	0.600441	0.635994	0.212392	1.19183	0.718408	0.910395	0.646201	0.573822	0.314236	0.761689	0.591503	0.668171	0.999562	0.388894	0.439985	0.792315	1.02371	0.337127	0.654217	0.808036	1.05414	1.33085	0.996559	1.90993	0.651406	0.956581	1.88476	1.17928	1.27993	0.829483	0.704435	0.737803	0.718885	0.833819	1.34369	0.16971	0.954164	1.01055	0.247573	1.3474
0.661792	1.0205	0.514223	0.70817	0.839753	1.49502	0.763477	0.764288	0.798806	0.704288	0.789619	1.40199	1.12167	0.969345	0.213072	0.828969	0.415279	0.788633	0.955487	0.607111	1.01306	1.22036	0.995374	0.832049	0.835899	1.18905	1.34199	0.736586	0.474282	0.366496	1.28012	1.10361	1.04334	1.83967	0.692602	1.18895	1.09436	1.03329	1.28634	0.673955	1.4333	0.993197	0.175082	0.791586	1.11532	0.494045	0.804675	0.550298	1.23237	0.96942
1.45766	0.766171	0.978513	0.888272	0.753625	0.858695	1.08359	1.23219	0.559522	0.966032	1.26349	1.35346	1.89927	0.906107	0.904804	1.14047	0.900996	0.714474	0.268989	0.992852	0.658981	0.663274	0.901882	0.32528	0.874463	0.552728	0.78721	0.230606	0.872056	0.512651	0.743157	0.863548	0.226344	1.08141	0.954345	0.930416	1.26119	1.24718	1.14556	0.629563	0.973491	1.03177	0	0.525685	0.82463	0	0.827085	0.794001	0.701326	0.457449
0.887709	0	0.198275	0.628494	0.265068	0.442955	0.776914	0.606252	0.751358	0.506405	0.733436	0.799445	0.833748	1.11939	1.11388	0.951519	0.414884	0.287877	0.583119	0.717495	0.336015	0.550834	0.562056	0.355677	1.12444	0.823282	0.754966	0.78092	0.555341	0.41253	0.602441	1.51597	0.730118	0.982589	0.55628	1.10144	0.648422	0.905486	0.307119	0.911263	0.302118	0.658134	0.61906	0.975132	1.06246	0.174506	0.265299	0.160636	0.56355	1.29256
1.26249	0.717377	1.17565	1.02418	1.25627	0.629374	0.90846	0.974933	0.490199	0.407326	1.29979	0.945929	1.00663	0.988596	0.761376	0.925568	0.684977	0.998861	0.662349	0.724049	1.23764	0.764932	0.987871	1.0453	1.09983	0.891288	1.07432	0.654042	1.21717	0.530619	0.79355	1.2139	0.772034	1.0807	1.15662	0.613939	1.24586	1.28124	1.00721	0.947956	0.915562	1.07541	1.32004	1.16102	0.984686	0.300433	1.47791	1.38635	0.681964	1.03611
1.52505	1.03674	1.12352	0.671802	1.25473	0.778969	1.10966	0.86033	0.754851	0.542217	1.11863	1.44264	1.35256	1.36358	0.943679	0.646087	0.646586	0.457584	1.12708	0.694966	0.8145	0.99633	0.543923	0.765507	0.797327	0.749408	0.773749	1.42478	0.619777	0.571105	0.637923	1.04205	0.675398	0.985044	0.691691	0.900145	0.618784	0.7255	1.36865	0.715218	0.846903	0.915119	0.957532	0.829892	1.12458	1.21487	1.52506	1.10358	0.715431	1.09698
0.865095	1.17545	0.718572	0.720781	1.5694	0.836407	0.989692	1.1233	0.883203	0.946049	1.31981	0.645555	1.29401	0.457533	1.09076	0.918343	0.603291	0.5634	0.656538	0.74185	0.87434	0.521639	0.4967	0.88693	0.674951	0.861507	0.768845	0.370355	0.271878	0.927503	0.514958	0.549257	0.777667	0.844812	0.523561	0.592514	0.768654	0.617441	0.835353	0.485252	0.560826	0.583783	0.869424	1.25541	0.770229	0.9235	1.06022	0.869835	0.686003	0.688956
1.29365	1.27152	0.920186	0.798202	1.25209	1.00827	1.0281	0.599091	0.722904	0.68035	1.66313	0.759154	0.612129	0.488605	0.990878	1.11314	1.05252	0.826508	1.39076	1.09251	1.17593	1.51158	0.661207	0.843991	0.808321	0.770775	1.81344	1.19977	0.678984	0.820065	0.42567	1.13879	1.22013	1.31345	1.13747	1.41683	0.865014	0.709984	0.681865	0.932063	1.08295	0.855288	0.954975	0.795813	0.594373	1.53127	1.59396	0.824671	1.17766	1.87446
0.721952	0.569878	0.404197	0.308058	0.417084	0.483576	0.460883	0.630078	0.126306	0.811487	0.566373	0.711467	0.580887	0.792805	0.678131	0.570363	0.559712	0.268173	0.633609	0.0821171	0.239568	0.284414	0.137599	0.153817	0.396271	0.658371	0.687195	0.334619	0.579451	0.441983	0.364904	1.01996	0.306648	0.640866	0.653734	0.52253	0.43197	0.392155	0.202738	0.697809	0.867334	0.331957	0.418849	0.761151	1.44489	0.548	0.689869	0.276976	0.558798	0.539139
0.92858	1.16925	0.922398	1.14084	1.29198	1.10044	0.894569	1.27259	0.961318	1.023	1.43343	1.75712	0.796646	1.03895	1.00537	1.07494	1.10965	1.26652	1.47104	1.1374	0.936235	1.21545	1.00139	0.810302	0.920901	1.04418	0.944581	0.840217	0.579425	0.881711	0.622155	1.28239	0.870058	1.30675	1.23136	0.855388	0.959273	0.917305	0.617867	1.26148	1.28989	0.816086	1.19786	1.2104	0.77636	0.917392	0.906205	0.874956	0.841685	0.902118
0.695141	0.661582	0.531759	0.605233	0.75436	0.787921	1.07184	1.28698	0.830558	1.19682	0.98619	0.769744	0.49512	1.33544	1.01692	2.20504	0.756876	0.539027	1.92211	1.21744	1.36018	1.74081	0.699772	0.814294	0.941353	1.36547	1.22237	1.11439	1.21291	1.01845	0.811297	1.38162	1.29969	2.47454	1.63523	1.12692	1.37209	0.738426	1.43574	1.45959	0.857557	0.896993	1.35983	1.23245	0.616597	0.670743	1.16978	0.906205	0.660774	0.665594
0.580686	0.883032	0.589557	0.317122	0.389429	0.612478	1.19912	0.865963	1.22881	0.459359	0.613808	1.00087	0.308455	0.719246	1.00696	0.579328	0.236822	0.865105	0.925541	0.775821	1.0915	0.428984	0.456005	0.441309	0.72692	0.567397	0.404358	0.415679	1.21051	0.368703	0.826508	0.668126	0.384376	0.607093	0.913827	0.396321	0.229033	0.416569	0.816051	0.490516	0.575484	0.634058	0.845171	0.707515	1.11536	0.560217	0.567862	0.583402	0.525416	0
0.35177	1.16773	1.99598	1.90842	1.83058	0.775996	1.55004	0.855421	1.31294	0.738181	1.08686	1.04808	1.42757	1.31089	1.04871	1.00166	1.64463	0.662639	0.876678	1.19252	1.07892	1.23445	1.07466	0.761199	0.803537	0.831602	1.3759	1.36327	0.879597	1.11422	1.38069	0.916892	0.88169	1.01039	2.38454	1.24723	1.73536	0.953539	0.824745	1.55857	0.850182	0.870138	0.716823	0.991154	1.41801	1.76983	0.474109	0.588827	1.35063	0.217673
0.755515	1.11086	0.348566	0.430879	0.511328	0.297995	0.768381	0.799522	0.316961	0.469344	0.319468	0.6279	0.387171	0.240446	0.628831	0.3219	0.64984	0.257981	0.540745	0.32587	0.301108	0.522768	0.587049	0.326946	0.372423	0.324005	0.401071	0.519569	0.347595	0.612929	0.568248	0.648014	0.51023	0.823482	0.259534	0.36275	0.346485	0.462867	0.577909	0.627495	0.283357	0.446127	1.00289	0.560362	1.53211	0.941056	0.602961	0.286033	0.495608	0.979526
0.45092	1.31136	0.958326	0.874693	0.243343	0.393201	0.935461	0.436859	0.481529	0.516307	0.826071	1.24611	0.821591	0.70972	0.546492	0.60112	0.495874	0.891326	0.82075	0.440722	0.462378	0.710372	0.605058	0.430181	0.71014	0.670591	1.04357	0.527641	0.322686	0.455208	0.420954	0.620899	0.901514	1.04051	0.5192	1.19791	0.668317	0.292323	0.866456	0.78517	0.789242	0.526558	0.571192	0.42159	0.814706	0.117721	0.908397	0.635693	0.464771	0
0.6978	1.35876	1.10587	0.757404	1.71426	1.70112	1.0053	0.876738	0.590322	1.26152	1.65002	0.56818	0.546369	1.20168	1.03011	0.761547	0.742699	0.522424	0.621373	0.758922	0.64941	0.75991	0.521698	0.758147	0.35558	0.685784	0.467286	0.623048	0.773942	0.6059	0.6734	0.705669	0.622619	1.15909	0.917234	0.57279	0.964608	0.947346	0.669677	0.76218	1.16679	0.983301	0.766364	1.01372	0.594445	0.992908	0.976762	0.231763	0.907251	0.551553
0.358005	0.92811	1.47427	1.25797	0.81771	0.398634	1.31247	1.46971	0.966165	1.00464	1.2571	1.06536	0.843904	1.16105	1.17999	1.55701	1.3544	0.939001	0.34841	1.53588	1.03192	1.2552	1.10183	0.428851	1.18215	1.10194	1.36214	0.800753	0.766245	1.31412	0.621484	1.23357	0.340909	0.958872	1.32778	0.707739	1.22819	0.843181	0.614563	1.08409	0.601564	0.706112	1.38986	1.08711	0.595013	1.04038	1.30398	1.32388	1.31016	0.602494
1.23974	1.09422	1.43013	1.03813	1.30052	0.933729	0.448279	0.957982	0.353308	0.751921	1.20807	0.679286	0.707132	0.94246	0.678906	0.788312	0.83953	0.904942	1.0999	0.826571	0.819911	0.981981	0.505197	0.658405	1.00844	0.78706	0.644532	0.618802	0.488538	0.786227	0.962961	0.960371	0.668827	0.936459	0.662388	0.710604	1.19318	0.723578	0.988046	0.429292	0.422585	0.787965	0.914163	0.627495	0.981069	1.04061	0.818202	0.487922	1.00238	0.483492
0.8878	1.21692	1.26594	1.46384	1.57179	1.03488	0.564174	0.819606	1.03136	1.07329	0.222153	1.12682	0.804323	0.705245	1.00153	0.546025	0.502138	0.980029	0.719349	0.578198	0.815041	0.748599	0.515195	0.641195	0.817215	1.42996	0.855644	0.877454	0.80869	0.697638	0.366566	1.76114	0.958509	0.372652	1.46266	0.519727	0.837858	1.08825	0.364364	0.515021	0.83467	0.843632	0.288141	0.768089	0.826858	0.337658	0.610764	0.295391	1.0409	0.488994
0.350582	1.23658	0.440672	0.671383	1.74366	1.02498	0.885206	0.869053	0.5018	0.788449	0.81332	0.654168	0.967757	0.553776	0.631536	0.72797	0.970102	0.658236	1.01345	0.913038	0.648251	0.978071	0.754888	0.561096	1.05914	0.57116	0.960358	0.548834	0.583114	0.360235	0.671371	1.33299	0.680307	0.82509	0.430647	0.770348	0.684858	0.71699	0.673594	0.807462	1.12184	0.366538	0.978692	0.81758	0.981378	0.423795	0.692859	0.232281	0.608378	0.401922
0.684107	0.991151	0.510098	0.526318	1.20855	0.829158	0.634475	1.22254	0.740985	0.861648	0.720052	1.35654	0.523476	1.27959	0.332316	0.873948	0.632423	0.810759	0.433227	0.520971	0.602075	1.32233	0.852458	0.39468	1.04218	0.70223	1.04537	0.757457	0.530893	0.858528	0.585142	1.25052	1.20519	0.842685	0.847724	0.629541	0.768171	0.578453	0.848672	0.762524	0.589104	0.893997	1.08154	0.403294	0.793806	1.00806	0.761774	1.00011	1.27987	1.02915
1.18386	1.586	1.45616	0.891064	1.13682	1.34965	1.00408	1.44167	1.06569	1.2159	1.56166	0.879744	0.938688	1.30481	1.33303	1.32239	1.23445	0.937335	1.2461	1.09615	0.999059	1.27317	0.810759	1.14747	1.01866	1.03013	1.21884	0.838008	0.942911	1.20047	0.717859	1.37354	1.24716	0.850493	1.24511	1.12375	1.16209	0.971406	1.13097	0.738717	0.906073	0.789205	1.08311	0.892741	0.960578	0.713607	1.21236	0.702231	0.702146	0.86628
1.83613	1.50915	1.06734	1.06569	1.46152	1.90958	1.1356	1.13912	1.2965	1.21758	1.19059	1.6447	1.06557	1.09708	0.578908	0.906251	1.30074	1.15058	1.34728	1.04422	0.832475	1.83923	1.396	0.948253	1.48629	1.29166	1.38455	0.991265	0.813911	0.974406	1.04278	0.978396	1.09504	1.00973	1.03525	1.00072	1.21383	0.633578	0.914746	0.517849	0.591448	1.19686	0.970485	0.728927	0.895857	0.837337	1.13618	1.09926	1.40074	0.596038
2.17616	1.41351	1.14129	0.835116	1.96364	0.889755	1.12492	1.27451	0.385325	0.260986	0.797268	1.01603	1.30306	0.854918	0.642463	1.32184	0.667101	0.817487	0.883628	1.11971	0.479898	0.798264	0.933314	0.884505	0.680272	0.51443	1.02128	0.862113	0.823666	1.09087	0.905827	1.27514	0.855812	0.425192	0.948021	1.31475	0.922398	0.825695	0.997268	0.848505	0.899559	0.755871	0.681439	0.87572	1.13848	1.33115	0.772379	0.648126	1.00373	1.10963
0.84593	1.17041	0.589365	0.176108	0.682859	0.638781	0.762903	0.807273	0.297519	0.378209	0.884596	0.52506	0.315751	0.33817	0.734162	0.85045	0.432344	0.908863	0.798978	0.874413	0.369614	0.876008	0.534261	0.402269	0.413367	0.397148	0.782672	0.571234	0.748387	0.266929	0.970876	0.960053	0.539626	0.498709	1.31453	0.571418	0.738376	0.67988	0.55048	0.627843	0.634848	0.792864	0.78007	0.695463	1.19066	0.835007	0.644045	0.607498	0.79604	0.558344
1.2565	1.48743	1.35673	0.794399	1.77443	0.901548	1.20306	0.942809	0.868143	0.841742	1.15322	1.14075	1.16947	1.40988	1.1524	1.16753	1.30241	1.6107	0.729308	0.918186	0.945134	1.2272	1.51808	0.689745	0.880506	0.748756	1.67528	1.21336	0.90381	1.19936	0.799858	1.52374	0.563267	1.50718	0.722498	1.23963	1.08528	1.03739	1.198	0.875824	1.47987	0.687535	0.759726	0.919959	0.764659	1.24595	1.37181	1.41309	1.48199	0.994339
0.880995	0.842785	0.614388	0.541395	0.549199	0.531246	0.876453	1.13274	0.885583	0.707662	1.05727	0.923728	0.645108	0.53759	0.705893	0.800445	0.680687	0.628981	0.463558	0.341647	0.437358	0.557479	0.420335	0.291976	0.214475	0.613821	0.801693	0.573382	0.353081	0.445453	0.391012	0.945655	0.405313	0.85463	0.709298	0.42515	0.231208	0.302399	0.323832	0.67361	0.3112	0.207896	0.460486	0.762735	0.86137	0.647187	0.297903	0.515952	0.87765	0.437041
0.823649	0.940402	1.03848	0.355567	1.15081	0.700152	0.386876	0.334626	1.01016	0.807273	1.0114	0.350943	0.69421	0.965405	0.805251	0.792335	0.587161	0.663268	1.23572	0.971476	0.616239	0.887269	0.313308	0.545051	0.730524	0.445426	0.883585	0.426777	0.530448	0.806758	0.351957	0.765064	0.737744	1.08668	0.829867	1.22582	0.789564	0.632982	0.954065	0.989197	0.845779	0.877883	1.02083	0.555653	1.18559	0.450832	0.781087	0.460671	0.818971	0.678718
0.686166	0.493705	0.453419	1.04186	0.546287	0.898847	0.322948	0.883283	0.102863	0.563953	0.190993	0.40775	1.01777	0.906837	0.959893	0.73761	0.80363	0.707197	0.961189	0.994658	0.847293	0.54921	0.765773	0.750758	0.258126	0.731843	0.369452	0.747649	0.477253	0.347791	0.606008	0.771235	0.7819	1.27668	0.59619	1.30664	0.955656	0.590701	0.768777	1.03948	1.28362	1.04122	1.06624	1.56544	1.83583	0.594376	0.464938	0.523219	0.687087	0.641598
0.585509	1.01059	1.01045	0.914821	0.906837	1.51252	0.810319	0.500241	1.11637	0.314002	0.549376	0.744122	0.883857	1.13544	1.01729	1.45137	1.05492	1.60618	1.19201	0.913613	0.435605	1.10323	0.796675	0.402214	0.584966	0.568772	1.14927	0.379437	0.664696	0.60207	0.797807	1.40444	0.824478	1.07505	1.15804	0.887573	0.878768	0.515475	0.613848	0.930718	0.746787	0.864933	1.22957	1.18993	1.09475	1.51627	1.0894	1.14143	0.870668	0.757103
0.951107	0.869094	0.79269	0.718571	0.9639	0.720856	0.722841	1.14211	0.728578	1.24752	1.47301	0.881908	1.38039	0.976594	0.831961	1.24241	1.12164	1.06681	1.52197	1.13963	0.650612	0.811329	0.777555	0.466089	0.799551	0.68846	0.97834	0.545505	0.728751	0.483878	0.584627	1.53462	1.17237	1.12436	0.53945	1.10691	0.398287	1.04325	0.791032	1.48199	1.51888	0.62964	0.86504	1.06934	1.02206	1.03504	0.859307	0.612507	1.0102	0.64239
2.16739	1.5114	1.58661	1.34346	1.8283	1.87786	0.889754	1.07957	1.91831	1.42485	1.50916	1.34147	1.631	1.31589	0.300277	0.975696	1.80665	1.62231	1.54947	0.693701	0.697118	1.63563	0.982333	0.873549	0.974621	0.345226	0.699627	1.4388	0.498432	0.829319	0.963473	0.953419	0.451426	1.09428	1.44185	1.79496	1.45047	0.316093	1.57305	1.31611	0.75691	1.71038	2.43679	0.929489	1.01167	1.04939	0.969429	0.897307	1.25502	1.28275
0.554753	0.72368	0.904055	0.646632	1.51005	0.840143	0.846984	0.452513	0.936815	0.66858	0.98325	0.317342	0.672728	1.23765	0.676071	1.5234	0.829494	0.519387	1.41727	0.98414	0.344344	0.616354	0.494047	0.83816	0.772327	0.583408	0.703764	0.953226	0.783127	0.617753	0.423558	1.16144	0.722349	0.725759	0.66317	0.404381	0.818547	0.715004	0.489732	0.764128	1.01533	0.884319	1.18697	1.28803	0.892993	0.422623	0.362213	0.76124	1.12617	0.895865
0.245622	0.739805	0.56489	0.261186	0.130593	0.342203	0.86751	0.647741	0.870619	0.631063	0.797648	1.02352	0.565078	0.48195	0.745754	0.48726	0.808842	0.633346	0.724776	0.73675	0.803879	0.696681	0.719012	0.55867	0.573515	0.429145	0.733755	0.51997	0.394852	0.627343	0.829902	0.709369	0.96083	0.797126	0.343454	0.802856	0.729975	0.631689	1.213	1.28987	0.812592	0.723621	0.653773	1.37413	0.743714	0.261978	0.281428	0.437041	0.385758	0.523957
1.84797	1.35207	1.15606	1.21457	1.80237	0.920589	0.655526	1.23081	0.868517	0.774226	0.851681	0.859047	0.89619	0.823072	0.841633	1.60632	1.51614	1.23119	1.29065	0.697592	0.45406	0.947887	0.878214	0.767046	0.841875	0.797532	0.969959	0.861217	0.771424	0.87598	1.11418	1.15943	0.91111	0.820051	0.828792	1.03664	0.860361	0.479176	0.868845	0.235079	1.17172	0.710309	1.00016	0.956812	0.804346	1.20346	1.2288	1.11023	0.977568	1.46381
1.14481	1.4271	0.715108	0.654312	1.74483	0.819864	0.616352	1.06434	1.0825	0.50285	1.0057	0.703937	0.85514	0.419042	1.0018	2.05821	1.29545	0.958783	1.28055	0.630411	0.437785	0.782383	0.527611	1.24268	0.453217	1.00918	1.0972	0.353114	0.969381	0.739135	0.519122	1.22568	0.510016	1.33493	0.804123	1.17718	0.879977	0.795122	0.857322	0.887016	0.697245	0.975208	0.972938	1.05537	1.02281	1.76133	1.28044	0.578675	0.503448	0.632273
1.74803	1.06594	1.16674	0.793622	2.53337	0.985434	0.603876	1.01544	0.576696	0.980158	1.56403	1.02653	1.09281	1.08373	0.938418	2.66769	1.39524	1.03187	2.39124	1.45644	0.551787	1.62168	0.521736	0.64184	0.909009	0.872443	1.35626	0.887626	1.15817	0.852862	0.887768	0.880165	1.19623	1.32614	0.826317	1.52294	1.1768	0.68291	0.695004	0.655788	0.573852	0.844423	0.653894	1.49881	1.01786	0.84171	1.18545	1.52969	0.775131	1.00355
1.21006	1.43325	0.896089	0.673007	2.07369	0.767056	1.12569	1.11046	0.69325	1.14422	1.46022	1.1187	0.325887	1.28625	0.861608	2.24541	1.46345	0.811291	1.67829	1.16789	0.792487	1.10754	0.714281	0.453753	0.658575	0.653384	0.961549	0.800494	1.01399	0.988204	0.676152	1.36817	1.41654	1.36064	0.493987	1.52914	1.29928	1.58277	0.993489	0.543024	0.753865	0.7751	1.0482	1.32082	1.07361	0.411397	1.23948	0.871016	0.996167	0.857845
1.15673	0.762489	1.01082	0.526909	1.82792	1.15339	0.727694	0.491717	0.878636	0.682025	0.750819	0.877339	0.981919	0.983378	1.01053	0.758092	0.813061	0.685037	1.59538	1.21638	0.672265	0.796752	0.594655	0.18075	0.664927	0.609296	0.781959	0.842017	0.607672	0.603171	0.826156	1.3424	0.660683	0.897269	0.281256	1.61909	1.12757	0.851369	0.908482	0.665425	0.603397	0.731464	1.1754	1.33043	0.866519	0.941023	1.8121	0.600534	0.771239	1.51325
0.393316	0.487472	0.846872	0.49092	0.859712	0.679478	0.715108	0.816515	0.689116	0.695669	0.791067	0.749678	0.494637	0.864172	0.890961	1.40624	0.578415	0.350078	1.15853	0.538545	0.132835	0.480199	0.473075	0.414041	0.306986	0.389919	0.65404	0.502642	0.141368	0.453097	0.387753	1.19441	0.391376	0.633871	1.12363	1.05213	0.457396	0.504069	0.668372	0.635858	0.331131	0.730893	0.492198	1.05063	1.04885	1.29922	0.240596	0.592291	0.498463	0.833522
1.42672	0.790364	1.13191	0.585574	1.55501	1.38541	1.30642	1.40395	1.39365	0.728171	1.29915	1.68891	1.2602	1.12928	1.02475	2.22342	1.72194	1.29191	1.80715	1.25581	0.719995	1.2631	1.21296	1.04626	0.934087	0.761688	1.65557	1.223	0.809271	1.19334	0.987787	1.40591	1.16606	1.65637	1.29269	1.03848	1.62332	0.861654	1.238	1.2046	0.638741	1.50314	1.37442	1.70074	0.6925	1.05989	1.49314	1.42373	1.4453	1.04096
1.48501	1.0416	1.11854	1.04294	2.2537	0.966085	0.72382	1.42276	0.844243	0.677746	1.12035	1.05257	0.974746	1.36054	0.830769	2.79204	1.14503	0.880096	1.7524	0.961061	0.383765	1.3548	0.739962	0.561315	0.634504	0.840218	1.05579	0.635846	1.32721	0.896785	0.609622	1.42124	0.98486	1.40128	0.820329	1.07917	1.56803	0.751021	1.09171	1.02526	0.494887	0.851238	0.811594	1.21853	0.704122	0.912594	0.522045	0.557616	0.768089	0.0959862
1.13478	0.714123	1.07291	0.868517	1.12168	1.1992	1.02347	1.04214	1.20702	1.21181	1.1138	0.929256	1.07961	0.675463	1.06366	1.75285	1.29637	1.09667	0.932738	0.830192	0.498031	0.850625	0.943182	0.866256	0.375677	0.85265	1.01658	0.641166	0.263521	0.955168	0.482966	1.07071	0.729517	1.89465	1.05923	1.02333	0.685352	0.541006	0.869766	0.887886	0.425684	0.354459	1.4743	1.61402	0.892374	0.189266	0.464721	0.910393	0.962002	0.839079
2.00444	1.09207	0.904775	0.727621	1.86946	1.49918	0.898431	1.21068	1.35698	0.573208	1.30716	1.48344	1.10457	1.03903	0.755416	1.98791	1.3928	1.04943	1.79022	1.20367	0.646825	0.482862	0.731191	0.41334	0.733197	0.859103	1.34964	0.612855	0.643382	0.735574	0.670742	0.965591	1.09166	2.04019	1.55342	1.38505	1.41775	1.29761	1.26527	1.38478	0.636816	1.10213	1.0297	1.27108	0.772913	0.974729	0.652134	1.73739	1.24908	2.16638
0.634549	0.618211	0.487757	0.443888	1.4757	0.797849	0.893568	1.15673	0.309105	0.774086	0.758281	0.853107	0.705374	0.430745	0.946954	0.931197	0.590058	0.41758	1.13985	0.59698	0.428068	0.646721	0.5299	0.406378	0.691533	0.850815	1.32796	0.646254	0.623174	0.482394	0.176378	1.03596	1.42996	0.742331	0.919954	0.846396	0.681789	0.670396	0.527687	0.801454	0.85669	0.916334	0.920102	1.17477	0.779783	0.563298	0.451118	0.333777	0.779783	0.938517
1.58207	1.73003	1.3172	1.1135	2.44356	1.22351	1.33455	1.02053	0.902814	0.730887	1.44685	1.36792	1.32947	0.851394	1.15941	0.885488	1.26786	0.840595	1.23457	0.632291	0.464734	1.12315	0.549777	0.678567	1.03628	0.935954	1.53799	0.907276	0.889114	0.859308	0.66168	1.47783	0.686094	1.27689	1.52209	1.37648	1.24501	1.30947	1.29761	0.525315	0.641694	0.880291	1.01241	1.61722	0.762274	1.14637	1.07995	1.30467	1.69854	1.30644
1.05302	0.856227	0.860822	0.768928	1.66736	0.899679	0.91832	1.10024	0.542019	0.533021	0.810555	0.696412	0.901348	0.532048	0.865435	1.23514	0.680569	0.268149	1.10038	0.596928	0.502126	0.740255	0.381396	0.438256	0.798804	0.619561	0.815912	0.524419	0.747475	0.603171	0.565472	0.803127	0.59484	1.09252	0.453729	0.774054	0.507079	0.435667	0.957459	0.595383	0.911002	0.694645	0.902822	0.851702	1.10182	1.04643	0.555419	0.49406	0.424492	0.234162
0.746708	0.748794	1.11046	0.985825	1.84462	0.478647	0.618641	0.80663	0.73883	0.535484	1.87204	0.822056	0.65819	0.672497	0.660274	2.8327	1.8172	0.891548	2.01769	0.938111	0.70116	1.35419	0.545371	0.636157	0.754962	0.894814	0.736137	0.884522	1.45497	0.843814	0.502642	1.06906	0.330929	0.959368	0.888854	1.03908	0.607814	0.942152	0.678154	0.797604	0.592699	0.724515	0.617765	1.50773	0.820838	0.646274	0.666266	0.920941	0.804087	1.23697
0.402459	1.71228	0.995249	0.15483	0.614522	0.290665	1.11971	1.08784	0	0.277804	0.877071	0.746536	0.73324	0.838233	1.04531	0.579468	0.670178	0.990199	0.902651	0.592666	0.78982	1.18365	0.656959	0.974982	0.275158	0.125312	0.576759	0.918655	0.511052	0.715528	1.41615	1.52503	1.19512	0.830293	1.10233	0.9813	0.529381	0.718814	1.18762	0.609095	0.968675	1.06379	1.04573	0.38044	0.854833	1.38138	0.878122	0.616827	0.523517	0.719407
0.680581	1.04097	1.16807	0.79641	1.36116	0.401173	0.439046	0.902434	1.05408	0.623472	1.33324	1.06413	1.19102	1.02564	0.580792	1.41921	0.882034	0.838385	0.646252	0.556987	0.621995	0.612276	0.310707	0.896275	0.889225	0.691751	0.2738	0.978203	0.468464	0.55792	0.782793	0.919858	0.362194	0.595155	0.322829	0.525268	0.361089	0.651524	0.63271	0.958585	1.51688	1.29073	1.23676	0.776211	1.07894	0.604354	0.768511	0.184494	0.505021	0.210749
1.24324	1.72224	0.176607	0.656561	1.00938	0.948871	0.181982	0.492421	0.810112	1.04764	0.296499	0.638207	1.01756	0.73324	0.851304	0.932992	0.780957	0.885846	0.159291	0.673566	0.501813	0.744309	0.874221	0.136228	0.769945	0.546254	0.49862	0.859557	0.427572	0.403242	0	0.710184	0.738556	0.150914	0.794072	0.320208	0.891835	0.645657	0.479662	1.18486	1.08833	0.654407	1.61856	0.55744	0.952953	0.515716	0.56979	0.676479	0.408916	0.264071
0.783571	0.86005	0.858873	0.934744	1.38858	0.155021	0.16414	0.763791	1.58145	1.01733	0.98429	1.24787	1.39741	0.840477	0.824293	1.02683	0.644751	0.831656	0.609197	1.40676	1.00249	0.594358	0.832101	0.937494	0.727563	0.533779	0.803372	0.997667	0.826497	0.380226	1.94258	1.25277	1.30657	1.7357	1.36895	1.44878	1.14178	0.793008	0.452166	1.47691	1.3617	0.899259	1.12073	1.3339	1.28068	0.965547	1.08505	1.27183	1.36257	1.2369
0.690879	0.899663	0.14483	0.651959	1.10795	0.763327	1.41246	0.821596	0.523743	0.486695	0.752651	0.909908	0.653146	1.00339	0.688669	0.932122	0.624327	0.454094	0.398419	0.722708	1.81514	0.549634	0.700164	0.670852	0.58744	0.537396	0.391396	0.469952	0.447686	0.215585	1.41353	1.60663	0.974803	0.73948	0.518933	0.869063	0.120241	0.774155	0.127222	0.712751	0.494016	0.324749	0.822596	0.434589	0.468332	0.621491	0	0.538965	0.819055	0.217009
0.370952	0.830655	0.470289	0.55932	0.604658	1.40456	0.15407	1.06931	0.847473	0.535468	1.25707	0.27842	0.885524	1.08248	0.852542	0.563013	1.08213	0.466007	0.869656	0.464156	1.06347	1.29374	0.844305	1.25906	1.14198	1.0971	1.22605	0.602747	0.833887	0.646127	0.398419	1.3054	0.771631	0.808543	0.960363	1.04015	0.51164	0.82355	0.271992	1.66218	1.19244	0.800984	1.27987	0.826564	1.51973	0.668229	0.982866	0.976734	0.704756	0.690691
0.782351	1.70646	1.28622	1.02444	1.00615	1.46862	1.2813	0.593699	1.43834	0.409904	1.14023	0.574679	1.09666	0.321144	1.13922	2.01459	1.26427	1.38311	0.591351	1.08849	1.03227	1.17862	0.458785	1.50204	1.62082	0.607364	1.00671	1.05991	1.12148	0.818949	2.03718	1.74914	1.06472	0.833216	1.14132	1.25129	0.775847	1.57374	0.569515	1.58814	1.80319	1.88178	1.35477	0.996351	1.07266	0.913247	1.01629	0.614521	0.896805	0.239279
0.90077	0.936071	1.02924	1.12869	0.75757	1.37986	0.600083	1.02444	0.976634	0.649262	1.05964	1.08364	0.843866	0.463348	1.09719	0.668161	0.975815	0.350609	0.877676	0.548277	0.832435	1.59259	0.727699	0.231064	1.13164	0.687468	1.56375	0.874221	0.936929	0.873361	1.42507	1.18435	0.734886	1.15494	0.548609	1.41774	0.370899	0.526437	0.258899	0.727655	1.25071	0.553399	1.23676	0.576031	1.50123	1.10251	1.28175	1.69178	0.676479	0.446394
0.822044	1.0353	0.865981	1.27967	1.36698	0.963432	1.90516	0.606605	1.56178	0.437517	1.54501	0.327424	1.53599	0.715483	1.63251	1.2517	1.0425	1.13582	1.23534	1.19852	1.13679	1.15773	0.604059	0.403731	0.911295	0.389565	1.88713	1.29435	1.14756	1.02802	1.39558	1.49253	0.711894	1.99811	0.910129	0.756501	1.44996	1.39744	0.610667	0.785636	1.04309	1.37143	0.770291	1.08052	0.865637	1.36702	0.554416	0.416691	1.1556	1.22858
0.898192	0.260784	0.457162	0.137232	0	0.542994	0.739501	0.97881	0.551944	0.259169	0.261055	0.404621	1.19425	0.308519	0.362213	0.665491	0.217912	0.119255	0.723768	0.376679	0.315415	0.57171	0.52769	0.809565	0.51942	0.787419	1.10063	0.248937	0.931036	0.762691	0.405698	1.08437	0.248826	0.763334	0.172725	0.259467	0.499227	0.262053	0.129026	0.148639	0.88202	0.560743	0.549034	0.700099	0.331587	0.434018	0.330587	0.368989	0.483484	0
1.285	1.47864	1.53687	1.39104	2.58445	1.34206	1.95392	1.28775	1.21654	0.81463	0.972619	1.05642	0.932313	1.75527	1.08979	1.12573	1.54534	1.33398	1.22531	0.872086	0.693459	0.637096	1.25132	1.11054	0.641222	1.21818	1.92727	1.16117	1.32247	1.43331	1.17011	1.01478	1.1186	0.792566	1.49451	1.58286	2.22264	1.24836	0.912119	0.55449	0.933952	0.869116	1.19438	1.03998	0.9284	1.05612	2.47621	1.64752	1.67623	1.18058
0.766024	0.871699	0.722458	0.721121	1.45148	0.97275	0.853124	1.03623	0.615835	0.556657	0.83008	0.97118	1.15561	1.22505	0.895714	1.65612	1.14219	0.720408	0.717945	0.847228	0.660346	0.533239	0.767828	0.669647	0.573275	0.758463	1.08202	1.18131	0.804916	0.792037	0.99886	1.3807	0.504902	0.886377	0.764854	1.63402	0.382227	1.05162	0.840503	0.85053	0.904179	0.984001	1.07371	0.667601	0.910258	1.16454	1.67425	0.86422	1.4537	1.23158
0.287946	0.581457	0.929709	0.754618	1.12698	0.508123	1.02991	0.774029	0.397452	1.23478	0.650994	0.747201	1.02001	1.24461	0.958632	1.2898	1.17165	0.905071	1.27292	0.868462	0.371674	0.45415	0.74972	0.390937	0.615631	0.726907	1.30738	0.842145	1.21511	0.695909	0.731285	1.05457	0.643467	0.988426	1.45273	1.86329	0.925361	1.08633	0.829532	0.782308	0.231877	0.569468	0.65363	0.603192	1.23196	1.28415	1.18778	0.836031	1.00262	1.51552
1.16479	0.733505	1.28959	0.911337	1.94501	1.08664	1.05273	0.62852	0.537628	1.10367	0.89878	1.10186	1.05812	0.742973	1.37966	1.22425	0.882312	1.01439	0.915297	0.726492	0.663189	0.54365	0.753393	0.505642	0.929076	0.550861	1.09532	1.42295	1.02344	0.931693	0.956567	1.07244	0.83522	0.946246	1.1032	1.40847	1.12261	1.02972	0.482786	0.991611	0.776005	0.825508	0.499235	0.804256	1.38044	1.17346	1.33016	0.608735	0.913816	0.836929
1.01067	1.24422	1.37792	0.880388	0.9469	0.756991	0.9398	0.765172	0.91779	0.659023	0.794228	0.751868	1.08284	0.639088	1.02275	1.27649	1.14271	0.955352	0.580673	0.83364	0.503491	0.337324	0.83087	0.701805	0.893947	0.444632	1.14981	0.869893	0.678472	0.28287	0.341985	1.30178	0.711711	0.738262	1.3547	1.60267	0.697089	1.02691	0.596245	0.479225	0.174489	0.77121	0.910487	1.04452	1.27661	0.608101	1.49078	1.08498	0.821605	0.679744
0.884289	0.774256	1.11722	0.74928	1.39685	0.945071	0.720297	0.834106	0.625797	0.833174	1.02134	0.781992	0.735032	1.08714	0.695732	1.24296	0.712264	0.368634	0.927444	0.917096	0.584961	0.936953	0.510573	0.923838	0.541996	0.868462	1.65432	0.980816	0.48851	1.0036	0.431527	1.32225	0.867611	0.791928	1.18415	1.18303	0.889478	1.17836	0.316947	0.501935	0.616308	0.854111	1.07959	1.30503	1.02524	0.772997	0.886776	0.875878	1.2649	0.743493
1.29207	0.765747	0.893221	0.821114	1.16179	0.881025	0.5188	0.41504	0.849611	0.517963	0.622828	0.480622	0.366119	0.62811	1.11392	1.03641	0.922555	0.432099	0.451389	0.600028	0.388254	0.645173	0.569265	0.575609	0.654478	0.367462	1.20815	0.690329	0.601686	0.804916	0.66244	0.95268	0.808874	0.852533	0.869216	1.08501	0.687235	0.771155	0.748405	0.510347	0.605934	0.454143	1.1522	0.688252	0.622349	1.18384	1.12037	0.784059	0.312924	0.84054
1.78578	0.761782	1.51658	1.31543	2.21524	0.889684	0.804198	1.1106	1.02654	0.826011	1.1813	0.878552	1.23448	0.697344	1.19277	1.35889	2.20828	0.302458	1.77473	1.04215	0.724645	1.1034	1.16056	1.38884	0.777814	0.990047	1.87243	1.26255	1.06342	1.61714	1.45431	0.769079	0.748788	1.39203	0.907848	1.20633	0.838574	0.867311	0.912809	0.97345	0.684607	1.58186	0.888532	1.13173	1.12598	1.4456	2.16119	1.66207	0.452311	1.1782
1.16743	1.24856	1.35129	0.70853	0.736908	1.03611	0.279261	0.934352	0.631109	1.04036	0.95715	0.774306	0.672411	0.785394	1.26305	1.42795	1.68463	0.84499	1.03545	0.84427	0.570815	1.40071	0.732464	0.948061	1.08286	0.743888	0.907543	1.42076	0.724248	0.885665	1.29368	1.02069	0.447439	1.56996	0.686859	1.97433	1.09208	1.30605	0.946246	0.701276	1.428	1.18043	0.948395	0.96733	1.23529	1.11951	1.5077	1.94566	1.22384	1.33788
1.33053	1.09048	1.30411	0.633482	1.52081	0.69694	1.35576	0.384542	1.16291	0.463949	0.935826	0.686603	0.726711	1.20041	1.41325	1.40432	1.93627	1.35545	1.00658	0.882002	0.967141	0.798885	1.20151	0.760321	0.736551	0.755761	1.4707	1.41773	0.588613	1.77701	0.496575	0.910322	0.299319	1.14032	1.21073	1.74315	1.15235	1.43616	0.837798	1.08677	1.19425	1.4522	0.714641	0.977247	1.33961	1.18253	1.22513	0.911109	0.887633	0.641477
0.736607	1.83602	1.43026	0.594868	2.71152	1.31377	1.82529	1.67003	1.464	1.05834	1.33119	1.21782	1.62145	2.27097	1.77263	2.2621	1.8878	0.894866	1.7227	1.1187	0.445632	1.68232	1.57605	1.47891	0.686341	1.35726	2.38565	1.61328	1.37844	2.08274	1.48183	0.939153	1.27113	1.74157	2.26672	2.16065	1.8598	1.9938	0.563323	0.908726	1.2557	1.41386	0.631649	1.52971	0.983814	1.64573	1.78808	1.9584	1.9411	1.03772
1.21841	1.77995	1.45173	1.21988	2.15114	1.87698	1.14027	0.845137	0.744121	0.833914	1.07226	0.760671	1.81529	1.11317	1.15443	1.5595	1.67947	0.801466	1.3361	1.00493	0.830136	0.736094	0.839361	0.597521	0.853949	0.451252	1.44776	1.23324	0.906986	1.36589	0.3148	0.968483	0.55776	1.46096	1.47904	1.62392	0.793181	1.15131	0.491692	0.963123	1.30707	1.16052	0.444502	1.42828	0.906998	0.480264	1.76729	1.18778	1.31245	2.55811
1.19709	0.943396	1.69285	0.990944	1.65402	1.81907	1.00232	0.640708	1.08714	0.0700999	0.691733	0.675345	0.517017	0.793012	0.6485	1.29572	1.62037	1.65996	0.840447	1.49794	0.700251	0.783678	1.50769	1.03549	1.23837	1.04705	1.32845	1.24613	0.733368	1.44614	1.12883	1.49745	0.93439	1.48039	0.758109	1.93338	1.29348	1.50079	1.0925	0.866738	0.7438	1.14668	0.840262	1.35149	0.595444	0.611026	1.79309	1.80015	1.17854	0.794619
0.668675	0.397015	0.364732	0.461155	0.668675	0.9079	0.701817	0.384296	0.683096	0.305641	0.868514	0.653074	0.697748	0.681292	1.05095	0.984577	1.03967	0.853949	0.733912	0.499813	0.621168	0.808201	0.624354	0.915297	0.413751	0.662068	1.01478	0.723881	0.946614	0.892381	0.842081	0.925844	0.399572	0.825065	0.753129	1.0212	0.5604	0.421463	0.622184	0.507865	0.483065	0.201355	0.380568	0.6834	0.379274	0.942557	0.90044	0.690763	0.991518	1.21368
1.44269	1.84698	2.2809	1.2204	1.08044	1.51589	1.27367	1.78916	1.339	1.26548	0.152164	2.2767	0.883712	1.56993	2.17907	2.06499	2.28222	1.88222	2.10648	1.40007	0.693148	0.948548	1.30556	1.11102	1.0776	0.975415	1.54915	0.632214	0.886231	0.978092	0.962545	1.94917	1.23116	0.527952	1.31531	2.03646	1.25484	1.68618	2.2758	0.617766	0.681478	1.35003	1.09897	1.79181	1.3504	0.636586	1.33193	1.35274	1.01105	1.35904
1.23399	0.779039	1.06201	0.573454	1.21022	1.21191	0.76266	1.37819	0.810061	0.838757	0.86643	0.705369	0.858499	1.34733	1.24475	1.3082	1.23756	1.32824	1.10168	1.00574	0.557773	0.562207	0.606593	0.950045	0.907779	0.735912	0.730213	0.851653	0.779564	1.03719	1.19764	1.04298	0.328482	1.03974	0.558302	0.894719	0.75654	0.90637	0.540013	0.709738	0.529067	0.515915	0.718366	1.21046	0.448148	1.04954	1.28248	0.845465	0.893556	1.19874
0.861092	1.13928	1.23114	0.525883	1.70002	1.55222	0.634224	0.867045	1.02348	1.12138	1.2654	0.711051	0.517313	1.5947	1.26929	1.3714	1.27454	1.55478	0.662485	1.01273	0.937988	1.16203	1.3067	0.994522	0.688329	0.894621	1.74238	1.38097	0.538069	1.00683	0.909865	0.86417	0.620101	0.888532	1.12361	1.40216	1.2038	1.16326	0.66769	1.36427	0.889289	0.780579	0.503145	1.24227	0.888124	1.2973	1.17346	1.1136	0.751525	1.22641
[truncated: 423 more columns]

## Sheet: ExtendedDataFig4b
0	0	0	0	0	0	0	0	0	0	0	0.496067	0.655354	1.54332	1.73172	0	1.30728	0.848506	1.72476	1.66004	0.945358	1.82661	0.217951	1.37372	0.461234	1.26571	1.17297	1.57244	1.01324	1.25322	0.775226	1.65925	0	0.670763	1.08443	0.864285	0.889842	0.579215	0.777045	0.645266	1.77968	0.65115	2.18699	1.89973	1.54183	3.04882	1.86334	0.766389	0.982977	1.59215
0	0	0	0	0	0	0	0	0	0	0	1.29145	0.809446	1.71098	1.3729	1.53896	0.930352	0.259877	1.47857	1.89731	0.418352	0.815452	1.11888	0.689181	1.42369	0.783908	0.41774	0.696234	0.62333	0.486771	1.39085	0.530483	1.55409	1.55683	1.6881	2.28854	2.17337	1.85305	2.24879	1.77017	0.650017	1.56844	1.80849	1.20928	2.18985	2.00984	1.92249	2.72391	2.48235	1.49132
0	0	0	0	0	0	0	0	0	0	0	2.39031	1.89542	2.11655	1.22109	0.837317	1.4967	1.51664	1.71098	2.38112	0.501288	0.586724	0.844369	1.34148	1.59036	1.53268	1.50123	0.32069	0.740628	1.94775	1.31581	1.19287	1.44867	1.61249	1.11268	1.61375	1.85967	1.45733	1.28731	1.4116	1.54593	2.74976	2.15241	2.77406	2.13719	3.33553	2.61874	1.59966	2.96879	1.77182
0	0	0	0	0	0	0	0	0	0	0	0.505725	0.713979	0.865862	0.72845	1.09898	0.61687	0.974728	1.13838	0.923426	0.768103	0.681537	0.293061	1.15274	0.769344	2.41126	0.732652	0.425834	0.264569	1.3321	1.15281	1.01696	1.07127	0.628124	0.677975	1.02325	1.72947	1.48357	0.804231	1.44371	1.05421	0.799468	1.61993	2.37578	2.64044	2.58511	1.73245	0.786838	0.424971	0
0	0	0	0	0	0	0	0	0	0	0	1.54555	2.92062	2.96008	1.5912	2.11186	2.39167	1.6309	1.97477	1.81131	1.59036	0.600282	1.19697	1.28709	1.28214	2.13235	0.709459	0.851921	2.24483	3.95207	1.18222	1.14938	1.75542	2.64432	2.3075	1.89516	1.73083	2.45697	0.770265	0.487154	0.837499	2.09315	3.90851	1.62146	1.59894	2.11624	3.3388	2.64255	2.56914	5.02411
0	0	0	0	0	0	0	0	0	0	0	1.40295	2.58891	2.28373	0.688932	0.670738	1.67685	0.503941	1.88604	2.53182	1.38036	0.978543	1.08851	0.687192	1.28132	0.985971	2.29668	0.665117	1.74761	1.67096	2.59243	2.06244	2.43846	3.45449	1.60146	1.7823	2.48142	2.76716	2.41511	0.396908	1.85305	1.13609	3.02426	2.74394	1.94904	0.801695	3.20688	2.79117	2.33478	1.88404
0	0	0	0	0	0	0	0	0	0	0	3.09236	1.78984	1.76631	1.65069	1.61706	1.98657	1.25819	1.35902	1.54003	1.5184	1.65774	1.18398	1.31736	1.26431	1.75405	1.32838	1.34337	1.77255	1.33106	2.41511	1.02167	1.43833	0.97302	1.1194	2.25843	2.1833	0.697254	0.598051	1.92566	0.822209	1.18929	1.27349	1.77295	1.20928	1.47973	1.48252	1.12592	0.995091	2.11012
0	0	0	0	0	0	0	0	0	0	0	1.65251	1.05681	1.05681	1.18002	1.34622	1.1075	1.52392	1.74654	2.05738	1.20056	0.887374	1.15526	1.20563	0.827017	1.99561	1.75629	1.32653	1.20259	2.27134	1.37164	2.11178	2.45201	2.52985	1.87814	2.40219	1.16323	1.37926	1.95692	1.95987	1.51613	2.5829	2.20262	1.11123	2.54948	2.21391	2.52005	2.43817	1.72146	2.69862
0	0	0	0	0	0	0	0	0	0	0	2.3961	0.9887	1.04093	1.07987	1.48159	1.44969	0.485943	2.33062	0.781977	0.941154	0.626611	0.676695	0.69018	1.09477	1.42156	1.57285	0.729845	1.44554	0.842874	0.803938	1.37926	0.557275	1.90712	1.02547	1.52044	0.910024	1.82005	1.59049	1.02642	1.39085	1.48866	1.6733	1.9659	1.16679	0.995877	3.02792	2.03942	1.54853	1.89034
0	0	0	0	0	0	0	0	0	0	0	1.85761	2.51814	1.88747	0.948653	1.45412	1.98945	1.40066	1.79707	2.40113	1.80559	0.847374	1.74761	0.915815	1.53621	3.00773	1.06334	0.902794	3.4394	2.07054	1.46039	0.586917	3.15258	1.69755	2.38023	3.76161	1.66342	1.88616	1.50237	0.848773	0.925675	1.28105	2.43905	1.78985	4.29565	3.19787	1.58656	2.24093	1.27252	1.29934
0	0	0	0	0	0	0	0	0	0	0	2.01004	0.907093	0.925991	2.7678	0.800377	1.74361	0.83758	1.35099	0.901726	0.925991	0.715051	1.1791	1.32284	1.19889	1.42422	1.18235	1.04093	1.55161	1.81131	1.0326	2.30838	0.954502	0.371517	1.03955	0.452215	0.639655	1.11134	0.9777	0.760969	1.74138	1.47973	0.772295	2.12069	0.905058	1.17313	0.731666	0.654686	1.85925	1.41657
0.496067	1.29145	2.39031	0.505725	1.54555	1.40295	3.09236	1.65251	2.3961	1.85761	2.01004	0	0	0	0	0	0	0	0	0	0	0	0	0	0	0	0	0	0	0	1.49761	1.90249	2.39617	2.9394	1.54908	1.58541	1.79197	1.44625	1.78023	0.733711	1.60422	2.6787	2.33784	3.22661	3.91644	2.87779	3.53355	2.51309	1.76678	1.93272
0.655354	0.809446	1.89542	0.713979	2.92062	2.58891	1.78984	1.05681	0.9887	2.51814	0.907093	0	0	0	0	0	0	0	0	0	0	0	0	0	0	0	0	0	0	0	1.5225	1.2733	0.834645	3.9165	1.97185	1.91763	1.93161	1.78066	1.2308	0.810349	0.949199	5.29742	2.31862	4.21895	2.87779	2.32598	2.7118	0.900442	1.85385	2.55967
1.54332	1.71098	2.11655	0.865862	2.96008	2.28373	1.76631	1.05681	1.04093	1.88747	0.925991	0	0	0	0	0	0	0	0	0	0	0	0	0	0	0	0	0	0	0	2.23787	1.72874	1.68115	2.91726	2.60024	1.46433	1.52659	1.4022	1.7955	1.34254	0.972894	2.45719	2.53056	4.25018	2.92867	2.54192	2.40427	2.19554	2.02795	0.971728
1.73172	1.3729	1.22109	0.72845	1.5912	0.688932	1.65069	1.18002	1.07987	0.948653	2.7678	0	0	0	0	0	0	0	0	0	0	0	0	0	0	0	0	0	0	0	0.489562	2.10331	1.31153	1.26762	1.14626	0.329213	1.00157	1.85586	0.606723	0.551352	0.959278	1.77464	0.678205	1.05686	2.53519	1.44868	1.36649	0.79505	0.929142	1.07307
0	1.53896	0.837317	1.09898	2.11186	0.670738	1.61706	1.34622	1.48159	1.45412	0.800377	0	0	0	0	0	0	0	0	0	0	0	0	0	0	0	0	0	0	0	0.315496	1.10057	1.33622	1.05165	1.64606	1.31457	0.169016	1.71465	1.72374	0.798723	0.849629	2.55256	1.47205	2.18978	2.68207	3.60943	2.63024	2.47516	2.59127	2.46602
1.30728	0.930352	1.4967	0.61687	2.39167	1.67685	1.98657	1.1075	1.44969	1.98945	1.74361	0	0	0	0	0	0	0	0	0	0	0	0	0	0	0	0	0	0	0	1.41267	1.02879	0.840077	1.9232	2.00197	1.22199	1.50973	1.40394	1.58275	1.34635	0.794414	2.62614	1.7352	2.36214	2.37372	2.43505	0.940381	1.70923	1.62632	1.48544
0.848506	0.259877	1.51664	0.974728	1.6309	0.503941	1.25819	1.52392	0.485943	1.40066	0.83758	0	0	0	0	0	0	0	0	0	0	0	0	0	0	0	0	0	0	0	0.819977	1.20828	1.2292	1.37838	1.49053	0.982088	1.04296	1.62971	1.38342	1.06347	0.385273	1.33767	1.24018	0.820641	0.955818	1.53944	1.75086	0.829945	0.519024	1.41171
1.72476	1.47857	1.71098	1.13838	1.97477	1.88604	1.35902	1.74654	2.33062	1.79707	1.35099	0	0	0	0	0	0	0	0	0	0	0	0	0	0	0	0	0	0	0	1.57748	1.41796	2.11674	2.43792	2.48481	1.3851	1.21656	2.00627	1.87751	1.2292	1.20725	2.50537	1.3289	1.12874	1.49443	1.98099	0	1.42701	1.19161	1.31019
1.66004	1.89731	2.38112	0.923426	1.81131	2.53182	1.54003	2.05738	0.781977	2.40113	0.901726	0	0	0	0	0	0	0	0	0	0	0	0	0	0	0	0	0	0	0	1.19657	1.15425	1.50475	3.14497	2.8017	1.82955	1.88293	1.27216	1.67421	1.19809	1.23241	1.28908	1.71739	1.61331	2.86745	2.7624	0.993812	1.63659	1.87801	2.28083
0.945358	0.418352	0.501288	0.768103	1.59036	1.38036	1.5184	1.20056	0.941154	1.80559	0.925991	0	0	0	0	0	0	0	0	0	0	0	0	0	0	0	0	0	0	0	1.35794	1.35859	1.042	2.27437	1.39394	0.27797	0.290779	1.01151	1.57311	0.79805	0.861749	1.10055	0.775797	0.906197	1.09998	2.74428	1.55476	1.13874	0.769685	1.86075
1.82661	0.815452	0.586724	0.681537	0.600282	0.978543	1.65774	0.887374	0.626611	0.847374	0.715051	0	0	0	0	0	0	0	0	0	0	0	0	0	0	0	0	0	0	0	1.04502	1.39189	1.21865	1.20062	1.39646	1.2557	0.665369	1.13062	1.34148	1.49347	1.13255	0.305972	2.12956	0.990494	0.952825	1.82014	1.5496	1.0184	1.10007	0.32035
0.217951	1.11888	0.844369	0.293061	1.19697	1.08851	1.18398	1.15526	0.676695	1.74761	1.1791	0	0	0	0	0	0	0	0	0	0	0	0	0	0	0	0	0	0	0	1.30911	1.75275	1.23149	1.52114	0.793146	0.54085	1.12176	0.70739	1.0444	0.99981	1.13182	0.825412	0.364651	1.2803	0.823815	0.523234	0.698247	1.57882	0.948027	1.47604
1.37372	0.689181	1.34148	1.15274	1.28709	0.687192	1.31736	1.20563	0.69018	0.915815	1.32284	0	0	0	0	0	0	0	0	0	0	0	0	0	0	0	0	0	0	0	1.42426	3.83711	1.17472	1.1644	0.814767	1.62023	0.570173	1.6752	1.15739	0.946487	1.10378	1.17981	1.16158	1.56586	1.0843	1.42732	0.382319	1.40491	1.60285	0.908628
0.461234	1.42369	1.59036	0.769344	1.28214	1.28132	1.26431	0.827017	1.09477	1.53621	1.19889	0	0	0	0	0	0	0	0	0	0	0	0	0	0	0	0	0	0	0	1.35406	1.82017	1.42866	1.04777	1.42758	1.4022	0.997803	1.84473	0.900192	0.644966	0.864372	2.1055	1.91164	2.05645	1.27265	1.74554	1.20214	0.706711	0.993248	0.31262
1.26571	0.783908	1.53268	2.41126	2.13235	0.985971	1.75405	1.99561	1.42156	3.00773	1.42422	0	0	0	0	0	0	0	0	0	0	0	0	0	0	0	0	0	0	0	2.49076	1.107	1.40567	3.12519	2.77834	2.05758	1.35212	1.48469	1.36185	1.06586	0.368283	0.388606	2.04275	1.21343	2.03092	3.04223	1.50138	0.885625	0.996644	1.1739
1.17297	0.41774	1.50123	0.732652	0.709459	2.29668	1.32838	1.75629	1.57285	1.06334	1.18235	0	0	0	0	0	0	0	0	0	0	0	0	0	0	0	0	0	0	0	1.33121	1.70538	1.67817	3.10324	1.48099	1.46846	1.88717	0.996302	1.02739	0.831711	0.709511	1.40103	1.53482	1.99231	2.50537	1.17331	1.9565	0.44849	1.68454	2.20608
1.57244	0.696234	0.32069	0.425834	0.851921	0.665117	1.34337	1.32653	0.729845	0.902794	1.04093	0	0	0	0	0	0	0	0	0	0	0	0	0	0	0	0	0	0	0	1.08636	0.39602	0.690867	2.32879	0.773695	0.826626	1.11188	1.00385	0.89897	1.15225	0.419418	0.865676	1.30763	1.55281	1.45292	0.543256	1.80507	1.41628	1.80942	2.48101
1.01324	0.62333	0.740628	0.264569	2.24483	1.74761	1.77255	1.20259	1.44554	3.4394	1.55161	0	0	0	0	0	0	0	0	0	0	0	0	0	0	0	0	0	0	0	1.89534	1.54529	1.96241	2.99048	3.43962	1.6752	1.61051	1.26367	1.24092	1.1667	1.00824	1.53944	3.16107	1.86477	3.09954	2.47049	2.27368	0.838901	0.532453	2.44631
1.25322	0.486771	1.94775	1.3321	3.95207	1.67096	1.33106	2.27134	0.842874	2.07054	1.81131	0	0	0	0	0	0	0	0	0	0	0	0	0	0	0	0	0	0	0	0.90285	0.965803	1.22127	1.73845	2.00723	1.10057	0.479639	1.31229	1.17212	1.26924	0.78093	2.06754	2.25112	2.49949	4.01804	1.94185	2.08974	1.88511	2.25546	1.06007
0.775226	1.39085	1.31581	1.15281	1.18222	2.59243	2.41511	1.37164	0.803938	1.46039	1.0326	1.49761	1.5225	2.23787	0.489562	0.315496	1.41267	0.819977	1.57748	1.19657	1.35794	1.04502	1.30911	1.42426	1.35406	2.49076	1.33121	1.08636	1.89534	0.90285	0	0	0	0	0	0	0	0	0	0	0	2.37569	1.3108	1.72003	1.63505	1.51526	0.353841	2.25856	2.42832	1.10575
1.65925	0.530483	1.19287	1.01696	1.14938	2.06244	1.02167	2.11178	1.37926	0.586917	2.30838	1.90249	1.2733	1.72874	2.10331	1.10057	1.02879	1.20828	1.41796	1.15425	1.35859	1.39189	1.75275	3.83711	1.82017	1.107	1.70538	0.39602	1.54529	0.965803	0	0	0	0	0	0	0	0	0	0	0	2.56936	1.68844	0	0	2.4623	2.44028	3.01141	0	2.00287
0	1.55409	1.44867	1.07127	1.75542	2.43846	1.43833	2.45201	0.557275	3.15258	0.954502	2.39617	0.834645	1.68115	1.31153	1.33622	0.840077	1.2292	2.11674	1.50475	1.042	1.21865	1.23149	1.17472	1.42866	1.40567	1.67817	0.690867	1.96241	1.22127	0	0	0	0	0	0	0	0	0	0	0	1.06478	2.46801	3.92961	1.7553	1.97643	0.956326	2.54088	1.8788	2.42172
0.670763	1.55683	1.61249	0.628124	2.64432	3.45449	0.97302	2.52985	1.90712	1.69755	0.371517	2.9394	3.9165	2.91726	1.26762	1.05165	1.9232	1.37838	2.43792	3.14497	2.27437	1.20062	1.52114	1.1644	1.04777	3.12519	3.10324	2.32879	2.99048	1.73845	0	0	0	0	0	0	0	0	0	0	0	3.63042	2.92156	4.34296	5.65805	2.03076	1.90408	2.17191	2.47914	2.25856
1.08443	1.6881	1.11268	0.677975	2.3075	1.60146	1.1194	1.87814	1.02547	2.38023	1.03955	1.54908	1.97185	2.60024	1.14626	1.64606	2.00197	1.49053	2.48481	2.8017	1.39394	1.39646	0.793146	0.814767	1.42758	2.77834	1.48099	0.773695	3.43962	2.00723	0	0	0	0	0	0	0	0	0	0	0	2.39373	1.05905	1.2415	1.9179	1.96438	0.763685	1.54805	0.75419	1.1507
0.864285	2.28854	1.61375	1.02325	1.89516	1.7823	2.25843	2.40219	1.52044	3.76161	0.452215	1.58541	1.91763	1.46433	0.329213	1.31457	1.22199	0.982088	1.3851	1.82955	0.27797	1.2557	0.54085	1.62023	1.4022	2.05758	1.46846	0.826626	1.6752	1.10057	0	0	0	0	0	0	0	0	0	0	0	1.87109	1.33549	2.8891	2.02902	1.59717	0.364784	1.02861	1.43692	1.16972
0.889842	2.17337	1.85967	1.72947	1.73083	2.48142	2.1833	1.16323	0.910024	1.66342	0.639655	1.79197	1.93161	1.52659	1.00157	0.169016	1.50973	1.04296	1.21656	1.88293	0.290779	0.665369	1.12176	0.570173	0.997803	1.35212	1.88717	1.11188	1.61051	0.479639	0	0	0	0	0	0	0	0	0	0	0	2.5624	2.44839	2.34298	3.93149	1.6507	1.5903	2.91135	1.51917	1.45813
0.579215	1.85305	1.45733	1.48357	2.45697	2.76716	0.697254	1.37926	1.82005	1.88616	1.11134	1.44625	1.78066	1.4022	1.85586	1.71465	1.40394	1.62971	2.00627	1.27216	1.01151	1.13062	0.70739	1.6752	1.84473	1.48469	0.996302	1.00385	1.26367	1.31229	0	0	0	0	0	0	0	0	0	0	0	1.55924	1.54066	2.07352	2.48822	0.691172	2.08142	1.17166	2.16236	1.49932
0.777045	2.24879	1.28731	0.804231	0.770265	2.41511	0.598051	1.95692	1.59049	1.50237	0.9777	1.78023	1.2308	1.7955	0.606723	1.72374	1.58275	1.38342	1.87751	1.67421	1.57311	1.34148	1.0444	1.15739	0.900192	1.36185	1.02739	0.89897	1.24092	1.17212	0	0	0	0	0	0	0	0	0	0	0	1.74666	1.65591	2.08163	1.78065	0.93802	1.45414	1.26875	0.348611	0.831479
0.645266	1.77017	1.4116	1.44371	0.487154	0.396908	1.92566	1.95987	1.02642	0.848773	0.760969	0.733711	0.810349	1.34254	0.551352	0.798723	1.34635	1.06347	1.2292	1.19809	0.79805	1.49347	0.99981	0.946487	0.644966	1.06586	0.831711	1.15225	1.1667	1.26924	0	0	0	0	0	0	0	0	0	0	0	1.85834	0.274224	0.307788	1.43784	0.795895	1.94775	2.11775	1.15887	0.69608
1.77968	0.650017	1.54593	1.05421	0.837499	1.85305	0.822209	1.51613	1.39085	0.925675	1.74138	1.60422	0.949199	0.972894	0.959278	0.849629	0.794414	0.385273	1.20725	1.23241	0.861749	1.13255	1.13182	1.10378	0.864372	0.368283	0.709511	0.419418	1.00824	0.78093	0	0	0	0	0	0	0	0	0	0	0	0.32381	0.659055	0.262063	0.991115	1.36243	0.362294	0.664836	1.30821	1.45017
0.65115	1.56844	2.74976	0.799468	2.09315	1.13609	1.18929	2.5829	1.48866	1.28105	1.47973	2.6787	5.29742	2.45719	1.77464	2.55256	2.62614	1.33767	2.50537	1.28908	1.10055	0.305972	0.825412	1.17981	2.1055	0.388606	1.40103	0.865676	1.53944	2.06754	2.37569	2.56936	1.06478	3.63042	2.39373	1.87109	2.5624	1.55924	1.74666	1.85834	0.32381	0	0	0	0	0	2.16913	2.15908	1.4503	1.13058
2.18699	1.80849	2.15241	1.61993	3.90851	3.02426	1.27349	2.20262	1.6733	2.43905	0.772295	2.33784	2.31862	2.53056	0.678205	1.47205	1.7352	1.24018	1.3289	1.71739	0.775797	2.12956	0.364651	1.16158	1.91164	2.04275	1.53482	1.30763	3.16107	2.25112	1.3108	1.68844	2.46801	2.92156	1.05905	1.33549	2.44839	1.54066	1.65591	0.274224	0.659055	0	0	0	0	0	2.08139	1.20449	1.50743	1.98031
1.89973	1.20928	2.77406	2.37578	1.62146	2.74394	1.77295	1.11123	1.9659	1.78985	2.12069	3.22661	4.21895	4.25018	1.05686	2.18978	2.36214	0.820641	1.12874	1.61331	0.906197	0.990494	1.2803	1.56586	2.05645	1.21343	1.99231	1.55281	1.86477	2.49949	1.72003	0	3.92961	4.34296	1.2415	2.8891	2.34298	2.07352	2.08163	0.307788	0.262063	0	0	0	0	0	4.22594	1.10382	1.54297	0.460605
1.54183	2.18985	2.13719	2.64044	1.59894	1.94904	1.20928	2.54948	1.16679	4.29565	0.905058	3.91644	2.87779	2.92867	2.53519	2.68207	2.37372	0.955818	1.49443	2.86745	1.09998	0.952825	0.823815	1.0843	1.27265	2.03092	2.50537	1.45292	3.09954	4.01804	1.63505	0	1.7553	5.65805	1.9179	2.02902	3.93149	2.48822	1.78065	1.43784	0.991115	0	0	0	0	0	1.81112	1.03063	0.8947	3.22423
3.04882	2.00984	3.33553	2.58511	2.11624	0.801695	1.47973	2.21391	0.995877	3.19787	1.17313	2.87779	2.32598	2.54192	1.44868	3.60943	2.43505	1.53944	1.98099	2.7624	2.74428	1.82014	0.523234	1.42732	1.74554	3.04223	1.17331	0.543256	2.47049	1.94185	1.51526	2.4623	1.97643	2.03076	1.96438	1.59717	1.6507	0.691172	0.93802	0.795895	1.36243	0	0	0	0	0	2.10785	3.05454	2.21418	2.24078
1.86334	1.92249	2.61874	1.73245	3.3388	3.20688	1.48252	2.52005	3.02792	1.58656	0.731666	3.53355	2.7118	2.40427	1.36649	2.63024	0.940381	1.75086	0	0.993812	1.55476	1.5496	0.698247	0.382319	1.20214	1.50138	1.9565	1.80507	2.27368	2.08974	0.353841	2.44028	0.956326	1.90408	0.763685	0.364784	1.5903	2.08142	1.45414	1.94775	0.362294	2.16913	2.08139	4.22594	1.81112	2.10785	0	0	0	0
0.766389	2.72391	1.59966	0.786838	2.64255	2.79117	1.12592	2.43817	2.03942	2.24093	0.654686	2.51309	0.900442	2.19554	0.79505	2.47516	1.70923	0.829945	1.42701	1.63659	1.13874	1.0184	1.57882	1.40491	0.706711	0.885625	0.44849	1.41628	0.838901	1.88511	2.25856	3.01141	2.54088	2.17191	1.54805	1.02861	2.91135	1.17166	1.26875	2.11775	0.664836	2.15908	1.20449	1.10382	1.03063	3.05454	0	0	0	0
0.982977	2.48235	2.96879	0.424971	2.56914	2.33478	0.995091	1.72146	1.54853	1.27252	1.85925	1.76678	1.85385	2.02795	0.929142	2.59127	1.62632	0.519024	1.19161	1.87801	0.769685	1.10007	0.948027	1.60285	0.993248	0.996644	1.68454	1.80942	0.532453	2.25546	2.42832	0	1.8788	2.47914	0.75419	1.43692	1.51917	2.16236	0.348611	1.15887	1.30821	1.4503	1.50743	1.54297	0.8947	2.21418	0	0	0	0
1.59215	1.49132	1.77182	0	5.02411	1.88404	2.11012	2.69862	1.89034	1.29934	1.41657	1.93272	2.55967	0.971728	1.07307	2.46602	1.48544	1.41171	1.31019	2.28083	1.86075	0.32035	1.47604	0.908628	0.31262	1.1739	2.20608	2.48101	2.44631	1.06007	1.10575	2.00287	2.42172	2.25856	1.1507	1.16972	1.45813	1.49932	0.831479	0.69608	1.45017	1.13058	1.98031	0.460605	3.22423	2.24078	0	0	0	0
0.734041	1.62651	1.4874	0.705046	1.35218	1.90521	1.01474	2.0368	1.37521	2.02666	0.807446	3.01371	1.97305	2.18775	0.738021	3.22531	1.03192	0.190224	1.77215	1.44629	1.2296	1.84359	2.00013	0.63031	1.25384	1.654	1.64816	0.815436	1.26747	1.66582	1.13532	0.707681	1.92566	3.23939	1.73388	1.33166	1.98415	2.46388	0.370514	1.17685	1.38373	0.3986	2.78218	2.62508	1.52406	2.01888	0	0	0	0
1.22429	0.715458	1.43455	1.32059	2.9748	1.45548	1.62818	1.63491	1.83809	1.2395	1.55767	2.11533	1.85091	1.70052	0.278299	2.29204	0.793247	0.863758	1.62519	1.04674	0.944189	0.26562	0.47888	0.930996	0.243948	1.83153	1.41916	1.40491	1.24271	1.35275	1.48613	2.35894	1.09718	2.18871	2.4276	1.70869	1.11975	1.41222	1.23672	0.537479	1.51337	0.878892	1.83788	3.91976	0.692832	1.82887	0	0	0	0
1.13042	3.37898	1.15349	0.666917	2.88794	0.955288	0.931668	0.944644	2.26841	1.67222	0.29748	2.13306	3.74295	0.61697	2.07609	3.73741	2.01481	0.283716	0.532453	2.42371	0.304458	1.02889	1.49114	0.303665	1.53028	2.38786	4.74013	0.883389	1.05052	0.348082	1.87643	0.956326	2.14449	3.67309	2.52743	1.38219	2.55446	2.12304	1.58043	1.38761	1.78407	1.09571	2.03874	2.31159	2.67448	1.13574	0	0	0	0
1.65025	1.94901	2.29528	0	2.20417	1.93235	1.44617	1.67648	1.85315	1.2875	0.228368	3.6007	2.16385	2.77037	2.23172	2.12565	0.805577	1.15225	1.29564	1.58188	0.492014	1.31019	1.27859	0.494099	0.741148	1.99329	2.16832	1.19966	2.36221	0.870204	1.12449	0.842478	3.17303	2.87675	1.87465	1.30248	2.17624	1.74839	1.78033	0.541593	1.43773	0.433322	1.56235	2.46613	2.17545	2.28609	0	0	0	0
0.670875	1.79749	2.40516	1.09325	2.85199	2.816	1.02208	3.37144	1.57734	2.10507	1.35264	2.7545	3.21675	1.92563	1.45154	1.21466	0.843758	1.52179	1.63214	2.91518	0.19865	1.81138	1.3953	1.21046	1.02287	1.63087	2.00701	1.0301	1.99484	3.03787	1.10002	0.742323	2.22179	3.74655	2.49996	1.70602	1.95853	2.88569	1.48206	2.12777	1.17729	2.24078	2.65734	3.71234	3.5788	3.45454	0	0	0	0
0.819148	0.966174	0.296699	0.805528	0.636858	0.772499	1.24771	0.727741	1.32991	1.81075	0.6769	1.54107	2.09893	1.54447	0.290791	3.17495	0.795954	0.450221	1.2405	0.217958	1.46369	1.0772	1.66243	1.4337	0.741148	1.27789	1.96391	1.72935	0.666327	0.571604	1.5258	2.86898	2.105	2.54765	1.63671	1.80685	2.02839	1.52737	2.47914	2.18308	0.913137	1.45171	2.22077	2.39929	1.42946	1.84242	0	0	0	0
1.63765	1.86976	2.95347	2.47353	2.93885	0.953651	0.985307	1.36996	1.84554	0.498864	0.460192	0.992396	0.833457	1.70012	0	1.06683	0.730702	0.808201	2.26182	1.51323	0.900275	0.455908	0.823803	0	0.440837	1.74889	0.410318	1.34474	2.00531	0	0.470769	2.69831	0	1.11187	0.966208	0	1.01033	0	0.449719	1.14643	0	0	1.99185	1.18418	2.94251	2.89859	2.02149	3.68076	1.46048	0.752684
1.29996	0.569446	0	0.854169	1.69614	1.72488	0.274837	1.88033	1.17943	1.21774	1.8469	1.76335	0.241363	0.514133	0.909226	1.37212	0.432789	0.486025	0.879856	0.712801	0.798124	0.291482	0.259568	0.247523	0.266706	0.340839	0.756614	0.792197	0.454936	0.285247	1.87057	3.51209	1.67622	0.682906	1.1738	0.821516	1.41834	0	0.79022	1.32492	0.573217	2.9553	1.94762	0.924789	2.28094	1.64581	2.33249	1.37829	0.566018	1.40258
1.97061	0.970541	1.12718	0.967904	0.74206	0.322635	0.870877	2.01725	0.848068	0.954929	1.20232	1.63624	1.92966	1.80818	1.01926	0	0.958944	1.9002	1.20955	2.58938	1.43777	0.949696	0.867338	0.548496	1.14712	1.11515	0.289898	1.783	1.52042	0.642666	1.82861	1.00573	1.63897	1.99695	1.27528	2.54324	2.55057	0.999676	1.50723	1.47018	0.637641	1.40729	1.51723	0.653891	1.07892	1.34244	1.96534	1.79879	0.976642	1.51612
0.73745	0.460192	0.523038	0.240343	0.840067	0.911551	1.08133	0.654758	0.633224	0.503091	0.43253	1.75712	2.01668	1.74889	2.80744	0.510443	2.06816	1.58636	1.79903	1.12892	1.05003	0.972051	0.620247	1.2123	1.48465	2.2881	1.71034	1.09982	2.08438	1.92655	2.03199	1.56923	0.894589	2.26355	0.943546	1.8362	1.61673	0.754301	1.76656	0.576202	0.490602	2.48073	1.36126	1.00106	2.10521	1.66843	1.44721	0.555646	1.15107	2.54417
0	1.62643	1.38058	1.92015	1.86682	1.89462	1.50672	1.19929	2.09769	1.41767	1.50291	3.20368	2.19964	1.17881	1.74889	0.697272	1.16212	0.800119	1.96198	1.60024	1.17234	0.660573	0.286012	1.09138	0.575108	2.3025	1.51108	1.56426	1.60425	0.660573	2.17532	1.94089	0.411267	2.69831	0.67049	2.32557	2.2382	1.40039	1.52384	0.396526	1.61269	1.89469	0.593901	0.6561	0.669675	0.431568	1.29425	0	0	0
1.01046	0.676521	1.55202	1.57885	2.35108	1.87962	1.82661	1.96789	0.830276	1.65361	0.868753	1.34615	1.41865	2.33825	2.09181	1.44654	1.9756	1.06683	1.96198	1.81698	0.584562	0.313772	0.555638	1.9652	0.578225	1.15125	1.73468	0.59934	2.07655	2.26296	1.22244	3.31892	1.14446	2.64306	1.60801	0.964803	2.55794	2.10725	2.70564	0.776356	0	0.907503	1.88549	1.04039	2.71888	1.7982	1.91798	3.64563	1.28641	1.5531
0.409412	1.0507	1.42704	1.07936	1.5705	2.06486	2.38413	1.4749	0.700469	1.53861	0.728402	1.3269	1.08417	1.63409	1.95492	0.867338	1.76173	0.638818	0.927674	0.633758	1.41928	0.762018	1.98377	0.685327	0.469967	1.24775	0.935812	1.21784	1.84999	1.35041	1.90333	4.09744	1.32096	1.91292	1.26003	1.78437	1.82215	1.40752	2.21262	0.299002	1.0689	2.18209	2.72483	1.09412	2.06602	1.04787	1.59193	2.5885	1.81195	2.55731
0.761087	1.679	2.90874	1.20906	0.875156	1.84077	2.1666	1.12647	2.15313	3.52912	1.77208	1.4817	2.77098	0.633758	0.737437	0.790241	1.77508	0.791707	1.22023	0.568468	0.211672	0.455908	1.01602	1.22624	0.640095	1.66691	1.24532	0.448246	1.32407	1.71673	1.73539	1.40931	1.12889	1.91214	1.37146	0.895796	1.65828	1.46208	1.09753	0	0.463861	1.38718	1.36126	1.22915	1.64581	0	0.960438	2.03534	2.10387	1.83613
2.04706	2.78708	2.84193	0.840067	0.676521	3.17317	2.35367	2.29306	1.09596	1.74175	1.50927	1.93968	2.98895	1.75712	1.79802	1.44166	1.25263	0.907937	0.831833	2.41463	1.23762	0.272149	1.19065	1.2123	0.714392	3.28254	2.80129	1.52767	1.95151	2.16066	1.91984	0.864303	1.63172	2.53595	0.777266	0.770052	2.36503	0.547677	0.504013	0.319742	1.39334	3.21001	2.55534	3.10503	1.46681	1.52918	3.6596	2.23093	1.02788	2.52687
0.830276	2.17852	2.10407	0.533616	0.960077	2.62096	1.77208	2.30294	1.73581	2.04203	2.08755	1.08583	2.96975	2.00343	0.862662	1.73939	1.58341	0.917699	1.02579	1.72765	0.990093	0.53475	0.942009	0.685327	1.27306	2.53252	2.38131	0.758407	2.63414	2.82229	2.19312	3.13846	2.94579	4.74132	1.3139	2.93947	2.14817	1.41472	2.44218	0.612913	0.538349	1.88916	1.71646	2.87287	1.48023	1.89654	2.64001	2.86834	2.42425	1.69129
0.688287	1.97152	1.74236	1.32166	1.28218	1.88128	1.79893	1.89462	0.560045	2.29208	1.42313	1.55255	3.05353	1.40901	1.16976	0.954654	1.80818	2.04444	1.69069	1.7692	1.73939	0.435439	0.968081	0.751286	0.396589	1.06683	2.13754	2.05951	1.61913	1.10667	1.20469	2.08737	2.22934	3.70534	1.34098	1.10631	1.7772	1.16699	1.66362	1.02912	1.3041	2.92283	3.20339	3.83616	2.4583	1.54132	1.27866	2.73399	2.06878	2.2929
0.663293	1.25419	2.14571	0.873011	1.54529	1.87468	0.596631	1.19127	2.29429	0.901173	1.5857	1.8354	2.46869	0.38375	0.668158	1.41614	1.41823	1.574	0.642666	2.5161	0.935812	0.84002	0.369144	1.29649	0.563464	1.72865	2.18836	1.39324	2.21192	0.636278	2.09096	1.34098	2.02065	2.19312	2.07562	1.22923	1.26676	1.74222	1.52858	1.45887	1.25007	2.96246	3.51972	1.83646	1.48249	1.53159	1.37829	2.30714	0.830751	2.95714
0.91683	1.14992	2.21628	0.566728	0.696361	1.12009	1.09177	0.526517	0	1.26983	1.33404	1.16593	2.83228	1.75712	0.842231	1.6164	1.68668	0.917699	1.69674	1.30366	0.252205	0.798124	0.473093	0.967642	1.25805	1.3547	1.45476	1.76962	1.31978	0.860343	2.41669	0.90681	3.18108	2.68196	1.14347	1.99079	2.87353	1.77483	2.12752	0.360361	0.588462	1.24491	1.31576	1.21759	0.314249	0.393129	1.06662	1.62276	0.795963	2.0974
1.62643	1.49211	2.86671	1.31678	0.77601	2.75131	2.43132	0.202265	0.846054	0.899466	1.20334	1.04591	0.871589	0.93254	1.11827	0.675206	1.3895	0.849383	1.83672	1.63624	1.78101	0.987801	0.537895	1.26787	0.889021	2.15279	0.185535	1.1617	1.13838	0.84334	1.70785	3.37289	0.510997	0.739181	1.42618	1.20469	1.22696	0.895796	0.953714	0.744153	1.06376	2.4583	1.77267	1.1291	1.66191	0.584957	0.400485	0.491335	1.25349	1.29821
0.425554	0.259235	1.18433	1.35536	1.23036	1.87186	1.51248	0.987356	0.735167	0.811363	0.985307	0	0.442666	0.463837	0	0.602726	1.19198	0.433669	0.80062	0.646561	1.14221	0.260838	0.229919	0.457865	0.473093	0.993937	0.965453	0.247523	0.427585	0.53475	2.62271	1.59181	1.56701	0.904339	0.523077	1.52594	1.04123	1.6678	1.22379	0.625033	0.799741	1.18901	0.770658	0.5832	1.19511	0.732852	0	0.310317	0	1.68458
0.344144	0.871409	0.749871	2.42305	1.08677	1.58608	1.47099	1.05257	0.607312	0.965281	0.2094	0.45885	0.950825	1.40901	1.18012	1.49555	1.49788	0.182989	1.34403	0.717194	1.00454	0.668158	0.768883	1.35286	0.980538	1.59228	1.97927	1.49356	0.874447	0.900275	1.00209	0	0	1.27455	0	1.27406	0.63703	0	0.798778	1.28342	0.854292	0.628498	2.08823	0.951989	1.75186	0.951989	0.845645	1.36062	0.434063	1.34766
0.488599	0.904032	1.35304	1.50291	2.49582	0.58777	1.37737	0.275475	1.90272	1.29054	1.39682	1.21923	1.24339	1.535	2.21596	0.318455	0.892741	1.22062	1.12534	0.704951	0.54709	0.28373	1.58048	0.522954	1.81698	2.00657	1.58048	0.831293	1.65583	0.909226	2.23497	0.987775	0.768269	3.19127	1.18958	3.21092	1.84385	0.970446	0.880351	1.49501	0.60454	0.84806	2.00507	1.70356	2.78431	1.5984	2.16589	2.67832	2.22842	3.32952
0.670788	1.38595	0.729895	1.84793	1.87186	1.54768	0.415865	1.06198	1.45502	0.94794	1.45808	1.58552	1.84253	2.68254	2.09638	1.44491	1.66172	1.66691	1.36118	1.27003	0.809735	1.5117	0.768883	0.781557	0.985976	0.528131	0.982344	1.72416	1.60291	1.87162	1.84727	0	1.11467	1.38983	1.75954	1.74222	2.21705	0.706154	1.48355	1.05112	0.684314	1.2904	1.50381	1.19291	1.99185	0.616526	1.80644	1.84342	0.86459	0.659183
0.351271	1.62643	1.01696	1.37525	2.02216	1.32412	0.418799	0.857253	1.80806	1.21899	1.6901	2.1102	1.83619	2.59714	1.70887	0.740851	1.77214	0.558547	1.90196	0.363484	1.86798	0.887173	0.980538	1.7054	2.04765	0.275666	1.58636	1.25019	0.910261	0.921664	1.45294	2.81862	0.553154	2.34277	0.635809	1.50372	1.52444	0.70766	1.04764	1.30769	0.225317	1.00451	0.880752	1.21989	2.12828	1.26108	1.76147	1.8298	1.73271	0.6847
0.323514	1.46322	2.14141	0.641781	2.48388	2.47783	0.986126	1.5648	1.64521	2.4642	0.970012	2.75173	2.64639	3.14862	1.80818	1.60944	2.59086	1.6774	1.70568	1.6438	1.10935	1.21001	0.889021	1.77804	1.06861	1.46811	1.26573	1.72688	2.73545	2.71404	2.24631	3.33225	1.23197	3.58415	2.00782	1.38784	2.8315	1.27406	1.49501	1.48166	0.202992	0.918955	1.93432	0.86699	2.32304	1.46681	1.63275	2.35318	0.588513	1.85108
0.7889	1.01478	1.7765	1.07448	2.84193	2.79663	1.94639	1.25242	1.30115	2.13927	1.44498	1.50966	3.55609	2.28933	0.545691	2.4185	1.34555	0.645257	1.94676	1.84999	1.63409	1.47148	0.439023	1.11128	1.33353	1.4817	2.06039	1.88402	2.61674	1.55363	1.53959	2.99002	0.894589	2.03794	1.67986	1.90743	2.16923	1.02199	1.85544	0.27727	0.25374	1.14239	1.26108	2.14001	2.3976	1.41241	4.22402	1.45781	1.26043	1.92262
0.410829	0.524192	0.297568	1.0507	0.621621	0.511765	1.17787	1.23419	1.3378	1.61537	0.957496	1.28533	1.29574	0.946187	1.40372	1.11128	1.76497	1.27003	1.41435	1.45005	0.935812	0.510443	0.433669	0.904089	1.13977	1.55969	0.679507	1.9756	1.02186	2.05653	0.484161	0.864303	0.643202	1.84385	1.80938	1.48166	1.07409	1.11467	1.97555	0.921923	1.06376	1.09928	1.22915	0	1.16291	1.74645	0	1.78367	0.991855	3.13294
0	0.586319	0.682354	0.875156	1.72572	0.55611	1.88033	1.61171	0.74206	1.25973	0.272315	2.10954	1.42243	1.2319	2.16457	1.27382	2.17276	2.10097	1.72416	2.48625	1.27306	0.545691	1.22624	1.4817	1.58048	0.704175	1.71279	1.88105	1.37065	2.11552	1.86158	0	1.30538	1.66112	1.95559	1.34916	1.10355	0.591609	1.83511	0.652689	0.591609	1.52918	0.52488	0.882753	2.42001	1.91903	1.16625	0.675977	0.829128	2.16589
0.726174	0.47397	0.520744	1.49033	1.67225	0.940432	0.887697	0.876233	1.91499	0.765997	2.48294	1.46811	2.13365	2.1552	0.990093	1.28533	1.4368	0.957653	2.29235	1.51861	0.858612	0.227468	0.803635	1.22156	1.45855	1.66691	1.89377	1.74532	0.934173	1.19065	1.14052	4.42523	0.55454	1.42199	1.82861	0.957842	1.42443	0.246944	0.228576	0.55454	0.47996	1.04787	0.443392	1.27432	2.31197	1.60236	1.37235	0.818471	1.81416	2.00874
2.36783	0.855708	0.715238	0.436506	1.79118	2.13159	1.61812	2.03304	1.08926	1.58911	0.81044	1.84333	1.63568	0.386531	0.463837	0.727381	1.50257	0.733213	1.00171	1.0442	1.18977	0.637545	1.4973	0.757958	0.952523	1.34023	1.34313	0.635015	0.690502	1.12772	0.950436	3.39358	1.27749	1.97555	0.39867	1.42881	0.810482	1.7772	1.75604	1.20776	1.02058	0.939705	1.00939	0.233983	0.70878	0.921863	2.53693	1.50894	1.47694	2.63673
1.00053	1.55057	1.45383	0.923965	0.822606	2.02764	1.47621	1.87139	1.67618	1.14383	2.0506	1.10209	1.09231	0.196831	1.62343	0.992396	1.77804	1.26787	1.48629	2.31146	1.38037	0.858612	1.71148	0.562474	1.54333	1.26401	0.973381	1.2123	1.22423	2.21333	1.81032	2.10058	1.90274	1.53299	1.72861	2.17777	1.09753	0.701675	1.85415	1.80516	0.90681	1.57635	1.65988	1.36765	2.67702	1.54622	1.71868	2.50303	1.50081	3.60313
1.2721	0.28135	1.53002	0.8972	0.967904	2.74202	1.63015	1.66833	1.12718	1.19326	1.8846	0.858037	1.65951	0.2694	0.318455	1.60184	1.53028	0.244125	1.74532	1.41614	1.36075	0.572024	1.78229	2.03205	2.10731	1.68802	1.57659	2.09181	1.3736	2.37072	0.515761	1.71521	1.69679	1.62692	1.10355	1.36919	1.91214	1.46725	1.59564	1.0027	1.40752	2.54418	2.54048	1.60236	2.6787	1.22915	3.31651	3.81507	3.21601	1.89515
0.591142	1.02236	1.86002	0.712555	1.78967	1.53354	1.1683	1.51645	0.8745	2.90899	0.166114	0.876083	2.11109	1.62354	1.43199	0.991265	1.68244	1.29437	0.956952	1.93786	1.15917	1.74602	1.60005	0.628898	0.963126	1.51778	1.4195	0.63593	1.84565	1.30217	1.6065	1.76337	1.49459	2.23408	1.14855	1.5064	1.00934	1.40987	1.24323	0.39574	1.70519	1.51002	1.13524	1.34386	1.16937	1.43754	2.99111	0.998173	0.615447	0.955374
1.38622	1.3161	2.58873	0.548261	0.847872	1.29834	1.63566	1.18449	2.38936	1.69756	1.23905	0.866674	2.01176	1.88491	1.48987	0.933028	1.71766	0.330641	0.848811	0.416414	0.967417	0.805855	0.479052	0.607589	0.634713	1.25383	0.724682	0.61434	0.773209	0.701855	0.86568	0	1.57361	1.41402	0.770624	1.69363	1.54522	1.07301	0.691517	0.149141	0.40292	1.73152	1.95602	1.09188	1.07325	0.985159	0.915456	0.194582	0.624214	0.743549
0.739961	0.493307	1.72994	1.16793	2.31922	0.485387	0.673977	1.11619	1.4338	1.22755	1.1115	0.262594	1.06328	1.12075	0.252597	0.855499	0.725122	1.03886	1.15949	0.391823	0.228264	0.481952	0.873009	0	0.459691	1.60091	0.224657	0.420816	0.977633	1.01039	0.904292	0	2.02159	1.38017	1.9593	2.00741	1.48771	1.26167	1.11027	0.564544	0.729374	1.67624	1.83829	1.47774	0.520849	1.51257	0.509533	2.27551	1.3728	0.883464
0.691598	1.31283	1.46512	1.23359	1.0408	0.792618	1.03108	1.05551	1.3832	1.42415	0.640523	0.144236	0.843416	1.59876	0.776311	0.653682	1.57142	0.906816	1.18608	1.44882	0.660844	0.832829	1.15129	0.381314	0.797247	1.18884	0.509069	1.40353	1.01096	0.741602	0.89332	0.456275	1.26888	0.78188	1.01446	1.00679	1.0588	0.952956	1.22157	0.456971	0.534354	0.826174	1.18566	1.68654	2.00688	0.989498	0.972333	1.17584	0.664944	1.56873
0.688597	1.84254	1.90657	1.83342	0.956155	1.42817	0.99473	1.39396	1.0408	1.65983	0.610233	2.16041	2.36156	1.50413	2.16983	1.51712	1.92953	0.783646	1.67794	1.58813	0.745491	0.81465	0.364109	0.61586	0.751117	1.25186	1.44062	1.43716	2.20184	2.10557	1.72085	1.27022	1.49364	2.16599	1.10346	1.40245	0.988126	0.908402	1.71495	1.27744	0.747563	1.1796	2.16344	1.65269	1.62018	1.53256	1.80081	2.00841	1.94025	1.23925
0.493307	2.26422	0.904397	0.765662	1.89292	2.68262	1.57292	1.7323	1.38708	1.76357	1.56236	1.44236	3.48977	3.07084	1.35176	1.25979	2.0357	0.638787	1.85217	2.44829	0.84104	1.04604	0.831669	0.953025	0.562277	1.85332	1.88797	0.954331	1.94666	2.51559	2.47065	0	2.41613	3.35435	0.712727	2.11108	1.65787	1.37932	1.59879	0.511558	0.77102	1.08249	2.14601	1.69842	1.52858	1.00951	3.02437	1.72519	1.53097	1.39376
0.778047	0.708263	1.01908	0.743079	1.12569	1.68405	1.35486	1.85389	1.30866	1.53577	1.23519	0.89392	1.7138	1.05455	0.915856	1.12728	1.69401	0.821535	1.12455	1.75371	1.04486	1.31722	1.04623	1.01425	1.3559	1.924	1.26781	1.14834	1.35099	1.03824	0.902542	0	1.50137	1.47914	0.788876	1.44818	1.77461	1.57926	0.991804	0.157609	0.285498	1.42938	2.09595	1.98922	2.17505	1.67937	3.06194	0.61315	1.13439	2.14803
1.85639	0.944772	1.9965	0.542638	1.74611	1.44054	1.90771	0.785751	1.41321	0.98892	0.868348	3.29249	4.22503	2.3115	1.48542	0.961575	1.76055	1.23981	1.7693	2.14028	1.37015	0.427749	0.748294	0.503914	0.865418	2.63637	1.97075	0.987822	2.19698	2.01057	0.862478	0.965452	2.40588	3.59103	2.09459	1.3243	1.63398	1.85045	1.82302	1.02112	0.908402	2.01449	1.80986	2.67026	2.93818	0.580904	1.97387	2.59508	1.26647	0.998173
0.721462	1.3923	2.1697	1.25637	1.78139	2.30326	1.9239	1.75011	1.61139	1.45549	0.801625	2.26876	3.29708	2.47505	1.26178	1.46357	1.62442	0.352502	1.24404	2.28002	1.05455	0.292715	0.516332	0.652182	0.661722	2.59175	0.626719	0.903581	1.57973	2.44847	1.0436	2.48568	3.52082	3.56872	2.17227	1.68923	1.6292	1.44818	1.33719	0.462612	0.554365	1.68726	1.23265	2.97834	1.97827	1.71955	2.79999	1.81909	1.69581	1.04582
2.10926	2.03881	2.37252	0.626121	4.21275	4.21652	2.13179	2.55211	2.02516	2.33258	0.992631	1.64162	3.22136	3.24117	1.51448	0.695965	1.83171	1.51047	2.10374	1.96105	1.56421	0.829359	1.3768	0.550866	0.764092	4.02831	1.63749	0.358642	1.49784	1.25979	1.71299	1.99849	3.8139	3.56025	2.55712	1.79147	3.46676	2.38949	3.02228	0.753198	0.815708	2.4448	3.04221	1.62513	3.02005	2.06205	1.3867	1.46457	1.66706	2.62619
1.64308	1.36661	3.16227	0.994497	3.22908	3.89843	0.365508	1.89632	0.731436	2.88772	0.372586	1.61264	1.62266	2.9329	1.11824	2.3696	1.43084	1.4243	0.855009	1.53112	1.54001	1.28141	1.12668	0.764092	0.776008	1.99545	1.48265	0.547833	2.00046	2.17775	1.84023	2.647	3.06372	4.03495	2.81213	2.41005	4.37763	2.66738	2.46292	0.872701	0.41897	1.39513	2.55023	2.7003	2.60082	2.07566	2.3712	0.817534	0.706771	1.14114
0.821078	1.25792	1.50531	1.07522	1.18451	1.80637	0.987089	1.48469	2.33295	1.67775	1.48877	0.685744	0.778124	1.66402	0.981555	1.40517	1.6529	1.04019	0.725497	1.65031	2.06735	1.23986	1.92008	1.41012	1.81484	1.91798	0.811773	0.277337	1.24217	1.03571	0.612185	2.3363	2.29723	2.3127	2.58709	0.956645	1.66393	0.700175	1.85641	0.393397	1.01308	1.26577	3.26656	2.46308	2.06447	0	0.72718	2.45423	1.42954	1.47484
1.80637	1.09477	1.71708	0.88838	3.52807	1.43819	1.84863	1.83255	3.25147	2.07289	1.13252	2.4001	3.51768	1.7668	2.11518	2.81035	2.4067	1.91484	0.749017	2.17059	1.46372	1.6855	1.47668	1.991	1.82034	2.61504	3.65174	0.896585	3.00083	3.05447	0.956645	1.37926	1.72148	4.04518	1.75581	2.42833	1.08682	0.729163	0.964707	2.13579	1.14479	1.90297	1.02467	2.37064	2.80136	2.88388	0	2.76603	2.10128	0.978635
3.61274	0.355585	1.44125	2.93719	1.30267	0.737295	1.05022	0.342116	0.456155	0.406841	0.343417	1.71143	3.09645	1.4151	2.64631	1.41677	1.82587	1.31303	1.26732	1.69693	1.09619	1.80394	2.07142	1.82034	2.50297	1.41012	2.82024	0.377806	2.45046	1.24629	2.08143	1.68351	1.61998	2.69997	2.15997	0.880604	1.40178	1.32091	1.62959	0.508794	0	1.08425	2.80136	2.02707	1.42722	1.86491	3.57996	3.25536	3.10592	2.21227
1.33213	1.94234	1.34804	1.39488	0.990336	1.83982	0.634929	0.634929	1.06008	0.906813	0.779954	1.17098	0.962679	0.685744	1.01335	1.49431	0.71107	1.23413	1.33097	0.91852	0.177201	0.81563	1.04836	1.54292	0.940965	1.78385	0.679923	0.869085	1.72618	2.14262	1.2157	1.53663	1.03367	2.71393	1.45436	1.64127	0.656665	2.42166	1.19042	1.30982	0.865622	2.28823	0.971306	2.19918	0.220961	2.24688	0	1.95727	0.867196	2.49319
1.72741	1.33039	0.718239	0.929523	1.83948	2.00024	1.02303	0.848062	0.396134	1.83642	2.01027	0.870597	2.28516	0.758474	1.26962	2.31488	1.76754	0.977448	1.55022	2.03769	0.636684	1.76576	0.903326	1.83144	1.84783	1.95544	1.04602	1.24758	2.09746	2.32004	1.49158	2.11997	2.64551	2.0565	1.34907	1.86447	1.77946	1.57089	1.42209	0.474031	0.569545	1.51209	1.17819	2.61812	1.60422	2.36397	1.51759	2.4047	1.86989	0.863027
1.42909	0.69879	1.50173	1.14569	2.58053	1.27723	1.37891	2.0605	1.62527	1.7671	0.335134	0.60678	1.48937	1.07848	0.848463	1.54368	1.9455	1.65759	1.0832	1.62004	1.48875	1.68977	1.40271	1.40271	1.57049	1.46873	0.73347	0.362749	1.68267	1.66172	1.89047	0	1.55753	2.10535	0.875553	1.5381	1.1634	2.85009	2.6528	1.08768	1.38482	1.25162	1.03837	1.44941	1.7641	1.87742	2.65099	2.1048	0.688907	1.36435
1.44741	2.20703	1.63473	0.741837	4.06648	1.90692	0.960836	1.45937	1.94932	1.13371	1.46199	0.595944	1.35524	0.534441	1.49113	1.34991	1.34488	1.77917	0.934233	1.30661	1.09819	1.47543	0.529728	0.706304	1.77376	0.480185	1.56707	1.25597	1.75088	2.09892	2.26894	0	1.59738	3.90268	1.08613	1.06393	1.36827	2.27592	2.18622	1.02902	0.447182	1.85256	1.97973	2.53259	1.87428	2.80672	2.5334	1.26161	0.442765	1.34249
1.94932	1.70012	2.04688	0.667379	4.02534	3.218	1.38344	2.01604	2.49346	1.86705	1.81444	2.05372	2.99159	1.07886	1.33492	2.71324	1.10628	1.35295	1.66556	1.76334	1.5749	1.88903	0.648717	1.98911	2.44789	1.73616	1.52354	1.12493	2.26606	1.797	1.01759	1.05026	3.54722	4.42735	2.42425	1.8636	1.43098	1.66716	2.29467	1.40035	0.568132	2.97196	0.490765	2.45383	2.84285	0.742991	1.11398	2.89977	1.84634	1.277
1.65186	1.65988	1.71	0.735597	1.99983	1.36404	1.36879	0.947165	1.28449	1.22746	0.791877	1.28179	1.59986	1.34374	1.19611	1.15269	0.656484	0.813734	0.68644	1.21206	0.684778	0.521988	0.889909	0.933069	0.472537	0.321671	1.4509	0.569361	0.702118	1.32901	0.860566	0.934118	1.3815	1.22456	1.45399	1.03594	0.796781	0.551979	0.827968	0.927512	0.388018	1.72088	0.997723	1.46321	0.661563	0.6427	0.926045	1.60378	0.900219	1.41517
0.53389	1.99983	2.65572	1.74026	0.92541	3.06025	0.93891	2.89348	0.424424	1.83785	1.23874	0.726652	2.07189	0.81237	0.95588	0.716345	1.19674	0.255062	0.498789	1.7161	0.286945	0.645397	1.12227	0.295335	0.606635	0.776959	1.55392	1.1918	1.92849	0	1.16578	1.24195	1.48696	2.10852	2.19682	1.48494	1.92868	0.987577	1.62315	0.723787	0.315872	3.12	1.87279	2.23015	3.85691	1.89529	2.25955	1.94789	1.01174	0.641918
1.22906	1.25904	2.98169	2.47798	1.87285	2.66142	1.78772	0.528312	1.39633	1.01019	1.18159	1.18829	2.68029	1.5782	1.15907	1.53037	1.08867	1.22019	1.38019	1.60325	1.02916	1.50753	0.878302	1.03367	0.748183	1.87046	2.06132	1.73399	1.56596	1.20449	1.44227	1.14442	2.5739	2.13536	2.03552	2.03966	1.89324	0.898782	1.0745	0.768308	0	2.39746	2.6873	3.40049	4.45714	2.25605	2.07679	2.03359	0.790052	0.988141
1.47181	1.64446	2.53923	1.16103	2.0375	2.67838	1.38811	1.09503	1.29051	1.08532	0.805391	0.968538	1.8725	1.8597	1.06742	1.78244	1.72494	1.15016	1.62094	0.623486	0.927712	0.789099	0.704684	0.934147	0.996347	0.800354	1.72756	1.4061	1.35367	0.540132	1.01313	0	1.90349	2.95804	1.79167	2.20138	1.77378	1.11951	0.248673	0.463101	0.390328	1.10958	2.41649	2.55312	3.29229	2.06252	1.27299	1.26131	0.937572	0.491206
0	1.63119	1.88784	0.848847	2.67753	1.88784	1.755	0.912628	1.24574	0.909947	1.65109	1.28668	1.99697	1.54038	1.02025	1.38934	1.66035	0.811283	1.24461	0.903621	0.919269	0.520643	0.656585	1.13107	1.2756	1.22616	1.09431	0.894837	1.83997	1.40639	1.09535	1.73479	1.10237	1.77951	1.32694	0.623812	0.654442	1.08613	0.359907	1.36805	0.642138	1.93599	0.966299	1.88961	1.85354	0.836489	1.68623	1.15451	1.32915	0.668506
0.567258	1.00417	1.57058	1.08914	1.55542	1.00133	1.20573	0.994296	0.892172	1.49118	0.472589	0.664505	0.673365	1.25732	0.977465	1.77201	0.824048	1.0535	0.356068	1.02025	0.71331	1.14778	0.551938	0.691813	0.446265	0.965628	1.38743	1.28942	1.51507	0.81587	1.35114	2.09171	0.760291	1.81548	1.24195	1.23668	0.990561	1.80512	1.60081	0.955348	0.325273	1.36964	1.22312	1.25473	0.424147	2.22621	1.52672	0.684712	1.14504	1.19237
1.92076	0.48689	1.52491	0.337114	1.66476	1.41024	1.49987	0.636063	0.43781	1.77695	0.461498	0.779357	0.880489	0.882688	0.476437	1.34226	0.903845	0.370433	0.694986	0.712974	0.681543	0.625416	1.36493	0.965892	0.722494	0.189502	0.796358	0.272986	1.08478	0.933788	1.42307	1.07149	2.00368	2.05565	1.98198	1.14893	1.535	0.981663	1.80075	1.21628	0.753737	1.48852	1.34426	1.18857	0.391035	1.48852	1.42558	1.26467	0.893809	0.851589
1.51593	1.17696	2.13556	1.55659	2.20354	1.33405	1.46753	2.14267	2.60957	1.91594	0.712498	0.83475	1.83021	1.05213	1.73647	0.903172	1.39317	0.877348	1.32767	1.29632	0.977071	0.547451	0.606999	0.966552	1.37848	0.673365	0.950632	0.480975	1.94032	1.85986	1.89305	0.51071	1.38783	1.76019	0.516746	1.49715	1.13403	1.33464	0.637642	0.796588	1.17046	1.92125	0.936397	1.43357	1.59915	1.84137	1.01477	0.772496	1.1839	0.534173
1.12371	1.01134	1.19584	0.179316	2.56965	1.73514	1.51054	1.3427	1.78772	1.29253	0.823951	1.63969	1.96507	2.08975	0.672244	0.90506	1.63665	0.785011	1.45156	1.55992	0.718383	0.6678	0.826778	1.14778	0.893847	0.564272	1.6513	0.580487	1.26256	1.2004	1.75335	1.66434	1.56131	2.14298	1.51794	1.07149	1.34928	1.67626	0.888552	0.561431	0.625418	1.26429	1.38406	1.97352	1.53002	1.02373	2.28237	2.11173	1.70318	3.02079
1.66183	1.6479	1.00846	1.02898	2.60271	1.85678	1.51054	1.31282	2.01501	3.26682	1.28775	1.86758	1.72999	2.13203	0.811935	1.21483	0.927712	0.651643	1.21546	1.25161	0.563485	0.480975	0.694668	0.851163	0.289827	1.53328	1.8678	0.275969	1.98291	0.968096	1.50333	1.01196	2.32124	4.34992	1.93569	2.05657	2.50526	1.33283	0.287232	0.548287	1.10715	0.788914	1.42147	1.61208	2.05848	1.55835	1.74348	1.05784	1.13166	0.858057
0.506394	1.78772	3.86276	1.71	2.70353	2.54224	1.8129	1.7968	1.37197	3.02969	2.04438	4.11974	3.3233	3.01507	1.06964	2.08422	2.19803	1.50064	1.78967	2.61317	1.03198	1.34474	0.753766	0.643342	1.18829	2.66738	1.73505	1.16097	3.04707	1.94528	1.71386	2.58985	2.57359	4.12111	2.5668	1.49343	1.92259	0.746529	0.514315	1.11848	1.39403	1.87002	2.11891	2.18007	2.32165	2.65181	1.32915	1.59123	1.35302	2.65829
1.14832	0.488233	1.1255	0.171497	1.91335	1.62074	2.12447	1.12066	0.85655	1.55705	0.787648	1.60325	0.770048	1.37048	0.627358	1.03242	1.02717	0.892718	1.55392	1.35	0.813461	0.971199	0.959339	0.279018	1.02172	0.568507	1.20723	0.841706	0.489127	1.32032	1.00929	0.551979	1.86505	2.45388	1.05088	1.34743	1.30498	0.847224	0.870851	0.875736	0.787405	1.36255	0.727948	1.06682	1.64357	0.762236	0.347623	1.28384	1.30073	1.13831
1.50625	1.58086	1.85412	1.52245	1.86693	2.02433	1.72248	1.11706	0.934942	1.40837	0.845805	1.75075	2.21017	2.36822	1.15765	1.95687	0.606028	0.778671	1.73093	1.38948	0.980628	0.55421	0.824048	0.860137	1.38881	1.93929	2.01535	1.19674	1.28668	0.715331	1.58394	1.92585	1.19351	2.14621	1.88434	1.19083	2.15141	0.751663	1.18795	0.984611	1.10675	2.01425	1.75558	1.59645	2.07609	1.3013	2.16077	1.67512	1.37964	1.47362
2.42999	2.37883	2.39667	0.835621	2.71481	2.85459	1.90562	1.8484	1.08446	2.4292	1.21482	1.92249	2.84695	2.50012	0.742682	1.36033	1.2977	1.52151	1.56078	1.47701	0.533006	1.10302	0.79427	0.791159	0.949037	2.12641	2.76185	1.16097	2.29817	2.18557	2.15141	3.12262	2.67872	2.93054	1.9949	1.28411	2.37914	0.930143	1.36444	1.33283	0.617468	1.25824	2.23805	3.39318	3.60755	2.61663	2.4259	2.20738	2.49084	0.834809
2.09991	1.36041	0.55038	0.968044	0.580826	1.44693	1.36041	0.922258	0	0.518989	0	1.10502	1.44913	0.724563	1.32691	1.2659	1.98184	0.319228	0.957683	0.995183	1.78788	1.58466	1.3897	0	0.37717	0.957683	1.81739	0.383741	0.331728	1.98797	1.43682	2.51847	0	2.46854	2.85274	0.812115	0.818042	1.36673	2.38451	0.489397	1.19225	1.32448	1.86917	1.09589	1.57201	3.08414	0.733205	1.18259	1.94656	0.678893
1.5124	0.671283	0.259002	0.472298	1.37318	0.442445	0.209668	0.225984	1.73143	1.00363	0.865256	1.19063	0.335773	0.558109	0.845555	1.10354	0.578129	1.26772	0.296457	0	0.872691	0.978096	0.674632	0.50675	0.874076	0.236846	0.84588	0.358158	0.779983	0	1.20879	1.35026	0.483068	0.453732	0.186476	1.09161	0.367449	1.36911	1.04577	0.43523	1.31849	1.52464	1.04598	0.478691	0.472406	0.856705	1.17417	1.28482	1.89622	1.72384
1.62881	0.949194	0.91148	0.647915	0.481461	1.17162	0.770066	0.989088	0.501817	0.629973	0.730892	0.376525	1.1639	0.625759	0.181739	0.946165	0.509288	0.851548	1.00464	0.52196	0.601823	0.67879	0.619598	0.445885	1.24269	0.999397	0.613558	1.22201	0.674012	0.723373	0.798232	0.599315	0.213064	0.199062	1.02818	0.668088	0.336047	0.864752	0.770783	0.383151	0.504828	2.52996	1.63004	0.59638	1.25033	1.09868	1.41454	2.02005	1.43064	3.56694
1.42553	1.06304	0.74587	0.450476	1.57191	1.25033	0.408665	0.825986	0.553729	0.919153	0.199845	1.13735	1.57109	1.37025	1.53764	1.21695	0.413518	0.305502	1.57334	0.746163	0.334245	0.893942	1.13373	0.496843	1.02609	0.860419	0.651678	0.502129	0.725518	0.191537	0.852906	1.3836	0.712321	1.82602	1.46022	1.09338	1.5222	1.38605	0.708195	0.436927	0.384466	1.82957	1.98793	1.77687	1.81802	0.550739	0.394196	1.90443	1.54089	2.77262
1.08616	1.13935	1.90331	0.728617	1.92633	1.50466	1.0937	1.54355	0	1.70011	0.430581	1.41716	2.02389	1.05223	1.1779	1.56376	1.41197	0.651678	0.905208	1.21192	1.22956	1.37667	0.868562	1.2276	1.20459	1.1971	1.87825	0.87686	0.790055	1.02545	1.81346	2.00128	0.242056	0.945754	1.94907	0.768932	1.38605	0.830162	0.7509	0.233483	1.18804	1.50761	1.57872	2.28213	2.29182	0.919984	0.439923	1.99965	2.56764	2.39833
1.36494	0.801728	0.238626	0.434004	0.73384	1.20613	1.39687	1.38875	0.536323	0.892119	0.594314	1.47336	1.23746	1.44701	0.76217	1.00855	1.34968	0.746163	0.68491	1.12525	0.478842	1.03574	1.89071	0.491668	0.644056	0.855407	1.3941	1.28062	0.858184	0.718653	0.681288	0	1.09445	1.07348	1.2413	0.522074	0.733694	1.17558	1.34823	0.636772	0.900899	1.46267	0.388291	1.46437	1.49331	1.7552	1.13773	2.07511	1.5196	1.54902
1.12187	2.40615	0.752725	0.228251	1.10298	1.91945	1.4722	1.05809	1.43981	2.08211	1.26189	1.90543	2.18705	1.3472	1.81872	1.63464	1.10134	1.1971	0.841785	1.04321	1.49503	1.63565	0.83057	0.657514	0.995183	1.83174	0.971767	0.656534	0.719827	1.69436	1.71626	0	2.1785	2.17193	1.65896	1.43223	1.30969	1.37151	2.25881	0.882455	1.81346	2.95739	1.36639	1.7552	3.31119	1.73638	2.40834	1.41911	1.9924	2.30499
1.1633	0.887767	1.79598	1.68511	2.22394	4.07766	1.57927	1.05809	1.43376	1.90236	1.25033	1.90873	2.13374	1.01818	1.66869	2.79091	1.27077	1.49031	0.868333	1.05752	1.19155	0.763491	1.36812	0.337833	0.84588	1.09914	1.83556	0.980418	2.15045	1.15323	1.3922	1.80761	2.04179	2.97724	1.67271	1.84632	2.06844	1.91249	2.08829	0.664457	1.90275	0.949661	1.4531	2.23488	2.33647	1.77444	1.54359	1.97275	1.43364	2.14447
1.87836	1.67136	2.2561	0.601296	2.30176	3.19175	1.11576	1.454	0.9873	1.88124	1.2506	0.521137	1.82387	0.875234	1.46114	1.15122	0.851862	0.805856	0.7578	1.53854	0.751252	1.20459	0.295661	0.291359	0.743142	2.67222	1.72759	0.436461	1.56218	1.31307	1.0377	1.10416	1.13778	3.45116	1.41664	1.0791	2.0754	1.93784	1.60939	0.7509	1.77635	2.12177	2.56604	2.9819	1.36147	1.49577	1.00286	3.08935	1.22982	1.96394
0.731872	1.53611	2.68593	0.713384	2.18391	3.39116	2.38323	1.07986	1.13745	1.83831	1.90753	1.76685	2.02389	1.1971	0.640312	1.29569	1.29909	0.618728	0.296457	1.08582	0.535496	0.608473	0.878258	0.528641	0.868562	2.01618	2.44741	0.844583	0.933336	0.758235	1.62423	1.76955	1.97049	2.27326	1.12447	1.46739	1.19014	1.01514	0.90673	0.688966	0.956244	0.660213	1.81589	1.83346	1.19144	1.17651	1.87042	2.75578	1.87467	3.57925
0.350885	1.5166	2.01467	0.919153	1.58714	2.09026	0.833552	0.846475	1.6314	1.64451	1.49758	1.12381	1.58466	0.655557	0.399759	1.19063	0.669098	0.755374	1.14276	1.3216	0.655557	0.749208	1.32293	0.641244	1.72353	1.1642	1.81358	1.1304	0.587379	0.18234	1.40529	0.622621	0.69466	0.671089	0.73011	1.69236	1.50432	0.995309	0.881068	1.31591	0.959519	0.638727	1.45031	0.922605	1.38391	1.57354	0.777249	1.23021	1.45532	2.41337
0.467446	1.36768	0.934892	0.601296	1.06359	2.23761	3.30895	1.57191	1.89575	2.37381	1.06015	0.759542	1.10134	1.64029	0.541197	2.77415	1.32009	1.21471	0.388478	1.0104	1.61284	1.0104	1.31111	0.904588	1.34309	2.76872	2.46735	1.12381	1.01412	2.08784	1.95332	0	1.23836	2.56653	1.45864	1.19225	1.95759	1.01652	1.37231	1.77892	0.484111	1.25033	1.85654	1.21286	2.1713	1.1607	1.96394	1.5534	0.796962	2.41716
1.58714	1.38875	1.66167	0.637823	1.52224	1.77778	1.61055	2.39463	0.76826	2.2561	1.55549	0.708255	0.884607	1.57559	1.72084	2.29445	1.39893	0.960069	1.58656	0.68491	1.22371	1.27007	1.24974	0.792328	1.09353	1.0469	1.6733	1.38436	1.82853	0.882481	0.827709	2.35941	1.50288	1.41098	1.56137	0.332065	1.26737	0.377346	1.81827	1.02442	1.60869	1.4166	2.17339	1.4531	1.04395	1.31962	0.372816	3.37364	2.60971	0.942692
0.646892	1.34382	2.73444	1.41131	1.88593	3.01228	2.7519	1.54013	0.983742	2.66031	1.41079	0.893942	2.10064	1.92935	1.48328	1.14128	1.79705	1.12381	2.00974	1.92493	0.961866	1.61171	0.469987	0.760591	1.27322	1.89522	1.37096	0.1549	2.18357	1.59614	0.621758	1.10962	1.44476	2.94926	1.64811	1.47679	2.05009	0.177049	0.478258	1.39591	1.20879	1.1186	3.72224	2.74079	3.10782	1.40553	1.52751	2.98397	1.09434	1.51907
2.12517	2.62872	1.61618	1.00222	1.23687	3.00667	1.70271	0.947389	0.960897	3.53066	0.551665	0.85516	1.84968	1.3789	0.756687	0.940515	1.44578	1.15605	1.07262	0.681328	0.485338	0.425395	0.499164	0.49545	0.516189	0.697992	1.38936	0.122405	1.23063	0.876164	2.32441	0.571521	0.82726	0.991631	1.7771	2.21464	1.7484	0.875642	0.458861	2.37548	0.857281	2.56668	2.21477	1.61972	1.39133	1.78264	0.997322	0.606048	1.20366	1.10814
1.88428	2.44122	0.845264	0.564147	2.67642	3.18323	2.10129	1.56062	0.890546	1.77265	1.53291	1.17601	1.7074	1.56206	0.571084	0.96625	1.54498	1.11726	0.987373	1.61727	0.711415	1.07748	0.788429	0.808112	0.998327	1.12264	0.704391	0.581254	0.738465	1.07574	1.7285	3.25417	2.74921	4.1723	1.77418	1.63315	1.12235	0.953389	1.40057	0.363429	0.954816	0.244476	2.07048	1.96654	2.28236	2.14662	2.70702	0.905789	1.36216	0.725094
2.68699	2.77401	1.15441	0.989495	2.60997	2.22921	1.97658	0.910047	2.00123	1.55199	0.743893	1.08098	0.784316	1.10312	1.69621	0.633452	1.34931	0.978091	1.31148	1.1917	0.201783	0.456085	0.296564	0.812054	0.727402	1.09701	1.14163	0.809094	0.547602	0.719616	1.69563	0.97975	0.995035	1.79621	0.943118	0.960155	0.860752	1.48261	1.11247	0.490629	0.704926	0.214453	0.829905	1.30387	1.11669	1.08656	1.63825	1.14943	0.959796	1.13604
0.291982	2.27868	2.1908	0.698467	3.86927	1.64481	1.11889	0.949313	1.0711	3.16343	1.59637	1.72127	1.66679	2.22102	1.87649	1.60068	1.31702	0.517634	0.727742	1.23806	0.642745	1.36452	0.985684	0.865909	0.909678	3.22391	1.91836	1.27401	1.0634	1.62228	1.81119	0.547953	1.40566	2.31093	1.70997	1.89566	1.77418	1.41737	0.800273	0.513541	1.08472	1.45956	1.76344	2.66875	2.69148	1.37733	1.46665	1.09744	1.48971	1.23689
0.632875	1.76595	1.94807	1.16702	2.13731	1.61917	1.42691	0.899541	0.703062	1.42604	0.340646	1.77971	2.64744	1.85453	1.25481	0.564309	1.21854	1.29214	1.38726	0.50263	1.18446	0.756687	0.227731	0.798149	0.470922	1.5414	1.32646	0.546165	1.61426	2.07441	1.01795	3.93714	2.01957	3.5258	1.7332	1.47438	2.02333	0.946317	0.675368	1.05599	0.942123	1.00815	2.14381	3.6078	3.13668	2.1785	0.891024	2.55576	1.55832	0.730686
0.490852	2.27719	1.98424	1.48779	3.20596	1.7478	0.274014	1.94807	1.8069	2.5315	0.809587	2.8012	1.55742	2.22456	1.56206	2.02465	1.77411	1.39598	1.39761	1.73047	0.369115	0.405039	0.712938	1.82935	0.423591	2.80856	2.3834	1.62147	1.98969	1.27727	1.30167	0	2.84232	3.07719	1.61065	0.237283	0.757503	1.93718	2.60866	1.12788	1.2135	1.54609	3.38041	1.42137	1.93919	1.49298	1.49598	1.81042	1.94849	1.4804
1.19023	1.45537	0.995818	1.09046	1.96513	2.21723	1.14083	1.01363	0.217585	1.86362	0.963993	2.07441	2.29184	1.61727	0.530163	1.66471	1.38265	0.941105	1.40442	1.5433	0.319318	0.74987	0.3303	0.883136	0.793799	1.65868	1.99765	0.777902	1.48282	2.13747	1.10016	2.01522	1.24643	1.70357	1.16496	1.03638	0.912471	0.478842	1.20494	1.17184	0.460851	0.485313	2.18004	3.39674	1.7845	0.698504	2.87108	0.529305	0.899483	1.62554
0.343461	1.92997	2.76036	0.816212	2.02315	2.74445	0.554939	2.62082	1.46678	1.94469	1.09686	1.60349	1.82801	1.72127	1.48635	1.72428	1.33423	0.586166	0.863663	1.26463	0.502934	0.556759	0.488902	0.374373	1.04864	2.0849	1.39999	1.35242	1.45243	1.72509	1.35514	1.80174	0.403427	1.54342	1.16269	1.1448	1.04049	0.868488	1.69961	0.954245	0.521945	1.25695	1.92432	2.93791	1.78522	2.26251	1.25908	2.32504	1.61406	1.54897
1.52665	1.5094	1.35151	1.22532	2.96849	1.16793	1.92232	0.84431	1.09046	3.48081	1.41037	1.69006	3.33645	3.26751	1.37201	1.62298	1.82601	0.170565	1.55872	1.32646	0.184558	0.607559	0.547602	0.187467	0.976943	0.265928	2.40103	1.45708	0.655398	1.94072	2.16454	0.843674	1.55414	3.54343	2.95971	0.988864	2.20317	1.61473	0.92841	0	0.264435	1.14598	3.18882	4.4595	5.95519	1.86623	1.45762	1.28035	1.37712	0.838456
0.853948	1.87355	1.85776	0.73339	2.2145	1.77349	1.69859	2.22026	1.05479	2.81074	0.662292	2.68915	2.30627	1.51337	0.833745	0.984204	2.53877	1.45844	1.77097	1.67061	0.761632	0.884141	0.873864	0.551229	1.77601	2.59158	1.4742	1.00824	2.7581	2.30854	0.725122	0.52366	1.63264	2.77312	1.16178	1.33249	1.87318	1.4111	1.09732	0.533292	0.30947	1.79197	2.51605	2.65838	2.98597	1.41384	2.10546	2.22494	1.40944	1.6498
0.308605	1.77855	1.71967	0.768421	2.31311	2.72219	1.22747	1.21045	0.890546	2.61418	1.19389	2.57989	2.46703	2.33995	0.963056	1.44757	1.3197	0.881966	1.65304	1.04831	0.456085	0.637332	0.345854	0.579635	0.832355	1.88458	1.38342	1.02199	2.18779	0.953599	1.42306	2.51903	1.45123	2.94264	2.20545	0.609186	1.25616	0.494432	1.13693	0.712247	0.489124	1.8303	2.99869	3.32119	4.38916	1.18678	2.77756	2.53621	1.58703	1.20541
1.29534	1.98472	0.896952	0.991068	1.95955	3.02246	1.62621	2.14959	1.57249	1.49697	1.58487	1.86885	1.14649	2.51142	1.30056	1.04605	1.31798	0.71858	0.75375	1.44468	0.467615	0.54049	0.48113	0.119936	0.126114	3.00248	2.08703	1.20982	1.42752	1.13826	1.40488	1.65238	0.781639	3.96512	1.56098	1.87318	1.35418	1.39643	1.4463	0.935765	1.00444	1.60312	3.07195	2.12169	4.22778	1.68604	2.9608	1.39332	1.63354	0.796181
1.52044	0.910047	0.735554	0.314839	0.393301	2.92973	1.78534	0.852003	0.764886	2.90696	0.284001	1.8728	2.10279	1.90035	0.693629	0.922277	0.933483	0.554904	0.497424	1.04044	0.918715	0.838645	0.743174	1.34561	0.601703	2.79144	1.60068	1.47646	2.23567	1.78521	1.9284	1.63543	1.86496	4.16874	2.05914	1.52954	2.58017	1.55946	1.21907	1.75707	1.38415	1.57093	4.52501	2.9455	2.46531	1.72775	0.911015	1.14496	1.34201	1.14612
2.61485	0.544949	2.17877	0.688545	1.83801	1.77715	1.22832	0.966388	1.10944	1.71793	1.59356	1.67297	1.15643	1.65387	1.29451	0.848238	1.43843	1.38604	1.05116	0.883249	0.423725	0.932773	0.966221	0.831971	0.858092	1.3203	1.10425	0.840931	1.00248	1.73676	0.797086	2.29841	1.54115	1.04578	1.16753	1.80873	1.24497	1.07259	1.87303	0.201499	0.518567	2.54691	2.07655	2.80862	0.975473	1.50098	1.0927	1.54259	1.80753	1.71849
1.89749	0.873549	0.986635	1.03791	1.50866	1.00486	1.14677	1.48599	0.43823	1.90881	1.06854	1.42098	0.789891	1.53698	0.666185	1.20322	1.06759	0.766627	1.07038	1.41741	0.433813	1.07358	0.408524	0.423725	0.427035	0.800886	0.847449	0.564966	0.626553	1.00664	1.28909	2.23696	0.828339	0.795268	1.54548	1.00879	1.88274	1.07627	1.41747	0.20267	0.683515	2.09568	1.677	1.22475	1.2034	1.55158	1.38881	0.846685	0.877473	1.09064
1.0899	1.47874	1.99574	1.10517	1.09786	0.175	1.00167	0.998499	1.37185	1.5524	0.989109	1.51835	0.544698	1.83046	0.840413	1.42345	1.20345	0.135567	1.19398	0.908413	0.867627	0.634849	0.689114	1.40588	1.46937	2.12762	0.884474	0.557192	0.765553	0.993827	0.648544	1.10082	1.3523	0.820218	2.08461	1.19615	1.42768	0.563255	1.1583	0.81068	0.917349	2.35047	1.48713	1.24687	0.748119	1.77703	1.75495	1.47846	0.903764	1.66897
1.39923	0.875245	1.17047	0.729371	2.00161	0.816367	0.541443	1.1174	1.29617	0.485424	0.670761	1.16299	1.52197	1.49346	1.52994	1.155	1.08571	0.743247	1.07986	1.15185	0.702577	0.655402	0.229184	1.01979	0.967871	0.94405	0.58398	1.02233	1.48476	1.2348	0.674695	0.96385	0.715061	1.04578	0.717268	0.839982	1.34074	1.51782	1.85563	1.19811	0.436954	1.87696	1.20453	0.606991	0.595003	1.28456	0.291607	0.887151	1.36803	1.68914
0.64923	0.839723	2.34766	1.06453	2.94884	1.202	1.59659	0.972045	1.03877	0.234243	0.790791	1.07599	1.83733	1.18094	1.02131	1.39848	1.5658	0.626122	1.27911	1.24582	0.881052	0.939184	0.970879	1.1701	0.711725	1.54408	0.334315	0.81195	1.37108	0.788752	0.955921	1.87864	1.56867	1.44911	1.39172	1.22552	1.86376	2.20628	1.36068	0.249589	0.417476	1.51332	1.76152	1.8361	1.70833	2.2393	1.51407	1.2218	1.21923	1.6195
0.296268	1.42129	0.206631	1.24784	1.99279	1.53915	1.6357	0.848188	2.06676	1.80645	1.42557	1.35746	1.43981	1.09926	0.837324	1.68393	1.29304	0.789891	0.934367	1.00664	0.999539	0.315774	1.38241	0.552964	0.444394	2.04512	0.9604	0.833239	0.631767	1.61813	1.71951	1.76255	1.06063	1.81699	1.52792	1.62894	1.17692	1.24497	2.39126	0.999787	1.0528	1.27346	0.429853	1.26688	0.76013	1.91018	1.34058	1.21666	1.04915	1.36331
0.352937	1.30114	1.5976	1.36296	2.01155	0.646569	0.798294	0.209512	0.788814	0.727018	0.950952	1.6341	0.696756	0.360795	0.62684	0.674821	0.618681	0.995637	0.921762	1.16582	0.182567	0.945029	0.180756	0.180756	0.590286	0.485871	0.71592	0.887922	0.648404	0.632645	1.49702	1.37602	1.61302	0.81278	0.903479	1.29375	1.19381	0.697185	1.67324	0	1.43585	0.420047	0.565076	0.96623	1.8412	2.43689	2.25519	1.36717	0.464048	0
2.26671	2.1194	1.63824	1.14632	2.45409	1.27023	2.00334	1.77404	1.271	1.18174	0.518105	1.20823	2.6318	0.998912	0.514694	2.42576	0.74368	0.793907	0.17898	2.0155	1.33972	0.488476	0.211371	0.855407	0.225497	1.53368	1.05197	0.635587	3.77929	2.61034	2.50786	0.857195	1.90141	3.22771	1.03799	1.8347	3.46814	1.9785	1.24497	0.592508	0.274482	2.03636	1.56034	2.26998	2.46276	1.3809	3.50989	1.00196	1.77648	1.95984
2.22006	1.53915	1.35835	2.26371	3.1751	2.26183	1.56978	1.78263	0.411645	1.35835	1.26717	2.90422	2.80874	1.34765	2.09984	3.82357	1.67876	1.70967	1.21763	2.49104	0.944749	1.05059	0.641555	0.937802	0.700775	2.75506	1.6053	1.22374	1.91288	2.352	1.88996	1.14293	1.06063	1.59661	1.96083	2.30929	1.70879	1.44744	1.45023	0.590835	0.864279	2.19067	2.86941	1.95526	3.68241	3.72378	1.03787	1.62906	1.38631	2.22529
1.58158	1.36394	0.942431	0.470232	1.99196	2.2346	1.90164	2.32753	2.09588	1.56978	1.87042	1.98045	2.44957	1.7212	1.02033	2.352	1.88484	1.04049	1.03759	1.89793	1.37842	0.547975	1.10203	0.618891	1.17297	3.73225	2.10709	1.36341	1.46392	1.75475	0.864279	2.1787	1.90488	1.30489	1.22313	0.908056	1.57734	1.3386	1.12449	0.560238	0.794664	1.15075	1.89815	1.5814	2.60958	3.01837	0.95252	0.944443	1.45511	1.24705
0.995349	2.3286	1.53381	0.80904	1.20338	2.25376	2.71537	2.18357	1.67324	2.06226	0.714263	1.96492	2.3586	2.06686	0.98594	2.40266	1.36378	1.05756	1.82764	2.4661	0.349045	0.710338	1.5707	1.15317	0.690158	3.00097	1.42098	0.945683	2.03415	2.68508	2.20164	1.30722	1.62676	1.59835	1.33341	1.35313	1.62451	1.25997	1.47034	0.946405	1.63403	3.34764	2.53166	4.13238	2.61164	3.20726	3.12622	2.28605	1.70083	0.616754
2.14643	1.37784	1.8686	1.44076	1.6563	1.30652	1.50558	0.668487	0.883826	1.80448	0.634861	0.998912	2.25583	0.745201	0.649174	0.931978	1.71888	1.33726	0.792181	1.86266	1.12935	2.0335	1.11325	1.14833	1.53757	1.6826	2.1952	2.08628	3.03138	1.52927	1.24497	2.86514	1.10082	1.83931	1.09163	1.33504	2.05952	1.15174	0.8029	1.02027	1.14921	1.83356	1.38436	1.67891	0	0.849787	3.12803	0.789009	0.686176	1.08452
1.02112	1.7089	1.80095	0.78372	2.06594	1.65275	1.92033	0.901502	0.799812	1.22909	1.17843	1.67928	2.45586	1.114	0.899021	2.34393	1.90013	1.29975	0.965733	1.80621	0.64246	0.701855	0.975645	1.48939	0.79564	2.60785	1.5419	0.496462	1.88868	1.97057	1.48971	0.481925	2.24898	1.61718	1.92021	1.60889	1.99634	2.10125	1.54203	0.361861	1.37602	2.17833	1.60687	2.09316	1.7329	3.2579	1.90504	1.17471	0.98158	1.30789
1.59356	1.62558	1.13092	1.83348	1.6563	2.30647	2.09751	0.926654	0.807488	2.13916	1.46893	1.67857	1.5247	1.42143	0.638184	2.10731	1.38908	1.24116	1.27333	1.75919	1.72703	0.439393	0.665942	1.89511	0.729974	1.80756	1.44813	1.55285	0.359136	1.68705	0.613359	2.64085	1.3997	1.77921	1.58451	2.16138	1.52298	2.207	1.36802	0.196945	1.3967	1.87241	2.49763	3.4667	3.39915	2.44814	1.79409	0.209375	1.2218	1.1191
0.696525	1.60398	1.84982	1.3571	3.30393	2.56005	1.70324	0.441913	1.16861	0.762139	0.645247	2.21706	2.09829	0.903778	1.08972	2.16907	1.99044	1.64146	0.764269	2.37507	1.70459	1.16547	1.2678	0.889656	1.55396	0.956439	1.09103	2.09027	2.19317	1.25368	1.45247	1.9983	1.12752	1.89159	1.34361	1.98985	2.68722	0.724557	1.06495	1.29428	0.907399	1.25063	1.40909	1.06223	1.30351	0.403184	1.67864	2.36703	2.06342	1.31771
1.03184	0.793916	0.703928	0.637724	0.756843	1.83904	1.37214	1.39938	1.86809	2.09845	1.19516	1.68444	1.60593	0.606502	1.79446	0.979098	1.56873	0.559771	2.02265	2.49762	0.651642	0.676159	1.44862	1.23494	1.31838	1.87468	1.2195	0.81738	2.4138	1.67735	1.17854	1.22114	0.702226	1.9533	2.05322	2.16416	2.2235	1.4077	0.898534	0.675698	0.984026	1.61698	1.73927	1.99974	1.29036	1.27761	3.0008	2.10003	2.41623	2.81626
1.98276	0.952017	1.54627	0.67122	1.11196	1.29914	1.71345	2.52066	2.67118	1.25042	1.06932	1.51256	1.95982	1.26117	0.746362	1.20871	1.96242	1.83581	1.24469	1.82224	1.31965	0.174571	1.08696	1.95399	1.67629	1.44337	1.72455	1.74619	2.22885	1.48542	0.993673	0.480354	1.51558	1.65252	2.20017	1.62759	2.45336	1.68363	1.13404	0.721385	0.465641	1.6086	2.45978	1.62651	1.39577	3.00688	2.262	2.39806	1.54826	2.75425
1.1824	0.68365	1.05729	0.462427	1.47668	0.437752	1.46552	0.646408	1.4611	1.51714	1.04878	1.51424	0.201096	0.850992	0.499211	0.795945	0.892007	0.391808	1.90973	1.34131	1.18071	0.987593	1.07175	1.29341	1.1382	0.293351	2.34461	1.06374	0.787683	1.02081	2.5384	1.9004	1.7014	0.962989	3.01053	1.99125	1.38032	0.675698	1.53859	0.697394	1.03847	1.84798	1.41763	0.2745	0.819156	1.70208	0.489926	0.832747	0.902879	1.11518
1.75796	2.19812	2.18327	1.03345	1.61177	2.00758	1.9487	2.16832	1.73728	2.82049	1.45301	2.32286	2.79886	2.07818	1.17139	2.91847	1.09839	1.19653	2.30814	1.85421	1.80407	0.549856	0.984036	1.33709	2.07891	2.64186	2.1229	1.8576	1.95982	1.30613	2.0329	1.87694	1.40492	3.37849	1.99336	1.66652	1.52643	1.86127	2.1242	0.762065	1.24744	3.08497	2.63997	2.00945	2.64308	2.54267	2.27816	2.82634	2.71671	1.76211
0.765562	1.21538	1.09836	1.12847	1.61681	1.9509	2.16593	1.44773	0.57884	1.38656	1.57602	1.6132	1.83809	1.74437	1.22954	1.63639	1.11954	1.09706	2.23177	1.19531	0.301112	1.0363	0.737177	1.36584	0.921621	1.17139	1.93673	1.3604	2.22904	1.34698	1.67848	1.36352	1.26018	1.24035	1.69868	0.984026	1.10922	1.32202	2.26119	0.697794	0.58502	1.00963	0.982468	2.25379	1.69342	0.708813	0.342948	2.13794	2.50347	2.78441
0.552376	1.29345	1.1457	1.23449	1.45725	0.802546	1.37865	1.70865	1.71045	1.80671	0.772324	1.58634	1.75599	1.00577	0.829291	1.64361	1.11863	1.21733	0.746851	0.618588	0.356803	0.780927	0.343349	0.68258	0.899053	0.43693	1.18739	1.32929	0.751784	0.395896	0.715781	1.52032	0.965282	1.20455	2.20977	1.04182	1.37585	1.3057	1.68924	1.44534	0.631493	1.9215	1.84468	2.29507	0.632301	0.77615	1.75436	1.24102	0.713517	3.33099
1.05477	1.60976	0.966416	1.51025	0.646408	1.6121	1.25497	1.39798	1.28283	1.09836	1.2104	3.00515	1.41294	1.82777	1.43816	1.78153	1.07125	1.20445	1.829	1.03607	0.678511	1.27275	0.836913	1.15637	0.514248	1.5176	0.65508	1.13496	1.37133	0.388465	0.969238	2.01701	0.949013	0.690662	1.49491	1.0121	1.6158	1.42086	1.66155	0.879814	0.616138	0.2702	2.24971	1.20101	1.61698	1.77117	1.04571	1.68752	1.57892	3.97683
1.46496	1.44067	0.811365	0.358999	0.230732	1.22474	1.72242	1.55744	1.5854	0.414024	1.31456	2.89724	1.19811	0.521314	1.11152	0.87892	1.19496	0.813001	0.89858	1.28429	0.934484	0.213146	1.45225	1.44304	0.766466	1.40808	1.084	0.518937	1.1382	1.084	1.55691	0.530653	1.22854	0.784175	1.28297	0.641485	1.3249	1.24909	0.790598	1.02172	0.348897	2.37219	0.956439	1.10327	1.10563	1.8386	0.787511	1.15559	1.55487	2.78958
1.93734	1.09474	0.657929	0.769106	1.67805	0.545573	0.706547	1.64482	0.243946	1.62273	0.907798	1.74103	0.536045	0.549856	0.687043	1.09865	1.25942	1.34898	1.48032	0.830804	0.562538	0.632334	0.728449	0.375644	1.92589	1.42275	0.723817	1.12693	1.56156	1.71158	1.56653	1.19241	0.885193	1.01558	1.34691	1.32707	0.798068	1.12408	1.44563	0.427657	0.534383	0.299961	0.998906	1.13972	0.947246	0.825691	0.405779	0.928506	1.73968	1.87063
1.37153	1.22603	0.243946	1.30552	0.260591	0.404941	1.57653	1.17612	1.39838	2.36144	0.995965	1.66682	0.80155	1.50328	0.524517	2.40127	1.07547	1.18357	1.09093	0.93911	0.441163	0.458029	1.07989	1.06974	1.31079	0.809148	1.01807	0.637053	0.582697	0.247435	1.48505	0.649709	0.717132	0.718827	1.14958	0.982119	1.55036	0.873747	1.11583	1.42086	1.26168	0.69688	0.232033	1.00472	1.04269	0.33709	0.496794	0.26847	1.92424	1.52421
1.51714	1.63088	1.62339	0.985917	1.39938	1.3673	1.79354	1.18928	1.50244	1.85995	1.57602	2.08844	1.28369	1.86846	1.15358	1.4734	1.88861	1.57884	1.63378	1.68622	1.13013	0.684632	1.09744	0.940662	1.4676	1.40025	1.1934	1.24906	1.71373	1.04903	1.36966	0.487282	1.12825	1.3908	1.43765	1.27223	0.726036	1.57383	1.96261	0.537215	0.444538	1.31662	1.82721	1.35911	1.93795	2.15099	0.984389	1.38843	1.14845	2.08459
0.814348	1.67551	0.799648	0.702069	1.92425	1.64319	1.79685	1.966	1.31586	1.66962	0.933298	2.42966	1.91294	1.1431	0.407228	1.97604	2.20208	2.33877	1.96484	1.91915	1.22764	1.67657	0.853224	0.67449	1.40736	2.18046	0.98974	0.994062	1.94949	1.56454	1.6158	0.499284	1.38571	1.67068	1.93482	2.05349	2.78689	1.9398	3.03198	0.760635	0.794315	0.84594	1.08174	1.25947	0.637495	1.31662	0.355565	2.10523	1.79584	2.8275
2.145	0.398358	1.82686	0.638951	1.16656	1.55037	0.950147	1.91723	0.504961	1.92447	1.41755	1.72895	2.13664	2.29306	1.89493	0.708915	1.56169	0.791423	0.977398	2.86676	0.752913	1.62516	1.01333	0.594022	1.85565	1.39892	1.48762	1.35524	2.37064	2.35521	1.3403	0.613631	2.15811	2.64843	3.29709	2.33137	1.61973	1.56712	1.97154	1.53013	0.716083	1.32555	2.12114	2.84417	2.97137	1.64197	2.56117	1.70943	1.22044	2.24102
1.13218	1.50909	1.67534	0.719924	0.903838	1.55062	0.682466	0.673071	1.64348	1.18683	1.06492	1.48719	1.16659	1.16971	0.777142	0.650553	1.31434	0.667699	1.36	1.38925	1.23852	2.11226	1.16539	1.43188	1.21005	1.28771	0.9964	0.754609	1.40894	1.62989	0.61735	1.56712	0.836312	1.56712	1.18752	1.34207	1.49001	2.22732	2.11695	0.647776	1.65855	1.23333	1.56647	1.45611	1.22699	2.43363	2.57372	1.58144	0.127614	1.67438
2.41454	1.64112	1.38287	2.00665	1.5078	1.5856	1.53106	1.88696	1.0115	2.00505	1.68811	1.41202	1.72075	1.18804	0.597318	1.28365	1.59196	0.912428	1.51406	1.77961	0.620407	1.38552	0.500193	0.896184	1.12526	1.3274	1.60434	0.506666	1.07331	1.27006	0.830081	1.3462	0.905447	1.75878	1.19138	1.4639	1.10854	1.46853	2.31506	0.879391	0.886865	1.35718	1.18346	1.06023	1.18691	1.8637	2.76904	1.19911	0.755193	0.835289
2.01041	1.67403	1.35079	1.79261	2.36588	1.85197	1.5547	1.25879	0.913045	1.40699	1.6235	1.4554	1.61702	1.22412	1.23047	0.849999	1.67611	1.02907	1.06218	1.27823	0.785069	2.20522	1.13184	0.553555	0.694623	0.616338	0.919981	1.02675	1.10944	1.54268	1.06943	0.930254	1.19038	1.78992	2.28754	2.22651	1.72874	0.888338	1.28452	1.00193	1.64516	0.757129	0.84648	1.38509	0.568834	1.01656	1.64075	1.59795	1.08575	1.34461
0.935275	1.24104	0.504961	0.580603	0.903838	1.39142	1.66325	0.679019	1.06844	0.944861	0.776582	0.882771	0.605861	0.327503	0.756661	0.41344	0.542856	0.770767	1.10309	0.671417	0.444559	0.867529	0.539006	1.05685	1.19479	0.631013	0.894891	1.29686	0.859422	0.872551	1.02503	0	0.843235	0.648808	0.546914	0.801018	1.0953	0.440964	1.49068	0.818833	0.702502	0.510663	1.15634	0.77599	0.749324	1.01894	0.845538	1.3512	0.832766	0.682291
0.78318	0.771569	1.30034	1.45129	0.760118	1.05596	1.7976	1.23628	0.976013	2.06509	0.975255	1.22852	1.11861	1.2979	1.30946	1.961	0.865178	0.940776	1.48506	1.04151	0.843262	1.19814	0.578075	0.596491	0.98438	1.31251	0.839739	1.01732	0.84135	1.08174	1.12246	1.93105	0.951989	1.23792	0.892229	0.731773	0.302713	0.156231	0.564337	1.11325	1.06107	0.821808	1.27837	1.10128	0.619469	0	1.39638	1.93992	1.30021	1.63657
0.728375	0.87921	1.05793	0.935275	1.84805	1.44955	1.81825	0.828421	0.190703	1.48468	1.32622	1.117	0.953504	0.447445	0.9495	1.1352	1.4661	1.11205	0.760558	0.701901	1.13782	0.998646	1.51301	1.66495	1.02812	1.08441	1.13184	1.21159	1.48676	0.656503	1.6615	1.32865	1.36044	0.802069	0.958387	0.831533	0.689194	1.01284	1.28291	1.68368	0.704445	1.89847	0.857127	0.778761	0.949709	1.52841	1.29048	1.14444	1.06376	1.30021
1.72288	1.60098	2.27356	1.34259	2.83541	3.12405	1.6075	2.15689	1.66898	2.11534	1.73264	2.64444	2.57884	1.32513	1.35857	1.10251	1.10192	0.893086	1.37593	1.45659	0.679999	1.73008	1.31001	1.09584	0.765143	1.65931	1.23047	1.09168	2.00543	1.66132	1.45708	2.89657	1.66988	2.79752	1.64295	1.49399	1.75859	2.02568	2.49728	1.13722	1.67217	1.27368	1.50497	1.1959	2.56103	2.73811	1.64075	1.83098	0.715591	1.36458
1.49731	2.44447	1.79861	1.10234	3.15184	3.09516	1.35956	1.6501	1.21762	2.55681	1.75126	2.56349	2.36276	1.60997	0.41948	1.00994	1.19247	1.69868	1.63058	1.74525	0.45694	1.00155	1.01866	1.29259	0.690908	0.806491	1.97874	0.901919	1.84133	1.19814	0.807367	0.499327	1.07412	1.92856	0.854793	0.712327	0.864465	1.71067	1.62547	0.707381	0.591366	2.30338	1.18507	1.75535	1.6603	1.97781	2.40389	1.88916	1.65553	0.230859
1.03172	0.795537	2.80095	1.31568	1.94849	2.30479	1.10395	2.36215	0.995895	1.89603	1.43218	1.85694	1.04474	0.868779	0.758215	1.40945	0.804044	0.431746	1.52179	2.15333	0.250752	1.21887	1.44156	1.22002	0.729943	1.16396	0.886666	0.947821	1.74227	1.45742	2.5391	2.12214	1.33278	1.31073	1.53408	1.20015	1.2037	1.30593	1.43469	1.47627	0.637639	1.40861	1.70059	0.670245	1.71358	2.28328	0.928099	1.44696	0.591831	0.729221
1.34783	1.70725	0.95521	0.48449	1.57881	0.777144	1.41522	0.928547	1.29327	1.76034	1.01332	1.47122	1.24503	1.83262	1.17188	0.737442	0.993463	0.646808	0.715223	1.04404	0.594022	0.816429	1.16396	1.07368	1.31775	1.21805	0.8638	1.15926	1.72482	0.666666	0.980797	1.56712	1.32782	1.4736	1.78968	1.05479	1.63575	1.446	2.28264	0.754539	0.596561	1.48538	1.10128	0.656787	0.220702	0.553434	0.853392	1.32068	1.05785	0.506236
1.19507	0.435452	0	0.900056	1.69826	2.14256	2.64484	0.440806	1.08643	1.87872	1.28044	1.47868	1.25742	2.31009	1.56606	1.70561	1.68889	0.967789	1.15615	0.926164	1.03775	1.14844	1.06337	0.62871	1.35643	1.00155	2.10939	0.993845	0.660025	0.765629	0.415767	3.7727	1.08365	1.02892	1.81089	2.65729	3.16906	0.96097	1.21265	0.519708	0.458841	2.516	2.8843	1.924	2.72566	0	2.65044	3.06273	0.967177	6.02504
0.903838	1.10598	1.00364	1.15342	1.07378	1.96322	1.23156	0.949428	0.717044	1.38683	1.88036	0.957036	1.27098	1.1873	1.41202	1.2	1.12536	0.480654	1.13794	0.731492	0.745281	0.582769	0.949999	0.828204	1.20237	1.45742	1.19028	0.634889	1.36102	1.10427	1.37315	0.930254	1.60414	1.0771	1.40589	1.55714	1.28615	0.562002	0.994997	1.59161	0.667515	1.5725	1.1814	0.587217	1.66594	0.47714	1.56173	1.86247	1.16634	1.04411
1.01708	0.588545	2.20253	0.778268	1.97352	0.767166	1.22223	0.74177	0.9655	0.511363	1.13967	1.18351	1.33024	2.64495	0.562044	1.86002	1.21446	0.620407	0.594022	1.40054	0.61436	0.93189	0.335584	0.470031	0.239592	1.30505	1.16554	1.52969	1.50758	1.19078	1.09677	0.998655	2.09666	2.07179	1.66307	1.13813	2.28905	1.22726	1.76798	1.01356	1.18273	1.59163	1.61388	1.23426	2.39181	2.66569	1.68591	1.56321	1.97292	1.42085
1.58951	2.36018	0.734175	0.363367	1.99179	3.19159	0.898802	0.313576	1.55879	1.06844	2.00238	2.50387	3.04511	1.65187	0.541718	2.59264	0.940319	1.52256	1.824	2.82048	0.965078	1.54268	1.86234	0.736181	1.19298	1.98007	1.22348	1.62079	1.89073	1.14084	1.36545	1.69771	2.06479	1.66988	1.43066	1.48488	2.32166	0.92884	1.6126	0.683643	2.10336	1.60333	2.50225	3.50443	3.81212	1.00024	1.56617	0.685685	2.22744	2.10738
1.50079	1.35197	1.44614	1.35956	1.58755	1.80515	0.911497	0.759581	1.59343	2.02619	1.37893	1.4644	1.28717	1.1274	1.96076	1.90107	1.41511	0.51825	0.87199	1.19629	0.466847	0.759999	0.679999	0.923681	0.942635	0.662563	1.41009	0.809306	1.21743	1.34794	0.561228	0.47378	1.25535	2.15203	1.72162	1.72893	1.30966	2.08538	2.06479	0.917683	1.0953	1.33611	1.44167	1.02469	1.02085	1.31042	1.13085	1.09383	1.91728	1.1995
3.25929	1.90366	1.73013	1.2565	2.71913	2.02513	1.6403	0.953939	0.607665	1.33777	1.5751	2.34909	2.52868	2.51852	1.62516	0.681793	1.11861	0.62871	1.3274	1.5299	0.179444	1.1459	1.22051	0.690447	1.12104	1.25926	1.88738	2.08808	0.817203	2.67878	1.56026	2.28051	2.51169	1.55121	0.913568	0.464067	0.936669	1.45518	2.09164	1.08077	1.43806	2.01901	3.71033	1.91836	1.85841	2.16323	0	1.40923	1.37137	1.85246
0.921914	0.546898	0.892586	0.769636	0.683623	1.07557	0.73543	0.911497	0.23484	1.25309	1.574	0.93793	0.647618	0.858471	0.335149	0.532783	0.344533	0.253333	0.494308	0.367567	0	0.468115	0.985184	0.93189	0.144036	0.56052	0.42995	0.699133	0.605719	0.483895	0	1.1776	0.874359	0.821474	0.531458	0.348249	0.180288	1.318	1.01021	1.27861	1.25979	1.07592	1.77279	1.25318	0.244454	0.942593	1.26298	0.423419	0.533163	0.279276
1.65472	1.72859	0.70761	1.22223	0.991306	0.773789	0.760118	0.935275	0.759224	1.11342	0.70529	1.20346	0.70027	1.03775	1.40913	1.80195	1.77472	0.802484	1.57931	1.03154	1.00657	0.787324	1.45989	0.568536	0.870033	1.40544	0.29397	1.30286	1.02235	0.162209	1.19437	1.26538	0.69769	0.870622	1.07602	0.540864	1.05557	0.786585	1.2004	0.644701	0.919339	1.33775	0.452392	0.791961	1.5213	0.994163	1.96189	1.69759	1.07047	0.825286
1.31877	0.393538	0.90485	0.794644	1.3825	1.14078	0.742302	0.731354	0.953573	2.44667	0.755881	0.610294	0.789694	1.69087	1.35909	3.59719	1.89267	0.535286	0.701094	0.985256	0.277728	0.97111	1.32709	0.818942	0.577206	0.754458	0.297566	0.539809	1.49324	0.327018	0.748421	2.08445	1.04655	0.498454	2.10885	0.405495	1.71577	0.875757	0.38331	0.941112	1.2445	1.20965	0.830782	0.470421	1.45478	1.10079	1.81792	0.746521	0.665543	2.07762
0.606183	2.01122	2.21365	1.16948	1.64659	1.47358	1.20857	1.64312	1.14995	1.44625	0.550953	1.38641	0.876749	1.45778	1.23038	1.17876	1.77028	1.46657	1.69087	2.02345	0.976293	1.10862	1.41474	0.890721	0.411817	1.5765	2.75334	0.538293	1.08608	1.09237	2.15264	0.67438	2.29289	2.8965	2.05207	2.09864	1.60648	1.8218	1.69729	0.650046	0.768957	1.97577	1.29722	0.452998	1.47615	1.3457	1.82355	1.28204	1.91235	1.97819
2.02116	1.00784	0.255597	1.08171	0.520859	0.610663	1.37957	0.80366	1.86213	1.86413	1.00784	2.51706	0.722596	1.35164	1.09713	0.939374	0.873325	0.565287	0.896675	1.06908	0.803827	0.70713	0.585137	0.451963	0.466637	0.78058	0.617173	0.593289	0.55146	0.8679	1.62459	0.685375	0.831488	1.07785	0.428214	1.05091	1.13204	0.69164	0.991423	1.50728	0.859346	0.636292	0.65264	1.32306	1.88976	1.26892	1.02258	0.84264	0.903937	1.64987
2.40968	1.60368	1.1321	0.827533	1.80239	1.44331	1.89984	0.787576	1.66395	1.62636	1.60784	1.05148	0.760446	0.356194	0.973459	1.48093	0.964916	0	0.974732	0.729036	0.847931	0.85423	1.13526	0.455184	0.948675	0.765305	0.829065	0.228134	0.952868	1.3054	0.941112	1.75966	0.605323	2.21597	0.659393	1.32572	0.530613	0.728954	0.461938	1.17311	1.01975	1.71233	0.672236	1.62478	0.945692	1.94399	2.9666	0.984959	1.54705	1.83491
1.85022	1.84106	2.71635	0.862362	1.61342	0.417389	0.618791	0.799771	0.525273	1.65601	0.79592	1.02295	1.31857	1.63661	1.5999	1.72815	1.14826	1.1093	1.2844	1.49289	0.460655	0.693065	0.571184	0.877705	1.11786	1.24978	0.902507	0.749735	1.239	1.05874	0.627408	1.46638	0.81186	1.87423	0.843538	1.53257	0.452003	1.11799	0.59673	0.500432	0.225597	1.89247	0.866761	1.28297	0.955129	0.609854	1.03334	1.70726	1.83491	1.41452
1.27798	1.34954	0.968473	1.82599	0.48709	0.966962	1.13038	0.962457	1.53358	1.26926	1.51407	0.826002	1.81312	1.18474	1.19132	2.26784	2.51156	1.09818	1.61558	1.37667	1.06972	1.05293	0.999573	1.32669	1.23435	1.60362	1.73067	0.872378	0.928966	1.5317	1.20104	1.37824	2.56319	1.25857	1.42842	1.58628	1.68708	1.26109	2.05511	1.20104	0.660256	1.79476	1.59246	1.23684	1.14665	2.03311	1.02614	1.36074	1.54459	2.17546
1.6383	1.27634	1.51407	1.02028	1.22133	1.28962	1.23655	1.09289	1.05772	1.97911	2.01442	2.99036	1.81997	1.49354	1.46183	2.46426	1.82966	0.73302	1.41461	1.45807	0.580704	1.63555	1.01932	1.0913	1.17135	2.19906	1.25773	1.03028	0.806873	1.57939	0.930693	1.17859	1.79586	2.17429	1.46638	2.54444	2.20648	1.51331	1.34796	0.563825	0.660256	3.89659	1.44418	0.737545	1.25907	0.702629	2.68217	1.66104	1.52736	1.53387
1.62683	1.72974	0.485184	1.2628	0.987765	0.572144	1.10518	0.746774	1.76372	1.08361	0.988553	1.624	1.20946	0.96784	1.29045	1.40906	0.976471	0.637924	0.587109	0.894284	0.601671	0.984413	0.417803	0.836823	0.724782	0.930254	1.13728	0.277728	0.503633	0.475908	0.921849	1.37075	0.951766	0.239751	1.00405	1.94613	1.43772	1.69274	1.50578	0.458578	0.808391	1.65948	0.584488	0.447474	0.422567	0.2698	1.30455	1.3771	1.70134	1.60492
1.31527	1.53754	1.15639	1.01777	2.01979	0.772365	1.35164	1.56917	1.23717	1.31179	0.779651	1.26282	0.841723	1.26629	1.66637	2.05054	1.31419	1.42815	2.22828	1.28268	0.726982	1.93243	1.1061	0.962286	0.585137	1.37723	1.00859	0.69432	1.16533	1.61852	0.396569	0.71248	1.83527	1.2816	0.432621	1.00887	1.74848	0.89439	0.189638	0.242517	0.414832	1.76597	1.4484	0.926978	1.14665	0.857755	0.658842	1.89513	1.31109	0.806856
0.968473	1.35586	1.87825	1.21336	1.9716	1.50033	1.48239	1.16581	1.49655	1.90065	2.26764	0.986101	2.23478	2.32282	1.16443	2.28552	1.99617	1.16849	1.30929	1.7604	1.14922	0.956568	1.7871	0.54909	0.447043	2.26784	0.868425	1.11576	1.01393	1.78037	1.47496	1.40121	1.94763	0.690378	1.72489	1.75966	1.85152	1.63778	1.06272	0.45609	1.01865	1.12612	1.01736	1.20436	1.9312	2.09389	0.956177	2.23108	1.121	0.999161
1.13729	2.45128	2.52989	1.43727	3.73137	2.33895	0.683	2.10705	1.75836	3.50843	1.0161	1.69586	2.86018	2.53482	1.64256	2.7551	2.0875	0.897575	0.840493	1.36232	1.7604	0.887187	0.466259	1.00594	1.00859	3.27018	1.43724	1.71978	2.81812	1.64256	1.33097	0	2.88485	3.88692	2.38585	3.07583	1.38581	0.722687	0.627408	1.53791	0	3.40951	4.7273	2.41048	3.35833	2.49047	0.591371	2.36142	3.40644	2.31527
1.366	1.01944	2.3099	0.453252	2.64317	2.29951	1.22535	1.00621	1.92834	1.6752	1.44145	1.22617	1.96469	1.81929	1.21948	1.92016	1.79816	1.56377	1.30008	1.35717	0.469687	1.202	0.90535	0.948675	1.55546	2.94819	0.912535	1.35376	0.69432	1.68394	1.03199	0.783286	1.81638	2.08015	2.87545	2.25561	1.71577	1.56241	1.18227	1.22436	0.645609	3.49961	2.02723	1.42037	3.05774	2.63486	2.14184	2.32725	1.28684	3.22341
1.32229	1.35798	1.16948	0.793373	0.732074	1.19772	1.10191	1.13038	1.74598	1.92028	0.559238	2.80438	2.17455	0.85423	0.647407	2.21114	2.14514	1.14218	0.577902	0.890721	0.57461	0.977716	0.688335	0.668174	0.718262	2.43283	1.55684	0.950019	1.50104	1.43247	0.717547	1.32051	1.46355	2.58324	0.78086	1.48801	1.67866	2.09136	1.63542	1.3658	0.996121	2.66319	1.20086	2.39823	2.57494	2.64612	2.51712	1.11343	1.99663	1.53387
1.14782	1.53043	2.07646	1.82033	1.51176	1.20021	1.17264	1.01058	2.02851	1.55441	1.15546	1.46386	1.60458	1.47033	0.703496	2.01882	2.34444	1.11804	1.83869	1.55438	1.4913	1.12394	0.949851	0.82702	0.627069	0.977716	1.33078	0.705395	0.952868	1.08728	1.31879	1.18412	1.55143	2.14471	2.24886	1.91867	1.08715	1.1046	1.65497	0.621226	0.913833	0.509623	1.69352	1.38838	1.94485	2.67299	1.67331	1.52067	1.14314	0.448254
0.292369	1.19197	1.70691	1.33912	2.20577	0.895697	2.20457	1.87052	0.925108	2.34264	0.871762	1.90752	1.43398	1.46794	1.11786	0.847931	1.21286	0.732353	1.21286	1.31747	0.269905	0.918366	0.764491	0.766529	0.931546	0.914277	1.1977	1.25578	1.07124	0.749735	1.40707	0.700605	1.60211	2.26002	1.57636	1.61219	1.91364	0.566358	0.855556	1.05442	1.30009	1.91204	2.38504	1.88706	2.23407	3.46494	1.51962	1.71922	1.22709	0.932708
0.971001	1.89838	2.62738	0.613686	2.79428	2.44915	0.936288	2.09786	0.989737	1.2913	0.565188	1.94551	2.44985	1.82909	0.497316	3.13245	1.84498	1.07659	2.16398	2.31502	0.289913	1.03399	0.550668	1.1077	0.754458	2.33698	2.79219	1.3947	2.24569	1.66927	1.11436	1.91074	3.07583	2.25642	0.949616	1.34773	2.23742	2.3005	2.68317	0.216682	1.16948	1.16794	2.38869	0.702629	3.34247	1.66786	1.63613	0.578591	1.19717	2.30681
0.877358	1.14533	0.963879	0.512689	1.44707	1.44083	2.18786	1.12713	0.408897	0.691004	0.913315	1.11786	0.626072	0.957502	0.658936	1.39186	0.683144	1.01452	1.18624	0.987993	0.686771	0.775977	1.21764	0.278567	1.27686	1.14427	1.2642	0.969537	1.11846	0.64396	1.49551	1.48776	1.41534	0.995278	0.969592	0.852041	1.21927	1.48622	1.02917	0.50911	0.880791	1.71108	0.645254	0.791903	1.82863	1.84714	2.39613	2.49478	0.873848	0.552614
0.823333	1.22276	1.17495	0.332115	2.04824	1.38129	1.39863	0.60971	0.617881	1.70896	1.45084	1.98952	0.986764	1.45449	1.07961	1.68943	1.44692	0.977042	0.925739	0.957007	0.819585	1.25135	1.17593	0.917026	0.799756	1.52569	1.07647	1.08234	1.19482	1.18589	1.77246	2.945	1.30443	2.09825	1.19807	1.36928	0.992575	0.982387	0.75167	1.28258	1.26122	1.71545	0.75449	1.26794	1.74855	0.930294	1.72249	2.21823	1.3802	1.35711
1.42852	1.11904	0.190795	0.691004	1.98618	1.82936	0.945611	0.61731	1.44976	2.07946	0.619025	2.2612	1.53951	1.71971	0.847605	2.47925	1.05875	1.57204	2.10736	2.26243	0.831032	0.916824	0.948345	0.427456	1.40666	0.957237	1.15819	0.854912	1.77089	1.08467	1.22186	0.517365	2.57193	1.75942	1.10491	1.9619	1.76972	1.54375	0.962627	1.41534	1.43713	3.50891	2.60293	0.998128	1.12289	1.46291	0.977121	1.7717	1.21745	0.808146
1.94993	0.957803	1.85707	1.53102	3.04438	0.917074	1.52846	1.21942	1.29063	1.17999	1.06263	2.1229	0.969876	1.06348	1.72606	2.17404	0.907733	0.986764	0.818619	0.824452	1.08531	0.460541	0.39146	0.406434	1.07501	0.913166	1.75881	0.674625	1.89572	0.760505	1.31113	0.490834	1.39218	1.16317	1.07694	1.24843	1.91425	1.64506	1.15781	0.663519	1.40547	0.766562	1.9867	1.09093	1.42484	0.9258	2.62956	1.58355	0.825525	1.58452
1.1949	0.963324	1.14674	0.702993	1.27829	1.32255	1.13698	1.29188	1.45789	0.695316	1.23121	2.73239	2.23001	2.19402	2.58255	2.7145	1.31588	1.28126	1.32387	2.06067	0.44941	0.627657	1.23448	1.28792	0.718622	1.95988	1.17187	2.13728	1.42225	1.16475	0.976659	0.961936	1.27132	0.85918	0.978085	2.30633	1.50492	1.3587	1.03613	0.850023	1.62225	1.54549	0.812036	1.74925	1.64892	1.18884	2.4428	1.82864	1.07305	1.5691
1.78076	1.52068	0.649705	0.736934	2.11565	1.84996	1.0884	1.88399	0.90589	1.6474	1.18397	0.949642	0.979724	1.54767	1.11898	1.0361	0.794948	0.767059	1.11999	1.88496	0.12198	0.674625	1.05875	0.361494	0.354178	2.24294	1.33358	0.953556	1.07211	1.08978	1.28395	0.862276	1.95026	1.14284	0.728776	2.51875	0.779207	1.17519	1.3402	0.732868	0.613542	1.52789	1.5144	2.01727	2.50921	1.41507	1.80644	1.43073	1.37603	2.15926
0.82131	1.53477	1.92715	0.329171	2.63367	1.6976	1.84937	1.54114	1.17083	1.36091	1.60428	1.19843	0.994184	1.66564	0.89882	0.660032	0.76961	1.1977	0.667061	0.797002	0.666464	1.18589	0.649868	0.64396	0.787062	1.8163	1.30831	0.648169	0.6992	1.49803	1.57336	1.40754	1.35763	0.809751	1.32017	1.82807	0.976659	1.93918	1.1275	1.24302	1.22186	1.44817	1.17571	1.04152	1.04913	0.44986	1.32287	1.5894	1.52099	0.517992
1.23257	1.69467	1.65073	0.76633	1.28496	0.865993	2.23407	1.81291	1.62532	1.23805	1.87268	1.83387	1.39349	1.37044	0.761673	1.24938	1.34573	0.904628	2.02605	1.52905	0.5034	1.70982	0.95013	0.862346	0.766777	1.1746	2.00596	1.14574	1.25243	0.421999	1.77027	1.33552	1.26982	2.03027	1.34462	2.39597	0.885057	1.60412	1.67721	1.28569	2.00971	1.76627	1.8027	2.78929	1.9928	1.83096	2.08995	1.60689	1.55548	0.970504
1.04135	1.63423	2.16844	0.94695	2.13904	1.49163	1.30067	1.70114	1.91451	1.61954	0.697274	2.72287	2.18588	1.86176	1.05021	1.37949	1.23833	1.48869	1.95088	1.33562	0.91461	0.863598	1.3568	1.40395	0.522634	1.41671	0.517183	1.87585	1.03782	1.28237	1.44109	2.18522	1.3	1.83475	1.97092	1.17519	1.46228	2.05392	1.4429	0.451475	1.54791	1.66851	1.7239	2.42583	1.98591	1.49386	1.93084	2.46001	2.63763	1.30125
0.872776	2.11462	2.26626	0.67326	1.86398	1.94912	2.66416	1.90741	2.09444	2.29196	1.06845	3.14825	2.55922	2.60612	1.91324	1.06064	1.61627	1.36018	1.308	2.40412	0.854912	1.23962	1.10189	1.4007	0.96148	2.37532	2.21609	1.11741	2.13674	1.59181	1.56265	1.79742	1.45294	2.53655	2.53632	1.9881	1.767	0.616506	1.98026	0.991841	1.16901	2.74485	2.17773	2.44728	2.29404	1.80793	2.20102	2.11581	1.45494	1.7477
1.47582	1.75012	1.65248	1.30321	1.01526	0.791648	2.12421	1.50574	1.75669	1.29313	0.557122	2.38301	3.3428	2.53848	1.19482	1.42544	1.67611	2.14587	1.33015	1.5003	1.19276	1.30979	0.82504	1.30917	1.17262	2.49627	1.69521	1.83957	1.99259	1.1853	3.00585	0.550072	1.29051	3.38982	0.798937	1.33165	1.21155	1.58058	1.38269	0.398803	0.327783	1.88499	2.85179	2.45693	1.94669	1.71618	1.15161	0.748144	0.899442	0.983079
2.69575	1.09778	1.23121	0	2.37073	2.04449	2.18479	0.99044	2.48993	2.3335	2.05391	2.88844	2.38963	1.37736	2.66585	2.16765	2.6395	1.20939	2.85674	1.5435	4.05695	0.479081	2.02387	2.15587	2.26415	2.8997	1.85364	2.18436	2.13728	0.977042	1.84063	3.0385	2.34878	1.71939	2.04733	2.4796	1.5355	0.514584	1.39387	1.15316	1.95332	0	1.00335	1.16146	1.08887	1.55805	0	1.93084	0.577868	0.833204
0.795889	1.28567	5.02866	1.42244	1.98466	1.71422	1.86398	1.66928	1.31397	0.913315	1.82331	0.845798	1.01194	1.60816	2.68585	0.903597	1.03456	1.32006	1.41671	1.2613	0.549925	0.793358	1.22432	1.8676	1.4451	0.999192	1.46918	0.375643	1.60729	1.2687	1.92124	1.41796	1.4041	1.17008	1.89906	3.46645	3.56693	1.42855	1.75619	1.91425	1.36732	1.63516	1.7149	1.21909	0.939415	1.85459	0.459331	2.30527	1.46902	0.754269
0.572876	1.84034	2.08093	0.184784	2.37533	3.17401	1.29752	0.967506	0.855466	2.5201	1.56057	2.13092	1.47814	1.30106	1.53619	1.11011	1.19051	1.81963	1.37044	1.77997	0.743402	1.1628	0.41785	0.859854	1.30296	2.19933	1.89033	0.847605	2.50562	1.63108	0.838359	1.57768	0.918547	1.08354	1.20204	2.6505	2.20754	1.25731	0.666522	1.09595	0.614527	1.65683	1.01397	2.40051	2.13365	0.764524	2.99605	0.846326	0.36559	0
0.658725	2.28147	2.16554	1.071	2.07974	2.17745	1.2403	0.968494	1.55452	1.1388	1.5977	2.26068	3.14438	2.03725	1.36467	2.66232	1.40335	0.699424	1.1796	1.73566	1.17223	1.05646	0.729651	0.844625	0.666581	1.85457	2.19779	1.29643	1.93086	1.93773	1.19593	0	2.07294	2.85855	1.97807	2.36895	1.16168	1.61656	1.15128	1.0968	0.924921	2.273	2.7251	2.25999	2.70428	0.766518	1.57391	2.0751	1.39139	0.952693
2.86379	2.2666	1.92738	2.05225	2.0721	1.67714	0.329959	1.23588	1.21831	1.70063	1.56475	3.17494	3.59407	3.22463	2.50538	2.98521	2.0122	1.09075	2.47501	1.76643	1.47962	1.28178	0.670569	0.957787	0.243952	2.51212	1.65862	1.20358	2.22427	2.47501	0.618473	0	3.03432	1.1022	1.77577	1.84085	0.647517	1.73374	2.0207	1.87222	1.95334	1.9416	2.77185	3.68982	3.29589	0.511965	2.28176	2.24611	1.98429	1.87637
1.47719	2.0786	1.96905	0.924086	1.51781	2.89512	0.995286	2.11882	0.443967	1.31779	1.31984	1.89976	2.53425	3.46659	1.17476	1.76682	1.84161	1.3855	1.46709	1.87455	1.41596	1.26042	0.726972	0.375518	0.249314	1.87995	1.95162	1.11578	3.00277	1.13972	1.32243	1.6585	1.74926	2.85358	1.98926	2.32409	2.31904	1.62528	1.25684	0.847744	1.25829	2.1001	1.84358	3.70458	2.70803	1.71918	1.57162	1.27589	1.5933	1.7068
0.509119	1.73258	2.36762	0.956102	1.43698	2.63649	1.94948	1.63535	1.52736	1.5977	1.65017	3.36112	2.82021	1.70824	1.17181	1.58056	1.62538	0.915642	1.51846	1.53004	0.563666	0.971891	0.745601	0.54018	0.974645	2.79912	1.27817	0.971168	1.90053	1.96482	1.6723	0.511793	1.45591	2.6122	2.08542	2.04081	1.96849	1.22884	1.3258	0.886541	0.616035	3.27425	2.07589	3.11833	3.2877	1.28631	2.93793	1.09827	1.24506	1.73951
2.07818	1.70301	2.23731	0.179889	3.21797	2.39093	0.989877	1.48079	0.658725	1.31169	0.816028	2.95756	2.91958	1.54688	0.891165	1.46898	1.91726	0.698079	1.19838	1.02866	1.07715	0.881071	0.983743	0.790278	1.05677	3.74579	1.11578	1.17688	1.01839	1.75081	0.812765	1.1604	1.70784	2.44168	1.96976	1.48984	1.37681	1.60062	1.20515	0.600003	0.883866	2.57263	1.65177	2.91791	2.56804	2.59623	1.85441	1.68702	1.54276	2.87967
0.814932	2.04737	1.37093	1.03782	1.22445	0.496287	0.780366	1.70802	0.879891	1.20907	1.23274	1.87667	1.98723	1.47101	0.141136	1.17666	1.14753	0.870506	0.785717	1.46371	1.05524	0.904917	1.54751	0.727943	0.354493	2.1425	1.55027	0.829311	1.5737	1.43221	1.98129	0.53032	1.78177	2.7555	1.68304	1.72354	2.53065	1.03412	0.591176	0.583088	0.664968	2.52218	1.48183	1.91987	2.76626	0.724683	1.94258	2.53413	1.25068	1.62532
0.613257	1.22298	1.45793	0.563021	3.05746	2.10563	0.843228	1.46688	0.441545	2.12349	1.158	1.47802	2.44328	2.10185	0.75374	1.60336	1.37021	0.352657	0.327618	1.79926	0.797221	1.0164	1.11578	0.517833	0.653821	2.72933	1.75727	1.15524	1.57631	1.85788	1.48774	2.93002	2.34828	2.8048	1.8391	2.221	2.49743	1.25253	1.56476	1.05396	0.715729	2.5031	2.35108	2.98276	2.5976	0.785535	0.336041	1.6634	1.10013	0.751311
1.5977	2.02682	1.53981	0.780868	1.97617	0.919886	1.02613	1.03634	2.14279	1.5346	1.04827	1.85205	3.31116	1.95583	1.26702	0.64591	1.46371	0.73383	1.32644	2.40626	1.08846	0.751244	1.02979	0.678253	0.5354	1.61733	1.96713	1.43427	2.0809	2.18851	0.68041	1.72354	3.19224	3.62916	0.84317	2.01439	1.84859	0.187222	0.813894	0.437316	0.91563	2.41813	2.71756	1.92146	2.87559	1.84229	0.310105	1.27842	1.40017	1.2488
1.12848	1.44241	1.3127	0.70843	1.4571	1.22927	0.521137	1.68107	0.908869	1.77263	1.40008	0.785231	2.35951	1.54304	0.231801	1.42914	0.881071	0.906596	1.72155	1.71227	0.593139	0.65288	0.377733	0.285378	0.394138	1.19408	1.14995	0.951261	1.20541	1.44933	1.50579	2.08542	2.08143	3.15905	1.77002	1.80706	0.673567	1.0979	1.33183	0.936357	0.920768	2.15283	1.64868	1.78824	2.41774	1.56808	2.35743	1.26784	1.64391	1.35048
0.559562	0.807346	0.959122	0.343493	1.77695	1.11839	0.766571	1.25504	1.99057	0.888909	1.03278	0.938334	1.64403	1.37327	0.545866	1.77074	1.32898	0.743855	1.18887	1.55217	1.32746	0.385079	0.448704	0.910919	0.704401	2.28398	0.570757	0.800065	1.87329	1.48109	2.12265	1.54891	1.9372	2.39561	1.52804	2.01004	1.42349	0.958044	1.73417	0.931643	1.64377	0.996659	1.60039	2.89059	1.61631	0.704829	1.16607	1.96969	0.968381	0.681164
1.26815	1.85099	1.55959	0.793627	1.17206	0.90751	1.5838	2.40106	1.48684	0.20721	1.02757	1.06229	1.63855	0.539378	1.47962	1.50415	0.450374	1.24315	0.563666	0.614839	0.673222	1.15605	0.807866	0.4094	1.08521	1.42914	1.22086	0.268095	0.717394	0.78233	0.889231	1.26022	0.947076	1.31686	0.917063	1.11797	1.98309	1.39052	2.07435	0.873003	0.764768	1.99539	1.75406	1.33067	0.86113	0.850455	1.17721	2.13555	0.969349	1.32394
2.4448	1.45322	2.16479	1.37592	2.8052	1.51781	1.09816	1.38859	2.96675	1.07933	1.41925	1.06608	1.21442	1.15753	1.16347	1.8756	0.788276	1.35617	1.34675	1.43522	1.36935	1.04914	0.798055	1.08323	1.08323	2.47052	1.66296	0.467183	0.738665	0.959595	1.22403	0.537618	1.19796	2.32464	1.89799	1.95606	1.84436	1.4271	2.58084	0.801372	1.16535	1.35759	2.19306	1.00493	2.47276	1.77422	2.8522	1.784	0.299066	0.955155
1.28145	0.75957	3.02608	0.820799	1.96222	0.255768	1.56003	0.524351	0	0.293416	1.2867	0.828871	1.10844	0.742874	0.585765	1.43079	1.21488	1.1195	0.206202	1.89768	0.900995	0.548528	0.911983	0.969105	1.23268	1.61634	1.16363	1.17337	1.1019	1.89666	0.423566	0	0.875522	1.09129	1.38084	0.974108	1.6282	0.974108	0.416277	1.02453	0.996398	0.490709	0.91063	1.06414	0.347757	1.26683	1.93408	1.43501	0.709553	0.394196
2.24254	0.486753	0.606677	0.553225	3.12393	1.48325	1.90999	1.92463	2.65782	1.57635	1.46594	1.01515	0.85957	1.34072	0	2.65815	1.07173	0	1.15247	1.95425	0.454145	0.498551	0.789957	0.421706	1.31969	1.19972	1.82397	2.27996	0	2.01209	0.83415	0	1.82441	1.51893	1.77002	0.910933	1.79928	0.942481	1.64312	1.42607	0.485967	1.8124	2.97008	2.20383	2.19087	0.761652	3.1326	1.61794	0.456534	0.738006
0.770443	1.42707	1.02936	0.516799	1.11629	0.973505	1.95459	2.3085	4.48508	0.984958	1.80694	6.45248	0.428145	1.37356	1.06832	2.58465	1.19334	1.64357	1.59678	3.65784	0	1.52272	0.457853	0.938694	1.4443	1.69106	2.92628	0.417003	2.44743	1.01976	1.62472	0	2.77695	1.47103	0.87435	1.75575	0.847132	1.4579	0.850442	0.536239	0.455467	0.862148	1.12352	2.0924	2.05772	1.60193	3.92619	1.0278	0.892316	1.85198
1.01686	2.14409	1.0826	0.976027	2.42281	3.23665	0.623237	0.905641	1.7203	1.46452	0.916658	2.78117	2.40373	1.92455	1.00155	2.19949	1.38772	1.76058	2.18995	1.71445	1.09706	0.916953	1.81343	1.64962	0.841304	2.28926	1.39868	0.791816	1.25756	1.30057	1.04169	1.97921	1.96138	3.43101	0.252567	1.07513	0.830966	1.4211	1.47769	0.618503	1.90976	2.26757	2.63347	1.67204	0.865152	1.61934	2.1338	2.25273	1.36706	1.31457
0	2.07383	2.4786	1.04218	1.60181	1.39278	2.81154	1.38256	2.9055	0.813707	0.925099	2.58141	1.24407	1.70283	1.27181	1.28052	0.695652	1.38977	1.27886	1.88845	1.23494	0.940662	1.00876	1.0464	2.17813	1.18703	2.66025	0.627839	1.15842	1.92573	0.778938	1.42296	1.52247	1.90558	1.96138	2.2052	3.04636	1.5089	0.922513	0.922513	0.646672	1.65532	2.14977	0.641598	1.33136	0.763995	2.1338	1.43992	0.415031	1.56297
0	1.23848	0.88231	0.83167	0.682512	0.744558	0.500327	0.248186	1.41901	0.297588	0.765745	1.10789	1.80199	1.63928	1.13882	0.878647	1.19759	0.439898	1.04445	1.96032	0.6826	1.06579	1.61236	0.964937	1.26038	1.95085	0.981829	0.232726	1.94897	2.14687	1.52095	0	1.91456	0.806345	2.41903	2.43378	3.01734	1.69332	1.27318	0.786915	1.64934	2.14791	1.49939	0.34582	1.77864	1.28875	1.9246	0.527714	0.934807	1.53968
1.7203	0.72731	1.16821	1.05753	1.56978	1.44624	1.20289	0.250164	0.996684	2.2129	1.42437	3.56108	1.25568	2.66025	0.789957	2.95194	1.48084	2.01389	1.92408	2.15719	1.10407	0.725262	1.45142	1.58951	0.928976	2.42538	1.12624	0.213665	0.812854	1.70329	1.57763	2.17713	1.33076	2.45172	3.29868	3.2434	1.5089	2.47913	1.69794	0.719316	1.33566	2.98641	2.88049	2.48299	1.71004	0.824912	1.2972	1.00158	0.644342	1.69232
2.60724	1.28934	1.77292	0.566962	2.28331	2.30661	1.55359	1.00667	0.678823	2.62846	1.78674	2.62702	1.77701	1.64616	1.64962	1.73913	2.11286	1.90125	2.17621	2.0928	0.689594	0	1.74251	2.07303	0.236654	2.16911	1.70699	1.09331	1.45411	0.754533	2.14284	1.58915	1.67902	1.81861	2.81899	3.47646	2.32103	0.700793	0.813881	0.7757	1.87684	1.8124	3.11933	2.10422	1.79926	0.880491	2.5944	0.567369	0.460821	2.85541
0	2.51164	0.287373	0.806738	0.313172	0.973505	1.50398	0.248186	0.709504	1.14687	0.74309	1.78458	0.669029	0.468367	0.553945	2.59528	1.52878	2.07729	1.35382	0.99445	0.650912	0.253214	1.07241	1.12624	0.68538	1.47597	0.235659	0.659847	0.826327	0.51221	1.4796	2.23678	0.798459	2.09339	1.68443	1.3089	2.48944	2.05821	1.60083	1.4946	1.13629	0.909518	1.62075	0.723902	0.721798	2.18573	1.33847	1.04143	0.222573	2.11845
0.290252	1.97778	2.43249	1.48075	2.15943	2.28507	1.70066	0.836744	1.70165	2.10742	1.15302	2.79321	3.63004	2.45146	1.30858	0.669369	1.29289	0.493496	0.801781	1.42641	0.824289	0.28557	0.520006	1.05014	0.947873	3.14603	1.48738	0.783245	2.68962	2.17325	1.72255	1.17366	2.64755	4.49902	2.39505	1.78389	1.68161	1.98148	1.86886	0.978048	1.17887	1.71362	2.13616	2.34056	2.22738	1.65047	1.51589	0.477867	0.407935	2.63871
0	0.992202	4.98878	1.07113	2.44252	2.96879	1.1485	1.10245	1.11024	1.99203	1.10661	2.88501	3.26255	2.35071	0.729374	1.43243	1.72524	0.673349	1.23643	1.63667	0.886802	0.67415	0.814633	0.361613	0.85028	2.27816	1.1162	1.7295	2.10227	3.63004	1.17064	0.552645	2.68774	4.92598	2.89953	1.07691	2.21981	0.503738	0.863551	0.722824	0.633351	2.10138	2.47928	3.48654	2.73261	1.51634	0.712728	0.293427	0.939627	1.50003
0.874795	0.869149	1.67015	0.902866	2.88662	2.00551	1.34957	1.47472	1.59375	1.65852	1.16833	1.98101	1.95103	1.7386	0.934466	1.46453	1.15999	0.46322	1.60694	1.58054	0.757067	1.2547	0.372067	0.383144	0.396559	2.60721	2.27729	0.882066	1.70158	1.59968	1.22249	1.19209	2.01852	2.94935	2.32336	1.42901	2.35078	0.697365	1.37901	1.15189	0.34239	1.91447	2.16342	2.66564	3.63103	1.35797	0.798982	1.33447	0.881607	0.781559
0.605681	1.25143	2.31569	1.86467	3.26439	2.67402	0.682111	0.660599	1.77952	1.89561	1.63858	0.603074	3.59775	1.90029	1.39709	1.8182	1.203	0.834176	1.37115	1.6455	0.400485	0.571141	0.622566	0.771507	0.406231	2.42447	0.522887	0.530231	1.38119	1.20808	1.75391	1.11068	2.01139	3.31966	2.57276	1.97991	2.78094	1.26897	0.943465	0.391219	0.700583	1.04592	2.80304	3.34754	2.38076	2.81554	1.2262	0.907343	1.05026	2.11713
1.92928	0.492215	1.98545	0.893876	3.21704	3.55695	1.1485	1.13516	1.08531	1.30141	0.759848	2.6462	3.31362	1.9286	1.36564	1.60512	1.6631	0.116233	1.30331	2.33177	0.128061	0.837702	0.482768	0.756056	0.642048	2.57403	1.7736	0.855787	2.21552	1.33768	1.19053	1.05902	3.56351	3.79483	1.82152	1.83374	3.29507	1.32186	1.28075	0.735669	0.627244	1.08066	1.64936	2.93412	1.64885	1.34842	1.16797	1.59427	1.22981	1.47685
1.30372	1.1941	2.35083	0.949715	1.55881	1.20845	1.96373	0.439437	0.383167	1.46897	0.430899	1.77123	2.40395	2.08759	0.787603	2.23057	1.11584	1.02812	0.762675	1.28882	0.349559	0.625869	0.656945	0.892492	1.15239	2.9633	1.8854	0.781855	1.11394	0.912524	1.83166	0.478339	1.38624	1.35328	2.47489	2.2769	1.79519	0.92182	0.664205	0.829772	0.58532	1.56355	1.88163	1.25237	2.62278	1.94651	1.48954	0.951849	1.03813	1.31179
2.16067	1.48607	1.90011	0.946734	1.47165	1.60246	0.674484	0.658005	1.21723	1.84434	0.871258	2.05582	1.71886	2.4325	1.17244	1.50494	1.43002	1.19281	1.44314	1.56519	1.03715	0.559571	0.165291	0.163007	0.885376	1.43364	2.12644	0.35415	1.93221	1.54092	0.59089	2.75987	1.27059	2.32336	1.68037	1.47032	1.55647	1.37162	0.968068	0	0.436187	0.92272	1.69471	1.65453	3.44365	2.15994	0.663704	0.641638	0.699806	1.65598
0	0	0	0	0	0	0	0	0	0	0	1.02967	0.220986	0	0	1.38437	1.10322	0.828216	0.197194	0.833653	0.447159	1.49599	0	0.650876	0.485943	0.952448	0	0.433917	0.404437	1.29761	0.725924	0.855352	0.647158	0.658749	0.777045	1.0123	0.265881	1.35887	0.713408	0	1.05086	0.589771	0	0.513944	0	0.65411	0.59496	2.2093	0.312272	0.533219
0	0	0	0	0	0	0	0	0	0	0	0.795032	0.40075	0.544256	0.495207	0.341379	0.940689	1.03527	0.964504	0.755911	0.979021	0.809905	0.567778	0.674538	0.871142	0.752923	1.27941	0.82463	0.774348	1.26152	0.618154	2.04334	0.402702	1.16557	1.24152	1.30195	1.14767	1.19564	0.149716	1.13753	0.819765	0.393181	0	0.32338	0.322655	0.813018	0.807446	1.13496	1.38581	0.936815
0	0	0	0	0	0	0	0	0	0	0	0.992133	0.678382	0.701361	0.512069	1.02231	0.350594	0.255006	0.83969	0.368214	0.278087	0.949284	0.4252	0.13724	0.719372	0.563579	0.41774	0.27972	0.497362	0.638156	0.763074	1.03122	0.589006	0.396195	0.626934	1.27746	1.14767	0.497029	0.440188	0.750615	0.976464	0.378695	0.754742	0.605912	0.302956	0.801695	1.14958	0.233559	1.92576	0.61104
0	0	0	0	0	0	0	0	0	0	0	1.05534	1.11267	0.448211	0.555363	0.59528	1.32547	0.430972	0.212127	1.4882	1.13117	0.262382	0.936067	0.696913	0.714336	2.26773	1.22738	1.13657	0.6421	0.514837	0.245747	0.777045	0.654839	0.31707	2.07212	0.778874	1.35887	1.10065	1.23148	0.303133	1.25672	0	1.66363	1.06596	1.03157	1.3449	0.689283	0.438149	1.05319	1.6872
0	0	0	0	0	0	0	0	0	0	0	0.521413	0.51024	0.518574	0.429999	0.192803	0.686202	1.75493	0.891527	0.797695	0.692689	0.369166	0.502169	0.516699	0	1.1587	0.359414	0.842874	0.464609	0.985971	0.9696	0.63414	0.570235	0.539562	0.618731	0.210976	1.51151	0.725924	0.40641	0.50041	0.821903	0.503162	0.339397	0.379694	0	1.0504	1.83809	1.42371	2.24093	1.20258
0	0	0	0	0	0	0	0	0	0	0	0.728914	0.655354	0.454629	0.568626	1.06419	0.754414	0.839161	0.383279	0.848506	0.231177	0.761958	0.431949	0.465745	0.670738	0	0	0.218451	0.623874	0	0.527945	3.44814	0.705051	0	0.534336	0	0.842293	0.289607	0.251345	0	0.809343	1.91023	0.417114	2.07804	1.05424	0	0.59496	1.11923	0.621112	1.35651
0	0	0	0	0	0	0	0	0	0	0	0.937449	1.31146	0.503941	1.27276	0.633557	1.42156	1.12811	1.04501	0.930731	0.700329	0.969906	0.524283	1.26272	0.716126	0.92024	0.710782	0.489271	0.955633	0.607946	1.50379	0	0.967899	0.721179	1.32484	1.23515	1.03315	1.23746	0.753177	0.223361	1.42506	1.89348	1.98489	2.46693	1.54321	0	0.978722	0	0.985119	0.774263
0	0	0	0	0	0	0	0	0	0	0	1.45412	0.44786	0.313821	0.190871	1.16152	0.782834	0.572041	1.16152	1.07318	0.625582	0.357391	0.91289	0.752329	1.58741	0.822849	0.610544	0.462353	0.960682	0.724295	0.687479	1.19935	0.915688	1.11455	0.177682	0.524598	0.939867	1.7063	1.32342	0.888052	0.375947	1.65407	1.15123	0.330814	0.686894	1.7496	0.461397	0.520933	0.437301	0.336436
0	0	0	0	0	0	0	0	0	0	0	1.98979	0.448739	0.353195	0.447159	0.572901	1.47134	0.333024	1.30886	0.943018	1.69002	1.35291	1.36552	1.66263	1.09898	1.12431	0.725214	0.936067	0.836398	0.804886	0.91841	1.8163	1.58383	1.68716	1.21401	1.64483	1.56209	1.04095	1.28902	0.334872	1.98301	1.75066	2.23801	1.84831	1.06399	1.08744	1.31445	2.40943	0.680978	1.33305
0	0	0	0	0	0	0	0	0	0	0	1.25529	0.964853	0.962069	0.688932	1.38538	0.916917	1.02967	1.44128	0.499317	1.5684	0.799034	1.20056	2.20219	1.40687	0.556987	1.11561	0.963459	1.26152	1.07189	1.64197	2.70442	1.34017	0.632928	1.16148	2.01535	1.39451	1.11455	1.85446	0.811327	1.54683	1.22995	1.09433	0.633939	0.328548	1.70301	1.48252	1.40425	1.84978	2.10451
0	0	0	0	0	0	0	0	0	0	0	0.975203	1.09951	1.44969	1.3879	0.720188	1.18611	0.931164	1.97655	1.7102	1.31071	1.8706	0.869816	0.841633	1.04665	2.87377	1.329	1.2737	1.00922	1.79093	1.58308	3.37777	0.63414	1.63467	0.486796	0.9896	1.51613	1.81183	0.90443	1.39671	1.53251	0	0.539978	1.25681	0.94055	0.398627	2.35505	1.41598	1.56731	1.20579
0	0	0	0	0	0	0	0	0	0	0	1.03527	0.897478	0.583608	1.04011	1.03366	1.44165	0.760221	1.55979	1.74291	1.51182	1.88337	1.27302	1.03153	0.692689	0.816851	0.462915	0.916917	1.03079	1.59406	1.04837	2.68033	0.879908	1.85305	0.937358	1.77748	1.54617	0.741535	1.26392	0.983719	0.985182	1.03034	2.44659	1.32753	0.81149	2.32104	1.52348	2.94381	2.15161	1.54853
0	0	0	0	0	0	0	0	0	0	0	1.2756	0.716126	0.858061	0.463855	1.52148	1.02304	0.930352	0.859998	0.677096	0.993427	0.860646	1.82461	1.0173	1.03809	2.7116	1.11325	0.985716	0.778871	1.1011	0.72307	3.44814	0.200984	0.714178	0.146729	0.607936	0.76519	1.45185	0.975231	0.185758	1.06243	0.749501	1.24917	0.879252	0.890129	0.372809	0.678933	0.856382	0.725794	1.11098
0	0	0	0	0	0	0	0	0	0	0	0.634965	0.673584	0.263107	0.85961	0.825345	1.13657	1.01055	1.59501	0.614483	1.06122	0.797695	0.530612	1.47148	1.13725	1.12939	1.09634	1.08079	0.732652	1.68983	0.299838	0	0.596435	0.966203	0.615567	0.806582	1.19379	0.855352	1.05086	0.751894	1.32342	1.16052	0.252464	1.20928	2.15241	1.55153	0	0.47798	0.964525	1.73911
1.74077	0.604729	0.546337	1.14359	1.09898	0.578996	1.18133	0.999571	0.898536	0.949284	0.566091	0	0	0	0	0	0	0	0	0	0	0	0	0	0	0	0	0	0	0	1.29262	0	1.29656	0.948384	0.728067	0.609654	0.9325	0.911545	1.67273	0.892913	0.467017	3.67166	1.45009	1.37985	0.91007	0.585045	0.41204	1.70764	2.06751	0.999491
0.240517	0	0.354729	1.12811	0.731246	0.291269	0.141313	0.287315	0.573764	0.319613	0.687192	0	0	0	0	0	0	0	0	0	0	0	0	0	0	0	0	0	0	0	0.139189	0	0.1845	0	0.872338	0.436169	0.596212	1.04337	0.945137	0.679704	0.443666	0.299938	0.59485	0	0	0.288559	1.67179	0.721282	0.414236	0.666327
0.271353	0.496067	0.983934	0.881896	1.4653	0.313305	0.614483	0.789758	0.833653	0.700329	0.933773	0	0	0	0	0	0	0	0	0	0	0	0	0	0	0	0	0	0	0	0.75118	0.470889	0.415126	0.7937	0.634162	0.3203	0.97576	1.01409	0.759621	1.1566	0.328072	0.988961	0.225112	0.725987	0.247049	1.00768	1.3352	0.75719	0.900442	1.11055
0	0	0.572041	0.520463	1.1795	1.19654	0.945358	0.675495	1.55122	0.533584	0.709018	0	0	0	0	0	0	0	0	0	0	0	0	0	0	0	0	0	0	0	0.449638	0	0.600944	0.852691	0.239012	0.704581	0.95364	0.486626	0.456138	0.580667	1.69882	1.01893	0.65525	1.09771	0	0.46497	1.80321	0	1.61506	0.967695
0.266792	0.161159	0.611851	0.700329	0.6378	0.642461	1.00966	0.819663	0.856133	0.552678	0.475432	0	0	0	0	0	0	0	0	0	0	0	0	0	0	0	0	0	0	0	0.644966	0	0.215111	0.808963	0.492962	0.485378	0.168414	0.852691	1.22523	0.613275	0.507047	0.992032	0.665488	0	0.781013	1.2601	0.932858	0.277636	1.41342	2.27157
0.871806	0.713979	0.329567	0.89292	1.05049	0.270582	1.22458	1.19388	1.23695	0.734914	0.53659	0	0	0	0	0	0	0	0	0	0	0	0	0	0	0	0	0	0	0	1.14341	1.69773	0.174629	0.634162	0.537777	0.7833	1.2292	0.967213	0.642994	0.808963	0.693906	1.37925	0.554574	0.425913	0.206754	1.08651	1.81631	0.668876	1.13028	0.601069
1.72407	0.682167	1.47683	1.06954	0.89164	1.44001	1.58383	1.25795	0.955328	1.96335	0.483243	1.34492	1.01773	0.876377	0.522921	1.25958	0.95244	0.945137	0.615401	0.513001	1.34998	1.16235	0.573629	0.705281	0.450708	0.763296	0.583351	1.14726	1.18806	1.03441	0	0	0	0	0	0	0	0	0	0	0	2.0796	1.15195	1.08931	0.537229	0.699352	1.25377	1.41536	1.39674	0.647269
0.932454	0.703926	0.873984	0.569744	0.228448	0.364762	1.07127	1.39231	0.74054	0.985182	0.659734	0.507954	1.03361	0.452144	0.53676	1.09632	1.10485	0.4188	0.653651	0.545526	0.457978	0.878003	0.75719	1.05837	1.37838	0.203984	0	0.627852	0.413313	1.06747	0	0	0	0	0	0	0	0	0	0	0	0.667743	0.25919	1.15308	1.10201	1.80168	1.24885	0.493731	1.04275	0.342426
1.19072	1.43922	0.618154	0.485013	0.606266	1.04588	1.29812	0.764483	1.03768	0.580739	1.18646	1.18905	0.858492	0.839457	1.06347	0.504793	1.20026	0.797042	1.49939	0.965803	0.846968	1.5225	1.31153	0.423484	1.08294	1.46515	0.439205	0.223228	1.18311	0.749198	0	0	0	0	0	0	0	0	0	0	0	1.01451	0.354926	1.61352	1.17408	1.04133	2.42634	1.36093	1.13532	1.82236
0.295819	0.37467	0.233278	0.583812	0.239871	0.561053	0.924124	0	0.732348	1.28055	0.51803	0.54605	0.452865	0.472456	0.72667	0.385535	0.252734	0.578891	1.08636	0.431529	0.314448	1.63501	0.790056	0.972418	0.951243	0.65275	0.773274	0.811739	1.26762	0.913598	0	0	0	0	0	0	0	0	0	0	0	0	1.2736	1.25401	0.88865	1.83526	0.453642	1.57263	0.437741	0.691545
1.20262	0	0.89164	0.748071	0.94107	0.868822	2.11515	1.03606	1.4116	0.799568	1.18828	0.871535	0.451425	0.593409	1.06747	1.37172	0.626813	0.678972	1.01364	0.678972	0.907176	1.73032	0.595275	0.764529	1.36294	0.208938	0.899988	1.23522	0.662806	0.352509	0	0	0	0	0	0	0	0	0	0	0	1.3469	0.696604	0.798584	1.06239	0.353864	1.2893	0.49031	1.02861	0.973873
0.721179	0.919504	1.53963	1.95293	2.80052	1.83901	1.31358	0.799568	1.17383	0.931143	0	1.25086	1.79259	0.719762	1.29656	1.40567	0.890113	0.676062	1.28774	2.05015	3.14187	0.830252	2.81483	2.08784	1.14035	0.991086	1.15896	1.84861	0.703708	0	0	0	0	0	0	0	0	0	0	0	0	1.80443	1.9063	2.81406	2.65597	0	0	0.61007	0.500718	1.52737
0	0.476633	0.277237	0	0.299026	0.4787	0.48289	0.90258	0.639655	0.504991	1.74451	0.930209	0.420661	0.407969	0.749198	1.30012	0.849629	0.948384	0.355155	0.572472	0.608022	0.968273	0.782221	0.810696	0.828435	0.593409	0.2094	1.02212	0.187053	0.729939	0	0	0	0	0	0	0	0	0	0	0	0	1.00161	0.780135	0	0.486381	1.17295	0.673982	0.833656	0.892035
0.700574	0.754465	0.708825	0.840689	1.55045	1.40178	0.785341	1.57629	1.06097	1.90974	1.29594	0.83575	1.14035	0.833175	1.43097	0.422539	2.28069	1.41267	1.29459	0.907176	1.02693	0.996302	0.173032	0.68586	0.85423	1.10571	0.656144	1.33779	1.52168	0.586666	0	0	0	0	0	0	0	0	0	0	0	0.38751	0.815107	1.00161	0.662132	0	0.960653	0.272185	1.80685	1.83654
0.866548	0.500789	0.637806	0.907405	0.650337	1.04588	1.05589	1.18464	1.15661	0.385806	1.45185	1.36185	0.600944	1.18868	0.705018	0.950288	0.960901	1.36185	1.13427	0.665603	1.50715	0.170232	1.17212	0.88872	1.36076	0.782221	1.05668	1.032	1.43803	1.39189	0	0	0	0	0	0	0	0	0	0	0	0.995987	0	0.822672	1.55856	1.08432	1.24397	1.14635	2.37654	0.62812
1.20371	0.773414	0.650976	0.591638	0	0.823436	0.516817	0.509656	0.339509	0.571712	0	0.47443	0.407969	0.212694	0.75118	0.543958	0.169318	0	1.09	0.578302	0.409735	0.73182	0.642412	0.819469	0.442284	0.924906	0.217084	0	0.1845	0	0	0	0	0	0	0	0	0	0	0	0	0.957008	0.337687	1.1819	1.12562	0.513872	0	0.335925	0	0.459533
1.42191	1.64442	1.43566	0.173219	1.05086	2.16681	2.17667	1.13586	1.51745	1.61737	0.939068	1.21931	1.0029	0.905111	0.97744	0.994558	0.861422	0.970756	1.00571	0.819977	1.356	0.940219	1.07251	1.43605	1.23455	1.45894	1.08636	0.546313	0.878702	0.593409	0	0	0	0	0	0	0	0	0	0	0	2.14892	1.32303	0.245718	1.16559	0.662132	0.364784	1.74377	0.91196	1.10575
0.637806	0.748071	0.875718	0.590056	0.475605	1.12211	0.570726	0.729524	0.51803	0.821903	0.866094	0.881273	0.782221	0.47883	0.363335	0.583052	0.641252	1.7131	0.675098	0.272763	0.158275	0.52196	1.27259	0.474826	0.636294	0.622689	0.47642	0.482082	0.137371	0.904864	0	0	0	0	0	0	0	0	0	0	0	1.45465	0	1.1702	0.549723	1.13645	0.440466	0.732084	0.873681	1.06152
1.63467	0.955328	1.14639	1.03606	0.911904	1.26248	1.23423	0.752321	0.962271	1.6069	0.931143	0.737523	1.44344	0.845078	0.718851	1.5952	0.711645	0.924304	0.711645	0.788739	1.02434	0.711645	0.417875	1.05399	0.613275	1.20957	0.636651	0.601581	0.721133	0.23841	0	0	0	0	0	0	0	0	0	0	0	0.941757	0.687154	1.21429	0.750416	0.96482	1.08319	1.04071	1.68051	0.438645
0.426025	0.750615	0.305652	1.1034	0.951211	1.02882	0.996302	2.43577	1.98216	1.08978	0.949165	1.10057	1.0069	1.23724	0.258603	0.993687	0.350551	1.33847	1.82017	0.564505	0.415126	1.18607	1.05165	1.27045	0.438189	1.05458	1.04239	0.413313	0.192375	1.19809	0	0	0	0	0	0	0	0	0	0	0	0.490417	1.35851	1.20603	1.12206	0	0.533428	0.956326	0.534772	2.09787
0	1.45065	0.341005	0.317669	0.765448	0.571048	1.13758	0.831816	1.48355	0.3278	1.10909	1.43889	0.195015	0.39583	0	0	0.503046	1.13678	0.733068	0.369075	0.620261	0.675337	0.407962	0.620261	0.846745	0.578686	0.60499	0.817491	0.365277	0.492954	0.928805	1.7381	1.10458	0	0	0.689828	0	0.244701	0	0.87983	0.242691	0	0	0	0	0	2.30302	0.68709	0.890429	0
2.59755	0.616292	0.353573	0.638156	0	0.318372	0.910786	0.589771	0	1.02545	1.16286	1.23239	0.41512	0.448329	0.81281	1.09771	0.362788	0.599314	0.577639	0.404092	0.452137	0.511914	0.437282	0.676768	0.447387	0.30953	0	0.891031	0.763284	0	0	1.79076	1.22161	0.330141	0	0.793225	0.26323	0.269227	0.246744	0.322045	0.262063	0	0	0	0	0	0.612627	0	0.31888	0
2.08557	1.36187	0	0.473369	0	0.429565	0.429565	0	0.547164	0	0.854031	0.358512	1.17655	0.314095	0.40486	0	0	0	0	0.872772	0	0.350257	0	0	0	0.400294	0	0.917915	1.03127	0.351413	0.691172	2.68615	0.410384	0	0.361439	0	0.363663	0.375208	0.667743	0.93802	0	0	0	0	0	0	2.53803	0.990942	1.2821	0
0.67245	0.407661	1.42011	0.423248	3.74472	1.22646	1.97671	0.403093	1.10271	0.45111	1.2059	0.661355	1.41218	0.316899	1.77464	1.53206	0.950698	0.541874	0.529742	0.851825	1.49129	0	0.902357	0.572463	1.4586	0.391464	1.49548	0.578686	0.262261	0.657273	0.974097	5.42158	0.787936	0.420607	0.662132	0.341591	0.342581	0	0.322925	0.809524	1.26746	0	0	0	0	0	0.753717	2.22077	2.74619	1.12546
0.427015	0.744332	1.46542	0.263079	1.35759	0.491141	0.248969	0.240642	0.957234	1.1331	0	0.610773	0.669674	0.888799	1.06266	0.229974	0.293733	0.66033	0.159398	0.161086	0.5517	1.01796	0.177168	0.745906	0.543256	0.241447	0.178655	0	0.483992	0.435493	0.993197	0	0.728073	0	0.410384	0.601989	0.425912	0.853361	0.959338	0.490417	0.211054	0	0	0	0	0	0.487699	0.547856	0.46578	1.77662
1.75493	0.750805	1.499	0.545092	1.04278	0.780674	1.00282	1.1992	2.00797	0.579091	0.756064	0.791659	1.33935	1.44868	1.73488	0.232485	1.45264	1.3289	0.925897	0.966519	0.374264	1.58038	0.171739	0.555538	1.74554	0.721071	0.537768	0.890286	0.633799	0.628808	1.17994	0	1.25468	1.05058	0.633163	1.05152	1.23976	1.07446	0.782718	0.257496	1.04965	0	0	0	0	0	1.01108	1.44608	0.718863	0.369031
1.91872	2.42535	3.20806	1.20254	0.52906	0.797253	2.00424	0.765448	1.05812	2.39044	1.65407	3.24629	1.63394	1.79458	2.27355	2.57906	0.985909	1.07283	1.93095	1.98231	1.25268	0.63569	0.851825	1.46261	0.622679	1.20088	0.31134	0.586656	1.10627	2.47624	1.2988	0	1.57064	0.804017	0.656614	0.663991	2.06146	1.07772	0.656614	0.829407	1.35851	0	0	0	0	0	0.818179	2.90342	2.76363	0.59504
0.872147	2.25241	1.18929	1.09641	1.37707	0.513944	0.749501	2.22151	1.35121	1.16052	2.05211	0.841725	0.680372	1.04905	1.53049	0.915941	1.33655	0.995123	0.476057	0.810336	1.09395	1.03177	0.354337	1.67829	0.756506	1.2439	0	1.1034	0.966519	0.420032	0.610278	0.83823	0.48839	0.519519	0.210678	1.27315	1.2988	0.431352	0.591939	0.789691	0.640021	0	0	0	0	0	0.547856	1.86545	2.33181	1.63099
0	0.343447	0.38893	0.723137	0	0.348436	0.343447	0.961498	1.7657	0.385802	0.698564	0.270249	0.465988	0.758752	0.931296	0.287779	0.617862	0	0.447387	0.695936	0	0.543256	0.241447	0.259071	0.249363	1.73417	0.250537	0.250537	0.219543	0	0	0	0.685162	0.361439	0.873329	0.301506	0.303052	0.620422	0.544657	0.748041	0.295476	0	0	0	0	0	0.651117	0.414544	0.690907	0
1.44627	0.419546	0.486163	0.455393	0.582608	0.415908	0	1.5901	1.64776	0.458294	0.419546	0.684747	0.283942	0.931296	0.712228	0.384398	0.252318	0.281688	0	0	0.599877	0	0.613707	0.626342	0.633799	0	0.619059	0.312253	0.268884	0	0.658443	0	0.847244	0.423622	1.00445	1.04593	0.697289	0.352807	0.305402	0.396612	0.671537	0	0	0	0	0	0	0.503495	0.85473	0
2.34372	1.14665	1.6242	0.879252	0.372809	0.846495	1.11988	0.26898	0.370887	0.970141	1.10061	0.719447	0.575558	0.820641	0.769722	1.02383	0.683648	0.753828	0	0.554574	0.833488	0.23874	1.00262	0.661355	0.419205	0.897288	0.617862	0.421696	0.365904	0.243657	0.719212	1.81831	0.882018	0.628673	0.489402	0.767471	0.717756	0.740233	0.710564	0.301506	0.248299	0	0	0	0	0	0.5979	1.68514	1.94318	0.458905
0.9658	1.34995	1.29643	0.587364	0.728629	1.6169	0.770915	1.03342	1.72547	1.54073	0.803934	1.05633	0.538675	0.573491	0.47429	0.692916	0.600723	1.05948	1.8416	1.05598	0.588277	0.621468	0.733068	1.1388	1.54316	1.24682	1.12082	0.959263	1.14845	0.654579	1.7413	1.55514	0.266796	1.44841	1.1702	0.228167	0.895382	1.67138	1.69146	1.38396	1.84673	0	0	0	0	0	0.54071	0.61566	1.06979	0.413167
1.45358	0	1.55853	1.35759	1.26232	0.910786	2.20037	1.28486	1.66043	0.531012	0	3.06167	2.0254	1.15423	0.698217	0.376248	0	1.61739	0.544645	0.27585	1.19303	0.965059	0.557477	1.77958	2.34663	1.63185	0.291721	0.30953	2.12956	2.11546	1.31323	2.56936	1.52997	0.869048	1.34307	1.33927	1.33549	1.39458	2.55547	2.04482	0.337687	0	0	0	0	0	0	2.58015	1.32301	0.68709
3.32087	1.43188	2.72989	0.333112	0.869512	0.9834	0.9658	0.310808	0.795051	1.16052	1.24863	1.81792	2.44309	2.00902	1.60924	1.11204	0.93566	1.43336	0.202046	1.21458	0.471142	0.988196	0.444585	0.691417	0.486202	2.00362	1.52112	0.671081	1.77793	1.05424	0.767471	2.85945	1.53494	1.29524	1.82232	0.787936	1.33097	2.39575	2.2207	2.30455	1.37751	0	0	0	0	0	2.00586	1.47175	1.21925	0.938591
0.424496	2.49834	2.03091	1.01699	2.07554	0.501408	2.70127	2.15139	1.27631	1.99471	1.47594	2.59703	1.87402	0.861474	1.10684	2.30972	0.592368	1.31658	1.11246	1.81029	0.367166	0.815925	0.860082	0.92429	0.7356	0.741147	0.535066	1.25903	0.795801	1.9014	0.629789	1.7381	0.795003	1.83852	1.48002	0.430566	0.839719	1.30597	1.22477	1.56199	1.09032	0	0	0	0	0	2.41952	2.09265	2.56949	2.74619
1.37298	0.753616	0.29748	0.59496	0.331503	0.516175	0.518543	0.551426	0.342553	0.576747	0.478993	0.556598	1.03192	0.838901	0.615342	1.22102	0.652653	0.247574	0.925455	0.914567	0.251852	0.283027	1.58649	0.532453	0	1.38818	0.817341	1.02738	0.695471	0.295958	0.480327	0	0.318775	1.57496	0.241805	0.722124	0.987462	1.31702	0.725414	0.936637	0.737168	1.51049	0	0.399882	0.403777	0	0	0	0	0
0.453985	1.56641	0.29515	0.561004	0.680978	0.271736	1.34895	1.29044	0.680978	1.46428	0.24628	1.18684	1.56871	0.560612	0.323909	1.58434	1.14997	0.518255	0.708142	0.733379	0.786117	0.296711	1.5901	0.813539	0.530033	1.10007	1.63087	1.0949	0.476921	0	1.0038	1.65863	0.314992	0	0.253347	0.489181	0.776723	1.06152	0.233815	1.4909	1.48119	0.464042	0.979238	0	0.810184	0.46578	0	0	0	0
1.20686	0.982977	1.13897	2.11789	1.7617	0.71849	1.95744	0.932308	0.649669	1.31751	0.45217	2.02795	0.699644	0.73492	0	0.552641	0.587936	0.441694	1.0301	1.06394	0.233682	0.530033	1.15453	1.21213	0.709578	0.925455	0.479865	0.938489	0.43268	1.06734	1.75821	0.842478	1.40785	1.93507	0.46053	1.13169	0.929122	0.470741	0.850919	1.35744	0.93116	0.428839	1.90352	1.5401	1.13058	0.935062	0	0	0	0
0.459522	0.801719	0.317535	0.606125	0	0.819148	1.07916	0.274375	1.53799	0.587233	0.256914	1.21783	0.533672	0.868044	0.336044	0.953193	0.460898	0.257981	0.504794	0.514823	0.54874	0.621906	0.553954	0.585966	0	1.80507	0.272447	1.68184	0.495148	0.31262	0.744057	0.956326	0.653244	1.06865	1.3203	0.517816	0.54859	1.60837	1.73613	0.959207	1.60837	1.46886	0.359431	0.878892	0	0.520348	0	0	0	0
0.834261	0.512664	0.290597	0	0.336436	0.796073	0.799828	0.505782	0.685105	0.563802	0.783204	0.298993	0	0.276321	0.325719	0	0.681914	0	0.502618	0.738021	0	0.883389	0.550034	0	0.54617	0.351227	0.269924	0.541101	0.476921	0.310126	0.501902	0	0	0.34465	0.260816	0	0	0.537479	0.472838	1.20627	1.31702	0.533748	0	0.837463	0	0.511783	0	0	0	0
1.13042	0.63507	0.375556	0.704314	0.876297	0.997433	0.342553	0.312272	0.893616	0.356601	1.27731	0.356597	0.621906	0.336044	1.19393	0.384843	0.538602	0	0.568816	1.44316	0.60733	0.36554	0.32035	0.996644	0.336044	0	0.331271	0.642464	0	0	0.846959	2.94867	0.372464	0	0.59973	0.59469	0.641403	0.944975	0.588101	0.780531	1.49932	1.72727	0.439446	0	0	0.641048	0	0	0	0
1.96254	1.17264	0.835289	1.55563	0.322058	0.47101	0.712452	0.450368	0.30552	0.50353	0.671539	1.0949	0.955798	0	0.568816	2.32633	0.614801	0.910995	0.215143	0.438373	0	0.269924	1.67953	0	0.482846	0.646024	0.242427	0.486878	0.221266	0.296711	0.223478	0.816555	0	2.1414	0	0.457553	0	0.49031	0.446018	0.561652	1.63671	0	0	0.372345	0	0.44735	0	0	0	0
1.97454	0.61941	0.348896	0.657223	0.77162	1.46428	0.301446	0.876297	0.39664	0.321143	0.284026	1.97083	0.906274	0	0.704576	1.39649	0.742722	0	0.27118	0.54874	0.599523	0	0.292983	0	0	0.389991	1.14602	0.301311	0.276977	0.332215	1.9503	2.14449	1.18385	0.732084	0.920395	1.19272	0.300714	1.61326	0.865371	1.07587	1.21664	1.91328	1.34205	2.22077	0.522535	0	0	0	0	0
0.40517	1.76629	0.88085	0.286183	0.67488	0.755294	1.25047	1.25603	0.9916	1.37521	0.972408	0.556598	0.496201	0.257981	0.604183	0.593421	0.640699	0.951896	0.86536	0	1.2405	0.56332	0.254601	0.782599	1.27023	0.679926	0.744302	0.977839	0	1.17193	0.715633	0	0.65526	1.02069	0.776723	0.747551	0.776723	1.35054	0.714028	0.291627	0.505487	0.863634	0.984406	0.383837	0.373463	0.485794	0	0	0	0
2.89584	1.79893	1.56223	0.931212	1.13617	0.909805	0.434907	0	3.27982	0.48461	1.28125	0.935812	1.22624	1.26003	0	0	1.05279	0.392215	2.86396	0.793179	0.418363	1.51681	1.24532	1.23095	1.29574	1.19868	1.24532	0	0.38375	1.4817	2.67655	0	1.79401	1.09535	0.945562	0.925781	0	0.493888	0.46289	0	0.457152	0	0.882753	2.01249	1.09721	0	1.06128	1.16625	0.982671	1.47401
0	0.544631	0.612008	0.560045	0.330723	1.31338	0.788028	1.77208	1.36864	0.613589	1.31922	1.06417	1.6164	0.967642	1.15022	0.886559	0.9989	0.454936	0.833457	0.64787	0.972051	1.0776	1.45808	1.41614	0.729038	0.975755	1.18012	1.79514	0	0.280007	1.58044	0.90681	2.90179	0.700195	0.558741	1.35245	0	0.86656	0.262781	0.643202	0.278667	0.894957	0.815991	0.624456	1.00451	1.67419	1.721	0.347962	0.869905	1.29953
0	0	0.663293	0.634917	0.336344	0.57219	0.276759	0.856223	1.16783	0.33351	0.879478	0.876843	1.3106	1.12003	0.338675	2.09867	1.59228	0.769345	2.10558	1.49905	1.11128	0.311937	1.07489	1.30101	0.844453	1.10743	0.820635	0.273545	0.24638	0.613118	2.01671	3.04488	1.13274	0.744989	1.85934	1.86456	0.623272	0.987775	0.889792	0.361539	1.52384	1.9324	1.48931	0	0.703644	0.874801	1.76881	0.357335	0.901941	1.50182
0.579168	1.4658	1.23677	0	0	0.73745	0.358699	0.73745	0.993552	0.7889	1.41767	2.22255	0	0.662625	0	0.395121	1.42624	2.51758	1.76822	1.25879	1.6774	0.751286	1.01281	1.60184	1.00961	1.35041	0.336538	1.82676	1.51538	0.740851	1.11373	3.35245	0.966208	1.38289	0.397953	1.17276	1.85622	0.816463	1.11748	0	0.392308	1.04976	0.716626	0.837094	1.68144	0	0	0.935052	0.38733	1.12305
0.490618	0.610435	0.690288	0.618383	0.770971	0	0	0.605763	1.28588	0	0.296824	0	0.264066	0	0.330287	0	0	0.268722	0.70964	0	0	0.310124	0.273545	0.538801	0	0.385136	0	0.293084	0.510443	0.320368	0.580739	1.03393	0.768269	0.37502	0.30989	0.300627	1.47508	0	0.878022	0.362724	0.299812	2.17719	1.15599	1.32113	0.329162	0	0	0.396002	0.922856	0
1.4749	0.456652	0.793293	1.20172	0.576357	1.61067	0.874619	0.434112	0.901743	0	1.4948	1.9665	1.74889	1.29837	1.50611	1.04591	1.05279	1.33831	1.56886	1.30328	1.03777	1.12062	0.610778	1.02975	0	1.42243	1.4614	2.02135	0.560504	0.694247	0.899437	1.53654	0.594789	1.45567	1.41834	0.729434	0.983385	0.768269	1.09971	0	0.24368	0.749829	0.460203	0.774757	1.87768	1.33935	0.960438	1.14733	0.715473	0.734453
0.465606	0.55611	0.31081	0.278055	0.338261	0.826424	0.263258	0	0.369874	0	0.264431	0.29634	0.72409	0.254006	0.620247	0	0.419185	0.234467	1.0953	0.228442	0.769345	0.848933	0.511667	0.510443	0.254006	0	0.254006	0.80414	0	0.575108	0.84451	0.921923	1.09898	1.04042	0.599625	0.897006	0	0.645078	0.549036	0.352327	1.14347	0.882753	0.572878	0	0	0.418547	1.16625	0.354945	0.292365	0
0.7889	1.00194	0.282018	0.255883	0.618383	0.238413	1.78877	1.13292	0.647027	0.765997	1.38865	0.255221	1.23332	0.220875	0.773062	0.814371	0.566456	0.621452	0.74473	0.780128	0.66538	0.247523	0.650503	0.430172	0.217719	1.24411	0.659892	0.913769	0.766122	0.763837	0.465814	2.44039	0.616328	0.576202	0.473794	0.473794	1.72476	0.25491	0.448806	1.13759	0.488436	0.727362	0.70706	1.57464	0.566198	0.711376	1.92961	0.299798	0	1.1055
0	0.499914	0.554811	0.259235	0.934878	0.493678	1.63926	0.915064	1.62199	0.525352	1.38326	0.25161	1.04796	0.220875	1.62874	0.532083	0.367871	0.812819	0.919677	0.581905	0.219061	0.749526	1.09306	1.48465	0.879856	2.04038	1.07327	0.44919	0.592681	1.01845	0.706154	3.32724	0.927074	1.42934	0.750888	1.18703	0.976872	1.04615	0.920007	0.873401	0.71994	1.14239	0.726455	0.272761	3.07819	0.35439	1.01075	1.17269	0.996511	2.65321
0.36088	0	0.27357	2.41812	1.1873	2.3372	1.54481	2.1666	0.634917	0.754637	1.10549	1.05106	0.626316	0.436329	1.27611	0.268047	0.728209	0.199407	0.365351	0.578748	0.21552	0.49276	0.210005	0.408745	1.07111	0.297166	1.28533	0.231416	0.587243	1.21506	1.13584	3.32724	0	1.75141	0.489517	0.953714	2.03928	1.57295	1.82108	0.586901	0	1.7156	1.18999	0.257567	0	0.662818	1.44721	1.13811	1.1792	0.744761
1.35304	0.909805	0.762716	1.85153	0.277405	0.874619	0.428626	0.640627	0	0.729895	0.839078	0.459839	0.756614	0.408745	0.24246	0.746032	0.487878	0.74473	0.834762	0.893489	0.987801	0.85006	0.571514	0.38375	0	0.794163	0.576662	0.83837	0.352088	0.906009	1.6826	1.49501	0.560156	1.3329	1.31183	0.435554	0.659826	0.724656	1.04963	0.759479	0.671847	1.90398	1.31814	1.2947	1.08495	0	1.77621	1.09978	1.3211	1.04047
0.694325	1.41065	1.55202	0.967247	1.12274	0.91683	0.908065	1.14383	1.26308	1.54194	1.11588	0.990093	0.19978	0.622661	0.744297	0.524239	1.23844	0.377637	0.343031	0.368506	1.06683	0.678067	0.823803	0.608456	0.84501	0.858037	0.817491	0.666766	0.945767	0.939934	0.876284	0.807524	0.875706	1.68047	0.695791	0.704655	1.64769	0.51218	0.435554	0.836001	0.684314	1.38718	1.77763	1.46755	1.3122	1.00451	2.60972	2.72124	1.98991	1.76881
0.332576	1.2476	0.236513	0.854169	0	0.410119	0.782402	1.17748	0	0.871409	0.782402	0.646561	0.528131	0.378307	0.685327	0.658534	0.623875	0.691621	0.784431	1.00644	0.371716	0.621452	0.551806	0.367238	0.367238	1.46811	0.898001	1.19421	0.164634	0.619048	0.591609	1.98738	0.524317	1.26003	0.825603	0.615756	1.06172	0.211936	0.384803	0.71683	1.03393	0.945807	1.00106	0.459115	1.1813	0.584957	2.14835	1.45381	1.02047	1.27482
0	0.238892	0.51734	0.734409	0.299067	0.239374	0.673324	0.923965	1.59155	0.748295	1.12647	0.24638	1.03777	0.85346	1.03325	0.270082	0.733213	0.404101	0.54709	0.934173	1.06683	0	0.416729	0.212939	0.212093	1.74889	0.435439	0.454936	0.192221	0.499684	0.219071	0.742489	0.586901	1.37259	0.937549	1.38001	1.89924	0.750888	0	1.9806	0.687148	1.04039	0.236836	0.818283	0.279835	1.47685	0.495927	0.85358	0.949695	2.17328
0.36088	1.24978	0.550949	0.496776	0.576357	0.473026	0.684978	0.677165	0.63154	1.01914	1.60445	1.25509	0	0.225545	0.264721	1.60828	0	0.803635	0.751286	0	0.223653	0.493901	0.649184	0.632505	0	0.595992	0.221333	1.18012	0.97516	0.52553	0.466797	0.801672	1.18322	0.878022	0.494992	0.731041	0.983385	0.811473	0.929671	2.00626	1.03393	1.12042	0.728272	0.795925	1.14915	1.44391	0.987241	0	0.241201	1.09036
2.18856	1.43915	1.59368	0.728402	1.52707	1.99545	0.965281	0.686298	0.969221	1.44792	2.57408	1.37212	3.01363	3.21333	0.820635	0.386531	1.60024	0.607878	1.08307	1.44556	0.984762	1.43198	1.24049	0.935812	0.32328	2.59148	1.03241	1.9756	1.15645	0.350929	1.86982	3.0172	1.8362	1.60334	2.37551	2.08083	1.36581	2.21262	1.65121	1.35466	1.43676	1.56618	1.35335	1.21886	1.91903	1.5332	2.0541	1.25349	1.47401	0
1.3492	1.0582	0.23372	1.50563	0	1.03603	0.59266	0.388005	1.64521	0	1.17167	0.439023	1.07039	0.389352	0.675206	0.685327	0.811892	0	1.43734	0.341384	0.387232	0.42503	0.739567	0.922859	0.190165	1.81257	0.190165	0.410318	0.343583	0.663999	0.376295	0.658517	1.02199	0.491692	0.61122	1.37308	0.819487	0.439884	0.382806	0.972578	0.422255	1.23305	0.20357	0.458032	0.973462	0.5994	1.31023	0.511462	1.02639	1.29425
2.76115	0.901173	0.251014	0.901173	2.15382	1.93932	1.25862	0.417327	1.14992	0.927574	1.03785	1.39454	1.86508	1.38549	1.44491	0.248677	1.02909	0.74473	1.18725	1.06152	0.791707	0.661255	0.989634	0.773062	0.784431	0.279274	1.18756	1.24532	0.891995	1.35327	0.599084	2.81862	0.526813	0.780923	0.633382	1.47789	0.66246	0.23193	1.03393	0.79022	1.1019	0.62647	1.52404	0.486731	1.52119	0.961415	1.76147	2.17143	0.871691	2.0151
0.37103	1.27392	0	0.981236	0.901743	0.981236	0.949836	0.975191	0.992169	1.00618	1.19446	0.515375	0.820635	0.863826	0.259568	0.558547	1.4973	0.614295	0.364727	0.588323	0.881674	0.98552	0.633758	0.85346	1.53658	0.935812	1.08417	0.704951	0.987801	1.03575	1.10853	0.807524	0.296597	0	0	1.17692	0.467784	0.745826	0.675952	1.376	0.718382	1.37735	0.683823	0	1.1324	0	0.5228	1.16305	0.500606	0.388749
1.78273	1.44498	0.537238	1.67562	0	0.684978	1.37525	0.911551	1.22402	1.27392	1.53909	0.961104	0.978739	0.208364	0.484921	0.258938	1.43198	0.577703	0.720828	1.7054	1.09306	1.41614	0.808201	1.41973	1.05626	0.538801	1.02777	0.440837	0.556605	0.963274	1.09319	0	0.294231	0.583804	0.44076	0.678717	0.937549	0.246394	0.876284	0.544979	0.976872	0.683823	1.09597	0.501824	1.5578	0.674325	1.00596	1.46586	0.707523	2.17328
0.942298	0.927574	2.3611	0.975859	0.726174	3.1081	1.18139	1.72072	0	0.957496	0.8972	0.602726	1.81257	0.833457	0.329267	0	1.15208	0.248677	1.77804	0.987801	1.71607	1.84466	0.786358	1.0695	0.814371	1.74889	0.842231	0.607878	0.765664	1.26252	1.68047	2.76577	1.12126	2.53077	1.51135	0.618049	1.45567	2.62625	1.16148	1.42749	0.309025	1.85843	3.01562	2.75469	2.6244	2.23739	0	0.707523	1.47811	0.891836
0.781115	1.04378	0.569446	0.993552	0.881655	0.985307	1.43335	1.70309	1.89967	1.08429	1.19446	1.53869	0.410318	0.439928	0	0.864994	1.3194	0.42167	1.67857	0.790241	0.464848	0.244685	0.439023	1.07327	0.663999	1.4817	0.881674	1.65951	1.83584	1.49905	1.20776	0	0.976154	1.30154	1.27455	0.501727	1.29544	0.577707	0.966208	0.911792	0.805564	1.83213	1.82231	0.576278	1.21	1.87457	2.16589	0.925539	1.0254	1.188
0	0.272941	0	0.543385	1.56223	0.544631	0.252616	1.00406	0.678454	0	0.748295	0.530759	0.657182	0.734054	1.41114	0.576662	0.984156	0.640095	1.20093	0.619048	1.14221	0.252802	0.447306	0.686798	0.680952	0.638818	0.466882	0.480552	1.27256	1.06683	1.59673	2.40502	0.953714	0.641338	1.05867	0.994434	2.10225	0.568796	0.240502	0	0.780923	0.795925	1.76093	0.566198	0.869578	0.744083	0	0.930951	0.538723	1.61412
0	0.76956	0.487624	0.642598	0.24608	1.00014	0.743863	0.199274	0.519973	0.632357	1.51705	0.451352	1.10377	0.402927	0.702516	0.925796	0.787366	0.526577	0.483905	0.496787	0.391823	0.413817	0.558073	0.590058	0.580874	0.261215	0.751117	0.767037	0.176773	0	0.377073	0	1.25849	1.43432	0.774607	0.747097	0.794626	0.4354	0	1.39429	0.609294	0.617501	1.05951	0.246155	0.234586	0.315251	0.944392	1.77169	0.500226	1.19076
2.32844	0.906981	1.8307	1.54926	1.15644	0.898001	1.52351	1.1612	1.20472	1.63799	0.870901	1.13463	1.71364	1.44446	1.06252	0.34437	1.17918	1.03805	0.857957	1.23631	0.998082	0.765562	0.862917	0.983985	1.16062	1.32445	0.990983	0.67795	0.501376	0.827979	0.558236	1.56132	0.179397	1.04999	1.14855	1.13068	1.2413	0.654169	0.540131	0.697552	0.313242	1.10922	1.45855	1.37432	0.980143	1.09837	1.28504	1.65984	0.873601	1.66404
0.618798	1.03909	1.73823	1.04767	2.74568	1.07974	1.76652	1.23245	1.6351	1.91001	0.673977	0.762629	1.69466	0.79874	1.6711	0.404565	0.96357	0.605924	0.854275	0.856726	0.64105	0.710879	1.12184	0.779961	0.857957	0.635253	0.653682	0.317965	0.290578	0.372745	1.11558	0	1.25428	0.846816	1.35261	0.959273	0.834092	1.42494	1.26486	1.01343	0.697552	0.253089	1.16684	1.58669	0.953784	1.80208	0.829921	1.01435	0.628391	1.01749
0	0.570428	0	0	0.372586	1.14394	1.108	0.289903	0.379263	2.21105	0.279194	2.02518	1.01554	1.38999	0.927233	0.960029	0.680112	1.30266	1.62771	0.943346	0	0.282736	1.08177	0.769508	0.275687	1.13094	0.53507	0.518349	1.15456	0.590641	0.837354	0.97965	1.43776	0.721475	1.15854	1.11336	1.20391	0.648859	0.270066	0.666162	0.611158	0	0.577791	1.36649	0.701925	0.893995	0.676232	0.771475	1.31987	0.521664
0.474504	1.35834	2.16628	1.23359	1.88648	1.36008	0.796596	0.659691	1.05114	1.05513	0.772368	1.16743	0.722053	1.17701	1.69205	0.961575	0.739555	0.690333	1.18352	1.43596	1.00528	0.822504	0.516332	0.25421	0.128749	0.336226	0.896604	0.254861	0.454443	1.62186	1.50451	1.39429	2.30468	0.981253	0.397577	1.17558	1.35951	0.5598	0.84477	0.472083	0.403463	1.6116	0.661609	1.26322	1.25004	0.592394	0.638773	0.986933	0.985453	0
1.24488	0.698907	2.01232	0.990242	1.36755	0.807744	0.928197	0.400307	1.46203	1.08132	0.937596	1.5502	1.12526	0.821373	1.10057	0.819794	0.749098	1.58554	1.02601	1.14132	0.653038	0.714964	1.61171	0.796184	0.414104	0.176147	0.130779	1.03133	0.588198	0.617197	1.29436	0.95166	0.986095	1.49388	0.66439	1.14127	0.272645	1.00499	0.872157	1.08782	1.64937	1.06453	1.35925	0.480462	1.24787	0.972364	1.95044	1.56779	0.972333	0.803542
1.82439	1.85278	0.779959	0.214199	1.11384	0.82186	1.38708	1.40551	1.62375	0.703866	1.59419	1.34491	1.6805	0.389523	0.434598	0.753962	1.65872	0.357354	1.85866	0.691132	0.605617	0.219214	0.205202	0.591226	1.01347	0.521063	0.194761	0.195143	0.175526	0.456528	0.764239	1.2112	0	0.764726	0.401302	0.196315	0	0.429782	0.738812	0.66175	1.02803	1.57625	0.609818	0.736446	0.483046	0.959215	0.484732	0.312107	0.521664	0
0.575079	0.780343	0.77378	1.12058	0.807744	0.810218	1.04324	1.10223	1.49335	2.2331	1.03162	1.22868	1.13417	0.935953	0.359939	1.48265	0.746423	0.412388	0.516332	0.382781	0.757405	0	1.07842	0.153585	0.922934	0.406216	0.765562	0.778741	0.805855	1.03311	1.34427	0.558236	1.55524	1.36615	0.595674	1.78969	1.57114	0.823099	0.578433	0.878069	0.79305	0.722626	0.782635	1.30754	0.941787	1.48099	0	0.926423	1.71171	0
0.484277	1.20854	1.61303	0.547552	0.508723	1.61549	0.776145	1.16994	1.21626	1.14549	0.381542	1.45077	1.06505	0.643745	0.908886	0.643121	1.16093	0.458632	1.10951	0.549244	0.251321	0.702846	0.255843	0.376032	0.397562	0.671319	0.875203	0.508419	0.668688	0	1.09539	0	0.96081	1.27495	0.896756	1.22908	1.41281	0.270797	0.479253	0.908402	0.540131	1.00499	0.797454	1.15824	0.964363	0.622493	0	0.576576	0.483307	0.766081
1.33942	1.32636	1.89972	1.22861	0.96546	2.18496	1.76603	1.49034	0.836478	2.05133	1.00639	2.0279	2.1994	1.90545	0.860926	1.55505	1.55132	1.18637	1.38226	0.989049	0.441018	0.621049	1.5843	0.438427	0.583713	1.31694	0.426527	0.713939	1.13381	0.818446	1.44191	1.57775	1.44295	1.6088	0.882983	1.14363	1.5373	0.316216	0.96081	0.682077	0.904292	1.59222	1.81814	1.71681	2.25556	1.42613	2.41147	1.13405	0.928386	0.299316
0.353894	0.7986	1.64235	1.8456	1.42671	1.75383	0.934757	1.79347	1.04251	2.5861	0.983406	1.41886	1.25299	1.92501	2.10755	1.88223	1.52877	0.859439	1.41279	1.68683	0.759718	0.80099	1.12244	1.55809	1.13741	3.47983	1.16629	1.3751	1.34264	1.0324	1.12485	4.5717	2.45514	2.2866	1.18487	1.30987	1.62149	1.25166	1.0881	0	0.993283	1.74459	1.35544	1.91163	2.32161	1.82739	1.68538	1.06878	1.63507	0.676232
1.21347	0.682674	0.660309	0.277728	0.909059	0.834279	0.791629	1.22094	1.10032	1.07348	0.793608	1.04761	1.36333	1.66334	1.57723	0.830743	0.437464	0.239238	1.02133	0.563551	0.130266	0.290155	1.2137	0.778537	0.534352	1.02955	1.17393	0.505835	0.480788	0.303887	0.919146	0.965452	1.35261	1.5373	1.68175	0.937627	1.13068	1.36467	1.19431	0.989349	0.848013	1.71136	1.69789	0.870605	0.688479	1.71545	0.963779	0.799631	0.985453	0.784364
0.891695	0.887705	2.03489	0.724757	1.26724	1.9367	0.99201	1.67428	1.3923	1.27707	2.49562	1.82611	1.84302	2.37363	1.15501	1.01554	0.67795	0.595056	1.56841	1.00239	1.32037	1.2736	1.12728	0.163153	1.6897	2.72379	1.78881	0.789865	1.89429	1.0997	1.6169	2.54584	1.03015	2.06455	1.8168	1.45286	1.55055	1.59171	1.8943	1.22107	0.722779	1.98556	1.31403	0.798635	0.596326	0.968695	1.9152	1.45742	1.18432	0.915456
0.915391	1.09037	0.637543	0.765412	1.49111	1.26954	1.31612	0.844099	1.80187	1.16791	0.837835	1.08353	1.22737	0.554162	0.668944	2.18706	1.25148	0.873636	1.51951	1.85718	0.770143	0.450985	0.568856	0.960831	0.863092	0.743455	0.371498	1.33746	1.37149	1.07654	1.53515	2.3523	2.44729	1.91253	0.657923	1.33893	0.688248	0.688248	1.04451	0.852198	1.42801	0.929356	1.60078	1.20472	2.09802	0.312904	3.09282	2.42893	1.59347	2.05995
1.79204	0.63013	0.481699	1.63104	1.26143	0.637543	0.992512	1.01028	1.89291	0.933526	0.59946	0.976767	0.426945	0.215309	0.529728	0.539723	0.718985	0.411165	0.579838	0.385072	0.88797	1.02162	0.670437	0	0.466754	0.286053	0.424231	0.452003	0.20858	0	0.511065	0.923214	0	0.343779	0.277861	0.813829	0.281274	0.295048	0.518003	1.98518	0.284066	1.40748	0.238479	0.297908	0.287794	0.358636	0.554042	1.57702	1.60276	0
1.7227	0.998784	1.38155	1.36387	1.90692	1.33695	0.98786	0.846737	1.17551	1.14742	0.554953	0.524181	0.420078	0.895249	0.887577	1.92536	0.739793	1.0927	0.651814	0.538272	0.919926	1.99151	0.446294	0.892588	0.489977	1.23349	1.19189	0.462798	1.12021	0.355661	1.18719	1.91864	1.13121	1.99672	1.29459	0.354972	0.765743	0.950819	0.686528	0.442002	0.936813	1.00534	0.492493	1.1729	0.195483	1.03606	1.88334	2.60159	2.22796	1.99184
1.95133	1.33066	0.405926	0.709773	1.81444	1.19514	0.972911	1.44638	1.52345	1.46562	0.959136	0.396509	0.638715	0.496456	1.18718	1.32901	1.1281	1.24371	1.06348	1.07325	0.702587	1.39608	0.837112	1.00622	1.11037	1.14815	0.875163	0.698908	1.44866	0.997198	1.17817	1.97377	1.07492	1.23361	1.27909	0.82656	0.216406	0.666865	0.789507	1.02213	0.663003	2.23342	0.361416	0.855462	1.99337	1.11006	0.851333	1.76626	0.847886	2.31961
1.42909	0.901383	0.444919	1.4686	0.431115	1.60013	1.53952	1.02055	0.91694	0.393545	0.342116	0.861236	0.992912	0.366735	0.214847	1.91157	0.301109	0.658675	0.318849	0.996205	0.57872	0.644541	1.07079	0.713858	1.23349	0.489578	0.725497	0.192166	1.19392	0.636347	1.28148	0	2.45897	1.37264	0.889154	0.448936	0	0.699462	0.813347	0.269361	0.91218	0	0.778667	1.12888	0.697596	0.580968	0.455278	0.822361	0.910556	1.38236
0.361274	0.600789	0.943275	1.68426	0.728376	0	0.370158	0.389304	1.03517	0.218689	0.749532	0	0	0.396509	0.243598	1.00875	0	0.374976	0.543139	0.757041	0.641786	0.500593	0.627048	0.417161	0.476755	1.0853	0.20643	0.209892	0	0.231756	1.39892	0	1.58558	0.896699	0.509927	0.249953	0.529993	0.273219	0	0	0	1.01354	0.900921	0.256874	0.27506	0.350546	1.55516	0.910556	0.264429	0.376669
1.37681	2.19466	1.22052	0	2.51467	0.865121	0.489974	1.3633	0.459637	1.75945	0.98889	0.407815	1.53243	0.716412	1.24629	1.13771	1.01276	1.98582	0.919926	1.16417	1.46426	1.52686	1.81704	0.90197	0.786787	0.972026	1.07848	0.738883	2.10776	1.06964	1.29111	0	1.67939	1.29208	0.669465	1.49227	0.457	1.13345	1.82679	1.0851	0.68963	1.78176	0.796969	0.232532	1.17734	2.74251	1.29811	2.24923	1.90005	1.55824
0.995246	1.10918	0.738803	0.48385	1.14087	0.937563	1.1943	0.603129	1.44675	1.36588	0.760258	0.729462	0.297972	0.157916	0.776113	1.80575	1.04426	0.728665	1.09719	1.14585	0.66524	2.72697	0.962679	1.43941	1.23603	0.618016	0.946003	1.12313	0.72655	1.11449	0.918769	0.719991	0.993306	0.702322	1.35592	1.14098	0.20664	1.22437	1.64849	0.237016	0.9972	0.266415	0.893155	1.03606	1.06933	1.05362	0.383567	1.17392	0	1.58178
0.808823	0.636047	0.39099	0.654483	0.981724	0	0.610261	0.777269	1.29644	1.06466	0.768015	0.389567	0.937148	0.330971	0	0.211667	0.541914	0.302017	0.430927	0.302017	0.869085	0.585489	0.98639	0.517855	0.373577	0.640418	0.490778	0.849903	0.467844	0.585489	0.788148	0.76319	0.735408	0.729163	0.825071	0.602519	0.218471	0.214782	0.753148	0.496653	1.0882	0	0.18724	0.228543	0	0.283421	0.410643	0.753338	0.668387	1.30485
1.21071	0.420739	0.339544	0.589355	1.20425	0.283575	0.135208	0.539216	0.555237	0.636047	0.404412	0.83155	0.666569	0.579558	0.869085	0.759914	0.712588	0.65437	0.524181	0.264165	0.467844	1.03038	0.58124	0.739429	1.1142	0.57872	0	0.595944	0.274298	0.516075	0.339699	0	0.440302	0.419335	0.350623	0.522733	0.37534	0.736197	1.16138	0.669465	0.724548	0.702854	0.15515	0.561719	1.14178	0.742005	1.08325	1.05772	0.898061	0.566021
1.49733	0.496451	1.34516	0.703367	0.900685	1.51269	1.02008	0.666609	0.902407	1.15112	0.787648	1.08607	1.06601	0.971199	0.176582	0.524246	0.479263	0.772995	0.583842	0.385514	0.565061	1.1205	0.825651	0.711301	0.889909	0.203638	0.408926	1.50753	0	0.655875	1.17835	1.15044	1.30109	1.10956	1.34192	0.62186	0.819279	0.683074	0.586802	0.533131	0.155686	0.267655	1.25438	0	0.411697	0.784989	1.45309	0.926045	0.73601	0.312092
0.650081	0.598933	2.61232	0.208831	4.35208	2.11382	2.16315	1.86988	0.529102	1.55836	1.52738	2.45892	1.12764	0.858883	0.798456	2.58986	1.83388	1.29079	2.17059	1.40501	1.71194	1.60644	1.02025	0.875257	1.99471	0.690237	1.68061	0.509267	1.22616	0.400019	1.23793	1.15044	0.928169	2.13461	1.29012	1.3282	1.94124	1.62214	1.25007	0.670502	0.592903	2.40627	2.81369	2.35497	2.06252	1.92418	2.15606	1.62948	1.14119	1.80475
0.737436	1.53233	0.745198	0.687319	0.876161	0.2309	1.52105	1.27098	1.21639	0.766167	0.64711	1.36186	1.27623	1.6528	1.33781	0.721462	1.30962	0.886006	0.838909	1.43015	1.37022	0.814554	0.376181	1.28086	0.808038	1.30161	0.377588	0.590671	1.19029	1.16904	0.811071	1.52856	0.807575	0.249525	1.24668	0.842326	0.447917	0.6845	0.596137	0.48791	0.215992	1.04147	1.69659	0	0.285838	1.11507	0.461133	2.16077	2.53313	1.18508
1.44477	1.68959	0.657324	0.297203	3.27749	1.50882	0.589949	1.71414	2.48399	1.59878	0.537539	1.35759	1.34973	0.774972	1.20964	2.37658	0.996102	1.13744	1.25472	1.32901	0.955127	0.540132	0.742682	1.66361	1.03595	1.58812	1.41265	0.52334	1.68341	1.70233	1.51444	0.910765	0.97582	1.32475	0.786272	2.11703	1.07149	0.550589	0.489002	0.312262	0.276688	0.902906	1.20215	1.43114	1.43114	1.40251	0.610689	1.46249	2.53171	1.43615
0.568625	0.950253	0.780097	0.507847	0.858107	0.833261	0.655499	0.162969	1.08247	1.47028	0.636922	1.12764	1.25472	1.45046	1.12227	1.17447	0.781252	0.372253	1.26256	0.964245	0.938955	1.08942	0.397135	0.55421	0.849969	0.760864	0.901828	0.680625	0.937399	0.758293	0.990988	1.08748	0.735972	1.068	1.31325	1.16423	0.471763	0.48791	0.572209	0.887109	0.607177	0.792878	0.710733	0.412504	1.19532	0.257815	2.06666	0.432036	0.730065	1.24151
0.509675	1.08818	0.730587	0.820513	2.48399	1.67253	0.460298	0.594407	0.816538	1.19354	0.151853	0.896491	0.99512	0.654175	0.969645	0.836132	1.52872	0.59979	1.22094	0.95739	0.923019	1.90852	1.02154	0.808038	0.842876	1.09987	1.41176	1.20723	1.15698	0.603914	1.4157	0.56336	1.26245	2.12217	1.01465	1.13994	0.622746	1.09605	1.11239	1.00885	0.758971	1.53934	1.55963	1.93007	1.34365	1.25224	0.728887	1.01234	0.693113	0.555172
0	0.529894	1.04047	0.772437	0.900685	0.536317	0.723863	0.689998	1.39633	0.801289	1.1901	1.30962	0.675165	1.29309	0.741319	1.10187	0.96887	0	0.864343	1.07882	1.04746	0.81719	0.877031	0.756023	0.463324	1.01614	0.99442	1.01149	0.908783	0.677884	0.931465	1.10956	0.620976	1.51531	1.57254	2.09248	1.18062	1.06109	0.463756	0.599407	0.493788	1.62663	1.66672	0.440119	1.29066	1.89285	0.374098	0.914797	1.16272	0.894281
0.300994	0.352735	0.625387	0.377567	0.45644	1.40255	0.547093	0.714008	0.731341	0.397942	0.847627	0.724048	1.00146	1.18134	0.543036	0.376883	0.656728	0.290661	0.26235	0.54671	0.307005	1.06135	0.767513	0.30469	0.162648	0.421731	0.460508	0.479453	0.424389	0	0.517154	0	0.834289	1.25143	0.835565	0.857864	0.728612	0.572209	0.496781	0.206992	0.171304	0	0.606857	1.20078	0.453399	0.326672	0	0.485925	1.00693	0.31558
0.828968	0.496451	0.376964	0.708647	2.32596	1.51701	1.20398	1.45666	1.32325	1.12909	0.821656	0.926649	1.55193	1.24697	0.666698	0.850208	1.37421	0.932761	1.06695	2.00506	0.704356	1.90875	0.561918	1.13012	0.57717	0.758009	1.22678	1.24526	0.87073	0.333349	1.75569	0	1.40633	1.467	1.66511	1.66742	1.58165	1.37474	1.92259	1.26453	1.54149	2.09778	1.08442	2.62467	0.801437	1.58975	0.369207	0.659402	0.389578	0.871292
1.52573	1.50305	0.533086	0.152245	0.783985	1.02472	1.06571	0.878336	1.18384	1.18159	0.86334	0.997225	0.463324	1.59352	1.30797	0.789099	0.812915	0.897819	1.25993	0.877348	0.731918	1.39702	0.825009	0.735471	0.770048	0.69063	0.364638	0.475316	0.776959	0.711301	0.786272	0.505981	0.867396	0.814395	0.932979	1.34762	0.695241	0.440101	1.13583	1.13846	0.984611	0.457341	0.793277	0.541279	0.7343	1.37501	1.29117	0.801259	1.18213	1.06835
2.21231	1.13452	1.94794	1.242	2.11776	1.40743	0.71945	1.19908	1.56071	0.266343	1.39358	0.922417	1.76856	0.792194	0.912006	1.54206	0.843111	0.377588	0.848779	0.18199	1.16768	0.651643	0.374091	0.418239	0.422614	0.559583	0.781468	1.02439	0.539171	0.698189	0.448837	0	1.73021	0.849418	1.20898	1.41326	0.720606	1.83905	0.444276	0.269192	0.978003	1.5526	1.34169	0.606274	1.50269	1.19081	2.20444	3.05345	3.41494	1.71178
1.01609	0.392225	0.469052	0.633874	1.0092	0.795884	1.1733	0.79938	1.31244	0.877776	1.56216	1.78499	0.598552	1.30529	0.776957	1.11434	0.895395	1.58569	1.45609	0.828072	1.53818	1.55849	1.54033	1.4221	1.10767	0.423591	0.77888	1.22201	0.27499	1.07447	0.931345	0.592973	0	0.589852	0.836357	0.678196	1.36465	0.909674	0.810939	0.409769	1.20507	1.15141	1.86112	0.851636	0.434386	1.66496	2.14248	2.76681	0.758488	1.45863
0	0.252767	0.884411	0	0	0.76112	0.253236	0.511214	0	0.892119	0.246825	1.35967	1.14128	0.858742	0.807826	0.502893	0.835612	0.759542	0.34203	0.53899	1.01787	1.53267	0.60624	0.59747	0.839113	0.511061	0.407148	0.607354	0.183556	0.89177	1.27596	2.83726	1.67688	1.03531	2.00926	1.13433	2.44117	0.712321	1.28327	0.812115	1.35571	0.741889	0.972476	0.870523	1.6779	0.359816	0.47202	1.7402	1.28783	1.28382
1.25995	1.22088	0.288571	0.260983	1.69769	1.20153	1.92245	0.752725	1.63271	1.13745	0.727322	0.941313	0.393334	1.21026	1.1642	1.97549	0.648799	0.715153	0.860419	0.529488	1.13931	2.03115	0	0.568676	1.39158	1.0317	0.389165	0.194239	0.349076	0.895395	0.624936	1.52479	0.54141	1.03531	1.08597	0.631984	0.873854	0.924304	0.400972	1.51108	2.12257	1.07586	0.901418	0.275369	0.280376	1.40645	0	1.1194	0.702005	1.46154
0	0	0.387768	1.0061	0	0.642325	0.324214	0.326541	0	0.710907	0.314503	0.582717	0.496097	1.039	0.309364	0	0.837518	1.1593	0.441417	0.480933	1.29569	0.559054	0.265382	0.54253	0.519498	0.345246	1.0035	0	1.18169	0.289065	0.26124	1.89952	0.732496	0	0.284446	0.554811	0.280882	0.291096	0.527397	0.317484	0.549372	0	0.285568	0.339449	0.705522	0.846626	0	0	0.589709	1.45349
0.754111	1.07307	1.54231	0.696399	0.795112	1.06139	1.09195	0.849108	0.283183	1.20365	0.644854	0.983336	0.682999	1.40075	1.07134	1.09695	1.14128	0.483749	0.869476	1.36906	1.63295	1.18636	1.18788	0.879661	1.04227	0.910195	1.00579	1.24949	0.626649	1.25628	0.553897	0.772909	0.465028	0.450088	1.16338	0.757242	0.962816	1.01699	1.2512	0.872154	1.16741	0.611585	1.20161	0.663595	0.455463	1.25883	0	0.483432	0.602084	0.674728
1.40354	1.44548	1.43931	0.223761	0.79977	1.26971	1.49058	1.01257	1.10971	2.0577	0.597785	1.15727	1.13206	0.521137	1.06102	1.61664	1.12813	0.91778	0.564788	1.6505	1.37025	0.997587	0.509092	0.993687	0.872691	1.14723	1.1971	0.331728	1.07373	1.35015	1.21817	0	1.60103	1.71102	1.96931	1.78743	1.27354	1.15142	2.05951	1.45818	1.65623	1.48276	2.79857	2.70991	1.31107	0.59638	1.8897	2.3601	1.5545	2.44402
0.400276	1.77843	0.823908	0.504599	1.11197	0.925384	1.62493	1.32305	0.874963	1.26383	0.435388	1.43831	1.03089	1.30226	1.07343	0.424407	0.444685	0.496843	0.762698	0.483042	0.708255	1.06102	0.541641	0.368957	0.362282	0.724563	0.913214	0.519498	0.818229	0.607354	1.72418	0	0.246312	1.67271	1.20292	0.393234	1.40844	0.858788	1.13395	0.715352	1.01514	0	1.10826	0.490658	0.749617	0.660213	0.814672	1.28183	0.220845	0.961931
1.36494	2.44467	0.712143	0.654125	1.49719	2.91743	0.603067	1.21508	1.84096	1.975	1.34194	1.90543	1.67561	1.89071	1.1354	1.39916	0.9156	0.569166	0.546569	1.54327	1.12381	1.61434	0.492401	1.40397	0.806249	1.90983	1.88263	0.643116	1.57949	0.911702	0.671089	2.43634	1.24065	1.37391	1.46819	0.670086	1.05067	2.08506	2.28385	1.80115	1.71102	1.96774	1.92415	0.865289	1.29275	1.44698	0.753293	2.2537	1.15364	1.48623
0.360143	0.979155	0.230955	0	1.98899	1.40097	2.13272	0.193609	1.03209	0.428553	0.382873	0.742891	0.770165	0.646893	0.389853	1.01976	0.773772	0.875234	1.21174	0.42798	0.477458	0.716316	1.1304	0.643116	0.829319	1.36248	1.27876	1.10608	0.287931	0.721006	0.161254	0.599315	0.449186	1.48019	1.40309	0.346435	1.40529	0.36094	0.832629	0.818042	0.879685	0.858977	1.3164	0.439694	0	0.841128	0.349145	1.72519	1.11279	1.75501
0.74587	0.86939	1.03405	0.694038	1.95791	0.619489	1.69822	0.649972	0.862068	1.43678	1.64204	1.92541	0.839433	0.901257	0.209379	0.870621	1.60672	0.469987	0.290974	0.787794	1.99255	1.16956	1.72623	1.21407	2.09446	1.19971	0.521137	0.514643	0.633862	0.796626	0.718409	1.30316	0.244165	0.428573	0.92013	1.66994	1.30316	1.36435	1.0377	1.10962	0.73011	0.969564	1.37635	2.05392	0.932569	0.944124	1.59392	0.536491	1.07403	1.05413
1.70086	1.77265	1.23245	0.272988	1.66051	0.765388	1.52792	1.06636	1.33818	2.49178	2.46379	1.19971	0.596391	0.420357	1.23192	0.968207	0.502129	0.713994	1.21407	1.28275	1.41456	0.691215	1.63161	0.815804	1.80547	0.838581	1.02545	1.60486	1.60389	0.68406	1.69485	0	1.4009	2.63698	1.33419	0.438637	0.667094	1.89551	1.63014	0.769372	0.873854	2.13049	1.22665	0.530441	0.562213	0.722039	0.474055	2.3974	1.45349	1.50144
0.794117	0.652756	1.09606	0.960897	0.289272	0.439776	1.56685	0.659663	0.557836	1.78473	0.650485	0.65155	0.936734	1.30509	1.53508	1.22405	0.840763	0.687897	0.748745	0.775486	0.558628	0.669904	0.423232	0.715082	0.443529	1.03785	0.592424	0.588237	0.903331	1.28798	0.546077	1.9808	0.228608	0.716649	0.190507	0.406512	1.03007	1.66423	1.09029	0.23261	0.825654	2.46014	0.95873	1.80675	1.12662	1.46393	2.36864	0.474915	0.808065	0
0.342518	2.03387	0.755614	0.419786	0.549235	0.20954	0.400889	0.412836	1.81442	0.703062	0.395798	1.52726	0.784008	0.67892	0.63782	1.4893	0.983097	0.763629	0.814893	0.619312	0.138495	1.37201	0.523494	0.682258	0.414795	0.748185	0.832355	0.687897	0.868329	0.775005	0.987333	0.547953	0.457217	1.87226	0.711056	0.181404	0.184875	0.959412	0.336935	0.216063	1.10925	0.908271	0.582086	0	0.687053	0.307517	1.09322	1.11204	0.55299	2.25585
2.29185	0	0.956596	0.295442	1.0477	1.38529	0.816658	1.0748	1.07172	0.944518	0.529411	1.52376	1.19395	0.865234	0.662352	1.08947	0.429049	0.489621	1.04605	1.075	0.867037	0.195389	0.668559	1.46671	0.179387	1.44757	1.10246	0.167476	0.311161	1.19192	0.882182	0.850423	1.19778	0.277553	1.20525	1.23896	0.486512	0.793305	0.229101	0.566949	0.502614	2.33762	1.26344	0.29018	0.571874	0.698504	2.52655	1.39743	0.952217	1.11465
1.07172	1.82157	0.752574	0.871863	1.30415	1.60355	1.20655	0.405452	0.780854	2.10523	0.80049	1.05936	1.85853	1.82078	1.14021	2.18158	1.51731	1.28252	0.574831	0.74207	0	0.930006	0.262987	0.546703	0.286525	0.974655	1.00457	0.805505	0.72907	0.965983	1.30034	1.16178	1.08472	1.26803	0.858666	0.862848	0.533292	0.907021	1.32465	0.408073	1.06303	1.41725	0.564176	0.446532	0.221747	0.845451	0.717769	1.32821	1.25848	1.15897
1.25093	0.964614	1.21635	1.3611	0.326378	0.748058	0.72627	0.239302	0.614169	0.278918	0.940954	0.874323	0.766441	0.306013	1.07401	0.965609	0.521853	0.74053	0.131702	0.431272	0.63297	0.524594	0.603156	0.46242	0.158242	1.05361	0.628193	0.317088	0.720031	0.703895	0.382385	0.733123	0.988864	0.970803	0.382385	0	0.845351	1.05042	0	0.438362	0.210085	0.68385	0.679101	0.258022	0.76003	0	0.413736	0.798418	1.08653	1.06856
1.43968	1.60665	0.586253	2.10424	1.06927	0.661413	0.158621	0.634485	0.208838	0.903452	1.09228	1.44548	0.593833	1.1248	1.23862	1.33819	0.857215	1.1905	0.796936	1.12102	0.510647	0.840763	0.726495	0.42198	0.746986	2.00223	1.08239	0.520873	0.934181	1.09201	1.71032	0.962017	1.73414	1.67406	1.62501	0.833748	1.26217	1.04953	1.02461	0.635593	0.691176	0.882984	1.19075	1.06875	0.989449	0.656312	0.572481	1.03926	1.01721	0.917633
1.23036	0.910047	0.287936	1.02194	0.628093	1.46966	0.93216	0.241154	0	0.548028	0.687554	0.557381	0.769275	0.314096	0.893085	1.4006	0.402104	0.581051	0.81871	0.846463	0.464139	0.734972	0.792719	0.772129	0.798806	0.429049	1.27077	0.635386	0.136006	0.360327	1.53506	0.713442	0.781639	0.518551	0.20967	0.412827	0.637817	1.35995	0.385155	0.719884	0.855556	1.65747	0.47128	0.544794	0.262878	1.01865	0.834763	0.766137	0.873231	0
1.14733	1.07295	1.89313	0.709733	0.859837	0.901818	1.25724	0.653897	0.561605	0.519485	1.46187	0.878012	1.15006	1.21734	0.524594	0.870665	0.632489	0.994281	0.612927	0.662703	0.144006	0.340432	0.74053	0.296212	0.15414	0.832355	0.748521	0.296212	0.944325	1.15835	0.93412	0.685825	0.241597	1.70279	0.777352	0.760665	1.44489	1.19441	0.871335	0.222391	0.415246	0.596284	0.80652	1.66553	1.11126	0.613107	2.21196	1.15543	1.13695	1.21859
0.628093	2.59742	2.12396	1.27967	1.58679	1.06865	1.18097	0.882977	1.317	1.60873	0	1.18908	2.09745	1.88667	1.09701	1.65643	1.06962	1.39621	0.497225	0.706241	0.3303	1.1705	0.332942	0.788429	0.853073	1.09727	1.37201	0.678551	0.934065	0.920456	1.97904	1.00761	1.26336	2.32649	0.895811	0.885857	1.07844	0.959124	1.37165	1.38731	1.4111	1.16974	1.27622	0.746492	1.62984	0.710343	0.957026	1.31591	0.315819	1.48426
0.593697	1.21045	0.851033	0.744337	1.61021	1.94807	0.511668	1.36258	0.45669	1.98846	0.492144	0.913243	1.74544	1.99499	1.06884	1.14021	1.38418	0.424671	0.572066	0.908024	0.654539	0.257297	0.664998	0.988285	0.351205	1.06712	1.2491	0.451141	1.39223	1.26114	2.08165	2.12606	0.896314	1.25273	1.03494	1.30522	1.07844	1.41528	1.6829	0.712247	0.780491	2.09551	1.2931	1.2401	0.870022	0.688665	0.871892	1.45204	0.899483	1.38991
0.796782	0.944688	1.84518	0.80042	0.997868	0.605325	1.01689	1.36789	0.799812	0.873549	0.711605	1.87391	0.830346	0.380644	0.909492	0.484579	1.72091	1.03524	0.964597	1.02488	0.926898	0.568492	0.879594	0.501242	1.19694	0.874288	0.871183	0.262161	1.28476	1.33535	1.51343	0.601022	0.596451	1.14501	0.775799	0.313576	0.992827	0.516009	1.17174	0.185422	0.826049	1.44977	1.18363	0.687587	0.690452	0.832706	1.00196	0.59216	0.678538	0.786865
0	0.775248	0.914567	0.271771	0.97686	1.31799	1.01619	0.260981	0.336023	0.577886	0.245164	1.3203	0.380379	1.1247	0.456646	0.234192	0.853004	0.371083	0.700775	0.927707	0.200663	0.444394	0.403995	0.196338	0.414095	1.03819	0.399565	0.577806	1.08669	0.706208	0.719572	0	0.317865	0.595885	0.484156	0.979651	0.825614	0.834397	2.59674	1.56086	0.270927	1.33636	0.90551	0.369473	1.36808	0.450907	1.91133	0.928097	0.793332	1.6087
1.55431	1.67477	1.58755	1.02112	1.28786	0.95325	0.956139	0.313956	1.98444	0.740671	1.51549	1.14592	1.4309	0.234796	0.867627	1.74634	1.05685	0.468385	0.226619	1.5824	1.48131	0	0.726868	1.18621	0.268734	0.361511	0.236625	0.984874	0.89534	0.306737	0.609783	1.12449	1.75026	2.00341	1.01861	1.24128	1.70322	1.68674	1.78765	0.383069	1.35376	0.563634	2.46407	1.41028	1.3809	1.72613	2.50707	2.41305	1.93044	1.37235
1.56978	0.182279	0.627288	0.570571	1.38998	0.903567	0.515565	1.96756	0.947525	0.414076	1.42611	0.671093	0.415985	1.07177	0.530684	1.1178	1.01931	0.667895	0.516152	0.664	0.597382	0.333703	0.875969	0.438688	0.785352	0.56351	1.042	0.617633	0.402507	1.0236	1.59255	1.23761	0.448832	0.432139	0.549445	0.359992	1.1086	0.190141	0.854393	0.415816	0.543732	0.712724	0.876764	0.506754	0	2.29468	0.717636	0.664143	0.550506	1.70835
0.936278	0.197327	0.451396	0.982946	1.22582	0.189505	0.3633	0.749913	1.44405	0.858573	0.532084	0.527611	0.28469	0.447303	1.34821	0.194245	0.525834	0.137823	0.508943	1.14054	0.928022	0.656582	0.30116	0.918664	0.962333	0	0.30116	1.09571	0.280742	0.554366	0.358757	0	1.12692	0.686506	1.09505	0.55528	0.77465	1.16197	0.712625	0.876962	0.387325	0.694794	0	0.832706	0	0.694794	0.390778	0.243743	0.202352	0.618731
0.898934	0.798799	0	1.02861	0.680746	0.243461	0.237416	0.473762	1.32713	0.290539	0.693463	0.700775	0.600665	0.417894	0.501933	0	0.176895	0	0.527611	1.15075	0.417894	0.709876	0.622557	0	0.865566	0.56938	0.203805	0.663355	0.76235	0.752899	0.739937	0	0.968312	1.27146	0.532202	0.266101	0.832184	0.554789	0.984261	0.31032	0.763341	1.83356	0.310315	0.386267	0.373217	0.470095	0.995073	1.23746	0.534748	0.772176
0.297105	0.551618	0.439145	0	0.466409	0.352346	0.708251	1.19131	0.467446	0.409242	0.511387	0.823696	0.427703	0	0.18592	0.551013	0.505414	1.01707	0.508233	0.840931	0.634849	0.328291	0.740657	0.901988	0.640428	1.18569	0.770734	0.607339	0.140588	0.350388	1.0617	0.597587	0.957233	0.959429	0.756439	1.15131	0.578844	0.40145	0.711413	0.92139	0.771791	1.91129	1.2034	0.29303	0.540207	1.05547	1.59541	0.47431	0.39157	0.32499
0.536608	1.25209	1.11101	0	1.36002	0	1.59356	0	0.419025	1.5524	0	1.25224	1.97432	0.543885	0.637069	0.731733	0.476968	0.243585	0.453238	1.74237	0.571165	0	0.528121	0.534316	0.562351	1.88225	0	0.851409	0.514694	0.641555	0	1.91886	0.408507	0.408507	1.37602	0.324776	1.02193	0	0.639619	1.98817	1.31544	1.29207	0.449074	0	0.490988	0	2.11362	0.846685	0.709721	1.6087
1.0261	1.23736	1.2939	0.625113	0.968465	1.01829	1.12487	0.72836	0.95788	0.680746	1.40234	1.48131	0.725903	0.513968	0.769433	0.945683	0.760985	1.0662	0.33289	0.58026	0.129038	0.579337	0.669859	0.127771	0.421763	1.27541	0.873569	0.663034	0.942829	0.754146	0.893827	0	1.11649	1.46519	0.77465	1.66718	0.808174	1.13495	1.42089	0	1.25056	1.65708	1.64884	0.876764	0.649837	1.10197	2.29814	0.579132	0.64348	1.0214
1.16861	0.715478	0.406082	0.895871	1.06885	0.339275	1.12401	0.486172	0.684438	0.192982	0.491473	0.953935	1.19869	0.993311	1.00111	1.23586	0.826044	0.390991	0.947733	0.886934	0.143919	0.160672	0.56062	1.66902	0.304176	2.0493	0.727642	0.549628	0.261034	1.28311	1.30927	0	0.831632	1.3997	1.18072	1.52792	1.04404	1.07812	1.70171	0.407711	1.03713	2.19689	1.07255	0.981976	0.969055	0.602029	1.37398	0.214493	1.43527	0.869568
1.92611	0.190294	1.15126	0.415577	1.20121	0.774485	1.30515	1.28995	1.03024	1.31067	0.907798	0.66953	0.349142	0.557032	0.238617	0.689819	0.972822	0.349142	0.330392	0.676494	0.800142	0.652888	0.758801	0.382589	1.65256	1.25077	1.13442	0.767758	1.05552	0.434428	1.17076	1.77815	0.666807	0.661008	0.873747	0.529728	0.731802	0.782661	0.867762	0.658147	0.374002	1.5492	0.819696	0.477998	0.486996	1.71525	0.432171	0.513594	0.213911	1.0561
2.15469	1.68169	1.48859	0.751706	0.623951	1.41385	0.954753	1.19344	0.636502	0.570883	0.93461	0.847296	1.33906	1.15436	1.45179	0.602223	1.21733	2.20155	0.638244	1.33123	1.26748	1.6377	0.243726	1.02772	1.53465	1.30828	2.18885	1.76661	2.03654	0.803436	1.66155	1.41755	1.15834	1.87199	2.26238	1.98303	0.919316	0.951687	1.48738	1.39607	1.45138	0.434818	0.8043	0.913117	0.967165	2.05331	0.562508	2.9328	1.41	2.262
0.593841	0.678415	1.40956	0.9153	0.669867	0.504179	0.971503	0.840298	1.30809	0.402732	0.793348	1.23494	0.98688	0.887833	0.820325	0.212351	0.723127	1.10047	0.295637	0.761848	0.364808	0.599053	0.168622	0.897635	0.533532	0.685664	1.01024	0	0.784967	0.197948	1.30874	0.511892	0.419688	0.97083	1.07988	1.09827	0.944298	0.510174	1.22668	0.737125	0.166155	1.15951	1.43234	0.421534	0	1.05869	1.52421	1.12383	1.50533	1.21156
0	0.600821	1.42598	1.07945	2.36199	0.815848	1.40446	0.585986	1.94789	1.16826	1.54627	1.98524	1.17542	0	0.264698	0.732748	0.681558	1.30828	1.46628	0.559771	0.641843	0.454372	0.391808	0.201809	1.27649	1.99185	1.00371	0.409425	1.17745	0.938723	0.898534	0.589271	0.259884	2.58678	0.764941	0.926459	1.53277	0.820685	0.374694	1.20374	1.96805	1.05959	1.83568	1.0808	1.34398	0.654979	0.481059	0.259302	0.477816	1.11518
0.522412	1.15667	1.07526	0.320091	0.82038	0.325739	0.907798	1.54681	0.779939	1.653	0.608524	1.06374	0	1.16739	0.383233	1.50258	1.04422	2.27073	1.10774	1.17644	0.984036	0.33875	0.620273	0.964578	1.31205	2.18046	1.2753	1.58084	0.599053	1.38805	0.777657	0	0.713765	1.98087	0.279985	1.07254	0.546386	0.621808	0.83534	0.351926	0.291249	0	0.302593	0	1.04181	0.903814	0.694863	1.93298	1.74285	1.04743
1.16991	0.919098	0.770891	0.942564	0.867504	0.924854	0.430102	0.632865	0.27346	1.17821	0.220182	1.04422	0.210778	0.847822	0.83283	1.35824	0.579729	0.602223	0.994931	0.20325	0.691215	0.262258	0.88922	0.694025	1.13141	0.880053	1.05	0.676159	0.611936	0.783166	0.566227	2.56594	0.266723	0.734454	1.03847	0.38175	1.05798	1.36658	1.593	0.517115	1.3249	1.10484	0.258071	0.287463	0.568608	1.84798	0.450483	1.57502	0.671457	1.4664
0.788266	1.17821	1.17821	1.22513	2.0348	1.3931	0.917195	0.698013	0.600278	0.252857	0.226023	1.4555	1.40808	1.2453	1.16739	1.7466	1.20233	1.09442	1.81951	1.72129	0.49487	0.803436	0.931044	1.01173	1.21603	1.56777	1.72455	1.66334	1.10078	0.5459	1.22854	1.45834	0.842282	1.32317	1.29114	0.892992	0.648324	0.984026	1.25906	0	0.739815	0.78399	1.05869	1.12181	0.905131	0.766568	0.516087	0.559547	1.00533	2.39806
0.608524	0.370406	0.904092	0.78547	0.984456	0.743297	1.87714	0.735889	1.43213	0	0.37416	1.61447	0	0.350216	2.10778	0	0.89858	0.340779	1.58084	0.992618	0	0	0.356803	2.08844	1.5176	0.484341	1.07377	0	0.652264	0.85902	0.318725	0	1.26168	0.873747	0.639461	0.331224	0.653901	0.68715	1.28297	0	1.02035	1.70582	2.33429	0.873305	1.34983	1.71525	0.764849	0	0.385196	0.614532
1.07006	0.618722	2.81273	1.33035	1.47178	0.946592	1.26936	1.52131	2.02841	0.721507	0.300139	0.769055	0.951143	1.90229	2.45655	1.18976	1.1734	1.26819	0.623672	0.310984	0.665615	0	1.2861	0.687735	0.687735	0	0.64124	0.702594	0.321526	0.387143	0.84934	1.82621	1.93425	1.52413	1.49491	1.16166	0.894306	1.29527	0.555368	0.351926	0.929859	0	0.399562	1.80763	0.427631	1.1895	0	0.9165	1.86516	0
0.360753	0.405682	1.18832	0.212575	1.0184	0.581881	0.99776	0.203213	0.536326	0.225563	0.386567	1.18071	0.746362	0.396586	0.717354	0.702594	1.60536	0.914953	1.39443	1.39017	0.206196	1.39088	1.16143	0.81885	0.209228	1.55918	0.580715	0.400071	0.187204	1.11152	1.24253	0.603301	0.494413	1.14138	0.374002	1.2692	1.12825	0.626936	0.908196	0.712093	0.573705	0.638806	0.437576	0.501146	1.02972	0.967165	0.893395	1.01736	0.853928	0
0.878979	0.735889	0.425149	0.757274	1.66722	0.723865	0.883184	0.906312	0.731837	0.414799	1.17642	0.854185	0.703679	0.74514	0	0.431955	1.21896	1.69628	1.11432	0.813001	0.746362	0.202167	1.28093	0.917904	0.948501	1.4287	0.917904	0.746362	0.510404	0	1.40122	1.03423	0.434998	1.19241	0.494413	0.988826	1.49051	1.24689	0.801856	0.603301	0	0.862389	0.989356	1.57823	0.22997	1.14035	0.790439	0.873215	0.190869	1.16508
1.69951	0.842856	0.396958	0.543787	0.657929	0.654365	1.61681	1.79685	0.659234	1.13397	0.472623	0.956472	1.10967	1.18386	0.409425	0.585695	1.23718	1.08253	1.62179	0.899764	0.866211	1.33234	0.988308	1.00135	1.21454	0.702594	1.15637	1.6377	0.761848	0.771662	1.04489	1.60034	0.832482	0.395917	0.765518	0.748557	0.929859	1.03599	1.07173	1.23352	0.98562	0.843641	0.535276	0.417285	0.420677	1.05063	0.371727	1.52813	1.29877	0.876214
0.545573	0.964453	0.770444	0.851933	0.593311	0.480831	0.937247	1.59354	1.0312	0.742052	0.604373	0.761339	0.467754	1.28975	0.81738	0.193243	1.35662	0.753776	0.566975	0.893876	1.33906	0.914953	1.58524	0.484341	1.38173	0.21973	0.635867	1.14146	0.758801	0.564397	1.25473	0.998568	0.19196	0.754969	0.883907	0.445189	0.743069	1.29942	1.00493	1.0977	1.0865	0.525313	0.706394	0.591352	0.404245	1.22906	0.350871	0.615718	0.536939	0.546601
0	0.510554	1.47627	0.545973	0.468657	0.922441	0.360928	1.06492	1.16656	0.395429	0.323479	0.760894	0.648594	0.550372	0.851119	0.515768	1.32683	0.872551	1.14998	0.485258	0.278748	0.467269	0.802484	1.08344	0.967789	0.957036	0.272574	0.415434	0.616118	0.615237	0.470136	2.63893	0.655769	0.818175	0.86471	0.66686	0.336181	0.906253	0.784767	0.418328	1.22726	0	0.611364	1.17994	0.471977	0.609087	1.58417	1.04174	0.338423	1.14139
0.616371	0.717044	0.66944	1.67187	1.12743	1.11074	0.903838	1.24652	1.47002	1.03024	1.05793	0.924507	1.04088	0.9772	0.815656	0.854496	1.24339	0.641827	1.15151	0.875084	0.834894	0.783029	1.23636	0.681434	1.13333	0.770767	0.994938	0.813857	1.59962	0.315506	1.46917	0	1.08596	1.47934	1.06663	1.23363	1.02892	0.78507	0.81101	1.44048	0.520594	1.65192	0.872213	0.502427	0.493333	0.630212	0	0.813114	0.349361	0.845538
0	0.991959	1.2085	1.02296	1.86407	1.47946	1.16277	0.965252	0.574146	0.487417	1.08097	1.62516	0.731714	0.762241	1.06667	0.972472	1.27335	0.902444	0.740931	0.952801	0.686321	1.12838	1.39617	0.222854	0.897221	1.06525	0.885689	0.899564	0.789308	1.14336	1.05149	0.878128	1.19839	1.00522	1.1057	0.946932	1.05831	1.19487	1.1814	0.488941	0.983503	1.08215	2.72141	1.42919	1.32959	2.39327	0.798973	1.17582	1.25674	2.2743
0	0	0.201417	0.174889	0.66393	0.163958	0	0.50104	0.435452	0.963769	0.768262	0	0	0.133747	0.158333	0.482089	1.10569	0	0.442276	0.804983	0.133127	0.574222	0.52123	0.254456	0.263808	0.736181	0.657506	1.15357	0.115926	0.76631	0.153408	0.527787	0.210026	0.818175	0.327007	0.643683	0.330723	0.353077	0	0.60393	0.501787	0.592536	0.630212	0.234466	0.239619	0.320666	0.678095	0.19931	0.498455	0.260288
1.22223	0	0.940729	0.550162	0.321065	0.757441	1.24776	0.266229	0	0.29307	0.993595	1.52641	0.383667	0.596766	0.50518	0.753352	1.30505	1.46922	1.38645	1.24573	1.09864	1.30505	1.81972	1.68476	0.422222	1.45005	1.06865	0.62265	1.29385	0.447445	0.482762	0.870622	1.90993	1.47201	0.50678	0.720727	1.25139	0.80418	1.15753	1.57196	1.75626	0.463943	2.09092	0.749324	1.00024	2.12943	2.81271	0.892057	0.765682	0.375028
1.44371	0.231803	0	0.227393	1.13218	0.223611	0.696911	0.459644	0.302977	0.260428	0.626544	1.00859	0.686321	0.70601	1.34583	0.224305	0.875931	0.160099	1.40435	0.615237	1.07891	1.00155	1.12348	0.734612	1.66352	0.250387	0.179819	0.731492	0.160696	0	1.01863	0.808435	1.37652	0.264579	0.221923	1.0745	1.06329	1.17897	1.47018	1.87642	0.447749	0.804624	0	0.319726	0.305397	0.417726	0.412026	0.765682	0.437533	0.696075
1.97816	1.60993	0	0.857886	1.08266	0.424536	1.62045	1.26066	1.69814	0.972271	0	0.330401	0.892697	0.618169	0.677146	0.37575	0.748564	0.533795	1.05293	1.07057	0.606432	0.34716	0.871056	1.23634	0	0	0	0.915441	0.816615	0.748564	0.391643	0	0	0.538927	0	0	0.428942	0.816239	0	0.881881	1.2486	1.62678	0.416964	0.509623	0.92503	1.80457	1.51027	0.892432	0.760989	1.62709
0.849072	0.244506	1.54185	0.781289	1.32938	0.499857	0.71933	0.757421	0.973543	0.279199	0.976099	0.228678	0.548566	0.587829	0.227592	0.711506	0.506071	0	0.987796	0.529371	0.833184	0.9191	0.558153	0.377229	0.609001	1.13392	0.605155	0.198377	0.350333	0.681158	0.244872	1.72752	0.987799	0.641776	0.251715	0.524362	0.833319	0.545926	0.237493	0.599092	0.796478	0.382217	0	0.299942	1.16178	1.19219	1.30311	2.00342	1.44719	0.719176
0.34627	0.218632	0.254026	0.665284	1.59269	0.2094	1.02112	0.428943	0.564759	0.95541	0	0.3287	1.02713	0.472777	0.56696	0.584245	0.648283	0.429669	0.386356	0.716115	0.959761	0	0.898277	0.46288	0.327018	0.418411	0.485555	0.149014	0.137076	0.358862	0.643413	1.52859	1.37674	0	0.89439	0.669605	0.235278	0	0.609222	0.530985	0.230126	0.618419	0	0	0	0.304927	0.981675	0.876496	1.15946	0
0.995699	2.01803	1.82301	0.989079	3.08946	1.50808	0.579273	0.87299	2.26075	1.67068	0.600312	2.79755	1.42402	1.15164	0.798468	1.2844	1.8569	0.597606	1.09504	0.820695	0	0.816615	0	1.31857	1.16	2.03246	0.223348	0.211515	0.201718	0	0.30985	1.11601	1.2445	1.95821	0.646713	0	0.636914	0	0.89228	0.720623	0.330128	1.44208	0.93817	1.10079	0.347251	1.35343	0	1.24263	0.770949	1.25856
0.595983	0.83534	0.405776	0.351672	0.87299	0.846752	0.987765	0.52159	1.99943	1.50033	0.976099	0.912535	0.633705	0.655377	0.300836	0.977716	1.31706	0.470263	1.3216	0.977716	0.40372	1.23834	1.28959	0.905146	1.06759	0.893808	0.134952	0.637076	0.701094	0.153061	0.677095	2.43689	1.59343	1.11997	0.543573	0.359285	0	0.955371	0.999543	1.51939	0.738559	1.40406	0.745033	0.217547	0.206526	0.801543	0.299291	0.558828	0.766934	1.00685
0.503921	0.57391	0.325366	0.891831	1.07795	0.276706	0.866885	0.569952	2.54473	0.686784	0.299431	0.682776	0.595132	0.423029	0.738942	0.78753	1.11199	0.195543	0.550668	0.798468	0.679547	1.27077	1.42402	0.428708	0.662324	0.589638	0.877036	0.623533	0.192789	0.48392	0.286611	0	0	0.389225	0	0.613669	0	0	0.291919	1.79642	0.307583	1.32094	0.296708	0	0.669171	2.60028	1.37618	0.298382	0.725376	0.384971
0.409124	0.801495	0.922813	0.270665	0.630863	1.08741	1.2598	0.993703	0.986455	0.572584	1.02028	1.93178	0.895478	1.70424	0.706262	0.955772	1.87875	0.337381	0.906778	0.69432	1.34411	1.48717	0.887187	0.730028	0.58306	0.74662	0.94122	1.14067	0.987796	0.612897	1.27641	0.846369	0	0.335396	0.560484	0.77845	1.13612	0.854011	0.762756	0.612179	1.13868	1.18364	1.13483	0.667143	0.932869	1.24149	2.12484	0.268952	1.10549	1.03698
0.889697	0.165728	0.207994	0.348705	0.662912	0.17075	0.650732	0.493883	1.28683	1.14253	0	0.973459	0.697691	0.506964	0.743914	0.621175	1.4195	0.684401	0.940399	0.984413	0.508309	0.583356	1.69158	0.736104	0.882517	0.998085	0.488858	0.36432	0.440028	0.724782	0.672581	1.2486	0.67438	0.433364	0.521111	1.05826	0.915159	1.09028	0.960221	0.205389	0.361344	2.584	1.23288	0.430836	0.993489	1.51138	0.28704	1.71322	1.33259	1.13357
1.43312	1.85022	1.60993	1.12084	1.05953	1.2913	1.66117	1.09703	1.36826	0.93735	1.04172	1.78097	1.02243	0.470456	0.735633	1.3688	1.55168	0.140906	1.21973	0.831978	0.937842	0.877438	1.05791	0.451254	0.479081	0.877036	0.305634	0.317798	1.02556	0.557071	0.640147	0	0.571923	1.14645	0.932414	0.90563	0.466207	0.727552	0.215203	1.07099	0.696735	1.62838	0.932869	1.0872	1.24523	1.68832	1.51027	1.11301	1.1437	1.74262
0.52683	0.753887	0.176584	0.159863	0.614473	0.454176	0.446293	0.435819	0.580336	0.489419	0.144145	0.442065	0.244562	0.909815	0.307981	0.501702	0.535474	0.361494	0.228502	0	0.544142	0.615007	0.390945	0.403129	0.536053	0.536053	0.649868	0.53533	0.235	0.302809	0.247319	0.451475	0.321723	1.11109	0.388549	0.26151	0.270757	0.553252	0.23662	0.304333	0.523735	0.921349	1.27195	0.503434	0.159967	1.09886	0	0.194364	0.329704	0.282109
0.966108	0.176864	0.647817	0.587475	1.83038	0.549792	1.06967	0.532282	0.47314	0.791648	1.01449	1.58531	0.290821	0.777193	0.717322	0.738695	0.392493	0.285792	0.948345	0.940635	0.633673	0.686296	0.76402	0.792091	0.479854	0.220377	0.977042	0.48772	0	0.73188	0.920314	1.13944	0.79927	0.773435	0.953946	1.28473	0.672848	0.65669	0.718563	0.38285	0.160862	0.807474	1.43015	0.418429	0.196756	0.805212	1.52459	1.67943	1.0256	0.630401
1.18222	0.99044	0.962215	1.0595	1.82663	1.30703	1.83483	1.14031	1.49134	2.37852	1.42244	0.633673	0.654154	0.867374	0.173677	1.37736	0.237248	1.17593	0.996681	1.14574	0.872462	0.161778	0.854912	0.14541	1.15482	0.787062	1.52101	1.15482	0.796545	0.159951	0.413743	2.88581	1.81618	0.527827	0.602914	1.03075	0.933782	1.39387	1.21155	1.16926	0.604819	1.64263	1.33084	0.403454	1.1273	1.05009	0.700217	1.48399	1.31997	0.580991
1.23121	1.20739	0.852195	0.941085	0.712736	0.530593	0.898584	0.681495	0.482357	1.19171	0.684636	0.705835	0.292105	0.468519	0.928556	0	0.645637	1.13662	0.536778	0.545639	0.156419	0.691079	0.60012	0.469258	0.789569	1.29352	0.325681	0.328377	0.139873	0.173071	0.59634	0.550072	0.970716	0.386718	1.38269	0.776888	0.819457	0.491674	0.988183	1.27617	0.632811	1.31621	1.07262	0.83869	0.993986	1.29487	1.92623	1.14101	1.32462	0
0.371415	0.424474	0.74283	0.645315	1.38244	0.426097	1.27342	0.798742	0.272431	1.11872	1.39032	1.22432	0.336169	0.175522	0.217478	1.12183	0.897464	1.30917	1.10189	1.25135	0.539944	0.394313	0.535089	0.526565	0.909815	0	0.175833	0.372819	0.493382	0.610902	1.07341	0.590819	0.224677	0.455774	0.18585	0.906369	0.791013	1.19641	0.681229	0.436048	0.375344	0.638802	1.06942	1.29138	0.960604	0.918405	0.455438	1.29498	1.1058	0
2.50795	1.47722	0.699317	0.836206	2.26882	1.88855	2.40918	0.60777	1.61485	2.05076	1.92776	1.87113	1.92875	0.895034	1.70249	2.19402	1.89311	0.981879	1.48458	0.934095	0.541911	0.196765	1.54953	0.508563	0.872974	0.946728	1.07598	0.702087	0.799756	1.02237	0.991841	0.569718	0.674032	0.837747	0.541769	1.98275	1.5314	1.12383	0.635964	0.802621	1.06347	1.94889	0.418429	0	0.223879	1.96891	2.56932	1.98126	1.99043	0.709461
0.355989	0.613346	0.461385	0.419678	0.52312	0.629517	1.00745	0.199685	0.257927	0.848948	0.952346	0.597408	1.30059	1.04942	0.842206	0.845798	0.290395	0.476015	1.38591	0.599213	0.355447	0.574342	0.978649	0.346748	0.877609	0.447719	0.697152	1.06826	0.92251	0.993685	0.827964	0.601966	0.439049	0.835918	0.337016	0.345533	0.882958	1.95332	1.46499	1.07301	1.08559	2.17069	0.579558	1.21292	0	0.595157	0	0.505804	0.868552	1.02041
0.629517	0.730652	0.86042	1.35177	1.80444	0.694233	1.22637	1.0333	0.702255	1.52636	1.47474	0.790828	0.972253	0.732421	1.19276	0.901544	0.831364	1.60599	1.0068	0.512505	0.57825	0.315325	0.709369	1.18766	0.72176	0.388901	0.607472	0.57994	0.957502	0.980262	0.994048	0.493364	0.964845	0.378311	0	0.768159	1.57942	0.971702	0.569718	1.24072	1.06179	0.565311	1.01041	1.40617	0.771189	1.79824	1.58647	1.38688	0.584149	0
0.313872	0.538282	0.438679	0.39234	1.43465	0	0.917829	1.07656	1.44083	0.805964	0.90589	0.698379	0.301887	0.332227	0.798147	0.393531	0.542653	1.0566	0.707345	0.589419	0.505109	0.183989	0.793358	0.512947	0.492565	0.217956	1.17859	0.164188	0.30006	0.569941	0.157681	1.1065	1.04948	1.23766	0.338806	0.521121	0.170005	0.866962	0.78069	1.61882	1.2007	1.58119	1.1035	0.670072	0.869118	0.552278	1.26451	0.748144	0.829987	0.63412
1.28567	0.99044	0	1.32333	0.661273	1.30474	1.01065	0.768445	0.659316	0.56275	1.62494	0	0.407268	0.603467	0.231165	0.267304	0.351666	0.196376	0.379961	0.188178	1.27413	1.23653	1.04831	0.434955	0.635704	0	0.231705	0	0.637065	0.258929	0.407288	0	0	0.259384	0.206723	0.216544	0.208979	0.445175	0.412554	0.485851	0.419792	0.377245	0	0.304191	0.280176	0.360227	1.75245	0.339064	0	0
0.287918	0.661273	0.982579	0.88292	0.639146	0.496691	0.960556	0.318811	1.49994	0.877358	1.39474	0.331672	0.39774	0.140866	1.02767	0.177406	0.477927	0.395624	1.3568	0.888846	0.295148	0.811537	1.54077	0.708356	1.44142	0.77628	1.0361	1.14152	0.924352	0.844717	0.554053	2.57292	0.699909	0.512746	0.860983	0.860983	0.464624	0.918841	1.05323	1.48776	1.03713	0.805212	0.977758	0.569229	0.910839	0.492649	0.388027	0.659407	0.558839	0
0.89283	0.672714	0.64246	1.67098	1.32464	1.40782	0.863619	1.18052	0.703233	1.39569	1.29866	0.861553	1.33814	1.14072	0.603995	1.72708	0.95415	0.964146	0.552681	0.907503	0.403933	0.421441	0.635506	0.507694	0.383993	1.92342	0.898518	0.25818	1.12873	1.18241	1.66715	1.1779	1.73631	1.6803	1.35688	0.529521	1.62779	0.911358	1.11016	1.02628	0.542596	1.55524	1.03944	1.21303	1.12876	1.02648	0.622298	2.36021	1.52494	2.35609
0.607125	1.10053	0.224861	0.99692	0.481845	0.783386	0.720623	0	1.80846	0.855105	0.180961	1.65301	0.806669	0.703491	0.495002	1.26042	0.482714	0.404533	0.245936	0.666302	0.616301	0.504168	0.98795	0.284038	0.447046	1.19671	0.724843	0.147322	0.785717	0.823505	1.7866	2.0207	0.250429	0.689416	0.914202	0.556332	0.390669	0.198982	0.348812	0.662151	0.189952	1.76409	1.18965	1.6151	0.868397	0.298276	1.36906	2.03102	0.838578	1.43943
1.29727	1.07728	0.919886	0.338703	1.19827	0.47247	0.300185	0.59889	0.858127	0.544506	0.746771	2.19141	0.525175	0.331205	0.675225	1.83762	0.553355	0.622288	0.669391	0.586748	0.565775	0.501383	0.642101	0.442145	0.226028	0.761328	0.436824	0.560879	0.294644	0.511269	0.855479	1.05586	0.918501	1.26022	0.73159	0.743659	0.777193	0.468178	1.36598	1.84568	0.946439	1.42265	0.780767	0.731119	0.661769	0.464583	2.75854	2.36145	0.795506	1.14654
0.943717	0.179889	1.29175	0.774641	1.16531	1.30564	1.2518	0.533345	0.741904	0.821827	0.690896	2.35104	1.38839	0.537779	1.26261	2.18069	0.976977	0.95151	0.784262	0.92958	0.963964	1.48527	0.887223	0.272115	0.66925	1.08251	0.644533	0.81027	0.240717	0.620515	1.32994	1.19593	1.29742	0.858613	1.53986	1.02062	0.544276	0.939108	1.81835	0.21232	0.735954	1.02393	1.6392	1.78577	0.972638	1.29278	1.59881	1.44675	1.21195	2.31672
1.28153	1.11741	0.896125	0.597172	1.91597	0.972956	1.32189	0.553609	2.07564	1.29175	1.06825	1.25606	0.65288	0.676232	0.17452	1.28724	0.446496	0.38077	0.67893	0.631087	0.691694	1.03969	0.647292	0.820033	0.408172	1.68056	1.14151	0.966898	0.38077	0.3092	0.841959	3.11704	1.16271	0.658431	1.04024	0.543434	0.7348	0.385529	0.816161	0.228017	1.12154	0.303555	0.401973	0.463536	0.866569	1.71986	1.02679	1.28053	0.524071	1.66507
1.16196	0.3238	0.846167	1.78566	1.28266	0	1.44125	2.12405	1.89726	1.65204	1.30564	0.910538	0.529156	0.260029	0	0.929184	0	0	1.11214	0.928392	0.256357	0.303513	0	0.266913	0.27009	1.41797	0.784585	0.529156	0.238817	0.290866	0.334859	0	0.874632	0	0.342692	0	0	0.3674	0.963293	0.816729	0.703908	2.02769	0.73242	0.957256	1.73679	1.15624	0.721963	1.6576	1.68634	0.560068
1.50527	1.33434	1.40579	1.11986	1.30564	0.930459	1.92268	1.45245	1.82137	0.869806	1.60731	2.53847	1.14347	1.64403	0.81757	1.92209	1.38058	1.56286	1.59047	1.08861	0.928392	0.885986	1.0664	0.67893	1.12593	1.35	1.32644	1.56082	0.721058	0.894721	1.1162	1.56268	1.14156	0.887884	1.58574	0.595683	0.748408	1.42734	1.7737	0.360063	0.453095	1.90125	0.925683	0.910664	1.36751	1.38748	2.11226	1.72878	1.18984	0.838197
3.11346	1.44308	1.49907	1.36177	1.56341	0.876714	0.415128	0.617415	0.857117	0.477112	0.62806	2.6178	0.930772	1.13844	0.969554	2.227	1.44048	0.901493	1.33456	1.6153	1.5125	1.51531	1.25389	0.315653	1.78898	1.00166	0.491428	1.08776	0.570757	0.743855	0.785264	0.693495	0.542596	0.252588	1.62497	1.68938	1.06546	0.676158	1.16425	0.264561	1.0872	1.05724	2.49329	0.267982	0.480865	0.313735	1.43273	2.43771	1.10232	1.18476
0.744938	1.13481	0.773407	0.724204	0.274717	1.14552	1.08415	0.211542	0.910687	1.2518	1.47309	1.68056	0.835638	0.34904	0.430096	1.05035	0.286279	0.672224	1.04827	0.636844	0.553355	0.737807	0.804524	0.343751	0.176214	1.83334	0.182229	0.703491	0.93718	0.797805	1.4624	0.732504	0.567558	1.07033	1.3268	1.11833	1.17436	1.66749	0.863357	0.552833	0.69901	1.81811	0.678495	0.26118	0.756655	0.338503	1.75187	1.25559	0.819612	0.700085
1.28356	0.888475	1.96134	0.936439	2.95708	1.92974	1.4421	1.59198	1.41192	0.83054	1.40214	1.57721	1.24743	0.763524	0.51055	1.1837	1.15323	0.901493	0.619758	1.82268	0.866351	0.84028	0.833527	1.31522	1.21294	0.734226	0.324108	0.859174	0.686017	0.614007	0.976672	2.37248	1.12333	2.43444	0.433007	0.578769	1.36988	0.93387	1.79037	0.368556	0.942633	1.44937	0.777228	1.47007	0.691799	1.16408	2.16801	2.06772	1.2267	1.35567
1.44553	0.64246	0.529085	1.16085	0.804138	0.868872	1.06327	0.61637	0.604104	0.48473	0.814932	0.189458	0.152011	0	0.567189	1.18887	0.402143	0.450746	0.423407	0.288096	0.334255	0.346375	1.26261	0.63021	1.17205	0.823132	0.678507	0.804524	0.597041	0.532781	1.06546	1.51227	0.560769	0.997452	0.879555	0.654752	0	0.710307	1.19593	1.10048	1.14008	1.71508	0.460425	0.535964	1.05544	0.70969	0.425858	1.84822	0.189367	0.662446
1.14552	0.633521	0.515605	0.459073	2.63331	0.635732	0.624828	0.856613	1.15095	0	0.820439	1.13912	0.622643	0	1.14632	0.997256	0.406952	0.731857	0.837695	0.848134	0	0.727457	0.607025	0.476797	0.48186	1.29335	0.620515	0.166209	0.438407	0.359407	0	0	0.28516	0.541343	0.21348	0	0.446479	0.703204	1.57053	0.527931	0.930164	0.625563	0.439765	0.267286	0.24443	0.649243	0.814196	0.218466	0.368172	0.646233
0.86117	1.2518	0.601113	1.60473	2.25457	0.267456	0.499691	1.25959	1.64532	1.43528	2.19443	4.33176	2.06678	1.59912	1.90053	3.40618	1.47695	1.45491	1.50138	1.43196	0.872599	0	1.73408	0.385352	0.770703	0.264578	1.88626	1.16098	1.27561	0	1.65404	2.28313	0.960661	3.8475	0.761043	1.79128	0.271927	0.827299	1.65071	0.633517	1.32881	1.2917	1.60789	0.633262	0	0.400409	2.15914	1.35899	0.903777	0
0	0.789825	1.55809	0.872098	1.04074	1.35035	1.07796	0.267196	0.37826	0.932541	0.767305	1.11339	1.16848	0.250388	0.581212	0.291361	0.409394	0.227073	0.40423	0.885001	0.247079	0.524177	0.69101	1.21138	0.248723	1.93961	1.44741	1.38772	0.91384	1.61015	0.877875	0.885012	0.863941	0.279119	0.233598	0.693354	1.42296	0.755948	0.211783	1.31152	0.982903	1.83925	0.942906	0.367305	0.371704	0.475668	2.00316	1.76855	1.29492	2.65283
1.14862	1.10743	1.80138	1.16712	1.17367	0.446118	1.79724	0.441414	0.639095	0.755003	1.28582	1.37919	0.945817	1.0124	0.973309	0.496345	1.20248	1.35149	1.04835	1.06832	0.604168	0.714483	1.39223	1.19123	0.213665	0.812854	0.205824	0.197838	0.554402	1.40804	0.37026	1.45142	1.46444	0.709934	0.959934	1.16632	0.398013	0.830966	1.2595	0.455467	0.832555	2.49965	0.522734	0.309599	1.21417	0	0.84253	0.479975	0.592484	0.920201
0.857216	0.263275	0.614094	0	0	0	1.35326	0	0.37826	0.595176	0	0.287625	0.729982	0.505288	0.890269	0	0.609641	0.487713	0.429785	0.450498	0.507574	0	0.71753	0.250388	0.786266	0.659847	0.518124	0.470331	0	0.865094	0	1.62472	0.897169	0.565488	0.705334	1.43547	0.733864	1.02938	1.12922	0.852662	0.248531	0.551774	0.333735	0.783276	0.811433	0	1.57468	0.306734	0.269656	0
1.59977	1.65863	1.39226	0.520009	0.899156	0.706841	0.713535	1.41634	2.59601	1.0826	0.717612	0.741237	1.24638	0.883259	0.262089	0.281138	0.371437	0.594561	0.944225	1.14854	0.438179	0.252076	0.853034	0.444253	0.911983	0.885583	0.464488	0.637352	0.801242	1.21664	0.407702	2.29979	0.27489	0.998684	0.647955	1.30628	1.56147	1.4046	1.18969	0.52715	0.705334	2.15537	1.12607	0.977553	1.66867	0.399194	1.7296	0.249758	0.22207	1.30006
0.500327	0	0.335781	0.324502	0.745295	0.899156	0.617111	0.580056	1.25582	0.699622	0.576065	0.57086	1.51586	0.8168	0.320497	0	0.885001	0.739608	1.59922	0.470331	0.505288	0.892631	0.747826	0.771839	0.538004	1.7693	1.08381	0.777186	0.475313	0.885583	0.969769	0.907138	0.62382	0.299056	0.733864	1.00329	0.498199	0.525877	0.461256	0.880241	0.52715	1.0012	0.327571	0.389183	0.385557	0.468488	1.47972	0	0.520715	1.16851
0.900231	0.799886	1.91242	0.878197	1.05236	0.810208	1.63094	0.527656	0.398674	0.310847	0	0.832975	0.233696	0	0.569411	0.29993	0.202846	0.433942	0.413926	0.834007	0.701087	0.27629	0.464488	0.726829	0.251511	1.28199	0.243856	0.453228	0.657269	0.558079	1.07354	0.885012	0.272823	1.39203	0.469209	0.693354	0	0.483807	0.40694	1.06984	0.476396	2.07781	1.26361	0.743409	0.736791	0	0.488332	0.587753	0.244166	1.14578
1.56003	0.675173	1.29466	0.94069	0.590975	0.677602	0	0.687494	0.946599	0.521088	0.656353	1.61567	0.402057	0.838683	0.247625	0.788107	1.03228	0.789957	0.715623	0.552581	0.408648	0.488775	1.04835	0.410142	0.437325	1.94361	0.640994	0.205824	0.960393	0.728402	1.76524	0	1.50147	1.20417	1.54956	1.39816	1.63694	1.45697	1.88333	0.91862	1.70088	1.63354	0.824	0.324998	1.63354	0.390406	1.22184	1.19994	1.2093	1.25839
0	0.236501	0.826198	0.767305	1.57371	0.730129	0.718982	0.497355	1.37624	0	0.238749	1.57991	0.424098	0.661143	0.543215	0.541903	0.377055	0.818788	0.765692	0.406427	0.871254	0.253214	1.06024	0.232244	0.699629	1.78054	0.233696	0	0	0.992689	0.809342	0	0.278405	0.518364	0.411556	1.07566	0.438054	0.901503	0	0.253155	0.885012	1.25827	1.10601	1.36054	1.67769	0.413831	0.814563	0.508574	0.645755	0.672293
1.27711	1.15851	1.11629	1.33032	0.627911	0.730129	1.44347	1.41634	1.69706	1.87837	1.67762	1.97663	1.06629	2.27533	1.31351	1.10789	0.744106	1.45951	1.70247	1.82562	1.10625	1.72575	1.0786	0.897391	0.673043	1.71258	0.445135	0.212451	0.818788	1.51929	1.60083	1.42296	0.798459	1.23982	0.813881	0.634116	0.886815	0.895938	0.784551	1.25411	1.55827	0.896385	0.864148	0.340135	0.68027	0	0.896391	0.800175	0	0.665456
0	0	0.333109	0	0.37826	0.866084	0.299719	0	0.797347	1.00199	0.278453	0.29442	0	0.260264	0	0.998581	0.461621	0.97755	0	0.226614	1.01286	0.295973	0.777186	0.268359	0.775396	1.0786	0	0.504152	0.954672	1.47597	0.969769	0.857138	0.620265	0.297422	0.258567	1.3406	1.57763	1.4592	0.47432	0.62382	1.63285	0	0.341069	0	1.24149	0.506732	0.554547	0.62519	0.79585	1.26924
2.01489	1.19837	1.63455	0.798468	1.38981	1.39299	0.29888	1.04236	0.816097	1.01218	0.570619	1.98002	2.78221	2.01765	1.67293	1.5754	0.665325	1.15355	0.980073	1.87305	0.941457	0.771507	0.565156	0.116233	0.475471	2.83616	1.14125	1.26609	2.16612	1.21869	2.29308	0.985669	1.57631	3.55765	1.65793	1.90229	2.52	0.461533	0.531985	0.832199	1.18898	2.09526	1.66892	1.25442	3.32994	2.37925	2.66186	0.950304	1.0296	1.75686
0.526956	1.36278	1.06508	0.803574	1.22614	0.628394	0.907429	0.736688	1.01028	0.338301	0.446197	1.23374	2.04509	1.63101	1.49811	1.39205	1.46044	0.402049	0.865881	1.19344	0.786509	0.494789	0	0.218982	0.561124	1.72123	1.99631	0.563806	0.787329	0.628369	0.797046	0.503738	0.904966	1.57631	1.09073	1.38497	0.583072	0.294935	0.261712	0.336321	0.71242	1.04992	1.69596	1.39752	2.32543	1.60944	1.58642	0.536069	0.81644	1.06531
1.47858	1.55159	1.52853	1.35462	0.937902	1.44625	1.13352	0.690543	0.92411	1.41036	0.787133	1.33615	1.77334	1.55062	0.628369	1.23284	1.2078	0.551936	1.23374	1.02487	0.647925	0.696539	0.408576	1.21131	0.743995	1.85061	1.26262	0.833387	0.764219	1.09181	1.25242	0.948706	1.30668	1.27023	1.27486	1.69141	0.815118	0.136178	0.837974	0.763035	0.53891	1.09463	1.50925	1.31656	1.78727	0.886903	1.02736	0.74006	1.35724	0.801023
1.30916	0.608615	1.42817	1.00276	1.58585	1.66763	0.596341	0.578499	1.01518	0.509509	0.713274	0.651803	1.40545	0.679815	0.685909	0.715008	0.554096	0.706596	0.768888	0.718117	0.574793	0.371579	0.546187	0.791218	0.334685	1.22772	0.780931	0.566513	0.932414	0.905024	1.23446	0.948706	1.18765	2.32336	1.24496	2.10304	1.61795	0.447034	0.388107	0.80741	0.705358	1.4262	1.4259	1.25647	1.69165	0.845488	0.868849	0.891	0.987718	0.995557
1.4844	1.26381	1.31086	1.353	0.914694	1.86085	0.703689	1.09524	0.922753	1.93849	0.266269	0.948553	1.17001	0.727607	1.12956	1.05014	1.15099	0.950464	0.991587	0.669369	0.216719	0.234196	0.930372	0.511828	0.646446	1.26215	1.47966	0.647184	0.670728	0.609697	1.00859	0.896416	0.813177	1.53223	1.14737	0.77887	0.546018	0.141247	0.614713	0.598396	0.270094	0.924498	1.53541	0.883094	1.13566	1.60832	0.411954	0.852092	1.2283	0.957558
2.1794	0.845374	0.512975	1.22464	0.377414	0.736688	0.284341	0.27531	0	1.10661	0.278667	1.30755	1.17122	0.632722	0.887994	1.64379	0.614003	1.16042	0.547666	0.672777	0.892492	0.936785	0.31252	0.953344	0.860945	0.856711	1.08235	0.761137	0.777599	0.997422	1.62994	1.94606	0.65428	2.32653	1.18863	0.822974	0.971846	0.84643	0.995364	0.618722	0.542764	1.12898	1.40934	1.57316	1.41538	2.46545	1.46714	0.614	0.525954	0.491922
1.06282	1.38109	0.730691	1.452	1.04039	0.616073	0.762615	0	1.00866	0.863179	1.31831	1.1814	1.29289	0.919669	1.39	0.601153	0.659349	0.618216	0.795625	0.520867	0.474277	0.37602	0.224985	0.570623	0.946176	1.07776	0.941457	1.28968	0.737352	1.24367	0.697578	0.529511	1.08252	1.9119	0	0.551975	0.451168	0.305624	0.134409	0.514359	0.720537	0.206372	0.956895	0.618119	1.41122	0.205049	0	1.50802	0.833885	0.532655
0	1.48732	0.904165	1.37806	0.698216	1.558	0.755585	0.978046	1.03298	1.15038	0.496755	0.85028	1.88762	1.48632	1.1652	1.20078	1.30406	1.4166	0.510168	1.40867	1.20743	0.420406	0.735915	0.582599	1.57302	0.82549	1.23643	0.798148	0.541383	1.80202	2.87608	0.824962	3.53007	1.48622	0	0.732906	1.07655	0.492835	1.15228	0.288946	0.760656	2.06372	2.77058	1.15271	2.10907	2.10907	1.76428	0.924053	0.403994	1.78562
2.2006	0.429916	1.3773	1.85049	1.9949	1.42493	0.705269	1.11343	0.930955	0.805634	0.68602	0.740244	1.29289	1.84635	1.17163	1.35996	0.89207	0.480555	0.817545	0.56799	0.791218	0.483386	0.429005	0.532024	0.565156	2.13854	1.1587	1.43336	0.968011	1.12358	1.77486	0.459052	1.9433	2.63673	1.79687	1.30257	1.54034	1.51793	0.873809	0.609611	1.0973	0.390093	1.29156	1.7937	2.19427	1.75899	0.407935	0.773129	0.658478	1.11715
1.63827	0.944954	1.81665	1.60752	1.63692	0.847273	0.820537	0.809961	0.370188	1.10245	0.129968	1.18868	2.34245	1.81308	0.738313	1.2841	1.17661	0.928947	0.963966	1.44231	1.04404	0.683921	0.614193	0.905575	0.415776	1.99597	1.62028	1.16259	1.36258	0.936785	1.12594	1.80706	0.635117	1.90535	1.91015	1.17231	0.953246	0.97661	1.31268	0.612892	0.543412	0.940813	1.1364	2.29165	2.10753	1.33282	0.827988	1.00604	1.04403	1.4336
2.47237	1.46707	3.45114	1.03867	2.4169	2.17104	1.17238	1.40162	1.61127	1.03653	1.10052	1.82909	3.51334	1.38541	1.01923	3.23223	2.641	1.27758	2.26741	2.81072	0.85028	1.08484	1.00051	0.836711	0.510168	2.77591	3.22977	0.691436	1.37005	1.8073	1.96284	2.02091	2.34463	3.38392	2.30625	1.96661	1.54142	1.79637	2.21645	1.48817	2.10046	2.4685	1.04992	2.87889	1.83661	1.53787	1.70667	2.32297	1.10764	1.53444
0.90907	1.7162	2.57144	1.56211	1.39643	2.54302	0.535944	1.17579	1.39256	0.879899	1.00242	1.57115	2.21733	2.19956	0.845925	1.69703	0.900426	0.805146	1.36045	1.52662	0.818037	0.556492	0.1946	0.500961	0.812754	2.65272	2.04509	0.605654	1.09959	0.710522	1.09	1.82883	2.23225	1.80229	2.32836	1.49468	1.04685	1.46296	0.93507	0.745057	1.14226	1.45123	2.05721	1.52322	2.59359	1.17849	2.673	1.20326	1.19752	0.908987
1.86784	1.76391	1.56881	1.61541	1.94549	2.30181	0.445144	0.718165	1.20075	1.30069	0.433376	1.82002	2.85363	2.74364	0.667476	1.83401	1.50558	1.11394	1.25712	1.00512	0.563133	0.873899	0.433438	0.225253	0.792167	1.52968	1.52227	0.681452	1.6907	0.885613	1.06397	1.40549	1.89168	1.95162	1.61482	1.7682	1.29861	1.57719	0.896416	1.26319	0.977808	1.4262	1.88163	1.71085	2.05184	1.43534	2.02868	1.74783	1.25841	1.29798
1.57099	1.26765	2.84639	2.63946	4.53973	2.02708	1.57976	1.60214	0.493827	2.03694	1.72636	1.37226	2.38939	1.4938	0.969668	1.05454	1.47117	0.739277	0.976777	1.85303	1.03879	0.612864	0.396559	0.977319	0.984601	2.5657	1.9012	1.28507	2.19208	1.72744	1.91604	2.94935	1.83621	1.44107	1.52244	1.67665	1.21481	1.95977	0.936994	1.40302	0.528691	1.20556	1.81062	1.85975	1.42431	1.17602	0.801534	0.980001	1.84889	0.646599
0.849182	0.331607	0.80306	0.882577	0.659155	0.658867	0.99482	0.33604	0.865259	0.731755	0	0.867207	1.02341	0.965535	1.35259	0.669369	0.407254	0.887248	0.738176	0.219236	0.123374	0	0.709632	0.613661	0.508108	0.830819	0.602689	0.865881	0.338688	0.290403	0.298805	1.64199	0.383316	0.751451	0.447034	0.300382	0.954007	0.32714	0.582326	0.369027	0.641379	0.427452	0.7592	1.01369	0.99272	2.18098	0.494833	0.583782	1.0845	0.384491
1.72163	1.21723	2.81071	1.6802	3.40824	2.32739	1.93352	1.72163	1.30463	0.76169	0.308793	3.75379	1.59197	1.88291	1.13371	1.32001	2.04288	0.642048	1.03944	0.618216	0.238939	1.06345	0.496742	0.683921	0.958183	0.635563	0.65391	1.47855	0.826092	3.37075	0.588345	0	0	1.43653	3.25271	0.273665	1.26144	0.940866	0.266615	0.347088	0.607172	1.18473	1.46285	0.644046	3.62124	0.830848	0.978091	1.70088	1.18117	1.12
1.81392	0.439437	0.727519	0.644507	1.98232	1.21576	0.300308	0.444619	0.40089	0.845753	0.575848	0.620928	1.55062	1.42173	0.390004	0.978766	0.453319	0.403338	0.842688	0.382885	0.548727	0.497397	0.429493	0.768218	0.444669	0.294481	1.10516	1.33087	0.493109	0.616064	0.947578	0.994278	0.494977	0.97442	0.54865	0.559434	0.860288	0.299592	0.513392	0.154891	0.845382	1.01014	1.91107	1.37526	1.8192	0.635516	0.453262	1.2258	0.565046	1.22981
1.26438	1.19837	1.94988	1.85732	2.85634	1.05613	1.01705	0.566759	0.768678	2.00019	1.41054	1.7478	2.28425	1.41681	0.783245	0.723781	0.986874	0.768888	0.747573	1.26751	0.332328	0.247071	0.213774	0.108111	0.678187	0.908967	1.71797	0.674954	1.10564	0.62504	2.00196	0.492835	1.32764	1.98856	1.60722	2.17365	1.85694	0.730711	0.629672	0.485134	0.85277	0.777028	1.59938	1.06795	1.94015	1.14015	1.53645	1.32112	0.766214	1.88503
[truncated: 423 more columns]

## Sheet: ExtendedDataFig4c
0	0	0	0	0	0	0	0	0	0	0	0	1.28332	1.61894	1.20169	1.35826	0.797632	0.5774	0.959683	0.490757	1.34021	0.946677	1.0337	0.829193	0.989338	0.612615	1.10553	0.854846	1.31203	0.943844	1.36044	1.25745	1.30262	0.628295	0.443209	0.700657	1.17346	1.4084	0.765652	1.38391	1.39659	1.05124	1.01984	1.03814	0.883956	0.879536	0.822851	1.01329	1.96492	1.94731
0	0	0	0	0	0	0	0	0	0	0	0	1.36949	1.52869	1.40429	1.30481	0.958381	1.13131	1.05827	1.08905	1.07039	1.1513	1.38275	1.2729	1.08122	1.34896	0.945482	1.22091	1.38301	1.37454	1.54183	1.45083	1.3307	1.23163	1.23834	0.927694	1.51293	1.47997	1.29299	1.29235	1.67571	1.47218	2.00882	1.1427	0.912112	1.35574	1.09078	0.841853	1.88922	0.654922
0	0	0	0	0	0	0	0	0	0	0	0	0.914318	1.1425	0.740775	0.910273	0.831956	0.578023	0.693961	0.660125	0.817773	0.980918	0.764261	1.0033	1.11727	1.0405	0.680675	0.933284	0.877854	0.656885	1.28448	1.16579	0.764992	0.762335	0.889518	0.565145	1.04773	0.803162	1.02732	0.413907	1.45739	1.03373	1.2535	1.69591	0.72729	1.09445	0.753171	0.552299	0.993996	0.971267
0	0	0	0	0	0	0	0	0	0	0	0	1.00993	0.860413	0.817168	0.902679	1.07684	0.935482	0.693529	1.20771	1.08837	1.03616	1.13395	0.815023	0.870064	0.433837	0.812634	1.35526	0.729922	0.990907	1.07974	0.7093	0.895451	0.938904	0.940182	0.748242	0.979795	0.835963	0.905931	1.15674	0.972766	0.99445	1.92881	1.59389	0.996727	1.38477	0.700102	1.35748	1.12954	1.60768
0	0	0	0	0	0	0	0	0	0	0	0	1.12414	1.50144	1.31335	1.54191	1.53623	0.960482	1.70752	1.54134	0.461262	1.53499	1.67971	1.44021	0.813722	1.229	1.03369	1.68139	2.26626	0.408819	1.29594	1.72646	1.07414	1.23161	0.395854	0.936163	2.07596	1.55738	2.10265	1.47654	1.65588	1.3193	0.923765	1.57623	0.4007	1.13299	1.13733	0.913646	1.34748	1.64229
0	0	0	0	0	0	0	0	0	0	0	0	0.992858	0.91975	0.630686	0.956634	0.723793	0.742728	0.896398	0.619862	0.94319	0.9682	0.773735	0.362826	0.583031	0.634947	0.706673	0.719158	0.665974	0.512465	0.675196	0.834434	0.572826	0.86277	1.01015	1.13099	0.790855	0.685321	0.943537	0.906333	0.881954	0.753888	0.915436	1.44581	0.841971	0.251296	0.434876	0.822362	0.571481	1.10556
0	0	0	0	0	0	0	0	0	0	0	0	2.45594	1.68069	1.56321	2.15687	1.56523	1.57141	1.99263	1.46892	1.57293	1.88199	2.23963	1.75665	1.76467	1.61956	0.986437	2.32969	1.66276	2.00068	2.27145	1.56075	1.48599	1.05299	1.31904	0.923861	1.22138	1.74889	1.98051	1.95824	2.22602	1.51803	1.36159	1.77546	0.979241	1.77684	1.20001	1.60989	1.59722	1.27897
0	0	0	0	0	0	0	0	0	0	0	0	1.25129	1.2144	1.21849	1.52027	1.44474	1.35653	1.93711	1.15066	1.32066	1.17472	1.67213	1.85613	2.19611	0.916293	1.07554	1.4042	2.10126	1.47773	2.09295	1.95585	1.60924	1.25156	1.32372	1.13471	1.75229	1.55317	1.58976	0.695584	1.90268	1.57637	1.82209	1.44274	0.61268	1.43111	1.40352	1.43879	2.24174	1.84949
0	0	0	0	0	0	0	0	0	0	0	0	1.76676	1.31673	1.32922	1.30172	1.59405	1.49258	1.59463	1.60843	1.82756	1.55563	1.50727	1.56227	1.47617	1.18036	1.17533	0.612525	1.13139	1.00585	1.5816	1.55169	0.923699	1.1078	1.53466	1.04527	1.29506	1.42974	1.72667	1.62688	2.20314	1.28587	1.9129	1.48686	1.09577	1.50241	1.1394	1.10647	2.44154	1.95452
0	0	0	0	0	0	0	0	0	0	0	0	1.74153	1.05258	1.42896	1.61352	1.46178	1.8427	1.97693	1.91577	1.15954	2.16421	1.58311	1.61355	1.59259	1.42833	0.804787	1.32321	1.31556	1.83313	1.69391	1.82212	1.51855	1.40323	1.56353	1.72261	1.9354	1.33933	1.71117	2.32611	1.51137	0.938529	1.24093	1.30378	0.93623	1.5258	1.54305	1.73498	1.66135	2.44154
0	0	0	0	0	0	0	0	0	0	0	0	1.6867	1.88457	2.20789	1.88709	1.59886	2.0003	2.32763	1.69012	1.90714	2.68472	2.14343	2.18033	2.26307	1.32756	1.07961	1.71262	1.31835	1.70433	1.90156	1.87567	1.33318	1.52099	1.48111	1.8833	1.69069	2.13444	2.44924	1.67218	2.65513	1.79416	1.56715	1.56927	0.991958	1.3648	1.77644	1.5706	1.87619	1.64913
0	0	0	0	0	0	0	0	0	0	0	0	1.14247	1.08959	1.0579	1.35481	1.08496	0.88052	1.41334	1.26024	1.71304	1.77054	1.3628	1.29369	1.96442	1.12729	1.17654	1.35899	1.45029	1.2731	1.37128	1.28213	1.60023	1.51702	1.55679	1.26884	1.40677	1.53727	1.37912	1.58599	2.13988	0.971664	1.32142	1.37163	1.06648	1.85937	1.11896	1.21302	1.23372	1.55129
1.28332	1.36949	0.914318	1.00993	1.12414	0.992858	2.45594	1.25129	1.76676	1.74153	1.6867	1.14247	0	0	0	0	0	0	0	0	0	0	0	0	0	1.37945	1.3898	1.96048	1.8638	1.72964	1.71944	1.90316	1.64059	1.35542	0.934069	1.71315	1.66077	1.55647	2.11831	1.71088	1.60828	2.79924	1.51998	2.11255	1.03001	1.55777	2.14314	1.68411	2.26812	2.01553
1.61894	1.52869	1.1425	0.860413	1.50144	0.91975	1.68069	1.2144	1.31673	1.05258	1.88457	1.08959	0	0	0	0	0	0	0	0	0	0	0	0	0	1.26667	0.836396	1.97973	3.22891	2.0541	1.73755	1.81313	1.033	1.1454	0.758738	0.77046	2.45556	2.57454	2.84583	3.64403	2.28117	2.24757	1.76681	1.0803	0.922557	1.37177	1.71202	1.27216	2.11041	1.33095
1.20169	1.40429	0.740775	0.817168	1.31335	0.630686	1.56321	1.21849	1.32922	1.42896	2.20789	1.0579	0	0	0	0	0	0	0	0	0	0	0	0	0	1.36373	1.00581	1.38162	2.38753	1.39691	1.66132	1.6071	1.00531	1.03724	0.746938	0.972971	1.50787	2.01016	2.69108	1.83587	1.37982	1.36552	2.03181	1.1753	1.1185	1.03625	1.08255	1.16932	2.33371	1.68772
1.35826	1.30481	0.910273	0.902679	1.54191	0.956634	2.15687	1.52027	1.30172	1.61352	1.88709	1.35481	0	0	0	0	0	0	0	0	0	0	0	0	0	0.699103	1.27878	1.93194	1.97808	1.56863	1.35255	1.51152	1.14168	0.979194	0.845396	1.25687	1.68487	1.81452	2.10643	2.14861	1.64836	2.93799	2.00921	1.3774	1.05763	1.59896	1.51236	1.12807	1.68831	1.54753
0.797632	0.958381	0.831956	1.07684	1.53623	0.723793	1.56523	1.44474	1.59405	1.46178	1.59886	1.08496	0	0	0	0	0	0	0	0	0	0	0	0	0	1.20734	0.953975	1.32066	1.76759	1.612	1.33955	1.35009	1.35136	1.32094	0.986557	1.08756	1.80851	2.07216	2.19295	1.62631	1.90425	1.84781	1.21358	1.20482	0.90067	1.67059	1.19845	0.671321	1.93797	1.93783
0.5774	1.13131	0.578023	0.935482	0.960482	0.742728	1.57141	1.35653	1.49258	1.8427	2.0003	0.88052	0	0	0	0	0	0	0	0	0	0	0	0	0	1.40579	0.76439	1.54147	2.00636	1.96739	1.4627	1.26936	1.34984	1.50595	1.0646	1.60015	1.20315	1.35082	1.66295	1.15808	1.60929	1.51965	1.24676	0.784932	0.858028	1.13393	1.18242	1.00703	1.0622	1.65452
0.959683	1.05827	0.693961	0.693529	1.70752	0.896398	1.99263	1.93711	1.59463	1.97693	2.32763	1.41334	0	0	0	0	0	0	0	0	0	0	0	0	0	1.13481	0.714467	1.78388	2.35966	1.67774	1.66834	1.32255	0.883701	1.43826	0.865797	1.10472	2.02756	1.69048	1.73574	2.6292	1.88345	2.14338	1.34013	1.37142	0.654761	1.26029	1.32692	1.25853	1.88536	1.34042
0.490757	1.08905	0.660125	1.20771	1.54134	0.619862	1.46892	1.15066	1.60843	1.91577	1.69012	1.26024	0	0	0	0	0	0	0	0	0	0	0	0	0	0.995126	0.604092	0.943512	1.62608	1.31966	0.765653	1.21247	1.0605	0.809537	1.19353	1.40132	0.609314	1.38591	1.51187	1.39583	1.89372	0.82313	1.16399	0.933581	0.757638	1.12449	0.708077	0.779765	1.60857	0.618079
1.34021	1.07039	0.817773	1.08837	0.461262	0.94319	1.57293	1.32066	1.82756	1.15954	1.90714	1.71304	0	0	0	0	0	0	0	0	0	0	0	0	0	1.38035	0.940648	0.989986	1.22478	1.07341	1.20547	1.16582	1.54809	1.592	1.51462	1.27581	0.916769	1.97235	1.22407	1.49363	2.28995	0.924631	1.1723	1.12357	0.715351	1.07621	1.20551	0.717626	1.035	1.34415
0.946677	1.1513	0.980918	1.03616	1.53499	0.9682	1.88199	1.17472	1.55563	2.16421	2.68472	1.77054	0	0	0	0	0	0	0	0	0	0	0	0	0	1.56494	0.747647	1.79908	1.79952	1.94901	1.53885	2.03881	1.68031	1.19821	1.47217	1.95156	2.41771	1.98126	1.62496	2.7714	2.61465	1.57543	1.91582	1.06783	1.07835	0.399254	1.5022	1.11395	1.54079	1.98389
1.0337	1.38275	0.764261	1.13395	1.67971	0.773735	2.23963	1.67213	1.50727	1.58311	2.14343	1.3628	0	0	0	0	0	0	0	0	0	0	0	0	0	1.35376	0.5373	1.52193	1.69513	1.53955	1.5223	1.37196	1.63903	1.37541	0.967881	1.58014	1.52507	1.77075	2.408	1.92753	1.59844	1.06375	1.18978	0.995463	0.880573	1.2279	1.11398	1.56165	2.46838	1.91689
0.829193	1.2729	1.0033	0.815023	1.44021	0.362826	1.75665	1.85613	1.56227	1.61355	2.18033	1.29369	0	0	0	0	0	0	0	0	0	0	0	0	0	1.2872	0.627072	1.37527	2.26136	1.81519	1.61507	1.34853	1.41847	1.25965	1.04117	1.29286	1.11859	2.65382	2.44367	2.20725	1.28854	1.36768	1.68586	1.39302	0.836067	1.13616	1.0052	1.118	1.74433	1.91476
0.989338	1.08122	1.11727	0.870064	0.813722	0.583031	1.76467	2.19611	1.47617	1.59259	2.26307	1.96442	0	0	0	0	0	0	0	0	0	0	0	0	0	0.809416	0.847361	1.2017	2.21381	1.95839	1.50837	1.1788	1.7054	1.37972	1.35548	1.1615	1.18374	2.15363	2.71053	2.77699	2.23735	0.823973	1.41761	0.841857	0.630469	0.923516	1.2605	0.839995	1.74731	1.62683
0.612615	1.34896	1.0405	0.433837	1.229	0.634947	1.61956	0.916293	1.18036	1.42833	1.32756	1.12729	1.37945	1.26667	1.36373	0.699103	1.20734	1.40579	1.13481	0.995126	1.38035	1.56494	1.35376	1.2872	0.809416	0	0	0	0	0	0	0	0	0	0	0	0.947784	1.10601	1.66123	1.29093	1.35835	0.856007	1.92311	1.34001	0.970432	1.04277	1.00773	0.755723	1.16511	1.22059
1.10553	0.945482	0.680675	0.812634	1.03369	0.706673	0.986437	1.07554	1.17533	0.804787	1.07961	1.17654	1.3898	0.836396	1.00581	1.27878	0.953975	0.76439	0.714467	0.604092	0.940648	0.747647	0.5373	0.627072	0.847361	0	0	0	0	0	0	0	0	0	0	0	1.00216	1.14172	0.759181	1.31712	0.716567	1.07504	1.18908	1.29346	0.713145	0.771677	0.715419	0.48178	0.726111	1.40613
0.854846	1.22091	0.933284	1.35526	1.68139	0.719158	2.32969	1.4042	0.612525	1.32321	1.71262	1.35899	1.96048	1.97973	1.38162	1.93194	1.32066	1.54147	1.78388	0.943512	0.989986	1.79908	1.52193	1.37527	1.2017	0	0	0	0	0	0	0	0	0	0	0	2.54146	2.09443	2.01365	2.45862	1.5975	2.12491	1.59183	1.71894	0.883543	1.29114	1.2397	1.11269	1.94703	1.52879
1.31203	1.38301	0.877854	0.729922	2.26626	0.665974	1.66276	2.10126	1.13139	1.31556	1.31835	1.45029	1.8638	3.22891	2.38753	1.97808	1.76759	2.00636	2.35966	1.62608	1.22478	1.79952	1.69513	2.26136	2.21381	0	0	0	0	0	0	0	0	0	0	0	1.4994	1.84465	3.26687	2.5034	2.84966	2.43956	2.19177	1.30838	0.997406	0.768565	1.6382	1.27984	2.99463	1.50023
0.943844	1.37454	0.656885	0.990907	0.408819	0.512465	2.00068	1.47773	1.00585	1.83313	1.70433	1.2731	1.72964	2.0541	1.39691	1.56863	1.612	1.96739	1.67774	1.31966	1.07341	1.94901	1.53955	1.81519	1.95839	0	0	0	0	0	0	0	0	0	0	0	0.997556	2.22037	2.03578	2.94932	2.33769	2.29716	1.25221	1.30357	0.936984	0.835983	1.29663	1.17175	2.62179	1.71055
1.36044	1.54183	1.28448	1.07974	1.29594	0.675196	2.27145	2.09295	1.5816	1.69391	1.90156	1.37128	1.71944	1.73755	1.66132	1.35255	1.33955	1.4627	1.66834	0.765653	1.20547	1.53885	1.5223	1.61507	1.50837	0	0	0	0	0	0	0	0	0	0	0	1.28333	1.78814	1.96244	2.81389	1.88053	1.50319	1.49323	1.3847	1.33269	1.36716	1.15737	0.967125	1.56876	1.45449
1.25745	1.45083	1.16579	0.7093	1.72646	0.834434	1.56075	1.95585	1.55169	1.82212	1.87567	1.28213	1.90316	1.81313	1.6071	1.51152	1.35009	1.26936	1.32255	1.21247	1.16582	2.03881	1.37196	1.34853	1.1788	0	0	0	0	0	0	0	0	0	0	0	1.02443	1.61095	2.46191	2.52303	2.18852	1.93391	1.357	1.10679	0.934334	1.55807	0.934739	1.38973	1.44763	1.54873
1.30262	1.3307	0.764992	0.895451	1.07414	0.572826	1.48599	1.60924	0.923699	1.51855	1.33318	1.60023	1.64059	1.033	1.00531	1.14168	1.35136	1.34984	0.883701	1.0605	1.54809	1.68031	1.63903	1.41847	1.7054	0	0	0	0	0	0	0	0	0	0	0	1.14295	1.96919	1.21538	1.77383	1.73787	0.758947	1.39637	1.79549	0.902116	1.02269	1.50633	1.30877	1.2628	1.47156
0.628295	1.23163	0.762335	0.938904	1.23161	0.86277	1.05299	1.25156	1.1078	1.40323	1.52099	1.51702	1.35542	1.1454	1.03724	0.979194	1.32094	1.50595	1.43826	0.809537	1.592	1.19821	1.37541	1.25965	1.37972	0	0	0	0	0	0	0	0	0	0	0	1.52534	1.86545	1.07083	1.81638	1.37914	1.12784	1.22545	0.816001	0.795249	0.756366	1.08485	0.722866	1.38646	1.14191
0.443209	1.23834	0.889518	0.940182	0.395854	1.01015	1.31904	1.32372	1.53466	1.56353	1.48111	1.55679	0.934069	0.758738	0.746938	0.845396	0.986557	1.0646	0.865797	1.19353	1.51462	1.47217	0.967881	1.04117	1.35548	0	0	0	0	0	0	0	0	0	0	0	0.945301	1.64437	0.505262	0.891357	1.0313	0.745276	1.86684	1.07787	1.22947	0.79171	1.11194	1.02365	1.08298	1.70074
0.700657	0.927694	0.565145	0.748242	0.936163	1.13099	0.923861	1.13471	1.04527	1.72261	1.8833	1.26884	1.71315	0.77046	0.972971	1.25687	1.08756	1.60015	1.10472	1.40132	1.27581	1.95156	1.58014	1.29286	1.1615	0	0	0	0	0	0	0	0	0	0	0	1.42667	1.01391	1.15623	1.81394	0.832004	1.14571	0.999305	1.23368	0.904409	1.15593	1.15375	0.954513	0.876341	0.876341
1.17346	1.51293	1.04773	0.979795	2.07596	0.790855	1.22138	1.75229	1.29506	1.9354	1.69069	1.40677	1.66077	2.45556	1.50787	1.68487	1.80851	1.20315	2.02756	0.609314	0.916769	2.41771	1.52507	1.11859	1.18374	0.947784	1.00216	2.54146	1.4994	0.997556	1.28333	1.02443	1.14295	1.52534	0.945301	1.42667	0	0	0	0	0	2.00283	2.0196	2.12067	1.22755	1.48914	1.16211	1.03759	0.754243	1.11141
1.4084	1.47997	0.803162	0.835963	1.55738	0.685321	1.74889	1.55317	1.42974	1.33933	2.13444	1.53727	1.55647	2.57454	2.01016	1.81452	2.07216	1.35082	1.69048	1.38591	1.97235	1.98126	1.77075	2.65382	2.15363	1.10601	1.14172	2.09443	1.84465	2.22037	1.78814	1.61095	1.96919	1.86545	1.64437	1.01391	0	0	0	0	0	1.95223	1.11155	1.29274	0.900611	1.35403	1.42249	1.72374	1.50079	1.51919
0.765652	1.29299	1.02732	0.905931	2.10265	0.943537	1.98051	1.58976	1.72667	1.71117	2.44924	1.37912	2.11831	2.84583	2.69108	2.10643	2.19295	1.66295	1.73574	1.51187	1.22407	1.62496	2.408	2.44367	2.71053	1.66123	0.759181	2.01365	3.26687	2.03578	1.96244	2.46191	1.21538	1.07083	0.505262	1.15623	0	0	0	0	0	0.941389	1.01852	1.48358	0.763983	1.26997	1.79851	1.03586	1.7766	1.78048
1.38391	1.29235	0.413907	1.15674	1.47654	0.906333	1.95824	0.695584	1.62688	2.32611	1.67218	1.58599	1.71088	3.64403	1.83587	2.14861	1.62631	1.15808	2.6292	1.39583	1.49363	2.7714	1.92753	2.20725	2.77699	1.29093	1.31712	2.45862	2.5034	2.94932	2.81389	2.52303	1.77383	1.81638	0.891357	1.81394	0	0	0	0	0	2.0883	1.49537	1.13207	0.959512	1.16993	1.58539	1.2976	1.65816	2.24399
1.39659	1.67571	1.45739	0.972766	1.65588	0.881954	2.22602	1.90268	2.20314	1.51137	2.65513	2.13988	1.60828	2.28117	1.37982	1.64836	1.90425	1.60929	1.88345	1.89372	2.28995	2.61465	1.59844	1.28854	2.23735	1.35835	0.716567	1.5975	2.84966	2.33769	1.88053	2.18852	1.73787	1.37914	1.0313	0.832004	0	0	0	0	0	1.71727	1.17542	1.57509	0.554433	1.72521	0.870187	1.2032	1.50143	1.75559
1.05124	1.47218	1.03373	0.99445	1.3193	0.753888	1.51803	1.57637	1.28587	0.938529	1.79416	0.971664	2.79924	2.24757	1.36552	2.93799	1.84781	1.51965	2.14338	0.82313	0.924631	1.57543	1.06375	1.36768	0.823973	0.856007	1.07504	2.12491	2.43956	2.29716	1.50319	1.93391	0.758947	1.12784	0.745276	1.14571	2.00283	1.95223	0.941389	2.0883	1.71727	0	0	0	0	0	0	0	0	0
1.01984	2.00882	1.2535	1.92881	0.923765	0.915436	1.36159	1.82209	1.9129	1.24093	1.56715	1.32142	1.51998	1.76681	2.03181	2.00921	1.21358	1.24676	1.34013	1.16399	1.1723	1.91582	1.18978	1.68586	1.41761	1.92311	1.18908	1.59183	2.19177	1.25221	1.49323	1.357	1.39637	1.22545	1.86684	0.999305	2.0196	1.11155	1.01852	1.49537	1.17542	0	0	0	0	0	0	0	0	0
1.03814	1.1427	1.69591	1.59389	1.57623	1.44581	1.77546	1.44274	1.48686	1.30378	1.56927	1.37163	2.11255	1.0803	1.1753	1.3774	1.20482	0.784932	1.37142	0.933581	1.12357	1.06783	0.995463	1.39302	0.841857	1.34001	1.29346	1.71894	1.30838	1.30357	1.3847	1.10679	1.79549	0.816001	1.07787	1.23368	2.12067	1.29274	1.48358	1.13207	1.57509	0	0	0	0	0	0	0	0	0
0.883956	0.912112	0.72729	0.996727	0.4007	0.841971	0.979241	0.61268	1.09577	0.93623	0.991958	1.06648	1.03001	0.922557	1.1185	1.05763	0.90067	0.858028	0.654761	0.757638	0.715351	1.07835	0.880573	0.836067	0.630469	0.970432	0.713145	0.883543	0.997406	0.936984	1.33269	0.934334	0.902116	0.795249	1.22947	0.904409	1.22755	0.900611	0.763983	0.959512	0.554433	0	0	0	0	0	0	0	0	0
0.879536	1.35574	1.09445	1.38477	1.13299	0.251296	1.77684	1.43111	1.50241	1.5258	1.3648	1.85937	1.55777	1.37177	1.03625	1.59896	1.67059	1.13393	1.26029	1.12449	1.07621	0.399254	1.2279	1.13616	0.923516	1.04277	0.771677	1.29114	0.768565	0.835983	1.36716	1.55807	1.02269	0.756366	0.79171	1.15593	1.48914	1.35403	1.26997	1.16993	1.72521	0	0	0	0	0	0	0	0	0
0.822851	1.09078	0.753171	0.700102	1.13733	0.434876	1.20001	1.40352	1.1394	1.54305	1.77644	1.11896	2.14314	1.71202	1.08255	1.51236	1.19845	1.18242	1.32692	0.708077	1.20551	1.5022	1.11398	1.0052	1.2605	1.00773	0.715419	1.2397	1.6382	1.29663	1.15737	0.934739	1.50633	1.08485	1.11194	1.15375	1.16211	1.42249	1.79851	1.58539	0.870187	0	0	0	0	0	0	0	0	0
1.01329	0.841853	0.552299	1.35748	0.913646	0.822362	1.60989	1.43879	1.10647	1.73498	1.5706	1.21302	1.68411	1.27216	1.16932	1.12807	0.671321	1.00703	1.25853	0.779765	0.717626	1.11395	1.56165	1.118	0.839995	0.755723	0.48178	1.11269	1.27984	1.17175	0.967125	1.38973	1.30877	0.722866	1.02365	0.954513	1.03759	1.72374	1.03586	1.2976	1.2032	0	0	0	0	0	0	0	0	0
1.96492	1.88922	0.993996	1.12954	1.34748	0.571481	1.59722	2.24174	2.44154	1.66135	1.87619	1.23372	2.26812	2.11041	2.33371	1.68831	1.93797	1.0622	1.88536	1.60857	1.035	1.54079	2.46838	1.74433	1.74731	1.16511	0.726111	1.94703	2.99463	2.62179	1.56876	1.44763	1.2628	1.38646	1.08298	0.876341	0.754243	1.50079	1.7766	1.65816	1.50143	0	0	0	0	0	0	0	0	0
1.94731	0.654922	0.971267	1.60768	1.64229	1.10556	1.27897	1.84949	1.95452	2.44154	1.64913	1.55129	2.01553	1.33095	1.68772	1.54753	1.93783	1.65452	1.34042	0.618079	1.34415	1.98389	1.91689	1.91476	1.62683	1.22059	1.40613	1.52879	1.50023	1.71055	1.45449	1.54873	1.47156	1.14191	1.70074	0.876341	1.11141	1.51919	1.78048	2.24399	1.75559	0	0	0	0	0	0	0	0	0
1.63415	1.21988	1.04707	1.72345	1.50323	0.784582	1.92834	2.0663	1.62077	1.38292	1.9879	1.179	2.86515	3.15972	2.43486	1.78578	1.5099	1.70973	1.58142	0.616338	1.41595	2.10999	1.45425	2.13171	1.6512	1.5503	0.674271	0.924702	1.95774	1.2726	1.86223	1.69911	1.55766	1.15709	1.25329	1.51057	1.58836	2.26375	2.16267	2.33235	1.96737	0	0	0	0	0	0	0	0	0
0.8945	1.66447	1.04292	1.22076	1.97837	1.18066	1.77874	1.23054	0.980765	1.41502	0.891809	1.57642	1.35991	0.902344	1.2951	1.03688	0.600957	0.288077	1.35465	0.746084	0.221477	1.05982	0.774701	1.14083	2.05923	1.39559	1.04879	1.06526	1.75809	1.60056	0.76152	1.13975	0.929162	1.01483	0.804822	0.385826	0.768245	1.12395	0.613906	1.65118	1.36067	0.288734	0.592979	0.553524	0.525645	0.232202	1.03451	0.669783	0.218087	1.13739
2.34657	1.26531	1.11631	1.27416	2.35867	1.30365	1.55918	1.78824	0.869101	1.12075	2.18985	0.70105	1.82515	1.99494	1.01327	2.15883	1.37241	1.79865	0.776891	1.44265	1.59586	2.34893	0.806235	1.79889	1.21055	1.57766	1.53818	0.946894	1.02327	1.75865	1.32971	1.29662	0.977573	1.00108	1.2043	0.669297	1.82635	0.985822	1.75994	1.91134	1.74042	2.28817	2.5717	2.45721	0.823535	0.541513	1.60237	0.908234	1.4974	1.60464
1.5485	1.16359	0.926278	1.10194	1.26937	0.684979	2.01254	1.59414	1.71199	1.26913	1.31648	0.677784	0.693511	0.262677	1.14543	1.44239	1.16606	1.00794	0.658461	0.684283	0.650474	1.24637	1.07892	0.886533	0.879712	1.02248	0.990481	1.37996	1.54822	1.32028	1.09129	1.27046	1.42578	1.06279	0.932155	0.802269	0.512163	1.63086	1.1028	1.80808	1.28068	1.4148	1.10154	0.752299	0.590539	0.773174	0.809026	1.287	0.574004	0.530503
1.31892	1.80028	0.932412	1.03209	0.816791	0.807734	1.81883	1.66545	1.58119	1.57312	2.02679	0.993696	1.61425	1.50055	1.20786	0.902102	1.03194	1.26102	1.03913	1.43138	1.79118	1.34966	1.00715	1.12662	1.10099	1.60557	1.72522	1.45483	1.65312	1.48259	1.78516	0.760283	1.20597	1.08637	1.10753	0.518046	1.3526	1.6523	0.88351	1.15643	1.10727	2.58228	1.77162	1.58565	1.37212	1.1561	1.43024	1.44533	1.23589	1.98617
1.2556	1.51057	0.844428	1.47816	1.89443	0.941618	1.62119	1.40747	1.58586	1.48807	0.904783	0.951007	1.30763	1.40694	1.33087	1.5029	0.969127	1.17569	1.07824	0.600957	0.86483	1.44516	1.04707	0.859447	1.2132	1.14307	0.558753	1.4013	1.64031	1.56202	1.25797	1.23958	0.890262	1.23462	1.41124	0.988391	0.848194	1.38654	1.6204	2.05533	1.33262	2.05211	1.90021	1.26874	1.18108	1.43722	1.10216	1.23309	1.36268	1.89315
1.41265	2.33407	0.827593	1.16071	1.5702	1.00747	1.71831	1.74574	0.822824	1.35079	1.34603	1.23721	2.65532	1.56512	1.02242	1.33192	1.16973	1.43903	1.20246	1.16158	0.883825	1.61216	1.11175	1.48484	1.45105	1.04825	0.625296	1.65651	1.57415	1.20743	1.46508	1.90134	1.17022	1.17638	0.893683	0.934412	2.57044	1.5388	1.41507	1.21446	0.628003	1.63867	0.860023	1.61237	1.20463	1.30795	0.616943	1.22186	1.48513	1.44626
1.82062	1.56293	0.874499	1.05136	1.54114	0.642603	1.72587	1.16133	0.767842	0.825289	1.36484	1.09996	1.48213	1.47479	1.43038	1.85168	2.01642	1.30139	1.00867	1.33915	1.17376	2.76649	1.23435	1.19311	1.59984	1.07568	0.738718	1.68821	1.49293	1.32101	1.54091	1.28068	1.10588	1.21095	1.44637	0.844715	1.79257	1.2268	2.43648	1.59939	1.0055	2.11966	1.83845	1.34743	1.58767	1.09186	0.734826	1.5336	1.88246	1.83472
1.34916	1.65397	1.14674	1.00876	1.19723	1.22341	1.5909	1.61338	2.11029	1.30653	1.48746	1.37933	1.16524	0.853859	1.19582	1.29768	1.26862	1.19347	1.32048	0.674832	0.871217	2.24181	1.57606	1.47981	2.01153	1.09611	0.735724	1.01053	1.06323	1.42461	1.22945	1.5314	0.917765	1.40348	1.15877	0.972285	1.52547	1.2799	1.91897	1.36587	1.01966	1.34585	1.64283	1.00839	1.17303	0.37533	1.00001	0.788949	1.03569	0.978416
1.67144	1.57524	0.785829	0.597219	1.59994	0.965079	1.72065	1.48552	1.4056	1.23564	2.18851	1.50123	1.192	2.04761	1.66302	1.84222	1.51263	1.19147	1.88099	0.713253	0.607987	1.76204	1.96312	1.57767	1.17165	1.65759	1.00971	1.74891	1.87707	2.25046	1.30809	2.02354	1.36924	0.77339	1.3569	0.831458	1.34176	1.36543	1.88617	1.49724	1.93625	1.15461	1.82592	1.24851	0.891926	1.9427	0.833339	1.16159	0.857088	2.09732
1.53994	2.09337	1.14583	0.72616	1.51595	1.00314	2.12089	1.69705	1.34456	1.44925	1.76647	1.16167	1.08093	2.33119	1.54369	2.04175	1.37344	1.27633	1.69212	0.850043	1.46042	2.00237	0.942797	1.40919	1.3311	1.73558	1.18244	1.85672	2.04403	1.88211	1.89531	1.91965	0.502199	1.04517	1.14737	0.760642	2.03387	1.71121	2.83747	2.15209	2.0525	2.15521	2.06541	1.45643	0.968148	2.63305	1.18445	1.31838	1.73698	2.04829
1.68717	1.81261	1.22044	1.00254	1.04017	0.900507	2.23188	1.78637	1.38519	1.71283	2.05429	1.42576	2.18855	2.33894	1.46303	2.30288	1.43658	1.2141	1.15712	1.28195	1.40038	1.54238	1.44477	1.83754	1.96928	1.60688	1.24515	1.55401	2.13026	1.90051	1.76656	2.06954	1.23659	1.23498	1.20383	0.797135	1.53865	1.67399	2.52835	2.62843	2.40642	2.90194	2.05406	0.730792	0.768298	1.90142	1.3708	1.25328	1.98004	0.949081
[truncated: 411 more rows]
[truncated: 423 more columns]

## Sheet: ExtendedDataFig4d-4f
Same source data as in panels g-i

## Sheet: ExtendedDataFig4g
1.58273	0.689255	1.45072
1.18991	0.341345	0.629863
[truncated: 51,661 more rows]

## Sheet: ExtendedDataFig4h
0.496067	0.242971	1.74077
[truncated: 50,427 more rows]

[truncated: 6 more sheets: ExtendedDataFig4i, ExtendedDataFig4m_WT, ExtendedDataFig4m_AdenomaR, ExtendedDataFig4m_AdenomaY, ExtendedDataFig4m_AdenomaG, ExtendedDataFig4m_LUAD]
