# Supplementary material for: Tracing the evolution of single-cell 3D genomes in Kras-driven cancers
Source: Nat Genet. 2025 Aug 18;57(12):3075–87. doi: 10.1038/s41588-025-02297-w (PMC12695640; doi:10.1038/s41588-025-02297-w)
Supplement: Supplementary file 15 — Statistical source data. [file 41588_2025_2297_MOESM15_ESM.xlsx]

## Sheet: ExtendedDataFig5b
AdenomaG	Adenocarcinoma
0.201613	0.141129
0.0201613	0.241935
0.120968	0.0604839
0.120968	0.241935
0.141129	0.120968
0.120968	0.16129

## Sheet: ExtendedDataFig5c_AdenomaG
2.04761	2.05907	2.00981	2.07974	2.03113	2.02112
2.00476	2.04354	2.04059	2.0767	2.0031	2.03241
2.03662	2.05839	2.00829	2.0526	2.019	2.01
1.9784	1.98931	1.97322	1.96914	2.00034	2.02188
1.97536	2.00935	1.99271	2.00034	2.01153	2.03965
2.077	2.1091	2.03047	2.1055	2.05934	2.03342
2.07915	2.00483	2.042	2.01208	2.14023	2.04194
1.99959	1.9327	1.96038	1.89647	1.95393	2.04912
1.67813	1.98457	2.02223	2.05853	1.79536	1.51048
1.99381	1.96609	1.98485	1.93625	1.95195	2.01341
1.87082	1.96043	1.92453	1.93891	1.932	1.99838
2.00053	1.99257	2.01601	1.99008	1.90185	2.0554
2.05609	2.00887	1.99906	1.99328	2.02334	2.01405
2.0844	1.95323	2.03761	1.96235	2.07065	2.02833
2.20924	1.90521	1.93538	1.87983	1.91998	2.03541
1.98829	2.05695	2.03985	2.11285	2.03323	2.04234
2.02389	2.01312	1.99336	1.97567	1.99343	2.04742
1.9586	1.83712	1.96937	1.80533	1.89356	1.99984
1.96743	2.01719	1.95065	2.05598	2.18277	2.02308

## Sheet: ExtendedDataFig5c_LUAD
2.05965	2.12188	2.0186	2.03308	2.25631	2.37808
2.04386	2.10017	1.96081	2.03884	2.27313	2.06178
2.0648	2.16157	2.13474	2.02622	1.86744	2.1469
1.94912	1.88364	1.71692	1.95513	1.82116	1.72955
1.97685	2.07733	2.0332	1.99836	1.8442	2.12366
2.56545	2.01316	2.32043	2.27546	2.38502	2.1762
1.97168	2.08221	2.07279	2.01798	1.88979	1.81846
1.89397	1.89781	1.98156	1.98067	2.24732	2.09403
1.98113	1.92633	1.77946	1.96633	1.854	1.64389
1.95466	1.82725	2.28437	1.97606	1.82823	1.75028
1.82331	1.84956	1.76806	1.85651	1.77806	1.76122
2.00188	1.85875	1.95528	1.97584	2.34622	1.7786
2.00332	2.01093	1.95157	1.9724	1.86643	1.74528
2.00162	2.13023	2.30385	1.98119	2.27569	2.25055
1.85394	1.97369	2.0094	1.95015	1.80724	2.1402
2.04503	1.8576	1.82131	2.0682	1.85967	2.14052
1.95124	2.11372	1.78459	2.00621	1.84009	2.50138
1.85933	1.86476	2.17872	1.89378	2.20166	2.12293
1.91618	1.97987	2.06534	1.97477	1.60609	1.75134

## Sheet: ExtendedDataFig5d
AdenomaG						LUAD
2.04761	2.05907	2.00981	2.07973	2.03113	2.02112	2.05965	2.12188	2.0186	2.03308	2.25631	2.37808
2.00476	2.04354	2.04059	2.0767	2.0031	2.03241	2.04386	2.10017	1.96081	2.03884	2.27313	2.06178
2.03662	2.05839	2.00829	2.0526	2.019	2.01	2.0648	2.16157	2.13474	2.02622	1.86744	2.1469
1.9784	1.98931	1.97323	1.96914	2.00034	2.02188	1.94912	1.88364	1.71692	1.95513	1.82116	1.72955
1.97536	2.00935	1.99271	2.00034	2.01153	2.03965	1.97685	2.07733	2.0332	1.99836	1.8442	2.12366
2.077	2.10911	2.03047	2.1055	2.05934	2.03342	2.56545	2.01316	2.32043	2.27546	2.38502	2.1762
2.07915	2.00483	2.042	2.01208	2.14023	2.04194	1.97168	2.08221	2.07279	2.01798	1.88979	1.81846
1.99959	1.9327	1.96038	1.89647	1.95393	2.04912	1.89397	1.89781	1.98156	1.98067	2.24732	2.09403
1.67813	1.98457	2.02223	2.05853	1.79536	1.51048	1.98113	1.92633	1.77946	1.96633	1.854	1.64389
1.99381	1.96609	1.98485	1.93625	1.95195	2.01342	1.95466	1.82725	2.28437	1.97606	1.82823	1.75028
1.87082	1.96043	1.92453	1.93891	1.932	1.99838	1.82331	1.84956	1.76806	1.85651	1.77806	1.76122
2.00053	1.99257	2.01601	1.99008	1.90186	2.0554	2.00188	1.85875	1.95528	1.97584	2.34622	1.7786
2.05608	2.00887	1.99906	1.99328	2.02334	2.01405	2.00332	2.01093	1.95157	1.9724	1.86643	1.74528
2.0844	1.95322	2.03761	1.96235	2.07065	2.02833	2.00162	2.13023	2.30385	1.98119	2.27569	2.25055
2.20925	1.90521	1.93538	1.87983	1.91998	2.03541	1.85394	1.97369	2.0094	1.95015	1.80724	2.1402
1.98829	2.05695	2.03985	2.11285	2.03323	2.04234	2.04503	1.8576	1.82131	2.0682	1.85967	2.14052
2.02389	2.01312	1.99336	1.97567	1.99343	2.04742	1.95124	2.11372	1.78459	2.00621	1.84009	2.50138
1.9586	1.83712	1.96937	1.80533	1.89356	1.99984	1.85933	1.86476	2.17872	1.89378	2.20166	2.12293
1.96743	2.01719	1.95065	2.05598	2.18277	2.02308	1.91618	1.97987	2.06534	1.97477	1.60609	1.75134

## Sheet: ExtendedDataFig5h
0.0170151	0.0171185
0.0171157	0.0217243
0.0166749	0.0184789
0.015851	0.015889
0.0176341	0.0194957
0.0222895	0.0200706
0.0127923	0.0137446
0.0139522	0.017841
0.0185289	0.0174961
0.0178136	0.0180281
0.016155	0.0166204
0.0194768	0.0226208
0.0154106	0.0195889
0.0184822	0.0192421
0.0146502	0.0174131
0.0199726	0.0197807
0.0166226	0.0137953
0.0197576	0.0251363
0.0170891	0.016528

## Sheet: ExtendedDataFig5i
Source data included in Supplementary Table 5

## Sheet: ExtendedDataFig5j
Gene	AdenomaG						LUAD
Sftpc	21.0954	20.4589	20.4412	20.5251	20.1157	20.735	18.9372	19.9582	20.1247	17.9951	17.3849	19.548
Lyz2	18.2559	18.4692	18.4149	18.866	18.2731	18.2878	16.7066	17.0392	16.9532	15.3469	15.9965	15.4997
Hopx	12.0715	13.0631	12.5184	12.135	11.7162	12.3706	10.5305	11.1945	11.5017	10.4349	11.2085	11.1757
Nkx2-1	12.923	12.7488	13.0799	12.8392	12.5327	12.9066	12.0845	12.8803	12.8696	11.8485	10.4599	13.1916
Clu	15.8594	14.7261	14.6137	14.2374	15.557	14.5301	18.0247	16.6188	16.9672	19.4101	15.7258	17.9835
Hnf4a	7.11735	5.57071	4.95057	3.51911	6.42573	7.31096	11.7955	11.4199	10.7619	12.2185	7.25762	11.9318
Gkn1	0	0	0	0	0	0	9.47982	11.4984	9.09461	16.0221	6.55082	2.96971
Hmga2	3.50854	1.87027	2.87257	3.25608	5.34481	2.15109	9.28557	6.7861	7.91787	5.63559	12.8388	2.16235
Cldn2	10.7102	9.80809	9.81117	8.32647	9.84772	9.98872	12.6317	12.2382	12.7127	13.4363	9.61963	12.1263
