# Supplementary material for: Tracing the evolution of single-cell 3D genomes in Kras-driven cancers
Source: Nat Genet. 2025 Aug 18;57(12):3075–87. doi: 10.1038/s41588-025-02297-w (PMC12695640; doi:10.1038/s41588-025-02297-w)
Supplement: Supplementary file 16 — Statistical source data. [file 41588_2025_2297_MOESM16_ESM.xlsx]

## Sheet: ExtendedDataFig6e
0	1.57349	1.40206	1.69001	1.56169	1.45584	1.56887	1.44946	1.65534	1.60293	1.92549	1.70551	1.68627	2.15573	1.6542	1.79789	1.81653	2.12013	1.78375	1.73007	1.95889	1.96847	1.85727	2.08053	1.93577	5.66352	4.58565	5.14263	5.02197	4.57938	5.30139	5.35507	5.0151	4.8979	4.092	4.42815	4.77878	4.90392	5.29052	4.80725	4.88825	5.61391	4.9522	4.88639	4.84793	4.55195	4.63036	4.77701	4.66224	4.71281
1.57349	0	1.34169	1.1767	1.274	1.45581	1.36488	1.31186	1.51005	1.45362	1.52378	1.5374	1.66883	1.70647	1.54019	1.63323	1.71017	1.76556	1.88883	1.76753	1.68815	1.86748	1.76624	1.94169	1.98503	5.17379	4.72531	4.86219	5.01333	4.94314	5.11787	5.48678	5.02502	4.72928	5.06015	4.47852	5.23769	5.0487	5.20864	4.89464	5.25909	5.48409	4.96465	5.47451	5.7344	4.83308	5.11401	5.30637	5.13459	5.37374
1.40206	1.34169	0	1.29498	1.27481	1.50458	1.23565	1.56381	1.29817	1.51871	1.57609	1.60181	1.41289	1.51913	1.70469	1.79369	1.67151	1.69325	1.75519	1.7774	1.48097	1.86007	1.94292	1.81227	1.73469	5.20908	4.30653	4.19094	5.09951	5.59093	5.21498	5.34439	5.43054	6.16091	5.2978	4.4053	4.71999	4.85355	4.86201	4.46249	4.93683	5.70138	4.96163	4.83685	4.86215	4.19031	4.09609	4.77058	4.37324	4.70236
1.69001	1.1767	1.29498	0	1.14497	1.39709	1.09919	1.27474	1.20933	1.60736	1.49478	1.57451	1.42183	1.64764	1.6513	1.5981	1.72502	1.7052	1.6172	1.49748	1.73768	1.94777	1.59674	1.86835	1.75931	5.20351	4.79806	4.79761	4.55315	4.7481	4.81674	5.06841	4.88405	4.91775	4.75681	4.63993	5.18466	4.74968	5.1337	4.65414	4.88551	5.09767	4.52996	4.66213	5.16059	4.47743	4.63657	4.58844	4.31777	4.90744
1.56169	1.274	1.27481	1.14497	0	1.0139	1.19346	1.13391	1.46349	1.3672	1.41642	1.40802	1.44493	1.59266	1.56788	1.47624	1.62758	1.66869	1.56246	1.59225	1.53596	1.77285	1.47382	1.70389	1.64339	4.8981	4.52966	4.55882	4.56753	4.69345	4.7393	5.11073	5.03477	4.99896	4.77801	4.82911	4.83362	4.84482	4.81782	4.64484	4.99979	5.03299	4.72432	4.90545	5.26553	5.4535	4.47949	4.77227	4.55909	5.32673
1.45584	1.45581	1.50458	1.39709	1.0139	0	1.21737	1.2185	1.57113	1.77686	1.19834	1.30277	1.40796	1.65086	1.69652	1.50891	1.60307	1.6526	1.42524	1.47169	1.23184	1.5822	1.54056	1.7816	1.74485	4.85388	6.0131	4.80736	5.29476	5.40897	4.5914	5.49163	4.99939	4.27057	5.33418	5.0445	5.56379	5.33486	5.3186	5.03553	5.81535	4.66227	5.16457	5.16218	5.56987	5.47434	4.66575	5.39764	4.63663	5.16493
1.56887	1.36488	1.23565	1.09919	1.19346	1.21737	0	1.14101	1.14737	1.46101	1.54769	1.3064	1.20749	1.35242	1.38107	1.32846	1.52475	1.47805	1.44168	1.48178	1.32507	1.67375	1.50178	1.6461	1.48329	4.78677	4.68972	4.76593	4.81523	4.61292	4.67224	5.34728	5.12873	4.81261	4.48545	4.78676	4.84941	4.89984	4.94665	4.5945	5.26487	4.87592	4.75303	4.64079	5.19193	4.54424	4.60936	4.86941	4.42244	4.90557
1.44946	1.31186	1.56381	1.27474	1.13391	1.2185	1.14101	0	1.16992	1.35701	1.09724	1.30953	1.3793	1.25294	1.4977	1.37895	1.44643	1.58118	1.41431	1.43674	1.41997	1.63784	1.5107	1.57219	1.60026	4.78879	4.79101	4.6618	5.07734	5.28446	5.03335	5.36102	4.93344	4.91811	4.76186	4.94466	5.25269	5.43497	4.81907	4.93013	5.14351	5.19813	4.73082	4.85796	5.69358	4.69224	4.94922	5.13045	4.4857	5.10126
1.65534	1.51005	1.29817	1.20933	1.46349	1.57113	1.14737	1.16992	0	1.2542	1.4431	1.46893	1.20427	1.35299	1.32363	1.29944	1.40577	1.47575	1.38176	1.36176	1.43337	1.73986	1.28541	1.68235	1.48237	5.35686	4.70526	4.67138	4.89869	5.07353	5.10257	5.45102	5.29181	4.65317	5.0453	4.86978	4.70345	4.98233	5.06701	4.9357	5.08393	5.28198	5.02872	4.98586	4.94444	4.91998	4.94174	4.98762	4.45175	4.9892
1.60293	1.45362	1.51871	1.60736	1.3672	1.77686	1.46101	1.35701	1.2542	0	1.14232	1.11748	1.3856	1.18557	1.42251	1.4216	1.43744	1.48799	1.25082	1.49992	1.39396	1.49886	1.5636	1.54363	1.49177	5.22001	5.77639	4.59588	4.75512	5.15416	5.29891	5.31923	5.21466	4.41006	4.89176	5.20388	4.80358	5.6324	5.191	5.29495	5.50056	4.65123	5.12516	5.5392	5.32368	5.26256	4.61474	5.51175	4.35749	5.62498
1.92549	1.52378	1.57609	1.49478	1.41642	1.19834	1.54769	1.09724	1.4431	1.14232	0	1.07518	1.37286	1.1647	1.39186	1.17714	1.33686	1.3775	1.36876	1.41994	1.17798	1.36827	1.57118	1.5753	1.32918	4.9211	5.10041	4.02599	4.90583	4.62205	4.45348	5.04672	4.63362	5.46591	5.47262	4.89529	4.36865	4.35431	4.39334	4.60032	4.72909	6.99416	4.56299	4.715	4.82739	4.6045	4.67163	4.81238	4.51384	4.83714
1.70551	1.5374	1.60181	1.57451	1.40802	1.30277	1.3064	1.30953	1.46893	1.11748	1.07518	0	1.35723	1.14813	1.23006	1.17915	1.2513	1.37923	1.27118	1.31057	1.37476	1.33859	1.43226	1.36251	1.26047	5.3558	4.45787	4.78796	5.20553	4.97279	5.12951	5.52467	4.92132	4.12412	5.00132	4.86694	4.97438	4.76334	4.90867	4.70846	5.00539	4.63	4.79573	4.55259	5.78411	4.89532	4.63667	5.08967	4.52784	5.07461
1.68627	1.66883	1.41289	1.42183	1.44493	1.40796	1.20749	1.3793	1.20427	1.3856	1.37286	1.35723	0	1.2092	1.04246	1.29606	1.32512	1.31485	1.14133	1.19068	1.20321	1.35934	1.31902	1.45564	1.33286	4.71917	4.75875	4.75515	5.01691	4.63316	4.70559	5.09123	4.92549	4.44473	4.93032	4.56	5.15419	4.80667	4.89409	4.58337	4.7225	5.03899	4.67664	4.75417	5.07757	4.3483	4.61279	4.75508	4.7509	4.6064
2.15573	1.70647	1.51913	1.64764	1.59266	1.65086	1.35242	1.25294	1.35299	1.18557	1.1647	1.14813	1.2092	0	0.990698	1.11688	1.1455	1.42055	1.24889	1.26605	1.20241	1.35875	1.21574	1.27941	1.25686	5.30459	4.9225	4.89373	4.55897	5.30486	5.22545	5.11698	5.39143	4.1743	4.51987	5.19767	4.65764	5.09327	5.16325	4.966	4.96998	4.63213	4.52069	4.81576	4.69128	5.77775	4.48351	4.89683	4.39588	5.02418
1.6542	1.54019	1.70469	1.6513	1.56788	1.69652	1.38107	1.4977	1.32363	1.42251	1.39186	1.23006	1.04246	0.990698	0	0.788392	1.154	1.2931	1.16201	1.14724	1.17081	1.32434	1.11068	1.35465	1.19367	4.9956	4.92301	4.496	4.68452	4.66599	4.83191	5.23084	5.05257	4.84347	4.50618	4.6304	5.033	4.9478	4.86144	4.6672	4.85057	4.87391	4.83378	5.02627	4.96742	4.73912	4.67727	4.71238	4.31074	4.70406
1.79789	1.63323	1.79369	1.5981	1.47624	1.50891	1.32846	1.37895	1.29944	1.4216	1.17714	1.17915	1.29606	1.11688	0.788392	0	1.03899	1.12456	1.14265	1.1226	1.15941	1.25	1.24567	1.25143	1.2164	4.97425	4.8065	4.77279	4.98393	4.62913	4.87985	5.47443	5.17301	4.99567	4.89257	4.95286	5.18908	5.05518	5.16707	4.87561	5.22666	5.50258	4.97694	5.05181	5.11798	4.74605	4.64693	5.01961	4.70442	4.80611
1.81653	1.71017	1.67151	1.72502	1.62758	1.60307	1.52475	1.44643	1.40577	1.43744	1.33686	1.2513	1.32512	1.1455	1.154	1.03899	0	0.968655	0.979421	1.07108	1.10976	1.06275	1.34443	1.18878	1.28557	4.96771	4.49436	4.58742	4.6926	4.8372	4.76915	5.29588	4.7583	4.77488	4.76545	4.61761	4.8642	4.71101	4.41434	4.48811	4.85231	4.86915	4.4764	4.44095	4.84065	5.14635	4.54184	4.75162	4.10277	4.76547
2.12013	1.76556	1.69325	1.7052	1.66869	1.6526	1.47805	1.58118	1.47575	1.48799	1.3775	1.37923	1.31485	1.42055	1.2931	1.12456	0.968655	0	0.943733	1.17163	1.23347	1.15175	1.39278	1.1615	1.30339	4.8711	4.59612	4.47311	4.70707	4.75372	4.60145	4.68036	5.05207	4.32736	4.34179	4.64425	4.76919	4.60568	4.68961	4.49842	4.611	5.00319	4.69245	4.45634	5.16953	4.75415	4.649	4.59846	4.31948	4.67159
1.78375	1.88883	1.75519	1.6172	1.56246	1.42524	1.44168	1.41431	1.38176	1.25082	1.36876	1.27118	1.14133	1.24889	1.16201	1.14265	0.979421	0.943733	0	0.947819	1.10043	1.07095	1.08325	1.20284	1.19604	5.26983	4.83671	4.75982	4.87306	4.73457	4.89019	4.9739	4.83687	4.95108	4.57487	4.78257	5.14386	5.00421	5.00607	4.73908	4.81372	5.09006	5.00271	4.78202	5.07453	5.34342	4.83796	5.1789	4.68198	4.92394
1.73007	1.76753	1.7774	1.49748	1.59225	1.47169	1.48178	1.43674	1.36176	1.49992	1.41994	1.31057	1.19068	1.26605	1.14724	1.1226	1.07108	1.17163	0.947819	0	0.834672	1.11166	1.09701	1.15193	1.18472	4.95943	4.63748	4.83173	4.7532	4.69059	4.82671	5.0963	4.81164	4.3504	4.63724	4.61942	4.77659	4.91645	4.8668	4.86053	4.99115	5.25833	4.88783	4.78795	4.88214	4.75981	4.55131	5.04726	4.6343	5.01813
1.95889	1.68815	1.48097	1.73768	1.53596	1.23184	1.32507	1.41997	1.43337	1.39396	1.17798	1.37476	1.20321	1.20241	1.17081	1.15941	1.10976	1.23347	1.10043	0.834672	0	0.902888	1.19776	1.14353	1.26651	5.30925	4.68596	4.6198	4.40286	4.67337	4.66385	5.15393	5.07164	4.39054	4.89971	4.96413	5.25284	5.03221	5.02675	4.60308	4.89893	5.03413	5.11451	4.8166	5.34077	5.58613	4.40352	5.08491	4.70138	5.76619
1.96847	1.86748	1.86007	1.94777	1.77285	1.5822	1.67375	1.63784	1.73986	1.49886	1.36827	1.33859	1.35934	1.35875	1.32434	1.25	1.06275	1.15175	1.07095	1.11166	0.902888	0	1.24145	1.04499	1.23244	5.02422	4.6441	4.74534	4.68781	4.89926	4.77631	5.02503	4.6308	4.5386	4.833	4.84813	5.39948	4.93047	5.0694	4.73782	4.9889	5.45017	4.78252	4.6203	5.26854	4.79735	4.84014	5.05793	4.5116	4.68216
1.85727	1.76624	1.94292	1.59674	1.47382	1.54056	1.50178	1.5107	1.28541	1.5636	1.57118	1.43226	1.31902	1.21574	1.11068	1.24567	1.34443	1.39278	1.08325	1.09701	1.19776	1.24145	0	1.30217	1.11913	5.2333	5.03133	4.63406	5.13011	4.76913	4.8372	5.42604	4.59615	5.12981	4.75016	4.66499	5.14838	5.10418	5.10205	4.85892	4.86561	4.6451	5.1798	4.8923	5.1724	5.08813	4.5544	4.72318	4.30651	5.04468
2.08053	1.94169	1.81227	1.86835	1.70389	1.7816	1.6461	1.57219	1.68235	1.54363	1.5753	1.36251	1.45564	1.27941	1.35465	1.25143	1.18878	1.1615	1.20284	1.15193	1.14353	1.04499	1.30217	0	1.14994	4.93383	5.0795	4.88841	4.74545	4.69584	5.11001	5.25224	4.69185	4.48749	4.57615	4.68459	4.98606	4.91551	4.91103	4.81881	5.01882	4.9244	4.7822	4.88311	5.17406	5.14419	4.68285	4.83493	4.15597	4.80225
1.93577	1.98503	1.73469	1.75931	1.64339	1.74485	1.48329	1.60026	1.48237	1.49177	1.32918	1.26047	1.33286	1.25686	1.19367	1.2164	1.28557	1.30339	1.19604	1.18472	1.26651	1.23244	1.11913	1.14994	0	5.11215	4.6657	4.59622	4.67387	4.59175	4.52635	5.43192	5.17867	5.11389	4.97411	4.78867	5.04441	4.78662	4.94596	4.47829	4.90679	4.90125	4.73319	4.74993	4.92321	4.5448	4.70797	5.01808	4.41029	4.81117
5.66352	5.17379	5.20908	5.20351	4.8981	4.85388	4.78677	4.78879	5.35686	5.22001	4.9211	5.3558	4.71917	5.30459	4.9956	4.97425	4.96771	4.8711	5.26983	4.95943	5.30925	5.02422	5.2333	4.93383	5.11215	0	1.47308	1.40376	1.29125	1.31124	1.32779	1.31478	1.53652	1.52246	1.5124	1.45794	1.39471	1.7382	1.65304	1.6859	1.57425	1.50978	1.93275	1.61416	1.7066	1.86617	1.7376	1.65271	1.67919	1.67735
4.58565	4.72531	4.30653	4.79806	4.52966	6.0131	4.68972	4.79101	4.70526	5.77639	5.10041	4.45787	4.75875	4.9225	4.92301	4.8065	4.49436	4.59612	4.83671	4.63748	4.68596	4.6441	5.03133	5.0795	4.6657	1.47308	0	1.00704	1.26445	1.3994	1.48767	1.43046	1.55836	1.25765	1.42179	1.39964	1.6502	1.69994	1.58513	1.56116	1.71302	1.45934	1.82824	1.60576	1.96283	1.472	1.60008	1.78281	1.58516	1.76393
5.14263	4.86219	4.19094	4.79761	4.55882	4.80736	4.76593	4.6618	4.67138	4.59588	4.02599	4.78796	4.75515	4.89373	4.496	4.77279	4.58742	4.47311	4.75982	4.83173	4.6198	4.74534	4.63406	4.88841	4.59622	1.40376	1.00704	0	1.06122	1.33539	1.52771	1.39724	1.54998	1.44912	1.5309	1.30537	1.49301	1.72704	1.36605	1.34824	1.54243	1.71718	1.76307	1.57236	1.74807	1.47115	1.47019	1.60046	1.38006	1.52667
5.02197	5.01333	5.09951	4.55315	4.56753	5.29476	4.81523	5.07734	4.89869	4.75512	4.90583	5.20553	5.01691	4.55897	4.68452	4.98393	4.6926	4.70707	4.87306	4.7532	4.40286	4.68781	5.13011	4.74545	4.67387	1.29125	1.26445	1.06122	0	1.00153	1.32013	1.38042	1.4321	1.18082	1.32639	1.1183	1.28099	1.51971	1.30202	1.34833	1.43222	1.49461	1.66248	1.48258	1.71767	1.50945	1.46607	1.58672	1.41089	1.49004
4.57938	4.94314	5.59093	4.7481	4.69345	5.40897	4.61292	5.28446	5.07353	5.15416	4.62205	4.97279	4.63316	5.30486	4.66599	4.62913	4.8372	4.75372	4.73457	4.69059	4.67337	4.89926	4.76913	4.69584	4.59175	1.31124	1.3994	1.33539	1.00153	0	1.16151	1.16211	1.29086	1.35136	1.37785	1.37445	1.46989	1.5664	1.42857	1.5062	1.47932	1.44353	1.54683	1.45548	1.63559	1.73251	1.44358	1.55408	1.52228	1.57541
5.30139	5.11787	5.21498	4.81674	4.7393	4.5914	4.67224	5.03335	5.10257	5.29891	4.45348	5.12951	4.70559	5.22545	4.83191	4.87985	4.76915	4.60145	4.89019	4.82671	4.66385	4.77631	4.8372	5.11001	4.52635	1.32779	1.48767	1.52771	1.32013	1.16151	0	1.05533	1.24514	1.2778	1.30005	1.33667	1.36351	1.54517	1.52842	1.61243	1.57474	1.48389	1.70829	1.56926	1.74746	1.75461	1.53852	1.69621	1.71278	1.72934
5.35507	5.48678	5.34439	5.06841	5.11073	5.49163	5.34728	5.36102	5.45102	5.31923	5.04672	5.52467	5.09123	5.11698	5.23084	5.47443	5.29588	4.68036	4.9739	5.0963	5.15393	5.02503	5.42604	5.25224	5.43192	1.31478	1.43046	1.39724	1.38042	1.16211	1.05533	0	1.1965	1.27572	1.3323	1.21172	1.32291	1.42101	1.46604	1.48621	1.41016	1.53815	1.57491	1.54346	1.48753	1.62238	1.42906	1.56101	1.44666	1.54062
5.0151	5.02502	5.43054	4.88405	5.03477	4.99939	5.12873	4.93344	5.29181	5.21466	4.63362	4.92132	4.92549	5.39143	5.05257	5.17301	4.7583	5.05207	4.83687	4.81164	5.07164	4.6308	4.59615	4.69185	5.17867	1.53652	1.55836	1.54998	1.4321	1.29086	1.24514	1.1965	0	1.14871	1.24058	1.28098	1.30552	1.35187	1.42557	1.53106	1.43737	1.55481	1.47707	1.50546	1.48756	1.73429	1.56577	1.48498	1.72843	1.66638
4.8979	4.72928	6.16091	4.91775	4.99896	4.27057	4.81261	4.91811	4.65317	4.41006	5.46591	4.12412	4.44473	4.1743	4.84347	4.99567	4.77488	4.32736	4.95108	4.3504	4.39054	4.5386	5.12981	4.48749	5.11389	1.52246	1.25765	1.44912	1.18082	1.35136	1.2778	1.27572	1.14871	0	1.38404	1.17031	1.30538	1.37403	1.34078	1.27663	1.31551	1.26322	1.53875	1.43751	1.40354	1.3688	1.48716	1.50996	1.36557	1.53891
4.092	5.06015	5.2978	4.75681	4.77801	5.33418	4.48545	4.76186	5.0453	4.89176	5.47262	5.00132	4.93032	4.51987	4.50618	4.89257	4.76545	4.34179	4.57487	4.63724	4.89971	4.833	4.75016	4.57615	4.97411	1.5124	1.42179	1.5309	1.32639	1.37785	1.30005	1.3323	1.24058	1.38404	0	1.25088	1.16774	1.2945	1.31663	1.45539	1.47057	1.50796	1.52007	1.36617	1.54861	1.78664	1.48749	1.56174	1.64845	1.57194
4.42815	4.47852	4.4053	4.63993	4.82911	5.0445	4.78676	4.94466	4.86978	5.20388	4.89529	4.86694	4.56	5.19767	4.6304	4.95286	4.61761	4.64425	4.78257	4.61942	4.96413	4.84813	4.66499	4.68459	4.78867	1.45794	1.39964	1.30537	1.1183	1.37445	1.33667	1.21172	1.28098	1.17031	1.25088	0	1.08261	1.28713	1.15384	1.20607	1.22057	1.16967	1.44291	1.27892	1.5285	1.34576	1.31082	1.32168	1.37251	1.40293
4.77878	5.23769	4.71999	5.18466	4.83362	5.56379	4.84941	5.25269	4.70345	4.80358	4.36865	4.97438	5.15419	4.65764	5.033	5.18908	4.8642	4.76919	5.14386	4.77659	5.25284	5.39948	5.14838	4.98606	5.04441	1.39471	1.6502	1.49301	1.28099	1.46989	1.36351	1.32291	1.30552	1.30538	1.16774	1.08261	0	1.0949	1.01522	1.15752	1.26233	1.16951	1.2948	1.17398	1.35507	1.3265	1.29534	1.32969	1.26334	1.34066
4.90392	5.0487	4.85355	4.74968	4.84482	5.33486	4.89984	5.43497	4.98233	5.6324	4.35431	4.76334	4.80667	5.09327	4.9478	5.05518	4.71101	4.60568	5.00421	4.91645	5.03221	4.93047	5.10418	4.91551	4.78662	1.7382	1.69994	1.72704	1.51971	1.5664	1.54517	1.42101	1.35187	1.37403	1.2945	1.28713	1.0949	0	1.00913	1.31218	1.17459	1.3322	1.11087	1.02475	1.13476	1.41101	1.39069	1.30529	1.50413	1.34116
5.29052	5.20864	4.86201	5.1337	4.81782	5.3186	4.94665	4.81907	5.06701	5.191	4.39334	4.90867	4.89409	5.16325	4.86144	5.16707	4.41434	4.68961	5.00607	4.8668	5.02675	5.0694	5.10205	4.91103	4.94596	1.65304	1.58513	1.36605	1.30202	1.42857	1.52842	1.46604	1.42557	1.34078	1.31663	1.15384	1.01522	1.00913	0	0.967378	1.16194	1.22868	1.2442	1.08025	1.26651	1.12815	1.1868	1.18266	1.1507	1.22868
4.80725	4.89464	4.46249	4.65414	4.64484	5.03553	4.5945	4.93013	4.9357	5.29495	4.60032	4.70846	4.58337	4.966	4.6672	4.87561	4.48811	4.49842	4.73908	4.86053	4.60308	4.73782	4.85892	4.81881	4.47829	1.6859	1.56116	1.34824	1.34833	1.5062	1.61243	1.48621	1.53106	1.27663	1.45539	1.20607	1.15752	1.31218	0.967378	0	1.17639	1.21719	1.3515	1.27726	1.38127	1.41987	1.16122	1.33377	1.16127	1.23531
4.88825	5.25909	4.93683	4.88551	4.99979	5.81535	5.26487	5.14351	5.08393	5.50056	4.72909	5.00539	4.7225	4.96998	4.85057	5.22666	4.85231	4.611	4.81372	4.99115	4.89893	4.9889	4.86561	5.01882	4.90679	1.57425	1.71302	1.54243	1.43222	1.47932	1.57474	1.41016	1.43737	1.31551	1.47057	1.22057	1.26233	1.17459	1.16194	1.17639	0	0.981394	1.23408	1.20836	1.30776	1.37929	1.24252	1.29893	1.28818	1.3043
5.61391	5.48409	5.70138	5.09767	5.03299	4.66227	4.87592	5.19813	5.28198	4.65123	6.99416	4.63	5.03899	4.63213	4.87391	5.50258	4.86915	5.00319	5.09006	5.25833	5.03413	5.45017	4.6451	4.9244	4.90125	1.50978	1.45934	1.71718	1.49461	1.44353	1.48389	1.53815	1.55481	1.26322	1.50796	1.16967	1.16951	1.3322	1.22868	1.21719	0.981394	0	1.12261	1.20538	1.3328	1.14421	1.27946	1.05057	1.25163	1.1801
4.9522	4.96465	4.96163	4.52996	4.72432	5.16457	4.75303	4.73082	5.02872	5.12516	4.56299	4.79573	4.67664	4.52069	4.83378	4.97694	4.4764	4.69245	5.00271	4.88783	5.11451	4.78252	5.1798	4.7822	4.73319	1.93275	1.82824	1.76307	1.66248	1.54683	1.70829	1.57491	1.47707	1.53875	1.52007	1.44291	1.2948	1.11087	1.2442	1.3515	1.23408	1.12261	0	1.06054	1.29332	1.31835	1.27391	1.19082	1.44365	1.41016
4.88639	5.47451	4.83685	4.66213	4.90545	5.16218	4.64079	4.85796	4.98586	5.5392	4.715	4.55259	4.75417	4.81576	5.02627	5.05181	4.44095	4.45634	4.78202	4.78795	4.8166	4.6203	4.8923	4.88311	4.74993	1.61416	1.60576	1.57236	1.48258	1.45548	1.56926	1.54346	1.50546	1.43751	1.36617	1.27892	1.17398	1.02475	1.08025	1.27726	1.20836	1.20538	1.06054	0	1.03864	1.22025	1.13119	1.08982	1.31001	1.24525
4.84793	5.7344	4.86215	5.16059	5.26553	5.56987	5.19193	5.69358	4.94444	5.32368	4.82739	5.78411	5.07757	4.69128	4.96742	5.11798	4.84065	5.16953	5.07453	4.88214	5.34077	5.26854	5.1724	5.17406	4.92321	1.7066	1.96283	1.74807	1.71767	1.63559	1.74746	1.48753	1.48756	1.40354	1.54861	1.5285	1.35507	1.13476	1.26651	1.38127	1.30776	1.3328	1.29332	1.03864	0	1.1203	1.32268	1.14958	1.37556	1.25916
4.55195	4.83308	4.19031	4.47743	5.4535	5.47434	4.54424	4.69224	4.91998	5.26256	4.6045	4.89532	4.3483	5.77775	4.73912	4.74605	5.14635	4.75415	5.34342	4.75981	5.58613	4.79735	5.08813	5.14419	4.5448	1.86617	1.472	1.47115	1.50945	1.73251	1.75461	1.62238	1.73429	1.3688	1.78664	1.34576	1.3265	1.41101	1.12815	1.41987	1.37929	1.14421	1.31835	1.22025	1.1203	0	1.06142	1.18572	1.1446	1.17044
4.63036	5.11401	4.09609	4.63657	4.47949	4.66575	4.60936	4.94922	4.94174	4.61474	4.67163	4.63667	4.61279	4.48351	4.67727	4.64693	4.54184	4.649	4.83796	4.55131	4.40352	4.84014	4.5544	4.68285	4.70797	1.7376	1.60008	1.47019	1.46607	1.44358	1.53852	1.42906	1.56577	1.48716	1.48749	1.31082	1.29534	1.39069	1.1868	1.16122	1.24252	1.27946	1.27391	1.13119	1.32268	1.06142	0	1.07227	1.02931	1.11934
4.77701	5.30637	4.77058	4.58844	4.77227	5.39764	4.86941	5.13045	4.98762	5.51175	4.81238	5.08967	4.75508	4.89683	4.71238	5.01961	4.75162	4.59846	5.1789	5.04726	5.08491	5.05793	4.72318	4.83493	5.01808	1.65271	1.78281	1.60046	1.58672	1.55408	1.69621	1.56101	1.48498	1.50996	1.56174	1.32168	1.32969	1.30529	1.18266	1.33377	1.29893	1.05057	1.19082	1.08982	1.14958	1.18572	1.07227	0	1.04971	1.08985
4.66224	5.13459	4.37324	4.31777	4.55909	4.63663	4.42244	4.4857	4.45175	4.35749	4.51384	4.52784	4.7509	4.39588	4.31074	4.70442	4.10277	4.31948	4.68198	4.6343	4.70138	4.5116	4.30651	4.15597	4.41029	1.67919	1.58516	1.38006	1.41089	1.52228	1.71278	1.44666	1.72843	1.36557	1.64845	1.37251	1.26334	1.50413	1.1507	1.16127	1.28818	1.25163	1.44365	1.31001	1.37556	1.1446	1.02931	1.04971	0	1.21753
4.71281	5.37374	4.70236	4.90744	5.32673	5.16493	4.90557	5.10126	4.9892	5.62498	4.83714	5.07461	4.6064	5.02418	4.70406	4.80611	4.76547	4.67159	4.92394	5.01813	5.76619	4.68216	5.04468	4.80225	4.81117	1.67735	1.76393	1.52667	1.49004	1.57541	1.72934	1.54062	1.66638	1.53891	1.57194	1.40293	1.34066	1.34116	1.22868	1.23531	1.3043	1.1801	1.41016	1.24525	1.25916	1.17044	1.11934	1.08985	1.21753	0
4.05168	4.99902	5.21598	5.23685	5.08303	5.97541	4.96367	4.80741	5.18928	4.23329	4.3111	5.39705	4.93679	5.52642	4.88501	4.9369	4.69492	4.87166	4.70669	4.65653	4.86448	4.97532	4.86644	5.09096	5.01383	4.7805	4.94997	4.49099	4.89299	4.80105	4.66958	4.92745	4.98634	4.80193	5.17155	4.61353	5.06364	4.87905	4.77632	4.66827	4.90982	4.82651	4.56613	4.88577	5.27695	4.89887	4.49278	4.60867	4.52124	4.82939
5.19334	5.24424	5.44092	5.41281	5.25822	5.9256	5.418	5.34983	5.06155	5.13766	5.61694	5.7706	5.26428	5.11611	5.1412	5.5017	5.05445	5.24574	5.26827	5.22627	5.4001	5.37493	4.94353	5.09665	5.35899	5.14085	5.08707	5.0239	5.17529	4.88572	5.11774	5.20089	5.25857	4.76705	5.42293	5.11483	5.54422	5.13318	4.97605	5.32509	5.46003	5.31055	5.23548	5.44531	5.51817	4.61605	4.90513	4.7932	4.8291	5.12241
4.48962	5.14788	4.63119	4.82413	4.71464	5.79407	4.80054	5.03891	4.37476	4.93485	4.93293	5.1312	4.92077	5.2888	4.83637	5.29194	5.05089	4.79907	5.0994	5.07774	4.97315	5.35232	4.3362	4.90882	5.02182	4.45549	4.76043	4.66656	4.39947	4.8413	4.57537	4.95617	4.73899	4.58993	5.11348	4.6617	4.9579	4.80164	4.98609	4.81164	4.95016	5.17962	4.89104	5.07558	5.20459	5.27315	4.81898	4.64094	4.31816	5.26911
4.77543	5.24899	5.2205	5.02385	5.06962	6.40077	4.62219	5.07685	4.59469	5.1627	4.89158	5.26038	5.17061	4.82943	4.88313	4.92256	5.12567	5.04655	5.12186	5.07507	5.06988	5.04349	4.60871	4.57227	4.73857	4.59521	4.63251	4.60374	4.83149	4.48689	4.62664	4.83828	5.15	4.25978	5.30795	4.95948	4.96607	4.90231	4.96546	4.80172	5.05584	4.61323	4.59544	4.79838	4.87177	4.66648	4.86268	4.81415	4.47942	4.68234
5.05841	5.1534	5.28914	4.74517	4.9052	7.35104	4.90892	5.32661	4.51738	5.20183	4.83668	5.52763	4.75175	4.61123	4.90299	4.87507	4.87235	4.88279	4.71906	5.01029	5.35341	5.25019	4.78806	4.93925	4.70245	4.68658	4.35158	4.63215	4.37523	4.27326	4.81767	4.39072	4.6959	4.04783	5.19813	4.70902	4.71543	4.73264	4.70839	4.53249	4.68681	4.60094	4.69455	4.8687	4.6677	4.54643	4.69096	4.65861	4.33113	4.50262
3.45074	4.96459	5.38842	4.37005	4.74013	4.62158	4.59862	4.80585	4.71275	4.59764	4.09229	5.35644	4.72139	5.33691	4.72953	5.10285	5.14267	4.70949	4.36134	4.52756	4.56256	5.2396	4.47418	4.73354	4.75906	5.30902	5.08585	4.92393	4.84605	4.79035	4.92126	4.76014	5.3705	4.82498	4.67234	4.37093	5.52876	4.76184	5.13174	5.13333	5.29234	5.71523	4.45031	5.13263	5.16738	4.93126	4.44065	4.53929	4.25311	4.53568
5.2503	4.91621	5.0105	5.00363	4.9974	6.04842	5.44227	5.34877	5.05012	3.71824	4.63517	5.39362	4.68155	5.01487	5.16949	4.63284	5.02338	4.71792	4.82877	4.67024	5.43058	5.28186	4.69653	4.6958	4.89648	4.76329	4.18193	4.21267	4.40317	3.60908	4.66471	3.98795	4.69736	3.11628	5.20171	5.09855	4.67677	4.54847	4.45021	4.73523	4.84703	4.56018	4.42082	4.57104	4.52896	3.58377	4.35242	4.48941	4.17795	4.5709
5.25386	4.82342	4.22436	4.4729	5.13044	6.08455	4.83953	4.77028	4.73177	4.31175	4.26614	5.18752	4.74656	4.66	4.49683	4.48255	4.62006	4.34943	4.64144	4.85328	5.18636	4.41862	4.90201	4.64487	4.82349	4.63289	4.54971	4.63932	4.76899	4.35014	4.65593	4.73233	5.02459	3.82946	4.91214	4.61549	5.20498	5.03618	4.77847	4.99644	4.92785	4.61516	4.66635	4.98267	4.8918	5.66049	4.40547	4.6387	4.29666	4.23986
4.92946	4.90161	5.0433	4.64295	4.66036	4.97384	4.4032	4.9217	4.79414	5.39346	4.82649	5.01329	4.92137	5.6562	4.6734	4.97578	4.53519	5.20833	4.88695	4.85996	4.96998	4.95197	4.94174	4.71504	5.08677	4.37362	4.97429	4.51355	4.65397	4.45361	4.53432	3.9491	4.49547	4.60788	4.71456	4.5453	4.41727	4.60639	4.62329	4.76597	4.56415	4.65647	4.65761	4.77249	4.66903	4.7684	4.66985	4.49889	4.62996	4.55719
6.04545	5.1607	5.82656	5.87279	5.98097	3.32636	6.37673	5.83651	5.00933	6.45928	6.63805	5.71924	5.44122	6.0208	5.44674	4.03417	5.30927	6.0149	5.09211	5.05356	5.90271	5.67727	4.27731	4.25273	5.59451	4.58442	4.97173	5.20017	5.37265	4.52091	5.24834	3.27656	4.501	3.25326	4.27273	4.81334	4.97326	5.05396	4.71931	5.32767	4.95502	5.15679	4.94701	4.97223	5.32861	5.18198	5.18543	5.06165	5.5877	4.64564
5.20001	5.1595	5.33547	5.39032	5.0484	5.22818	4.98884	5.14757	4.92829	5.10019	4.95095	5.37826	5.029	5.81002	4.89091	4.98079	5.05559	4.74719	5.14002	5.18738	5.12998	5.4793	4.68214	5.25906	4.9997	5.10132	4.89788	5.03923	5.16343	4.96712	4.93002	5.1416	5.10265	4.70286	5.19232	4.98601	5.09178	4.9538	5.09302	5.163	5.5309	5.13887	5.08561	4.99903	5.01256	4.21161	4.64955	4.94271	4.71672	4.88872
4.38722	5.02018	4.95623	4.81643	5.38085	5.34523	4.52365	4.7903	4.93505	5.76696	4.87491	5.74099	5.24304	5.22629	5.00082	5.12712	5.00781	4.98078	4.66129	4.74097	5.56947	5.00175	4.61244	4.82482	4.62789	5.01812	5.42088	4.94843	4.80246	3.99295	4.60932	4.53629	4.5418	4.29008	5.18686	4.91718	5.07747	4.99706	5.12789	5.10006	5.05755	4.45129	4.83585	4.83444	4.96245	4.45449	5.19578	4.80573	4.57889	5.14672
4.21036	5.30864	4.81992	5.01047	5.19119	5.45297	5.27523	4.76248	4.95493	4.53174	3.81322	5.06067	5.24915	4.96755	5.20297	4.5275	4.6465	4.39533	4.7643	4.74863	5.57569	4.8582	4.71516	4.60953	4.74226	4.77278	4.64284	4.75373	4.6655	4.32892	4.74342	4.70992	4.63167	4.08325	5.01926	4.85868	4.93847	4.80218	4.42413	4.95556	4.91018	4.40903	4.71005	4.89202	5.44533	3.883	4.57623	5.22746	4.35699	4.81879
4.78103	4.94632	5.1128	5.22107	4.88732	5.27134	4.90282	5.04413	4.86021	4.70021	4.39616	5.03474	4.95201	4.76123	4.97875	4.90172	4.61247	4.66443	4.82144	4.78855	4.7917	5.111	4.58686	4.85175	5.0009	4.57922	4.24546	4.27302	4.54508	4.0362	4.50384	4.45941	4.62706	4.27132	4.78561	4.68958	4.73366	4.57248	4.503	4.86695	4.87359	4.54769	4.59163	4.48399	4.62926	4.53299	4.4718	4.53093	4.21969	4.73549
4.62291	4.92734	5.01259	5.16571	5.07696	5.5152	4.81272	5.06851	4.86549	4.87506	4.70975	5.03007	4.81684	5.05844	4.67979	5.12226	5.07645	4.88245	4.77354	4.96562	5.46785	5.253	4.84336	4.92463	4.80082	4.59385	4.95917	4.62981	4.5882	4.69069	4.67834	4.72625	4.75512	4.26092	5.11272	4.86171	5.20112	4.68937	4.7638	4.83166	4.84359	4.4322	4.61962	4.8114	4.93183	4.65724	4.75549	4.7104	4.45013	4.61722
4.22043	5.24357	5.63195	5.50173	5.03925	5.59305	5.12102	4.99978	4.88477	4.19501	4.24052	4.93617	4.84454	5.4463	4.8796	5.05111	4.60397	4.28871	4.78839	4.99988	5.24951	5.26208	4.70352	5.17148	4.61187	4.61009	4.97094	4.90059	4.65854	4.83979	4.80169	4.83161	5.02095	4.17982	4.9547	5.02229	5.05999	4.80944	4.74771	4.91538	5.04922	4.52354	4.7257	4.94349	4.91195	4.97964	4.80599	4.57973	4.44816	4.81904
4.80334	5.11282	5.16528	5.22683	4.82843	5.58573	5.03043	4.99264	5.0241	4.43508	4.44178	5.5796	4.7356	4.93864	4.86335	5.19362	4.7821	4.76375	4.85304	4.87478	5.2381	5.19207	4.68468	4.80394	4.74554	4.63015	4.58823	4.53412	4.631	4.62652	4.70625	4.7178	4.70823	4.34556	4.85104	4.77035	4.88429	4.845	4.67936	4.84096	4.90762	4.57085	4.50901	4.95261	4.59534	4.48182	4.7724	4.64439	4.29918	4.75432
4.57458	5.24619	4.89127	5.64355	5.16614	5.70081	5.0449	5.12174	4.87469	4.36261	4.47274	4.78684	4.78704	5.19212	5.13919	5.14223	4.82251	4.53667	5.09736	5.05969	5.33943	5.19427	4.55147	5.01801	4.7822	4.95481	4.91361	4.57767	5.10175	4.75231	4.87201	4.87699	4.98006	4.84663	4.7582	4.94739	4.84631	4.74104	4.88351	5.03669	5.05361	4.88296	4.73347	5.02613	4.9646	4.62856	4.70273	4.54569	4.42925	4.74452
4.09004	5.06894	4.71873	5.01584	4.88346	5.63994	5.00272	4.80734	4.7572	4.46873	4.27461	5.35255	5.29782	4.91877	4.60259	5.05601	4.67406	4.69574	4.83853	4.68713	5.28224	5.17526	5.00631	4.92395	4.39426	5.05967	4.58297	4.54886	4.86974	4.61348	4.89138	5.0029	4.89544	4.01371	5.01421	4.67685	5.1353	4.98272	4.88345	4.96117	4.99241	4.47072	4.84101	5.31901	5.47029	4.61121	4.7007	4.7987	4.41974	4.67978
4.34654	5.42133	5.93203	5.86245	5.26298	5.35709	5.48334	5.18645	4.71679	4.23834	4.66167	5.53456	5.68835	5.73679	4.99571	5.58189	5.09967	4.30875	4.60992	5.00646	5.31167	5.31289	4.94141	5.07212	5.05457	5.3583	5.13805	4.72156	4.84592	5.32772	4.92376	5.84804	5.09807	4.20291	5.03612	5.29757	5.16804	4.81525	5.20679	5.15049	5.28231	4.57091	4.82262	5.33424	4.88196	5.28984	5.26659	4.79723	4.66146	4.40528
4.94095	5.18103	5.51783	5.13644	4.97827	5.38048	5.11366	4.69773	5.07382	4.36554	4.5882	5.08746	4.97557	5.34667	5.21579	5.2724	4.99656	4.59343	4.72895	4.69678	5.51894	5.10556	5.24812	4.9326	4.89776	5.23076	5.13297	4.95497	5.14289	5.05857	5.02856	5.24743	5.51998	5.19216	5.38725	5.05753	5.41826	5.1159	5.12984	5.10311	5.35128	4.86292	5.0829	5.50183	5.47037	4.92993	5.0855	5.07506	4.84981	5.52566
4.90028	5.16134	5.25894	5.07924	4.96033	5.44641	4.79338	5.15778	4.93005	4.71753	4.81223	4.98512	5.02878	5.09748	4.93969	5.33983	4.72922	4.75452	4.74429	4.62036	5.18092	4.9183	4.94665	4.68907	4.5636	4.74124	5.24082	4.80912	5.07174	5.06317	4.85354	5.03402	5.15143	5.01581	5.1991	5.03012	5.22442	4.92644	5.05284	5.1379	5.25713	4.50388	4.924	4.99619	5.19983	4.77002	5.25502	4.78646	4.61098	4.81987
4.44601	5.38897	5.34858	4.78615	4.75751	6.11148	4.72309	5.09431	4.47448	3.88114	4.3437	4.91441	5.51827	4.70139	4.87481	5.02177	4.73364	4.61591	4.83036	4.82496	5.3477	5.18259	4.51277	5.19762	4.55907	4.63709	4.68343	4.53793	4.53476	4.78096	4.62001	4.61257	4.85142	4.46226	5.27706	4.60673	4.82127	4.70669	4.27817	4.55116	4.65985	4.14469	4.28047	4.94744	4.99868	4.21335	4.41463	4.50494	4.1179	4.43857
4.23313	5.17131	4.59241	5.04764	4.86957	6.26679	4.73278	5.01001	4.65703	4.05193	4.36585	5.22434	4.92951	5.14443	4.47411	5.02712	4.92263	4.5647	4.68832	4.64001	4.92654	5.13602	4.82821	4.83275	4.59783	5.13896	4.37909	4.34352	4.34358	4.06265	4.46066	4.6462	4.8714	4.24133	4.63856	4.81677	4.91716	4.68463	4.57301	4.78182	4.66585	4.46895	4.48248	4.66309	5.0141	3.85541	4.5522	4.36986	4.40162	4.31959
4.67946	4.86816	4.75059	5.11497	4.98356	4.99942	4.85696	5.08771	4.87	3.65123	4.4756	5.24707	4.67261	4.87845	4.42701	4.47345	4.96742	4.60549	4.7636	4.51794	4.8768	4.95918	4.36008	4.85589	4.76078	4.69476	4.49616	4.48324	4.97687	4.62038	4.79979	5.06828	5.0186	3.46502	4.96631	4.77177	5.29569	4.9159	4.92372	4.82161	5.17731	5.07359	4.83013	4.93244	5.01266	4.68676	4.40613	4.83465	4.56649	5.09292
6.24505	5.67361	5.56052	5.47918	5.39632	5.2828	5.31179	5.11504	5.47368	5.65015	4.21132	5.8236	5.27368	4.7508	5.2972	5.76058	5.00905	4.93263	4.94798	4.86289	4.94728	4.98331	5.84009	5.00387	5.80691	4.8139	5.51646	4.5867	4.59685	5.16384	4.9467	5.01114	5.2618	5.09244	5.04032	4.69332	4.68243	4.9733	4.99527	4.72655	5.04613	5.33005	4.81157	4.72321	5.45772	5.94871	4.73709	5.08522	4.84048	5.01337
6.15218	4.89559	5.16296	5.1153	5.1151	4.41831	4.84214	5.65751	4.75895	6.34375	3.96023	5.66078	5.20636	4.74865	4.68643	5.00934	4.78398	4.72933	5.24083	5.15607	5.00362	5.17998	5.48196	5.09423	5.68447	4.88818	5.72438	4.6439	5.02302	5.25453	5.11722	4.9823	5.32461	5.29155	4.96139	5.06367	5.53655	5.06745	5.1965	4.73674	5.73054	5.92661	5.09408	4.72892	5.50021	6.16202	4.6028	4.97249	4.95104	5.36414
5.27538	4.51349	5.15864	5.47107	5.05265	5.33217	5.02941	4.69271	5.0188	4.74634	4.21976	4.29041	4.68819	4.25086	4.76321	5.36922	4.97659	4.83482	4.40299	4.68578	4.94723	4.6866	5.5092	4.97459	4.9325	4.43767	5.07551	4.42877	4.46249	4.90695	4.91191	4.87813	5.08258	4.36049	4.56693	4.55426	4.55093	4.82705	4.65712	4.22797	4.82517	4.57186	5.18531	4.33756	4.80808	4.57422	4.50576	4.77528	4.21017	4.99311
5.83632	5.87421	5.17927	6.02129	5.40382	4.6289	5.65138	5.28283	4.92677	5.44585	3.76507	5.6041	5.45029	4.69462	5.12503	4.99638	4.98808	4.95134	5.58915	5.26715	4.34481	4.53676	6.34156	5.43609	5.3072	4.70973	4.96448	4.53168	5.16202	4.41171	5.21395	5.17474	5.00833	4.498	4.55618	5.09456	5.34598	4.96489	5.00174	5.04779	5.61211	4.44079	5.06731	4.68753	5.18901	5.10813	4.83224	5.37624	4.72164	5.12682
4.12578	4.80557	4.47154	5.045	3.9594	3.80173	4.3895	4.75681	4.7147	4.9719	4.50254	6.08314	4.71714	5.18059	4.64853	4.936	4.43715	4.78984	4.94551	5.02395	4.42333	4.97475	5.03177	5.10407	5.153	4.13963	4.2987	4.7546	4.53318	4.37005	5.21847	4.68302	5.35516	4.72345	4.57566	5.03278	5.4307	4.65085	4.579	4.28065	4.84151	6.01133	4.38339	4.62248	5.65363	4.25018	5.24256	5.33501	4.30905	5.33014
5.6846	4.73369	5.38611	5.32797	5.25882	4.9455	5.02849	5.20918	4.4103	5.70978	4.22531	4.84167	4.61275	4.8271	4.72512	5.04051	4.98066	4.53267	5.12262	4.8703	4.74829	5.64034	5.45484	5.1164	5.24616	4.46334	4.90973	4.5036	4.4391	4.41003	4.64763	4.79496	5.16286	4.68374	4.46092	4.63284	5.2494	5.11202	4.97153	4.6113	4.44373	5.36222	4.75191	4.7938	4.67588	4.75952	4.68252	4.64237	4.29359	4.86684
5.69211	5.03504	4.8675	4.46558	4.79167	4.41849	4.85789	4.37741	4.52372	4.94413	4.18676	5.1559	4.73008	4.27304	4.67287	4.65338	4.62097	4.67538	5.03199	5.14951	4.84485	4.66249	5.13635	4.89557	4.8126	4.05543	5.36834	4.47184	4.65157	4.93493	4.75443	4.91102	5.18369	4.33434	4.41828	4.84556	4.90236	4.83306	4.84194	4.67928	4.87349	5.63712	4.81613	4.3202	5.13818	4.26709	4.39449	4.78599	4.61274	4.62288
4.93292	6.3519	4.57299	4.37433	4.67743	3.52911	4.7836	5.40497	4.68166	3.99921	4.21769	4.91802	4.88879	4.32361	4.49591	4.79939	4.71026	5.54353	5.03066	5.05386	4.88127	5.00067	4.54155	4.92867	4.98227	5.11143	5.89422	4.5789	4.94078	4.18712	5.4624	6.00426	5.7836	4.24481	4.85198	5.15334	5.27784	4.99804	4.84683	5.06015	4.10752	5.05966	5.10266	4.66245	3.6922	4.25072	4.63234	4.99084	5.20056	5.3334
5.51148	5.6614	6.66305	4.8501	4.84042	4.99228	5.30499	4.86259	4.83533	5.3808	4.46239	4.89081	4.99873	4.44048	4.50352	5.25226	4.81745	4.8876	5.03709	4.88814	4.49903	4.94973	4.86634	5.16489	5.12172	3.8413	5.31123	4.23058	4.33046	4.18919	4.92189	4.81856	5.07409	3.94309	4.66334	4.68345	5.00133	5.0231	4.99235	4.41154	4.76814	5.258	4.84593	4.56575	4.74453	4.2707	4.51445	5.01854	4.57964	4.93129
5.16565	4.81562	6.40984	4.43321	5.04583	4.6749	4.99144	4.75765	4.70623	5.19275	3.75711	5.6205	4.3	4.52801	4.69627	4.73118	4.92677	4.93429	4.78101	5.05552	4.22068	4.76556	4.99251	4.49959	5.17463	4.18366	4.34786	4.10382	4.13221	3.6728	3.70944	4.70781	3.80366	3.93195	4.96463	4.68118	5.04065	4.4137	4.82996	4.28233	4.6529	4.43265	4.55444	4.25152	4.59806	4.37686	4.40184	4.48192	4.49213	4.75877
5.40021	5.87525	5.41719	4.79815	4.59974	5.26401	4.1941	4.33299	4.83437	5.35888	4.61611	5.81766	5.19921	3.96701	4.71276	4.98465	4.71122	5.14386	5.04671	5.65471	4.05067	4.76776	3.9688	5.015	5.11409	3.9994	5.5034	4.75805	3.97132	5.38214	4.83317	4.61462	4.30933	3.8259	3.92195	4.87752	4.88994	5.00861	4.36137	4.68084	5.33585	5.71329	5.21062	4.56285	5.22445	4.05757	4.86395	5.16279	3.87479	5.15058
5.52733	4.86045	6.55067	5.25387	4.91956	4.87856	4.49796	4.53524	4.95981	5.7065	3.92807	4.67892	4.78484	4.61673	4.24974	5.29294	5.29897	5.01475	4.9226	4.81496	4.1218	5.11718	5.16426	4.82563	4.85568	4.03081	5.21422	3.98807	4.24976	4.47069	4.44573	4.55278	4.77494	4.16823	4.54496	4.84733	5.28636	4.94578	4.67893	4.1252	4.90388	5.53526	5.13228	4.86209	4.89384	6.06192	4.36765	4.17474	4.01968	4.83427
5.99018	5.46421	4.73832	5.13258	4.96654	3.75415	5.01258	4.86942	4.82232	5.67939	4.341	4.49683	4.85638	4.45963	4.29644	4.69443	4.76317	4.65744	4.22291	4.77666	4.47707	4.98982	4.78988	4.65079	4.93229	4.50119	4.86781	4.06967	4.44473	4.46862	4.87605	4.7834	4.6988	5.59008	4.54605	4.96273	5.33429	4.4159	4.92924	4.24023	4.56569	4.83	4.66883	4.13654	4.84101	5.08607	4.20841	4.78859	4.57868	4.53044
4.37937	4.8058	4.39738	4.83334	4.03664	3.40712	4.2274	4.33928	3.93012	3.5812	4.12296	4.70749	4.36474	3.98627	3.88401	4.27984	4.03756	3.16476	4.04018	4.52784	4.39011	4.18915	5.06147	4.22723	4.6888	4.31829	5.3169	4.05406	4.49406	4.28431	4.61759	4.18789	4.62486	2.65395	4.42971	4.12402	5.13573	4.21452	4.55446	4.32871	4.82905	4.43836	4.68529	5.15595	5.35943	3.5184	4.45719	4.71232	4.10086	5.11002
5.58143	6.26057	5.31294	5.63259	5.62484	5.0467	5.11668	4.68926	4.764	5.00022	3.77113	6.63148	5.39153	4.98694	4.04506	4.69334	4.67702	3.87872	4.4745	5.25983	3.98916	4.59733	4.85746	4.80046	4.75385	4.28456	5.18216	4.09014	4.24164	4.63281	4.19157	4.70123	4.70369	5.511	4.84961	4.50793	5.32418	5.05081	4.87747	4.64923	4.95682	4.5881	5.04538	4.59217	4.96756	5.34004	5.17263	4.57823	4.72907	4.53284
5.58266	5.45016	4.84199	4.82287	5.00947	5.24523	4.6064	4.73944	4.85865	4.99632	4.01345	4.8628	4.84995	4.2658	4.4285	4.78479	4.81384	4.77873	4.82687	4.89057	4.26665	4.80762	4.78908	5.11062	5.03927	4.41891	5.08827	4.10962	4.41082	4.41911	4.61608	4.88063	4.76231	4.33786	4.13936	4.84025	5.04271	4.52037	4.41927	4.26093	4.59552	4.92233	4.5114	4.43269	4.66909	4.04531	4.31991	4.77102	4.55131	4.67555
5.82867	5.55475	4.82646	5.27615	4.76575	4.28442	4.74324	4.96974	4.8172	5.4935	4.35629	5.09254	4.77124	5.16303	4.24202	4.88178	4.71842	4.68416	5.09684	4.81524	4.68137	4.85922	5.29545	4.94625	5.1358	4.42733	5.33209	4.37944	4.46302	4.66383	4.92008	5.1467	4.88023	4.85356	4.42973	4.79052	5.2599	5.04021	4.98287	4.64891	4.95966	5.27301	5.0448	5.12278	4.98893	5.11139	4.77096	4.81015	4.70515	5.00117
5.95962	4.77115	5.13125	5.14548	4.61274	4.10462	5.08398	4.65475	5.07695	5.18094	4.62637	5.15582	4.82626	4.52922	4.37353	4.89002	4.70701	4.84425	4.73201	5.18641	4.98532	4.75793	4.91808	4.76667	4.79894	4.19099	4.68281	3.92511	4.16169	4.07116	4.41442	4.51949	4.6874	3.32518	3.89933	4.26465	4.51182	4.59856	4.65781	3.75143	4.53699	3.70067	4.55442	4.37429	4.74729	3.64097	4.05069	4.41768	3.91078	4.30772
5.51767	4.96133	4.58143	5.40164	4.7886	4.46572	5.09374	5.15045	4.86019	5.94098	3.93886	4.88212	4.97819	4.89849	4.60761	5.0001	4.85319	5.13937	4.63957	4.70069	4.02623	4.70928	5.34571	4.70884	4.839	4.46666	5.35249	4.60741	4.76565	4.7278	5.06116	5.06574	5.38773	4.36668	4.35305	5.0012	5.45438	4.95964	4.85987	4.67654	4.74782	5.3442	4.72177	4.6209	4.93528	4.75503	4.59703	4.76527	4.38907	4.75189
6.13323	5.32373	5.37071	4.84282	4.45257	4.26253	4.75144	5.03527	5.15086	5.38252	4.68465	5.31187	4.84605	4.70802	4.48925	4.9169	4.73316	4.55062	4.61265	4.78016	4.41345	4.48838	4.84353	5.02804	4.82384	4.63699	5.73522	4.46071	4.68815	4.49906	4.64459	5.28571	5.15132	4.11688	4.39477	4.75326	5.15588	4.67012	4.76564	4.23143	4.86604	5.35673	4.84893	4.55089	4.99518	4.91944	4.14742	4.9604	4.10706	5.04712
5.28582	4.43021	5.96593	4.91084	4.66691	5.62953	4.73594	4.52717	5.63717	5.19995	3.87848	4.58883	4.89357	4.44704	4.03197	4.91194	5.09794	3.8604	5.3938	4.6835	3.90106	4.26833	5.49251	4.79978	5.4032	4.69533	5.70232	5.18844	4.52208	4.32653	4.82119	5.25589	4.54318	4.5381	4.64512	4.77604	5.31406	5.40205	4.81643	4.41013	5.20044	4.89097	5.00382	5.27084	5.03545	4.89604	4.84803	5.04128	4.7678	5.09061
5.07193	4.29238	6.87089	4.03373	4.51826	6.40959	4.48777	4.20978	6.22961	5.16245	4.50552	4.8164	4.34362	4.37127	4.43616	4.82158	5.34443	4.36075	4.97479	5.03716	5.13558	4.17246	5.56885	5.56385	4.9751	5.00438	5.01763	5.34716	5.06302	4.86401	5.41367	5.53353	4.8875	3.39747	4.98312	4.81043	5.30212	4.71973	5.08776	4.47223	4.94648	5.73312	4.80104	4.85331	5.6281	5.25083	4.1239	5.1539	4.42431	4.60929
3.79839	5.05731	3.89358	4.45201	5.23307	5.93525	4.66597	4.91227	5.75137	4.53127	3.56259	4.64155	4.26832	4.37827	4.65612	4.62385	4.43333	3.62883	4.94572	4.19611	5.40653	4.76346	4.7044	3.94943	4.27872	5.78638	4.17129	4.88126	4.91846	4.801	4.89311	5.39232	4.68471	4.61613	5.68795	4.98709	5.01235	4.98273	4.8679	4.55618	5.60461	5.98635	4.95324	4.83685	4.08903	3.63471	3.93538	5.37426	4.962	5.49301
5.21225	4.86789	6.27535	4.55857	5.10937	5.80153	5.0261	4.90757	5.04283	4.3001	4.53784	5.07071	4.70231	4.82923	4.35611	4.70064	4.76101	3.9952	4.57285	4.30489	4.57695	4.79046	4.51317	4.38211	4.35348	4.62876	4.6999	4.72731	4.68461	5.27312	4.70655	5.12836	4.55499	3.48662	5.24511	4.46039	4.66113	4.62746	4.61436	4.41088	5.20397	3.71705	4.84288	4.67485	5.32066	4.56573	4.24116	4.76805	4.68013	4.45189
5.90864	4.98591	5.53802	4.68558	4.90348	4.37399	4.70892	5.11432	5.25838	4.59755	4.66477	4.50379	4.26659	5.08605	4.15332	4.26062	4.73225	3.3823	4.75776	4.15565	4.8383	4.13581	5.03554	3.53471	4.93174	4.46216	5.18868	4.71071	4.67722	4.99521	4.74675	5.20916	4.52613	4.48505	4.81261	4.75728	4.91324	4.95895	4.73125	4.38881	4.89638	4.21371	4.85789	4.64931	5.2882	5.10345	4.73719	4.50481	4.65003	4.89381
5.83292	5.32388	4.84141	5.34826	5.27329	6.85929	4.63239	4.64674	4.62162	4.32801	4.06006	4.76364	4.55561	4.09146	3.82386	5.05626	4.85215	3.92307	4.68673	4.39525	4.23651	4.70233	4.23046	4.31724	4.20425	4.77974	5.59065	4.84218	4.91285	5.63904	5.00405	6.40251	4.63529	4.06845	4.55958	4.66844	4.88273	4.75543	4.65085	4.69375	4.81889	4.60017	4.90063	4.9254	4.74887	4.95295	4.69562	5.2014	4.60454	5.00801
2.67658	4.71318	5.7385	4.99179	4.70871	2.66186	4.69511	4.07429	6.06711	5.89848	4.91902	5.80402	5.19976	6.78399	4.49604	4.79665	4.50221	3.6774	5.28566	5.01941	7.35609	5.07097	4.67815	4.67939	5.47439	5.15761	4.25282	5.72125	4.88651	4.58009	5.07809	6.17254	4.67841	4.911	5.14847	4.25458	4.74854	4.96392	4.221	4.08911	5.29499	4.29002	5.49116	4.95212	5.10652	3.67199	4.24212	4.66211	4.76158	4.55959
6.93894	4.82741	5.17883	4.12916	4.45759	6.54749	4.59463	4.52588	5.55389	4.68646	5.21809	4.93452	5.10736	4.64082	4.09936	5.32466	4.60118	4.06155	4.30225	4.57591	4.76251	4.91759	4.65449	4.21319	4.15139	5.18199	4.51582	4.9202	4.7491	5.0378	5.14864	5.30551	4.40295	3.93824	5.40453	4.61141	4.74051	4.8789	4.66075	4.6913	4.77387	4.78975	4.85931	4.83207	5.07867	4.06176	4.77675	5.05293	4.47705	5.33546
5.42807	5.95913	5.89521	4.42617	4.9812	5.53534	5.17385	4.84713	5.64587	5.06286	5.82106	5.17958	4.2595	5.42101	4.14723	4.71445	4.68948	4.84677	5.13031	5.16667	4.88354	4.86677	4.9001	4.26995	5.16913	5.38053	5.87483	5.34279	5.18148	5.80916	5.54321	5.75991	4.61444	4.30342	5.70386	5.19041	5.10879	4.85863	5.10188	4.98908	5.34823	4.84339	5.09285	4.38448	4.96897	4.91777	4.88049	4.77054	5.13948	5.17943
5.28459	5.54896	5.61851	5.23193	4.86207	6.24782	4.88916	4.2669	4.72625	4.86917	5.29878	4.43203	4.18595	4.07402	4.25788	4.81352	4.6967	4.48114	4.32617	5.03657	4.64922	4.54364	4.1914	4.49981	4.01728	5.09236	5.00161	4.62062	4.92535	4.89917	4.93178	5.00408	4.85553	4.12535	5.14484	4.6445	4.77831	4.91201	4.56512	4.74555	5.16219	5.09866	5.10718	4.60752	4.43151	4.53801	4.52369	4.7266	4.60052	4.68054
6.25079	5.75608	6.16652	4.78846	5.04315	5.60059	5.06076	4.54532	4.91137	5.72549	5.47228	5.50985	4.43984	4.24667	4.57445	5.09748	5.14447	3.99081	4.87593	4.79905	5.11055	4.60175	4.41328	4.1965	5.08535	4.80016	4.84494	4.69876	4.627	4.51781	4.71628	5.07667	4.25663	3.79695	4.65984	4.4654	4.57951	4.47569	4.48051	4.34494	4.67899	4.34896	4.43357	4.51612	4.61088	4.30369	4.51118	4.64069	4.45343	4.47636
4.36134	5.08135	4.34569	4.44589	4.44087	6.38883	4.50756	4.14803	5.35945	4.58564	4.44982	5.18717	4.04157	4.80623	4.20815	4.75059	4.57515	4.07701	4.46016	4.49459	4.62596	4.39799	4.16089	4.00547	4.14422	4.31281	4.92651	4.50967	4.38281	4.1312	4.6522	5.32469	4.37453	4.89081	3.84151	4.41234	3.92122	4.22257	4.11267	3.85656	4.10123	3.67498	4.56103	4.30672	4.04819	4.27071	4.19835	4.20619	4.24264	4.48514
6.72074	4.30578	5.24931	3.35507	4.00494	4.56461	3.69281	4.01176	4.27665	4.26599	5.31404	4.32491	3.98629	3.79085	4.39276	4.65005	4.67642	5.15524	4.63259	4.05706	4.1278	4.08165	4.26317	3.41951	3.74025	4.55248	4.15558	4.57315	4.73227	5.11119	4.97281	6.06624	4.56178	3.51616	5.72059	4.37641	4.87245	4.76306	4.25641	4.75075	4.42278	4.10258	5.09758	3.94392	4.28364	4.1706	3.79673	4.70149	4.95284	5.29337
4.58456	4.63052	5.39805	4.35526	4.41944	4.96982	4.2903	4.48026	4.33165	4.49393	4.52239	4.78305	4.09478	4.46392	4.14682	4.60736	4.38412	3.9018	4.224	4.34624	4.59657	4.47839	4.236	4.15499	4.69492	5.12257	5.03463	4.89312	5.01899	4.63927	4.96323	5.36979	4.64658	3.42425	5.09003	4.9228	4.43051	4.82614	4.65947	4.16257	5.09147	4.71481	4.69067	4.38382	4.73109	4.32481	4.42193	4.99947	4.77503	4.88763
5.14347	5.09565	6.31464	4.68662	4.56254	6.37203	4.30988	5.20345	5.81357	5.62327	4.49632	5.42799	4.59605	5.0838	3.94829	4.76011	5.25158	3.98022	5.35683	4.62216	5.51014	5.43634	4.87573	4.25958	5.03179	4.76491	5.6507	4.87832	4.75946	4.51102	5.18903	5.82269	4.68421	4.33641	4.80952	4.82216	4.62561	4.39555	4.77157	4.17393	4.94435	4.78408	4.49601	4.24391	4.14826	4.39268	4.5459	5.08662	4.91282	5.13227
5.66252	5.14174	4.77718	3.98595	4.40082	5.69061	4.62565	4.4324	3.85739	5.10889	4.57257	5.27254	4.03684	3.93301	5.05513	5.23226	4.7447	4.72899	4.53791	4.75609	3.56267	4.06672	4.20209	4.19924	4.83506	4.40036	4.42798	3.86963	3.67575	4.353	3.82181	4.33999	4.14096	4.25079	3.8215	3.92252	3.96397	4.25677	4.05642	3.55005	3.93787	5.42849	4.57136	3.75708	4.18146	5.13426	4.07928	3.93414	4.14761	3.65636
7.68063	5.18274	5.84152	4.38731	4.80484	5.78429	4.26951	4.08634	3.69357	6.18645	6.18663	4.82385	4.48743	3.6907	4.22072	5.23208	4.40663	4.79284	4.35959	4.33721	4.19794	3.88714	4.59783	4.1324	3.88254	4.87476	5.0729	4.83387	4.68368	5.01625	4.613	5.32542	4.50007	3.91411	4.46835	4.98694	5.07115	4.73892	4.29939	3.93895	4.28756	5.58162	4.65396	4.22268	3.70334	4.50162	4.06337	4.67464	4.87741	4.29745
4.69523	5.32103	5.39502	4.15535	4.30811	5.40617	4.2527	4.05542	4.57059	4.89692	4.83354	4.9944	3.92792	4.39634	4.01073	4.55569	4.36631	3.70406	4.11612	4.31976	4.2069	4.2404	3.8881	4.04946	4.27318	4.86416	4.85442	4.99303	4.78334	4.8669	4.82579	5.42494	4.44332	3.7901	5.20835	4.98151	4.42202	4.70889	4.58625	4.28993	4.87726	4.65832	4.57854	4.41446	4.54193	4.38966	4.29141	4.76913	4.80789	4.85251
5.62173	5.47373	6.11652	4.78941	4.68482	5.47567	4.75742	4.51751	4.87643	4.26545	4.47317	5.16037	4.24563	4.81522	3.8582	4.76801	4.46892	4.36422	4.23333	4.11573	5.15826	4.32944	4.08848	4.42519	4.41696	5.26415	4.84423	4.78473	4.88361	5.35607	5.05021	5.53679	4.14936	3.75306	4.71622	5.08876	4.12839	4.75305	4.5883	4.66725	4.61967	4.67578	5.31634	4.7784	3.73164	4.18482	4.13451	5.17995	4.37163	4.79254
6.0987	4.52177	2.65485	4.54464	4.94114	6.25737	5.43277	3.73551	3.88026	6.60023	5.19418	5.01928	4.27802	4.52185	5.52159	5.63633	4.26234	4.79124	4.97565	4.4371	3.91718	5.04563	5.41626	4.90978	4.5047	4.89159	4.20061	4.88304	5.09105	3.80184	5.017	4.79297	5.24428	3.07411	5.28474	4.71094	4.71804	5.14893	4.76305	4.18496	4.77265	4.08154	4.54764	4.93552	4.41571	3.84202	4.87101	5.25034	4.79318	4.4007
5.09792	4.19995	5.24325	4.68237	3.48972	6.66088	4.69883	3.57584	4.33335	5.51129	3.71536	5.77049	3.33431	3.77425	3.81608	5.56649	4.67591	3.41847	5.19689	4.81642	5.26509	4.63265	4.87719	5.13773	4.38304	4.60925	3.2665	4.9425	5.34793	3.9906	4.61244	4.48371	4.59838	2.52875	4.2643	4.18099	5.05305	4.81823	4.95778	5.38927	4.98039	5.5808	4.4074	5.6803	4.9551	4.22483	5.06797	4.7906	4.72417	3.86327
6.2093	5.14974	4.89472	4.21839	4.18863	4.70974	5.05838	4.83152	4.18761	5.21195	5.18907	5.01849	4.00976	4.38967	4.7293	5.27626	4.90965	4.65406	5.02873	4.66056	4.48667	5.14426	5.11186	5.20579	4.57643	4.284	3.15818	4.22799	4.85268	3.74929	4.50535	5.19579	5.24647	2.38927	5.24519	4.50711	5.30121	5.00558	4.93621	4.34403	5.10316	6.01244	4.37005	4.92494	5.27239	3.23288	4.78096	4.96658	4.8735	4.4807
7.09544	6.18106	5.68422	4.83805	4.74192	6.97426	6.71433	5.35245	6.31268	5.09447	3.42703	5.40769	4.77484	6.35083	5.52482	4.59722	4.42295	4.36744	5.75389	5.73247	3.58818	5.53766	6.94662	5.49967	5.68353	4.9507	4.85337	5.30488	5.62192	4.09804	5.33531	5.90953	5.168	2.60423	6.14449	5.10485	5.29905	5.4349	4.9672	5.31563	5.68232	5.38166	5.48826	6.24199	4.85173	4.71298	4.76941	4.76798	5.60668	4.76102
4.56411	4.50301	4.26347	4.29383	4.00766	6.50694	4.92508	3.98988	5.07316	5.26043	4.42583	5.21413	4.85499	5.25929	5.38499	5.84654	5.54229	3.84611	6.15793	5.84907	3.32211	5.82156	5.70857	5.47558	5.30581	6.64393	5.41698	4.74146	5.9826	4.32331	5.40223	6.57184	6.04521	3.37324	5.44944	5.10964	6.21926	5.99025	6.05397	5.74979	5.68403	7.05826	4.84555	4.93297	6.3812	4.87964	5.12062	5.85327	6.31851	4.64911
6.07431	5.5036	5.70995	5.04905	4.57264	5.79288	5.69017	4.48218	4.77825	6.10399	5.45266	4.87267	4.43858	5.27578	4.61752	4.90833	5.13333	4.4077	5.13896	4.81256	4.71583	4.99955	5.60904	5.2417	5.2159	4.9672	4.76143	5.04775	5.24343	3.71175	4.97725	5.44134	5.36051	3.372	5.5848	4.61078	5.20086	5.33502	4.87388	5.34458	4.90673	5.74447	4.7624	4.72021	5.13921	5.01234	4.77196	5.09739	5.67507	4.44399
5.44362	5.60691	5.8329	4.68154	4.62153	4.90515	5.6632	5.36003	5.42507	4.25186	4.03422	5.09737	4.42847	5.82189	4.4223	4.67948	4.7359	3.20666	4.89267	4.68841	4.93436	4.93955	5.97195	5.0163	4.75529	4.95533	4.65723	5.20505	5.96491	4.12456	5.36714	5.8009	5.08752	3.37493	6.22517	5.36184	4.84115	6.09779	4.77104	5.96135	4.88679	5.69258	5.72936	5.44079	6.54248	5.67304	4.35253	5.05544	5.71992	4.9786
6.41328	4.97001	4.97852	4.52556	4.87485	5.13655	5.39679	5.25603	5.50904	5.79734	5.37538	5.12906	4.42064	5.41996	4.97028	5.23766	5.18627	4.07644	5.72521	4.99322	4.45143	4.82547	5.9716	5.34231	5.17703	5.09045	5.47882	5.17303	5.62771	4.03563	4.86639	6.15338	5.37941	3.58222	5.58661	4.97867	5.75231	5.37006	5.19233	5.3561	5.48742	5.70197	4.94921	5.0732	5.57008	5.49311	4.79128	5.35065	5.55599	3.91342
6.73658	5.69378	6.53524	5.40272	5.29618	3.50398	4.79774	5.1126	4.09641	6.92705	5.65366	5.06347	5.0377	4.311	4.13	5.35866	5.74249	4.06858	5.35219	5.11769	4.4276	5.6623	5.42369	5.37328	4.52508	4.43948	4.80502	4.84911	5.0321	3.22086	4.38697	4.51462	4.72196	3.0876	6.03535	4.50992	5.09354	4.2647	5.26375	4.76073	5.14429	6.20926	4.28047	4.67278	4.99892	6.81011	4.27527	4.82408	4.87706	4.46572
5.27144	5.01853	6.15671	5.29345	4.37243	5.30336	4.14286	5.25557	4.8538	5.65143	3.37494	4.77645	4.05908	5.72252	4.83494	5.94866	4.65849	4.13944	4.32982	4.91218	4.9443	5.27683	6.048	4.45934	4.86051	5.18422	4.48326	4.69719	5.26045	3.76577	4.4433	5.41679	4.90715	3.04841	6.26209	3.96384	4.85642	4.79669	4.5461	4.95812	5.29138	6.15848	4.79455	5.05342	5.21682	5.62866	4.62075	4.97948	5.78231	4.01615
6.31124	5.29688	5.76589	4.82128	4.65726	5.95285	5.73879	5.77669	5.99558	6.21614	4.80275	4.82577	4.67943	6.02805	5.20483	5.42357	5.43263	4.777	5.12969	5.54447	4.4051	5.21889	5.65093	4.76657	5.33702	4.95634	4.18371	4.32907	4.97975	3.6964	4.90063	5.41908	4.97283	3.07104	5.03488	4.8076	5.1755	5.14891	4.82364	4.84534	5.06796	5.63053	4.21852	5.20036	5.80011	4.13056	4.40726	5.26756	4.76861	3.84444
5.79914	4.60642	5.59924	4.66068	4.50594	5.93481	5.12254	5.50665	5.18234	5.74334	4.24175	4.68245	4.26008	5.32106	4.37364	4.28567	4.84692	4.08356	4.94823	4.98052	3.93509	4.81932	5.85024	4.87955	4.772	4.84745	4.67352	4.63978	5.13991	3.71957	4.83431	5.09308	4.5876	2.6563	5.36826	4.87258	5.08171	5.24045	4.98751	4.78476	5.05905	5.95359	4.73298	5.24281	5.41895	4.92326	4.41479	5.00776	5.09115	4.38381
5.3164	5.05827	5.66283	4.70484	4.70016	5.40765	5.14595	5.59068	5.89188	6.00587	5.63527	5.24443	4.35568	6.23791	5.06267	5.54918	4.86081	4.50395	5.40263	4.9548	4.35044	4.98402	5.90976	5.45374	5.32556	5.29141	5.15743	5.16857	5.49784	4.3887	4.97176	5.64358	5.48182	2.79512	5.14303	5.7565	5.5862	5.68254	5.54076	5.61337	5.44375	5.59123	5.28435	5.21512	6.27848	5.73783	5.34077	5.37425	5.87937	4.74122
5.9015	5.5228	5.15357	5.09308	4.21286	5.49327	5.34821	5.17739	5.34841	5.30973	4.94178	5.21205	4.93411	5.4965	4.22076	4.98037	5.48784	4.6275	5.15242	5.00974	4.09123	5.35917	5.2259	4.7504	4.72992	4.81227	3.85874	4.15766	4.43864	3.80817	4.72357	4.89936	4.7619	2.88132	5.23133	5.00039	4.94892	5.34117	4.71751	4.49004	4.58344	3.7325	4.097	5.03473	4.93441	4.16135	4.33692	4.62487	4.77775	4.20677
5.14489	4.89686	5.1803	5.73581	4.84621	7.00329	5.57784	5.05171	4.90691	4.76197	4.80962	4.85484	4.59401	5.21584	4.84927	4.77207	4.80206	4.11847	4.91595	4.62679	3.70478	4.90752	5.58899	4.8636	5.02463	4.6416	4.18348	4.54708	4.69309	3.39549	4.54989	4.79479	4.66376	2.46127	4.86251	4.271	4.49971	5.02422	4.5371	4.86496	4.56968	5.59426	4.58485	4.54851	5.11347	4.43125	3.52921	4.57129	4.63148	4.25262
6.42432	4.80708	4.72386	4.29753	3.87991	5.69143	4.79165	5.63844	5.31369	6.09305	4.33167	4.97887	4.85904	5.92657	4.79965	4.80758	4.95034	4.12511	5.43984	5.00215	3.99196	5.37373	6.04969	4.84895	5.07846	4.29745	4.27068	4.13061	4.50926	3.51745	4.67402	4.46839	5.1099	2.77695	5.187	4.54345	4.95363	4.95436	4.69664	4.5512	4.57772	5.62856	4.40059	4.48737	4.6412	4.23008	4.6594	5.03352	4.99115	4.40648
5.95389	4.48006	4.63387	4.18626	4.26633	6.52505	5.23093	4.10823	4.55214	6.02692	4.68963	4.70375	4.15169	4.00678	3.91448	4.99419	4.6304	4.06064	4.90046	4.465	4.34119	4.97952	4.78607	4.80859	4.30623	5.13901	5.27465	4.18218	5.18898	3.20978	4.84897	5.14121	5.16481	2.66349	4.77184	4.54504	5.22014	5.07823	5.00298	4.95488	4.63277	3.74383	4.40872	4.57697	4.65986	4.52217	4.70212	4.9725	4.71704	3.91211
6.17419	4.97742	5.13688	4.82416	4.13367	6.71633	5.53106	5.60026	4.74862	5.58037	5.44626	4.93857	5.16663	5.64758	4.56994	5.11317	5.26446	4.70453	5.17964	5.04911	4.95325	5.08325	5.46737	4.97121	4.9838	5.0999	3.88193	4.61067	5.05523	3.69062	4.96707	4.80075	5.20149	2.22501	5.09447	4.69484	5.29047	4.91125	4.93663	5.12863	5.12369	5.45326	4.57778	4.93689	5.16586	4.85221	4.819	5.06764	4.80248	4.00457
6.93363	5.49812	5.35968	4.7834	4.83715	7.16121	5.58351	5.67857	6.27726	6.92716	5.55541	4.81517	5.27479	6.0765	4.83398	5.74502	6.18529	5.77355	5.3256	5.26706	4.66799	6.26836	6.04527	5.52184	5.87398	4.9837	5.45865	5.22515	5.38403	3.79245	4.52702	5.16832	4.60109	2.89325	6.45345	4.35299	5.46492	5.35246	5.75537	5.70299	5.35379	5.27747	4.89455	5.64482	6.95384	5.40411	4.472	5.33796	5.45926	4.16059
5.60279	4.87698	4.86639	4.64766	4.571	5.8918	4.69959	4.48975	5.05074	3.76932	3.82102	4.30422	4.03289	5.30782	3.90115	4.24438	4.24783	4.15096	4.49989	4.98161	4.18293	4.8553	6.0825	4.14728	4.57857	5.2075	4.86525	5.53093	5.72731	3.60089	5.02157	5.71093	5.13999	2.62151	5.87017	5.17416	5.88923	5.90877	5.72025	5.9314	5.60727	6.20555	5.3888	5.32441	5.41532	5.65426	4.63733	5.56478	5.59681	4.26996
5.6914	4.08159	5.71901	4.36332	4.46324	5.91252	5.29068	6.42067	5.46465	5.73579	4.28299	5.14063	4.43399	5.77724	4.59166	5.24807	5.20932	5.11111	4.8351	5.36306	4.40254	5.00161	5.68408	5.22737	4.81515	5.41417	4.87732	4.97095	5.39305	4.70439	4.6764	5.19659	5.77712	4.51148	5.90344	5.11415	5.60638	5.80985	5.84248	5.24464	5.55391	5.69093	4.90017	4.91225	5.70109	5.85165	5.8408	6.25341	6.06659	4.95473
5.49748	4.96525	5.43781	5.20325	4.63597	6.51656	5.05162	4.53417	4.69941	5.80235	4.50179	5.50122	4.43393	4.42933	4.43556	5.39862	4.88536	4.02316	4.88052	4.98288	4.14157	5.1573	6.38363	5.22137	4.87759	4.27689	4.03996	4.73414	5.51859	3.37738	4.18663	4.97271	5.90442	3.01081	5.59737	4.93226	5.747	4.91186	5.33719	4.89477	5.29728	5.31544	4.4342	4.30349	4.95708	5.22227	4.01364	4.78459	5.5366	3.97444
5.76746	5.17477	4.6804	4.74054	3.96724	6.52473	5.08911	4.52852	4.81886	5.13262	6.30276	4.8943	4.4397	5.75191	4.32239	5.28261	4.95332	4.25587	4.74255	4.89156	4.51488	5.13916	6.15865	5.09746	5.23416	5.12635	3.9696	4.6626	5.25906	3.76424	4.97442	4.77439	5.46329	3.23766	5.21748	5.01348	5.3155	5.09053	4.83319	5.10142	4.27629	4.83515	4.21355	4.9416	5.11935	4.50604	4.48533	4.54917	4.79521	4.40074
4.15174	3.09466	3.66535	2.58013	3.22965	6.70299	5.95893	4.34199	5.17784	5.12587	4.98165	4.04022	4.40472	5.07446	4.32788	3.10411	3.65236	3.84923	4.77402	4.53995	3.17842	4.50344	4.01981	5.77839	4.25155	4.52549	2.34201	3.24839	4.1006	4.40368	3.80982	2.91861	4.89589	3.34521	3.08895	3.69098	4.92404	4.13271	4.00112	4.41497	4.03945	3.54513	4.10226	3.68721	3.92909	4.36829	4.1501	3.89583	4.32501	3.97544
5.93847	5.05257	5.44673	5.56999	4.22136	5.47159	5.26597	5.00161	4.79747	6.23848	5.45623	4.83167	3.97153	4.84296	4.57147	5.22229	5.05316	4.43502	4.7742	4.86465	4.13809	4.93428	5.79357	4.68949	4.63699	4.73586	3.39789	4.06531	4.4359	3.49607	4.01947	4.52831	4.98176	3.30917	5.21454	4.24867	4.75705	4.54336	4.80248	4.55816	4.37919	3.79987	3.73839	4.33758	4.37567	4.16116	3.98845	3.9845	4.67827	3.66724
5.96195	4.86009	5.75696	5.82716	4.55506	4.85228	5.49142	5.48773	4.87195	5.57984	4.13865	5.85214	4.27516	5.5299	4.82041	5.71703	5.05185	5.33609	4.96874	4.95562	4.70993	5.18813	5.55873	4.99005	4.57756	4.87657	4.17049	4.54807	4.87151	3.53981	4.73617	5.06907	5.17492	3.81074	5.52912	4.3485	4.96093	4.95992	4.74651	4.90699	4.69585	6.37065	4.44011	4.87275	4.44924	4.46906	4.69296	4.87679	5.15008	4.42301
5.29181	4.98169	4.64716	4.60258	4.40912	3.176	4.3397	4.44583	4.7207	5.20445	4.01165	4.73426	3.96549	4.19712	3.95874	4.34321	4.38758	4.2343	4.48413	4.31902	3.74874	4.79703	5.41429	4.39438	4.57472	4.89822	3.54464	4.35681	5.14415	3.23286	4.33279	5.61019	5.35598	2.78218	5.75562	4.36754	5.3273	4.78475	4.96899	4.57566	4.61646	5.56269	4.33808	4.45747	5.15906	5.39927	4.00663	4.53092	4.89177	4.09359
5.76729	4.89627	4.52797	4.77512	4.03682	5.31386	5.21475	4.4683	5.23213	5.64745	3.82847	5.09912	4.07957	5.38545	4.49412	4.49144	4.6441	4.30465	4.7692	4.40729	4.09113	4.5459	5.19678	4.64728	4.54001	5.07792	3.63741	4.20774	4.6756	3.44419	4.52171	5.37695	5.1666	2.87204	5.05945	4.44316	4.90269	4.87355	4.51098	4.57964	4.75417	4.45072	4.67182	4.5547	4.55985	3.88128	4.06204	4.033	4.63249	3.51245
5.96914	5.21949	4.47091	4.34269	4.41985	5.8058	5.42232	4.90434	5.33437	6.05642	5.09268	4.71167	4.07296	5.38366	4.81412	5.36529	4.75834	4.21213	4.92994	4.57516	4.21955	4.81812	5.27346	5.75019	4.44739	5.50937	4.44368	4.79532	5.57901	4.11593	4.95105	5.68395	5.41234	2.65352	5.63499	5.41342	5.40765	5.46569	5.39449	4.91674	5.2413	6.32799	5.00313	5.20509	5.6878	4.67693	5.33308	5.56984	5.77091	4.78193
6.86466	5.68368	6.63114	4.82763	4.44932	8.03177	6.27929	5.70567	5.84232	6.53683	6.14844	5.96946	5.71797	5.8216	5.34947	5.97471	6.2128	5.08834	6.04927	5.85498	4.93478	6.4822	5.87138	6.45668	5.65588	5.17229	3.83031	5.22393	5.64953	4.9162	5.19507	5.6171	6.05673	3.88128	6.32069	5.08347	5.50836	5.12959	4.82373	5.06252	5.46544	7.54674	4.71544	5.31039	4.85156	4.99202	5.77111	5.80296	5.16428	4.91547
5.35788	5.20486	5.52715	4.92058	3.86901	5.61811	4.13675	3.81329	4.87665	2.68908	3.9992	4.9517	4.02604	5.39704	4.05555	4.53583	4.60552	4.15387	4.98538	4.71176	4.39568	4.8231	6.36245	4.38635	4.61627	5.36155	3.79726	4.40083	5.17566	3.48814	4.36305	5.68585	4.64504	2.8118	6.31018	4.54917	5.31104	5.12143	4.90872	4.49427	5.28031	5.23405	4.5498	5.37506	4.80784	3.83168	4.0987	4.58814	4.64296	4.41036
5.73352	5.32115	4.55327	5.19539	5.02538	5.12905	6.5154	6.30114	6.19706	5.36745	6.51281	4.66285	4.65847	6.22411	5.47671	5.50376	5.10895	4.52904	5.41231	5.51313	4.26386	5.01874	5.88312	4.7297	5.0962	5.32089	4.52547	5.20705	5.38653	5.1112	5.0034	5.33264	5.05721	3.83274	5.82749	5.62394	5.89918	5.19146	5.2717	5.29524	5.17002	4.9117	4.73485	5.0501	5.31167	5.46207	4.57579	5.33613	6.00139	5.75025
6.14397	4.92529	5.3524	4.38169	4.75481	3.83241	4.82627	5.40568	5.75538	5.13665	4.07198	5.06302	4.24632	5.16382	4.17283	4.55264	4.09668	4.03614	4.60867	4.62525	3.80938	4.7849	6.57534	4.58709	4.61239	3.92846	3.93028	4.32428	5.14983	3.78973	4.51463	4.88804	3.99976	2.65731	5.63371	5.48549	5.7161	5.25433	4.41048	4.39177	4.57623	4.80147	3.91653	5.59959	4.96158	4.03415	3.70777	5.01231	5.58591	4.89958
5.52624	4.28195	5.65989	4.03637	3.98278	4.01011	4.6374	5.77146	5.19577	5.52274	5.16747	4.65214	4.5577	4.21592	4.87924	4.36772	4.84715	3.69717	4.88001	4.91112	4.13757	4.67749	5.01545	5.06895	4.80843	4.80568	3.74734	4.07534	4.94186	3.6567	4.5314	4.66144	5.43902	2.99275	5.44604	5.1135	5.26169	5.06283	4.54961	4.17018	4.47232	5.85822	4.99632	4.84329	5.68202	3.82379	3.4331	5.1239	4.90803	4.14893
6.70684	5.34096	5.7256	4.63648	4.26579	5.71346	5.27582	5.19316	5.26011	4.94041	5.3803	4.97255	4.52147	5.03265	4.47832	4.71731	4.77485	4.37876	4.85308	4.91949	4.1195	4.89236	6.42639	4.42977	4.47679	4.60164	4.68926	4.95908	5.17624	3.82762	4.56406	5.47389	6.32554	2.85083	5.83631	5.13711	5.39228	5.29445	4.70312	4.37251	5.00613	5.39872	4.39073	4.80347	4.66604	4.8863	4.58743	4.96696	4.87701	4.10079
5.50637	5.0685	5.39587	4.62788	4.46073	5.59001	5.38512	5.26071	5.34549	5.78094	5.24633	4.94755	4.44057	5.49299	4.4764	4.40064	4.68772	4.34413	4.76492	4.78753	3.71083	4.86096	5.91647	4.95391	4.69205	5.54233	4.47524	5.12383	5.54868	3.3736	5.11568	5.86753	5.57019	3.14577	5.65368	5.12021	5.64117	5.33144	5.20863	5.44893	5.3502	5.78011	5.43339	5.24309	5.8111	5.64755	4.59389	5.31832	5.31284	4.31376
5.10177	4.89513	4.52189	4.48073	4.4288	5.63556	5.11016	4.13356	4.24162	5.55677	5.45049	4.8058	4.07115	4.59726	4.4307	4.52292	4.6554	3.89524	4.8037	5.17746	4.55613	4.69482	4.91581	4.45637	4.37088	4.93333	4.23375	5.1138	5.53857	3.59274	4.65084	5.7276	5.51151	3.12007	5.14807	5.09052	5.28482	5.61802	4.96604	5.36319	4.86087	5.34688	4.45161	4.81599	5.42965	3.95375	4.22459	4.89792	5.62029	3.93669
6.49359	5.33766	5.33723	5.13857	4.28114	6.71874	5.39896	5.58379	5.20958	5.90174	5.67119	5.30734	4.66144	5.98711	4.89379	5.48057	5.34233	4.74225	5.12442	5.48431	4.57279	5.37249	6.52026	5.02469	5.3182	5.23599	4.8678	5.71779	5.93165	3.63817	5.0521	5.49113	5.9768	3.47977	5.61169	5.04854	5.45037	5.53251	5.12712	5.83268	5.30764	5.24676	4.59697	5.30097	5.49767	5.62361	5.26888	5.1392	5.40083	4.71435
6.24719	5.04279	5.01409	4.97389	4.42266	7.69962	5.01909	5.28058	5.53033	5.05259	3.76623	4.4769	4.49885	5.23331	4.41578	4.00589	4.42759	4.04484	4.61078	4.58485	3.86088	4.6451	6.20762	4.69888	4.83283	5.25124	4.23714	5.06405	5.2001	3.30194	4.83921	4.95642	5.24379	3.31821	5.9995	4.83795	5.38824	5.02986	5.12642	5.39412	5.14898	5.50679	4.98916	5.05033	5.62884	5.22717	4.80041	5.19311	5.09885	3.91497
5.51694	5.02453	4.93696	4.50463	4.59318	5.76307	5.22541	5.13568	5.54064	6.49945	3.30568	4.94327	4.6299	4.84847	5.11372	5.34424	5.34794	4.68319	5.00293	4.87234	2.76068	5.63761	6.43341	4.71661	4.58616	5.78034	5.08695	5.93417	5.78722	4.70838	5.39286	6.17181	6.02297	5.06504	6.35324	5.74395	5.94421	5.59113	5.87947	5.765	6.27608	5.94916	4.8139	7.1722	6.16561	4.85781	5.9014	6.46966	6.46056	4.98304
6.75786	5.21319	4.44897	5.67206	4.3129	6.73148	5.92907	4.8417	5.49832	5.48231	4.95956	4.9997	4.26316	5.63574	5.17048	5.03247	5.05726	4.46674	5.10542	5.11377	4.2575	5.44691	6.1261	5.42023	5.24205	5.05173	4.09624	5.09141	5.22923	3.8612	4.96021	5.51607	5.6127	3.3944	5.82982	4.90989	5.43356	5.78789	5.24916	5.36601	5.37205	5.41876	4.9617	5.46138	5.92308	5.25244	5.00224	4.91548	5.42175	4.56846
6.94921	5.00155	4.94106	4.9573	4.45476	6.13792	5.49953	4.82459	5.71346	5.89834	5.18694	4.84784	4.81726	6.33505	4.80897	4.39783	4.5375	4.63309	4.73599	4.51994	4.13871	5.26104	6.05456	5.15521	5.15148	5.08316	4.31169	4.60713	5.5784	3.54608	4.99638	5.4172	5.42279	2.8217	5.80685	4.99326	5.5421	5.09175	4.95278	5.17345	5.05187	5.32225	4.65834	5.14948	5.37081	4.89317	4.8111	4.76811	4.99144	3.95967
5.80685	4.79114	5.9664	4.37717	4.29495	5.45695	5.14608	5.44803	5.53533	5.88437	4.88501	4.89165	4.23104	6.21753	4.9215	4.72237	4.83834	4.57238	4.74698	4.57574	4.2309	5.0875	5.92089	4.97121	4.99362	5.60134	4.40269	4.9513	5.45762	4.2724	5.04797	5.3517	5.53838	3.28343	5.81594	5.23483	5.42044	5.45667	5.36649	4.99216	5.23253	5.69546	4.87065	4.80829	4.95612	5.69193	5.54743	5.33322	5.73922	4.66062
5.47283	5.13215	4.41042	4.58087	4.72798	6.10588	4.82352	4.6938	5.09067	5.60749	5.05522	4.66135	4.16561	6.01416	4.90989	4.3221	4.52902	4.16878	4.8505	4.47559	4.14424	4.63931	5.77063	4.62329	4.82759	5.28889	4.51702	4.67216	4.86804	3.70914	4.73828	5.33067	5.44493	3.15005	5.57922	4.69929	5.1347	4.70725	5.22072	4.99738	4.76271	5.0954	4.64116	4.90983	4.41225	4.82587	4.90868	5.06406	5.34366	4.128
5.62011	5.35757	5.64368	4.96846	4.65936	7.08627	5.37823	4.93606	5.73393	4.97445	4.27384	4.62051	4.28608	5.605	5.02732	4.94141	4.36349	4.09486	4.91432	5.40298	4.32035	5.95991	5.53574	5.45844	5.1392	5.47931	4.88926	4.86414	5.32416	3.51225	4.76502	5.18883	5.03333	3.01206	4.68298	4.84493	5.15553	4.99451	4.93117	5.46373	5.09226	5.45735	5.03729	4.98677	5.28343	4.81255	4.96387	4.94141	4.98865	4.01653
4.77163	5.00702	5.96115	4.94486	4.48942	5.86608	5.29034	4.98146	4.81254	6.26141	4.99007	5.42539	4.88855	5.47727	4.76724	5.52609	5.23088	4.66454	5.18933	4.89962	4.92676	5.93879	5.50901	5.5288	4.91781	5.91626	3.85357	5.65905	5.95256	4.1713	5.57001	6.38852	6.82784	3.69941	5.46954	5.25993	5.47373	5.7136	5.22671	5.44238	5.65028	5.77874	4.61992	5.52026	5.70607	5.25908	4.71802	5.32457	5.25466	4.59407
5.94998	5.96425	6.22485	5.2481	4.95274	5.41512	5.5648	5.37978	5.52374	5.2453	5.55425	5.07682	4.84301	5.75843	4.93835	5.29114	5.3925	4.75842	5.204	5.23153	4.84226	5.41589	5.37962	5.19884	5.01735	4.73898	3.79359	4.60626	5.59698	3.45355	4.54959	5.30004	5.46847	2.87096	5.98158	4.77444	5.63903	4.81605	5.15347	5.5824	4.99987	5.96987	4.65281	5.12014	4.85822	4.89914	4.59009	5.14767	5.20089	4.30023
5.82098	4.28942	4.6357	4.85886	4.70073	4.52884	4.99049	5.17658	4.57616	5.10839	4.80604	5.16655	4.65071	6.42507	4.47337	4.85226	4.66459	4.47093	4.90718	4.97188	4.46624	4.65412	5.87144	4.90642	4.90984	5.75094	3.93574	5.30713	5.32352	3.95424	5.40273	6.08746	5.56005	3.41443	5.97956	5.24212	5.83538	5.36249	4.98837	5.70089	4.82895	5.99375	5.36247	5.91049	6.18808	4.68071	4.7491	4.76448	5.39866	4.76892
6.04265	5.76872	5.74869	5.18329	4.92716	5.89357	5.79802	5.26318	5.65688	6.53192	4.57743	5.17019	4.7728	5.76	5.24078	5.07535	4.68801	4.31312	5.31666	5.22528	4.91456	5.07805	6.23503	4.78517	5.22681	5.41644	4.32696	5.07467	5.43011	3.71964	5.18204	5.69445	6.19794	3.16646	6.03125	5.45945	5.17564	5.45889	4.93636	5.14598	5.60288	5.88777	5.23349	5.3031	6.00088	4.27537	4.37361	4.92715	5.21572	4.65525
6.15625	4.86011	5.35396	4.98651	4.58375	6.59326	4.67239	4.33411	4.72275	5.21589	4.06637	4.76696	4.12988	5.6019	4.68753	4.83121	4.89046	5.42927	4.8327	4.93823	4.24603	5.17275	4.63401	4.51043	4.78585	4.5373	3.82045	4.20921	4.34951	3.37134	4.64605	4.75226	4.90411	2.95799	5.55005	4.2808	4.73168	5.44658	4.25111	4.30334	4.26353	4.10475	4.38705	5.3667	4.6536	4.05782	3.84967	4.18284	4.065	4.3006
5.69677	6.41305	6.56559	5.75199	5.60734	4.93152	5.02871	4.73783	5.89549	6.66955	5.5331	4.55322	5.50876	4.02111	4.77999	5.44912	5.54148	5.18234	5.73028	5.31884	6.04055	6.02505	5.26876	4.9514	5.07747	5.20611	5.58407	5.2074	5.43249	5.56273	5.58372	5.12705	5.40932	5.21755	5.30396	5.38591	5.08236	5.46752	5.20062	5.05917	5.58789	5.56075	5.44027	5.74496	5.35137	5.1449	4.62883	5.29931	4.99648	5.64645
5.5754	5.59537	4.78472	5.10709	4.95318	4.85141	5.32948	5.1624	4.96501	4.7876	5.1278	5.101	4.88602	4.94335	4.89596	5.07757	5.19412	4.86947	5.01228	5.16016	5.02147	5.0862	4.92181	5.20463	5.12283	4.79419	5.1369	4.79955	4.90873	4.98351	4.98314	5.00559	5.29697	4.69164	4.86268	4.6631	4.98045	4.92521	4.90827	4.99576	5.00758	5.39958	5.18126	5.05531	5.33383	5.14711	4.55689	4.82803	4.75257	4.99899
4.97052	4.78993	4.88674	4.67212	4.99329	4.89449	4.89861	4.668	5.45127	5.35787	4.9877	5.22116	4.99108	4.71966	4.66948	5.12797	4.91746	5.19812	5.23715	5.22461	4.96003	5.28182	4.52062	5.20181	4.58866	5.07968	4.94975	4.76724	4.85915	4.71596	5.12523	4.95035	5.18628	4.30409	5.49525	4.88901	5.00528	5.24106	4.94467	5.21431	5.39067	5.50285	5.17932	5.10869	5.58837	4.91137	5.24598	4.95875	4.87379	4.91365
5.02489	5.44196	5.29014	5.03252	4.96991	4.72328	5.19688	5.00506	5.12005	4.95844	4.91246	5.11055	4.98829	4.92309	4.78606	5.1126	5.19198	5.13369	5.45895	5.35133	5.3535	5.07591	4.85077	5.09789	5.04655	4.69998	4.72865	4.61191	4.58991	4.97294	4.8323	4.71284	5.10923	4.65175	4.76856	4.65184	4.80837	4.88048	4.7945	4.87516	5.13288	4.8682	4.74341	4.87847	5.05458	4.35245	4.52192	5.04057	4.49585	4.65503
4.63224	4.81909	4.45038	4.66216	4.81852	4.76938	5.2279	4.96644	5.17622	4.90872	4.89017	5.09029	5.07255	5.04899	4.889	4.96192	5.28932	5.24411	5.29695	4.95309	5.04368	5.11328	4.94087	4.80691	4.95613	5.1219	4.81607	4.98729	4.87978	4.95933	4.89926	4.89194	4.80543	5.17467	4.778	4.77199	5.10537	5.06146	5.10532	5.11361	4.83476	4.72502	5.05682	4.93758	5.14698	5.24282	4.82145	4.87258	4.94581	4.97587
4.45346	4.89781	5.30308	4.843	5.28225	4.8291	4.78622	4.7911	4.59849	6.03246	4.21774	5.60659	5.37631	5.08265	4.5576	4.9173	5.07326	5.46353	5.29089	5.0887	4.88787	5.30347	5.09304	5.25739	5.28265	4.99122	5.3903	4.77313	4.70778	5.17778	5.16266	4.7035	5.12792	5.40777	4.63871	4.92518	5.49647	5.74649	4.80235	5.19233	5.23692	4.76311	5.5707	5.37445	5.76605	5.07964	4.62433	5.18748	4.78242	4.97819
5.83919	5.05151	6.33527	5.29914	5.179	4.27283	5.63681	5.26368	5.56	4.97767	5.45662	5.56295	5.77173	5.0641	5.57981	5.4792	5.39754	4.98825	5.71441	5.70409	5.10055	5.36137	5.12182	5.23869	5.03688	4.98632	5.29091	4.63417	4.6997	5.33127	4.90128	5.00661	5.0802	4.60134	4.3674	5.16184	4.63962	4.77789	4.85819	4.9174	5.47036	4.88291	5.66023	4.73556	5.16872	5.9456	4.68418	4.83475	5.0847	4.50972
4.91398	5.31021	5.24133	5.00159	5.34016	4.81113	5.49529	5.16108	5.15192	5.6062	4.98929	5.05334	5.35341	5.15702	4.8783	5.36526	5.198	5.19924	5.2335	5.3059	5.18291	5.4666	5.35418	5.31047	5.16858	5.10756	5.15296	5.09068	5.07622	4.81468	5.07325	5.1592	5.63673	5.15211	5.27638	5.03175	5.09742	5.05436	5.07842	5.01183	5.17244	5.15505	5.14656	5.29954	5.17452	5.15238	4.95036	5.3824	5.02453	5.10202
4.20385	4.78769	4.87025	4.5251	4.64981	4.55371	4.92111	4.62478	4.93589	4.83916	4.34481	5.08373	4.94159	4.81004	4.1804	4.82073	4.90082	4.72404	4.82576	4.9297	5.43632	5.13656	4.62894	5.2221	4.69784	4.40683	4.43167	4.32963	4.4761	4.20171	4.59562	4.74086	4.75061	4.34865	4.79118	4.26993	4.81065	4.72331	4.68374	4.76574	4.76824	4.72847	4.90987	4.97448	4.9274	4.63322	4.11932	4.81034	4.611	4.54519
4.41352	4.91777	5.52835	5.03369	4.92609	4.22847	5.0052	4.66584	4.7688	5.00281	4.62517	5.00456	5.01612	4.83477	4.54692	4.96445	4.95268	5.10444	4.94223	4.89146	5.06117	5.01652	4.75173	4.90247	4.85385	4.7672	4.85845	4.84665	4.89186	4.82873	4.88813	4.82108	5.03751	4.53558	5.01263	4.93409	4.9435	5.08571	4.96146	4.98703	5.04906	5.02821	5.16553	5.09479	4.9048	4.47719	4.71852	4.90697	4.87575	5.09595
4.99401	5.2475	5.19891	4.7699	4.63732	4.72566	4.85059	4.70985	4.86301	5.32713	4.49726	4.97703	4.80466	4.61187	4.49266	4.83496	4.92712	4.97344	4.85529	4.9833	4.82134	5.08163	4.82285	4.88334	4.97927	4.80995	4.80427	4.73763	4.87587	4.82004	4.79093	5.09168	5.30703	4.4204	4.75305	4.94112	4.96798	5.01639	4.76998	4.84872	5.01093	4.61745	5.07314	4.99871	5.00479	4.85189	4.86315	4.75628	4.76144	4.96717
5.25061	5.14202	4.99597	5.17658	5.2404	5.24071	5.58469	5.40075	5.22791	5.23858	5.46077	5.0768	4.84713	5.326	5.1461	4.79881	4.88654	5.31003	4.99634	5.16863	5.49812	5.39327	4.69962	5.26483	4.71484	5.78997	5.10645	4.75048	5.08053	5.24806	5.17684	5.16896	5.29174	4.57263	4.49064	4.63906	4.79063	4.93187	4.98287	4.99823	5.21909	4.7796	5.13313	4.74558	4.69891	4.71581	4.6145	4.95991	4.84753	4.89648
5.28745	5.54585	5.03403	4.89141	4.35577	4.60387	4.89106	4.69338	4.72647	5.29609	4.56718	5.03207	4.82056	4.68457	4.38398	4.67866	4.4968	4.71698	5.03439	4.90114	5.60878	5.1083	4.91183	4.78433	5.00464	5.1562	5.07462	4.73997	4.98558	4.92967	4.6641	5.39946	4.69966	4.59847	4.72376	4.94044	4.4024	4.82035	4.48393	4.55443	5.04464	4.77568	4.99857	4.68536	4.90955	4.51953	4.26921	5.11273	4.93743	4.45098
4.32826	5.14748	5.14691	4.75481	4.61626	4.56744	5.0576	4.85607	4.55405	4.43112	4.47868	4.53096	4.61013	4.17564	4.45053	4.85833	4.97338	4.79945	4.97516	4.77315	4.91752	5.00888	4.61048	4.88266	4.49563	4.67177	4.42208	4.28531	4.30776	4.30541	4.45958	4.64779	4.43094	4.21383	4.37319	4.24982	4.39093	4.52344	4.54912	4.4547	4.77259	4.97328	4.6458	4.80559	4.91313	4.30499	4.48683	4.54147	4.33048	4.55061
4.67792	5.37999	4.94198	4.81586	4.96235	4.85891	5.04024	4.83269	4.78817	5.33218	4.44206	4.79096	4.963	4.60627	4.57169	5.11765	4.89878	5.09989	5.2174	4.95928	4.98699	5.37129	4.8367	5.35701	4.76014	5.10857	4.98401	4.72373	4.86187	4.94079	4.84973	5.23028	5.26703	4.94421	5.14113	4.9464	4.83757	5.02569	4.88494	4.89496	5.06934	4.96886	5.11432	5.08258	5.20583	4.93985	4.77997	4.95869	4.75758	4.80156
4.97034	4.92093	4.93016	4.8819	4.66178	4.8015	5.25451	5.10096	5.01348	5.42638	4.86215	5.25354	4.71214	4.30333	4.71314	5.05096	4.8744	4.98766	5.19789	5.07547	4.89818	5.23065	4.94529	5.01708	5.15105	4.86499	4.65518	4.6368	4.65716	4.75967	4.79727	4.90383	5.21378	4.57637	5.10456	4.82978	4.93175	4.65782	4.69565	4.69593	4.96622	5.46479	5.14444	5.13096	5.56901	4.67491	4.60658	4.95949	4.86453	5.21502
4.85285	5.21171	5.09173	4.6526	4.79442	4.66294	5.0768	4.82327	4.81655	5.73509	4.9249	4.77892	4.74918	4.89902	4.71699	5.02396	4.99243	4.96723	5.20304	4.69914	4.78011	5.055	5.06271	4.8161	4.80982	4.91014	4.94622	4.64947	4.71502	4.76546	4.76196	5.0197	4.83874	4.49868	4.75696	4.7278	4.66416	4.70719	4.41462	4.57153	4.61732	4.94544	4.72395	4.57068	5.2622	4.59218	4.25866	4.6997	4.4439	4.67782
3.3127	4.8858	5.06252	4.87519	4.65184	4.60272	5.10298	4.32764	4.72178	4.27275	5.22535	5.10166	4.79114	5.09479	4.83891	4.87843	4.96868	4.94584	4.67267	4.98743	5.28347	5.42514	5.17316	5.05051	5.05431	5.07585	4.64409	4.93368	5.03936	5.26218	4.86423	4.98668	5.16489	5.12361	4.97175	4.90871	4.72648	4.91794	4.91054	5.15452	4.54817	5.11415	5.30699	5.21285	5.35369	4.73659	4.64873	5.11021	4.84356	4.36058
4.60433	5.31953	4.91789	4.77225	4.66951	5.26416	4.84327	4.7732	5.02321	4.59629	5.02238	4.86725	4.81207	5.02733	4.98282	5.08452	4.84863	4.91383	4.96494	4.85381	5.08597	5.01443	4.74466	4.84124	4.84245	4.68086	4.99545	4.86159	4.91076	4.90824	4.92511	5.19754	4.9374	4.70141	4.94346	5.06718	4.79934	4.69815	4.53421	4.89847	4.99848	5.02546	5.00044	4.99274	5.02753	4.48342	4.70124	4.88076	4.69443	5.30424
4.83198	5.07021	4.73992	4.96428	4.73354	4.80609	4.93334	4.94421	4.99422	4.95367	5.00556	5.14991	4.81631	4.6693	4.56749	5.16421	4.99303	4.91482	5.16037	5.14695	5.03227	5.06688	4.71776	4.80902	4.65699	4.66403	4.65894	4.52332	4.60935	4.78164	4.63487	4.83288	5.0464	4.57394	4.58181	4.57847	4.68777	4.68301	4.62012	4.80691	5.01028	4.37663	5.13771	4.90103	4.94546	4.6556	4.67041	4.71665	4.62267	5.00467
4.71915	5.14294	4.96143	4.96236	4.77252	4.84813	5.08839	4.77434	4.89283	4.93221	5.02591	4.73183	4.80954	4.90788	4.87705	5.26932	4.79939	5.05924	5.21265	5.02349	5.03672	5.09471	4.96943	4.90927	4.83432	5.00126	4.87762	4.84997	5.06599	4.916	4.87019	5.08277	5.46067	4.91684	5.26578	4.91496	4.88294	5.12467	4.94963	4.99605	5.16372	5.00415	5.15192	5.46979	4.90668	4.60567	5.09393	5.22072	4.95801	5.06579
4.69921	5.05538	4.89886	5.0836	4.80657	4.72365	5.04905	5.05369	4.48953	4.77763	5.05008	4.91051	4.90724	4.60607	4.53703	5.01779	5.05813	4.915	4.93046	4.79216	4.55172	5.28643	4.91726	5.05699	4.77007	4.7393	4.73526	4.66056	4.99573	4.50817	4.88351	5.08884	5.23263	4.61808	4.88823	4.5151	4.71977	4.94418	4.52876	4.78039	4.89376	4.83462	4.80547	5.26616	5.32753	4.75939	4.77606	4.69429	4.64794	4.64144
3.84457	4.98235	5.29998	4.91267	5.03119	5.1649	4.91555	4.81617	4.84934	4.11226	4.97703	5.31767	5.0204	4.28883	4.33587	4.92067	4.61244	4.85526	4.83457	4.79881	4.7415	4.84023	4.6241	5.06684	4.56341	4.80387	4.87708	4.57486	4.51254	4.69021	4.89674	4.89973	4.60615	4.6391	5.25453	4.50342	5.12685	4.9042	4.47032	4.79259	4.99225	4.828	4.77873	5.13424	5.07571	4.39918	4.42308	4.941	4.80567	4.86234
4.46717	5.42977	5.043	4.93229	5.22404	5.41891	4.95799	5.45017	4.78531	4.74671	5.16675	5.49988	4.94833	4.65506	4.7411	4.96424	5.01814	5.01284	5.1731	4.95876	5.45617	5.16847	4.90424	5.07296	4.83954	4.62612	4.59588	4.33591	4.51984	4.50301	5.0676	5.19744	4.73169	4.94599	5.42339	4.21746	4.73897	4.7086	4.39708	4.42079	4.51225	5.16067	5.19983	4.91918	4.83873	4.91712	4.25066	4.53875	4.73563	4.78571
5.26218	4.83172	5.41899	4.76135	4.54456	4.52805	4.54092	4.82414	4.88941	4.95953	5.25874	5.10516	4.8957	5.08066	4.43018	4.59912	4.87415	4.19808	4.72352	4.6226	4.96692	5.15586	5.24159	5.00875	5.50003	4.13371	4.54923	4.33089	4.37348	4.41605	4.43479	4.52947	4.2229	3.28495	4.23886	4.75264	4.75746	4.76634	4.6502	4.72518	4.83077	5.08464	4.65662	4.74203	4.6669	4.32105	4.39664	4.6954	4.50904	4.48725
5.17184	4.60522	5.59353	4.96718	4.81686	5.10786	4.29143	4.1951	5.10927	4.18555	5.22045	5.06876	4.25467	4.87016	4.1726	4.5937	4.43825	4.70382	4.954	4.92544	4.6472	5.18719	5.41606	4.9097	5.39983	3.98069	4.22447	3.7886	3.92188	3.55813	3.72672	3.57384	4.51379	5.05453	4.19845	4.45819	3.9074	4.49093	4.64029	3.94069	4.17499	4.52955	4.06068	4.87621	4.12452	3.6948	4.22764	4.2446	3.94971	4.85973
5.57836	5.53805	4.88719	5.58156	4.96923	5.1495	5.5791	4.44348	4.6899	4.75841	4.63575	5.06804	5.19677	6.13019	4.87755	5.82374	5.64752	4.99457	5.20823	5.60457	4.80219	5.31452	5.36696	5.90404	5.53386	4.15032	4.86195	4.5575	4.71934	4.44485	5.06136	4.70315	5.53728	4.10307	4.67128	5.26	5.46358	5.18472	5.29497	5.38853	5.37328	5.2368	5.87262	6.30238	5.58024	4.95267	4.54816	6.27814	4.75374	4.79679
4.86279	4.9072	5.36966	4.69256	4.73641	4.71531	4.55318	4.43243	4.68246	4.40115	4.64162	4.71387	4.61873	5.04527	4.82577	4.71812	4.86482	4.65617	4.67497	4.72578	4.88664	4.84901	4.91433	4.78241	4.77101	4.46796	4.56398	4.70714	4.37609	4.45153	4.65194	4.51563	4.83915	4.30532	5.04628	4.76511	4.86232	4.82377	4.65757	4.9893	4.66398	5.36332	5.00578	5.0024	5.06895	4.55193	4.59063	5.1137	4.55889	4.74765
4.41047	4.79448	5.12562	4.61851	4.79942	4.85712	4.61606	4.58427	4.81591	4.47101	4.11281	4.32631	4.85615	5.29932	4.78437	4.82764	4.88339	4.84473	4.50576	4.53922	4.79331	4.65993	4.67195	4.94566	4.89911	4.42443	4.44086	4.48566	4.48887	4.51888	4.74365	4.43639	4.89178	3.97714	4.52101	4.7304	4.83745	4.8631	4.52729	4.74567	4.46132	4.75044	4.89634	5.30093	4.88809	4.83213	4.56668	5.12601	4.70854	5.1786
4.74263	4.77033	5.37707	4.87467	4.9963	4.65417	4.97141	4.59893	4.85131	4.54154	5.09907	4.85844	4.91833	4.77079	4.99746	4.68576	5.14854	4.48227	4.76219	4.43879	5.2107	5.00404	4.7628	4.82461	4.75219	4.7486	4.61208	4.59124	4.47939	4.46995	4.73584	4.90486	4.86333	5.02832	5.90112	4.98226	4.89995	5.03487	4.66459	5.01233	4.69739	5.18317	5.4391	5.28648	4.75567	4.41077	4.77775	5.12066	4.53497	5.15418
4.33901	4.03456	6.16551	4.5802	5.12183	5.78993	5.49309	4.59695	5.18934	5.24328	5.39105	5.32244	5.18956	5.6539	5.39578	5.37928	5.20157	5.30454	4.95512	4.9171	5.24039	5.38962	4.83681	4.86011	4.78169	4.30967	4.45609	4.0373	4.05592	4.50685	5.01209	4.09568	4.85607	3.80381	4.70688	4.65307	4.32848	4.45611	4.61178	4.79238	4.19621	4.55498	4.27064	4.41481	4.68829	4.20379	4.18823	4.6811	4.23387	4.18703
4.40818	5.31841	6.08572	5.09509	5.11692	4.89756	4.9268	4.91853	5.35604	5.1655	4.99611	5.14165	4.98721	5.43232	5.08844	5.05136	5.07435	4.68329	5.03561	4.97011	4.84074	5.04009	5.11272	4.99911	5.1294	4.25226	4.46234	4.32114	4.31868	4.08553	4.47897	4.24446	4.66535	3.80492	4.72849	4.75359	4.68033	4.74173	4.50509	4.96196	4.69752	5.05011	4.69617	5.16505	4.71026	4.17681	4.20459	4.48729	4.18808	4.91076
4.93844	4.71664	5.14241	4.82275	4.5345	4.09016	4.58608	4.58418	4.73731	4.56701	4.93559	4.82463	4.63797	5.24252	4.35686	4.46408	5.01115	4.97501	4.51514	4.72434	4.57447	4.83514	4.3386	4.93173	4.69836	4.43046	4.88499	4.624	4.34495	4.01109	4.73844	4.16023	4.58543	4.24171	4.69686	4.76008	4.86984	4.84245	4.72796	4.76676	4.42915	5.11299	5.14638	5.26946	4.66709	4.54856	4.38411	4.80272	4.45637	4.72532
5.07059	4.71439	5.8057	4.87192	4.94129	5.04687	5.05391	4.91885	5.29717	4.6427	4.73716	4.53915	4.79914	4.85119	4.71405	4.82049	4.647	4.6796	4.55729	4.82278	4.5897	4.79114	4.33755	4.79614	4.97924	4.29654	4.77601	4.27214	4.01412	3.96006	4.51114	4.44878	5.11823	4.54872	4.93715	4.45947	4.92286	4.68739	4.53221	4.88191	4.45892	5.42648	4.9433	4.87839	4.59412	4.42655	4.32385	4.77763	4.21389	4.76207
4.98929	5.47248	6.16654	5.31693	5.0434	4.99783	5.90003	5.31594	5.67138	5.68546	5.0778	5.5881	5.47539	5.84037	5.39182	5.38263	5.59711	5.47738	5.35628	5.04963	5.84891	5.56533	5.57367	5.4492	6.04658	4.31794	4.21082	4.16069	4.24081	4.12546	4.92752	3.87659	5.07092	4.25707	4.06154	4.76985	4.54524	4.49249	3.91002	5.31046	4.29255	5.02496	4.04935	4.94928	4.81337	3.90029	4.72344	4.76961	4.71035	5.50124
5.05774	5.07517	5.52096	5.11692	4.55033	5.95146	5.18103	4.71865	5.37381	3.96528	5.91549	4.83216	5.08107	4.94307	5.06307	4.77816	5.10681	4.60614	5.19809	4.73952	4.91336	4.84093	5.55084	4.53646	5.21739	4.21176	5.15107	4.07866	4.10523	4.1116	4.33391	4.49137	4.66358	3.49181	4.7537	4.47415	4.81875	4.14303	4.0507	5.0658	4.55661	4.89148	4.4517	4.59173	4.31062	4.09879	3.75821	4.32088	4.08938	4.40863
5.08948	5.24727	5.01095	4.96156	4.85592	4.86928	4.62573	4.59919	4.95227	5.06628	4.89265	4.80065	4.81314	5.36175	4.78965	4.76464	4.97127	4.69647	4.61711	4.52863	4.68007	4.69645	4.57821	4.90297	4.80913	4.14282	4.57589	4.56628	4.45421	4.15692	4.70818	4.29463	4.67644	4.19482	4.87305	4.75342	4.87298	4.94883	4.60044	4.91455	4.40458	5.22061	4.86801	5.33769	4.7258	4.46804	4.36807	4.73479	4.66539	4.93761
5.06571	5.29278	5.5031	5.10284	4.92688	4.83309	4.9508	4.80141	4.97965	4.95159	4.97358	4.74977	4.75816	5.04168	5.09291	4.7782	4.98048	4.81754	4.76118	4.68154	4.40116	4.95477	4.98012	5.13979	5.09637	4.3566	4.65759	4.58209	4.41085	4.48931	4.76513	4.49482	4.91287	4.42678	4.98806	4.9625	4.96063	4.69579	4.5976	4.73113	4.41684	5.39992	4.73979	4.88821	4.95713	4.59396	4.59448	4.81559	4.55665	4.6043
4.29724	4.83708	5.0706	4.93177	4.68	4.71525	5.06212	4.63177	4.86461	4.37226	4.26127	4.68995	5.03563	4.75498	4.62444	4.49759	5.05094	5.01827	4.74045	4.58726	4.89213	4.91714	4.71823	4.66487	4.64654	4.70254	4.62579	4.398	4.28565	4.39835	4.86963	4.68563	4.56218	4.18084	5.88729	4.71063	4.70589	4.86594	4.9324	5.07363	4.51872	5.3753	4.72807	5.17244	4.74578	4.61282	3.97149	4.55255	4.51615	5.10516
5.50904	4.9085	5.72328	5.22791	4.89801	4.64337	5.55992	4.74118	5.21702	4.41441	4.48393	4.79718	4.95909	5.90899	5.1429	4.77929	4.81188	4.99435	4.89909	4.66312	5.29942	5.32594	4.97349	4.70214	5.11644	4.19275	4.41366	4.53826	4.70359	4.555	4.96635	4.6051	4.50965	4.26219	5.42709	4.90753	4.92361	4.78922	4.648	4.95377	4.33456	5.48851	4.77393	4.84587	4.8663	4.48898	4.40538	5.16841	4.4645	4.82711
4.40417	5.01945	5.83144	4.50571	4.57337	4.88352	4.73707	4.39302	4.6533	4.63632	4.35771	4.82411	4.56243	4.72385	4.62342	5.0801	4.72354	4.84552	4.58893	4.57146	4.19318	4.61384	4.73085	4.7905	4.74698	4.53674	4.97087	4.61797	4.60373	4.82546	4.89546	4.72487	4.81359	3.86111	4.65965	5.00903	4.89924	5.1335	4.85333	4.94224	4.72234	5.02601	4.98059	5.16664	5.05353	4.52975	4.45162	4.7592	4.54367	4.85492
4.47182	4.66943	5.60994	5.08795	4.84275	4.80237	4.62028	4.41992	4.72997	5.3993	5.03892	4.68993	4.57443	5.47664	5.19258	4.95995	4.94881	4.63093	4.50042	4.46205	4.29276	4.99953	4.81173	4.63855	5.25526	4.28883	3.91983	4.54717	4.165	4.30327	4.71729	4.61069	4.27907	3.5122	4.74744	4.77517	5.01627	4.88928	4.40085	4.63916	4.76098	5.29005	4.88446	4.90266	4.79372	4.52027	4.37609	4.63103	4.18581	4.74373
4.75113	4.59874	5.00872	4.59831	4.81091	4.05755	4.1103	4.37111	4.07087	4.21002	5.05937	4.40092	4.79005	5.13339	5.16739	5.25421	5.031	4.6074	5.12011	4.69549	4.91394	4.98131	4.72979	4.83407	4.71641	4.73933	4.94231	4.54551	5.17992	5.11268	4.81931	5.67208	5.0895	4.45282	5.18367	4.73055	5.1435	5.15809	4.97132	4.64737	4.77561	3.51551	5.1764	5.29366	5.2219	4.51836	4.88322	4.81684	4.82606	5.34124
4.3584	4.17358	3.32339	4.94978	4.47754	3.26704	4.75588	4.30477	4.41996	5.2386	3.51204	4.52524	4.42832	5.17303	4.45839	5.33538	4.68541	4.35478	5.16305	5.1923	5.0008	4.64173	5.57349	4.49088	4.85437	5.08079	4.73538	4.76303	4.79049	5.13647	5.04803	5.65594	4.84981	4.69176	5.43075	5.05181	4.7921	4.71399	4.89676	4.57851	4.37345	5.17293	4.3545	4.88216	4.43005	5.12024	4.05811	4.81754	4.91366	4.9985
4.68321	5.09015	5.38053	5.11498	5.14526	5.38849	5.28256	4.94398	4.72189	5.67916	5.46406	5.45354	5.57629	5.53929	5.65497	5.43885	5.46301	4.83531	5.56903	5.51641	6.04489	5.67994	5.55213	5.38037	5.04272	4.90525	4.93034	4.93303	5.05511	4.47936	4.96764	4.89282	5.43494	4.14532	5.5717	4.97172	5.51111	5.13135	4.75081	4.64889	4.81951	4.06481	5.01429	5.36989	5.1533	4.98239	4.86812	5.2303	5.08374	5.11598
4.05174	4.47465	4.15368	4.69507	4.75019	4.51455	4.80328	4.76919	4.86025	4.56031	5.67911	4.57905	4.49387	6.50335	4.97511	4.73389	5.04247	4.79161	5.24523	5.59061	5.45299	5.40954	5.79017	5.21263	5.07288	5.30971	4.72379	4.50806	4.89149	4.4292	4.59991	5.49194	4.61182	4.48103	5.44742	5.04893	4.74007	4.91573	4.55889	4.64701	4.89322	4.96814	4.88753	4.95673	5.00591	4.26979	4.99131	5.06993	5.35846	4.78186
4.40525	4.78186	4.69422	4.82989	4.67339	5.05154	4.56445	4.39937	4.76769	4.91834	4.62066	4.6496	4.53339	4.95773	4.58537	4.53012	4.65008	4.79213	5.00246	4.91048	4.74323	5.03865	4.65987	5.0699	4.50162	4.90086	4.6534	4.56001	4.7826	4.97903	4.77998	5.15461	4.44145	4.35866	4.87615	5.08422	4.83071	4.84819	4.74877	4.4872	4.45253	4.21218	4.80568	5.26935	4.25915	5.12369	4.62926	4.57169	4.6713	4.72196
4.80051	4.99441	5.00394	4.97306	5.1813	4.9361	4.99955	4.73017	5.20687	4.3255	4.73993	4.92427	4.89377	5.16854	5.02284	5.3253	5.322	4.77972	5.15855	5.03663	5.89462	5.36284	5.07251	4.96078	5.0052	4.65524	4.70728	4.60789	4.84556	4.91021	4.90055	4.87008	4.6122	4.3247	4.52695	4.92173	4.83251	4.70817	4.45808	4.36254	4.82702	4.1564	4.68065	5.02242	4.55632	4.68265	4.52176	5.04074	4.84287	4.85602
4.50139	4.57654	4.94239	4.79962	5.30316	4.788	5.31716	4.89436	4.80599	4.96208	5.51495	4.76805	4.76731	5.40433	4.86325	4.96181	5.26632	4.935	5.2744	5.22656	5.52006	5.25819	5.11066	5.1429	4.91425	4.82409	4.62751	4.55919	4.80935	4.55795	4.88451	5.10377	4.71188	4.66618	4.64502	4.98477	5.07332	4.93014	4.70866	4.53493	4.91606	4.60714	4.81696	5.15398	4.99781	4.7646	4.42785	5.02375	5.00019	5.15601
4.69873	4.87595	5.02194	5.17908	5.04309	4.83389	4.91974	4.43193	4.42707	4.36799	5.00414	4.54045	4.84956	5.18069	4.90841	5.1134	4.93896	4.89731	5.11331	5.08543	5.20522	5.14127	4.87324	5.00921	5.0271	4.89488	4.64632	4.53598	4.67942	4.93821	4.8988	5.03019	4.56168	4.40401	4.77716	4.98627	4.66874	5.00202	4.62309	4.62064	4.79989	4.35321	5.01529	5.00223	4.79843	5.14122	4.6821	4.79615	4.77378	5.0567
5.23652	4.10744	3.77331	4.34791	4.63905	4.16334	4.47488	4.6049	4.34614	5.24785	4.66947	4.89702	4.78068	5.26633	4.63538	4.72213	4.66724	5.34515	4.74117	4.88593	5.29956	4.84218	4.26518	4.68288	4.96363	5.0217	4.26131	4.41224	4.63199	4.61907	4.63781	4.87176	4.7512	4.54076	5.0271	4.98124	4.87233	4.84215	4.72963	4.59442	5.04346	4.76323	5.11124	5.07815	4.32248	4.59888	4.35469	4.82789	4.588	4.88927
4.10768	4.82357	4.43812	4.52169	4.64229	5.17005	4.5082	4.62044	3.9767	4.33049	4.23889	4.17682	4.57889	4.41377	4.50689	4.58315	4.86079	4.7426	4.47733	4.46764	4.66467	5.08257	4.14955	4.23014	4.39048	5.32485	4.50259	4.39675	4.7189	4.84793	4.84932	4.51597	4.51347	3.69749	4.80782	4.65002	4.56106	4.71595	4.53569	4.48151	4.62227	5.00996	4.20515	4.91735	4.24026	5.21202	4.38233	4.63341	4.70562	4.78092
4.689	4.83787	4.96382	5.07024	4.90259	4.95719	4.59505	4.72887	4.3456	4.88358	4.6051	4.2587	4.69529	5.07673	4.72572	4.83342	4.7148	4.7029	4.824	4.82926	5.18911	5.27804	4.74457	4.55865	4.75042	4.45234	4.32492	4.26926	4.53144	4.31197	4.58505	4.75263	4.70061	4.4457	4.64081	4.6797	4.78633	4.747	4.57411	4.45592	4.52861	4.57188	4.83942	5.00751	4.45354	4.56922	4.46097	4.75863	4.72782	4.46234
4.77416	4.52426	4.92597	4.58705	4.81336	4.9034	4.63881	4.60426	4.08788	4.46828	4.43256	4.28377	4.41712	4.57866	4.54299	4.68937	4.79208	4.54174	4.74784	4.76125	5.05801	5.05761	4.79695	4.63656	4.51598	4.66422	4.25101	4.2312	4.71508	4.76876	4.76254	4.93056	4.56994	4.47411	4.95542	4.84114	4.60206	4.95711	4.51241	4.4171	4.85205	4.51922	4.96211	4.80666	4.82918	4.58806	4.52368	4.58093	4.54263	4.8878
4.67329	4.40068	4.94247	4.82982	5.44775	3.93319	4.41592	4.40834	5.03743	4.15803	5.72688	4.28626	4.46186	5.19771	4.38934	5.00927	4.54253	4.3023	5.10295	4.91842	5.40665	4.99008	4.95971	4.64021	4.633	5.13976	4.86046	4.53327	4.7071	4.78499	4.87385	5.10975	4.9564	4.4234	4.93278	4.71379	4.82372	4.98888	4.73122	4.5398	4.89901	4.27613	5.46439	5.36418	5.35622	4.76879	4.72385	5.0144	4.80804	4.79231
4.71037	4.69269	5.21216	5.07932	4.94149	5.32797	4.75638	4.81316	4.92431	4.65654	5.29347	4.29084	4.67766	5.4377	4.83128	4.85508	4.98068	4.57691	4.92209	4.96547	5.24349	5.12589	4.71691	4.81395	4.79084	4.47648	4.3891	4.50571	4.69193	4.49056	4.82317	4.98278	4.41816	4.17889	4.81868	4.72561	4.79503	4.84976	4.52641	4.55898	4.78425	4.78158	4.86817	4.9083	4.6882	4.743	4.8419	4.95139	4.85117	4.91399
4.44081	4.71919	4.38051	4.5865	4.8354	5.16303	4.42123	5.03171	4.51515	4.40852	4.5064	4.80611	4.82916	5.56665	5.31268	5.14356	5.36941	4.28111	5.39147	5.29157	5.77453	5.22465	5.14557	4.96068	4.84131	4.64024	4.60275	4.4145	4.89661	4.76697	4.68127	4.6566	4.37521	4.78907	5.22139	4.8879	4.5363	4.76121	4.69423	4.63335	4.85932	3.91957	4.81939	4.98502	4.51009	4.79837	4.45328	4.98749	4.802	4.97111
4.29636	4.46709	4.06571	4.56716	4.72157	4.54904	4.25036	4.53938	4.66407	5.26437	4.28964	4.45493	4.21777	4.73384	4.59964	4.68169	4.67752	4.6413	4.70559	4.76702	5.2645	4.94693	4.73423	4.74243	4.48839	4.99509	4.59338	4.5797	4.69336	4.56073	4.6961	4.96305	4.6162	4.77278	4.99399	4.89326	4.49545	4.93195	4.5823	4.72924	4.57699	4.96237	4.67907	5.09992	4.5376	4.64501	4.69039	4.97748	4.82287	4.95922
4.61673	4.69531	4.66561	4.80046	5.15184	5.15028	4.83304	4.67001	4.81231	4.95534	4.88945	4.46	4.80076	5.36458	4.87192	5.14847	5.04536	4.87434	5.03531	4.9116	5.14483	5.19363	4.99231	4.79595	4.71431	4.81704	4.73422	4.51089	4.76627	4.77746	4.91539	5.08918	4.68258	4.19988	4.61263	4.75988	4.74053	5.0923	4.7189	4.67239	4.829	4.9692	4.93925	4.98738	4.63002	5.19066	4.8974	4.91149	4.73859	4.98629
4.86236	4.77153	3.96623	4.90436	5.02222	5.03747	4.5154	4.84986	4.80847	4.44831	5.48042	4.08033	4.22604	5.23198	4.55805	5.23285	5.14993	4.40618	5.14623	5.26533	5.09046	5.3119	5.33394	4.45602	4.77522	4.55487	3.94411	4.1829	4.31798	4.67273	4.331	4.64212	4.15401	3.00041	4.74948	4.4209	4.63307	4.40702	3.81863	3.78501	4.22979	3.6292	4.65527	4.22476	5.12918	3.36739	3.27368	4.39139	4.37597	4.64488
5.14767	4.15097	4.88208	4.56068	4.85293	5.1333	4.59228	4.28533	4.15327	4.29305	4.93099	4.24708	4.55103	4.95017	4.52905	4.65411	4.95663	4.28328	4.53699	4.71554	5.00679	4.78295	3.91127	4.29158	4.63192	4.57352	4.71348	4.49351	5.17214	4.97089	4.77448	4.81065	4.70494	3.889	4.84346	5.00431	4.71059	4.99463	4.96065	4.48937	4.87656	3.61738	4.9729	5.30385	4.61735	4.46567	4.94375	4.4423	4.60199	4.90196
4.46752	4.40948	4.20268	4.84776	4.95558	4.32246	4.62154	4.53564	4.59179	4.89006	4.89733	4.7119	4.75468	6.38015	5.3949	4.96484	4.65071	5.11195	4.76917	5.21859	5.09304	4.92338	4.7469	4.77575	4.84689	4.89405	4.22615	4.38707	4.53492	4.48622	4.89698	4.50241	4.29494	4.49265	4.91094	4.59441	4.77643	4.99719	4.17318	4.49592	4.64926	5.25272	4.70307	4.78916	4.78524	4.1722	4.39332	4.65638	4.82381	4.58503
4.39113	4.47138	5.62021	4.58459	4.67921	5.59674	4.86023	4.48486	4.50935	3.9208	5.14302	4.0389	4.20281	5.25953	4.31112	4.73352	4.90766	4.33714	5.02408	4.74705	4.97013	5.01792	4.46299	4.36438	4.50479	4.66003	3.61654	4.213	4.66269	4.55369	4.6356	5.04537	4.69185	4.14038	4.57455	4.49329	4.41922	4.47653	4.42454	4.18806	4.14151	4.11622	5.26384	4.76651	4.48658	4.9998	4.55727	4.35006	4.17493	5.00509
4.46859	4.70126	4.87355	4.89822	4.83047	4.96415	4.69078	4.48014	4.58768	4.34581	4.53279	4.53388	4.57166	5.08865	4.46372	4.76872	4.71505	4.42969	4.88425	4.82054	5.14776	4.86224	4.72584	4.6178	4.74818	4.74119	4.57892	4.65821	4.73612	4.2322	4.73744	5.09859	4.80113	4.53608	5.06364	4.89527	4.87839	4.81581	4.70093	4.64669	4.59815	4.4603	4.84258	5.02403	4.78145	4.87619	4.54548	4.93048	4.75425	4.91573
3.90611	4.48437	4.73936	4.21631	4.0517	4.02344	4.59323	3.98264	4.40654	4.16995	3.9249	4.36053	4.41537	5.49776	4.63499	4.70614	4.67893	4.77435	4.65198	4.81309	4.22067	4.74852	4.01653	4.93599	4.54632	5.04355	4.22126	4.65528	5.19601	4.79919	4.91208	4.82332	4.57331	4.04681	5.29709	5.38452	5.19719	4.95346	4.64636	5.02767	5.29718	4.76194	5.43832	4.91189	4.52636	4.88669	4.19401	4.96336	4.99002	5.3121
4.66615	4.81511	4.73724	4.70357	5.10202	5.0103	4.89979	5.00827	4.42973	4.9589	5.02434	4.1376	4.77443	5.58065	4.6909	4.75323	4.85772	4.56392	4.93987	4.86525	4.79532	5.14012	4.5279	4.53534	4.69625	4.99309	4.51383	4.38118	4.61575	4.67742	4.74471	5.03046	4.64549	4.65321	5.01014	4.76436	4.81503	4.70078	4.68979	4.53364	4.5855	4.3581	4.66247	5.05547	4.66799	4.66224	4.41207	4.75738	4.93398	4.76241
4.77948	4.70852	4.32521	4.83957	4.70968	4.82307	4.6042	4.61479	4.20615	3.9152	4.70547	4.52466	4.64826	5.4869	4.75444	4.68582	4.93265	4.38956	4.92904	4.72943	4.74647	4.86943	4.36259	4.833	4.75568	4.69548	4.53097	4.40995	4.6378	4.65266	4.84822	5.27668	4.68777	4.2679	4.91004	4.79905	4.6776	4.96277	4.71951	4.571	4.67571	4.62987	5.01712	4.92618	4.5458	4.77392	4.80913	4.67588	4.53179	5.09752
3.77741	4.62644	3.89342	4.37471	5.01163	4.72291	4.49501	4.44864	4.88007	4.7209	4.59202	4.887	4.83987	6.61434	4.96343	5.90268	5.89427	5.44992	5.65336	5.5269	5.34966	5.3189	4.86091	5.36915	5.97756	5.83104	6.08011	4.75262	5.06969	4.28176	4.67716	5.90219	5.17334	5.75135	4.80584	4.99367	5.10333	5.43994	5.28557	5.03943	5.61076	6.67033	5.65126	5.54043	5.79891	5.19076	4.949	4.97217	5.4249	4.59674
4.35362	4.94169	4.65178	4.67014	4.7378	4.60213	4.66096	4.36562	4.73674	5.18164	4.7141	4.56014	5.15057	5.23244	4.76413	4.92699	5.09073	4.99695	5.15495	4.94637	5.00657	4.97898	4.55953	5.13343	5.07511	5.16303	5.06577	5.16368	5.06852	5.35547	5.16842	5.57617	5.08574	5.06516	4.75745	5.30354	5.34577	5.48102	5.1657	5.09457	5.46708	5.84349	5.38638	5.48103	5.36604	5.38719	5.04354	5.39597	5.24882	5.45608
5.45564	5.23526	5.56412	5.15778	5.50522	4.48641	5.35618	5.11267	4.77009	5.07791	4.05267	5.10971	5.41965	5.31651	5.05055	5.37137	5.48413	4.93406	5.32139	5.33645	5.38051	5.41265	4.94997	5.20716	5.06752	4.95463	5.16078	4.96765	5.38376	5.21614	5.04666	5.43432	4.74816	5.07963	4.71039	5.44724	5.13706	5.21509	4.91093	5.30648	5.5767	5.17139	5.33129	5.56738	5.68004	4.85287	5.11533	5.27449	5.16388	5.09291
4.31945	4.81468	3.69045	4.34277	4.45766	3.27702	4.06835	4.42309	4.24327	3.67142	4.4683	4.67662	4.50575	4.75461	4.50914	4.55285	5.42432	4.89743	4.57707	4.38513	5.62524	5.1907	4.48861	4.8753	4.17529	5.10957	5.46174	4.47092	4.41926	3.93994	4.53324	5.04898	4.44529	3.49623	3.89561	4.67184	4.42087	5.0566	4.66114	4.47709	4.73065	3.58712	4.89402	4.96394	4.26996	6.04408	4.37821	4.90476	4.40788	4.54939
5.72871	5.19932	5.6926	5.77121	4.97599	4.72983	5.63261	5.47627	5.09545	5.79877	5.04816	5.29334	5.59176	5.46797	5.60201	5.45367	5.59952	5.54016	5.43344	5.32395	5.42718	5.55694	5.41149	5.54489	5.55032	5.00636	4.64077	4.6766	4.66606	5.01268	4.51298	5.00555	4.5454	4.76802	4.92843	5.09154	5.25683	5.6759	4.99484	4.72164	5.18752	6.24434	5.00301	4.94615	5.36771	5.72945	5.37848	4.98347	5.44393	4.69463
4.53302	4.79323	4.58309	4.64662	5.01732	4.03307	4.24328	5.16688	4.16691	4.58145	4.20276	4.95304	4.50587	5.43068	4.69584	4.88482	5.09011	5.20718	5.22719	4.8521	5.27708	5.00644	4.59697	4.99038	4.80162	4.79369	5.24113	4.93855	4.8878	5.17345	4.76745	4.87137	4.8048	4.6888	5.21798	4.86583	5.30727	5.17835	5.21202	4.76978	5.03028	4.72612	5.24898	5.03205	5.26801	5.19923	4.63563	5.12457	4.9808	5.19965
4.43308	5.51814	5.82313	4.87096	5.41804	4.42141	4.91205	5.45181	4.49117	5.83968	3.8531	5.20187	5.02166	4.79181	4.97217	5.21521	5.64488	4.78398	5.15475	5.43002	5.73404	5.42158	4.87218	5.39568	4.80854	5.02822	5.09415	4.94531	4.81209	4.91647	4.6692	4.91284	4.97322	4.26023	4.50558	4.89356	4.66014	5.26792	4.92002	4.75791	5.21807	4.76264	4.9675	5.31854	5.02292	5.39119	5.12091	5.18878	5.24791	4.76102
3.97023	4.91112	6.07215	5.21666	5.19825	4.16958	4.88852	5.51791	4.71947	5.56521	4.60579	5.22892	4.8728	5.69345	5.18022	5.57704	5.6526	5.37869	5.55161	5.23859	5.06594	5.18404	4.39809	5.5898	5.33327	5.90949	5.57573	4.74485	4.50909	4.98303	4.7436	5.44508	4.37302	4.5548	4.98972	4.67064	4.79377	5.09843	4.62022	4.77262	5.35036	5.29126	5.31503	5.03876	4.97936	4.92675	4.58822	4.98962	4.45174	4.8527
4.83733	5.00871	5.24741	5.53088	4.80728	4.61494	4.76016	4.42629	4.66359	5.52507	4.70433	4.9694	4.58004	5.07721	4.77309	5.28592	5.57458	5.11272	4.99666	4.77154	5.09373	4.9255	5.19511	5.05006	5.23295	5.4192	5.51988	4.991	5.02339	5.0278	5.09189	5.1758	4.67973	4.37964	4.84058	5.25313	4.99385	5.43597	5.07771	5.02883	5.51583	5.56453	5.1201	5.21972	5.24692	5.23137	5.246	5.34649	5.3301	5.16468
4.34026	4.97294	4.66241	4.43017	4.6661	4.34488	4.49869	4.66135	4.1306	4.38904	4.24798	4.73428	4.62484	5.23462	4.31094	4.55354	4.91752	4.62446	4.61992	4.6467	4.87631	4.92699	4.4457	4.78913	4.88896	5.21418	4.81351	4.60573	4.57079	4.74571	4.83394	5.04742	4.67963	4.19596	4.74779	4.50987	4.60363	4.85676	4.67478	4.48188	4.6757	4.8077	4.76846	4.95936	4.51929	4.25151	4.75446	4.58371	4.5685	4.68921
4.99163	4.70108	5.39174	4.5186	4.74146	3.70224	4.98426	5.08084	3.81652	6.08696	3.88332	4.43399	5.2807	6.68555	4.87006	5.16958	4.67444	5.09063	5.1682	5.76106	5.11467	5.60706	4.9621	5.43009	5.83722	5.27861	4.45106	5.28892	4.77502	4.55932	4.82896	4.51558	4.58247	5.26527	4.25641	5.35301	4.89022	4.28901	4.34433	4.99048	5.12932	5.19007	5.7077	5.39886	5.06807	4.40395	4.60907	4.49095	4.6123	4.77167
4.11431	5.32501	5.3955	5.04655	4.90887	4.99062	4.59044	4.58141	4.79903	5.46314	4.08423	4.53704	4.78313	5.00685	4.66523	5.30265	5.00476	4.77672	4.86878	5.09472	5.38408	5.01614	4.97134	5.05582	4.74732	5.00418	5.20038	4.74132	4.88844	4.9725	4.88646	5.25818	4.91792	4.60857	5.09703	4.99069	4.95491	5.06126	4.8289	4.69281	5.2659	4.52409	5.23879	4.98066	5.12839	5.12062	4.83307	5.18582	4.7404	5.25412
4.48512	5.13731	5.50874	5.17177	4.74146	4.5486	4.99158	4.94058	4.46443	4.9089	4.14944	4.67803	4.76928	5.28512	4.51295	5.22376	5.20382	4.89713	5.1673	5.05587	5.01168	5.21373	5.3094	5.06143	5.20171	5.39063	5.21756	4.92109	5.08341	5.16444	5.21121	5.27518	5.02473	5.03933	5.57989	5.26439	5.11172	5.34074	5.01635	5.11976	5.26239	5.60202	5.22696	5.52906	5.39811	5.80941	5.0454	5.38177	5.14788	5.24742
5.07005	4.81585	5.13371	4.58357	4.4393	4.99457	4.54909	4.60293	4.63729	4.7102	4.04601	4.94733	4.47154	5.00512	4.5307	4.64193	4.93493	4.77167	4.93491	4.80057	4.89428	5.07371	5.15889	4.87597	4.96701	4.97599	5.5793	4.72108	4.9073	4.97406	5.12546	5.11674	4.76493	4.71706	5.3365	4.61392	4.71474	4.86138	4.74483	4.74005	5.05023	5.10734	4.81676	5.20617	5.30584	5.79329	4.9156	4.70069	4.69091	4.94987
4.46128	5.11905	6.1216	5.36078	4.75229	5.19411	4.71532	5.02797	4.42553	5.45224	4.40141	4.68273	4.82527	5.18011	4.63943	5.24747	5.33238	4.5175	5.12034	5.23296	5.67495	5.19498	4.86903	5.33899	4.94055	4.73971	4.79576	4.57544	4.67181	4.6978	4.91847	5.45972	4.81681	4.11851	4.73298	5.25315	4.98744	5.44071	4.86727	4.868	5.13934	5.25271	5.17689	5.12469	4.96483	5.69006	4.69579	4.8908	5.12621	4.77409
5.16045	5.22278	6.34328	5.05875	5.17361	5.26113	4.86996	5.06957	5.42381	5.35636	5.57976	5.23726	5.22266	4.93485	4.81323	5.33991	5.2426	5.62363	5.51084	5.3289	4.97367	5.88886	4.91705	5.25715	5.17635	4.98809	5.05009	4.75941	4.75515	4.87703	4.80872	4.98261	4.62453	4.13443	4.78839	4.84756	4.77905	5.01194	4.60034	4.59642	4.74934	4.77404	4.57514	5.37177	5.28249	5.54961	5.29503	5.15231	5.11624	4.58281
4.73517	5.15007	5.33559	4.92974	4.6874	3.96724	4.70704	4.71702	4.28763	5.00232	3.81142	5.06809	4.84349	5.06091	4.42705	5.06832	5.46732	4.96244	4.94456	4.81823	4.74817	4.90339	4.28161	5.08409	5.00577	4.73249	5.10225	4.55111	4.66803	4.72824	4.84434	5.00602	4.71681	4.56549	5.2111	4.80618	4.75799	4.65195	4.61323	4.52191	4.81958	4.68617	4.67704	4.84299	4.66912	5.05709	4.79101	4.82374	5.07611	4.57836
4.77649	5.44464	6.07529	4.41691	4.57902	5.50594	4.84632	4.58806	3.89781	5.47109	3.32601	4.6212	4.71465	4.84377	4.56319	4.72811	5.23815	4.91841	5.0999	4.65123	5.25973	4.72054	4.69945	4.85562	4.93778	5.06975	4.86853	4.56125	4.78924	4.65022	4.87301	4.94957	5.07408	4.34981	5.1046	4.92554	4.73622	4.85965	4.76432	4.65885	4.95284	4.8158	4.75492	5.04059	5.08266	5.06209	4.76427	5.1211	4.86322	4.68368
4.05909	4.66273	5.86632	5.02491	4.61951	4.37238	4.80783	4.37287	4.58621	4.9015	4.20971	4.58305	4.81078	5.17565	4.50827	4.99094	5.125	4.96212	5.02277	4.8459	5.25466	5.04029	4.79401	4.8322	4.67731	4.99568	4.95015	4.73885	4.63098	4.81752	4.75211	5.39573	4.68667	4.343	4.89881	4.673	4.85138	4.72348	4.69508	4.62935	4.95225	4.46474	4.73385	5.01513	5.07671	5.33375	4.79394	5.14578	4.8207	5.04474
4.39507	4.63974	4.18368	4.22273	4.59035	4.20852	4.88892	4.60898	4.23509	4.68449	4.22201	4.20423	4.66241	5.16848	4.26866	4.63103	4.91204	4.56711	4.6061	4.74872	5.17614	4.72057	4.61181	4.81599	4.96207	5.06345	5.05593	4.77122	4.72845	4.7094	4.93923	5.13746	4.28096	4.22628	5.09666	4.96002	4.90804	4.93776	4.85385	4.66918	5.08149	4.60186	4.87038	5.13491	4.93689	5.1542	4.7179	4.99966	4.7237	4.96933
5.28893	4.68961	5.27865	5.10676	5.04404	3.34174	4.79619	4.78103	4.56056	5.41434	4.88911	4.45288	4.91121	5.68452	4.68	4.69223	5.00233	4.69213	4.8961	4.87413	5.21849	4.74932	5.26201	5.02776	5.29339	5.3283	5.1144	5.05732	4.93086	5.40451	5.31135	5.2705	4.5393	4.25357	5.23037	5.13344	5.26229	5.24032	5.21377	5.01835	5.33309	4.63399	5.49759	5.19453	5.14747	5.20566	4.68821	5.22016	5.11117	4.66673
6.31774	5.46548	6.82368	5.70272	5.21571	6.00406	5.42071	4.99013	4.99694	5.63762	4.11421	4.89569	5.41795	4.44522	4.98081	4.94895	5.15157	4.94623	4.92195	5.10941	5.16954	4.94808	4.66012	5.36219	5.30829	5.33485	4.6343	5.19581	4.86393	4.26171	4.82477	5.34182	5.16424	4.32069	4.51849	5.38356	4.5119	5.12355	4.83306	4.72358	5.2264	4.22896	5.14044	5.16006	4.72821	4.54862	4.89453	4.97803	4.96954	5.10529
4.63239	4.93633	4.38645	4.58453	4.30208	3.08378	3.94237	4.1831	4.03793	5.09326	3.87905	4.2156	4.19493	4.82906	4.48671	4.79938	4.8706	4.24845	4.91483	4.71807	4.0716	4.80069	4.53522	4.61034	4.95308	5.55046	5.0405	4.93261	5.04055	5.24242	5.19082	6.01867	5.56283	5.30271	5.09553	5.61894	5.2258	5.47331	5.34259	5.21022	5.25366	5.60406	5.31207	4.78437	4.65252	4.85059	4.79222	5.39733	5.41501	5.514
4.62563	5.04776	5.09622	4.92929	4.85972	4.58076	5.07191	5.21961	4.58052	5.2377	4.68312	5.06637	4.91426	5.40049	4.78501	5.38832	5.58369	5.51612	5.18771	5.1935	5.33017	5.17909	4.77975	5.24973	5.37123	5.16509	4.98779	4.90109	5.19648	5.00052	5.08467	4.86326	4.69104	4.46032	4.96799	5.21174	4.95415	5.09276	4.83199	4.7752	4.92532	4.90006	5.14159	4.91471	4.99928	5.03116	4.59331	4.75143	4.68466	4.73482
4.60155	5.21477	5.17494	4.8092	4.60699	4.02695	4.75691	4.43455	4.60497	4.84015	3.74384	4.34287	4.67089	4.99415	4.95891	5.21802	5.05243	5.05449	4.97192	4.79016	4.96767	4.99625	4.73528	4.98587	5.05665	4.90837	4.50858	4.57282	4.65099	4.37819	4.62726	4.97417	4.5429	4.64456	4.82393	4.72492	4.72194	4.99318	4.64087	4.47647	4.66143	4.92263	4.97205	4.79344	4.5869	5.13563	4.7509	4.65142	4.606	4.76752
3.68508	4.65969	4.80531	4.01798	4.42056	5.2841	4.96792	4.7506	4.54502	6.49087	4.3127	5.31071	5.02721	4.69476	4.67702	4.44705	4.77136	4.84506	4.84151	4.98978	5.01443	4.82802	4.82982	4.94636	4.51805	4.04097	4.04369	4.28322	3.55556	4.79149	4.13794	3.87693	4.74248	4.24263	3.9023	4.57216	4.68843	4.42659	4.35223	4.68956	4.9828	4.21446	4.58861	4.32759	4.57872	4.25134	4.77805	4.26346	4.23258	4.119
4.60014	5.97068	5.39272	5.03715	5.55628	5.75623	5.27262	5.50864	4.61057	4.92907	5.9406	5.52368	5.38754	5.3913	5.26922	5.33903	5.02551	5.11695	4.72525	5.25278	4.82255	5.58334	4.92971	5.28882	5.18635	5.12523	5.08546	4.80256	4.68781	5.08635	5.11658	4.9544	5.08735	3.66925	4.97199	4.95803	4.86104	4.82671	4.51791	4.70021	5.13011	4.01851	4.93168	5.20182	5.01658	4.89524	4.63974	4.2423	4.58292	4.80802
3.70189	4.77644	3.79798	4.77737	4.48415	4.97928	4.63615	4.17536	4.51545	5.27597	4.91236	5.19794	5.48595	4.78628	5.54144	4.85592	5.45332	4.12483	4.30331	5.1922	4.00754	4.75214	4.56096	4.68777	4.99556	4.1786	4.07611	4.53652	4.1345	5.36294	4.83882	4.38148	4.88467	4.16748	4.78996	4.26274	4.58596	4.98586	4.39249	4.44048	4.76411	3.67208	4.46163	4.88516	4.46728	5.102	4.47716	4.33226	4.30656	4.62913
4.97677	5.35353	4.92588	5.19486	5.18045	4.74659	5.31226	4.92466	5.04049	5.36571	4.8298	6.03348	5.10904	5.64717	5.31265	5.25921	5.62927	5.13615	4.88508	5.01362	5.17147	5.29245	5.11578	4.82887	5.19355	4.76798	4.81946	4.56084	4.49352	5.04443	4.70468	5.00999	4.99163	4.13806	4.15815	4.93187	4.63938	5.08158	4.68148	4.82599	4.72851	3.69716	4.97434	4.70773	4.69151	5.11313	4.41201	4.68894	4.56506	4.62644
4.65316	5.3639	5.03136	4.63388	5.1351	5.85615	5.4098	4.82343	5.07086	5.01127	5.4568	5.63392	4.69778	4.77518	4.83509	5.26099	5.37806	5.2713	4.96793	4.94685	5.34987	5.38352	5.16593	4.66362	5.11427	4.68694	4.66394	4.82325	4.39743	4.90584	4.63767	4.54889	5.33746	4.74895	4.75917	5.02704	5.03782	4.90578	4.60497	4.80335	4.67682	3.69906	4.96557	4.383	5.062	5.45555	4.77563	4.89966	4.60705	4.75117
4.44204	6.22712	5.96218	5.52721	5.68057	5.90008	5.37155	5.53812	5.88533	5.78207	5.53429	5.99269	5.22123	5.31791	5.28499	5.30343	5.82339	4.98659	5.34213	5.06355	5.97434	5.66099	5.50581	5.02223	5.62203	4.41831	4.0939	4.72113	4.33962	5.04683	4.7336	4.65875	5.14617	4.37783	4.5199	4.66768	4.7258	4.98529	4.53642	4.56851	4.60603	3.90816	4.94298	4.607	4.46902	5.22986	4.41553	4.84609	4.48687	4.69312
4.86493	5.5392	5.67853	5.04231	5.40686	5.1791	5.26204	4.84912	5.07132	5.58546	5.89722	5.55779	4.87777	5.04049	5.20023	5.31666	5.21522	4.86394	5.06793	4.88837	4.80994	5.23331	4.96075	5.08966	5.19396	4.35132	4.57247	4.51532	4.33409	5.13289	4.66522	4.35816	4.83868	4.46277	4.64024	4.80673	4.96709	4.77822	4.60726	4.63668	4.64584	4.29991	4.84388	4.65687	4.99318	4.74913	4.72679	4.50507	4.57168	4.64269
5.06579	5.62654	4.80906	4.95738	5.42477	5.38377	4.85989	4.86083	5.12538	5.40994	4.92356	6.04829	5.32359	4.44411	5.14789	5.48313	5.66407	5.60082	5.29788	5.31936	5.23415	5.43444	4.82437	5.0679	5.34419	4.46221	4.98902	4.58202	4.58478	5.01897	4.58861	4.79509	4.66244	4.64652	4.25617	4.93558	4.65556	4.9477	4.66575	4.71422	4.74663	4.05179	5.16783	4.81825	4.71473	5.2851	5.02917	4.78649	4.56601	4.79843
3.91967	5.5015	4.37606	4.93506	5.05013	5.57878	5.86121	5.26895	4.5056	5.76693	5.88535	5.82577	5.35741	4.13977	4.92332	5.62638	5.70209	5.05797	4.95201	5.10385	4.88508	4.87089	4.95771	5.45114	5.33856	4.61612	5.04311	5.07324	4.64031	5.46363	4.42071	4.90048	4.75221	4.58343	4.24075	4.97733	5.29818	4.94689	5.13372	4.95856	4.98879	4.24703	5.1181	4.95547	5.14483	5.37781	4.38238	4.67294	5.14463	4.79837
4.30324	5.20884	4.71087	4.7578	4.85877	4.51379	5.04304	4.687	4.62442	5.16477	5.4337	5.22998	4.81442	4.32732	4.94545	5.11237	5.1008	4.95873	5.00009	4.96252	4.77757	5.10285	4.96414	4.98241	5.14815	4.12713	4.93362	4.31729	4.1157	4.70377	4.6185	4.5951	4.82976	3.80017	3.88106	4.70502	4.71889	4.57133	4.3972	4.45727	4.56743	4.24191	4.82025	4.52617	4.57268	4.43683	4.46265	4.68153	4.4089	4.27901
5.08427	5.35194	5.75566	5.08009	5.23135	4.93567	5.1148	4.92481	4.86261	5.29217	5.784	5.6851	5.31523	5.26473	5.12673	5.40028	5.3379	5.07801	5.19013	5.01077	5.18362	5.37879	5.37916	5.16563	5.42447	4.53728	4.67884	4.65545	4.39259	4.98532	4.67689	4.82232	5.15995	4.31998	4.71562	4.72027	4.94028	4.86596	4.50578	4.69589	4.69007	4.67038	4.79042	4.65094	5.07087	5.1088	4.88502	4.73653	4.63531	4.8125
5.3373	5.3605	5.48996	4.7498	4.90267	5.3558	4.89215	4.73082	4.67862	5.21986	5.39103	5.67448	4.74608	5.1663	5.15363	5.11313	5.01418	4.90019	4.85592	4.8311	4.6105	5.25065	4.99728	5.21544	5.21966	4.6333	5.271	4.5213	4.30305	4.91045	4.53066	5.02129	5.04827	4.46488	4.52913	4.74225	4.91383	4.94282	4.65278	4.80736	4.83787	4.325	4.82642	4.47346	4.74042	5.35771	4.55286	4.8025	4.65633	4.82667
5.12513	5.42619	4.81472	4.70299	5.15659	4.81244	5.12673	5.01839	4.71471	5.38478	5.49773	5.35828	4.74423	4.89913	4.85139	5.11294	5.03199	4.79253	4.83013	4.84196	4.7548	5.19426	5.19595	4.80994	5.08977	4.52339	4.70812	4.66183	4.391	4.88038	4.61582	5.03925	5.03171	3.91713	4.29792	4.93834	4.67909	4.87995	4.72489	4.80099	4.46248	4.23562	4.71481	4.58846	4.60292	4.54036	4.65473	4.58034	4.65468	4.62768
4.92093	4.71449	4.71384	4.73064	5.17485	4.94087	4.63484	4.59808	4.56095	4.51579	4.93813	5.4959	4.90019	5.04647	5.04466	4.86991	5.04654	4.34063	4.54249	4.81871	4.03515	4.83005	4.61371	4.38344	4.72746	4.90144	4.73701	5.02181	4.29582	5.09747	4.7045	4.9164	5.22095	4.62172	4.4683	4.73266	4.87355	5.22347	4.9452	4.96583	4.54759	4.36794	5.0009	4.7749	5.50177	5.45935	4.60912	4.74281	4.66368	4.83775
4.65748	4.44313	5.03711	4.64746	5.03678	4.50051	4.79165	4.43081	4.25467	4.74116	4.64143	5.16886	4.81423	4.41042	4.56822	5.29368	5.37359	5.11438	4.57196	4.63773	4.44973	4.8999	4.55443	4.71794	4.68769	4.18567	4.70579	4.40417	4.35203	5.02572	4.5128	4.57792	5.03103	4.28943	4.38336	4.53652	4.25389	4.5926	4.39228	4.30496	4.58751	3.94657	4.45857	4.94414	4.57674	4.76903	4.74462	4.85992	4.47127	4.17588
5.00907	4.98808	4.10956	5.11668	4.83606	5.30973	5.30429	4.73902	4.52007	4.7341	4.89496	5.64863	4.84525	4.87451	5.02371	5.07722	5.23954	4.79086	5.04064	4.74711	5.08403	5.2782	4.92099	5.19358	5.03721	4.23622	4.41358	4.40659	4.26084	4.86933	4.33488	4.65202	5.00805	4.08584	4.20759	4.66372	4.61052	4.58495	4.62728	4.54851	4.67001	3.96843	4.56564	4.50294	4.5178	4.86136	4.46903	4.79381	4.47448	4.34536
4.84786	4.65527	5.10146	4.81943	5.16038	5.48332	4.95641	4.59762	4.75595	4.90988	4.87122	5.56606	4.69506	4.4894	4.80505	5.17732	5.12801	4.59612	4.53567	4.54397	4.50594	5.30592	4.34523	4.75008	4.60909	4.31346	4.66813	4.51435	4.48554	4.97401	4.5981	4.55503	5.11345	4.12615	4.22377	4.57253	4.47014	4.56627	4.47439	4.51456	4.56722	3.705	4.66258	4.38319	4.33939	4.68692	4.66207	4.59489	4.60578	5.11655
5.07444	4.37856	4.12601	4.13936	4.26582	5.77446	5.10882	4.39819	3.95875	6.44256	6.48076	4.48975	4.27583	3.91107	5.04762	5.02536	5.04969	4.76698	5.0049	5.24755	3.828	4.43567	5.4042	5.16086	5.13912	4.30334	3.9737	4.23906	3.66772	3.94942	3.27638	4.18552	4.83457	2.58879	3.70563	3.7568	4.83621	4.38209	3.72488	4.22086	4.25532	4.12894	3.82762	3.57854	4.50716	3.98957	3.15385	3.91335	3.82986	3.5293
5.19002	4.99285	4.91317	4.44384	5.08779	5.22882	4.83242	4.78179	4.72386	5.53803	5.44492	5.2385	4.68915	4.50773	4.70406	4.94783	5.28078	4.57582	4.8292	4.68953	4.88698	5.07786	4.8902	4.95424	5.16439	4.76976	4.88458	4.3904	4.36299	4.75117	4.64507	4.83741	4.6564	4.20706	4.14988	4.45958	4.43886	4.54457	4.55751	4.83076	4.70203	4.42866	4.57036	4.50419	4.58097	4.75053	4.52104	4.70448	4.833	4.47597
4.54549	5.61327	4.67103	4.72348	5.11764	5.32034	4.98532	4.67813	4.2149	5.35355	4.34241	5.13652	4.3823	4.40684	4.44994	4.83278	4.61431	4.13645	4.79274	4.70963	3.87932	4.99201	4.54554	5.14418	4.59825	4.0461	3.43847	4.63485	4.40709	4.82645	4.31426	4.74118	4.77394	3.39604	4.86659	4.54977	4.582	4.94467	4.83694	4.74986	4.30398	3.48122	5.06901	4.75561	4.70493	4.39045	4.44183	4.77486	4.24216	4.21851
4.58052	4.99835	5.15232	4.504	4.63415	4.99744	4.89901	4.47697	4.58865	4.4866	5.15738	5.85567	4.62668	4.21533	4.95791	4.82278	4.97682	4.47932	4.57805	4.5295	4.38477	4.91748	4.56118	4.84343	4.59105	4.10046	4.39833	4.50953	4.36875	5.13452	4.70766	4.29463	4.88154	4.2082	4.22554	4.59384	4.92248	4.69757	4.6411	4.61313	4.3509	4.10239	4.72833	4.63427	4.55202	4.74972	4.72214	4.56052	4.5923	4.41239
4.0268	5.02161	4.75206	4.6465	4.87086	4.77698	5.12568	4.52792	4.42048	4.27287	5.41287	4.65984	4.53142	5.02138	4.28454	4.76833	4.53831	4.51332	4.50271	4.50678	4.17452	4.76135	4.53596	4.50192	4.60132	4.01427	4.65373	4.30275	4.4026	4.95915	4.33131	4.90375	5.05164	4.16708	4.16863	4.55221	4.61762	4.6226	4.48764	4.56582	4.27009	4.27584	4.39601	4.34071	4.25239	4.91918	4.34382	4.48831	4.39646	4.33309
3.90807	4.48698	4.01216	4.54009	4.49644	4.41776	4.36623	4.67786	4.59293	4.50275	5.08057	5.83091	4.28476	4.26519	4.52289	4.91579	4.45552	4.44229	4.50101	4.15693	4.29052	4.92627	4.72508	5.14737	4.59876	4.19871	4.6998	3.94518	4.20868	4.33211	4.30022	4.36027	4.48915	3.43329	3.80322	4.29552	4.45646	4.56641	4.15572	4.55941	4.27923	4.23549	4.26685	4.29857	4.40771	4.39635	4.19313	4.06502	4.38268	4.39201
5.59435	5.0749	5.32768	5.07142	4.86561	5.1308	4.82907	4.69442	5.05481	4.52651	4.74481	5.31705	5.21428	4.59425	4.4939	4.85107	4.86896	5.26474	4.91477	4.97448	4.70434	4.71765	4.56342	4.68808	4.71554	4.30959	4.58124	4.72156	4.78437	4.68234	4.76566	4.36559	4.62275	4.5532	5.2193	4.73359	5.06781	5.01856	4.70777	4.86676	4.71366	4.51111	4.59374	5.14284	5.16991	3.89719	4.8969	4.68097	4.69671	4.85331
4.61832	5.1128	4.93331	5.16208	4.9029	4.90962	4.90254	4.78849	4.64945	5.14033	4.98356	4.9414	4.94833	4.89355	4.90166	4.80291	4.63297	4.78697	5.03993	5.38855	5.25674	4.94573	4.91175	5.24088	5.13259	3.975	4.43092	4.46699	4.31768	4.79254	4.7522	4.4113	4.58742	4.8782	5.07994	4.72363	4.89829	4.90772	4.4308	4.78096	4.70703	4.13937	4.51792	4.95801	5.04995	4.27425	4.59626	4.45395	4.4393	4.72384
6.34043	5.42374	5.52807	5.53437	5.43029	5.22251	5.58516	5.48836	5.11131	4.92312	5.17985	5.7715	5.381	4.90885	5.19807	5.32815	5.10374	5.59631	5.52146	5.35265	5.50974	5.34069	5.05383	5.50978	5.46719	4.72733	5.20393	4.95669	4.60308	5.42029	5.0183	4.7897	5.21077	4.67737	5.56658	4.84262	5.03778	4.941	4.91151	4.88981	4.86309	4.85334	5.0175	4.99195	5.13371	4.68479	4.8937	4.636	4.72901	5.13872
5.81433	5.55098	5.6955	5.39147	5.22238	4.83907	5.27755	5.48111	4.86904	5.0885	4.8092	5.3311	5.08053	5.39505	5.08187	5.22714	5.32365	5.51561	5.16956	5.38834	5.09867	5.17976	4.68726	5.37614	5.12277	4.3905	4.50505	4.56851	4.78403	4.35519	5.1053	4.44792	5.11879	4.3598	5.39782	5.10085	4.95441	5.08052	4.72359	4.78365	4.87531	3.88705	5.00962	4.87976	4.67187	4.83415	4.84877	4.56187	4.95136	5.24443
4.93638	5.65159	5.89074	5.23638	5.41122	5.45991	5.24053	4.73175	5.22189	4.90778	4.8856	5.43456	5.11929	5.11632	5.16379	5.51275	5.75603	5.08256	4.93232	5.1393	5.48234	5.27262	4.74152	5.15677	4.92692	5.17389	4.66966	4.77702	4.61576	4.84395	4.94413	4.82457	5.29687	4.70352	5.57797	4.71263	4.83127	4.72449	4.73225	4.39581	4.57287	4.6765	4.76314	4.94318	4.86554	4.82059	4.41012	4.81229	4.58883	4.77789
4.86701	5.42794	5.27132	5.26945	5.03365	4.91525	5.25299	5.08351	5.05885	4.97588	4.4393	4.86926	4.91829	4.97894	4.83266	4.89682	5.06677	5.11115	5.08596	5.05329	4.88282	5.10686	4.9093	5.14926	4.98447	4.39969	4.71252	4.72757	4.44979	4.80438	4.8353	4.8565	5.22561	4.55094	5.19249	4.82095	4.83591	4.7514	4.73753	4.98414	4.84759	5.05507	4.74838	4.91424	4.98618	4.79123	4.94908	4.60971	4.78096	4.94727
5.02817	5.1455	5.79391	5.15704	4.77112	4.76869	5.06366	4.98452	4.89877	4.76606	4.69799	4.61637	4.46678	4.73295	4.52638	4.93143	4.86467	4.79313	4.75621	4.72693	5.21391	4.91473	4.63376	4.59917	4.76988	4.95863	4.86974	4.55857	4.50176	4.74619	4.60679	4.36217	5.15959	4.39318	5.64279	4.57268	4.77502	5.00015	5.01695	5.19302	4.79893	5.41795	4.89804	4.64594	4.95268	4.73918	4.31829	4.70607	4.65025	4.63826
4.5336	4.87193	5.26356	4.90177	4.83467	5.23329	4.84867	4.38101	5.19098	4.78331	4.69138	5.02012	4.77093	5.22293	4.57831	4.76131	5.11613	4.88948	4.78362	5.07991	4.74738	4.86537	3.56821	4.91078	5.09063	4.86232	4.85846	4.94652	4.55803	4.56467	4.54368	4.60473	4.57619	4.19403	4.97167	5.16366	4.80238	4.78126	4.97692	5.06085	4.74486	5.39006	4.59673	4.73669	5.05445	4.63447	4.99139	4.83077	4.61357	5.48145
5.56407	5.56364	5.31945	4.89723	5.29499	4.56606	5.32471	5.24175	5.45765	5.4543	5.17002	5.27091	5.24862	5.64168	4.82712	5.18831	5.34239	5.30747	5.24035	5.0331	4.99996	5.27567	5.1628	5.24589	5.08271	4.87573	4.86053	4.73966	4.64647	5.04361	5.00169	4.6787	5.24376	4.52013	5.31229	4.9404	4.84359	4.73955	4.81228	5.01357	4.8723	4.85567	4.71793	4.93712	5.1433	5.12955	4.82067	4.82531	4.91176	5.03778
5.55259	5.20307	5.9284	4.88346	4.79431	5.16305	4.96368	5.02282	4.89809	4.82422	4.85425	5.17244	4.66768	4.84275	4.8951	4.87088	5.04688	4.91015	4.71175	5.15245	4.83616	4.66647	4.8342	5.2976	5.27498	4.61144	4.46844	4.46199	4.34997	4.77327	4.66758	4.16441	5.03751	4.6793	4.76362	4.84098	4.57464	4.70518	4.52582	4.84497	4.66884	4.65319	4.4208	4.72601	4.86371	4.76263	4.55658	4.60132	4.64988	5.00678
5.39535	5.32407	5.27286	5.32255	5.12301	5.00244	5.58791	5.13594	5.37101	5.51027	5.12564	5.33118	5.33193	4.9303	5.26107	5.4527	5.15936	5.43628	5.13575	5.25747	5.15276	5.30758	5.14541	5.04185	5.40836	4.15014	4.69643	4.76575	4.75037	5.40308	4.67596	5.09506	4.75916	4.60859	5.33526	4.72065	4.73005	4.91078	4.56384	5.11335	4.72243	4.19297	4.97617	4.90807	5.50002	4.26963	4.30413	4.2439	4.381	5.14871
5.45058	5.28742	5.93698	5.30377	4.90819	4.48049	5.2885	5.25959	5.25397	5.47467	5.22702	5.09337	5.09102	5.34561	4.73301	5.253	5.14213	5.19071	4.92952	5.33187	5.38172	4.86469	4.96269	5.02975	5.04271	4.29399	4.65157	4.67609	4.60004	5.35314	4.91267	5.03664	5.19835	4.42146	5.36594	4.60965	4.92765	5.03525	4.53202	4.66318	4.98611	4.61975	4.43095	4.83388	5.13163	5.16703	5.06575	4.77057	5.17777	5.24629
6.78883	4.88197	5.07947	5.44003	5.74456	4.81725	5.544	5.14956	5.10301	4.63555	5.09819	4.98787	5.25696	5.48263	4.80222	5.14069	5.24079	5.24126	5.29528	5.32407	5.79822	5.43165	5.43664	5.85029	5.59808	5.25993	4.5815	4.75987	4.9041	5.21238	4.90672	5.77143	5.13275	4.88057	5.58257	5.30304	5.26486	4.86531	4.44205	5.18599	4.83368	5.36664	5.02636	5.50317	5.23393	4.84251	4.67479	4.44527	4.71487	4.93601
5.0509	5.11025	4.83338	5.24823	4.3572	5.03179	5.08278	4.72972	4.77126	5.61213	4.9495	4.65152	4.41154	4.81573	4.56192	4.28069	4.37899	4.2919	4.61226	4.67054	4.69429	4.1576	4.87069	5.67003	4.63075	5.18745	4.76938	4.97629	4.21381	4.7999	4.82563	5.0896	5.64622	4.16534	4.88065	4.6721	4.50982	4.63351	5.05156	4.93949	4.74105	5.79922	5.00773	4.81874	4.68815	5.98345	4.49188	4.70135	4.86195	5.13181
5.55501	5.1994	5.36565	4.83799	4.89512	5.41991	5.33901	4.8296	5.01191	4.89309	4.76503	5.2075	4.74042	4.79881	4.95568	5.06449	5.18376	4.87918	5.07451	5.02418	4.87912	4.69362	4.84033	5.14976	5.10008	4.7524	5.44754	4.9064	4.63328	4.90538	4.69267	5.03515	5.09075	4.61193	5.47118	4.62358	4.84694	4.79141	4.83153	4.71828	4.96362	5.3988	4.48452	4.86497	4.95552	5.13246	4.48217	4.72593	4.80995	4.72485
4.95667	5.21977	5.26101	5.11171	5.01051	4.69928	4.98364	5.16241	5.03061	5.08972	4.57509	5.26859	4.91795	4.90996	4.84049	4.97667	5.08916	4.99022	4.8165	5.05222	4.86507	4.55482	4.76911	5.39101	4.86556	4.83001	5.11067	4.91195	4.79005	5.11548	4.86686	4.93156	5.20547	4.51079	5.16622	4.94714	5.01487	4.95346	5.09663	4.97968	4.87241	5.03308	4.51388	5.04396	5.24575	5.47968	4.75977	4.62287	4.6851	5.13151
4.70027	5.12044	5.47129	4.93684	4.86123	5.29958	5.17317	5.12764	5.13162	5.29449	5.2317	5.30246	4.78858	5.01811	5.0036	5.15435	4.87447	5.41588	4.64738	4.97926	5.13899	4.80117	4.72377	5.26791	5.01946	4.54932	4.9034	4.69444	4.5464	5.10545	4.88816	4.99197	5.24563	4.41799	5.3144	4.53315	5.07529	4.66713	4.52401	4.78863	4.94045	5.00815	4.491	4.89256	4.99351	4.99194	4.68796	4.75629	4.68482	4.80695
4.33482	5.10249	5.57814	4.82224	4.75388	5.0756	4.99404	4.79363	4.7749	5.06754	4.82983	5.13762	5.17666	5.05314	4.83893	4.65545	4.79999	4.94243	4.9501	4.83369	4.88136	4.96018	4.55042	5.07956	4.82856	4.60636	4.47907	4.62345	4.58636	4.93057	4.81944	4.52406	4.95228	4.25493	5.07388	4.67369	4.8099	4.57891	4.9902	4.65233	4.86845	4.93942	4.64686	4.85145	4.87596	5.43968	4.57871	4.44148	4.64857	4.47018
4.92059	5.56875	5.70233	5.05295	4.89094	5.21526	5.47	5.35636	5.02034	5.17204	5.36539	5.21552	4.84128	5.02019	4.94611	5.03147	4.68672	5.14011	4.89459	5.24694	5.00155	4.77479	4.98175	5.47857	5.16312	4.9431	4.87148	4.75661	4.45067	5.01077	5.05239	5.02707	5.22925	4.49467	5.18691	4.98143	4.96599	4.87263	4.6659	4.81699	4.82743	4.58462	4.64351	4.64361	5.26519	5.20008	4.83751	4.7065	4.54409	5.25323
5.08999	6.30294	6.5321	5.65798	5.08315	6.22805	5.65399	4.793	5.54505	6.23427	5.05718	4.91102	5.69124	5.22106	5.6601	5.78588	5.30996	5.36172	5.81582	4.93227	5.22394	5.00849	4.85287	5.22927	5.23428	5.25035	4.42056	4.56502	4.34516	4.05271	4.96545	3.46937	4.83619	4.63417	5.51582	4.30999	5.09444	5.0576	5.38487	5.40401	5.02712	4.18797	4.69726	4.84584	5.76171	5.1657	4.37577	4.17549	4.52956	5.0893
5.27891	5.19958	5.28551	5.35526	4.86768	4.81179	5.00667	4.92562	4.89775	5.52363	4.70047	5.23374	4.98311	4.86352	4.77523	4.99453	5.08414	5.22563	4.92793	5.15951	5.1221	5.16976	5.05295	5.33398	5.32312	4.93043	5.1151	4.79274	4.42922	4.62041	4.86008	4.73246	4.98807	4.76431	5.25775	4.79399	4.9689	4.93748	4.5833	5.13466	5.02545	4.75571	4.75912	4.82654	5.00176	4.82158	4.57851	4.57325	4.8679	5.68846
5.14057	5.22211	5.14112	4.59635	4.75654	4.65893	4.75726	4.73401	4.35409	4.9255	4.87023	5.17772	4.68516	4.61957	4.65876	4.73706	4.65597	4.79048	4.6288	4.79914	4.72428	4.89409	4.99049	5.46164	4.57126	4.46456	5.25908	4.85768	4.63047	5.04156	4.79507	5.03935	5.27582	4.57461	5.04013	4.78602	5.07183	4.89485	4.78666	4.87953	4.81066	4.82287	4.58435	5.1213	4.70127	4.70135	5.16424	4.575	4.80946	4.78743
5.35341	5.68882	5.68533	5.30795	5.3715	5.33825	5.29891	5.26641	5.02771	5.17206	5.22474	5.57275	5.15623	5.30307	5.42724	5.15775	5.25611	5.29067	5.2652	5.45565	5.30485	5.35134	5.34746	5.4635	5.47303	4.67914	4.8728	4.83018	4.68077	4.78803	4.93386	4.75174	4.99855	4.64701	5.26574	4.80027	4.87077	4.66899	4.71639	4.79176	4.85194	4.90014	4.58027	4.95591	5.19515	4.95587	4.66819	4.58006	4.74239	5.05802
4.35803	5.20925	3.68871	4.58976	4.19254	5.79768	4.77427	3.92889	4.2765	4.56921	4.62521	4.39875	4.10783	4.124	4.40687	4.67282	5.01673	4.17883	4.29825	4.63274	4.46458	3.96542	4.08971	4.81299	4.25187	5.03582	4.89046	4.45869	4.96554	5.24077	5.57099	5.03432	5.76327	4.51706	5.3758	5.15892	5.08109	5.05107	4.67544	5.07406	4.72765	4.72854	4.87429	4.79397	5.19942	5.07099	4.68914	4.89885	4.85636	5.15857
6.51094	5.89539	4.92086	5.01984	5.13038	4.93913	5.22403	5.25486	5.24774	5.85769	5.59683	5.63682	5.44854	4.66963	5.30339	5.33069	5.1708	5.10064	5.22371	5.25659	5.14761	4.89154	5.47918	5.56076	5.29397	4.93419	5.10755	4.86106	4.91882	5.0431	5.01216	5.082	5.38669	5.07315	5.91062	4.73683	5.16737	4.72413	4.64191	4.64518	4.721	4.81986	4.46177	5.00113	5.34014	5.16472	4.63925	4.98578	4.84361	5.29569
4.98552	4.59434	5.23628	4.91409	5.05951	5.0536	5.22297	5.303	4.71214	5.63213	5.51479	5.90632	4.67653	5.73576	5.71337	5.32258	5.23948	4.92769	5.15829	4.94909	5.21669	4.85782	5.27354	5.11208	5.29883	4.9041	5.06224	4.7784	4.62843	4.77625	4.95637	5.01612	5.19787	5.01345	4.57009	5.01458	4.9819	5.34356	5.02608	4.94755	4.94643	5.38324	4.78645	5.00283	5.55523	4.50452	4.9626	5.19462	5.04581	5.01592
4.96886	4.99076	5.56197	4.88155	4.88963	5.15983	5.46068	5.21557	4.94224	6.58601	5.28303	5.61342	4.93054	5.58282	5.25556	5.07585	5.18296	4.71851	5.02349	4.86717	5.43641	4.83704	4.73635	4.77613	4.84827	4.4739	4.19375	4.18457	4.28118	4.38159	4.38424	4.43213	5.05691	3.68635	4.27284	4.22642	4.461	5.0134	4.35538	4.55838	4.51047	4.7799	4.17992	5.0258	4.80628	3.55529	4.47112	4.58446	4.28727	4.64574
4.98608	5.14748	5.40818	5.15801	5.02379	5.36483	5.11973	5.29296	4.45399	5.63	5.61426	5.65332	4.98418	4.92713	5.22806	5.35885	5.07742	5.08999	5.28301	5.18693	5.57796	5.33603	5.34533	4.90347	5.24732	5.70721	5.01599	4.88769	4.90708	4.67527	4.86982	5.27969	5.13332	4.12512	4.78914	5.02559	4.8415	5.08957	4.83949	4.87461	5.15428	5.16298	4.7405	5.03324	4.91385	4.72079	4.72769	5.12289	4.85993	4.7583
4.752	5.04179	4.81756	5.19887	5.16851	5.54991	5.19876	5.24209	4.61485	6.11336	5.52475	5.27562	4.87307	3.95267	5.54431	5.45303	5.03369	4.51329	5.0636	5.11835	4.79651	5.02969	5.06145	5.09262	5.24967	5.1386	4.79296	4.48472	4.41922	4.77899	4.8013	4.63461	4.77173	4.10183	4.79151	4.56968	4.64786	4.76428	4.58456	4.82643	4.94614	5.04511	4.4315	4.67663	4.6091	4.0872	4.73945	4.77616	4.71616	4.48556
4.63457	5.37258	6.2191	5.20181	4.98539	6.93859	5.078	5.47904	5.3737	5.44029	5.36888	5.5089	4.89185	4.7691	5.29418	6.18154	6.50822	5.70878	5.36821	5.47681	5.08908	5.03153	5.10333	5.32768	5.00209	4.87226	4.49837	4.92625	5.45796	4.77119	4.49145	4.33126	4.95337	3.74132	4.61269	4.6716	5.16641	5.46541	4.62148	4.42308	4.94232	6.42057	5.09414	5.01074	4.67852	3.85122	4.66281	5.20135	5.33806	4.9937
4.69304	4.96397	5.52369	5.12752	4.91675	5.82681	4.79929	4.88717	4.43418	6.58232	5.41055	5.73871	4.38937	4.93709	4.99148	5.42073	5.47474	5.30617	4.76718	4.80078	5.46161	5.17353	4.72475	4.76682	5.01546	5.11822	4.40605	4.63	4.34904	4.43816	4.50811	4.51803	4.66692	4.64458	4.52582	4.47463	4.56584	4.74067	5.0257	4.66558	4.55185	5.02982	4.34127	4.95075	4.84259	4.82888	4.84508	4.80413	4.50002	4.51864
5.03664	5.62358	5.63328	5.16467	5.23661	5.38301	5.24265	5.09493	4.68327	5.39797	5.6671	5.52625	4.91522	4.84405	5.13281	5.23135	5.45432	5.03131	5.22305	5.30541	5.34048	5.4834	5.19898	5.08354	4.85247	4.44033	4.42724	4.36533	4.33011	4.34289	4.5067	4.60585	4.70078	4.33021	4.51384	4.38547	4.5694	4.53138	4.31641	4.3487	4.59955	4.36352	4.32175	4.43621	4.41622	3.69064	4.57655	4.74847	4.33645	4.28126
5.58877	5.24306	5.9201	5.51567	5.48668	5.85991	6.04987	5.64848	5.0961	6.18663	5.71711	5.51682	5.54291	6.12711	5.76258	5.34107	5.34489	5.87889	5.82629	5.33779	6.07639	5.20582	5.72218	5.35591	5.25459	4.42841	4.2721	4.28831	4.20522	4.21106	4.27907	4.3918	4.39784	2.92059	4.08098	4.19489	4.21435	4.51878	4.36629	4.35417	4.46383	3.8918	3.76085	4.6855	4.25975	3.64409	4.45969	4.83434	4.3432	4.74226
5.00535	4.98342	5.41531	5.08357	4.79158	5.87812	5.51387	5.02048	4.33299	5.74574	5.15861	5.51299	4.59373	5.16399	5.29668	5.13559	5.34946	4.94878	5.19106	4.99822	5.15372	5.28129	5.22015	4.80349	5.1266	4.88858	4.44899	4.68666	4.64575	4.5393	4.81991	4.76365	4.82751	4.11815	4.52378	4.79398	4.90173	5.08545	4.79632	4.70589	4.91727	4.65326	4.69694	4.88025	5.00169	4.58763	4.77406	4.84701	4.66734	4.57724
5.46294	4.87111	5.85377	5.00711	4.96575	6.35423	5.2265	4.98889	5.03096	6.40754	5.54208	5.36744	4.90019	5.02827	5.33857	5.42166	5.61414	5.0661	5.10547	5.31041	5.6989	5.24338	4.99803	4.77606	5.04447	4.70817	4.6607	4.54651	4.52312	4.48059	4.73732	4.81624	4.67485	4.35726	5.10722	4.63559	4.69839	5.12462	4.8189	4.54043	4.79455	5.14512	4.70911	4.96525	4.65869	4.27236	4.4621	4.81404	4.69511	4.45787
4.97684	4.91552	4.92399	4.85944	4.7802	6.51194	5.39805	5.09535	4.84123	4.83025	5.56558	5.42868	4.58426	4.62843	5.06562	4.9942	5.19706	4.47529	4.9233	4.60168	5.22766	5.15855	5.13806	4.76489	4.73451	4.54744	4.56647	4.42984	4.5613	4.39874	4.69608	4.94534	4.91262	4.07093	4.03344	4.52398	4.66639	4.68919	4.46978	4.28439	4.64324	5.06141	4.31217	4.71407	4.37884	4.14093	4.34952	4.32476	4.52826	4.13068
5.52528	5.03014	5.26635	5.16217	4.92779	6.15486	5.48022	5.04593	4.78274	5.70144	5.481	5.59108	4.78554	4.96619	5.73236	4.96566	4.98153	4.61629	5.30024	4.59197	5.35775	5.11969	5.54505	4.90155	5.29667	5.12689	4.7744	4.86372	4.83261	4.4048	4.96258	5.30573	5.28954	4.58846	5.00189	4.88766	5.10775	5.14093	5.03383	4.79833	5.03558	5.12985	4.62711	5.16429	5.12209	4.72875	4.6427	4.79592	4.89366	4.87907
5.59197	5.0783	5.11605	5.40256	5.06169	5.85578	5.15696	5.2567	4.58802	4.93783	5.27507	5.6503	4.85633	5.08761	5.42388	5.55169	5.41982	5.02609	5.13068	5.08938	5.20369	5.051	4.99397	4.89835	4.91354	5.10175	4.43241	4.76179	4.94646	4.853	4.749	4.90127	5.44182	4.71105	4.8442	4.94655	5.00666	5.38567	4.92437	4.87566	5.01282	5.47634	4.60893	5.19575	4.9458	4.62599	4.83329	5.07337	4.91708	4.5906
5.42383	5.41662	5.48999	5.01873	4.93234	6.08548	5.23885	5.25232	4.70182	6.82018	5.4899	5.36016	5.29537	6.09631	5.64269	5.70645	5.44796	4.6548	5.52347	5.34948	6.10405	5.38265	4.82423	4.85158	5.53953	4.75747	4.32222	5.09163	4.58883	4.67918	4.80166	4.76112	5.44935	4.33185	4.97423	4.82424	5.1152	5.40086	4.81312	4.93697	4.86839	6.16137	4.56351	5.07712	4.88528	5.02481	4.95503	4.7125	4.94037	4.45774
5.02361	4.89028	4.67093	5.21933	4.84535	6.20692	5.30263	5.83469	4.43455	4.02514	6.77393	5.63316	5.10295	5.0788	4.71668	4.85324	4.92168	4.65209	5.10175	4.5988	6.0015	5.58693	4.56806	4.61272	4.93423	5.24286	4.44525	4.87413	4.88692	4.50845	4.59407	5.08981	4.82903	3.3904	4.6016	4.54698	4.75454	4.85156	4.63485	4.48309	5.07662	5.10497	4.424	4.81649	4.52473	4.28385	4.17107	4.55608	4.51853	4.70812
5.06566	4.81432	4.92513	4.8495	4.57082	5.63428	5.21032	4.81368	4.40139	4.96296	5.05014	4.94713	4.33526	4.63794	4.9052	4.84558	4.91932	4.48479	4.74583	4.57352	4.78226	4.78328	4.80006	4.52835	4.78155	5.29321	4.80738	4.88256	4.72076	4.9596	4.92112	5.06214	5.0382	4.34176	5.28743	4.79844	4.7215	5.03583	4.69447	4.73175	5.01323	4.87223	4.5237	5.11671	4.65978	4.26816	4.72433	4.78486	4.65295	4.93887
5.17995	5.52399	4.87488	5.53521	4.9126	5.72705	5.06277	5.10386	4.97604	6.4653	5.63625	6.23568	4.92333	5.62577	5.10481	5.69008	6.18778	4.86602	5.12518	5.50552	5.66327	5.01703	5.00425	4.78048	4.94636	5.5052	4.67225	5.25123	5.24413	5.23403	4.88661	5.56555	5.11794	3.92927	4.54014	4.97368	5.09106	5.09676	5.38175	5.27953	5.20763	5.16711	4.47464	5.35056	5.04108	4.63758	5.08927	4.90664	4.74422	4.80222
6.42438	5.06926	5.52062	4.89208	5.38854	7.6631	6.5236	5.84651	4.64715	6.196	5.41996	7.08114	4.60443	5.829	5.17391	5.88632	5.68755	4.59658	5.35165	5.56979	5.2247	5.8976	5.9232	5.77594	5.72363	5.32191	4.37235	4.88065	4.39003	4.85674	5.14627	5.21154	5.23169	3.7993	5.37526	4.60354	5.36947	5.27518	4.89555	5.17109	4.71706	4.7907	4.92242	5.11585	4.41739	4.44234	4.90814	5.32247	5.23716	4.81703
6.01886	5.41761	5.05841	5.12792	5.95982	6.90018	5.37402	6.90363	5.45817	5.57821	5.55547	5.77491	4.94387	5.30064	5.41499	5.50064	5.78338	6.54002	5.33491	5.83335	6.58722	6.10781	5.73921	5.90349	4.76591	6.21278	5.58727	4.82974	5.55486	5.14349	4.93246	5.49781	5.02365	2.83711	5.16471	4.63615	4.48178	5.37941	4.42359	5.04698	5.32204	4.9435	4.32823	5.07711	4.97719	4.82981	5.28479	5.3349	5.16626	4.5331
4.97445	5.11929	5.49497	4.81977	5.05	5.21861	5.25978	4.91384	4.36428	4.99964	5.3528	5.21222	4.5835	5.2835	4.87488	5.00628	5.01315	4.61084	5.28655	4.84092	4.97226	5.11833	5.56524	4.74528	5.32083	5.39725	4.88675	4.76341	4.61373	4.58545	4.85339	4.85712	4.82175	4.23922	4.80005	4.87274	4.63751	4.90439	4.68688	4.81472	4.9865	5.09582	4.74158	4.85401	5.18301	4.72493	4.8488	4.91518	4.6842	4.69014
4.74662	4.76108	4.93176	5.03883	4.84137	6.00608	4.91103	4.83954	4.18771	4.63966	5.94253	5.4401	4.46361	4.9518	4.89863	5.07923	5.44747	4.89267	5.16003	4.8428	5.55401	5.29004	5.18077	4.78392	4.88006	5.40778	4.41295	4.68278	4.83071	5.0069	4.80449	4.89699	5.02183	4.16643	4.1687	4.54807	4.76601	5.17365	4.76032	4.58698	4.76107	5.09379	4.55309	4.87219	4.66889	4.48566	4.67965	4.68194	4.67285	4.50611
4.86913	5.12532	5.3766	5.10427	4.91769	6.07458	5.08498	5.08813	4.62031	6.35969	5.19883	5.08742	4.62173	4.66184	5.2497	5.08077	5.26519	4.8608	5.04607	4.81667	4.94502	5.33897	5.05509	4.65393	4.72573	5.17848	4.87275	4.73018	4.73476	4.97586	4.9995	4.76733	5.34206	4.25228	4.62397	4.92029	4.76021	5.06215	4.86004	4.73063	5.0593	4.48865	4.43947	4.90461	4.57986	4.64793	4.6372	4.88623	4.59086	4.51943
5.32477	4.98457	5.8546	5.00152	4.88259	6.0588	5.18961	5.23103	4.80714	4.88566	5.92563	5.21293	4.51962	4.79726	4.90997	5.15658	5.32201	4.81749	5.04993	5.07367	5.33057	5.38334	5.04401	4.98528	5.12394	5.1636	4.51169	4.75484	4.87645	4.98231	4.80661	5.39353	5.40061	3.86144	4.4466	4.60654	4.88009	4.68084	4.78115	4.67639	5.01709	4.82067	4.45312	4.63805	4.6531	4.25775	4.92679	4.8056	4.52588	4.42859
4.99778	5.08803	5.53306	5.2582	5.01464	6.03883	5.08807	5.44939	4.72619	5.07011	5.1441	5.39917	4.81602	5.82697	5.23143	5.19262	5.10777	4.90707	4.82359	4.75217	5.03428	4.95411	5.0016	4.93702	5.20086	5.48556	4.75286	4.96672	4.89428	4.54171	4.67436	5.33211	5.20149	4.20558	4.71012	4.79035	4.99157	4.81514	4.67019	4.61192	5.06864	5.25483	4.45923	4.65745	4.8914	4.46775	4.76254	4.89143	4.75842	4.33235
5.3727	4.63943	4.79742	5.04383	5.13617	6.12438	5.5461	5.221	5.17102	6.22854	4.91151	5.8366	5.10539	5.01944	5.4404	5.43392	5.48883	4.90622	5.09234	5.17251	5.33151	5.16123	5.23949	4.73681	5.01173	5.63395	4.77734	5.14955	4.92694	4.98934	5.1554	5.32408	5.42094	4.46227	4.85212	4.52263	5.27532	5.11651	5.1655	4.93141	5.11472	6.03314	4.64488	4.96942	4.84982	5.04784	5.00577	4.92866	4.90225	5.15962
5.11816	4.30112	5.02849	4.71593	4.84692	4.02132	4.93533	5.0519	4.64871	4.81272	4.62427	4.87125	5.13985	5.28547	4.88043	5.14695	4.69894	4.43818	4.78111	4.7353	5.03041	4.60245	4.49811	4.59483	4.68197	5.0921	4.55492	4.53099	4.68083	4.56383	4.82322	4.92255	4.75826	4.46144	4.49876	4.68351	4.84287	4.82854	4.74402	4.64074	5.00508	4.65107	4.96446	4.37341	5.17558	5.03068	4.44198	4.98316	4.91638	4.34412
4.78592	5.28004	4.91648	4.70955	4.75855	4.31869	4.40333	5.10203	4.77256	4.79245	4.61611	4.9236	4.7875	5.00431	4.76337	4.65941	4.9018	4.96388	4.78197	4.74282	4.84396	5.04728	4.71699	5.06787	4.77441	4.84444	4.24354	4.57266	4.55022	4.4546	4.7336	5.10677	4.92626	4.04003	5.09503	4.54693	4.78004	4.83033	4.60053	4.73048	5.07406	5.18864	4.80036	4.8295	5.28693	4.3381	4.69848	4.85429	4.92443	4.64674
4.77706	4.30634	5.49828	4.48072	4.36585	5.35086	4.44036	4.3139	4.55909	4.57598	4.10662	4.35182	4.58609	4.94479	4.54221	4.61953	4.72228	4.96671	4.71836	4.59338	4.8947	4.34818	4.1531	4.42886	4.84579	4.96853	4.12306	4.35494	4.49639	4.93548	4.74976	4.90953	4.85595	4.65066	4.62442	4.43816	4.7112	4.39769	4.45186	4.53907	4.76773	4.51552	4.68534	4.80367	4.57613	4.76958	5.03285	4.92359	4.65978	4.60484
5.26466	4.78324	4.20314	4.65029	5.15105	5.7509	5.07865	4.60055	4.34238	4.78231	4.27705	4.79788	4.50291	4.38607	5.001	4.95313	4.73368	5.0185	4.72526	4.91829	5.03181	4.70105	4.71718	4.67007	4.87229	5.00184	4.21564	4.43248	4.43962	4.58241	4.97555	5.01999	5.05357	3.94592	4.5729	4.51416	4.42368	4.37407	4.35711	4.58749	4.69114	4.40765	4.53732	4.8605	5.21798	4.90213	4.53769	4.561	4.47849	4.65519
5.32377	4.8147	5.20679	4.77527	5.01375	5.04896	4.75785	5.21311	4.59054	4.44857	4.36799	4.80062	4.61134	5.27922	4.62374	4.83317	4.71889	4.69776	4.9181	4.81228	4.86519	4.77007	4.83927	4.79374	4.80709	5.31732	4.83752	4.65168	4.79193	4.75804	4.8317	5.11349	4.91066	4.76211	5.15935	4.62589	4.89468	4.88827	4.76497	4.79086	4.92235	4.85613	4.90876	4.84058	5.361	5.16591	4.83504	4.7512	4.97255	4.82668
5.30881	4.39148	4.91768	4.86224	5.21113	5.49805	4.43616	4.598	4.79435	4.75116	4.84144	4.48375	4.77585	4.91245	4.81776	4.97049	4.98547	4.96375	4.96667	5.18907	5.18325	4.87194	4.55224	4.74272	4.94202	5.13644	4.68185	4.49604	4.68543	4.58813	4.86458	5.23407	4.84956	4.5081	4.87536	4.66514	4.77304	4.75151	4.85747	4.61435	4.80723	4.55965	4.80063	4.73607	4.93115	4.94875	4.79622	4.79018	4.98551	5.01976
5.21637	4.59349	5.18727	4.58581	4.94215	5.22093	4.81275	4.89994	4.67268	4.4251	4.14834	4.39227	4.54982	4.93341	4.56129	4.84681	5.15618	4.76404	4.78449	4.97109	4.49892	4.74416	4.83139	4.87794	4.77351	5.0502	4.83994	4.76266	4.84114	4.62307	4.8311	5.41899	5.10668	4.39924	5.19415	4.56967	4.83962	4.78617	4.91468	4.69984	4.63962	4.96906	4.84955	4.81563	5.36728	4.89219	4.90442	4.82129	5.17817	4.98
5.20434	4.62152	5.26675	4.8843	5.05716	5.18512	4.758	4.87007	4.61363	4.72198	4.44357	4.71979	4.9516	5.17124	4.74431	4.81911	5.00859	4.86928	4.86094	5.04415	4.97145	4.84784	4.66018	4.87272	4.93998	5.12534	4.96081	4.9663	4.98003	4.81988	5.09106	5.27355	5.20623	4.616	5.18132	4.77291	5.01892	4.88395	4.9315	4.80395	4.9223	4.71686	5.07717	4.90638	5.41876	5.23078	4.87818	4.96633	5.08049	5.05895
5.42408	4.74951	5.23313	4.84786	4.94576	5.30449	5.04995	5.0084	5.07685	4.68386	4.87855	5.02711	4.98652	4.70913	4.7893	4.90082	4.88139	5.11459	4.94984	5.00159	5.18185	4.9093	4.80288	4.797	5.22383	5.51053	4.75093	4.92184	5.12913	5.19122	5.07406	5.15969	5.01486	5.16112	5.11099	5.02746	5.23962	5.11699	5.04649	4.89376	5.06108	4.93006	5.13676	4.88876	5.47647	5.66423	5.29311	5.10116	5.22112	5.30653
5.68177	5.13448	5.12776	5.18737	5.15846	5.47097	5.00181	5.3628	4.91631	5.58904	4.42836	5.26732	5.41556	5.72601	5.48812	5.00162	5.42809	4.94917	5.22352	5.29369	5.22916	5.06795	5.7229	5.44843	5.70878	5.36859	5.17774	5.10456	5.23855	5.09307	5.2222	5.18573	4.98188	4.99389	5.09095	5.10911	5.37455	5.12898	5.32206	5.21621	5.59479	5.20763	5.26396	4.86879	5.74741	5.26141	5.24712	5.02038	5.39171	5.0799
5.35435	4.99014	5.28181	5.15018	5.01962	5.09968	5.01578	5.0758	5.15253	4.64114	5.03209	5.03899	5.22906	5.3687	5.03441	5.19137	5.20005	5.0932	5.19764	5.11707	5.21801	5.05938	4.94343	5.05014	5.14951	5.22932	5.12576	4.88267	4.84059	5.0072	5.06628	5.39832	5.1149	4.30372	5.32417	4.80745	5.05558	4.81757	4.85137	4.89443	4.97641	4.98616	4.92665	4.9009	5.52122	5.41551	4.83203	5.05875	5.01125	5.07012
5.38607	4.92431	5.09559	4.92296	4.88248	5.48827	4.67081	4.92379	4.75146	5.24467	4.74875	4.72168	5.0219	5.20617	5.14218	4.94988	5.26503	4.94163	4.94219	4.95612	5.17312	4.96128	5.0178	4.84213	5.34892	5.12707	4.59474	4.9828	5.02465	4.85493	4.83948	5.52471	5.27546	4.95342	5.64792	4.95033	5.038	4.97115	4.94372	4.98847	5.16619	5.05453	4.90223	4.86591	5.36505	5.20175	5.09612	4.93405	4.99967	4.9953
5.78318	5.01224	5.25868	4.97036	5.08814	5.559	4.88221	5.36244	5.16916	5.08405	4.37296	4.82597	5.17883	5.14117	5.16176	5.20303	5.25653	5.17257	5.22322	5.27665	4.93328	5.14921	4.8913	5.23256	5.21603	4.96774	4.55017	4.68989	5.01211	5.07181	5.10754	5.23501	5.29189	4.90947	5.17567	4.79053	4.9581	4.95878	4.87403	4.96044	5.11446	4.90896	4.82049	5.04645	5.4258	5.00438	4.87004	4.84556	5.00556	4.82065
5.32092	4.85521	4.71889	4.83336	4.6763	4.84843	4.37708	4.09223	4.27343	4.00168	5.0709	3.89032	4.74785	4.82204	4.56088	4.64874	5.02381	4.55925	4.48725	5.10089	4.86233	4.55082	4.55083	4.40705	4.50917	4.68331	4.34715	4.92574	5.30435	5.03632	5.01295	5.50397	5.28663	5.09982	5.03379	4.45518	4.71439	4.88117	4.98537	4.48332	5.11211	5.26927	4.82541	4.31563	4.96337	5.33509	5.02487	4.81538	4.67666	5.04274
4.98661	4.53079	4.39551	4.55917	4.77026	5.48554	4.86351	4.79678	4.55666	4.74792	4.5801	4.80995	4.75423	5.01051	4.78152	4.69067	4.79322	4.67878	4.71659	4.73313	4.79896	4.76651	4.68768	4.80783	4.93132	4.87463	4.54396	4.32755	4.61211	4.55651	4.43151	4.75523	4.3512	4.27605	4.62056	4.42711	4.64774	4.41657	4.4342	4.55058	4.40048	4.11662	4.79468	4.35484	4.61739	4.73845	4.5731	4.44397	4.41907	4.61274
5.43661	5.04594	6.53848	4.92793	5.68038	5.42981	4.54407	4.93393	5.15124	5.02492	4.46471	4.95751	4.63178	5.92952	4.98913	5.42214	5.41663	4.6353	4.96307	5.238	5.52371	5.23337	4.87912	5.179	5.33284	5.49503	4.34288	4.73932	4.89257	4.44177	4.71687	5.37649	4.57743	3.7617	4.93574	4.60429	5.10135	5.05588	4.74942	4.91352	4.97868	4.7977	4.96261	4.81628	5.09463	4.49652	4.39031	4.37886	4.96771	4.63904
4.99856	4.4929	5.20802	5.01748	4.89278	5.45453	4.69506	4.85422	4.75754	5.31464	4.95213	4.96684	4.9193	5.31203	4.80646	4.64578	5.00228	5.0051	4.68264	4.8966	4.92829	4.58181	4.84368	4.86449	5.05028	5.11398	4.89125	4.74097	4.71208	4.95098	4.83937	5.29288	5.00572	4.14265	4.89433	4.82249	4.83104	4.94094	4.72733	4.72197	4.89503	4.96211	4.8866	4.62405	5.19983	5.00389	4.71367	4.82579	4.85625	4.75405
5.44467	4.42398	5.35226	4.97118	5.20946	5.71063	4.91561	4.95304	4.96276	4.55902	4.6433	5.09159	5.23387	5.372	4.94393	4.94853	5.24785	5.17569	4.92566	5.06922	5.13683	4.96837	4.90001	4.96336	5.32891	5.1669	4.60452	4.80522	4.9221	4.82511	4.96536	5.18731	4.57684	4.55767	5.11511	4.72989	4.92877	4.91544	4.74383	4.68836	5.22816	5.11996	4.78634	4.71927	5.19311	4.88389	4.81254	4.90099	4.73394	4.82759
5.86646	4.90848	4.75093	4.05183	5.41856	3.97398	4.51168	4.79285	4.96986	4.15226	4.15056	4.72159	4.58013	5.61448	4.98376	4.91038	5.02911	4.47917	4.68178	5.26326	5.41907	4.85816	5.08336	4.4343	5.53205	5.32115	4.47285	4.60525	4.63642	5.04098	5.32753	5.24499	4.64225	4.1725	4.62898	4.51497	4.66081	4.69375	4.60869	4.59144	4.52991	4.13205	4.8056	4.57324	5.25846	4.75434	4.70784	4.72757	4.74256	4.94056
5.85888	4.86653	4.97468	4.83465	4.9266	5.59466	4.93258	4.97367	4.8211	4.93353	4.23224	4.53047	5.15147	5.07166	5.33426	4.95207	5.13243	5.02197	5.21892	5.05505	5.05612	5.0264	5.26946	5.05488	5.06745	4.92891	4.48206	4.94215	4.84978	4.62976	4.85442	5.59797	5.07121	4.78668	5.35431	4.81251	5.13622	4.87055	4.82497	5.02151	4.99849	4.87275	5.05099	4.74348	5.3855	5.26359	4.91279	5.01609	4.93816	4.87166
4.97485	4.4712	5.19939	4.9633	4.83935	4.7483	5.05406	4.97683	4.78162	5.21054	4.84327	4.76565	5.08771	5.3439	5.20712	4.56203	4.63056	4.66557	5.05319	4.81649	5.00882	5.30383	4.83594	5.15353	4.91774	5.1646	5.16116	4.94914	5.13379	5.22581	5.32044	5.43503	4.95802	4.07413	5.62193	4.75815	5.06755	4.89808	4.66539	4.80337	4.84366	4.65967	4.80886	4.94987	5.3781	5.0398	4.54862	5.05421	4.80937	5.05177
5.27017	5.25391	5.8873	4.97165	4.9766	5.07366	4.70675	5.18036	4.78494	5.00811	4.50147	4.93085	4.77115	5.01497	4.74795	4.78982	4.7365	4.5482	4.90491	4.77591	5.42808	5.04175	5.04199	5.01289	5.21229	5.45305	4.87591	5.09554	5.09959	4.85569	5.28489	5.53241	4.44738	4.44252	5.57418	4.89084	5.10049	4.9953	4.9873	4.98312	5.13445	4.9433	4.93823	4.9426	5.11595	5.00073	4.97179	4.80652	4.85296	5.34885
5.57172	4.93348	5.70937	4.75098	4.84069	4.84626	4.9091	5.13687	5.12822	5.36227	4.40547	4.76656	4.89732	5.96085	5.11855	4.87853	4.88793	4.72257	4.63441	4.86698	5.53382	4.81388	4.73592	4.44414	5.06634	5.04146	4.70154	4.94034	4.7299	4.97424	4.82787	5.78143	5.28338	4.84196	5.16159	4.74187	5.16391	4.82393	4.74953	4.81263	5.21457	5.48745	4.81474	4.88218	5.14022	5.09487	4.65355	5.17506	4.95967	4.94137
5.69073	5.6868	5.65096	5.44566	5.69766	5.63997	5.39063	5.59688	5.42256	5.42872	5.70164	5.24874	5.63969	5.35386	5.48083	5.55464	5.41146	5.24842	5.15529	5.09183	5.76557	5.68158	5.28264	5.81404	5.73188	5.32765	4.89408	4.92288	4.56086	4.52529	5.00471	5.1148	4.61485	4.9812	4.95074	4.56611	4.82864	4.85896	4.51824	4.4441	4.77388	5.2527	4.7294	4.80854	4.98601	4.50151	4.73759	4.9991	5.27171	4.76767
5.69515	5.00102	5.51794	4.85042	5.19245	5.56979	4.84191	5.06952	5.25924	4.86929	4.79249	4.68982	4.84481	4.74422	4.69151	4.86586	5.02844	5.17491	4.62727	4.75489	5.13785	5.29552	4.13573	4.80333	4.90311	4.98013	4.51263	4.28758	4.76481	4.90266	4.62965	5.40196	5.06694	3.455	4.48557	4.28824	4.7091	4.35853	4.23892	4.19714	4.67857	4.83275	4.33067	3.8549	4.41855	4.43088	4.68298	4.41209	4.93915	4.80602
5.54814	5.23002	3.98768	4.56296	5.63147	5.14577	5.41224	4.62366	4.88453	5.95407	5.30299	5.03045	4.77952	5.33609	5.44296	5.57182	5.6985	5.34658	5.45654	5.42785	4.88884	6.02016	4.59896	5.00912	5.39989	5.6416	4.96032	5.23081	5.0393	5.19801	5.24094	4.97307	4.9182	4.60356	5.13422	4.97717	5.57758	5.30664	5.72196	5.07919	5.03034	4.971	5.61941	5.15014	5.53152	5.59638	4.98054	4.97441	5.06734	6.06634
5.14135	4.67925	5.32054	4.81907	5.14862	4.74211	4.80698	4.76083	5.19156	5.95664	4.86227	4.86721	4.95665	5.41797	5.38008	5.38357	5.42337	4.76292	4.98899	5.35957	5.16609	5.12637	5.3232	4.96103	5.55723	4.98975	4.92583	4.50425	4.52573	4.83043	4.72387	5.08723	5.25248	4.57528	4.66464	4.84929	4.91316	4.94526	4.9247	4.78631	4.76225	5.03586	5.12685	4.70689	5.11579	4.77259	4.99037	4.9105	4.68045	4.77235
5.87793	5.16714	4.9788	5.051	5.42669	4.76909	5.15203	4.74872	5.03884	5.78945	4.51065	5.36001	5.10744	5.54626	5.51503	5.4395	5.15751	5.13288	4.97778	5.5167	5.30996	5.24625	5.80464	5.11878	5.50403	4.35819	4.34282	4.63343	4.80754	5.02256	4.79318	4.99533	4.76759	4.56225	4.94423	4.87763	4.9888	5.02765	4.95236	4.56831	4.97052	4.92758	5.21441	4.99764	4.65157	4.72577	4.80251	4.95622	4.56524	5.59516
5.41633	4.81443	4.96723	5.26007	4.57549	4.64955	5.15482	4.79146	4.50985	5.13376	4.57626	5.20451	5.11028	5.42194	5.15213	5.00481	5.24386	4.70729	4.88331	5.30251	4.96028	5.13119	4.91769	4.8626	5.5756	4.67662	4.66493	4.59704	4.60652	4.82135	4.93515	4.71534	4.78097	4.43063	4.62501	4.58886	4.94175	5.00131	5.04123	4.83134	4.94029	4.81176	4.89832	4.89248	4.78618	4.61787	4.66441	4.94382	4.64333	4.84275
6.11694	3.79652	5.2129	4.81688	5.08758	4.05414	4.79644	4.68976	4.96171	3.87392	4.64408	5.58113	5.10907	4.67054	5.21543	4.95854	5.05993	5.37742	5.44437	4.8701	5.95393	4.58897	5.20661	4.66394	4.90587	4.79744	4.80958	4.88728	5.20188	5.56829	5.25132	4.16236	5.21297	5.13421	5.00255	5.14294	5.34665	5.03367	5.76443	4.7681	5.39091	5.62202	5.04507	4.93625	5.37602	4.29386	5.43841	4.57938	4.79968	5.48533
6.02311	5.47281	5.16279	6.05123	5.06401	5.45865	5.44849	5.73292	5.10941	7.21912	5.20395	5.90268	5.75123	5.89622	5.87997	5.87317	5.90033	5.25158	5.64717	5.75532	5.90332	5.43557	5.98169	6.01839	6.62898	5.1375	4.14873	4.52144	4.57172	4.51373	4.60586	5.21853	4.21752	4.15162	5.27961	4.99036	4.90739	4.98805	5.1873	4.72151	4.96339	5.56222	4.43629	5.32598	5.71689	4.87492	5.46008	4.8456	4.94673	5.61073
5.52349	5.77802	4.84531	5.42319	5.13893	5.28584	5.37456	5.06114	5.02406	5.48436	5.44326	5.52703	5.27072	4.90611	5.90031	5.1508	5.32249	4.6352	5.19934	5.17679	5.33822	5.30615	5.40499	5.137	5.34835	4.8357	4.35049	4.72068	4.58866	5.14855	4.82012	4.87794	4.73397	4.74401	4.6039	4.72133	4.94707	5.15956	5.11331	4.70567	4.97619	4.86824	4.8816	4.77588	4.70897	4.71055	5.0877	4.85643	4.66334	5.17085
5.47405	4.9889	4.96036	5.12789	5.24361	4.54529	4.84066	4.9663	4.5874	5.09496	5.40415	5.29754	5.15278	4.83955	4.66749	5.31795	5.37657	5.07132	5.17702	4.83275	5.34151	5.07576	5.51456	5.20872	5.11168	5.52573	5.49477	4.97771	4.86226	5.24835	5.02993	4.88681	5.12037	4.92233	5.33395	5.40335	5.65323	5.1426	5.3058	5.25449	5.14544	5.13043	5.19883	4.85184	4.8193	5.47996	5.11722	5.01895	5.15516	4.99066
5.7204	5.30408	4.88054	5.02192	5.03032	5.08376	4.70914	4.90966	4.75632	5.22118	5.32946	4.87699	5.10108	5.13372	4.79755	5.1311	5.41804	5.06151	5.18494	5.06888	4.84376	5.18435	5.00231	4.92112	5.18179	5.05371	4.93956	4.68715	4.86069	5.27025	5.02145	4.96671	5.07092	4.65915	4.74139	4.85432	5.17989	5.1547	5.24207	4.86088	5.20271	5.0028	5.24402	5.18797	5.35905	5.09574	5.07889	5.05362	4.91871	5.36127
5.53097	4.62856	4.84705	4.71931	5.00118	4.5698	5.02904	4.91994	4.91573	4.87199	4.69537	5.58898	4.99757	5.71123	5.12712	5.08132	5.38869	5.01151	5.17576	5.40389	5.31487	5.0971	4.7513	5.2394	5.50931	4.83996	4.83416	4.7522	4.81043	5.00929	4.63742	5.0082	5.26983	4.62648	4.68135	4.84692	5.29112	4.67447	5.11916	4.90565	4.98161	4.86635	4.99277	4.6935	4.98269	4.98409	5.16303	5.28091	4.8802	5.05543
5.55654	4.99869	4.60717	4.84136	5.0477	4.40731	4.50458	4.49686	4.4507	5.25014	4.65727	5.12127	4.92753	4.82016	4.75038	4.46561	4.88469	4.91587	4.68683	4.8349	4.87028	4.58095	4.73099	4.92859	4.74945	4.72309	5.06647	4.65529	4.7052	5.22626	4.74269	4.95803	4.97994	4.6897	4.98957	5.18258	5.17557	5.19844	5.03047	4.84711	4.66904	4.67468	5.01755	5.17565	4.63159	5.08845	4.80389	5.06793	4.7641	5.06924
5.58979	5.22142	5.80633	5.18985	5.52459	5.42832	5.05542	4.95073	5.0921	4.97874	5.0729	4.98618	5.75996	5.09243	4.75482	4.98025	5.56884	5.20105	5.22923	5.47921	5.51758	5.36451	5.53025	4.74711	5.05468	5.52721	4.97467	4.74206	4.79017	5.27609	4.91473	5.14295	5.15383	4.47007	4.55632	4.96513	5.14378	4.95268	5.07951	4.74621	4.65601	5.23113	4.73929	5.04232	5.03742	4.65483	4.96052	5.01458	4.8185	4.98416
5.59126	5.49065	4.17317	4.87405	5.09729	5.32817	5.32168	5.29679	4.70201	4.96189	5.30748	5.79119	5.39165	5.82396	5.17517	5.15269	5.63248	5.16506	5.35897	5.44837	5.07319	5.57102	5.49698	5.31275	5.82829	5.30222	4.87312	4.33506	4.79487	4.90428	4.86692	4.70627	4.57465	4.44105	4.31802	4.65743	5.29725	5.02596	4.81614	5.07068	4.854	4.91325	5.14058	4.83198	4.84138	4.69713	4.73508	4.95645	4.53969	5.33278
5.05837	5.16176	5.26503	5.11821	5.34576	4.52503	4.99685	4.84806	4.65794	4.83973	5.56901	5.5476	5.04764	5.59015	5.1544	5.19977	5.29897	5.19729	5.13251	5.30376	5.46118	5.38817	5.25222	5.08235	5.33967	4.95689	4.89176	4.83	4.58965	4.9026	4.99848	4.76661	4.89385	4.93118	4.89109	4.76851	5.10149	4.96148	4.97697	4.98675	5.05187	4.83259	4.91687	4.94731	5.1527	5.0823	5.06756	4.94356	4.76269	5.27189
5.37734	5.27971	5.12054	4.95812	4.99503	4.82384	5.19768	4.79485	4.8011	4.97502	4.95191	5.12218	5.00493	5.09485	5.15665	5.22484	5.0677	4.95696	5.19311	5.15011	4.90705	5.15517	5.04569	4.97611	5.14353	4.84373	4.68711	4.54386	4.68971	4.91218	4.9035	5.03157	4.69914	4.92423	4.50927	4.73914	5.01828	4.97248	4.95509	4.84322	4.87318	4.92723	4.81594	4.79427	4.89825	4.71074	4.93984	4.91574	4.55338	5.14463
5.46736	4.99127	4.53331	4.65943	4.87422	4.83028	4.89706	4.65829	4.59682	4.52146	4.64722	5.16179	4.6885	5.18767	4.8926	4.93848	5.13834	4.3033	4.76708	4.73898	4.8957	4.65759	4.95039	4.7378	4.88984	4.8315	4.9185	4.43457	4.69765	5.11707	4.91142	5.11211	4.77179	4.89224	4.78708	4.92153	5.06912	4.9616	4.98316	4.94299	4.89559	4.91948	5.11699	5.12566	4.92243	4.99068	4.88855	4.73102	4.65368	5.07205
5.7298	5.56442	5.28764	4.82018	5.17851	5.57291	5.32501	5.16552	5.14173	4.62168	4.96874	5.34936	4.79641	5.72882	5.48959	4.90963	5.264	4.90729	4.92083	5.11958	5.07326	5.03996	5.3047	5.42563	5.27001	4.98158	4.77672	4.47225	4.79866	5.16262	4.81251	4.99292	4.91638	4.18365	4.63368	4.74071	5.34825	4.95866	5.32626	4.95178	4.81514	5.34208	5.02271	5.10906	5.11856	4.86362	5.00055	5.00219	4.99259	5.05069
5.06836	4.8356	5.45007	4.6182	5.01602	4.92569	4.73138	4.92206	4.84258	4.78015	4.70338	5.37032	4.87715	5.57922	5.23597	4.82933	5.15956	4.70722	4.73958	5.0701	5.43794	5.12509	4.7973	4.75061	5.0217	4.85111	4.42521	4.40088	4.36133	4.55841	4.68497	4.78518	4.64315	4.42518	4.43277	4.4909	5.00045	4.8254	4.80477	4.70493	4.68188	4.7609	4.64974	4.92825	4.94872	5.12833	4.81225	4.84487	4.47309	4.94985
4.84169	4.26326	4.54623	4.27811	4.43218	3.10051	4.17983	4.45551	4.16383	5.40996	4.92552	4.4901	4.40674	5.13863	4.64633	4.20768	4.84592	4.22102	4.74002	4.48228	4.82159	4.80982	4.40417	4.41176	4.48779	4.57725	4.27473	4.13963	4.34431	4.42237	4.61449	4.55488	4.59834	4.51926	4.43635	4.24088	4.38219	4.50929	4.79528	4.39793	4.75625	4.57297	4.409	4.65542	4.79277	5.46263	4.41933	4.79351	4.13085	4.19262
5.68706	5.29036	5.03272	4.90524	4.87787	4.25268	4.67961	4.57505	4.73662	4.49966	5.26683	4.9031	4.86963	4.75882	4.98978	4.87689	4.93686	4.89144	4.96794	4.7856	4.69416	4.93285	4.56438	4.59519	5.04446	5.33765	4.81275	4.39327	4.84061	5.10713	4.73336	4.8883	4.85966	4.37397	4.87206	4.48852	5.07683	4.93396	4.94773	4.83733	4.97308	5.3964	5.03197	4.61774	4.95905	4.96058	5.06416	5.31539	4.57765	4.71886
5.76447	5.16427	5.15292	4.83192	5.02868	5.03297	4.99587	4.93095	4.85463	4.72243	4.97798	5.24393	5.27211	5.63066	5.32059	5.28329	5.44912	4.87285	5.32591	5.43429	5.39329	5.46166	5.34591	5.08275	5.33366	5.18076	4.64154	4.52659	4.61331	4.90087	4.81988	5.00344	4.85876	4.62316	4.77699	4.7251	5.25125	5.16226	4.98052	4.82147	4.8386	4.93945	5.02543	4.99781	5.11675	4.4866	4.81491	5.03824	4.80639	5.1523
6.02978	5.25607	4.73537	4.86288	5.24405	5.32951	5.06163	5.11895	4.96632	4.82051	5.1945	5.17518	4.86399	5.05081	4.92822	5.0369	5.51966	4.89924	5.07063	5.33487	5.21394	5.0691	5.39299	5.02854	5.19869	5.206	4.75512	4.53446	4.75344	4.97317	4.92282	5.18497	5.06112	4.76683	4.99898	4.82357	5.24757	4.97106	5.0875	4.77902	4.85171	4.87844	5.22042	5.08444	5.29661	5.16206	5.0243	5.12947	4.7542	5.19255
5.5824	4.99878	4.60434	4.51995	5.22684	5.05625	5.04691	4.50637	4.71457	5.13345	4.5866	4.90293	5.44049	4.93005	5.17313	5.33779	5.72361	4.98226	5.25684	5.43006	5.22901	5.30185	5.65047	4.64368	5.0655	4.8438	4.55454	4.45808	4.5403	5.08845	4.50332	4.61646	4.73821	5.02789	4.87369	4.67467	5.2402	4.8598	4.7285	4.56975	4.6964	4.90678	5.17079	4.79468	4.35588	5.34364	4.72074	4.89446	4.24322	4.72459
5.33305	5.22341	5.35944	5.02337	5.03306	4.25969	5.26257	5.08136	4.77007	5.5596	4.40477	5.34179	5.42097	5.24248	5.20829	5.26104	5.30028	5.1119	5.04358	5.1834	4.98104	5.32778	5.44232	4.92398	5.45234	5.09418	4.69505	4.50026	4.73942	5.11054	4.99416	4.92467	5.17024	4.98342	4.41663	4.85372	4.97046	5.08306	5.02391	4.71416	4.888	5.1711	4.8135	4.93936	4.66184	4.92231	4.92966	5.11359	4.56729	5.04876
5.34953	5.11892	4.55224	4.96225	5.30118	4.62796	5.2064	4.59365	4.9744	6.24283	5.36681	5.15648	5.17296	4.97541	5.24638	4.96351	4.92724	4.89522	5.02108	4.90456	5.18758	4.99525	5.10823	4.89936	5.37445	4.71242	4.63894	4.40173	4.6261	4.98916	4.70997	4.93968	4.87451	4.36975	4.24102	4.34169	4.96171	5.00752	4.88568	4.7017	4.77231	4.65188	4.72348	4.64328	4.61322	5.16273	4.80882	4.8997	4.29046	5.02687
4.90003	5.0749	4.99959	4.70495	4.88231	5.72105	4.53629	4.67411	4.58462	4.36691	4.52427	4.57831	4.59879	4.71325	4.81193	4.57345	4.83671	4.40011	4.8067	4.66469	4.79879	5.0612	4.20975	5.08386	4.84421	4.5349	4.42765	4.43071	4.53337	4.56686	4.75693	4.67695	4.91991	4.2998	5.1413	4.59025	4.4986	4.98892	4.59162	4.49936	4.63456	4.36924	4.70068	4.64544	4.58322	5.08872	4.24882	4.68875	4.61876	4.8696
4.37052	5.06886	4.88579	4.92918	4.82876	5.2769	4.80716	4.63585	4.78623	4.958	4.58882	4.66601	4.76534	4.66971	4.58875	4.57961	4.7207	4.54521	4.75948	4.68845	4.4624	4.77339	4.64276	5.07211	4.77519	4.09309	4.31239	4.37486	4.41999	4.5984	4.57431	4.57416	4.75496	3.89406	4.54581	4.579	4.39473	4.68968	4.39723	4.33552	4.45803	4.26925	4.57484	4.52934	4.38486	4.46695	3.98688	4.51624	4.23742	4.64656
5.01359	5.30535	4.91107	5.02407	5.0501	5.41402	4.9963	4.79283	5.22887	4.93628	5.53571	4.83688	4.78799	5.12531	4.81024	4.94834	4.88434	4.65997	4.97191	4.99506	4.85013	5.06266	5.00221	5.14901	4.94654	4.3835	4.84994	4.64356	4.49844	4.96359	4.67895	4.89283	4.9906	4.40489	4.84338	4.75406	4.73315	4.88676	4.67911	4.60639	4.89476	4.87295	4.8854	4.75728	4.77982	4.91292	4.5288	4.97007	4.58083	4.80263
4.71895	4.71117	4.69562	4.60421	4.62573	4.64392	4.65265	4.52955	4.6277	4.52061	4.96254	4.34542	4.45242	4.52223	4.84201	4.65646	4.86557	4.54831	4.87417	4.80081	4.29591	4.90181	4.49859	4.95462	4.92886	4.35743	4.65515	4.5481	4.5659	4.78361	4.79048	4.6637	4.88305	4.68815	4.91721	4.84879	4.57063	4.78918	4.54313	4.56347	4.51503	4.77668	4.57734	4.68551	4.48364	5.02003	4.55475	4.62671	4.67151	4.68859
4.45075	4.98543	4.59426	4.72685	4.96529	4.73367	4.81558	4.5392	4.83485	5.75428	4.71322	4.73951	4.60419	5.52107	4.58234	4.54589	5.06016	4.68413	4.82657	4.61045	4.61449	4.87615	4.76403	4.73373	4.95798	4.56746	5.2061	4.69642	4.95525	5.05099	4.93355	5.07003	5.52685	4.81337	5.18456	5.042	4.92911	5.20727	4.96678	4.92326	5.14111	5.27836	5.05778	5.27734	5.13714	5.07927	4.76419	4.79305	4.86002	5.1807
5.03603	5.20501	5.0719	5.00163	5.20473	5.25904	4.94461	4.7976	4.77568	5.48835	5.39445	4.62657	4.89077	5.17762	4.96606	4.7286	5.1768	4.64737	4.78611	4.66476	4.57773	5.10827	4.72516	4.88569	4.96103	4.50413	4.6119	4.48309	4.54391	4.79191	4.64893	4.90021	4.73964	4.65014	4.84821	4.68715	4.73215	4.89546	4.57662	4.64541	4.84523	4.72691	4.61349	4.68724	4.72442	4.47504	4.62796	4.75698	4.68632	4.81787
5.28127	5.13855	5.10582	4.94902	5.15807	5.17415	4.94617	4.37599	4.80309	5.24272	5.2831	4.35064	4.92691	4.59997	5.20853	4.80549	4.60638	4.88642	4.83781	4.88235	4.71144	4.78093	4.21873	4.5533	5.35119	4.79809	4.93954	4.82985	4.75792	5.09721	4.79571	4.83538	4.81951	4.54829	4.95782	4.67391	4.7342	4.7381	4.74729	4.57782	4.62167	4.94455	4.97039	4.7723	4.9565	4.7716	4.47907	4.66613	4.66016	4.59471
4.89031	5.11901	5.03576	5.00508	5.0158	4.7882	4.95841	4.7178	5.10308	5.43121	4.5587	4.91422	4.98173	4.64854	4.76665	4.98135	4.96956	4.7684	4.68534	5.06701	4.47646	5.1842	4.98831	4.72945	5.08051	4.44123	5.0105	4.74184	4.85126	4.68667	4.71333	4.66459	5.00258	4.89604	4.91612	4.85641	4.93851	4.94415	4.70722	4.7647	4.81631	4.69272	4.83292	4.82161	4.71725	5.17414	4.53657	5.05173	4.5838	5.12355
5.00248	5.0873	4.7674	4.99727	4.95628	4.01541	4.80726	4.55528	4.87508	4.88429	4.74699	4.47773	4.91729	4.8649	4.94793	4.9166	4.64914	4.80735	5.02033	4.9322	4.69199	4.85671	4.57363	4.63584	5.04405	4.24802	4.87176	4.76081	4.82918	4.92019	4.7018	4.80177	4.97887	4.83664	5.1965	4.86379	4.52679	4.86723	4.66353	4.73296	4.88752	4.92518	4.94107	4.64851	4.91591	4.73449	4.24782	5.02364	4.51597	4.65721
4.90117	5.17563	4.70921	4.81922	4.95555	5.02389	4.73765	4.67722	4.76041	4.74423	4.84651	4.55349	4.57214	4.85592	4.80991	4.79631	4.70498	4.68479	4.63106	4.73909	4.44029	4.93892	4.26113	4.61816	4.64779	4.34451	4.718	4.53105	4.60438	4.73312	4.75925	4.86295	4.8515	4.74056	4.90355	4.68643	4.6606	4.85788	4.63586	4.54214	4.74304	4.47322	4.70345	4.83491	4.79461	4.83066	4.34455	4.7134	4.36969	4.88144
4.46585	5.11362	4.78922	4.94226	4.95098	4.43229	4.78866	4.75423	4.60799	4.93607	4.99209	4.70041	4.44292	5.52698	5.08018	4.82372	4.56009	4.68592	4.60939	4.87832	4.40684	4.75008	4.38209	4.51348	4.75265	4.52412	4.91622	4.79322	4.55133	4.77635	4.84133	5.0526	5.12651	4.24695	5.53419	4.71985	4.87213	4.76532	4.74809	4.76556	4.91448	4.86727	4.90273	4.9257	5.15557	5.02677	4.43201	4.59886	4.60361	4.74479
5.02828	4.84322	4.93842	4.53109	4.55362	4.75728	4.30766	4.56465	4.40573	4.76261	4.55009	4.34838	4.14357	4.06297	4.2157	4.89272	3.94572	4.03033	4.67971	4.52914	3.86663	4.78973	3.98645	4.29857	4.40837	4.42095	4.59481	4.30442	4.41216	4.91581	4.50172	4.79396	4.65106	4.05504	5.15973	4.36827	4.23898	4.3861	4.06952	4.54278	4.11164	4.10543	4.66125	4.60118	4.66921	4.73357	3.99991	4.59481	4.15315	4.64217
4.9631	4.83345	5.0344	4.70885	4.48002	4.53441	4.62532	4.5747	4.76907	5.02824	4.76648	4.98864	4.66424	4.18454	4.40744	4.47905	4.74529	4.10691	4.68048	4.67674	4.04674	4.68302	4.27195	4.66269	4.80692	4.23705	4.33486	4.3274	4.60906	4.89083	4.44682	4.76799	4.73121	4.51605	4.83933	4.53071	4.44856	4.79743	4.34014	4.45691	4.76301	4.32976	4.56998	4.64606	4.4325	4.64667	4.24048	4.48236	4.36291	4.51852
5.06955	5.16543	4.51871	5.00128	4.93866	5.28876	4.88851	5.03051	5.14557	4.96946	4.94303	4.76776	4.81016	4.50502	4.88064	4.96662	4.91585	5.02227	4.76671	4.88543	4.62489	5.07626	4.47458	4.90354	5.02476	4.50084	4.76776	4.61287	4.62641	4.78071	4.80612	4.56934	4.92672	4.74968	4.84406	5.01038	4.69762	4.87446	4.72273	5.04902	4.93552	5.33631	4.95379	5.09585	5.12901	4.36743	4.66798	4.67351	4.98329	4.61565
4.72871	5.36676	5.53514	5.47413	4.90216	4.47904	4.71832	4.63373	4.97311	5.56938	4.94691	4.85646	4.73068	4.83077	5.14951	4.99577	5.01231	4.91267	4.92787	4.9675	4.72902	5.26477	4.67291	4.57858	4.92491	4.79669	4.5152	4.56039	4.79796	4.7602	4.81535	5.09719	5.27286	4.7215	5.01956	4.93228	4.84467	4.97311	4.72291	4.76239	5.00508	5.2294	4.77806	4.68601	4.67554	4.65653	4.65202	5.10177	4.59665	4.84014
4.6475	5.47693	5.44689	5.05878	5.13618	4.18049	4.7244	4.87358	5.004	4.97419	4.7828	4.95549	4.914	5.24589	4.88343	5.30258	5.26033	5.30531	4.87195	5.36125	5.35597	5.23948	4.74335	5.0782	5.07092	4.51458	4.96491	4.75558	4.5948	4.56182	4.6152	4.88414	5.03996	4.79524	4.89011	4.59908	4.93852	4.97496	4.89988	4.69755	4.87225	5.07497	4.71129	4.95818	4.98923	4.92586	4.60181	4.94709	4.79764	4.83011
5.15197	5.23635	4.98466	5.46402	5.15719	4.83948	5.20981	4.96973	5.04526	4.30615	4.75561	4.26989	4.19858	4.63701	5.31631	4.86665	5.05707	4.72891	4.73546	4.71934	4.70975	5.21068	4.70127	4.80077	5.23906	4.7302	4.66427	4.51115	4.71003	4.61237	4.63947	4.75861	4.89807	4.26401	5.40667	4.73926	4.89701	5.14098	4.31832	4.77871	4.20446	4.93523	4.42504	4.53062	5.11196	5.36407	4.52345	4.43907	4.23698	4.67259
5.05116	5.63035	4.98822	4.93704	5.15894	4.74591	4.91807	4.97768	3.95152	4.78738	3.78407	4.17357	5.12765	4.43854	4.25405	5.19468	4.88733	4.42833	4.61838	5.08485	4.26922	4.24036	5.03096	5.50562	5.43432	4.27693	4.6708	4.76422	4.53434	4.87979	4.47604	4.70306	4.58819	5.10632	4.95278	4.56706	4.75714	4.99854	4.46519	4.95357	4.92959	4.62381	5.18978	4.96337	4.49606	5.765	4.55243	5.29324	4.33388	4.70728
4.84528	5.30425	5.00421	5.12514	5.20883	4.46773	4.69582	4.85383	5.09757	5.14619	4.77348	5.1768	4.91815	4.82643	4.82318	4.83096	5.05983	5.13823	4.86889	4.90308	4.52438	5.16112	4.60372	4.82573	5.11857	4.39138	4.72657	4.58668	4.55382	4.77705	4.68858	4.33069	4.82126	4.48369	4.85235	4.76593	4.86087	4.8896	4.66972	4.80006	4.71564	4.97366	4.96223	4.54057	5.14479	4.96063	4.52214	4.92267	4.73227	4.64906
5.18763	4.97503	5.03777	5.05277	5.86585	4.62194	5.44878	5.61943	4.98716	5.72778	6.38995	4.56788	5.03615	5.17165	6.18605	5.13865	5.52758	5.37215	5.3427	5.1112	4.88039	5.80367	5.93755	5.56796	5.28464	5.62396	4.98693	5.29452	4.65102	5.47749	5.12041	5.30709	4.83577	4.94113	5.02059	4.87094	5.1489	5.07567	5.10895	5.4737	5.24126	3.72457	5.09624	5.00147	5.38914	4.93927	4.57363	4.84093	5.69841	4.88869
4.17992	4.79772	5.16032	4.93	5.15578	4.20465	4.81543	4.63739	4.86328	5.19856	4.9134	4.59991	4.4389	4.90422	4.75833	4.6478	4.83256	4.25196	4.77434	4.66889	4.9057	5.26122	4.59849	5.03552	4.89638	4.65788	4.99115	4.59726	4.7931	4.92812	4.74326	4.74786	5.08537	4.80357	5.16009	4.77273	4.87452	5.08386	4.93029	4.80603	5.07335	5.0697	4.9013	4.82467	4.76732	5.02712	4.66524	4.79629	5.14027	4.96068
3.96039	4.91567	4.53348	5.09512	5.30758	4.53428	5.47263	5.07933	5.2592	5.25061	5.12942	4.68245	4.87464	4.9528	5.14594	5.36007	4.50908	5.06775	5.18659	5.24764	4.63894	5.01248	4.80357	4.6554	5.2856	4.28122	4.93902	4.38731	4.49286	4.61818	4.9309	4.90811	4.46453	4.42886	4.89797	4.55094	4.53513	4.77104	4.87943	4.66858	4.44458	4.71999	4.87319	4.51618	4.93389	4.81412	4.33839	4.52127	4.68986	4.64203
5.57897	5.21951	5.23969	5.14292	5.19329	5.09406	5.05746	4.97071	4.74283	5.30158	4.64267	5.02184	5.14302	4.93721	4.97966	4.87438	5.21695	4.95489	5.11678	5.08476	4.96584	5.40906	4.72577	5.08253	5.13577	4.75207	4.93701	4.64377	4.75577	4.72324	4.79486	5.15351	4.91394	4.69426	5.23247	4.75769	4.64934	5.01475	4.8024	4.94101	4.90873	4.66414	5.14352	4.99029	4.68665	4.95666	4.66851	4.9368	4.6535	4.80715
5.42001	5.30843	5.03745	5.00543	5.49741	5.14835	4.83948	5.33193	4.94374	5.77232	4.9034	4.72608	5.2223	5.00758	5.072	4.93415	4.86878	4.71615	4.94288	5.4813	5.22906	5.21084	4.49235	4.81062	4.99619	4.50751	4.46984	4.5124	4.3754	4.61327	4.5409	4.74869	4.81263	4.61556	5.1003	4.47583	4.49496	4.96762	4.54041	4.71384	4.68496	5.46523	4.7462	4.66449	4.90558	4.98367	4.46099	4.52794	4.5306	4.83128
5.00143	5.43498	5.08238	4.92704	5.40362	4.92747	5.11329	4.89541	4.86615	5.36049	4.91242	4.97844	5.11424	5.1055	5.22739	5.37981	4.96947	5.12161	5.10672	5.23621	4.66045	5.10783	4.60865	5.18383	5.54285	4.78303	4.67632	4.62595	4.77831	4.76342	4.86115	4.74328	4.81627	4.72242	5.32834	4.87914	4.62288	4.95496	4.59867	4.79261	4.72978	5.1669	4.94291	4.91792	4.77531	4.66331	4.31182	4.78879	4.84174	4.68069
5.22891	5.06494	5.19944	5.03275	4.73133	4.70884	4.94817	4.47757	4.86723	4.56305	5.063	5.07996	4.91278	5.05448	4.92879	5.00592	4.89759	4.65513	4.8814	4.92912	5.03087	5.02273	4.94398	5.16789	5.13564	4.84076	5.34616	4.72244	4.88256	5.15329	5.01313	5.14221	5.09764	4.6649	5.06114	4.78714	4.95823	4.95938	4.82297	4.69538	4.81233	5.26174	4.95226	5.26513	4.99917	4.50556	4.70062	4.83313	4.77688	5.0953
5.08067	5.35364	5.42308	4.83685	4.89443	4.88064	5.11386	4.66405	5.24421	4.06055	4.68759	4.84815	4.834	4.80075	4.81335	4.89601	5.01858	5.12257	4.93958	4.93289	4.91516	4.89273	5.05826	5.11052	5.20734	5.01443	5.45637	4.9747	4.84661	5.09806	5.36273	5.02056	5.53729	4.67611	5.10263	4.89296	4.96588	4.95395	4.93413	4.95313	4.92071	5.34181	5.01108	4.90792	4.72112	5.0371	5.09916	4.85841	5.12579	5.30245
4.78348	5.1578	5.09458	4.95247	4.81921	4.52902	4.65625	4.44558	4.98554	4.68886	4.44587	4.74645	4.74978	4.67116	4.85617	4.78846	4.68572	4.77436	4.81062	4.66952	4.50186	4.74721	4.83588	5.01117	4.96089	4.69083	5.40648	4.59508	4.48442	4.84988	4.9041	4.78798	4.9437	4.66081	4.6226	4.88459	4.85013	4.98622	4.77514	4.56114	4.94797	4.94365	4.98703	5.04737	4.80388	4.79201	4.60849	4.98447	4.83076	4.81162
4.40301	5.20798	4.90483	4.61205	4.81098	4.34297	5.0422	4.54158	5.21389	4.66577	5.01236	5.13243	5.08381	5.32447	5.21258	5.40904	5.01928	5.1124	5.10199	4.93684	5.06776	4.96999	5.11106	5.25784	5.33459	4.91965	4.84103	4.63918	4.66575	4.75033	4.9452	4.71497	4.91466	4.77452	4.74905	4.94323	4.98261	5.1018	4.80693	4.8014	4.93207	5.48498	5.02131	5.27479	4.98038	5.31048	4.88964	4.89471	5.03607	5.02673
4.97874	5.22819	4.73817	4.73806	4.62665	4.43344	4.72232	4.44528	4.72247	4.72941	4.30156	5.09172	4.65194	4.76425	4.70178	4.85319	4.76867	4.53792	4.66117	4.70926	4.81173	4.9036	4.68873	4.98164	4.8124	4.77432	5.09139	4.68485	4.63164	5.0798	5.00722	4.73371	4.9562	4.46131	4.5676	4.77356	4.79888	4.77342	4.82806	4.53117	4.83316	5.3111	4.94549	5.00015	5.06555	4.77547	4.83608	5.00196	4.6714	5.0921
5.31994	5.58254	5.25306	5.04523	5.34151	4.43416	5.64162	5.12677	5.43186	3.94792	4.72605	5.29988	4.9048	4.86123	5.59256	5.5728	4.84312	4.62983	5.4136	5.06176	4.40287	5.40211	4.64422	5.11192	5.34014	5.38391	5.38909	5.20243	4.77395	5.18954	4.5841	5.4016	4.99742	5.13131	4.40386	4.63942	5.28151	4.99924	4.92448	4.70877	4.84411	4.79332	5.40433	5.12617	5.18449	4.85444	4.84526	5.38553	5.11914	5.42189
4.83175	5.10473	5.23462	4.85767	4.61213	4.38208	4.55642	4.74424	4.57682	4.90662	4.633	5.48594	4.49515	4.68308	4.54411	4.97168	4.70907	4.20258	4.78306	4.76458	4.59674	4.75494	4.67391	4.89544	4.82896	4.72916	4.87307	4.49695	4.36526	5.06019	4.72047	4.51927	4.69138	4.23914	4.73849	4.44999	4.55084	4.61298	4.34538	4.33969	4.71038	4.86144	4.71446	4.72413	4.48806	4.04803	4.70204	4.69952	4.35638	5.30811
4.78318	4.90894	4.44183	4.6148	4.51839	4.55987	4.37141	4.65723	4.38937	4.83535	4.67615	4.6427	4.53343	4.58993	4.47436	4.73187	4.61417	4.4644	4.8608	4.42281	4.61902	4.71205	4.68938	5.01059	4.68306	4.76793	4.9733	4.60734	4.58103	4.83675	4.81053	4.88791	4.74469	4.3783	4.91005	4.74976	4.68722	4.77283	4.66249	4.44194	5.01579	5.27968	4.84352	4.91217	4.95482	4.67439	4.54498	4.75004	4.52238	4.99339
4.70977	5.34367	5.24719	4.94016	4.60462	4.61961	4.85342	4.62252	5.08984	5.19151	4.33095	4.93399	4.69821	5.04322	4.69888	4.82626	4.90707	4.88549	4.91402	4.78091	5.08831	4.74325	4.92221	4.90325	4.91711	4.47662	4.98609	4.80128	4.35264	4.87075	4.87128	4.70445	4.73612	4.63732	4.73152	4.94087	4.58278	4.77504	4.52717	4.51737	4.64797	4.5877	4.89256	4.99416	5.02274	4.95338	4.54804	4.65315	4.55812	5.15375
4.8346	4.90334	4.65205	4.9122	4.69928	4.67689	4.58736	4.56774	4.66674	4.84123	4.02949	4.77473	4.50005	4.71571	4.8167	4.83134	4.804	4.61991	4.85073	4.71534	4.83311	4.65568	5.00172	4.84397	4.9255	4.59852	4.56	4.23682	4.30775	4.7748	4.6018	4.8314	4.7406	4.27033	4.62566	4.51964	4.50943	4.70618	4.51631	4.30369	4.65138	4.97585	4.74205	4.80114	4.6606	4.59806	4.34935	4.70326	4.45952	4.7725
4.31421	5.19501	5.19868	4.96815	4.54976	4.64079	4.4226	4.50092	4.48316	4.71916	4.10654	5.09132	4.65907	4.70514	4.76556	4.73683	4.8152	4.32549	4.68905	4.84482	4.71286	4.76271	4.7273	4.9852	4.83401	4.56156	5.1649	4.69994	4.35356	4.8612	4.99213	4.7065	4.91867	4.36685	4.42544	4.73612	4.51123	4.59486	4.64883	4.52142	4.71168	4.69301	4.92343	4.84947	4.67417	4.90298	4.64307	4.88998	4.60847	4.78744
4.43181	4.89574	4.20733	4.42634	4.27802	4.22099	4.32143	4.36427	4.5196	4.35498	3.6815	3.92383	4.34759	3.80101	4.57577	4.76433	4.59464	4.46179	4.40703	4.50122	4.51964	4.52012	4.58416	4.52411	4.21018	4.443	4.95501	4.40725	4.5225	4.53716	4.81972	4.79329	4.37742	4.16569	4.36634	4.39952	4.28601	4.46934	4.57223	4.36879	4.68052	4.63586	4.78185	4.63862	4.80917	4.413	4.39159	4.75531	4.60025	4.46261
4.57221	5.20181	4.807	4.76312	4.63976	4.8872	4.68515	4.50568	4.90315	4.80446	3.97763	4.89055	4.58914	4.83353	4.76049	4.94289	4.83499	4.6128	4.75153	4.79719	4.6516	4.94665	4.78245	5.08299	4.75183	4.85522	4.90058	4.57789	4.62411	4.92643	4.91204	4.84899	5.01335	4.44983	4.69242	4.8771	4.76086	4.94997	4.7409	4.6029	5.07152	4.95308	4.94543	5.17702	5.05331	5.07373	4.73482	4.84399	5.03042	5.11592
4.76852	5.33182	5.28908	4.74307	4.97731	4.72667	4.88928	4.50819	5.11499	4.44243	4.45048	5.16818	4.71099	5.1814	5.22827	5.04412	4.90559	4.62965	4.79893	4.8057	4.92495	4.98947	4.98779	5.22645	5.19838	5.24593	4.9824	4.82085	4.79547	4.9666	5.18953	4.95545	5.13956	4.59877	5.10755	5.11126	5.10496	5.22322	5.17289	4.972	5.21394	5.37496	4.95871	5.25023	5.50067	4.93419	5.13774	5.32839	5.05043	5.17821
5.16656	5.14625	4.09128	4.94757	4.65745	4.7156	4.69632	4.25117	5.11946	5.05756	4.38043	5.21119	4.78393	4.21125	4.7855	4.91565	4.9563	4.77496	4.76305	4.91149	4.52709	4.8134	4.92422	5.09736	4.83952	4.43072	4.8762	4.5078	4.5992	5.34897	5.01616	5.34392	4.94427	4.53634	4.68521	4.93691	4.51112	4.92673	4.47326	4.68205	4.90034	4.59949	5.07929	5.21007	4.75758	4.73966	4.52201	4.8433	4.82927	4.81407
5.6557	4.67901	4.5245	4.05526	4.36015	6.0495	4.20414	4.23813	4.95038	5.37869	4.02577	4.78954	4.53299	4.82301	4.78361	4.77073	4.88727	4.85469	4.61398	4.57559	4.71138	4.62962	4.50456	4.88025	4.71735	4.35048	6.13351	5.69097	5.01496	4.17651	5.44586	4.90125	5.93889	5.72588	4.83149	4.85202	5.37867	4.87417	5.04872	4.56928	5.11526	5.51876	4.79633	4.95919	5.45507	4.28818	4.93881	4.6865	4.77948	4.96578
4.69747	5.13851	4.511	5.063	4.8209	4.96167	4.83848	4.31584	4.96771	4.7883	4.58635	5.08956	4.46188	4.701	4.70523	4.72596	4.79182	4.42501	4.78926	4.69414	4.70425	4.79125	4.78641	4.92956	4.8827	4.73142	5.03635	4.67232	4.58873	5.05534	5.04535	5.12115	5.23864	4.64584	4.77865	4.63903	4.8918	4.96538	4.62451	4.49644	4.85113	5.48197	4.83618	4.92785	4.6566	4.50204	4.44874	4.63779	4.79789	4.75947
5.25907	5.23804	4.56371	4.85189	4.7601	5.22271	4.96314	4.63498	4.87887	4.7378	4.93298	5.16198	4.68162	4.79675	4.99268	4.79979	4.90202	4.8226	4.68611	4.90076	4.80527	5.16136	4.71763	4.85206	5.09197	4.9255	5.2538	4.7078	4.77501	4.92604	4.91602	4.8752	5.09546	4.83814	4.73922	4.88986	4.92002	4.94235	4.79184	4.76719	4.95259	5.46015	5.08775	5.02579	4.99055	5.11766	4.73642	4.87721	4.96656	5.3383
5.90891	5.4287	5.50458	4.8094	4.96842	4.78992	4.90529	4.85218	4.32333	3.98265	4.53731	5.22647	4.78855	5.29517	5.10451	4.93701	4.96001	4.31061	4.60589	4.84161	5.11691	4.99736	4.81861	4.67513	5.06105	4.89112	5.2418	4.63666	4.34013	4.96133	5.1308	4.78497	4.81658	4.44684	4.74549	4.87783	4.88301	4.57225	4.78272	4.50355	4.69226	5.11703	5.0018	4.95572	4.83058	5.27107	4.63124	4.79257	4.73153	4.8702
4.82443	5.36633	5.10375	4.74916	4.69146	4.52233	4.66549	4.48482	4.81632	4.44977	4.86894	4.94918	4.50767	5.05673	4.82783	4.79044	4.92087	4.78813	4.77104	4.59218	4.89255	4.8638	4.83184	4.84551	5.0297	4.85513	4.92667	4.62838	4.70313	4.85569	4.73122	4.76676	4.94167	4.60852	4.66671	4.92465	4.90802	4.86224	4.82722	4.64789	4.84029	5.0036	4.81582	4.93216	5.30397	5.32736	4.78626	4.90723	4.74294	4.73009
5.20089	5.76699	5.89937	5.32842	5.43019	5.2431	5.36659	5.25108	5.31858	5.67481	4.64076	5.61198	5.42139	5.12833	5.20208	5.39209	5.38201	5.45475	5.10521	5.29873	5.43975	4.851	5.04282	5.28673	5.21657	5.06134	5.22975	4.73958	4.60382	5.2252	4.98697	4.87299	5.15482	4.93354	4.59175	5.10714	5.47086	4.94105	4.86505	4.71117	5.02764	5.74307	5.05867	5.26758	5.12279	5.31295	4.77613	5.19857	5.0194	4.7891
4.83252	5.08567	4.34702	4.70321	4.4184	4.76441	4.86634	4.69359	4.90768	4.24852	4.09185	4.38064	4.57473	4.75347	5.16307	4.84211	4.86489	4.5421	4.70984	4.66329	4.95549	4.57867	4.4489	4.654	4.58466	5.02206	5.24261	5.22969	5.00338	5.12456	4.71584	5.12728	5.18333	4.98617	4.58248	4.84646	5.20458	5.04021	4.77136	4.57297	5.21526	5.52224	5.05951	5.28483	5.48573	4.70081	4.86297	4.93067	5.24468	5.36633
4.68101	4.89731	4.3662	4.48916	4.48778	4.73772	4.42711	4.36737	4.43036	4.19904	4.34271	4.80505	4.49196	4.59235	5.03494	4.85908	4.78151	4.83491	4.51339	4.58092	4.65262	4.77889	4.62376	4.82867	4.75959	4.9324	5.08672	4.58798	4.44683	4.98275	4.7669	4.9451	5.18326	4.2094	4.80608	4.79182	4.85739	4.89725	4.60469	4.49134	4.74481	5.13937	4.98812	5.01786	5.02911	4.68335	4.52006	4.84164	4.72455	5.26183
4.87725	5.25418	5.19761	4.93083	5.29317	4.84403	5.0071	4.58622	5.24622	4.48841	4.23984	5.19332	4.92226	4.94047	5.13693	5.14477	5.17158	5.00766	5.17437	4.89988	4.92556	4.94841	5.14574	5.41367	5.39307	5.17315	4.87745	4.88861	4.61005	4.95694	4.85892	5.06275	5.37278	4.54716	4.77072	4.87054	5.14565	4.88451	4.47692	4.72145	4.98955	5.34453	4.97838	5.0032	4.95705	4.76255	4.63988	4.92351	4.90764	5.17498
4.44066	5.70489	5.26822	4.60332	4.73638	4.34561	5.1684	4.76991	4.51796	3.36541	4.98912	5.46976	5.07431	4.09558	4.82365	5.00241	5.23017	5.72693	4.42233	4.81244	4.8317	5.02669	3.94412	5.3488	5.3982	5.18849	5.32188	4.91015	5.48371	5.49666	5.25686	5.64891	5.34472	4.47146	5.14428	4.91659	4.84111	5.22523	4.82591	4.52342	5.50254	4.91387	4.91656	4.56603	5.6853	4.79096	4.67165	4.79853	4.97576	4.65459
4.38866	5.87816	4.50026	5.30222	4.50966	6.81194	4.99099	4.85983	4.65006	4.39105	4.32835	4.72138	4.5734	4.57574	4.81719	5.14271	4.76789	4.66802	4.59187	4.98428	5.23553	4.8506	4.6326	5.19807	4.71795	5.20832	4.57392	4.90335	4.85165	4.68064	5.06408	5.52348	4.91214	5.36259	5.44244	4.90653	5.17173	4.89362	4.56365	4.64227	5.28575	4.88735	5.08169	4.39861	4.92221	5.06311	4.82787	5.06574	4.52534	5.22163
3.41868	5.77267	4.36332	4.49729	4.53142	4.81533	4.66725	5.65958	3.6524	4.11191	4.1572	3.65407	4.21134	4.97108	5.41691	4.46029	4.48765	4.31531	4.60795	5.02538	4.48343	4.96578	4.83833	5.15184	4.78872	5.43455	4.69182	4.74273	4.78248	4.70757	5.37917	5.51623	5.5943	4.62034	5.21107	4.7906	4.751	5.18151	4.76558	4.63474	4.60209	7.37769	4.89953	4.71435	4.78066	4.05834	4.20526	4.99208	4.95734	5.09479
5.53739	5.63183	5.42628	4.99302	4.79823	4.74105	5.07891	5.48503	5.4989	4.1333	6.26146	4.70148	4.74315	4.57446	4.86227	5.11814	5.58626	6.15152	5.50192	4.71341	5.3333	5.16244	5.30105	5.50434	4.74848	4.44338	4.32524	4.49143	4.90301	4.00557	4.5322	5.00695	5.49838	4.45147	5.04623	4.42236	5.03557	5.173	4.34378	4.29866	4.71517	3.82814	4.5121	4.72476	5.46346	4.27256	4.50689	4.75386	4.37576	3.51807
5.03165	4.89373	5.55199	5.44164	4.57815	4.01011	5.03154	5.14942	4.96545	2.87117	4.71558	4.33588	4.65772	5.3881	5.27807	4.93551	5.3936	5.35428	5.8316	5.53025	4.90526	5.65134	6.02234	5.73702	5.12846	4.15984	4.51221	4.3377	4.64921	5.06158	5.02334	5.18801	4.92441	3.89081	5.20242	4.5281	4.67815	4.54194	4.66291	4.66522	4.86526	5.26769	5.22463	4.32648	5.97264	5.62472	4.7255	4.49941	4.9775	5.5186
4.69601	5.21915	5.27236	4.97329	4.62837	5.39732	4.61386	4.71483	4.95666	5.05122	5.09618	4.54155	4.58711	4.95882	4.74388	5.07556	5.19974	5.21587	5.0565	4.87856	4.68299	5.38445	5.07134	5.07748	4.94427	4.91917	4.28592	4.30958	4.77483	4.62743	4.69117	4.95649	4.77579	4.21967	4.92611	4.42721	4.74227	4.96369	4.45102	4.54333	4.64541	4.80948	4.54632	4.24517	4.83943	4.71795	4.37067	4.66594	4.58508	4.67736
4.11428	4.74489	4.03012	4.30069	4.02623	5.04806	4.39035	3.82388	3.8185	3.41055	4.25355	4.1003	3.94208	4.01325	4.201	4.36783	4.34795	5.37448	5.06997	4.6203	3.6175	5.00186	4.73657	4.81796	4.51603	4.79541	4.52918	4.73598	4.82886	4.56186	5.21299	4.97005	4.83345	3.96909	4.60157	5.34465	4.8041	4.94763	5.13409	5.03006	4.98471	4.66789	5.21729	5.06484	5.38804	4.95472	4.70397	4.19216	4.31314	5.04473
4.56118	6.03318	5.35899	5.24313	4.80249	5.11955	4.87615	5.15161	5.09347	4.15989	4.68498	4.88158	4.82326	4.32523	4.64208	5.01082	4.75404	4.85459	5.04627	4.84332	4.90791	5.09685	5.05981	5.08674	5.02695	5.19829	4.22957	4.5215	4.8938	4.50922	4.96765	5.09894	4.58147	4.4221	5.11226	4.8206	4.77446	4.5487	4.4857	4.61165	4.94268	5.47672	4.47707	4.47448	4.15802	4.60769	4.18575	5.22637	4.89033	4.76757
3.68276	5.25833	5.32385	4.4196	4.75706	4.09734	4.43849	4.41263	3.94768	3.23363	5.58636	3.85731	4.36743	4.94699	4.77394	4.31552	4.67516	4.70464	4.28498	4.55569	4.30676	4.20528	3.89731	4.34024	4.74049	5.10568	3.8264	4.58492	4.72048	4.33388	5.40254	5.28194	4.46003	4.1461	4.57727	4.64455	4.88266	4.19657	5.13925	4.27345	4.7707	5.92613	4.79672	4.78987	4.87864	5.03336	4.53186	5.13172	4.2489	5.08743
4.45684	5.20625	5.04457	4.62369	4.83319	4.59018	5.02689	4.95506	4.83869	5.15022	5.28199	4.61071	4.69586	4.4003	4.78806	4.89186	4.78838	4.84535	5.17721	4.94505	5.06151	5.30888	4.94234	5.05358	4.90048	4.81509	4.64052	4.57001	4.88638	5.09031	4.99167	5.09235	4.62063	4.18986	4.72957	4.5931	4.52946	4.82715	4.61339	4.813	4.7808	6.10122	4.74871	4.34312	4.30243	4.82881	4.59565	4.23426	4.59061	4.94852
5.20593	5.54805	5.31693	4.94723	4.89763	4.9238	5.07742	5.08052	5.11533	4.67136	4.96986	4.33885	4.96611	4.77603	4.69763	5.04443	4.83839	4.58356	5.59302	5.12021	5.22257	5.15833	5.01729	5.57108	5.23333	5.53741	4.83275	4.71062	5.12653	5.3041	5.30263	5.56923	5.35328	4.76457	5.63336	5.00922	5.45075	5.16588	4.99092	4.88453	5.17817	5.70592	5.20944	4.84502	5.47024	4.85113	4.78241	5.0761	4.86154	5.14365
4.10191	5.30085	4.87391	4.91745	4.46905	3.67704	4.34077	4.36617	4.72447	3.47089	5.09772	3.94361	4.28687	4.66044	4.79109	4.90158	4.8657	4.51927	4.87368	4.48554	4.65826	5.22059	4.67578	4.95169	4.88721	5.29383	4.16504	5.10971	5.19843	5.27427	5.19992	5.81328	5.20833	4.72765	5.22108	5.09771	5.14932	5.02904	4.83735	4.89116	5.27591	5.60495	5.21992	4.50962	5.43539	5.26772	4.94414	5.06079	5.09375	5.13844
5.31646	5.91216	5.27725	4.73141	5.15351	5.15655	5.42159	4.8035	6.06888	4.47644	5.92639	4.82653	4.77606	5.40292	5.04415	5.47087	5.16962	5.56709	5.19751	5.28722	5.62742	5.5154	5.32246	5.85103	5.11784	5.18145	3.88923	4.24896	4.81708	4.25659	4.87012	5.21082	4.82628	3.80993	4.25222	4.31393	4.77234	4.44588	4.7667	4.65994	4.28078	4.4463	4.62576	4.17012	3.95979	4.64133	4.21326	4.94763	4.56786	4.63181
4.6424	5.42713	5.08145	4.82274	4.81419	4.42362	4.84203	5.17609	4.66689	3.90624	4.19075	4.55579	4.76958	4.76955	4.7587	5.05479	5.06481	4.75811	4.94383	4.95548	4.73242	5.06474	5.04867	5.3584	4.78174	5.19328	4.31062	4.70887	4.67001	4.70702	4.92309	5.64453	4.89355	4.25789	5.23442	4.60763	5.16712	4.87261	4.58349	4.90745	5.06914	5.32345	4.48601	4.79415	4.3391	4.95667	4.61689	5.0032	4.78208	5.14124
3.84687	5.405	5.12929	4.70709	4.61029	4.35106	4.25064	4.72097	4.58746	4.09277	3.65831	4.62004	4.61593	4.99821	4.83562	4.80517	4.55397	4.62183	4.87645	4.96635	4.52501	4.8241	4.99159	5.23301	5.08668	5.05092	4.50824	4.55283	4.70155	4.53412	5.17452	5.3026	5.04749	4.36104	5.36525	4.80603	5.02061	4.77997	4.26497	4.81184	4.92933	5.57503	4.87514	4.50442	4.51192	4.97778	4.29267	4.92592	4.83506	5.07742
4.58874	5.32318	5.82174	4.73036	4.72395	4.38345	5.11049	4.737	4.99081	3.98197	5.33954	4.71506	4.75596	5.13843	5.25698	4.99541	5.03381	5.08621	5.06705	5.28128	4.76333	5.13362	5.109	5.28003	5.15716	5.33438	4.22	4.71184	4.94579	4.568	5.01954	5.51026	4.98524	4.72509	5.13287	4.79293	5.32294	4.74176	4.63154	4.89898	5.02229	5.23197	4.78208	4.35969	5.16859	5.03213	4.60818	5.13537	4.38142	5.17617
4.15923	5.63665	5.4596	4.80495	4.85422	4.90086	5.19769	5.19971	5.00087	4.34064	5.10764	4.71527	4.88172	4.80334	4.96563	5.04919	5.16811	5.24158	5.12083	5.04571	4.71381	5.07842	4.7911	5.49279	4.77941	5.47169	4.40425	4.45506	4.64761	4.77589	5.04681	5.24928	4.71021	4.244	4.83429	4.83261	4.70456	4.46727	4.63995	4.64732	4.83513	4.89886	4.64281	4.17846	4.47765	4.96391	4.40563	4.70471	4.58571	4.73277
4.1743	5.42843	4.65478	5.1532	4.94795	4.89491	4.84815	4.65154	5.01414	3.69412	4.39169	4.58954	4.54649	4.76441	4.86385	5.13706	5.22202	5.36754	5.22368	5.18067	4.97195	5.06102	5.05869	5.39782	5.11297	5.36975	5.01201	4.82901	5.1298	4.75794	5.41261	5.83482	5.77784	5.01211	5.61938	5.33296	5.40442	5.10646	4.9624	5.37238	5.05946	5.54983	5.53473	4.85153	5.1487	4.87739	4.42812	5.0608	5.23328	5.42819
4.63737	5.74939	5.27936	5.10848	5.13545	5.39632	5.11357	4.99709	5.52386	4.02327	4.46016	4.69473	4.5342	5.12403	5.06795	5.24986	5.03207	5.22286	5.06522	5.29823	5.172	5.27889	4.84483	5.26647	4.93264	4.70628	4.35755	4.30407	4.74141	4.38483	4.81092	4.86864	4.92524	4.31538	4.59245	4.4795	5.25701	4.72028	4.38465	4.61781	4.5813	6.16552	4.72706	4.36072	4.75341	4.53936	4.17209	4.2657	4.33019	4.43929
5.05106	6.15807	3.51513	5.12562	4.95824	4.25648	4.24982	4.22546	4.61266	4.43659	4.22293	4.21075	4.34642	4.54886	4.26824	5.00592	4.91797	4.86924	4.88051	4.45412	4.70728	4.60788	4.64247	5.35434	4.59249	4.36189	4.246	4.74176	4.98157	4.79336	4.93111	4.64781	4.38008	4.39157	5.4658	4.32044	5.41184	4.67597	4.28747	4.65817	5.13411	6.9892	4.44261	4.21155	4.88048	4.93957	4.34427	4.66434	5.07798	4.30785
4.37246	5.20644	4.85319	4.56784	4.93442	4.92644	5.22802	5.04572	5.0432	4.83739	4.86426	4.85382	4.75159	5.13055	4.87964	5.02838	5.00768	5.05151	5.02473	5.00297	5.09806	4.82337	4.91478	4.94273	5.05628	4.8444	4.08625	4.16627	4.6154	4.89009	4.73979	4.84449	4.81107	5.02629	5.06165	4.45576	4.74433	4.82222	4.80453	4.58664	4.50184	4.85848	4.4701	5.01623	4.98064	4.74341	4.39894	4.77758	4.57901	4.73186
4.92223	5.53884	5.07083	4.92291	4.72444	5.15862	4.95827	5.5202	5.06971	5.07936	4.7724	4.65235	4.70598	5.18853	4.7304	5.13315	5.10601	4.68246	4.88088	5.03572	5.08479	4.94702	4.90338	4.99532	4.96253	4.60872	4.01034	4.07315	4.53394	4.41363	4.48471	4.64865	4.59328	4.26492	4.50344	4.02402	4.62915	4.61028	4.56133	4.32726	4.38439	4.44789	4.34592	4.59746	4.44944	4.83839	4.39731	4.75265	4.38627	4.7562
4.94107	5.39844	4.72448	4.9865	4.84364	4.66811	4.98234	5.0337	5.19678	5.37468	4.86057	5.21636	4.78283	4.97861	4.77206	4.88813	5.16653	4.88923	4.95288	5.04567	4.94563	4.82702	5.05701	4.89426	5.02334	4.26998	4.25542	4.10172	4.28328	4.40198	4.33758	4.58237	4.4095	4.84314	4.13605	4.28742	4.59234	4.40957	4.29193	4.41831	4.28209	4.618	4.53588	4.4489	4.73071	4.45298	4.33317	4.59295	4.43821	4.36214
5.0606	4.95459	5.00968	5.00885	4.64742	5.02722	5.20392	4.82487	5.01266	4.7215	4.82609	4.77233	4.73309	5.07147	4.78452	5.0215	5.26701	4.95519	4.87486	5.0902	5.23459	5.3815	5.0242	5.00993	5.02165	4.64392	4.11458	4.14144	4.37635	4.62533	4.42793	4.47168	4.68457	4.21938	4.72314	4.22953	4.75767	4.53521	4.27802	4.28514	4.2228	4.44394	4.59592	4.73142	4.46261	4.15192	4.41609	4.85525	4.48222	4.38982
5.81531	5.40025	5.16968	5.10681	4.76127	5.04273	4.87647	5.02906	5.07899	5.27833	4.15813	5.09718	4.78849	4.98001	4.95817	4.958	5.07051	4.91858	4.99781	5.1063	5.28545	5.12698	4.82891	4.95256	5.0085	4.7538	4.51673	4.17782	4.45935	4.57906	4.46819	4.74358	5.04497	4.48692	4.6386	4.54745	4.79086	4.62085	4.561	4.56138	4.54223	4.81262	4.60213	4.79558	4.53237	4.56871	4.44484	4.82819	4.43489	4.50874
4.63255	4.75745	4.79038	4.66551	4.70579	4.81732	4.75117	4.79653	4.92104	5.04768	4.54368	4.65001	4.7367	5.02813	4.88454	5.03041	4.95435	4.67368	4.93192	5.1611	5.1804	5.14831	4.85104	5.00922	5.02715	4.58123	4.32228	4.41156	4.49672	4.68407	4.5562	4.59608	4.81838	4.40622	4.62371	4.4841	4.80316	4.69849	4.65993	4.63081	4.56114	4.95944	4.51666	4.64161	4.65539	4.64872	4.45625	4.67236	4.47425	4.51537
4.95665	5.22488	4.76271	4.39339	4.63669	4.70679	4.59418	4.43925	4.68428	4.89664	4.25438	4.7601	4.59547	4.51177	4.56311	4.78952	4.82734	4.91804	5.11482	5.15338	5.12086	5.18924	4.97452	4.84792	5.11998	4.83942	4.53643	4.58858	4.89089	5.02584	4.71636	4.96962	4.77335	4.51286	4.85444	4.73428	4.82417	4.98235	4.85342	4.81634	4.63118	4.95133	5.05915	5.05536	5.02334	4.36607	4.55611	4.891	4.91543	4.87405
4.34124	4.82563	4.69124	4.86945	5.06555	5.49757	4.81192	4.82039	4.82058	5.25856	4.36817	4.86192	4.7053	5.41667	4.57695	4.83227	5.04061	4.676	4.85957	5.04777	5.33654	5.02315	4.91261	4.96143	5.01009	4.4955	4.22163	4.18318	4.58319	4.64843	4.69839	4.16689	4.70094	4.44162	4.95779	4.43647	4.63739	4.62073	4.56511	4.42295	4.58295	4.4957	4.67033	4.95679	4.93977	4.31517	4.52395	4.66966	4.45863	4.38618
4.67726	5.27661	4.94933	5.15696	4.96933	5.3595	4.90587	5.39319	4.88632	5.50567	4.7933	5.20553	4.7508	5.4351	5.22961	5.19733	5.29262	4.92634	5.06398	5.31352	5.62364	5.32814	5.17437	5.0788	5.24666	5.05531	4.51238	4.392	4.64161	4.6681	4.47363	4.42577	5.04636	4.70564	5.12497	4.53867	4.98222	4.74964	4.74644	4.74396	4.42739	5.33525	4.64459	4.89298	4.91322	4.81368	4.61864	4.84525	4.68328	4.63358
5.04379	5.45948	5.48516	4.94663	5.02438	5.33624	5.03238	5.21022	5.3433	4.96723	4.71984	5.52716	4.9759	5.3613	4.83994	5.13983	5.21297	5.19647	5.1137	5.20157	5.4922	5.1364	5.00796	5.26787	5.18104	4.74858	4.33775	4.13823	4.48515	4.62769	4.75607	4.53025	4.95041	4.45921	5.21105	4.70445	4.89958	4.68613	4.61852	4.56279	4.41045	4.89923	4.65872	5.01633	4.63439	4.75733	4.40093	4.74125	4.48498	4.69835
4.35751	5.30323	4.6444	3.87363	4.411	3.46765	4.29797	5.50689	4.85888	4.78978	4.66899	4.8494	5.01057	5.5425	4.85798	5.56352	4.87922	4.61007	5.12858	5.27451	5.32698	4.62257	4.5847	4.64522	5.32367	4.81152	3.54485	3.97329	3.82279	4.18428	4.18314	4.13772	4.55253	4.14875	3.99776	3.90419	4.30661	4.39057	4.31505	4.12239	4.19549	4.43743	4.32334	4.54349	4.59541	4.4539	4.02055	4.2249	4.02537	4.16743
5.63616	5.22454	4.78611	5.0123	5.22446	5.0229	4.97214	5.31819	5.35293	5.56781	5.01407	5.09288	4.91868	5.33733	5.22519	5.41911	5.10924	4.96827	5.37982	5.35749	5.42803	5.31381	5.34619	5.00687	5.2225	4.92431	4.47381	4.28743	4.6325	4.47278	4.39061	4.35735	4.81934	3.92431	4.68742	4.39793	4.5386	4.64042	4.46131	4.48221	4.49276	5.12858	4.4427	4.79665	4.68099	4.3611	4.45137	4.69778	4.33088	4.52537
4.71447	5.15436	5.121	4.83546	4.92118	4.68966	4.71476	5.05221	5.11124	4.92543	4.68503	5.04126	4.57848	5.22365	4.90022	5.10335	5.06564	5.03553	4.92493	5.18033	5.08681	5.0356	4.64918	5.16149	5.07256	4.92653	4.76186	4.43062	4.61082	4.49707	4.80885	4.73698	4.93399	4.96762	4.95036	4.59744	4.81599	4.91004	4.78493	4.67871	4.6016	4.53024	4.6541	5.01671	5.01529	4.94219	4.38703	4.58086	4.47545	4.98228
5.14108	5.3906	4.68251	4.5615	4.93352	5.31065	5.04694	4.95305	5.30401	5.41444	4.79778	5.34562	4.69044	5.4931	5.04842	5.17315	5.13817	4.98231	5.02136	5.05469	5.13783	5.09389	4.86012	5.01026	5.11145	4.55628	4.31753	4.44946	4.68974	4.70159	4.6863	4.95195	4.86678	4.28567	4.75291	4.48451	4.7407	4.71094	4.68074	4.52414	4.66131	4.88729	4.69199	4.90235	4.97161	4.83324	4.31266	4.68079	4.4936	4.75851
4.96508	5.2684	5.00966	4.64667	4.78657	5.15503	4.80571	5.19491	5.1418	5.18117	4.35115	4.97687	4.77084	5.15006	5.10793	5.16956	5.28204	4.85833	5.19485	5.14798	5.143	4.9966	5.21217	5.05385	5.48429	4.81476	4.36543	4.29846	4.65082	4.46836	4.6644	4.81503	4.8649	4.45478	4.669	4.46477	4.67079	4.65956	4.60512	4.50053	4.53842	4.55112	4.60972	4.90534	4.68977	4.69494	4.28816	4.73911	4.61905	4.45572
4.88325	4.99262	5.35351	4.56461	4.54643	4.88728	4.66596	4.48554	4.71814	4.8053	4.46836	4.83937	4.64593	4.43939	4.52544	4.71881	4.61244	4.73038	4.77576	4.91653	4.55005	4.65645	4.60584	4.89449	4.6378	4.50915	4.30149	4.52697	4.43452	4.54069	4.67496	4.93098	4.96682	4.44315	4.88059	4.45846	4.98842	4.72084	4.5551	4.50371	4.40934	4.86689	4.45605	4.67554	4.56673	4.45528	4.36184	4.66815	4.45936	4.71845
5.02404	5.18431	5.02207	4.89398	4.69501	5.19624	4.70179	4.63868	4.77231	5.01148	4.33225	4.92649	4.6464	4.97759	4.6442	4.73078	5.02609	4.41327	4.70217	5.0688	4.92479	4.97508	4.76844	4.75067	4.74514	4.40983	4.28537	4.04343	4.36977	4.73858	4.47926	4.7884	4.9202	4.24341	4.39603	4.29342	4.66383	4.70987	4.47094	4.54186	4.48281	4.49127	4.39264	5.10497	4.81083	4.20797	4.42384	4.77582	4.26034	4.62792
4.5581	5.65522	5.12222	4.69449	5.03445	5.50927	4.96898	5.78212	5.18429	5.97852	4.84822	4.72477	5.1366	5.36487	4.76755	4.99153	4.93425	4.94067	4.82258	4.87923	5.11225	5.15624	4.95779	5.27799	4.91629	4.29639	4.46559	4.13363	4.38331	4.68669	4.2101	4.33368	4.60802	3.81928	4.27494	4.27652	4.42597	4.74735	4.52336	4.52053	4.69551	4.79146	4.52983	4.69589	4.89808	4.10113	4.34986	4.89887	4.34257	4.38104
5.08446	5.27071	5.18817	4.59371	4.90678	5.2165	5.02665	5.47494	4.97341	5.83887	4.4582	5.02792	4.85054	4.92661	5.19703	5.43511	5.36642	5.29028	5.08218	5.10449	5.54417	5.1487	5.56377	5.25191	5.24838	4.8998	4.08783	4.41572	4.62712	4.60227	4.88909	4.89725	4.9857	4.26889	4.79967	4.63997	4.72495	4.95878	4.68538	4.50183	4.49551	4.94	4.42234	4.90702	4.52011	4.5027	4.53891	4.77936	4.47302	4.30028
5.51634	5.48783	5.19094	5.02835	5.23676	5.86994	5.25711	5.49343	5.19745	5.72507	4.83988	5.79571	5.20861	5.93637	5.54365	5.4706	5.52034	5.3814	5.45113	5.49271	5.89679	5.72138	5.3876	5.70265	5.55382	5.25182	4.95284	4.54278	5.09432	4.94604	4.86706	5.0486	5.1951	4.56823	5.03128	4.82037	5.24693	4.99337	5.0793	4.96013	4.73247	5.13391	4.83271	5.05036	5.46711	5.1482	4.59266	4.86227	4.85235	4.63556
4.58653	4.97622	4.06998	4.87366	5.08184	5.22899	4.87764	6.01317	4.46439	5.05079	4.21077	5.72415	4.94099	6.30652	5.36026	5.74151	5.08958	4.37148	5.1037	5.44364	6.06761	5.80711	5.32874	5.4295	5.96395	5.12839	3.83902	4.63669	5.03627	4.44162	4.37567	4.63484	5.09793	3.76197	4.32413	4.43735	4.95002	4.58212	4.44086	4.48062	4.09435	4.34306	4.46328	4.9394	4.40582	4.76611	4.22508	4.5658	4.62384	4.43253
5.10426	5.86508	4.98483	4.90986	5.13067	5.20048	5.04792	5.18613	4.88241	5.57809	4.98331	4.7881	4.88857	5.10398	5.08768	5.43118	5.36465	5.19948	5.22399	5.2599	5.95171	5.29048	4.81492	5.28018	5.19263	4.79972	4.02067	4.1076	4.31925	4.5382	4.71726	4.48304	5.19397	4.24143	4.13591	4.63093	4.60906	4.53626	4.42629	4.26719	4.19455	4.77401	4.43432	4.63739	4.77959	4.04308	4.46187	4.65441	4.39507	4.38732
5.05566	5.58836	5.28099	4.91141	4.74997	5.17397	5.21144	4.98565	4.96701	4.99835	5.22186	4.53834	4.7817	5.23392	5.32425	5.21684	5.28396	5.2781	5.00064	5.22342	5.15783	4.74729	5.04647	5.22382	5.4762	4.65169	4.64349	4.05017	4.40193	4.67612	4.63917	4.67241	5.03029	4.06681	4.35337	4.61219	4.41121	4.55537	4.17574	4.3863	4.0904	4.1199	4.44122	4.84463	4.48203	4.42205	4.29773	4.7248	4.29347	4.66516
4.96239	5.57287	4.85802	4.65547	4.86746	5.31162	4.84811	5.16847	4.9802	4.60421	4.71045	4.84365	4.82175	5.16978	4.94701	5.19041	5.19894	4.84393	5.10773	5.08738	5.23239	5.05381	4.94606	5.24246	5.09629	4.69316	4.0633	4.09114	4.46978	4.74568	4.57991	4.84473	4.86352	4.24168	4.44161	4.43084	4.54271	4.67942	4.52072	4.60423	4.32412	4.62123	4.51341	4.74935	5.03431	5.13807	4.65531	4.62675	4.49366	4.38327
4.8423	5.06301	5.19834	4.6172	5.19598	4.46278	5.68729	4.95871	5.44349	4.7995	5.04322	5.3144	5.85603	6.29446	5.25773	5.82268	5.48358	5.35322	5.50586	5.36247	5.27917	5.19371	4.95109	5.02969	4.59261	4.74772	5.01566	4.52066	4.50493	5.39634	4.86342	5.13233	5.85574	4.71478	4.80809	4.61981	4.2602	4.7943	4.33785	4.74304	4.33959	5.47351	4.96021	4.52959	5.49811	4.00652	4.29705	4.17063	4.63115	4.6355
[truncated: 423 more columns]

## Sheet: ExtendedDataFig6f
27300000	1.4985
36721890	1.48145
54937720	1.69836
60015855	1.55849
63213630	1.52138
70953682	1.71666
79434541	1.55547
89466330	1.77426
99440000	1.70519
111960000	1.93207
118706400	1.7963
134065450	1.87829
148271200	2.34357
151394900	1.76814
153239283	1.92817
158297677	1.96681
161339225	2.14051
163950600	1.92593
169260111	1.84591
170559900	2.04517
173863637	2.13725
178617869	1.94216
185540000	2.17777
191428953	1.98991
27300000	1.4985
9421890	1.33041
27637720	1.19814
32715855	1.30026
35913630	1.42873
43653682	1.46163
52134541	1.42761
62166330	1.63307
72140000	1.41867
84660000	1.65364
91406400	1.64355
106765450	1.80761
120971200	1.88794
124094900	1.72111
125939283	1.84052
130997677	1.81412
134039225	1.7804
136650600	1.87571
141960111	1.84815
143259900	1.74152
146563637	1.96268
151317869	1.84725
158240000	2.11977
164128953	1.96712
36721890	1.48145
9421890	1.33041
18215830	1.33691
23293965	1.35501
26491740	1.5853
34231792	1.40168
42712651	1.55449
52744440	1.54771
62718110	1.80734
75238110	1.68342
81984510	1.68658
97343560	1.60845
111549310	1.63398
114673010	1.72541
116517393	1.74359
121575787	1.72585
124617335	1.77448
127228710	1.77663
132538221	1.76518
133838010	1.69333
137141747	2.02546
141895979	1.88152
148818110	2.11359
154707063	1.81956
54937720	1.69836
27637720	1.19814
18215830	1.33691
5078135	1.23291
8275910	1.42144
16015962	1.17834
24496821	1.32583
34528610	1.25488
44502280	1.57372
57022280	1.5893
63768680	1.51663
79127730	1.49397
93333480	1.75066
96457180	1.71011
98301563	1.67172
103359957	1.84
106401505	1.76525
109012880	1.67418
114322391	1.6741
115622180	1.75737
118925917	2.03216
123680149	1.73453
130602280	1.95465
136491233	1.80656
60015855	1.55849
32715855	1.30026
23293965	1.35501
5078135	1.23291
3197775	1.07954
10937827	1.23512
19418686	1.22407
29450475	1.45029
39424145	1.41611
51944145	1.5452
58690545	1.40453
74049595	1.51224
88255345	1.68316
91379045	1.63035
93223428	1.64123
98281822	1.75418
101323370	1.72843
103934745	1.66381
109244256	1.68442
110544045	1.65248
113847782	1.84229
118602014	1.72237
125524145	1.80127
131413098	1.74118
63213630	1.52138
35913630	1.42873
26491740	1.5853
8275910	1.42144
3197775	1.07954
7740052	1.30708
16220911	1.22646
26252700	1.4579
36226370	1.73687
48746370	1.32454
55492770	1.42367
70851820	1.549
85057570	1.72338
88181270	1.70334
90025653	1.54556
95084047	1.66215
98125595	1.68983
100736970	1.54791
106046481	1.64376
107346270	1.38617
110650007	1.73425
115404239	1.82224
122326370	1.77347
128215323	1.7386
70953682	1.71666
43653682	1.46163
34231792	1.40168
16015962	1.17834
10937827	1.23512
7740052	1.30708
8480859	1.17799
18512648	1.19633
28486318	1.58176
41006318	1.47926
47752718	1.3749
63111768	1.29238
77317518	1.49562
80441218	1.51403
82285601	1.43536
87343995	1.58515
90385543	1.59933
92996918	1.55218
98306429	1.5484
99606218	1.41435
102909955	1.81494
107664187	1.59658
114586318	1.70944
120475271	1.57467
79434541	1.55547
52134541	1.42761
42712651	1.55449
24496821	1.32583
19418686	1.22407
16220911	1.22646
8480859	1.17799
10031789	1.21265
20005459	1.45951
32525459	1.28043
39271859	1.30386
54630909	1.44982
68836659	1.36337
71960359	1.55717
73804742	1.41745
78863136	1.54101
81904684	1.69555
84516059	1.52877
89825570	1.54583
91125359	1.56535
94429096	1.70864
99183328	1.63409
106105459	1.68202
111994412	1.60229
89466330	1.77426
62166330	1.63307
52744440	1.54771
34528610	1.25488
29450475	1.45029
26252700	1.4579
18512648	1.19633
10031789	1.21265
9973670	1.34044
22493670	1.49022
29240070	1.56975
44599120	1.29078
58804870	1.5406
61928570	1.46594
63772953	1.43329
68831347	1.5521
71872895	1.57462
74484270	1.48576
79793781	1.41767
81093570	1.49072
84397307	1.77828
89151539	1.4451
96073670	1.78233
101962623	1.6323
99440000	1.70519
72140000	1.41867
62718110	1.80734
44502280	1.57372
39424145	1.41611
36226370	1.73687
28486318	1.58176
20005459	1.45951
9973670	1.34044
12520000	1.15516
19266400	1.14287
34625450	1.38327
48831200	1.32654
51954900	1.40214
53799283	1.51808
58857677	1.46726
61899225	1.68264
64510600	1.4284
69820111	1.57948
71119900	1.54245
74423637	1.59751
79177869	1.61567
86100000	1.67606
91988953	1.61088
111960000	1.93207
84660000	1.65364
75238110	1.68342
57022280	1.5893
51944145	1.5452
48746370	1.32454
41006318	1.47926
32525459	1.28043
22493670	1.49022
12520000	1.15516
6746400	1.07057
22105450	1.4311
36311200	1.39116
39434900	1.41165
41279283	1.30763
46337677	1.5379
49379225	1.55707
51990600	1.48824
57300111	1.45635
58599900	1.18243
61903637	1.59126
66657869	1.59963
73580000	1.62353
79468953	1.44569
118706400	1.7963
91406400	1.64355
81984510	1.68658
63768680	1.51663
58690545	1.40453
55492770	1.42367
47752718	1.3749
39271859	1.30386
29240070	1.56975
19266400	1.14287
6746400	1.07057
15359050	1.33311
29564800	1.33026
32688500	1.37365
34532883	1.35413
39591277	1.39494
42632825	1.41377
45244200	1.3596
50553711	1.43479
51853500	1.37245
55157237	1.43361
59911469	1.53494
66833600	1.38388
72722553	1.35638
134065450	1.87829
106765450	1.80761
97343560	1.60845
79127730	1.49397
74049595	1.51224
70851820	1.549
63111768	1.29238
54630909	1.44982
44599120	1.29078
34625450	1.38327
22105450	1.4311
15359050	1.33311
14205750	1.313
17329450	1.20364
19173833	1.28033
24232227	1.41173
27273775	1.4306
29885150	1.29793
35194661	1.21788
36494450	1.2884
39798187	1.43167
44552419	1.40814
51474550	1.47087
57363503	1.37125
148271200	2.34357
120971200	1.88794
111549310	1.63398
93333480	1.75066
88255345	1.68316
85057570	1.72338
77317518	1.49562
68836659	1.36337
58804870	1.5406
48831200	1.32654
36311200	1.39116
29564800	1.33026
14205750	1.313
3123700	1.05689
4968083	1.13436
10026477	1.32257
13068025	1.52463
15679400	1.2498
20988911	1.35739
22288700	1.25984
25592437	1.33739
30346669	1.36567
37268800	1.39099
43157753	1.36992
151394900	1.76814
124094900	1.72111
114673010	1.72541
96457180	1.71011
91379045	1.63035
88181270	1.70334
80441218	1.51403
71960359	1.55717
61928570	1.46594
51954900	1.40214
39434900	1.41165
32688500	1.37365
17329450	1.20364
3123700	1.05689
1844383	0.903752
6902777	1.18105
9944325	1.30214
12555700	1.22206
17865211	1.27109
19165000	1.34029
22468737	1.42067
27222969	1.29931
34145100	1.47821
40034053	1.34832
153239283	1.92817
125939283	1.84052
116517393	1.74359
98301563	1.67172
93223428	1.64123
90025653	1.54556
82285601	1.43536
73804742	1.41745
63772953	1.43329
53799283	1.51808
41279283	1.30763
34532883	1.35413
19173833	1.28033
4968083	1.13436
1844383	0.903752
5058394	1.15052
8099942	1.21621
10711317	1.19541
16020828	1.21298
17320617	1.23232
20624354	1.37272
25378586	1.26734
32300717	1.36546
38189670	1.29075
158297677	1.96681
130997677	1.81412
121575787	1.72585
103359957	1.84
98281822	1.75418
95084047	1.66215
87343995	1.58515
78863136	1.54101
68831347	1.5521
58857677	1.46726
46337677	1.5379
39591277	1.39494
24232227	1.41173
10026477	1.32257
6902777	1.18105
5058394	1.15052
3041548	1.06472
5652923	1.11208
10962434	1.20145
12262223	1.20545
15565960	1.17165
20320192	1.48217
27242323	1.34735
33131276	1.37112
161339225	2.14051
134039225	1.7804
124617335	1.77448
106401505	1.76525
101323370	1.72843
98125595	1.68983
90385543	1.59933
81904684	1.69555
71872895	1.57462
61899225	1.68264
49379225	1.55707
42632825	1.41377
27273775	1.4306
13068025	1.52463
9944325	1.30214
8099942	1.21621
3041548	1.06472
2611375	1.01305
7920886	1.24802
9220675	1.26889
12524412	1.28485
17278644	1.3868
24200775	1.34762
30089728	1.38736
163950600	1.92593
136650600	1.87571
127228710	1.77663
109012880	1.67418
103934745	1.66381
100736970	1.54791
92996918	1.55218
84516059	1.52877
74484270	1.48576
64510600	1.4284
51990600	1.48824
45244200	1.3596
29885150	1.29793
15679400	1.2498
12555700	1.22206
10711317	1.19541
5652923	1.11208
2611375	1.01305
5309511	1.02963
6609300	1.19375
9913037	1.15216
14667269	1.23412
21589400	1.28606
27478353	1.29102
169260111	1.84591
141960111	1.84815
132538221	1.76518
114322391	1.6741
109244256	1.68442
106046481	1.64376
98306429	1.5484
89825570	1.54583
79793781	1.41767
69820111	1.57948
57300111	1.45635
50553711	1.43479
35194661	1.21788
20988911	1.35739
17865211	1.27109
16020828	1.21298
10962434	1.20145
7920886	1.24802
5309511	1.02963
1299789	0.95285
4603526	1.18387
9357758	1.22388
16279889	1.29656
22168842	1.2751
170559900	2.04517
143259900	1.74152
133838010	1.69333
115622180	1.75737
110544045	1.65248
107346270	1.38617
99606218	1.41435
91125359	1.56535
81093570	1.49072
71119900	1.54245
58599900	1.18243
51853500	1.37245
36494450	1.2884
22288700	1.25984
19165000	1.34029
17320617	1.23232
12262223	1.20545
9220675	1.26889
6609300	1.19375
1299789	0.95285
3303737	1.03846
8057969	1.35728
14980100	1.31298
20869053	1.35872
173863637	2.13725
146563637	1.96268
137141747	2.02546
118925917	2.03216
113847782	1.84229
110650007	1.73425
102909955	1.81494
94429096	1.70864
84397307	1.77828
74423637	1.59751
61903637	1.59126
55157237	1.43361
39798187	1.43167
25592437	1.33739
22468737	1.42067
20624354	1.37272
15565960	1.17165
12524412	1.28485
9913037	1.15216
4603526	1.18387
3303737	1.03846
4754232	1.29534
11676363	1.18042
17565316	1.33511
178617869	1.94216
151317869	1.84725
141895979	1.88152
123680149	1.73453
118602014	1.72237
115404239	1.82224
107664187	1.59658
99183328	1.63409
89151539	1.4451
79177869	1.61567
66657869	1.59963
59911469	1.53494
44552419	1.40814
30346669	1.36567
27222969	1.29931
25378586	1.26734
20320192	1.48217
17278644	1.3868
14667269	1.23412
9357758	1.22388
8057969	1.35728
4754232	1.29534
6922131	1.41642
12811084	1.24483
185540000	2.17777
158240000	2.11977
148818110	2.11359
130602280	1.95465
125524145	1.80127
122326370	1.77347
114586318	1.70944
106105459	1.68202
96073670	1.78233
86100000	1.67606
73580000	1.62353
66833600	1.38388
51474550	1.47087
37268800	1.39099
34145100	1.47821
32300717	1.36546
27242323	1.34735
24200775	1.34762
21589400	1.28606
16279889	1.29656
14980100	1.31298
11676363	1.18042
6922131	1.41642
5888953	1.21823
191428953	1.98991
164128953	1.96712
154707063	1.81956
136491233	1.80656
131413098	1.74118
128215323	1.7386
120475271	1.57467
111994412	1.60229
101962623	1.6323
91988953	1.61088
79468953	1.44569
72722553	1.35638
57363503	1.37125
43157753	1.36992
40034053	1.34832
38189670	1.29075
33131276	1.37112
30089728	1.38736
27478353	1.29102
22168842	1.2751
20869053	1.35872
17565316	1.33511
12811084	1.24483
5888953	1.21823
24037706	1.45033
27715805	1.47675
30328266	1.39113
3.16194e+07	1.44035
40483014	1.40283
48355986	1.45445
61457822	1.66951
66595986	1.59278
74650416	1.69316
86580466	1.54475
99130286	1.56301
109158886	1.79802
113675127	1.7509
115894637	1.80031
124757222	1.71741
127265901	1.5591
132089686	1.98846
139321086	1.85945
143572486	1.84782
149906467	1.85358
153562886	1.83533
158275986	1.85645
160299760	1.84818
176320710	1.82652
24037706	1.45033
3678099	1.16325
6290560	1.34061
7.58171e+06	1.43944
16445308	1.60223
24318280	1.54769
37420116	1.64526
42558280	1.49019
50612710	1.70323
62542760	1.56506
75092580	1.72193
85121180	1.8142
89637421	1.6503
91856931	1.68275
100719516	1.82001
103228195	1.62177
108051980	1.87258
115283380	1.72853
119534780	1.91632
125868761	1.71617
129525180	1.75761
134238280	1.93707
136262054	1.65229
152283004	1.84275
27715805	1.47675
3678099	1.16325
2612461	1.14044
3.90361e+06	1.4272
12767209	1.58939
20640181	1.46604
33742017	1.6259
38880181	1.50093
46934611	1.62693
58864661	1.38279
71414481	1.55527
81443081	1.84904
85959322	1.50976
88178832	1.48129
97041417	1.652
99550096	1.75252
104373881	1.90493
111605281	1.69135
115856681	1.96882
122190662	1.75892
125847081	1.57874
130560181	1.74103
132583955	1.50759
148604905	1.65428
30328266	1.39113
6290560	1.34061
2612461	1.14044
1.29115e+06	1.0671
10154748	1.31895
18027720	1.37951
31129556	1.45387
36267720	1.35562
44322150	1.41317
56252200	1.23522
68802020	1.4007
78830620	1.56801
83346861	1.39267
85566371	1.4049
94428956	1.50846
96937635	1.65007
101761420	1.70601
108992820	1.54558
113244220	1.76721
119578201	1.64287
123234620	1.52518
127947720	1.69939
129971494	1.53508
145992444	1.55985
3.16194e+07	1.44035
7.58171e+06	1.43944
3.90361e+06	1.4272
1.29115e+06	1.0671
8.86359e+06	1.22283
1.67366e+07	1.26426
2.98384e+07	1.32056
3.49766e+07	1.35573
4.3031e+07	1.36092
5.4961e+07	1.43367
6.75109e+07	1.50009
7.75395e+07	1.57114
8.20557e+07	1.56639
8.42752e+07	1.60453
9.31378e+07	1.61481
9.56465e+07	1.61498
1.0047e+08	1.67527
1.07702e+08	1.56945
1.11953e+08	1.63464
1.18287e+08	1.6589
1.21943e+08	1.61298
1.26657e+08	1.72442
1.2868e+08	1.6585
1.44701e+08	1.75165
40483014	1.40283
16445308	1.60223
12767209	1.58939
10154748	1.31895
8.86359e+06	1.22283
7872972	1.17853
20974808	1.28268
26112972	1.44663
34167402	1.3818
46097452	1.35822
58647272	1.40924
68675872	1.57921
73192113	1.56951
75411623	1.64461
84274208	1.65226
86782887	1.64459
91606672	1.74613
98838072	1.58815
103089472	1.72667
109423453	1.77926
113079872	1.64627
117792972	1.80729
119816746	1.80788
135837696	1.77957
48355986	1.45445
24318280	1.54769
20640181	1.46604
18027720	1.37951
1.67366e+07	1.26426
7872972	1.17853
13101836	1.22402
18240000	1.37863
26294430	1.44373
38224480	1.32699
50774300	1.40004
60802900	1.52676
65319141	1.49728
67538651	1.54095
76401236	1.53543
78909915	1.70445
83733700	1.60888
90965100	1.61653
95216500	1.65282
101550481	1.74264
105206900	1.54143
109920000	1.68415
111943774	1.56851
127964724	1.64606
61457822	1.66951
37420116	1.64526
33742017	1.6259
31129556	1.45387
2.98384e+07	1.32056
20974808	1.28268
13101836	1.22402
5138164	1.33446
13192594	1.28194
25122644	1.30774
37672464	1.35793
47701064	1.41801
52217305	1.52529
54436815	1.64647
63299400	1.55207
65808079	1.73544
70631864	1.65005
77863264	1.50306
82114664	1.63291
88448645	1.89389
92105064	1.66342
96818164	1.6661
98841938	1.78112
114862888	1.79507
66595986	1.59278
42558280	1.49019
38880181	1.50093
36267720	1.35562
3.49766e+07	1.35573
26112972	1.44663
18240000	1.37863
5138164	1.33446
8054430	1.40076
19984480	1.21529
32534300	1.4277
42562900	1.43272
47079141	1.34908
49298651	1.43978
58161236	1.41753
60669915	1.27136
65493700	1.56578
72725100	1.49181
76976500	1.44688
83310481	1.39959
86966900	1.55334
91680000	1.65612
93703774	1.47525
109724724	1.6658
74650416	1.69316
50612710	1.70323
46934611	1.62693
44322150	1.41317
4.3031e+07	1.36092
34167402	1.3818
26294430	1.44373
13192594	1.28194
8054430	1.40076
11930050	1.27664
24479870	1.27493
34508470	1.4359
39024711	1.36303
41244221	1.56151
50106806	1.5952
52615485	1.61352
57439270	1.61309
64670670	1.49289
68922070	1.60225
75256051	1.80592
78912470	1.62753
83625570	1.71025
85649344	1.69139
101670294	1.536
86580466	1.54475
62542760	1.56506
58864661	1.38279
56252200	1.23522
5.4961e+07	1.43367
46097452	1.35822
38224480	1.32699
25122644	1.30774
19984480	1.21529
11930050	1.27664
12549820	1.16039
22578420	1.35372
27094661	1.23676
29314171	1.32784
38176756	1.33939
40685435	1.30038
45509220	1.53521
52740620	1.37763
56992020	1.49508
63326001	1.47817
66982420	1.40102
71695520	1.42685
73719294	1.47509
89740244	1.54608
99130286	1.56301
75092580	1.72193
71414481	1.55527
68802020	1.4007
6.75109e+07	1.50009
58647272	1.40924
50774300	1.40004
37672464	1.35793
32534300	1.4277
24479870	1.27493
12549820	1.16039
10028600	1.14612
14544841	1.14398
16764351	1.27343
25626936	1.32799
28135615	1.32136
32959400	1.40604
40190800	1.23905
44442200	1.41681
50776181	1.46914
54432600	1.37709
59145700	1.39631
61169474	1.37578
77190424	1.4166
109158886	1.79802
85121180	1.8142
81443081	1.84904
78830620	1.56801
7.75395e+07	1.57114
68675872	1.57921
60802900	1.52676
47701064	1.41801
42562900	1.43272
34508470	1.4359
22578420	1.35372
10028600	1.14612
4516241	1.13027
6735751	1.38395
15598336	1.30328
18107015	1.4018
22930800	1.19141
30162200	1.14775
34413600	1.21103
40747581	1.52936
44404000	1.49634
49117100	1.40275
51140874	1.63272
67161824	1.49157
113675127	1.7509
89637421	1.6503
85959322	1.50976
83346861	1.39267
8.20557e+07	1.56639
73192113	1.56951
65319141	1.49728
52217305	1.52529
47079141	1.34908
39024711	1.36303
27094661	1.23676
14544841	1.14398
4516241	1.13027
2219510	1.07433
11082095	1.2795
13590774	1.27581
18414559	1.33655
25645959	1.23058
29897359	1.32748
36231340	1.3329
39887759	1.31747
44600859	1.35957
46624633	1.31421
62645583	1.38107
115894637	1.80031
91856931	1.68275
88178832	1.48129
85566371	1.4049
8.42752e+07	1.60453
75411623	1.64461
67538651	1.54095
54436815	1.64647
49298651	1.43978
41244221	1.56151
29314171	1.32784
16764351	1.27343
6735751	1.38395
2219510	1.07433
8862585	1.24719
11371264	1.36241
16195049	1.42336
23426449	1.34626
27677849	1.50925
34011830	1.48646
37668249	1.2483
42381349	1.40599
44405123	1.29052
60426073	1.35288
124757222	1.71741
100719516	1.82001
97041417	1.652
94428956	1.50846
9.31378e+07	1.61481
84274208	1.65226
76401236	1.53543
63299400	1.55207
58161236	1.41753
50106806	1.5952
38176756	1.33939
25626936	1.32799
15598336	1.30328
11082095	1.2795
8862585	1.24719
2508679	0.996791
7332464	1.33745
14563864	1.28689
18815264	1.42379
25149245	1.44385
28805664	1.31066
33518764	1.40526
35542538	1.35133
51563488	1.38542
127265901	1.5591
103228195	1.62177
99550096	1.75252
96937635	1.65007
9.56465e+07	1.61498
86782887	1.64459
78909915	1.70445
65808079	1.73544
60669915	1.27136
52615485	1.61352
40685435	1.30038
28135615	1.32136
18107015	1.4018
13590774	1.27581
11371264	1.36241
2508679	0.996791
4823785	1.33396
12055185	1.415
16306585	1.51601
22640566	1.27435
26296985	1.38778
31010085	1.23118
33033859	1.30955
49054809	1.44421
132089686	1.98846
108051980	1.87258
104373881	1.90493
101761420	1.70601
1.0047e+08	1.67527
91606672	1.74613
83733700	1.60888
70631864	1.65005
65493700	1.56578
57439270	1.61309
45509220	1.53521
32959400	1.40604
22930800	1.19141
18414559	1.33655
16195049	1.42336
7332464	1.33745
4823785	1.33396
7231400	1.22843
11482800	1.37652
17816781	1.38602
21473200	1.36015
26186300	1.35961
28210074	1.51436
44231024	1.53913
139321086	1.85945
115283380	1.72853
111605281	1.69135
108992820	1.54558
1.07702e+08	1.56945
98838072	1.58815
90965100	1.61653
77863264	1.50306
72725100	1.49181
64670670	1.49289
52740620	1.37763
40190800	1.23905
30162200	1.14775
25645959	1.23058
23426449	1.34626
14563864	1.28689
12055185	1.415
7231400	1.22843
4251400	1.19807
10585381	1.25516
14241800	1.27965
18954900	1.21696
20978674	1.43231
36999624	1.36253
143572486	1.84782
119534780	1.91632
115856681	1.96882
113244220	1.76721
1.11953e+08	1.63464
103089472	1.72667
95216500	1.65282
82114664	1.63291
76976500	1.44688
68922070	1.60225
56992020	1.49508
44442200	1.41681
34413600	1.21103
29897359	1.32748
27677849	1.50925
18815264	1.42379
16306585	1.51601
11482800	1.37652
4251400	1.19807
6333981	1.25941
9990400	1.42621
14703500	1.26902
16727274	1.41914
32748224	1.37653
149906467	1.85358
125868761	1.71617
122190662	1.75892
119578201	1.64287
1.18287e+08	1.6589
109423453	1.77926
101550481	1.74264
88448645	1.89389
83310481	1.39959
75256051	1.80592
63326001	1.47817
50776181	1.46914
40747581	1.52936
36231340	1.3329
34011830	1.48646
25149245	1.44385
22640566	1.27435
17816781	1.38602
10585381	1.25516
6333981	1.25941
3656419	1.22314
8369519	1.37787
10393293	1.32273
26414243	1.40269
153562886	1.83533
129525180	1.75761
125847081	1.57874
123234620	1.52518
1.21943e+08	1.61298
113079872	1.64627
105206900	1.54143
92105064	1.66342
86966900	1.55334
78912470	1.62753
66982420	1.40102
54432600	1.37709
44404000	1.49634
39887759	1.31747
37668249	1.2483
28805664	1.31066
26296985	1.38778
21473200	1.36015
14241800	1.27965
9990400	1.42621
3656419	1.22314
4713100	1.1587
6736874	1.11402
22757824	1.23157
158275986	1.85645
134238280	1.93707
130560181	1.74103
127947720	1.69939
1.26657e+08	1.72442
117792972	1.80729
109920000	1.68415
96818164	1.6661
91680000	1.65612
83625570	1.71025
71695520	1.42685
59145700	1.39631
49117100	1.40275
44600859	1.35957
42381349	1.40599
33518764	1.40526
31010085	1.23118
26186300	1.35961
18954900	1.21696
14703500	1.26902
8369519	1.37787
4713100	1.1587
2023774	1.18878
18044724	1.28583
160299760	1.84818
136262054	1.65229
132583955	1.50759
129971494	1.53508
1.2868e+08	1.6585
119816746	1.80788
111943774	1.56851
98841938	1.78112
93703774	1.47525
85649344	1.69139
73719294	1.47509
61169474	1.37578
51140874	1.63272
46624633	1.31421
44405123	1.29052
35542538	1.35133
33033859	1.30955
28210074	1.51436
20978674	1.43231
16727274	1.41914
10393293	1.32273
6736874	1.11402
2023774	1.18878
16020950	1.44764
176320710	1.82652
152283004	1.84275
148604905	1.65428
145992444	1.55985
1.44701e+08	1.75165
135837696	1.77957
127964724	1.64606
114862888	1.79507
109724724	1.6658
101670294	1.536
89740244	1.54608
77190424	1.4166
67161824	1.49157
62645583	1.38107
60426073	1.35288
51563488	1.38542
49054809	1.44421
44231024	1.53913
36999624	1.36253
32748224	1.37653
26414243	1.40269
22757824	1.23157
18044724	1.28583
16020950	1.44764
4853600	1.06338
10080000	1.36516
16440000	1.34828
26982260	1.33886
30960000	1.49468
37900000	1.43968
42380000	1.36809
47720000	1.36559
52980000	2.27658
58280000	1.46783
62691630	1.49638
77550620	1.50561
78365760	1.55726
86328457	1.49419
89914214	1.58645
91354400	1.58849
92532800	1.56268
99820000	1.66409
105375300	1.58056
111392212	1.66523
111789000	1.80484
127600000	1.71558
132240000	1.81058
143880000	1.76683
4853600	1.06338
5226400	1.19208
11586400	1.25993
22128660	1.24819
26106400	1.35259
33046400	1.58698
37526400	1.5581
42866400	1.44287
48126400	1.55981
53426400	1.42597
57838030	1.58512
72697020	1.5515
73512160	1.71526
81474857	1.60762
85060614	1.67351
86500800	1.67232
87679200	1.75823
94966400	1.81802
100521700	1.68948
106538612	1.78631
106935400	1.82095
122746400	1.78142
127386400	1.95034
139026400	2.03119
10080000	1.36516
5226400	1.19208
6360000	1.07576
16902260	1.2203
20880000	1.33473
27820000	1.58142
32300000	1.53069
37640000	1.22516
42900000	1.66114
48200000	1.31214
52611630	1.38151
67470620	1.58535
68285760	1.75773
76248457	1.65984
79834214	1.73187
81274400	1.72488
82452800	1.76139
89740000	1.65998
95295300	1.61633
101312212	1.73217
101709000	1.87697
117520000	1.83582
122160000	1.90293
133800000	1.87999
16440000	1.34828
11586400	1.25993
6360000	1.07576
10542260	1.29273
14520000	1.40042
21460000	1.35768
25940000	1.41096
31280000	1.40312
36540000	1.57756
41840000	1.32857
46251630	1.31623
61110620	1.55599
61925760	1.7106
69888457	1.62879
73474214	1.6711
74914400	1.62727
76092800	1.7181
83380000	1.70159
88935300	1.6835
94952212	1.69139
95349000	1.76762
111160000	1.83541
115800000	1.7987
127440000	1.76683
26982260	1.33886
22128660	1.24819
16902260	1.2203
10542260	1.29273
3977740	1.25122
10917740	1.24642
15397740	1.47792
20737740	1.20917
25997740	1.72304
31297740	1.22477
35709370	1.31965
50568360	1.43739
51383500	1.51603
59346197	1.42305
62931954	1.5379
64372140	1.48817
65550540	1.51102
72837740	1.6354
78393040	1.53261
84409952	1.54497
84806740	1.63023
100617740	1.6318
105257740	1.79031
116897740	1.7584
30960000	1.49468
26106400	1.35259
20880000	1.33473
14520000	1.40042
3977740	1.25122
6940000	1.15349
11420000	1.19965
16760000	1.37895
22020000	1.53298
27320000	1.33605
31731630	1.23774
46590620	1.46541
47405760	1.5075
55368457	1.3919
58954214	1.40735
60394400	1.55715
61572800	1.61816
68860000	1.60986
74415300	1.68963
80432212	1.44827
80829000	1.6593
96640000	1.66533
101280000	1.62343
112920000	1.76557
37900000	1.43968
33046400	1.58698
27820000	1.58142
21460000	1.35768
10917740	1.24642
6940000	1.15349
4480000	1.36957
9820000	1.41464
15080000	1.52208
20380000	1.20266
24791630	1.34064
39650620	1.44492
40465760	1.63041
48428457	1.58349
52014214	1.54037
53454400	1.55389
54632800	1.64318
61920000	1.52653
67475300	1.57692
73492212	1.51922
73889000	1.61116
89700000	1.61293
94340000	1.64194
105980000	1.70696
42380000	1.36809
37526400	1.5581
32300000	1.53069
25940000	1.41096
15397740	1.47792
11420000	1.19965
4480000	1.36957
5340000	1.17382
10600000	1.57473
15900000	1.29626
20311630	1.4321
35170620	1.35269
35985760	1.32446
43948457	1.32054
47534214	1.49468
48974400	1.27361
50152800	1.35216
57440000	1.47726
62995300	1.39516
69012212	1.34043
69409000	1.51944
85220000	1.50296
89860000	1.64522
101500000	1.48155
47720000	1.36559
42866400	1.44287
37640000	1.22516
31280000	1.40312
20737740	1.20917
16760000	1.37895
9820000	1.41464
5340000	1.17382
5260000	1.36674
10560000	1.23202
14971630	1.3398
29830620	1.34187
30645760	1.44815
38608457	1.35032
42194214	1.36148
43634400	1.38755
44812800	1.47839
52100000	1.49936
57655300	1.52737
63672212	1.54434
64069000	1.60303
79880000	1.51553
84520000	1.5872
96160000	1.6832
52980000	2.27658
48126400	1.55981
42900000	1.66114
36540000	1.57756
25997740	1.72304
22020000	1.53298
15080000	1.52208
10600000	1.57473
5260000	1.36674
5300000	1.51366
9711630	1.66123
24570620	1.41319
25385760	1.69014
33348457	1.32002
36934214	1.59925
38374400	1.41359
39552800	1.58022
46840000	1.75447
52395300	1.68398
58412212	1.569
58809000	1.14867
74620000	1.42272
79260000	1.67026
90900000	1.77151
58280000	1.46783
53426400	1.42597
48200000	1.31214
41840000	1.32857
31297740	1.22477
27320000	1.33605
20380000	1.20266
15900000	1.29626
10560000	1.23202
5300000	1.51366
4411630	1.01053
19270620	1.28863
20085760	1.40136
28048457	1.3586
31634214	1.27347
33074400	1.2812
34252800	1.43245
41540000	1.4518
47095300	1.36196
53112212	1.29661
53509000	1.43009
69320000	1.53875
73960000	1.52086
85600000	1.54145
62691630	1.49638
57838030	1.58512
52611630	1.38151
46251630	1.31623
35709370	1.31965
31731630	1.23774
24791630	1.34064
20311630	1.4321
14971630	1.3398
9711630	1.66123
4411630	1.01053
14858990	1.38983
15674130	1.53972
23636827	1.34529
27222584	1.28867
28662770	1.41327
29841170	1.51244
37128370	1.44987
42683670	1.32185
48700582	1.37053
49097370	1.62383
64908370	1.71801
69548370	1.56149
81188370	1.41355
77550620	1.50561
72697020	1.5515
67470620	1.58535
61110620	1.55599
50568360	1.43739
46590620	1.46541
39650620	1.44492
35170620	1.35269
29830620	1.34187
24570620	1.41319
19270620	1.28863
14858990	1.38983
815140	0.901298
8777837	1.18857
12363594	1.29179
13803780	1.21234
14982180	1.34557
22269380	1.45487
27824680	1.34531
33841592	1.24068
34238380	1.23393
50049380	1.3116
54689380	1.50058
66329380	1.47617
78365760	1.55726
73512160	1.71526
68285760	1.75773
61925760	1.7106
51383500	1.51603
47405760	1.5075
40465760	1.63041
35985760	1.32446
30645760	1.44815
25385760	1.69014
20085760	1.40136
15674130	1.53972
815140	0.901298
7962697	1.03673
11548454	1.31082
12988640	1.13318
14167040	1.2355
21454240	1.5085
27009540	1.44944
33026452	1.26645
33423240	1.38784
49234240	1.44977
53874240	1.43561
65514240	1.59552
86328457	1.49419
81474857	1.60762
76248457	1.65984
69888457	1.62879
59346197	1.42305
55368457	1.3919
48428457	1.58349
43948457	1.32054
38608457	1.35032
33348457	1.32002
28048457	1.3586
23636827	1.34529
8777837	1.18857
7962697	1.03673
3585757	1.1244
5025943	0.992663
6204343	1.14405
13491543	1.40865
19046843	1.32871
25063755	1.27238
25460543	1.33931
41271543	1.38665
45911543	1.4163
57551543	1.53946
89914214	1.58645
85060614	1.67351
79834214	1.73187
73474214	1.6711
62931954	1.5379
58954214	1.40735
52014214	1.54037
47534214	1.49468
42194214	1.36148
36934214	1.59925
31634214	1.27347
27222584	1.28867
12363594	1.29179
11548454	1.31082
3585757	1.1244
1440186	0.92952
2618586	1.06184
9905786	1.30383
15461086	1.20655
21477998	1.29403
21874786	1.32702
37685786	1.37329
42325786	1.47801
53965786	1.4161
91354400	1.58849
86500800	1.67232
81274400	1.72488
74914400	1.62727
64372140	1.48817
60394400	1.55715
53454400	1.55389
48974400	1.27361
43634400	1.38755
38374400	1.41359
33074400	1.2812
28662770	1.41327
13803780	1.21234
12988640	1.13318
5025943	0.992663
1440186	0.92952
1178400	0.767207
8465600	1.30716
14020900	1.16975
20037812	1.21308
20434600	1.20566
36245600	1.29334
40885600	1.38109
52525600	1.43035
92532800	1.56268
87679200	1.75823
82452800	1.76139
76092800	1.7181
65550540	1.51102
61572800	1.61816
54632800	1.64318
50152800	1.35216
44812800	1.47839
39552800	1.58022
34252800	1.43245
29841170	1.51244
14982180	1.34557
14167040	1.2355
6204343	1.14405
2618586	1.06184
1178400	0.767207
7287200	1.36242
12842500	1.18304
18859412	1.2348
19256200	1.23903
35067200	1.36562
39707200	1.4158
51347200	1.52951
99820000	1.66409
94966400	1.81802
89740000	1.65998
83380000	1.70159
72837740	1.6354
68860000	1.60986
61920000	1.52653
57440000	1.47726
52100000	1.49936
46840000	1.75447
41540000	1.4518
37128370	1.44987
22269380	1.45487
21454240	1.5085
13491543	1.40865
9905786	1.30383
8465600	1.30716
7287200	1.36242
5555300	1.14023
11572212	1.209
11969000	1.37466
27780000	1.43802
32420000	1.45747
44060000	1.30852
105375300	1.58056
100521700	1.68948
95295300	1.61633
88935300	1.6835
78393040	1.53261
74415300	1.68963
67475300	1.57692
62995300	1.39516
57655300	1.52737
52395300	1.68398
47095300	1.36196
42683670	1.32185
27824680	1.34531
27009540	1.44944
19046843	1.32871
15461086	1.20655
14020900	1.16975
12842500	1.18304
5555300	1.14023
6016912	1.04447
6413700	1.16903
22224700	1.25182
26864700	1.31272
38504700	1.33037
111392212	1.66523
106538612	1.78631
101312212	1.73217
94952212	1.69139
84409952	1.54497
80432212	1.44827
73492212	1.51922
69012212	1.34043
63672212	1.54434
58412212	1.569
53112212	1.29661
48700582	1.37053
33841592	1.24068
33026452	1.26645
25063755	1.27238
21477998	1.29403
20037812	1.21308
18859412	1.2348
11572212	1.209
6016912	1.04447
396788	0.679847
16207788	1.20073
20847788	1.24132
32487788	1.23675
111789000	1.80484
106935400	1.82095
101709000	1.87697
95349000	1.76762
84806740	1.63023
80829000	1.6593
73889000	1.61116
69409000	1.51944
64069000	1.60303
58809000	1.14867
53509000	1.43009
49097370	1.62383
34238380	1.23393
33423240	1.38784
25460543	1.33931
21874786	1.32702
20434600	1.20566
19256200	1.23903
11969000	1.37466
6413700	1.16903
396788	0.679847
15811000	1.05189
20451000	1.28608
32091000	1.34614
127600000	1.71558
122746400	1.78142
117520000	1.83582
111160000	1.83541
100617740	1.6318
96640000	1.66533
89700000	1.61293
85220000	1.50296
79880000	1.51553
74620000	1.42272
69320000	1.53875
64908370	1.71801
50049380	1.3116
49234240	1.44977
41271543	1.38665
37685786	1.37329
36245600	1.29334
35067200	1.36562
27780000	1.43802
22224700	1.25182
16207788	1.20073
15811000	1.05189
4640000	1.09974
16280000	1.28303
132240000	1.81058
127386400	1.95034
122160000	1.90293
115800000	1.7987
105257740	1.79031
101280000	1.62343
94340000	1.64194
89860000	1.64522
84520000	1.5872
79260000	1.67026
73960000	1.52086
69548370	1.56149
54689380	1.50058
53874240	1.43561
45911543	1.4163
42325786	1.47801
40885600	1.38109
39707200	1.4158
32420000	1.45747
26864700	1.31272
20847788	1.24132
20451000	1.28608
4640000	1.09974
11640000	1.25191
143880000	1.76683
139026400	2.03119
133800000	1.87999
127440000	1.76683
116897740	1.7584
112920000	1.76557
105980000	1.70696
101500000	1.48155
96160000	1.6832
90900000	1.77151
85600000	1.54145
81188370	1.41355
66329380	1.47617
65514240	1.59552
57551543	1.53946
53965786	1.4161
52525600	1.43035
51347200	1.52951
44060000	1.30852
38504700	1.33037
32487788	1.23675
32091000	1.34614
16280000	1.28303
11640000	1.25191
9911381	1.22646
20985107	1.43227
30865762	1.55907
39570559	1.71837
43824312	1.50431
51708442	1.51445
55145367	1.84322
59201782	1.50995
73125762	1.83811
87625762	1.77967
98525762	1.64439
110874303	1.79479
118817670	1.88846
123133293	1.89859
125077016	1.79307
129043397	2.08932
131005762	2.14541
140824459	2.0674
146092909	1.8913
9911381	1.22646
11073726	1.2534
20954381	1.3326
29659178	1.47238
33912931	1.52591
41797061	1.51228
45233986	1.69222
49290401	1.53587
63214381	1.817
77714381	1.73972
88614381	1.6334
100962922	1.64874
108906289	1.65526
113221912	1.69634
115165635	1.7334
119132016	1.87906
121094381	1.96305
130913078	1.80308
136181528	1.84128
20985107	1.43227
11073726	1.2534
9880655	1.19281
18585452	1.34431
22839205	1.36194
30723335	1.39969
34160260	1.73305
38216675	1.41183
52140655	1.56508
66640655	1.66209
77540655	1.59673
89889196	1.71027
97832563	1.49482
102148186	1.5438
104091909	1.81514
108058290	2.01767
110020655	2.00841
119839352	1.82079
125107802	1.7702
30865762	1.55907
20954381	1.3326
9880655	1.19281
8704797	1.4175
12958550	1.2707
20842680	1.13973
24279605	1.40669
28336020	1.22807
42260000	1.58916
56760000	1.52164
67660000	1.43364
80008541	1.55902
87951908	1.54184
92267531	1.53843
94211254	1.59435
98177635	1.8424
100140000	1.89164
109958697	1.64299
115227147	1.74113
39570559	1.71837
29659178	1.47238
18585452	1.34431
8704797	1.4175
4253753	1.18447
12137883	1.25822
15574808	1.71261
19631223	1.2822
33555203	1.59067
48055203	1.71447
58955203	1.5799
71303744	1.50311
79247111	1.40278
83562734	1.46528
85506457	1.5957
89472838	1.53596
91435203	1.63544
101253900	1.53142
106522350	1.60099
43824312	1.50431
33912931	1.52591
22839205	1.36194
12958550	1.2707
4253753	1.18447
7884130	1.17936
11321055	1.36277
15377470	1.19468
29301450	1.43597
43801450	1.51334
54701450	1.39183
67049991	1.59948
74993358	1.60378
79308981	1.37453
81252704	1.58124
85219085	1.79605
87181450	1.7927
97000147	1.63671
102268597	1.70991
51708442	1.51445
41797061	1.51228
30723335	1.39969
20842680	1.13973
12137883	1.25822
7884130	1.17936
3436925	1.18795
7493340	1.1219
21417320	1.42006
35917320	1.43671
46817320	1.39718
59165861	1.53352
67109228	1.43805
71424851	1.43961
73368574	1.52908
77334955	1.64147
79297320	1.65236
89116017	1.54709
94384467	1.46513
55145367	1.84322
45233986	1.69222
34160260	1.73305
24279605	1.40669
15574808	1.71261
11321055	1.36277
3436925	1.18795
4056415	1.3493
17980395	1.37898
32480395	1.52868
43380395	1.67025
55728936	1.53018
63672303	1.33044
67987926	1.5103
69931649	1.61838
73898030	1.58105
75860395	1.59754
85679092	1.50426
90947542	1.6693
59201782	1.50995
49290401	1.53587
38216675	1.41183
28336020	1.22807
19631223	1.2822
15377470	1.19468
7493340	1.1219
4056415	1.3493
13923980	1.24262
28423980	1.23011
39323980	1.23944
51672521	1.33205
59615888	1.25861
63931511	1.29869
65875234	1.39833
69841615	1.52732
71803980	1.6011
81622677	1.40641
86891127	1.45161
73125762	1.83811
63214381	1.817
52140655	1.56508
42260000	1.58916
33555203	1.59067
29301450	1.43597
21417320	1.42006
17980395	1.37898
13923980	1.24262
14500000	1.25404
25400000	1.27007
37748541	1.37997
45691908	1.44604
50007531	1.34646
51951254	1.5026
55917635	1.75145
57880000	1.65413
67698697	1.3084
72967147	1.60045
87625762	1.77967
77714381	1.73972
66640655	1.66209
56760000	1.52164
48055203	1.71447
43801450	1.51334
35917320	1.43671
32480395	1.52868
28423980	1.23011
14500000	1.25404
[truncated: 10,078 more rows]

## Sheet: ExtendedDataFig6g
1.50688	1.47381	1.56162	1.65347	1.49045
1.49112	1.50599	1.53606	1.55618	1.47939
1.45434	1.39862	1.48951	1.54429	1.44991
1.49578	1.48835	1.61417	1.52939	1.42742
1.44345	1.36966	1.44139	1.43794	1.45824
1.60667	1.55282	1.48084	1.43582	1.52828
1.41458	1.33698	1.50143	1.47125	1.43154
1.38068	1.25313	1.34438	1.46423	1.36275
1.40048	1.47657	1.38819	1.48854	1.39852
1.43282	1.43204	1.4704	1.49016	1.4057
1.45473	1.52717	1.44389	1.47393	1.46738
1.39865	1.43561	1.45248	1.48218	1.3957
1.42642	1.36142	1.50045	1.44276	1.38247
1.37271	1.32628	1.41319	1.40639	1.39797
1.42004	1.35716	1.40728	1.36171	1.42446
1.40778	1.39512	1.42649	1.45653	1.32854
1.44551	1.56758	1.43806	1.43494	1.41608
1.38992	1.31223	1.34314	1.38339	1.38231
1.4134	1.37233	1.37389	1.44934	1.40707

## Sheet: ExtendedDataFig6h
0.447278	0.265655	0.35701	0.347683	0.455509
0.460681	0.3492	0.392784	0.464873	0.467094
0.458936	0.226636	0.354962	0.392647	0.466632
0.451701	0.207377	0.217221	0.404407	0.42228
0.440391	0.164338	0.272259	0.319009	0.443033
0.492809	0.127552	0.242513	0.277752	0.472802
0.458561	0.284403	0.43282	0.432731	0.462789
0.460201	0.264841	0.404155	0.398554	0.457951
0.469365	0.334063	0.386521	0.45516	0.493768
0.467713	0.323869	0.393582	0.459534	0.472453
0.452215	0.318285	0.380295	0.410989	0.446042
0.477011	0.322338	0.368006	0.417325	0.470069
0.463707	0.299791	0.392267	0.41441	0.450225
0.478635	0.338233	0.447506	0.456192	0.494103
0.46705	0.298296	0.4304	0.416141	0.468569
0.474887	0.392831	0.441079	0.451943	0.46762
0.470268	0.361548	0.386921	0.44726	0.473105
0.46732	0.307194	0.32268	0.359723	0.462255
0.482867	0.393175	0.440651	0.471518	0.478671

## Sheet: ExtendedDataFig6i
0.162813	0.391773	0.407952	0.319327	0.232543
0.129755	0.329269	0.286142	0.217174	0.168219
0.145898	0.37625	0.284864	0.231587	0.192014
0.152507	0.401605	0.381752	0.218422	0.226231
0.157575	0.412056	0.323795	0.33187	0.209026
0.126388	0.405636	0.369782	0.328871	0.199409
0.135606	0.375936	0.283368	0.221741	0.150015
0.132296	0.351815	0.314561	0.2323	0.157789
0.134773	0.329682	0.284909	0.260723	0.176143
0.162466	0.411295	0.303317	0.217117	0.169754
0.129385	0.300148	0.291729	0.23617	0.167708
0.134238	0.356229	0.272631	0.24841	0.217385
0.126824	0.322897	0.254941	0.217825	0.157359
0.13421	0.310776	0.243156	0.174919	0.15156
0.138647	0.345838	0.258405	0.224868	0.171543
0.131433	0.279137	0.20558	0.183132	0.144583
0.15543	0.317082	0.293302	0.208261	0.169322
0.146441	0.348845	0.294752	0.285011	0.162499
0.141277	0.298355	0.236863	0.227251	0.188496

## Sheet: ExtendedDataFig6j
PanIN R/WT	PanIN Y/WT	PanIN G/WT	PDAC/WT
-0.321529	-0.644662	0.97668	-0.410969
-0.156818	-0.0662633	0.81491	-0.126178
-0.0242372	-0.151384	0.527383	-0.169706
-0.193148	-0.556923	0.913	-0.487205
-0.0508289	-0.0316959	0.354325	0.0965736
-0.19143	-0.00554495	0.696668	-0.159202
-0.159001	-0.255427	0.620734	-0.37005
0.0288963	0.34071	0.83826	-0.183962
-0.47505	-0.824223	0.534403	-0.475107
-0.234153	-0.321415	0.896484	0.069355
-0.773494	-0.102214	0.570999	-0.329966
-0.595817	0.462889	0.530347	0.117187
-0.724569	-0.591604	0.711117	0.0768695
-1.11632	-0.319982	0.819297	-0.264727
-0.511977	-1.08364	0.610233	-0.28978
-1.04844	0.333178	-2.3084	-0.0666994
-0.34224	-0.473294	-1.13918	-0.310663
-0.223011	-0.156202	-1.20531	-0.123157
-0.985703	-0.539844	-1.47788	0.143612
-0.661767	-0.00342773	-1.37299	-0.15696
-0.661949	0.0377529	-0.480926	0.240042
-0.883458	-0.186065	-0.966214	-0.336731
-0.675666	-0.586219	-0.921807	-0.0825985
-0.903756	-0.471555	-0.697619	-0.0841995
-0.264518	-0.159257	-0.623503	-0.13805
-0.508415	-0.333015	-0.81274	-0.0775797
-0.63938	-0.777012	-0.643618	-0.0860138
-0.432426	-0.499676	0.0215682	0.0841694
-0.659096	-0.31546	-0.221947	-0.298536
-0.246563	-0.632131	-0.925731	-0.332729
-1.39968	-0.65003	-0.441449	0.105687
-1.21165	-0.509743	-0.424825	0.159152
-0.657651	-0.624284	-0.194254	-0.537269
-0.37892	-0.693908	-0.548145	0.112622
-0.479534	0.342999	-0.820754	0.221858
-0.630374	-1.26581	-1.65333	-0.150177
-1.02975	-0.0703225	-0.633566	0.026089
-0.823329	0.0129432	-1.31161	0.0993052
-0.71634	-0.822171	-1.63355	-0.15641
-0.0791908	-0.0762775	-1.83969	-0.15548
-0.231388	-1.89794	-0.613121	-0.0407667
-0.1283	-0.701662	-1.18554	-0.111028
-0.599148	0.0256518	-1.96389	-0.178304
-0.322532	0.259312	-1.14828	-0.0964399
-1.08565	-1.82685	-1.07125	-0.260147
-0.698513	-0.694888	-1.2996	-0.252388
-1.04019	0.320978	-0.604528	-0.244676
-1.43223	0.121079	-0.353561	-0.0251408
-1.70521	0.432133	-0.602294	0.181124
-1.14197	0.476387	-0.807702	-0.174732
-1.7574	0.467631	-0.83355	-0.72153
-0.944253	0.660305	-0.880854	-0.253381
-1.41461	0.472473	-1.01228	0.38062
-0.0664388	-0.0135487	-0.815527	0.300269
-0.00724204	0.090659	-0.224908	0.22696
-0.269235	0.222126	-0.856748	-0.207702
-0.516066	0.0820118	-0.684225	0.114608
-0.515844	0.0752744	-0.368324	-0.330242
-0.51184	0.330368	-0.43405	0.297676
-0.295158	0.304614	-0.634488	0.265751
-0.447459	-0.0711245	-0.527723	-0.0263443
-0.402557	0.288096	0.204933	0.102865
-0.429845	0.00941922	-0.107198	-0.305542
-0.194309	-1.36986	0.402938	0.38273
-0.0833162	-1.42126	0.382516	0.20841
-0.579621	-1.17063	-0.559683	0.448622
-0.635932	-0.976441	-0.429502	-0.00529454
-0.264937	-1.38846	-0.739154	-0.0310264
-0.837217	-1.64553	-0.485951	-0.283186
-0.486408	-1.06639	0.0318932	-0.334104
-0.0514085	-1.23773	-0.655202	-0.559692
-0.0447349	-1.3274	-0.377404	0.311243
-0.438709	-1.0519	-0.0333962	-0.0194813
-0.706098	-0.517386	-0.200767	-0.125188
-0.551743	-0.281066	-0.313119	0.540594
-0.413878	-0.582421	-0.722558	0.0118168
-0.356851	-0.801829	-0.742564	-0.0143985
-0.503951	-0.722496	-0.588825	0.22581
-0.486989	-0.757805	-0.883122	-0.147453
-0.239901	-0.660954	-0.66662	0.469094
-0.387207	-0.633155	-0.706747	-0.536519
-0.0352874	0.264147	-0.65681	0.109414
-0.780415	0.00211422	-0.633432	0.223318
-0.0366234	-0.16664	-0.548094	-0.378896
-0.0554499	-0.332741	-0.593809	-0.0791381
-0.146844	-0.550207	-0.880088	-0.0146565
-0.296311	-0.239555	-0.425465	0.667491
-0.405171	0.038768	-0.715504	0.588333
-0.428087	-0.124338	-0.637716	-0.0570651
-0.310332	0.0524849	-0.514802	-0.410905
-0.27329	-0.475201	-0.413702	0.573013
-0.237127	-0.0352444	-0.316005	0.368419
-0.173813	-0.512282	-0.410831	-0.553282
-0.0949746	-0.761883	-0.321354	0.356524
-0.302826	-0.281304	-0.301435	0.597403
-0.624786	-0.74199	-0.463903	0.501832
-0.54193	0.0259281	-0.565012	0.294382
-0.560451	0.128117	-0.437863	0.251209
-0.607381	0.098094	-0.600347	0.556174
-0.387319	0.0130991	-0.345172	-0.60139
-0.875522	-0.4695	-1.6362	-0.812355
-0.598649	-0.230524	-1.41309	-0.382408
-0.371223	-0.302121	-2.64081	0.32615
-0.492285	-0.370195	-1.601	0.350584
-0.464487	-0.000967935	-0.852652	0.270403
-0.784472	-0.29373	-0.866764	0.556442
-0.787784	-0.230476	-0.733798	0.65973
-0.895511	0.0303218	-1.1413	0.744458
-0.741581	-0.168284	-0.563957	0.802962
-0.701729	-0.0953834	0.119368	-0.54539
-0.4105	0.191793	-0.123276	0.224361
-0.58552	-0.00876821	-0.258438	0.371405
-0.632294	0.490081	-0.257704	0.260366
-0.969472	0.225568	-0.139168	0.271564
-0.749874	0.134428	-0.0473183	0.303901
-0.493059	-0.384088	-0.217936	-0.229413
-0.186506	0.106232	-0.267612	0.227378
-0.799674	-0.341138	-0.410153	0.19778
-1.07148	-0.193465	0.443174	0.0306946
-1.00997	0.386558	-0.210881	0.18586
-1.27567	-0.567887	-0.420521	0.24344
-0.786929	-0.00122425	0.174344	-0.3708
-1.07808	0.211176	-0.276053	0.994452
-1.30538	0.126222	-0.592171	0.825549
-1.25711	-1.01891	-0.0278171	0.69744
-0.78773	-0.67554	0.109518	0.3931
-1.07857	-0.746024	0.127612	-1.15096
-1.04815	-1.17178	-0.0489112	-0.581672
-1.55724	-0.833301	-0.239907	-0.202844
-0.0498501	-0.801472	-0.0497584	0.0299743
-0.0573405	-0.794395	0.374223	-0.0467519
-0.662254	-1.00463	0.0625582	-0.138686
-1.06353	-0.440695	-0.459546	0.146416
-0.0584987	-0.51542	-0.188271	-0.621933
-0.972793	-1.04885	-0.374824	-0.203758
-0.366224	-0.671724	-0.574262	-0.00817327
-0.956944	-0.371117	0.656479	0.00651781
-1.05533	-0.587144	-0.45476	-0.216
-0.845986	-0.952037	0.607656	-0.0233107
-0.0775715	-0.573908	0.94461	-0.305233
-0.690524	-0.548816	0.11373	-0.118929
-0.829621	-0.357966	-0.214846	-0.00334547
-0.631745	0.212194	0.331164	-0.15419
-1.62613	0.168291	-0.800111	-0.275711
-0.839448	0.3608	0.159647	0.307753
-0.639927	0.304673	1.27466	-0.318732
-2.10521	0.398039	0.286253	-0.130481
-0.138347	0.661729	0.583904	-0.157101
-0.0863574	-0.6842	1.19126	0.0481831
-0.367809	0.398679	0.162688	-0.0116394
-0.574995	0.405488	0.102645	-0.107533
-0.598205	0.310901	-0.0297851	-0.197774
-0.348044	0.646192	0.598018	-0.729942
-0.0495653	-0.609643	-0.370125	-0.520582
-0.287413	-0.467066	0.241125	-0.334568
-0.884883	-0.155978	-0.397651	-0.106165
-1.47825	-0.0773477	-2.11939	-0.173282
-0.749034	-0.377978	-0.365697	-0.435913
-0.682422	-0.0653764	0.572986	-0.303485
-1.30832	-0.0817434	-0.496272	-0.519483
-1.4744	-0.416861	-0.470526	-0.268043
-1.4297	-0.113288	-1.43342	0.0795308
-1.88432	-0.432363	-1.64119	0.208474
-1.43981	0.0245248	-1.09845	-0.53602
-1.72393	0.0456069	-1.05011	-0.45173
-1.63192	-0.245289	-0.894148	-0.299887
-1.79227	-0.484939	-0.774088	-0.691465
-0.961495	-0.28115	-0.768812	0.0373272
-0.284807	-0.532059	0.243352	-0.377013
0.388541	-0.196031	-0.620526	0.00238761
0.529089	-0.201632	0.514777	0.187846
0.632601	-0.00666737	0.150368	-0.0579323
0.482397	-1.01229	-0.590766	-0.219012
0.369253	-0.575033	0.507492	0.00043025
0.190904	-0.708846	-0.0142434	-0.213136
0.184258	-0.039713	-0.0362782	0.0263189
-0.0155095	-0.516385	-0.467978	-0.0396353
0.49157	-0.276906	-0.444333	0.188624
0.555762	-0.0554597	-0.507642	0.662438
0.607523	-0.224082	-0.412874	-0.0969428
0.201194	-0.0107105	-1.17485	-0.097227
0.622169	-0.421891	-0.521057	-0.132499
0.715173	0.0391622	-0.699971	-0.171151
0.605805	0.219256	-0.736779	-0.590674
0.564424	-0.106684	-0.128695	0.110364
0.582616	0.347904	-1.98481	-0.150661
0.0916591	-0.0543483	-1.43152	0.0253879
0.396738	-0.427118	0.422587	-0.19163
-0.382249	-0.677577	-0.0982513	0.1091
-0.0647911	-0.0543489	-0.31404	0.0229814
-0.0717229	0.0108268	-0.406773	0.0712117
0.142907	-0.296219	-0.0541554	-0.250414
0.224162	-0.234163	-0.15271	-0.0821101
0.133376	-0.416183	-0.420645	0.104447
-0.503598	-0.190918	-0.358323	0.5647
-0.058932	-0.371483	-0.211078	-0.280238
-0.209612	-0.124711	-0.27522	-0.371238
-0.279965	0.096192	-0.176999	-0.265345
-0.560298	-0.129822	0.0244254	-0.237282
-0.445255	-0.203457	-0.316268	0.225202
-0.197429	-0.12417	-0.150501	-0.264198
-0.486009	-0.36738	0.344207	0.00261483
-0.263297	0.133524	-0.361726	-0.51713
-0.0873591	-0.346688	-0.469906	0.221345
-0.352712	-0.0388231	-0.342272	-0.253868
0.341417	-0.443902	-0.271612	0.196074
-0.143194	-0.972187	-0.508447	0.230582
-0.417931	-0.996387	-0.578206	-0.455041
-0.00970866	-0.314393	0.0293914	-0.0594824
-0.127075	0.082063	0.483264	0.130065
-0.155552	-0.54167	0.42268	-0.0733272
-0.446226	0.0598987	0.480782	0.00501212
-0.426366	1.07998	0.161731	0.557726
0.0341134	0.45886	0.503066	0.563641
-0.387496	0.49437	0.599342	0.0593491
-0.278591	-0.206835	0.546186	0.166535
-0.661697	0.839939	0.686329	-0.426103
-0.257509	0.900376	0.287154	0.121938
-0.121207	-0.205452	-0.182442	0.0164577
-0.0711365	0.857133	0.379295	0.0867954
-0.0847584	0.375662	0.655737	-0.161768
-0.40556	0.439918	0.602586	0.0112394
-0.183479	0.514417	0.302744	0.0507361
0.111159	0.16079	0.775322	0.0990138
0.106456	-0.10015	-0.578465	0.0875982
0.281658	0.117754	-0.216743	0.0827638
-0.0860082	-0.504024	-1.08872	0.0926166
-0.228816	-0.200139	-1.17847	0.0397829
-0.288575	-0.0790345	-0.0799373	-0.23648
-0.33898	-0.841663	-0.346692	0.0532568
-0.46913	-0.184229	-0.138177	0.236433
-0.747096	0.19103	-0.784275	0.0612101
-0.585263	-0.93362	-2.26218	0.137387
-0.54701	-0.441046	-0.571064	-0.146954
-0.509904	0.165273	-0.527846	-0.212534
-0.572431	-0.542006	-0.273817	0.00593646
-0.218817	-0.650172	1.11628	-0.0178025
-0.483312	-0.0295514	0.017578	-0.175102
-0.310292	-0.0865326	-1.23451	-0.086382
0.227981	-0.395876	0.512712	-0.205516
-0.154551	-0.257669	-0.714825	0.481607
-0.149432	-0.450261	-0.0793297	0.12864
-0.106057	0.0651646	-1.30505	-0.226626
-0.410122	0.0440577	-0.045613	0.573323
-0.795901	-0.341676	-0.238394	0.104738
-0.424452	0.107709	-0.539982	-0.0365343
-0.516493	-1.07739	-0.27395	1.05226
-0.48591	-0.218047	-0.551762	0.0595001
-0.529898	-0.820814	0.378228	0.196586
-0.359636	0.133498	-0.267354	0.601053
-0.421359	-0.52393	-0.463098	-0.0620414
-0.701585	0.0441476	-0.90617	-0.248522
-1.11205	-0.337248	-0.124988	-0.116445
-0.24129	-0.916837	-0.389026	0.182407
-0.342704	-0.11977	-0.497465	0.30671
0.457103	0.116261	-0.626161	-0.0357546
0.744637	-0.736245	-0.669688	-0.0417293
0.450014	-0.197611	-0.0960615	-0.147122
0.573703	0.0436191	-0.39619	0.0768735
0.730001	-0.679759	-0.46691	-0.246699
0.507349	-0.344639	-0.181858	0.0429322
0.840802	-0.856475	-0.60963	0.0363843
-0.804576	0.471228	-0.356037	-0.13664
-0.720734	-0.594199	0.0525495	0.167794
-0.659423	-0.352714	-0.120216	-0.0728497
-0.686523	-0.743789	-0.0116101	-0.0386441
-0.525708	-0.651023	-0.18236	-0.120132
-0.507938	-0.705716	-0.430652	-0.791831
-0.60364	-0.391607	0.170253	-0.386692
-0.371891	0.107053	0.579323	-0.499234
-0.298651	-0.616478	-0.123675	-0.818163
-0.457413	-0.230911	-0.107635	-0.0628942
-0.577536	-0.591068	-0.0874766	-0.268315
-0.460493	-0.709403	-0.112106	-1.45791
-0.298072	-0.597006	-0.484953	-0.466092
-0.436153	0.0123724	-0.570283	-0.0201416
-0.464997	-0.0625008	-0.836408	-0.290104
-0.473901	-0.224149	-0.862073	-0.403258
-0.42471	-0.711671	-0.62474	-0.285151
-0.968513	-0.360877	-0.598454	-0.428873
-0.172243	-0.0375673	-0.391283	-0.221043
-0.736386	-0.174829	-2.25134	-0.389336
-0.371657	-0.116834	-0.746397	-0.895492
-0.437549	-0.419684	0.0495915	-0.758449
-0.439521	-0.186866	-0.068904	-0.288183
-0.396177	-0.99858	-0.180049	-0.248097
-0.72629	-0.452057	0.490386	-0.0607366
-0.362348	0.0516686	-0.144015	-0.345622
-0.0388529	-0.179728	-0.76717	-0.343996
-0.295726	-0.17995	-1.1211	-0.298386
-0.587322	-0.904509	0.344877	-0.409862
-0.693903	-0.150517	-0.71901	0.228393
-0.466519	0.313538	-0.161205	0.192577
-0.109106	-0.241144	0.175602	0.161518
-0.0884546	0.216962	0.410925	0.102618
-0.110997	-0.43047	0.406953	0.108017
-0.329307	-0.0303372	-0.491876	0.109186
-0.265504	-0.230506	-0.58592	-0.0983924
-0.295992	-0.296449	-0.174522	-0.0397551
-0.328084	0.232259	0.116414	0.0400678
-0.291355	0.111238	0.177354	0.111273
-0.602192	0.258403	0.171431	-0.140317
-0.625293	-0.409581	0.106997	-0.0422729
-1.31354	-0.152367	0.0305939	0.0102373
-0.592489	-0.14098	0.148497	0.163748
-0.570827	-0.0514739	0.360263	-0.257932
-2.24829	-0.367509	-0.256981	-0.0156743
-0.851841	-0.0475911	-0.204115	-0.0699039
-0.720359	0.229088	-0.282365	-0.0168707
-1.06516	-0.0710041	0.460845	0.249692
-0.786284	-0.499904	-0.213092	-0.410771
-1.0248	-0.254083	-0.0463465	-0.0633528
-0.836893	0.109735	-0.176435	0.195467
-1.07707	-0.354347	0.254257	-0.216363
-0.850489	-0.533145	0.313212	0.243917
-1.08209	-0.0168048	0.161899	-0.192282
-1.04455	-0.3424	-0.449718	0.0185606
-1.88284	-0.607691	-0.349865	-0.123222
-0.79605	-0.454448	-0.0688786	-0.115072
-1.53398	-0.18076	-0.200704	-1.93697
-2.69316	-0.139682	-0.765229	0.28817
-0.945367	-0.675195	0.261477	0.0267
-1.48263	-0.16664	-0.0689709	-0.641939
-0.691942	-0.0833973	-0.195495	-0.386437
-0.518229	-0.477537	-0.493288	0.192181
-0.75731	-0.109459	-0.111537	-0.215496
-0.707909	-0.222677	-0.217181	0.0186822
-0.814201	-0.0916185	-0.31733	-0.284742
-0.325535	0.40249	-0.548088	0.0576677
-0.892361	-0.0434247	-0.110374	-0.315742
-0.913132	-0.159546	-0.791135	-0.294815
-1.08371	-0.300294	-0.178293	-0.359458
-1.02778	0.205213	-1.05847	-0.0844038
-0.922514	0.0205571	0.577509	-0.143061
-0.802866	0.22692	-0.282998	-0.164235
-0.694963	0.4888	-0.184653	-0.277194
-0.327078	-1.13357	0.293062	-0.115087
-0.651274	1.01494	-0.138463	-0.374058
-0.835243	-0.268769	-0.0265667	-0.275718
-0.544203	-0.228196	0.160012	-0.188481
-0.341029	0.213168	0.0157808	0.053543
-0.116068	0.0164331	-0.0919241	-0.0923268
-0.236504	-0.353251	-0.343515	-0.0132975
-0.306824	-0.225252	-0.0324997	-0.0318532
-0.41576	-0.373157	-0.244226	0.188636
-0.43474	-0.350033	-0.155994	-0.018267
-0.325571	-0.125271	-0.415123	-0.387842
-0.0513736	0.474846	-0.26004	-0.0770721
-0.0365299	0.600953	-0.0513444	0.0503496
-0.0714869	-1.08636	-0.239704	-0.111089
-0.459284	-0.0592734	-0.339756	0.0111894
0.0554072	-0.0847896	-0.330127	-0.00112668
0.058349	-0.0429981	-0.237894	0.0189637
-0.167005	-0.278585	-0.49966	-0.0276905
-0.463233	0.347835	-0.238637	-0.0429901
-0.475476	0.119448	0.0396453	-0.030343
-0.329321	0.293648	-0.146109	0.133334
-0.312626	0.100772	0.218554	-0.134938
-0.152527	0.00893033	-0.458773	-0.193803
-0.23936	-0.146851	-0.211639	0.561819
-0.594042	-0.205658	-0.445502	0.0353475
-0.416185	-0.0023117	-0.090137	0.369264
-0.476321	-0.188624	0.0504212	-0.319172
-0.270643	-0.263603	-0.712263	-0.995114
-0.393358	0.0160795	-0.376994	-0.040902
-0.25367	0.142612	-0.204222	-0.181476
-0.583971	0.379093	0.288626	-0.307128
-0.536694	-0.202492	0.00752163	-0.0357243
-0.27155	-0.00970715	-1.04484	-1.25115
-0.197634	-0.114018	-0.433438	-0.123296
-0.406419	0.237119	-0.765232	-0.370572
-0.537651	0.421848	0.131006	-0.312186
-0.398295	0.0842399	-0.215184	0.0139885
-0.170665	-0.200981	-0.191662	-0.565566
-0.518516	-0.0690675	-0.354317	-0.234852
-0.249702	0.0721738	-0.401579	-0.316416
-0.447704	0.387889	-0.442236	-0.00199913
-0.0523642	-0.150566	-0.861224	-0.166621
-0.543682	-0.193795	-0.37587	0.202153
-0.485616	0.00869388	-0.49335	-0.202175
-0.267736	0.171791	0.200422	-0.0155026
-0.396639	0.0249905	-0.481484	-0.170678
0.0198008	0.155974	-0.475096	-0.473227
0.000603815	-0.208092	-0.188258	-0.0828279
-0.521368	-2.49542	-0.744058	-0.113219
0.427785	-0.339822	-0.673361	-0.286272
0.484041	-0.336034	-0.758773	-0.446446
0.240603	0.311121	-0.105969	-0.106833
0.461601	-0.430216	-0.081593	-0.0426529
0.0918994	-0.124433	-0.157768	0.28577
0.376562	0.0278105	-0.146421	0.511514
0.502599	-0.394784	-0.120631	-0.381894
-1.74157	0.0992685	-0.217301	0.161899
-0.932222	0.148717	-0.278874	-0.0429765
-0.756188	-0.26639	-0.188297	-0.395447
-0.235267	-0.289436	-0.563827	0.114077
-0.528223	-0.0850789	-0.120684	0.83375
-0.543121	-1.22409	0.0236205	0.324553
-0.950506	-0.0720229	-0.0722199	0.158165
-0.787175	-0.157415	-0.32775	0.150137
-1.53412	-0.200308	-0.00517951	0.0859945
-1.22615	0.76161	-0.285971	0.025633
-1.0287	-0.0440833	0.105814	0.308189
-1.41419	0.09182	-0.439859	-0.195953
-1.44319	-0.25928	0.0165129	-0.0644607
-1.32745	-0.184372	0.0885159	0.279262
-2.2022	-0.16503	-0.0380158	0.0567235
-2.76042	-0.580678	0.0270477	-0.380429
-1.63074	-0.181979	0.100504	-0.0327455
-4.04944	0.466702	0.0208596	0.161181
-1.67139	-0.250284	0.199763	0.169017
-0.724956	0.274554	0.0348468	0.00521442
-0.777675	-0.524741	-0.161897	-0.195046
-2.97138	-0.35062	-0.0454759	0.0337888
-1.02458	0.334664	0.15385	-0.204027
-1.2149	0.165137	-0.0182145	0.199438
-0.831146	0.0788748	-0.196326	0.121454
-1.00482	-0.0514312	-0.560545	0.255223
-1.93403	-0.385783	-0.00474832	0.333143
-0.821285	0.336384	-0.69588	0.242799
-0.971366	0.0736242	-0.599182	0.156174
-0.804441	0.343205	-0.451358	0.291383
-1.40435	0.380342	-0.515182	0.190046
-1.07017	0.313335	0.069237	0.191958
-0.806558	0.141059	-0.366125	0.0308067
-0.585415	0.153985	0.0985022	0.295766
-0.983447	-0.0548796	-0.567912	-0.44027
-1.05878	0.114579	-0.281597	-0.235716
-1.62498	-0.710966	0.113864	-0.017598
-1.39346	-0.0800145	0.244436	0.0443568
-1.70568	0.714123	0.136993	-0.0618637
-1.61557	-0.147849	0.210533	-0.548578
-1.35519	0.0215499	-0.0460675	-0.504446
-0.861159	-0.689385	0.0560906	-0.132615
-0.5711	0.18588	0.22595	-0.407655
-0.186397	0.303512	-0.37891	-0.747067
-0.358958	-0.178833	-0.3184	-0.396382
0.158509	-0.637986	-0.218825	-0.45445
-0.909737	-0.690017	0.150347	0.00246795
0.0500051	0.182766	-0.0708595	-0.343869
-0.398271	-0.287875	-0.379406	-0.319425
-0.268136	-0.763334	-0.00418792	-0.291676
-0.254141	0.0499937	-0.136425	-0.291004
-0.647167	0.0267325	-0.271224	-0.0770889
-0.404063	-0.280652	-0.428177	-0.101029
-0.436195	-0.121327	-0.0316171	-0.552694
-0.807126	-0.127097	0.0234964	-0.250046
-0.891262	-0.578294	-0.562539	-0.242242
-0.705486	-0.369019	-0.360422	-0.233793
-0.109828	-0.729408	-0.736963	-0.189201
-0.40664	-0.500977	-0.516732	-0.241687
-0.256222	-0.399123	-0.556654	0.0422109
-0.262609	-0.439003	-0.158037	-0.542816
-0.283147	-0.0696917	-0.389115	-0.414374
-0.0230842	-0.496824	-0.38042	-0.0371083
-0.443414	-0.610536	-0.421962	0.00911785
-0.319674	0.239952	-0.731994	-0.0739008
-0.0329041	-0.261642	-0.951989	-0.133353
-0.2421	-0.677747	-0.374864	-0.135229
0.0746461	-0.26066	-0.555684	-0.0827048
0.0267819	0.0157821	-0.444286	-0.175055
-0.239028	-0.587289	-0.50176	0.194586
-1.30011	-0.290283	-0.391931	-0.0773624
-2.54831	-0.219958	-0.837138	-0.38728
-0.286359	-0.0844973	-0.441579	-0.615678
0.0417669	-0.415606	-0.329936	0.198983
0.478215	-0.280541	-0.444807	-0.435282
-1.38183	-0.0270575	-0.689992	-0.707167
-1.26021	-0.0643906	-0.613619	-0.320471
0.436967	0.37683	-1.52483	-0.357321
-0.176219	-0.208705	-0.572273	-0.438652
-0.297254	0.123388	-0.467633	-0.492607
0.466232	-0.0718161	-0.00703313	-0.3904
-0.527517	-0.282527	0.293259	-0.613788
0.601169	-0.435343	-0.0679501	-0.329675
0.798223	-0.0461202	0.0386292	-0.259472
0.503762	-0.757897	-0.150492	-0.31947
0.625344	-0.246974	-0.141848	-0.263004
0.778907	-0.169989	-0.085994	-0.479929
0.893351	0.0914031	0.548131	-0.347019
0.766036	-0.418051	0.20866	-0.472859
1.06169	0.0195032	-0.145687	0.183817
0.775689	0.103876	0.512275	0.278022
0.814492	-0.340353	0.109582	0.256521
0.25809	-0.0816339	0.196235	0.144581
0.219547	-0.478517	1.1748	0.325967
0.198988	-0.0976202	0.917102	0.18813
0.221303	-0.0727804	0.600986	0.119775
0.223615	-0.144083	0.4391	0.075389
0.0164669	0.177569	0.217382	0.228372
0.277735	0.0239405	0.991395	-0.442332
-1.21209	0.0740491	0.804469	0.131028
-0.536625	0.0971377	0.498891	0.147185
-1.38841	0.0766067	0.333888	0.0785293
-1.52895	-0.395039	0.473552	-0.0295431
-0.935183	0.216377	-0.0972508	-0.03881
-1.43982	-0.126347	0.413711	0.303523
-1.5009	1.06953	0.192382	0.17536
-1.64946	0.112355	0.279874	0.26132
0.351356	0.525708	0.844936	0.101243
-0.137769	-0.0206064	0.682906	-0.0960648
-0.185384	0.528441	0.454398	-0.566335
0.645777	0.417458	1.27607	-0.434588
0.744177	0.0228603	0.635889	-0.389508
-1.41203	0.63994	1.2662	-0.133827
0.300655	-0.0610794	0.722503	-0.512273
-0.368145	-0.117622	0.776108	0.218053
0.148191	-0.150778	0.835135	-0.522496
0.407819	0.199109	0.761345	-0.448207
0.137545	0.321955	0.770449	-0.38025
0.319801	0.0775861	0.286911	-0.539477
0.468236	0.178154	1.04642	-0.555002
0.307934	-0.311799	0.606132	-0.291451
0.106668	-0.262821	0.73256	-0.289892
0.100246	-0.201933	0.0148373	-0.677707
0.225025	-1.4817	-0.827131	-0.769395
0.0545469	-0.723259	-0.652307	-0.519786
0.290451	-0.502548	-0.746917	-0.462325
0.308043	0.0173287	-0.532175	-0.391999
-0.440827	-0.752379	-0.303975	0.339673
0.206538	-0.00105276	-0.730651	0.13881
-0.0249014	-0.565238	-1.28282	-0.214684
0.0667937	-0.440375	-0.812192	0.498954
0.283008	-0.685358	-0.256651	0.170765
0.22964	-0.43636	-0.251798	-0.167723
-0.413684	-0.607182	-0.343998	0.281051
-0.639221	-0.317793	-0.237211	-0.0860869
-0.443931	-1.05357	0.105652	0.487358
-0.619437	-0.738777	-0.0584043	0.0766013
-0.194467	-1.04719	-0.436738	-0.00632226
-0.295052	-0.198265	-0.682035	0.0372171
0.349419	-0.958672	-0.551137	-0.0499688
0.448665	-0.162499	-0.841203	0.0194506
-0.19503	-0.0201074	-1.36727	-0.00611753
0.0943393	-0.237955	-1.06004	0.364226
-1.04113	-0.569544	0.69268	0.126008
0.134649	-0.303092	0.571457	-0.253075
0.0166046	-0.400127	0.273815	0.119302
-0.122206	-0.161817	0.284598	0.110759
-0.288318	-0.659099	0.317423	0.321472
-0.128122	-0.270306	0.164029	-0.0176059
-0.684186	-0.264935	0.0185261	-0.632946
-0.398199	-0.407969	0.519276	0.11295
-0.307857	-0.196395	0.28028	-0.135302
-1.2269	0.131282	0.0479033	0.107933
-0.810098	-0.383931	0.22476	0.0877855
-0.809604	-0.0403237	0.577195	0.0969553
-0.363325	-0.380828	0.0995117	-0.110958
-0.410835	-0.348173	0.14976	0.0166018
-0.520667	0.0532834	0.0638532	0.00665099
-0.671784	0.325346	0.0296861	0.185929
-0.127923	-0.0749821	0.0651148	0.0371967
-0.115755	0.261993	0.0204562	0.147881
-0.348527	-0.832665	-0.006068	0.167429
-0.381488	-0.410634	0.000915259	0.334666
-0.4715	-0.884537	0.314349	-0.0533146
-0.18372	-0.235001	0.0636473	-0.113724
-0.275473	-0.951352	0.292423	-0.0506184
-0.134873	-0.508278	0.190153	0.00728632
-0.159434	-1.0033	0.550254	0.0302028
-0.193274	-0.806932	0.107691	-0.0982959
-0.253284	-0.718844	0.0944879	0.0123376
0.33508	-0.26002	0.305234	0.00129837
0.392948	-0.0926582	0.42427	-0.33615
0.303665	-0.258718	-0.0571053	-0.0417218
0.0230521	-0.65804	-0.285477	-0.209881
0.13917	-0.408349	-0.353514	-0.0189107
0.229191	-0.410147	-0.166749	-0.00858698
0.484215	-0.38309	-0.527891	-0.0648083
0.261414	-0.438609	-0.394225	-0.00740221
-1.38764	-0.0563008	-0.451633	-0.17097
-0.613077	-0.771519	-0.728446	-0.0962806
-1.70377	-0.836845	-0.502521	0.110606
-0.288409	-0.849662	-0.517647	-0.922964
-0.944752	0.0922719	-0.33783	-0.226337
-0.403683	-0.438825	-0.398403	0.0637225
-0.910332	-0.388719	-0.0858745	0.135432
-1.05418	-0.0688318	-0.290771	0.161619
-0.573819	-0.579759	-0.553516	0.011276
-0.593045	-0.26152	-0.421008	-0.297617
-1.66543	-0.546773	-0.408364	-0.110568
-2.00033	-0.216992	-0.448017	-0.0880178
-0.942873	-0.268299	-0.207817	0.0638001
-0.471034	-0.311749	-0.196484	-0.0770653
-0.0973156	-0.371185	0.23061	-0.171496
-0.247337	-0.50879	0.0456572	-0.0491825
0.050301	-0.498037	0.0909065	0.0534246
-0.193153	-0.642257	-0.315094	-0.0623476
-0.863433	-0.274413	-0.645574	-0.0355895
-0.189941	-0.213055	0.113784	-0.0107273
-0.509587	-0.461806	0.0637901	-0.355289
-0.517006	-0.441243	0.123676	-0.251229
-0.13984	-1.04847	-0.617841	0.0364223
-0.159021	-0.183367	-0.425022	-0.267717
-0.210989	-0.553879	-0.0528803	-0.186979
-0.180405	-0.548348	0.367797	-0.0665257
-0.619636	-0.348778	-0.208349	-0.25227
-0.481853	-0.0480444	-0.279431	0.0554236
-0.594147	-0.40733	0.412244	-0.049587
0.351243	0.000526654	0.0747451	-0.0822997
0.155713	-0.451149	0.830743	-0.00668715
-0.0475749	-0.803937	-1.23488	0.153869
-0.132797	-1.26599	0.0725967	0.502081
0.0588734	-1.66361	-0.116005	0.0105151
-0.0338645	0.164068	0.218634	-0.358687
-0.0495931	-0.726573	-0.416065	-0.100877
-1.04704	-0.620378	-1.17328	0.0801139
-0.255733	-1.12431	-1.35039	0.332541
-0.0924459	-0.588071	-0.143546	0.30997
-0.847015	-2.40524	0.010359	0.160988
-0.527955	0.303204	1.06383	-0.325388
-0.380798	-0.173997	0.0250913	-0.146371
-0.672766	-0.316524	-0.872276	-0.51701
-1.11331	1.0435	0.728523	-0.184695
-0.30666	0.158697	-0.690965	-0.542817
-0.566045	0.24202	0.00879141	-0.307604
-0.609637	-0.565241	-0.584899	-0.122173
-0.134624	-0.355443	0.0785795	-0.277802
0.0415459	0.260126	0.0659624	-0.0998311
-0.0376845	0.448467	0.243997	-0.177312
0.099563	-0.676623	-0.197593	-0.402012
-0.0142776	-0.402533	-0.32264	-0.548984
0.273713	0.745797	-0.932816	-0.0319819
0.174264	0.297447	-1.08518	-0.327384
0.0550031	0.276369	-1.30386	-0.418831
-0.104877	0.382587	-1.80975	-0.17031
-0.142052	0.030481	-1.05052	-0.446499
0.160856	-0.207364	-1.05963	0.319795
0.222539	0.286455	-1.20246	-0.207332
-0.189362	0.230937	-1.55786	-0.466851
0.0361578	0.290001	-1.06195	-0.234459
-0.619429	-0.233875	-1.58741	-0.228303
-0.353348	0.0534368	-1.3167	-0.630034
-0.312254	0.182855	-1.50242	-0.552864
0.854693	0.13122	-1.59629	-0.173499
0.750927	0.265193	-0.387594	0.0956931
0.278898	0.00777327	-0.458277	-0.0174387
0.253939	-0.177514	-0.657926	-0.218765
-0.19069	0.133198	-0.73196	-0.092564
-0.312935	-0.0388086	-1.56518	0.0021369
0.0581816	0.294635	-1.00683	0.425919
0.131781	-0.190599	0.265271	0.0807653
-0.805593	-0.227952	-0.195504	-0.372509
-0.898884	0.122903	-0.378442	-0.114872
0.264402	0.142996	-0.114335	0.310746
0.60665	0.0968639	-0.612671	-0.0168436
0.235843	0.0528967	-0.224977	0.198993
-0.360994	-0.171724	0.131302	0.28923
-0.292439	0.0384763	-0.801448	0.216266
-0.467187	0.358878	0.193843	0.130223
-0.691138	0.0953309	-0.621685	0.275294
-0.225594	-0.00496111	-0.198024	0.100806
-0.540982	0.0731765	-0.0415067	0.12808
-0.719257	-0.0329929	-1.55757	0.365828
-0.508159	-0.201967	-0.0426986	0.44277
-0.283916	0.343625	0.154646	0.311627
-0.482906	-0.381321	0.0111031	0.529153
-0.560028	-0.0748456	-0.169726	-0.199431
0.0495851	-0.393102	-1.03552	0.199341
-0.591703	-0.407078	0.400331	0.229525
-0.69172	-0.343362	0.0309379	-0.172782
-0.613438	-0.299019	-0.725883	-0.565713
-0.726272	0.132479	0.0679209	0.0955403
-0.721817	-0.435667	-0.277379	-0.186263
-0.718448	-0.402729	0.310937	-0.521328
-0.788444	-0.642402	-2.54021	-0.718143
-0.633338	-0.454916	-2.89663	-0.204522
-0.285431	0.0270992	0.0440214	-0.374243
-1.22142	0.0207998	-0.0654306	-0.734846
-0.77049	-0.0796537	-0.0717052	-0.238981
-2.00408	-0.392181	0.00697533	-0.0739489
-1.4673	-0.214184	0.0985168	-0.165382
-1.76613	0.282106	0.76878	-0.228839
-1.08335	-0.0768935	0.0656763	-0.176457
-0.914447	-0.332411	0.0756726	-0.320601
-2.67129	-0.158108	-0.361745	-0.286625
-1.65707	-0.242056	0.240073	-0.0281583
-1.39801	-0.66612	-1.67922	-0.151244
-1.78654	0.533131	0.567223	-0.175682
-1.47738	-0.428515	0.728461	-0.358282
-1.16154	0.0726746	0.213517	-0.131922
-1.34363	-0.450157	-0.504471	-0.0523918
-0.0619184	-0.783838	-0.937581	-0.859351
-0.374316	-0.349678	-1.03966	-0.158847
-0.553325	-0.526073	-0.626357	-0.259434
-0.129813	-0.436281	-0.294247	-0.239552
-0.614114	-0.250788	0.323777	-1.02543
-0.396893	-0.280259	-0.717703	-0.369146
-0.233642	-0.293702	-0.690321	-0.341572
-0.121547	-0.564735	-0.312327	-1.25585
-0.598917	-0.372093	-0.277887	-0.435224
-0.538989	-0.588839	-0.686215	-0.608102
-0.517537	-0.0210104	-0.89715	-0.841212
-0.596265	-0.0494749	0.299227	-0.578684
-0.206866	-1.0175	-0.618187	-0.120947
-0.316275	-0.424987	0.436724	-0.241138
-0.802637	-0.0555765	-0.130254	-0.0288662
-0.324376	0.313977	-0.276846	-0.631991
-0.319662	-0.0244881	-0.270825	-0.270616
-0.286626	-0.094811	-0.338504	-0.35483
-0.375819	0.501937	-0.225539	-0.241641
-0.470763	-0.210024	0.0755762	-1.05767
-0.31225	-0.223265	-0.196419	-0.399361
-0.74243	-0.0880206	-1.0083	0.0323284
-0.557669	0.387003	0.301224	-0.377484
-0.373058	-0.0552871	-0.0606991	-0.00750265
-0.475619	-0.240897	0.277075	-0.0919109
-0.584078	-0.058915	-0.280852	-0.405761
-0.590433	-0.430741	-0.268866	-0.287912
-0.54108	-0.313302	-0.890784	-0.151964
-0.277834	-0.0772984	-0.0651208	-0.0300177
-0.736151	-0.0719445	-0.377929	-0.410669
-0.937804	-0.13345	-0.0281147	0.0153769
-0.434067	-0.43636	-0.776478	0.25384
-0.681587	-0.254267	0.775365	-0.0304404
-0.356015	0.131539	0.140891	-0.248151
-0.495298	-0.113148	-1.00716	0.65876
-0.58051	0.0392554	-0.731141	-0.159196
-0.616702	0.0235934	0.50112	0.192797
-0.341905	0.00143782	-0.425306	0.0959632
-0.369891	-0.127574	0.52866	-0.0837034
-0.599676	0.663542	-0.733853	0.281098
-0.906892	0.182904	-1.03367	-0.220282
-0.830039	0.0658152	-0.113113	0.00600182
-0.758217	0.137824	0.427238	-0.375934
-0.826038	0.550573	0.789197	-0.243346
-0.775837	0.314378	-2.13928	0.0371861
-0.646013	0.00931288	-1.32854	0.0517925
-1.03208	0.556954	-0.283422	-0.089083
-0.909869	-0.0966461	-0.668747	-0.0647378
-0.356534	0.624009	-0.78677	-0.17304
-0.470733	0.207784	-0.823359	0.168582
-0.531452	0.285653	-0.601428	0.298478
-0.19969	0.578568	0.103936	-0.0665086
-0.418636	-0.111815	-0.293595	-0.11746
-0.859938	-0.10346	-1.14761	-0.078896
-1.00289	0.254305	-0.365944	-0.00161209
-0.772117	-0.29796	-0.33665	0.0597241
-0.352909	0.289621	-1.42321	-0.0197944
-0.345694	0.0419314	-0.737102	-0.236757
-0.687435	0.724655	-1.54906	-0.267939
-0.491421	0.145882	-0.0394387	-0.0855208
-0.608257	0.326559	-1.24765	-0.094748
-0.590726	0.656267	0.312938	-0.204765
-0.699013	-0.158572	-0.126714	-0.134855
-0.666441	-0.221978	-0.721803	0.0196726
-0.856297	0.187921	-0.453798	-0.276742
-0.917494	-0.230932	0.0598791	-0.117534
-0.964641	0.681445	0.0744087	0.0961288
-0.86379	0.0097116	0.0367876	0.18135
-1.19099	0.741472	-0.101703	0.380418
-1.0931	-0.0141526	-0.409212	-0.509927
-0.603472	-0.0342389	-0.201068	0.120311
-0.977144	-0.0313289	-0.205619	-0.162983
-0.591374	-0.479084	0.173363	-0.35036
-0.740028	-0.00460886	-0.426382	0.153604
-1.11003	0.211735	-0.0524153	0.892753
-1.19385	-0.103117	-0.076909	-0.216965
-0.651129	0.0133798	-0.167398	-0.479042
-0.959346	-0.105717	-0.638327	-0.514605
-0.818476	0.416078	0.198572	-0.546376
-1.12313	-0.0627943	-0.285133	-0.158321
-1.16025	0.265203	0.957707	-0.509967
-1.37185	-0.0740643	-0.30287	-0.112569
-0.67026	-0.15119	0.203629	-0.524343
-0.753822	-0.277835	0.845409	0.0683822
-1.16391	-0.280283	0.0198622	-0.406734
-0.192679	0.197474	-0.0432173	-0.13193
-0.809139	-0.0167037	-0.0500998	-0.649997
-0.985905	-0.163714	0.056872	-0.315748
-0.654824	-0.177044	-0.128083	-0.448813
-0.310504	-0.201882	0.2112	-0.604278
-0.695663	-0.353454	-0.109404	-0.675112
-0.576008	-0.120903	-0.430081	-0.390193
-0.355694	-0.0370777	-0.458918	-0.0464273
-0.680969	-0.348861	0.187988	-0.554905
-0.557136	0.00910859	0.0186318	-0.573877
-0.50846	-0.0725984	-0.672294	-0.258989
-0.0911698	-0.265739	-0.138598	0.0763804
-0.396074	0.047482	-0.166548	-0.705938
-0.700485	-0.0694216	-0.463362	-0.508764
-0.350261	-0.125251	-0.289683	-0.208251
-0.827845	0.15908	-0.430261	0.101773
-0.885766	-0.229433	-0.283882	0.178535
-0.405994	0.216995	0.134963	0.341276
-1.39055	0.242504	-0.541684	0.358223
-1.09092	-0.709812	-0.551084	0.466622
-0.97939	-0.380095	-1.59382	0.210107
-0.481736	-0.316104	-0.452643	-0.12642
-0.857467	-0.207139	0.188176	0.574317
-1.12486	-0.683191	-0.181849	0.0599081
-1.41804	-0.233399	-0.0629891	0.045816
-1.15635	-0.12231	-0.0526496	-0.207602
-0.969903	-1.67558	0.0398055	-0.361677
-1.35933	-0.33138	-0.782789	0.19449
-1.77955	-0.214596	-0.161605	0.187592
-1.77085	-0.39255	0.473381	-0.518669
-1.23188	-0.0477288	-0.215445	0.155824
-1.17469	-0.911851	-0.312012	-0.089277
-1.22517	-0.544036	0.373983	-0.861825
-1.51445	-0.0899254	0.0636073	0.449456
-0.898109	-0.434414	-1.12331	0.224775
-1.31434	-0.0531856	-0.2464	0.0437276
-0.313107	-2.22609	-0.26406	0.0988238
-0.159146	0.161772	-0.539347	0.262015
-0.338495	-1.18	-0.743186	-0.492132
-0.35611	-0.324133	-0.381	-0.341897
-0.0669786	-0.663894	-0.570396	0.142831
0.256644	-1.39876	0.0704556	-0.558247
-0.319677	0.0209186	-0.321406	-0.081063
-0.349541	0.254642	-0.0723196	-0.203409
-0.496375	0.218209	-0.677964	-0.104815
-0.143099	0.351286	-0.732256	-0.00567434
-0.193694	-0.466834	-0.654449	-0.553816
-0.512909	0.692967	-0.202387	0.0628775
-0.517628	-0.336161	-0.712275	-0.0804377
-0.250579	0.45711	-0.0765884	0.258446
-0.569761	0.467954	-0.343504	0.0885318
-0.5173	0.599355	-0.0357506	0.100824
-0.845135	0.181671	-0.0494593	0.118884
-0.180568	0.3433	-0.530198	0.44398
-0.465751	0.18564	-0.0166139	0.294439
-0.464491	0.398982	-0.394309	0.152715
-0.349494	0.022925	-0.868334	-0.159221
-0.431369	-0.108366	-0.894172	-0.104164
-0.565617	0.679933	-0.99941	-0.259068
-1.25556	0.01419	-0.279762	-0.192112
-0.545264	-1.67625	-0.593801	-0.245454
-0.690037	-2.48489	-1.21651	0.0925834
-2.17219	0.467019	-0.110576	-0.246265
-1.35852	-0.143214	-1.12461	-0.0480931
-1.01328	-2.1109	-0.0403756	0.308809
-1.07643	-0.0842496	0.23958	-0.178322
-1.39645	0.203364	-0.183795	0.208581
-1.13139	-0.144413	-0.604991	0.211116
-1.33251	-0.109221	-0.306767	0.253026
-1.40745	0.0422179	-0.197931	0.135259
0.673364	-0.0467304	-0.302724	-0.0324564
-0.71119	0.129854	-0.00596067	0.0288184
-1.08392	0.249693	-0.259631	0.136741
-0.714462	0.0754012	-0.643211	0.246429
-0.621943	-0.850458	-0.853841	0.149363
-0.647781	0.0119601	-0.210517	0.243038
-1.92081	-0.231587	-0.190649	-0.0728589
-1.14728	0.00216775	0.060599	0.161374
-0.39556	-0.20549	-0.290756	-0.0498448
-1.3387	-0.319091	-0.591084	0.378554
-0.980554	0.0226727	-0.837667	-0.0493544
-1.68721	-0.130915	-0.243576	0.370878
-1.34942	-0.51182	0.0363303	0.0603681
-0.956975	0.301626	-0.0942028	0.0118419
-0.538101	-0.157678	-0.241615	0.133697
-0.744761	-0.745263	0.505086	-0.0648529
-0.621157	0.128923	-0.256516	-0.0920679
-1.10581	0.187371	-0.0361964	0.172457
-1.09002	-0.207158	-0.281619	-0.0978195
-1.52293	-0.134398	-0.187508	0.0259673
-2.30542	-0.611481	-0.402633	0.142826
-2.28092	-0.31705	-0.175685	0.117762
-0.569393	-0.194727	0.162986	0.0941361
-0.683587	-0.550582	-0.293323	0.202085
-0.361244	-0.135237	0.190377	0.0415071
-0.402315	-1.00101	0.283704	0.0287965
-0.523151	0.450002	-0.130058	0.00804219
-0.32799	-0.451267	-0.28622	0.138871
-0.586823	-0.0166278	0.0150704	-0.0109445
-0.682098	-0.479354	-0.0147259	0.230373
-0.556384	-0.724175	-0.516817	0.338015
-0.557337	-0.553319	-0.65977	-0.258163
-0.860733	-0.125223	-0.33934	0.064667
-1.36535	-0.918717	-0.047734	-0.122111
-1.31726	-0.638684	-0.236332	-0.195707
-0.79592	-0.366709	-0.253906	-0.0382119
-0.723835	0.0110388	-0.115716	0.461911
-2.24903	-0.1173	-0.458541	-0.874577
-1.06513	-0.158017	-0.124934	-0.761773
-0.875906	0.142676	-0.122373	-0.61032
-0.969376	-0.363637	0.00571501	-0.706971
-1.00856	-0.209258	0.0222334	-1.57306
-1.5151	-0.560636	-0.313733	-0.90661
-1.16781	-0.48292	-1.26041	-0.854188
-0.150588	-0.250335	-0.351453	-0.668431
-0.451822	-0.0017819	0.55699	-0.747175
-0.296255	0.00993763	-0.29579	-0.848039
-0.291787	-0.0909116	-0.552836	-0.266999
-0.372726	0.125051	-0.869216	-0.0377821
-0.603221	0.230153	-0.951834	-0.346744
-0.324813	0.216483	-0.868939	-0.186406
-0.728826	-0.316037	-1.27327	-0.127259
-0.777627	0.366455	-1.15671	-0.497284
-0.649902	0.13486	-0.600903	-0.805322
-0.657312	0.688584	-0.622543	-0.298254
-0.838972	0.341647	0.333406	0.0317869
-0.663546	0.678153	-0.641489	-0.623828
-0.267541	0.0519021	0.497838	-0.127966
-1.47996	0.314013	0.106993	-0.86598
-0.424627	0.582664	-0.623703	-0.714464
-0.463953	0.151583	0.539392	-0.291847
-0.566864	0.697547	0.0567941	-0.289394
-0.445678	0.0524264	0.16334	-0.318541
-0.857524	0.123947	-0.0475467	-0.399078
-0.774108	0.113173	0.516846	0.313995
-0.52213	0.461163	0.299226	-0.277432
-0.520496	0.435404	0.626178	-0.155771
-2.16105	-0.101305	0.357013	-0.296063
-1.43003	0.1153	0.168737	-0.57866
-0.870204	-0.463547	0.00675887	-0.354871
-0.333703	-0.125059	-0.392141	-0.62323
-0.665571	-1.46495	0.298888	-0.281039
-0.698102	-0.745945	0.154909	-0.358696
-1.16525	0.15015	-1.07895	-0.615711
-1.06624	-1.16445	0.254167	-0.282276
0.253877	-0.703222	0.518984	-0.311403
0.446052	-0.372129	0.663725	-0.311644
0.447198	-0.951448	0.669416	-0.733844
-0.116537	-0.606375	0.567482	-0.179206
0.214352	-0.827585	0.463563	-0.105034
0.144513	-0.372999	0.316694	-0.444079
0.490591	-0.961789	0.284903	-0.658935
0.411986	-0.623618	0.436793	-0.409041
0.168877	-0.753096	0.286091	0.48766
0.317277	-0.294467	0.415129	-0.236754
0.0149942	-0.975966	0.364248	-0.16359
0.420406	-0.79793	0.387217	-0.531502
0.4029	-0.825091	0.584186	-0.219061
0.327239	-0.737122	0.497193	-0.0325102
0.382833	-0.0940039	0.481273	0.346908
0.42126	-0.758625	0.541192	-0.374991
0.28095	-0.646047	0.384217	0.0472085
-0.470447	-0.148572	0.477042	-0.180241
0.204673	-0.348905	0.306156	-0.0384585
0.517302	-0.331966	0.297651	-0.225668
-0.188977	-0.588001	0.461316	-0.321629
-0.0256886	-0.510461	0.359546	-0.863591
-0.230463	-0.59927	0.250167	-0.462071
-0.156465	-0.300276	0.335076	-0.369783
0.521227	-0.0551649	0.575964	-0.268028
0.160715	-0.448142	0.688166	0.176183
0.26842	-0.100824	-0.521166	-0.163769
0.211427	-0.984212	-0.405115	-0.107581
0.119761	-0.301179	-0.0775148	-0.146748
0.121117	-0.601457	-0.101662	-0.0959909
0.102333	-0.343176	-0.726913	-0.342494
-0.0905109	-0.799316	0.0362555	-0.684545
-0.0726985	-0.0718489	-0.0779463	-0.501294
0.199585	-0.627222	-0.143395	-0.95317
0.125764	-0.268082	-0.631244	-0.706038
-0.0707507	-0.556707	-0.443925	-0.914106
-0.153024	-0.138981	-0.419436	-0.968137
-1.10722	-0.160989	0.142204	-0.482549
-0.987374	-0.352456	-0.130758	-0.423146
-1.21058	-0.212831	-0.406602	-1.06704
-0.323785	-0.363696	-0.0364951	-0.555603
-0.905614	-0.437728	-0.244485	-0.702331
-0.496933	-0.0173779	-0.302183	-0.276162
-0.521365	-0.0995496	-0.179969	-0.383839
-0.448497	-0.693109	-0.0886508	-0.550088
-0.464592	-0.479989	-0.59284	-0.742272
-0.954731	-0.162137	-0.342074	-0.684454
-0.404414	0.0377929	-0.570319	-0.508131
-0.527987	-0.327368	-0.432285	-0.989759
0.232844	-0.0572648	-0.383722	0.00429997
0.10416	-0.450729	0.543547	-0.421353
-0.0437518	-0.340263	-0.206093	-0.353218
0.216548	-0.835491	0.544318	0.149642
-0.0258084	-0.25491	0.241136	0.181868
0.172934	-0.280008	0.133478	0.25632
0.072464	-0.168343	0.721473	0.000594622
0.10991	-0.300039	0.469001	-0.193058
0.232689	0.0701793	0.501162	-0.13841
-1.01514	-0.515724	0.935345	0.151535
-1.95816	0.241044	0.745624	-0.219853
-2.01087	0.315086	0.139661	-0.138414
-1.67903	0.104297	0.388617	-0.077861
-1.76721	-0.225732	0.389921	0.262651
-1.07993	0.311957	0.153118	0.236917
-1.90488	-0.0370878	0.598633	0.00146191
-1.21785	-1.07012	0.628959	-0.0593609
-1.32327	0.474015	-0.10194	-0.13365
-1.36702	-1.38838	-0.519576	0.0908625
-1.46418	0.323288	-0.897434	-0.0942975
-0.928731	0.404884	-1.09381	-0.6583
-1.38084	-0.731849	-0.621998	-0.0290911
-1.42329	-0.961519	-0.659739	-0.0306804
-1.51742	0.0801239	-0.586855	0.168621
-0.987526	-0.335792	-0.952614	0.277701
-1.4387	0.719724	-1.0902	0.177298
-1.44626	-0.308049	-0.844985	-0.159371
-2.21151	-0.797859	-0.0666845	0.125714
-2.23744	0.259574	-0.12782	0.0869187
-1.27515	0.700271	-0.340216	0.474787
-2.07743	-0.093379	-1.12617	-0.0464026
-2.4751	-0.3041	-0.299262	0.210975
-2.68148	-0.70905	0.214923	0.310585
-1.5239	-0.329796	-0.0764688	0.760893
-1.52792	0.311612	0.00463541	-0.0370498
-1.27011	-0.118535	-0.0450832	0.365731
0.120432	-0.206389	-0.311951	-0.0706813
-0.0357943	-0.49316	-0.62442	0.304946
-0.116215	-0.516843	-0.283986	0.148907
-0.267467	-0.101285	-0.941626	-0.163951
-0.16553	-0.181942	-0.607577	0.0851496
-0.307794	0.135329	0.672551	-0.22147
-0.121487	-0.424002	-0.244637	-0.225335
0.113459	1.1093	-0.901977	-0.438665
-0.08604	0.988425	-0.00276806	-0.137521
-0.00284709	0.220131	-1.04832	0.0168189
-0.295833	-0.717376	-0.52982	-0.341775
-0.242837	-0.740107	-0.678732	-0.228199
-0.203345	0.318022	-0.784986	-0.132062
0.00380582	0.36193	-0.73352	0.0559651
-0.465671	-1.25977	-0.344389	-0.292114
-0.35847	-0.662968	-0.451666	0.143238
-0.117124	1.00404	-0.690466	-0.274108
-0.203816	0.955231	-0.0218504	-1.19667
0.0535745	0.877155	-0.832995	-0.43039
0.0873423	-0.20728	-1.23014	-0.775646
-0.328568	-0.179305	-0.75878	-0.409813
0.616395	0.134476	-0.772326	-0.434351
0.394778	-0.174974	-0.555072	-0.105793
0.365579	-0.0578116	-0.609659	-0.600095
0.314951	-0.51641	-0.284617	-0.48359
0.565234	0.171325	-0.402549	-0.333473
-0.122443	-0.761685	-0.0258085	-0.237649
0.464169	0.0630656	-0.190159	-0.526799
0.369215	-0.228495	-0.253047	-0.291581
0.398795	-0.84662	-0.670681	-0.441077
0.371717	-0.598852	-0.181963	-0.262202
0.0620828	0.375974	-0.825324	-0.283903
-1.09433	-0.098225	0.154074	-0.155371
-0.74121	0.386879	-0.508935	-0.621344
-0.250058	-0.220173	0.178579	-0.379102
0.0805344	-0.0844175	-0.577581	-0.325311
-0.208203	-0.356177	-0.175731	0.200903
-0.254199	0.00558411	-0.405588	-0.101824
-0.409084	-0.314452	0.022397	0.075389
-0.500867	-0.110088	-0.0276118	0.166879
0.422758	-0.736347	0.184795	-0.149231
0.420628	-0.953115	-0.112965	0.219413
0.502445	-0.0209168	0.143135	-0.190338
-0.195083	0.494561	-0.353616	-0.707093
0.157378	-0.565292	0.0793102	0.0666057
0.0792888	-0.270325	0.10652	0.0309301
0.343991	-1.21768	0.137195	0.320375
0.511319	-0.515817	-1.57585	-0.750944
0.153846	0.503708	-0.219917	-0.0994004
0.287289	-0.523325	-0.503059	0.425946
0.0973773	-0.0871195	-0.40194	0.0243374
0.527225	-0.590474	0.0153536	-0.0543368
0.270103	-1.48691	0.514328	-0.165189
0.300955	-0.011789	0.368383	-0.159729
0.433758	-0.0044538	0.11616	-0.0591058
0.366827	0.0998424	-0.0655464	-0.346905
0.276468	-0.467207	-0.284337	0.00437587
-0.459283	-0.160453	-0.175613	-0.345551
0.218136	-0.728778	0.581197	-0.30466
0.470852	-0.235612	0.2431	-0.362639
-0.178276	-0.089342	0.142889	-0.418476
0.0965006	-0.343012	-0.124202	0.27933
-0.252219	-0.522917	0.434621	-0.0782687
-0.176487	-0.681626	-0.151362	-0.447684
0.509892	-0.0900773	-0.4858	-0.497676
-0.0561514	-1.10325	0.190146	-0.0981979
0.0273757	-0.80557	0.521621	-0.71668
-0.230494	-0.293858	-0.364861	-0.639568
0.109163	-1.23683	-0.597929	-0.0943522
0.0416751	-1.06089	0.154787	-0.391952
-0.313385	-1.00877	-0.0133414	-0.596837
-0.266043	-0.35092	0.337036	-0.295804
-0.193547	-0.213144	0.224767	-0.31974
0.0350592	-0.801274	0.384293	-0.280373
0.0959175	-0.314623	-0.171348	-0.171021
-0.249624	-0.940768	-0.266983	-0.330678
-0.142069	-0.185174	-0.211182	-0.243049
-0.863749	-0.413279	-0.24	-0.183254
-0.571865	-0.366612	-0.132326	-0.327868
-0.52511	-0.144572	-0.0752438	-0.365777
0.0843772	0.647286	-0.453352	-0.122507
0.139355	0.0613014	-0.350733	0.0849706
0.136381	-0.797646	-0.365514	-0.616192
0.136091	-0.288473	-0.515636	-0.978549
0.00586825	0.487381	-0.151869	-0.483249
-0.0158912	-0.0446881	-0.218452	-0.086078
-0.27318	0.205372	0.160294	0.26604
-0.240454	0.569181	-0.532549	0.251685
0.136555	-1.44264	-0.102502	0.152049
0.109344	0.587773	0.0355165	-0.564185
-0.287064	-0.163876	-1.04572	-0.0879042
-0.181653	0.29104	-0.542811	-0.115998
-0.375195	0.257133	-0.30252	-0.0464536
-1.36501	0.360208	-0.174936	-0.0301173
-0.499068	-0.386423	-0.460456	0.251236
-0.955342	-0.482146	-0.292964	0.450021
-0.87602	-0.198152	0.0144256	0.059886
-1.38573	-0.23697	0.119408	0.00692541
-0.665968	-0.0584607	-0.0373885	0.250943
-0.592959	0.547961	-0.0902632	0.200797
-0.709468	0.168594	0.0380769	0.160031
-0.691257	-0.0499922	-0.251626	-0.0656888
-0.623093	0.0526403	-0.291746	0.0159363
-0.5314	0.991322	-0.163111	0.0503965
-0.443137	0.0289072	-0.0784571	-0.220602
-0.768739	0.391549	-0.0594717	0.10686
-0.966563	0.459692	-0.393049	-0.250971
-0.668766	0.245199	-0.267153	-0.1828
-0.169514	0.31568	-0.34737	0.0597849
0.109639	0.600424	0.582184	-0.431528
0.0530155	0.0820194	-0.250882	-0.0114464
-0.172365	0.356405	-0.0305891	-0.186117
-0.0550642	0.274169	-0.43589	-0.314755
-0.0417394	-0.692796	-0.237276	-0.0871122
0.18743	0.496632	0.0682002	-0.164951
-0.083828	0.245644	-0.840535	-0.201231
0.221302	0.0739348	0.0784516	-0.0537914
0.275265	0.328181	-1.0402	-0.134893
0.456923	0.109876	-0.370613	0.0246825
-0.00401071	0.106611	-0.409937	-0.245021
-0.0996652	0.87596	-0.0765416	0.0273266
0.434533	0.826255	0.575863	-0.161721
0.321027	0.898811	-1.2983	0.0866211
0.648193	0.163767	-0.154332	0.150847
0.0944342	0.309048	0.12994	-0.976555
-0.00161585	0.0124927	-0.407915	0.182268
0.753401	-0.561059	-0.185501	0.182755
0.381288	-0.174159	-0.194556	-0.489915
0.452719	-0.0774867	0.0121614	-0.0381747
0.665308	0.258057	0.23049	-0.381593
0.368332	0.184601	0.282231	-0.0913849
-0.897604	-0.153252	-0.0451842	-1.4689
0.252077	0.559153	0.142072	-0.537828
-0.775173	0.131472	-0.0732625	-0.552882
0.653997	1.02948	-0.195267	0.212911
-0.391787	-0.0263565	0.115151	-0.0833536
0.0314721	-0.243546	-0.0810126	-1.33143
-0.660103	-0.0901842	-0.274446	-0.358244
0.0365769	-0.115445	0.0589002	-0.227026
0.695333	-0.362176	-1.12354	-0.164815
0.162499	0.08809	-0.104919	-0.589975
0.0810345	-0.305004	-0.0348768	-0.1932
0.509766	0.0835417	0.480092	0.134405
-0.499402	-0.167573	-1.09901	-0.0106936
-0.848972	-0.866313	-0.734677	0.0239702
-0.613587	0.152382	-0.0319771	0.328609
0.218307	0.269989	-0.0683955	-0.119796
0.373833	0.0624219	-0.259725	-0.343892
-0.906371	0.120969	-0.0918589	-0.733249
-1.6261	0.232015	-0.346766	-0.281501
-1.69714	0.0025625	-0.349568	-0.193651
-1.43322	0.135255	-0.603979	-0.976906
-1.51098	0.801455	-0.00935892	-0.249834
-0.975336	0.0639982	-0.465641	-0.225022
-1.61939	0.128074	-0.289462	-0.66969
-0.957309	-1.47726	-0.243289	-0.0113847
-0.389144	0.412496	-0.181665	-0.449545
-0.487329	0.0497654	-0.280953	-0.267388
-0.693071	0.245944	-0.05552	-0.276318
-0.593685	0.356067	-0.614297	-0.365223
-0.215479	-0.531166	-0.150891	-0.44404
-0.599525	-0.048059	-0.459738	-0.275238
-1.20671	0.0674681	-0.170002	-0.686062
-1.58003	0.685385	-0.120879	-0.123265
-1.36312	-0.0876504	-0.225147	-0.810353
-0.0783041	-0.757073	-0.25431	-0.297982
-0.253842	-0.500568	-0.213804	-0.178797
-0.242118	0.342436	-0.26588	-0.225584
0.0542318	-0.458944	-0.553994	-0.460255
-0.0430012	-0.0233388	-0.0492984	-0.403356
-0.666975	-0.146168	-0.311389	-0.407076
-0.891845	0.139042	-0.0896823	-0.451095
0.388727	-0.127065	0.0465291	-0.646106
-0.403177	0.138884	-0.083374	-0.576894
-0.790952	-0.189976	-0.139038	-0.23221
-1.31898	0.0884774	0.0591501	-0.601659
-0.236254	-0.203702	-0.550521	-0.472651
-0.444619	0.408934	-0.178609	-0.638302
-0.319872	0.0171921	0.206111	-0.65397
-2.1848	0.21008	-0.232598	-0.646045
-0.765626	0.421132	-0.351441	-0.684745
-1.1818	0.667795	-0.0991249	-0.503036
0.144506	0.0971407	0.0202315	-0.543962
-0.189605	0.284256	-0.110647	-0.505621
-1.40658	-0.0680169	-0.0283942	-0.137042
-1.50415	0.116919	-0.0720721	-0.685015
-0.821971	-0.0191766	-0.618761	-1.14806
-0.0356739	-0.0213045	-0.0432988	-0.730146
-1.01551	0.466701	-0.0602386	-1.2358
-0.150126	0.106441	-0.0467514	-0.852977
0.162214	-0.0705931	-0.0581424	-0.954601
-1.28736	-1.27319	0.105484	-0.627318
-0.654943	0.283427	0.265862	-0.497851
-1.01322	-0.361609	-0.0745061	-0.980948
-1.35236	-0.986605	-0.396105	-0.373992
0.461349	0.160847	-0.446438	-0.555523
-0.398327	-0.248112	-0.165817	0.307492
-0.968077	-0.161265	-0.456764	-0.423173
-1.28033	-0.243687	0.176655	-0.480708
-0.729672	0.0809419	-0.389874	-0.227891
-0.40312	-0.110358	0.397815	-0.4636
-0.628669	-0.214076	0.137577	-0.496409
-0.70021	-0.0804622	-0.0337051	-0.343338
-0.390712	-0.420834	0.113941	-0.276372
-0.753163	-0.0782697	-0.388732	-0.485706
-0.589588	-0.764789	-0.280665	-0.220572
-0.409685	-0.256624	-0.338501	-0.446928
0.000112242	-0.142311	0.0193795	-0.304406
-0.0885699	-0.216543	-0.0366907	0.0222875
-0.688992	-0.296893	0.0664822	-0.487453
0.0870565	-0.222437	0.375707	-0.380939
-0.466854	-0.195118	-0.0343755	-0.47503
-0.538874	0.21074	-0.276949	-0.276804
-0.275572	-0.114304	-0.344813	-0.262018
-0.275677	-0.638713	-0.369241	-0.495109
-0.510392	0.182046	-0.519935	-0.78293
-0.293033	0.301148	-0.410566	-0.568508
-0.0798871	-0.383116	-0.323275	-0.249431
0.122586	-0.241238	-0.447039	-0.359009
-0.0915367	-0.0626545	-0.327331	-0.371987
-0.0540903	-0.274389	-0.215365	-0.288017
-0.436382	-0.168728	-0.589844	-0.76525
0.126807	0.0683535	-0.325937	-0.722853
-0.776591	0.178642	-0.382574	-0.459856
-0.449542	0.0163961	-0.393673	-0.174936
-0.500424	0.119896	-0.424803	-0.260496
-0.363368	0.143047	-0.400431	-0.184521
-0.807162	-0.0367266	-0.242135	-0.191978
-0.289486	-0.161274	-0.200045	-0.21495
-0.0728929	-0.249417	-0.365405	0.0173102
-0.31462	-0.16169	-0.362948	-0.223966
-0.359602	0.179506	-0.872229	-0.285217
-0.310756	-0.63616	-0.440733	-0.284013
-0.0977296	-0.447728	-0.150292	-0.179334
-0.0852398	-0.378081	-0.121034	0.0367456
0.0865061	-0.255741	-0.527773	-0.29426
0.0340396	-0.144891	0.163263	-0.504197
-0.53651	-0.872731	-0.107367	-0.00304753
0.496585	-1.02399	-0.638021	-0.00889074
0.118771	-1.15767	-0.244988	-0.317757
-0.107012	-0.204511	-0.0447137	-0.690161
-0.343824	-0.448773	-0.115101	-0.0278391
0.0333289	-0.431269	-0.229982	-0.412751
0.0709984	-0.295989	-0.142377	-0.452791
0.0224988	-0.392586	-0.579735	-0.565117
-1.12341	0.0194698	0.0461133	-0.452478
0.198902	-0.179842	-0.261238	-0.210109
-0.744872	0.0320871	-0.202746	0.000529438
-0.0974815	-0.13905	0.186991	0.0389413
-0.543064	0.0745229	-0.286984	-0.194494
-0.049069	-0.271271	-0.137768	0.0669561
0.325632	0.422109	0.0190005	0.166419
0.488087	0.0408917	0.187313	-0.262571
0.0756355	0.382235	0.112873	-0.0864325
0.457871	-0.147775	-0.181646	-0.438675
-0.517515	0.00373371	-0.0252645	0.115927
-0.515605	0.286701	-0.696579	-0.3511
-0.432814	-0.254445	0.43096	0.230883
-0.555558	-0.212952	0.0271182	-0.0393933
-0.434614	-0.412613	-0.0206943	-0.0327534
-0.40904	-0.243223	-0.100457	-0.0645646
-0.184981	0.155859	-0.148034	0.376743
-0.718425	-0.0124764	-0.248246	0.0422852
-0.60413	0.0730699	0.185245	0.211387
-0.611314	-0.130782	0.213017	-0.267069
-0.324523	-0.209303	0.46916	0.00822753
0.306988	-0.502373	0.862563	-0.268997
0.435317	-0.552928	-0.688888	-0.189135
0.0741884	-0.494364	-0.0358331	0.0105968
0.00744933	-0.352607	-0.139945	-0.0340129
0.0054368	-0.52949	-0.595606	0.0578247
0.0700543	-0.604974	0.140373	0.176908
0.239265	-0.171321	-0.307192	0.150749
0.133724	-0.285468	0.230281	-0.432259
-1.56683	-0.147732	0.679156	-0.00425943
-1.29087	-0.288284	0.355223	0.314566
-1.43234	-0.547889	0.378934	-0.0578795
-0.638551	0.185252	0.945967	-0.0404277
-0.810808	0.381693	0.272884	-0.522672
-0.522707	-0.291565	0.0452104	-0.0929652
-1.60175	-0.306367	0.337959	-0.0106215
-0.946836	-0.148446	0.517215	-0.530728
-1.07838	-0.0847225	0.0323741	0.147918
-1.31128	-0.31407	0.293568	0.069485
-0.606405	-0.150899	-0.34079	-0.160853
-1.05333	-0.860344	-1.86892	-0.180374
-1.04894	-0.237689	-0.439191	0.0854921
-0.219048	-0.182914	0.593433	-0.0451501
-0.377229	-0.239475	-0.444898	0.574448
-0.729052	-0.0888937	-0.501494	-0.379584
-0.445618	0.0748179	-1.1481	-0.165898
-0.767418	-0.208589	-1.24714	-0.091766
-0.202679	-0.0570469	-0.811141	-0.212137
-1.31346	-1.42983	-0.928769	-0.311088
-0.872627	-0.237568	-0.767852	-0.185139
-0.99144	-0.134992	-0.61615	0.172894
-0.807565	-0.110181	-0.616565	-0.04074
-0.903336	-0.170673	0.399557	-0.0901386
-0.739076	-0.674376	-0.436034	-0.0271805
-0.311831	0.277708	0.0588996	0.224
-0.463158	0.135978	-0.185555	0.255306
-0.689326	-1.16997	-0.443196	-0.0513227
-0.191696	-0.163861	0.0616808	0.244136
-0.867381	-0.346874	-0.331967	-0.105952
-0.821181	-0.365469	-0.135412	-0.0834929
-0.473845	-0.374328	-0.20007	-0.0799324
-1.0229	-0.658707	0.10033	0.0615326
-1.23864	-0.36758	0.153968	-0.0516758
-0.743318	-0.57971	0.424831	-0.220675
-0.422607	-0.240002	-0.0804127	0.298804
-0.607403	-0.261849	-0.0351468	0.0443712
-0.41184	-0.717651	-0.215187	-0.080466
-0.451846	-0.519713	-0.428783	-0.151953
-0.24231	-0.457802	-0.0358078	0.995344
-0.101558	-0.336196	-0.228291	-0.465698
-0.276821	-0.626842	-1.91771	-0.509991
-0.0365841	-0.567979	0.684402	-0.210157
-0.458057	-0.432335	0.728693	-0.355173
-0.255404	-0.444777	0.558054	-0.0641207
0.0179488	-0.388294	0.746758	-0.366705
0.0761212	-1.09323	0.454812	-0.627015
-0.0123283	-0.103348	0.490832	-0.310611
-0.95158	-0.281645	0.477505	-0.540322
-0.203071	-0.509414	0.368646	-0.830411
-0.392343	-0.399907	0.528752	-0.582921
0.595011	-0.00365131	0.625967	-0.0995252
0.353853	-0.0931218	0.631029	-0.082872
0.0432723	-0.0772875	0.552203	-0.216266
-0.120764	0.224543	0.459302	-0.429293
0.480669	0.269024	0.349929	-0.197619
-0.156987	0.135036	0.553192	-0.419725
-3.61937	0.117827	0.854797	-0.182291
-1.86315	-0.233181	0.551132	-0.156156
-0.194407	-0.615743	0.491549	-0.330607
0.303948	0.324849	0.430681	-0.232326
-0.0616422	-0.265153	0.419458	-0.58347
-2.16379	0.142713	0.578192	-0.512735
0.106983	0.106707	0.295845	-0.0606771
0.178216	-0.281967	0.674698	0.167125
-0.304344	-0.441984	0.427308	-0.330992
0.211959	-0.590577	0.547069	-0.39476
0.241976	0.0368876	0.512626	-0.287271
-0.0779316	-0.0334246	0.41228	-0.412394
-0.0883766	-0.0631791	0.523466	-0.172038
0.0511238	-0.272758	0.374158	-0.297943
0.470474	0.155449	0.364162	-0.339292
0.0133241	-0.126692	0.328398	-0.352487
0.0775549	0.0306562	0.386985	-0.415388
0.226106	0.185692	0.565923	-0.86258
-0.207108	-0.443721	0.410114	-0.384376
-0.351238	-0.593671	0.473235	-0.557197
-0.265611	-0.391105	0.447966	-0.263568
-0.191434	0.244467	0.654797	-0.375029
-0.492029	-0.0827971	0.763628	-0.210457
-0.107934	0.111194	0.031674	-0.340783
-0.341901	-0.265726	-0.0315082	-0.283611
0.205225	-0.43307	-0.183094	-0.475671
-0.0172421	-0.544009	-0.367341	-0.495817
0.0357408	-0.831381	0.00716389	-0.68336
-0.705222	-0.239771	-0.363591	-0.278823
-0.174862	-0.30745	-0.0952048	-0.0804162
-0.270852	-0.99431	-0.348026	-0.179014
-0.0684553	-0.280186	-0.239454	-0.137751
-0.558979	-0.422199	0.109475	-0.486463
-0.25966	-0.0847265	0.666559	-0.719159
0.172835	1.04757	-0.0703287	-0.908303
0.123735	-0.33415	0.106845	-0.086628
-0.154534	-0.203793	0.342365	-0.180824
0.023	0.0266755	-0.317336	-0.245284
-0.0109071	-1.15679	0.117177	-0.310014
-0.33766	1.05617	0.791963	-0.252681
0.166432	1.10645	-0.0917358	-0.534743
0.239168	-1.46272	-0.544696	0.20799
0.578169	-1.27253	-0.183539	-0.242341
-0.508478	-0.284783	-0.0531622	-0.735969
-0.191834	-0.145475	-0.215678	-0.34875
0.196612	0.514439	-0.417815	-0.486487
0.230131	0.433017	0.548803	-0.140629
-0.311152	-0.115341	0.0859755	0.206095
-0.558725	-0.587157	0.4666	-0.313001
-0.503468	-0.52542	0.336651	-0.286063
-0.141242	-0.273465	0.364715	-0.299443
-0.104645	-0.231718	0.444216	-0.623156
-0.296576	0.0493043	0.537459	-0.413694
-0.154988	-0.462008	0.67126	-0.303706
-0.476743	-0.744094	0.962812	0.188128
-0.054181	-1.25748	0.717172	-0.14695
0.19755	-0.462376	0.896799	-0.0450927
-0.292892	-0.0977733	0.0518815	-0.0381897
-0.377226	-1.0363	0.394882	-0.593402
-0.379185	-0.647171	0.518831	-0.0273619
-0.540768	0.353348	0.404041	0.0784561
-0.675793	-0.760689	0.538641	0.0136229
-0.851549	-0.794749	0.67973	-0.502274
-0.949135	-0.420634	0.0246055	-0.144293
-0.794082	0.180889	0.71569	0.185304
-0.722592	-0.350484	0.0987046	0.385815
-0.636824	-0.436017	-1.11562	-0.113792
-0.480709	0.137317	-0.04619	0.0856863
-0.308033	0.265826	-0.342556	-0.128549
-0.52073	-0.359098	0.0166117	0.117274
-0.917538	-0.497764	-0.253743	-0.240791
-0.939503	-0.255835	-1.53167	-0.529547
-0.635841	-1.24506	-0.44372	-0.653421
-0.467531	-0.284096	0.0161526	0.527317
0.0375085	-0.742803	0.200805	0.303847
-0.206695	-1.13091	0.574527	-2.77529
-2.00579	0.347702	-0.273621	-0.221716
-1.95584	-0.396258	-0.406087	-0.450468
-0.531076	-0.482013	0.775316	-0.0835705
-0.324539	-0.201595	0.225958	0.498997
-0.382777	-0.919774	0.171385	-0.0243075
-0.333863	0.306254	0.00761863	0.429162
-0.753238	-0.643028	0.448376	0.00187972
-0.104285	-0.731436	0.156887	-0.984944
-0.210011	-1.09861	-0.080208	-0.00817977
-0.0557739	-0.482498	-0.0148829	-0.0776751
-0.181902	-0.75507	-0.255625	-0.331157
-0.814362	-0.097562	0.531049	-0.0446083
-0.85428	-0.82334	-0.274505	-0.452508
-0.750163	-0.451651	-0.476315	-0.384782
-0.237683	-0.159963	0.12436	-0.401288
-0.850094	-0.645437	-0.459496	0.129099
-0.486576	0.566294	-0.541268	-0.559226
0.0308702	-0.311983	-0.458305	-0.0949321
-0.833916	-0.899109	-0.501468	-0.312199
-0.101377	-0.458371	-0.616013	-0.698885
-0.0583432	-0.404303	-0.250326	-0.219631
-0.638573	-0.178377	-0.408417	-0.483942
-0.578443	-0.431635	-0.394435	-0.160159
-1.7658	0.261392	0.105993	-0.674789
-1.36548	-0.593539	-0.416548	-0.0229235
-2.10293	-0.137939	-0.337383	-0.500827
-1.80276	-0.821194	-0.0387835	-0.282908
-0.669243	-0.878135	-0.237808	-0.0680463
0.00920506	-0.478936	-0.00828281	-0.23784
-0.66012	0.0074442	0.106584	-0.0587728
-0.828537	-0.49599	-0.377056	-0.0615189
-2.00207	-0.174096	0.0377149	-0.0822568
-1.52843	-0.465886	-0.00580132	-0.295973
-1.13637	-0.38428	0.0951834	-0.236792
-0.272241	-0.601632	-0.127469	0.123219
-1.07739	0.0218575	0.129725	-0.476566
-1.15615	-0.310125	-0.0105888	-0.696612
-0.544026	-0.10665	-0.432762	-0.0674047
-0.763339	-0.507462	-0.0554979	-0.100763
-0.731662	-0.430037	-0.825526	-0.237367
-0.313291	-0.68212	-0.161214	-0.400264
-0.686718	0.15312	-0.664955	-0.0806758
-1.12391	-0.106669	-0.628406	-0.330557
-1.7396	-0.190565	-0.372208	0.131899
-1.33963	0.0265345	-1.40415	0.0300745
-0.633691	-0.0020941	-0.0920783	-0.405767
-0.661647	-0.0695691	-0.188129	-0.868931
-1.18466	0.027304	-0.0130147	-0.555004
-0.678496	0.199057	-0.0593973	-0.141505
-0.956027	-0.292345	-0.267551	-0.286948
-0.790839	-0.361822	0.0586483	-0.2659
-1.03964	-0.0220941	-0.424399	-0.299497
-0.99714	-0.116978	-1.44436	-0.61774
-1.01965	-0.102591	-1.58319	-0.37977
-0.562489	0.0127847	0.162303	-0.34859
-0.767923	0.150831	-0.756826	-0.301574
-0.989206	-0.0065229	-0.180391	-0.34561
-1.00051	-0.345985	0.26552	-0.287762
-1.14838	-0.562368	0.484096	-0.451787
-0.461253	-0.0674654	0.484765	-0.462497
-1.6109	-0.274144	0.195171	-0.390134
-0.780654	-0.423841	-0.115111	-0.199845
-0.412973	-0.316883	0.253795	-0.395687
-1.1647	-0.60642	0.520216	-0.371406
-1.01874	-0.382326	0.677947	-0.113898
-1.14962	-0.724965	0.327491	-0.347184
0.0472401	-0.872152	0.427918	-0.406542
-1.15625	-0.156408	0.213814	-0.518768
-1.36219	-0.713056	-0.0308706	-0.471808
-0.341988	-0.482821	0.441109	-0.522978
-1.21132	-0.15108	-0.122651	0.540703
-0.848858	-0.395637	-0.0187398	-0.205478
-0.5329	-0.555151	0.220134	-0.386669
-1.58925	-1.11708	0.473038	0.158134
-0.460784	-0.585611	0.132535	0.0862691
-0.307605	-0.0974119	0.275773	-0.19569
-0.607528	-0.771578	0.402893	-0.196807
-0.575856	-0.122339	0.400439	0.147883
-0.688059	-0.432796	0.516018	-0.221806
-0.571766	-0.294073	0.472327	-0.059118
-0.409236	-0.221343	-0.177032	0.393333
-0.506631	0.291767	-0.342311	-0.388009
-0.336807	-0.44226	0.0582807	-0.0622826
-0.722408	-0.348272	-0.155213	0.102343
-0.71911	0.567761	-1.02804	0.17098
-0.437679	0.156232	0.29536	0.0646481
-0.320752	-0.0848806	-0.0997963	0.384104
-0.211213	-0.231784	-0.292265	0.122752
-0.38311	0.391516	-0.221823	0.0486455
-0.545839	-0.715778	-0.142222	-0.549082
-0.583545	1.12834	-0.249258	-0.385182
-1.08347	0.690193	0.00100268	0.465436
-0.674285	-0.229144	-0.245745	0.0497367
-0.591552	0.440467	0.234869	-0.173711
-0.761408	0.363677	-0.0781668	-0.0946897
-1.2209	-0.27807	-0.316404	-0.18834
-0.872832	0.178808	0.104639	0.075878
-0.575649	0.0551932	-0.583758	0.0369256
-0.682385	0.173917	0.47183	-0.289648
-0.573178	0.123218	-0.314272	-0.0769533
-1.81294	0.640908	-0.20162	0.116692
-1.45542	0.401032	0.127892	-0.0736016
-1.87905	-1.15969	0.0338439	-0.527599
-1.05953	0.134918	-0.0755856	-0.0543444
-1.2138	0.447593	0.107663	-0.137936
-2.07452	0.325131	0.147704	-0.180766
-2.53697	-1.16147	0.16745	-0.00703569
-1.93756	-0.355713	-0.154216	-0.385487
-1.44964	-0.240047	-0.0502172	0.509072
-1.56755	0.205657	-0.287785	-0.0557526
-2.0237	-1.36039	-0.336669	-0.0353272
-0.669202	-0.298449	-0.247406	0.259536
-1.96429	-0.175177	-0.120613	0.0139348
-0.949129	-0.3823	-0.125321	0.568984
-0.32267	-0.426757	-0.232283	-0.0593837
-0.569339	-0.0069105	-0.264115	-0.161509
-0.485337	-0.829837	-0.359855	-0.359694
-0.660945	0.0409172	0.637076	-0.213304
-0.643135	-0.0871732	-0.244949	0.0666141
-0.794176	-0.471217	0.46228	-0.373766
-0.788454	0.00513562	-0.324963	-0.522257
-0.777007	0.17297	-0.247617	-0.482451
-0.486292	-0.0490549	0.183481	-0.0380731
-0.658354	0.230477	-0.556893	0.077406
-0.688125	0.339125	0.137731	-0.00760147
-1.01454	0.243556	-0.397001	-0.0718075
-0.884262	0.0833352	-0.493017	-0.284873
-0.39088	0.378061	-0.492744	-0.246897
-1.36531	-0.232401	-0.00442605	-0.00477236
-0.886193	-0.335058	0.383168	-0.124842
-1.08718	0.0616511	-0.558834	0.0132556
-1.07541	-0.0166333	-0.257814	0.132652
-1.22811	0.295238	0.203329	0.249879
-1.05167	0.311774	0.163403	0.0339177
-0.529302	-0.202774	-0.348142	0.0822473
-0.0916822	0.208673	-0.174712	-0.0566871
-0.490028	-0.474026	-0.186622	0.0826397
-0.344033	0.908955	0.400496	0.189027
-0.362863	-0.103371	0.0560789	0.0284007
-0.928429	0.00150053	-0.24694	-0.126238
-0.147297	0.113497	0.196239	-0.0792199
-0.575864	-0.0962184	0.0227853	-0.129515
-0.330142	-0.386504	-0.0275045	-0.0171752
0.226098	-0.0226882	-0.0534579	-0.335515
-0.654451	-0.171801	0.00118166	-0.119403
-1.56219	0.219176	-0.363764	0.287514
-1.44128	-0.0656983	-0.195209	-0.153324
-1.16689	-0.0759282	-0.806898	-0.162929
-1.25437	0.212006	0.163239	-0.246868
-0.945622	0.276545	0.0927199	-0.281928
-0.57914	0.106267	0.588503	-0.204682
-1.03169	-0.0666249	-0.403232	-0.272718
0.0607661	-0.127456	-0.471738	-0.345027
0.206396	-0.571293	0.0178767	-0.0718436
0.241911	-0.035472	0.119101	-0.0624578
-0.1676	-0.0546638	-0.0808221	-0.115128
-0.0537728	-0.226391	0.0468878	-0.188405
-0.107828	-0.21092	-0.264162	-0.0993916
0.131172	-1.41377	-0.276966	-0.2056
0.29266	0.139505	-0.114213	-0.0140453
-0.400668	-0.0171351	0.120704	0.233492
-0.338145	-0.11455	-0.497916	-0.506278
-0.12119	-0.00612859	-0.0871552	0.0370311
-0.229983	-0.433803	0.0518258	-0.0994542
-0.178323	-0.438591	-0.00536412	-0.365959
-0.405584	-0.273787	-0.166131	0.0113333
-0.152689	0.276295	0.110632	-0.266463
0.105279	0.101646	-0.159716	-0.0728064
0.145141	-1.04928	0.00671572	-0.982324
-0.138562	-0.816531	-0.209826	-0.314756
-1.27858	-0.00579581	0.0815279	-0.201995
-0.219247	-0.203966	0.051333	-0.392395
-0.424455	0.0621617	-0.520041	-0.101304
-0.489085	-0.288724	-0.178411	-0.906706
-0.68896	0.327521	-0.134945	-0.223371
-1.05682	-0.571649	0.0845318	-0.29981
-1.47726	0.13877	-0.208016	-0.348985
-1.04981	0.268405	-0.0627893	-0.0137776
-1.24949	-0.000459298	-0.0591532	-0.317082
-0.590888	-0.0997597	0.0616941	-0.106602
-1.17552	0.213409	0.275756	-0.317017
-0.301755	0.0579015	-0.222383	-0.0813272
-0.0123962	0.346124	0.0234158	0.0199835
-0.448734	0.336056	0.13462	-0.138268
-0.158616	0.311504	0.0508813	0.0575645
-0.315558	-0.0617122	-0.0421538	-0.203536
-0.592958	-0.0209802	-0.0374343	-0.181072
-0.56659	-0.0748977	-0.0507348	-0.207424
-0.418339	0.0458711	-0.599634	-0.299832
-0.569067	-0.224894	-0.339846	-0.334386
-0.300842	0.0543788	0.176735	-0.449078
-0.654458	0.171546	-0.134479	-0.0246499
-0.677682	0.0504625	-0.0930891	-0.306069
-0.515382	-0.827855	-0.589038	-0.473632
-0.443558	-0.889326	-1.13538	-0.405254
-0.506959	0.708952	0.0883127	-0.317958
-0.662963	0.108665	0.0824089	-0.132034
-0.42397	-0.194669	-0.00151128	-0.0344443
-0.832101	-0.902795	0.23805	-0.0871108
-0.464001	-0.709777	0.140528	-0.346575
-1.3353	-0.235335	0.270272	-0.116144
-1.07741	-0.47868	-0.222482	-0.293799
-0.443208	-0.240879	0.125781	-0.427598
-0.339652	0.539344	0.149042	-0.542325
-0.9517	-0.42223	0.0684155	-0.315836
-1.04101	-0.304404	-0.189507	-0.176321
-0.992148	0.484807	0.0990475	0.167712
-0.794064	-0.515644	-0.655433	-0.0827161
-0.591635	-0.75304	-0.152427	-0.285931
-0.92762	-0.359196	-0.223817	-0.26464
-0.885244	-0.391928	-0.189775	-0.167665
-0.416388	-0.651028	-0.110834	-0.303424
-0.733648	-0.434351	-0.242888	-0.455155
-0.314354	-0.263575	-0.180117	-0.225274
-1.06736	-0.181696	-0.124327	-0.248
-0.10544	-0.308566	0.065326	-0.643436
-0.187444	-0.348897	-0.0153676	-0.433337
-0.250068	0.230699	-0.249345	-0.347448
-0.397563	-0.0748123	-0.209407	-0.479334
-0.442745	-0.47705	-0.63685	-0.339314
-0.554389	0.157509	-0.502001	-0.304854
-0.433243	0.0340668	-0.386842	-0.476783
-0.378874	-0.541692	-0.0498527	-0.429837
-0.435096	-0.303911	-0.323307	-0.482553
-0.38472	-0.55659	-0.0550814	-0.121011
-0.226038	-0.364045	-0.184125	-0.670631
-0.613798	-0.212561	-0.573587	-0.41914
-0.734773	-0.229845	-0.325816	-0.36363
-1.02144	-0.426578	-0.234885	-0.427724
-0.704845	-0.362088	-0.161134	-0.280174
-0.195469	-0.53266	-0.143104	-0.378473
-0.585142	-0.328773	-0.0908241	-0.330878
-0.621881	-0.219704	-0.466371	-0.514168
-1.10515	-0.529468	-0.170924	-0.40199
-0.666399	-0.436125	-0.0940589	-0.0194705
-0.664302	-0.345027	-0.273406	-0.161244
-1.11632	-0.211477	-0.553452	-0.0347316
-0.450527	-0.496442	-0.107976	-0.408707
-0.269397	-0.238527	-2.25653	-0.50742
-0.771836	-0.634166	-0.286006	-1.0133
-1.1522	0.172181	-0.120844	-0.679801
-0.76439	-0.185913	0.131629	-0.405884
-0.281472	-0.265186	-0.175009	-0.408396
-0.0933837	-0.426125	-0.0802248	-0.302341
-0.655009	-0.343656	-0.0241696	-0.176787
-0.329786	-0.461553	0.123756	-0.214306
-0.160922	0.0320187	-0.210714	-0.352594
-0.823994	-0.416389	0.0492026	0.0885997
-0.423044	-0.0323435	0.47419	-0.273304
-0.26002	-0.281941	-0.147667	-0.271927
-0.282049	-0.156793	-0.7757	-0.425383
-0.432848	-0.334384	-0.945332	-0.214269
-0.988673	-0.17266	-0.493965	-0.31427
-0.511848	0.0786847	-0.569644	-0.31427
-0.903002	-0.135915	-0.302972	-0.31376
-0.851941	0.193901	-0.360538	-0.467876
-0.60803	-0.219448	-0.629401	-0.36509
-0.541855	0.52201	-0.0720276	-0.275582
-0.732592	0.196135	-0.332978	-0.457478
-0.73408	0.439502	0.461862	-0.285982
-0.924969	-0.070335	0.0370891	-0.0808737
-1.1495	0.0620298	0.431915	-0.0628896
-0.607411	0.339138	-0.344531	0.0551987
-0.284329	-0.47893	0.7195	-0.224263
-0.330569	-0.357749	-0.624412	0.0435547
-0.559761	-0.0340608	0.290408	-0.0296953
-0.738454	-0.0427417	-0.12156	0.134748
-0.330722	-0.0451433	-0.274058	-0.100084
-0.752785	-0.2171	0.225717	-0.024501
-1.7727	-0.189242	-0.163362	-0.0445881
-0.687383	-0.417868	-0.248402	0.0333355
-0.481639	-0.282349	0.284437	-0.111383
-1.06575	-0.163414	-0.0810971	-0.122098
-0.698505	-1.02949	0.24076	-0.0814663
-0.994504	-0.386226	-1.2548	-0.243677
-0.943151	-0.483809	-0.905531	-0.313981
-0.865552	0.219201	-1.05547	-0.367395
-0.490575	-0.51436	-0.678534	-0.205993
-1.00009	-0.0388679	-0.80429	-0.290362
-0.892218	-0.620591	-0.476223	-0.381741
-0.782102	-0.394993	-0.575375	0.0935129
-1.43596	-0.527893	-0.665829	-0.431764
-1.09257	-0.305766	-0.387039	-0.145716
-1.39541	-0.489717	-0.28519	-0.492513
-0.826082	-0.221873	-0.273276	-0.0400398
-1.53339	-0.719489	-0.346908	-0.27299
-1.28132	-0.560555	-0.140481	-0.30714
-0.701077	-1.06935	-0.180077	-0.142387
-1.0724	-0.602422	0.220239	-0.330562
-1.09539	-0.407527	0.160887	-0.152827
-1.22904	-0.344124	-0.170982	-0.113196
-0.27304	-0.519397	-0.0323474	-0.161254
-0.982135	-0.112394	0.0601266	-0.0811595
-1.61479	-0.17426	0.219521	-0.282531
-0.530027	-0.263344	0.824559	-0.12411
-1.04552	-0.675622	-0.142196	-0.379248
-0.98457	-0.378868	0.12204	0.0581365
-0.770268	-0.436795	0.179974	-0.0598478
-1.80304	-0.309945	-0.279657	-0.0100357
-0.906474	-0.358474	0.117543	-0.275898
-0.874135	-0.650383	0.665119	0.440616
-0.608349	-0.21908	-0.0272853	-0.19552
-0.455493	-0.46458	-0.25105	-0.130792
-0.680743	-0.294162	-0.281318	-0.162635
-0.647039	-0.215468	0.0859172	-0.0550953
-0.430175	-0.593148	-0.775194	-0.42914
-0.399191	-0.303742	-0.216365	-0.348955
-0.301114	-0.213322	0.621649	-0.25993
-0.781602	-0.140774	0.277591	-0.140838
-0.56844	-0.246419	-0.484427	0.145452
-0.337455	-0.391583	0.273237	-0.369868
-0.231205	-0.367496	0.351627	-0.367967
-0.0598826	-0.259733	-0.128949	-0.64781
0.0139108	-0.552986	0.367695	-0.785578
-0.214104	-0.347096	0.229741	-0.329013
-0.63978	0.0687763	0.950699	-0.217953
-0.356036	-0.0182681	0.741501	-0.303711
-1.36224	0.151473	-0.273515	0.0454042
-0.422394	0.261983	-0.0166495	-0.565151
-0.67353	-0.261667	0.533755	-0.38453
-0.475834	0.174908	0.16794	-0.351035
-0.314897	0.148788	-0.955376	-0.37503
-0.117643	-0.0913349	0.452864	-0.159327
-0.861994	-0.612219	-0.960181	-0.264354
-0.507808	-0.369109	-0.84096	-0.277628
-0.765322	-0.519392	-1.29864	-0.516195
-0.433491	-0.7742	-1.75485	-0.280798
0.0642788	0.595325	-1.10164	-0.0101
-1.08884	-0.400366	-1.17307	-0.362723
-0.80404	-0.0504543	-1.644	-0.145155
-0.645066	0.0508453	-1.38606	-0.348331
-0.662999	0.261154	-1.03791	-0.402744
-1.1656	0.26052	-0.961596	-0.0891427
-0.701615	-2.04791	-0.567163	-0.221294
-0.0355993	-0.312105	-1.53924	-0.194578
-0.182133	-0.100492	-1.56583	-0.534122
-0.993905	-0.199513	-0.946243	-0.265316
-0.546947	-0.191913	-1.21742	-0.206917
0.181724	-0.0760914	-1.23252	-0.146181
0.316109	0.0727349	-1.45999	0.0899798
-0.0172206	0.131714	-0.359371	-0.241738
0.0348997	0.02214	-0.445225	-0.359396
-0.00113624	-0.25384	-1.03967	-0.232039
0.106191	1.26507	-1.66466	-0.226379
0.315619	-0.0721586	0.0465615	-0.0519659
0.186421	-0.11286	-0.982051	-0.223523
0.289054	-0.527296	-0.12245	-0.256244
0.326382	-0.503447	-0.0761676	-0.357004
0.330576	-1.16576	-0.189133	-0.485708
-0.195011	-0.461038	-0.41386	-0.142661
0.1068	0.0829425	-0.170261	-0.118599
0.287367	-0.0601465	0.783072	-0.158232
0.394999	-0.661675	-0.0406599	-0.219945
0.17858	-0.0159233	-0.295098	-0.483232
0.178311	-0.051672	-0.982112	-0.182906
0.136196	-0.167647	0.208951	-0.289268
-0.119479	0.151391	-0.323334	-0.436131
0.009378	-0.352601	0.0181593	-0.251034
0.274246	-0.173766	-0.0509228	-0.218439
0.206823	0.343749	-1.26031	-0.356365
0.13985	-0.487892	-0.36816	-0.454968
0.256392	-0.827344	0.252002	-1.05082
0.0613376	-0.81645	-0.782526	-0.423007
-0.401265	-0.829827	-0.370128	-0.345154
0.0676877	-2.15427	0.415262	-0.395078
0.366859	-1.8525	1.02762	-0.446886
-0.213823	-1.46584	-0.977609	-0.385569
0.0400409	-2.12078	0.980999	-0.381999
-0.327227	-3.68538	-1.06139	-0.266801
-0.12459	-2.43637	0.328519	-0.462553
0.103032	-1.52881	-0.276661	-0.306704
-0.231654	-0.225859	0.977449	-0.32203
-0.208373	-0.641169	0.799324	-0.308642
-0.229359	-0.657875	0.771247	-0.306241
-0.165472	-0.988376	0.852544	-0.691179
0.0270644	-0.640704	0.808016	-0.462762
0.151758	-0.562867	0.739326	-0.213184
0.0344836	-0.232035	0.79508	-0.151313
-0.217716	-0.709183	0.185416	-0.268669
-0.509686	-0.992528	-0.90869	-0.347139
0.0762294	-1.0897	0.323049	-0.374757
0.216585	-1.03779	0.316547	-0.386247
0.15915	-0.592287	0.106067	-0.240656
-0.0680341	-1.55494	-0.18413	-0.123287
-0.0100913	-1.08988	0.177275	-0.331254
0.00885931	0.207972	0.106816	-0.53065
-0.06283	-1.28399	0.235687	-0.0555954
-0.186027	-1.0726	-0.138261	-0.331926
0.112485	-0.877276	0.190716	-0.255509
0.0381037	-0.649484	0.499686	-0.409718
-0.134359	-0.815019	0.503943	-0.216941
-0.113176	-1.10254	0.0491357	-0.373649
-0.300649	0.394065	0.415907	-0.363658
-1.07844	-0.247423	0.274157	-0.408353
-0.114324	-0.767329	0.210855	-0.298195
-0.602593	-0.812509	0.321311	-0.617179
-0.57696	-0.698367	-0.568911	-0.558036
-0.316343	-1.76028	-0.660321	-0.395638
-0.620765	-0.715915	-0.43849	-0.384081
-0.491181	-0.94412	-0.471867	-0.472222
-0.427699	-2.00486	-0.5697	-0.0083903
-0.337726	0.12831	-1.38198	0.0230513
-0.324133	-0.717395	-0.494447	-0.545112
-0.453929	-0.837112	-2.06083	-0.172086
-0.838401	-0.6156	-1.12321	-0.278277
-0.327526	-1.52487	-0.542229	-0.0343263
-0.386745	-0.268082	-0.584899	-0.0820272
-0.531225	-1.12764	-0.125618	-0.158797
-0.135438	-1.26503	-0.751374	-0.226542
-0.167144	-1.45073	-0.763687	-0.0860953
-0.378157	-0.895354	-0.474139	-0.532617
-0.224419	-1.24478	-0.909856	-0.158745
-0.0849114	-0.59324	-0.745158	-0.275181
0.0536705	-0.742788	0.44724	-0.20398
-0.0249694	-0.798651	0.285487	-0.24997
0.0660815	-0.131792	-0.52477	-0.381213
0.0628186	-0.900338	0.0644282	-0.311114
-0.137941	-0.100502	-0.367157	-0.385002
0.108904	0.0813662	-0.525827	-0.240738
-0.0720178	-0.82938	-1.75745	-0.28906
0.0285714	-0.123082	-0.438022	-0.108649
-0.0612065	0.0859772	-0.993368	-0.408375
0.0473398	0.548767	-0.318002	-0.411743
0.169892	0.567146	-0.594796	-0.42382
-0.863236	-0.627142	0.113931	-0.366149
-0.496624	-1.32636	-0.470457	-0.538827
-0.469025	-0.194503	0.773844	-0.528933
-1.77991	-0.473736	0.22049	-0.46769
-1.67952	-0.374451	-0.560333	-0.613338
-0.528265	0.0567864	-0.13236	-0.252522
-0.391973	-0.31383	-0.530833	-0.146415
-0.481892	-0.96001	0.045328	-0.372547
-0.342937	0.397599	0.687862	-0.466025
-0.647104	-0.548213	-0.673847	-0.411671
-0.172608	0.0186502	-0.298988	-0.341749
0.0152793	-1.32108	-0.0218006	-0.418667
-0.377531	-0.821667	0.351613	-0.237168
-0.712166	0.0983548	-0.321573	-0.595627
-0.770857	0.165344	-0.29485	-0.743484
-0.746458	-0.0297198	-0.138245	-0.770956
-0.138968	0.295989	-0.232569	-0.352509
-0.502214	-0.162023	-0.491082	-0.443814
-1.09709	0.0541848	-0.522132	-0.368865
-1.12541	0.0358378	-0.457795	0.166209
-0.988158	-0.186304	-0.0868224	0.291363
-1.00038	-0.0150945	-0.0144599	-0.244834
-0.896911	-0.0461321	-0.263861	0.0246172
-1.14453	-0.155765	-0.550992	0.171843
-0.431108	-0.228709	-0.367519	-0.0708587
-0.524816	0.0885895	-0.460146	0.244378
-0.864499	0.148462	-0.484606	0.0628229
-0.353776	-0.162362	-0.302056	0.118398
-0.683549	0.203872	-0.714934	0.0867101
-1.90661	0.333794	-0.173103	-0.106723
-0.660505	0.407348	-0.802461	0.249983
-0.589816	0.683908	-0.0332274	-0.0692225
-1.11605	0.352371	-0.331955	-0.11609
-0.464252	-0.258806	-0.378503	-0.0192123
-0.79931	0.419661	-0.404615	0.0128915
-0.757264	0.518037	0.211412	-0.0350718
-0.866272	-0.60002	0.112359	-0.327766
-0.625028	-0.125417	-0.00460971	0.000413539
-0.921292	0.322481	0.483539	0.0590029
-1.40063	-0.0553078	0.113094	0.0480205
-1.24959	-0.275553	-0.0123026	0.176258
-1.56789	-0.328427	-0.554998	0.384524
-1.20637	0.268938	0.564366	0.145927
-1.85009	0.288977	-0.046479	-0.304041
-0.775221	0.465862	-0.114402	0.0865056
-1.50903	-0.0272405	-0.398855	0.154402
-0.914342	-0.132649	0.599337	0.110727
-1.07923	0.0564116	0.282622	-0.524717
-1.2165	-0.343939	0.108395	0.128404
-1.24089	0.208494	0.229463	0.0305907
-1.06753	-0.0771168	0.102311	0.457335
-1.12006	-0.121368	0.244553	0.0893613
-0.99476	0.400638	0.391478	0.067578
-2.08324	0.336491	-0.336321	0.0936464
-0.595761	0.299339	-0.31254	0.398423
-0.993045	0.0540375	-0.27724	0.0401363
-0.689885	0.190792	0.155866	0.114897
-1.25242	0.411644	-0.221871	-0.256806
-1.09038	0.65527	-0.583785	-0.259616
-0.671251	-0.0944278	-0.330238	-0.0397143
-0.82077	0.114851	-0.478547	-0.219864
-0.937858	0.629867	-0.120919	0.0304691
-0.76562	-0.170404	-0.0406999	-0.034496
-0.517954	0.413259	-0.128524	-0.165025
-0.503701	-0.0283302	-0.190546	-0.0177928
-0.430614	0.121901	-0.297475	-0.187732
-0.30668	0.123586	-0.102412	0.0971368
-0.820945	0.757921	-0.114953	-0.438718
-0.429566	-0.0920084	-0.502285	-0.566305
-0.365419	-0.996623	-0.90242	-0.391109
0.155729	0.189806	-0.539741	-0.224642
-0.0342889	-0.121035	-0.336591	-0.290361
-0.524964	-1.5546	-0.270212	-0.107241
0.0598294	-2.09087	-0.528298	-0.516023
-0.267858	-0.639021	-0.543462	-0.419624
-0.319715	-0.528239	-0.326029	-0.322097
-0.611426	-0.620534	-0.64258	-0.00510557
-0.647958	-0.324464	-0.226317	-0.250414
-0.562353	-1.98937	-0.465302	-0.250412
-0.26319	-1.19196	-0.952008	-0.382682
-0.632111	0.664635	-0.400746	0.000666373
-1.15786	-2.32066	-1.31236	-0.21535
-0.992222	-0.419165	-1.69547	-0.223609
-0.554083	0.583535	-0.942317	-0.271872
-0.541019	0.845752	-1.42691	-0.0980087
-0.58785	0.314342	-0.265104	-0.0645771
-0.892061	0.656542	-0.755682	-0.0620214
-1.31308	0.688655	0.214191	-0.18721
-0.886762	0.59514	-1.23872	-0.247278
-0.793318	0.915483	-0.775347	-0.40249
-1.04586	0.477469	-0.297683	-0.188539
0.446095	0.709201	-0.352964	-0.487946
0.545122	0.359473	-0.130757	-0.176044
0.766429	0.855375	-0.705328	-0.0137823
0.68193	0.899203	-1.3266	0.0293397
0.730759	0.904036	-0.672926	0.0119955
0.515068	0.443231	-0.566278	-0.0717084
0.714364	0.576634	-0.570988	-0.280495
0.186277	0.11739	-2.60506	-0.176553
0.574844	-0.0917396	-1.07158	-0.187645
0.680312	-0.529381	0.13786	-0.0687367
0.594398	-0.217844	-0.262122	-0.153642
0.493972	-0.340493	-0.890735	-0.0697548
0.784702	-0.766696	-0.46806	0.732849
0.738667	-1.20212	-0.0160587	-0.225523
0.674168	-0.231167	-0.536169	-0.112809
0.589843	-0.54642	0.106835	0.0146568
0.827196	-0.461247	-0.42563	-0.0262171
0.257477	-0.541134	0.407206	0.00926141
0.320641	-0.329979	-0.611217	-0.118204
0.399229	-0.549047	-0.371919	-0.136126
-0.0633795	0.288024	0.302824	-0.209889
0.0395244	-0.139821	-0.588255	-0.545664
0.165343	-1.12818	-0.427453	0.415005
0.391107	-0.53919	0.540687	-0.0371087
0.0783917	-0.751135	0.415177	-0.230699
-0.527239	-0.251993	1.40514	-0.124861
-0.484841	-0.733976	-0.32137	-0.203619
-0.126999	-0.156127	-0.249259	-0.050316
-0.527982	1.0151	0.662056	-0.101423
-0.167901	0.462302	0.75732	-0.250385
-0.564616	0.321758	-0.131965	-0.0894125
-0.61493	0.066259	0.231901	-0.0560508
-0.413862	-0.301581	-0.0386189	-0.291258
-0.478276	0.00641821	0.405684	-0.692711
-0.328639	0.0178745	0.428181	-0.0501313
-0.0673072	0.383187	0.208736	-0.241028
0.298853	0.376961	0.453126	-0.0523628
-0.0353289	-0.395916	0.42112	-0.218677
0.208747	0.151552	0.211638	-0.539589
-0.0991826	-0.210188	1.25149	0.193653
-0.393091	-0.0669325	0.324252	-0.152683
-0.144351	0.16948	0.45722	-0.316677
-0.267043	-0.286947	1.35417	0.20006
-0.351323	0.639174	0.307067	-0.206083
0.00470531	-0.117783	0.452942	0.271228
0.0824162	0.00534397	1.26962	-0.0317051
0.0299753	0.632092	0.851485	-0.320881
-0.0337807	-0.316468	0.59815	-0.0520051
-0.41817	-0.110561	0.0808522	0.0413218
-0.296339	-0.165085	0.677258	0.079101
-0.283094	-0.460381	0.119424	-0.570042
-0.0619427	0.172366	0.690419	-0.401712
0.375605	0.0984719	0.236503	-0.13581
0.168007	0.644936	-0.769209	0.0550129
0.0111261	-0.381419	-0.673967	-0.315085
0.210449	-0.279411	-0.863157	0.0852154
0.113581	-0.00887441	-0.509003	0.154488
-0.0121007	-0.363443	-0.494423	0.0679712
-0.825083	-1.03595	-0.271738	0.0788626
-0.0119143	-0.226971	-0.893801	-0.0694268
0.00465669	-0.883187	-0.589195	-0.0220882
-0.459028	0.494425	-0.362173	0.0248071
-0.319257	-0.0504072	-0.130419	0.136813
-0.207397	-0.194321	-0.324968	0.24907
-0.513622	-0.0638901	-0.295059	0.17333
-0.629491	-0.682082	0.175782	0.248203
-0.153792	-0.0252329	0.169827	0.146848
-0.282927	0.573958	-0.168685	0.180825
-0.327331	0.325487	-0.798661	-0.0647701
-0.0778366	-0.198406	-0.706661	-0.0377248
0.306422	0.172877	-0.851589	-0.103835
-0.131412	0.20008	-1.3312	0.237219
-0.10883	-0.356069	-0.926634	-0.196726
-0.343187	0.0519066	0.0687211	-0.241946
-0.26609	-0.854532	0.342504	-0.242973
0.0668246	-0.607849	0.333462	-0.218125
0.189014	-0.715358	0.347886	0.153767
0.0267569	-1.00609	0.25635	-0.116189
-0.0935535	-0.514915	0.24211	-0.202819
-0.390723	-0.522537	0.0480862	-0.203442
[truncated: 102,900 more rows]

## Sheet: ExtendedDataFig6k_Chr17
PanIN R/WT	PanIN Y/WT	PanIN G/WT	PDAC/WT
0.226029	-0.11224	0.27755	0.057691
0.226091	0.018098	0.081872	-0.04661
0.033157	0.079646	0.213041	0.047473
-0.12485	-0.06198	0.223113	-0.0909
0.093928	0.094239	0.102715	0.035353
-0.15717	0.002668	-0.02917	-0.10848
0.085103	0.236704	-0.28422	-0.15179
-0.45715	0.224372	0.002259	-0.09123
-0.1903	0.057098	-0.20282	-0.02581
-0.37655	0.377865	-0.34548	0.04407
0.90455	0.142405	-0.03575	-0.08338
0.042621	0.378691	-0.0284	0.141504
0.323047	0.047718	0.104559	0.033881
0.442321	-0.09187	0.302484	0.025063
-0.23832	0.012464	-0.12707	-0.12766
0.461206	-0.46033	0.164739	0.397036
-0.40358		0.07141	-0.07392
-0.01391	0.144361	0.240017	-0.02027
0.131572	0.175826	0.041283	-0.20879
-0.36024	-0.0263	0.169763	-0.03936
0.133196	0.088607	0.139383	-0.15547
0.074328	0.125812	0.208303	-0.18489
-0.36895	0.023913	0.214038	-0.02646
0.346318	-0.01549	0.010309	-0.22265
-0.18156	0.080945	0.186547	-0.11777

## Sheet: ExtendedDataFig6k_Chr1
PanIN R/WT	PanIN Y/WT	PanIN G/WT	PDAC/WT
	0.178801	-0.03	0.196811
-0.52561	0.004734	-0.13055	0.154955
0.049538	-0.09098	-0.40341	-0.18146
	0.005045	-0.4168	0.086375
0.128856	-0.08625	-0.11377	0.082726
	0.116052	-0.26	-0.14788
	0.256447	-0.44214	-0.06037
0.044842	0.039666	-0.1911	0.026253
-0.14895	-0.25047	-0.09419	0.059684
	0.607744	0.009909	0.098699
-0.2347	0.245068	0.115599	0.079188
0.178445	-0.20802	-0.58612	0.001693
0.185416	-0.20781	-0.29547	-0.19957
-0.53831	-0.12623	-0.61049	0.145847
-0.67984	-0.0698	-0.5747	-0.19829
	-0.16069	-0.40459	-0.0568
	-0.57248	-0.44013	-0.04221
			0.076929
	0.028558	-0.21077	-0.12863
	-0.12189	-0.30952	-0.08905
	0.094862	-0.10787	0.021742
	-0.07573	-0.21949	0.083773
-0.11915	-0.38693	-0.22882	-0.01111
-0.64071	0.021207	-0.19504	0.017661
-0.53725	-0.17441	-0.30972	0.110416

## Sheet: ExtendedDataFig6k_Chr19
PanIN R/WT	PanIN Y/WT	PanIN G/WT	PDAC/WT
-0.07289	0.121838	0.015504	-0.1769
-0.2523	0.299526	-0.01425	-0.01259
-0.29154	0.172005	0.029496	0.001374
-0.08376	-0.08129	-0.00908	-0.00604
-0.3696	0.205354	-0.15169	0.014499
	-0.05132	-0.00649	0.03283
-0.15051	-0.14022	-0.00253	-0.0162
-0.9064	-0.10303	-0.07269	0.070287
-0.56863	0.057921	0.039842	0.078587
0.444347		-0.00596	0.002311
-0.03965	0.29308	-0.04183	-0.03149
-0.06361	-0.25226	0.051104	0.001808
0.04477	-0.1077	-0.00721	-0.14636
0.026	-0.21155	-0.07366	0.115212
-0.12958	0.137783	-0.0493	0.025408
-0.07064	-0.24373	-0.09888	0.126386
-0.49971	-0.35006	-0.20264	-0.12388
	-0.57854	-0.10407	0.09211
0.450355	-0.25486	-0.09136	0.055733
-0.01647	-0.13086	-0.18079	-0.04113
0.231797	-0.3357	-0.46343	-0.11718
0.064262	-0.23227	-0.17394	0.029228
-0.57869	-0.40013	0.128357	-0.09201
-0.37647	0.127438	-0.17048	0.007801
	-0.21518	-0.25558	0.018067
