# Supplementary material for: Tracing the evolution of single-cell 3D genomes in Kras-driven cancers
Source: Nat Genet. 2025 Aug 18;57(12):3075–87. doi: 10.1038/s41588-025-02297-w (PMC12695640; doi:10.1038/s41588-025-02297-w)
Supplement: Supplementary file 17 — Statistical source data. [file 41588_2025_2297_MOESM17_ESM.xlsx]

## Sheet: ExtendedDataFig7a
AT2	AdenomaR	AdenomaY	AdenomaG	LUAD
1.37141	1.30862	1.30871	1.33435	1.42888
1.45203	1.34239	1.33394	1.42267	1.47144
1.39735	1.25351	1.32821	1.33328	1.33902
1.37498	1.33718	1.30588	1.31968	1.35629
1.35839	1.34139	1.29939	1.30252	1.35235
1.52648	1.39307	1.31029	1.36871	1.46167
1.37644	1.27174	1.28041	1.32217	1.30573
1.31581	1.25176	1.264	1.25145	1.31331
1.34012	1.22074	1.23683	1.30159	1.32359
1.33091	1.22382	1.23487	1.21499	1.35874
1.41871	1.38082	1.36405	1.39377	1.4324
1.42751	1.32408	1.2864	1.27394	1.31777
1.31146	1.28684	1.23587	1.24996	1.33908
1.40988	1.2044	1.20642	1.23629	1.26805
1.358	1.33418	1.27642	1.28458	1.27661
1.38529	1.28161	1.24978	1.25397	1.2903
1.30968	1.31713	1.21634	1.32866	1.37957
1.31089	1.2549	1.17207	1.22803	1.27956
1.38645	1.30906	1.2799	1.24972	1.33108

## Sheet: ExtendedDataFig7b
AT2	AdenomaR	AdenomaY	AdenomaG	LUAD
0.462454	0.444532	0.437633	0.442557	0.447673
0.475136	0.441911	0.467098	0.453756	0.484611
0.473227	0.455133	0.443229	0.439646	0.456821
0.468166	0.467748	0.456836	0.451929	0.477854
0.469806	0.453483	0.428665	0.437481	0.446252
0.498589	0.484823	0.489727	0.484704	0.485668
0.472237	0.441841	0.433389	0.477085	0.47455
0.457167	0.474277	0.440853	0.449189	0.450232
0.495259	0.473837	0.4575	0.47378	0.506718
0.480348	0.469909	0.473353	0.459094	0.456999
0.467806	0.445394	0.480332	0.461435	0.489898
0.495188	0.47313	0.466579	0.468339	0.488925
0.462793	0.481942	0.471112	0.470621	0.472174
0.485675	0.487796	0.44357	0.452915	0.484608
0.474352	0.47227	0.466973	0.47826	0.481918
0.499442	0.477357	0.480307	0.490471	0.487799
0.503668	0.465252	0.488245	0.479099	0.480149
0.462033	0.478255	0.456992	0.492526	0.458742
0.476521	0.489935	0.47479	0.483649	0.46738

## Sheet: ExtendedDataFig7c
AT2	AdenomaR	AdenomaY	AdenomaG	LUAD
0.160404	0.166796	0.158992	0.159792	0.196453
0.133146	0.15444	0.169554	0.155126	0.149997
0.153062	0.179956	0.165367	0.163419	0.181329
0.158421	0.183748	0.171249	0.17286	0.171295
0.157691	0.172231	0.169383	0.154182	0.131967
0.133285	0.144097	0.14187	0.140966	0.154799
0.15004	0.157055	0.149871	0.158071	0.179484
0.130422	0.14589	0.151721	0.148121	0.138882
0.125464	0.144379	0.149792	0.146617	0.151554
0.16953	0.156754	0.183997	0.165824	0.164401
0.13804	0.153745	0.161439	0.164673	0.143434
0.131732	0.162164	0.174048	0.157245	0.166189
0.14023	0.143632	0.147448	0.163561	0.143204
0.156578	0.163985	0.181322	0.151146	0.176767
0.155859	0.148781	0.153275	0.172924	0.185433
0.176288	0.150771	0.159957	0.161991	0.137483
0.156529	0.181762	0.180449	0.178506	0.184011
0.136143	0.150626	0.132799	0.125902	0.179392
0.149498	0.151478	0.158395	0.15797	0.162652

## Sheet: ExtendedDataFig7d
AT2	AdenomaR	AdenomaY	AdenomaG	LUAD
4.61248	3.65162	4.72102	5.31197	5.39495
4.12852	3.37629	4.36726	4.48693	5.79166
4.45506	3.04726	4.00635	3.78145	4.55129
4.66665	2.71856	3.93811	4.9773	4.73881
4.64954	3.17636	3.88558	3.83708	5.58878
3.8756	3.12212	4.00246	4.65787	4.83201
4.40694	4.04115	4.80223	4.24615	5.27465
3.98147	3.38908	4.15034	4.50623	4.54494
4.69662	3.84287	4.69095	4.34372	4.34783
4.11231	2.95555	4.00273	6.21996	5.72596
4.14351	3.47929	3.97666	4.19068	4.68424
3.93658	3.38533	5.26221	4.89031	5.0241
4.49487	3.08498	5.48575	4.58206	5.10421
4.25266	2.94062	4.55636	4.31272	5.07523
4.31364	3.44322	4.6391	4.12457	4.97432
3.95438	3.01173	4.61324	3.81568	4.76691
3.40041	3.17638	5.23205	3.31263	5.73669
4.34496	3.25121	4.72315	4.54808	5.66217
4.23689	3.01195	3.82593	4.00347	5.1045
4.48847	2.91337	4.93676	4.05329	5.7449
4.10214	2.31403	4.79172	4.80959	4.77307
4.02008	3.6486	4.27829	3.17706	5.50164
4.30735	2.61791	4.03127	4.03461	5.51771
4.24718	2.9729	3.77511	5.58099	4.7069
4.29873	2.46052	3.96524	2.40682	5.77942
4.7873	3.04154	4.6774	4.26767	5.03541
4.43744	2.87675	5.20973	3.49857	5.10941
5.1315	4.47171	5.3208	3.82892	4.48845
4.62169	1.89886	4.13929	3.96525	4.14581
4.67183	3.82482	5.26163	3.72162	5.00698
5.31414	2.69472	5.42605	4.08519	4.54687
4.9863	3.41128	5.04062	3.52265	4.90322
3.97927	2.58815	4.27876	3.39188	4.56719
4.69733	3.41464	4.71984	3.52971	4.134
4.19726	4.5589	6.34629	3.58176	4.99553
4.07187	3.7963	5.21974	3.67923	4.48611
4.984	3.45496	5.5006	3.96031	4.08147
4.09025	2.45126	4.93518	3.89137	4.14209
4.15127	2.88168	4.77274	3.14112	3.40485
5.00916	3.34449	4.7254	3.72294	4.45558
4.52568	3.17457	4.3177	3.6128	4.54233
4.66986	3.77189	4.2499	3.18598	4.09803
4.37895	3.10058	5.05709	3.70237	3.2555
4.25418	3.47432	4.7674	3.65153	5.20703
5.50567	4.22176	4.98604	4.30087	4.18819
4.98206	3.71057	4.80411	3.43147	4.72054
4.49005	3.47361	4.6358	4.06754	4.15956
4.64186	2.82087	4.93786	3.80996	4.4304
4.28848	2.64208	5.44057	4.15697	4.43449
4.58574	3.23733	4.73831	3.72921	4.31658
4.13613	4.38668	4.22241	3.35886	5.43393
4.08867	4.41671	4.52157	3.61055	6.0171
4.13918	4.41416	4.32269	3.48869	5.32207
4.35806	3.85419	3.61486	3.7025	4.32711
5.16103	2.93648	4.09013	2.96543	5.33816
5.09659	4.21193	3.87942	3.84832	5.76218
4.75264	3.74644	3.55622	3.25819	6.40578
4.35735	4.57584	3.67952	1.95941	5.39201
4.52522	4.0932	4.50189	3.73766	6.27731
4.99341	4.05285	3.77084	2.96839	4.71845
4.89227	4.51439	3.9329	2.03405	6.08398
4.52406	4.49168	4.36857	2.51518	6.14132
4.27528	3.96962	3.90565	2.51919	6.17268
4.91775	4.77926	4.13072	2.71016	5.34831
5.36435	4.22521	4.08348	2.62455	5.51973
4.95451	3.77872	3.82721	3.31575	5.90587
5.12608	3.34215	3.95124	3.32224	6.07955
4.84329	3.59456	4.20123	2.88888	6.04428
4.68648	2.85952	4.16212	2.4854	6.30398
4.94567	3.72106	3.95516	3.78031	6.32679
3.88492	6.16422	4.11577	3.75356	5.98419
3.6651	5.21639	3.93763	4.02054	5.42241
4.95587	4.49276	3.49939	4.32095	5.59437
3.77473	5.34367	3.98	4.61272	5.78274
4.4652	4.26988	4.28678	4.41664	6.03429
4.45729	5.34436	3.77962	4.40538	5.72102
4.0765	5.50479	4.51738	4.41467	5.48728
4.21269	5.94186	3.89728	4.69045	5.41862
3.87698	4.80956	3.62267	3.7505	4.18648
3.50583	5.34085	3.70596	4.25443	5.57354
4.25278	5.03362	3.70113	4.47946	6.00208
4.41416	4.47632	4.24622	4.3203	5.4903
4.06665	5.98598	3.9236	4.13036	5.65815
5.239	5.52033	4.08028	4.69752	5.00328
3.95527	4.05819	3.54333	4.75684	5.25938
4.99255	4.95747	3.73348	4.6365	5.06111
4.39132	4.73159	3.67159	4.93644	6.0038
4.58078	5.28858	4.30866	4.47528	4.8834
4.69179	5.88905	3.46724	4.34531	5.88539
4.86365	4.18254	3.38007	5.59302	5.66376
5.7688	3.3589	3.4115	2.40443	4.71674
4.65085	4.15267	4.02157	4.68553	3.96771
4.68015	3.44572	3.69391	4.65247	5.1666
4.99338	3.80781	3.69163	4.44736	4.58554
5.06243	3.36265	3.24813	4.90081	4.7908
5.2813	5.60527	4.03349	6.95998	5.84414
5.04009	4.37889	3.28085	4.67782	5.03682
4.57523	2.51296	3.6255	4.61337	4.51208
5.22655	4.72866	3.20901	4.26956	4.74656
4.92981	3.53709	3.59914	3.98576	5.01956
5.11546	3.24256	3.56146	4.45742	4.75583
4.2992	4.14564	4.16676	4.30582	6.08592
4.86546	3.22499	3.08011	4.28767	5.12503
4.87428	2.45272	3.56798	2.62289	4.57026
4.29918	4.245	3.59177	4.13327	4.72328
4.31348	4.15576	3.33229	4.10503	4.7488
4.52912	3.9792	3.25201	4.7157	5.30807
4.67646	3.72278	3.96674	3.32102	5.2109
5.12346	3.18893	3.11853	4.60385	5.37979
4.92507	3.5908	3.87224	3.24394	6.3077
4.08925	3.09555	3.22885	3.58949	5.52593
4.40461	2.37828	3.33106	3.8169	4.72944
4.07696	3.91527	3.145	2.26468	5.15021
4.49393	3.17475	3.67166	2.76871	5.22683
4.86794	2.93148	3.49682	4.06443	5.02834
4.45276	3.05909	3.59766	2.92196	3.47314
4.79988	2.9581	3.56386	4.10609	5.699
4.74492	3.00703	3.71414	3.84617	4.62482
4.44294	3.11748	3.05659	2.92261	5.46878
5.16561	3.64109	3.5783	1.95252	5.9174
4.44939	3.71918	3.0777	1.264	4.14619
4.47334	3.97702	3.64718	2.6853	5.69608
4.37512	3.16452	3.6378	4.66711	4.66881
4.85658	4.03162	3.72534	3.14781	4.45784
4.73663	2.67089	3.79049	3.85334	4.96962
3.72681	4.41906	3.53754	4.00486	6.38292
4.51035	4.13366	3.86398	3.98596	4.86259
4.4	3.87552	3.98389	4.17569	5.3433
3.89799	3.2905	3.50504	2.91515	5.11496
4.68449	3.80687	3.50143	1.89956	5.67182
4.21104	4.24243	3.60404	3.79524	5.15152
4.5932	3.40728	3.0664	3.12181	5.35147
4.73165	3.4786	3.00352	3.48677	4.76307
5.08422	3.56761	3.03536	3.56635	5.2379
4.84038	3.74516	3.5119	3.40498	5.89135
4.83255	4.68749	3.41471	3.20629	4.95467
4.59628	4.14345	3.48659	3.99379	4.98465
4.30396	3.73306	3.24413	3.0165	5.21572
4.48988	4.43129	4.00251	3.89888	5.32385
4.01811	3.72101	4.64013	3.56601	5.78119
4.36092	2.66415	5.15906	2.83075	5.40699
4.21166	2.83057	4.99498	3.32829	4.90012
4.56839	3.19184	4.61064	3.30102	5.38362
4.35126	2.7841	4.93244	3.10741	5.19969
4.70696	2.57916	4.13803	3.77814	5.91782
5.44564	2.81948	4.92967	3.92516	4.13022
4.44574	2.92909	4.66186	4.24753	5.52592
4.37957	3.06499	5.14449	4.63169	4.74419
4.38038	2.94628	5.02677	4.61398	5.15764
4.66116	3.00659	5.13568	3.86512	5.60746
4.82984	2.41204	4.87426	2.76062	4.68471
4.30159	2.85382	4.73833	3.60383	4.81035
4.39964	2.60142	4.70381	3.62696	4.9602
4.36395	2.61879	5.36972	3.69432	5.08693
4.3913	2.83132	5.49245	4.47257	4.45945
3.93287	2.92443	4.35318	4.75537	3.97026
4.15446	2.30289	4.32982	4.39582	5.58996
4.25761	2.60473	5.05904	4.43942	4.73995
4.32924	2.51247	5.06905	3.60952	4.96769
4.47767	2.55374	4.38939	3.64704	4.52681
4.70726	3.39793	5.18696	5.16358	4.06879
5.30283	2.66211	4.91974	4.03393	4.76355
5.12391	2.43297	4.65108	3.06029	4.8481
4.59047	3.97401	3.62776	4.4018	5.7826
4.57766	4.11304	3.65401	4.15366	3.90297
4.75572	3.74633	3.35875	4.07524	5.95087
4.5489	3.81248	3.77234	4.18131	4.83428
4.42385	4.66876	4.16904	3.60468	3.94949
3.9224	3.60729	4.06498	3.98035	4.63654
4.78062	3.68439	4.46006	4.23427	4.50897
4.63285	4.49228	4.42602	3.74549	5.32248
4.67878	4.30516	4.16365	3.73197	4.59878
4.56658	4.62249	3.8301	3.4573	4.71305
5.09093	4.66955	3.54812	3.74318	4.47113
4.68201	4.25094	2.68143	3.58554	3.19176
4.95675	3.13887	4.19622	3.24161	3.90191
4.91435	5.05579	4.02759	4.19313	5.02377
5.0161	4.09682	3.97321	4.06491	4.10035
4.61413	4.3804	3.70075	3.26498	4.43917
4.93285	3.69872	3.66449	3.68211	4.58777
4.25628	3.70553	3.98596	3.98087	5.46227
4.08158	3.89321	4.72575	3.89643	5.18885
4.42467	3.69706	3.74511	3.58254	4.1687
5.60245	3.34814	3.91764	3.33178	4.31753
5.02063	3.41913	4.00608	4.26807	4.9479
4.57029	2.92256	4.53406	3.81529	4.69781
4.3776	2.99574	4.37591	2.18786	4.68603
4.26886	2.99181	4.85049	4.27614	4.71402
4.3366	3.30288	4.30431	5.34647	4.49299
5.08267	3.09533	4.43987	3.19558	5.17205
4.28585	3.42386	4.30473	3.79667	5.24319
4.10439	2.74345	3.94131	3.70003	5.37335
4.74399	3.11697	4.09158	3.21256	4.58881
4.21454	2.87773	4.57788	4.80188	4.66654
4.6381	3.89623	4.30895	4.8898	4.93848
4.40134	3.6908	3.97271	4.35378	5.04034
4.30996	3.64811	4.07566	3.6237	4.16572
4.53696	3.64648	4.09206	1.66012	5.03365
4.08446	3.99929	4.70954	3.73087	4.81552
3.98487	3.71987	4.16837	3.54168	4.7391
4.42011	3.28357	4.73322	3.61775	4.78487
4.05968	3.14573	4.16382	3.07783	4.4541
3.9856	3.31132	3.96336	3.63704	4.03142
5.20854	3.0052	4.14133	3.92725	4.79595
4.3621	4.63212	3.68228	3.89809	4.61988
4.45023	4.07415	4.06657	3.17888	5.14639
4.40972	5.02336	3.91126	3.14253	4.53876
4.39428	4.54758	4.21701	3.45668	5.58072
4.28366	4.8738	4.1759	3.3909	4.6583
3.93272	4.80278	3.79868	3.11179	5.35502
4.50994	4.64834	5.08193	3.78346	4.71979
4.13705	4.53754	3.93366	3.40453	5.00068
4.39716	3.83907	4.47623	3.48455	4.35942
4.57485	3.99731	3.74827	3.63574	4.39038
4.11287	4.24207	3.85988	3.74098	4.54586
4.2068	4.59703	4.45942	3.08347	4.30492
4.44658	4.25693	4.68474	3.03165	4.7727
4.72811	4.85103	4.42196	3.68833	5.13854
4.61625	4.35934	3.65798	3.31736	4.98867
4.28047	4.39608	3.60419	2.38654	4.5814
4.69113	4.68712	4.17888	3.30958	4.41116
4.35768	5.03116	3.5414	2.62985	3.8188
4.53976	5.01632	4.63136	3.03377	4.32635
4.81505	4.34862	3.11035	3.1331	4.50607
4.91859	4.685	3.05045	2.47673	4.89163
4.06274	4.46709	3.88396	2.93126	4.1842
5.01499	4.49073	4.33678	2.9742	4.99616
3.71661	3.90353	4.49049	2.81872	4.99866
5.06704	3.16595	3.93607	3.14771	4.90211
4.82004	2.90257	3.87371	3.63232	4.91551
4.46376	4.3319	4.20814	4.31635	4.43913
4.65066	5.49053	3.53648	5.04025	3.24611
4.99806	1.6316	4.1101	4.14644	3.60977
4.82432	3.79729	4.27782	5.06098	4.51911
4.45935	4.66568	4.32352	3.898	4.55663
4.64489	3.79385	4.13206	5.07691	3.64275
4.80512	5.0459	3.87659	5.09027	4.85348
5.02352	2.87735	4.46406	4.21138	4.85831
3.95053	2.87732	3.80839	4.06089	4.44991
4.46422	2.06623	4.20906	4.25196	2.70723
5.01588	3.3908	3.84628	4.14976	4.83467
4.86234	3.42051	3.65805	4.25853	4.14731
4.81608	3.52657	3.63734	4.33872	3.75703
4.81416	4.36455	3.80952	4.93343	3.89644
5.29885	3.72429	4.13025	4.59237	7.00093
4.46814	3.52837	3.76459	5.06693	3.91842
4.77408	2.88748	3.65282	4.12157	4.21772
4.87415	2.73366	3.66415	4.10301	3.2294
4.24083	3.67625	3.48137	4.04708	4.46973
4.49065	3.04985	3.81221	4.40323	3.85366
4.1629	4.02464	3.45411	4.79033	4.46859
4.76121	3.08997	3.84121	4.509	3.57579
3.94998	4.24223	3.63705	4.67652	4.27083
4.96316	3.68965	3.11241	3.34048	4.47488
4.69227	3.78721	4.10944	3.04894	3.37578
4.7336	3.58269	4.28236	3.46812	4.17848
4.15842	4.77634	4.21094	3.57907	3.53345
4.49792	3.49473	3.88189	2.94453	4.54951
4.52244	3.59876	3.89122	3.63376	3.86565
4.76001	4.17721	4.56257	3.26906	3.97097
5.14063	3.68092	4.03685	3.75496	4.31051
4.71201	4.04753	3.5746	3.39337	3.83117
4.26048	3.78501	3.84723	3.63802	4.41565
4.29909	4.28119	4.48642	4.30083	4.29462
4.69641	4.08935	3.62715	3.94911	3.26393
4.55473	3.21939	3.93563	4.00519	3.67742
4.29563	3.67066	4.55061	4.43937	2.8505
4.62846	3.61454	3.86393	3.63819	3.15379
4.6392	3.79657	3.84068	3.79386	3.27387
4.58165	3.85636	3.7885	3.86917	3.11691
4.59552	3.8668	3.95931	3.50078	2.96081
4.19332	3.76918	3.84192	2.71093	4.39865
4.32328	3.70283	4.39535	3.66153	3.67464
4.35693	4.66384	4.02486	4.11773	3.08911
4.31621	4.17712	4.35968	3.37773	3.05086
4.54347	4.09814	4.14878	4.08806	3.48292
4.86162	2.01509	3.98915	3.30706	3.7973
5.1736	4.39788	4.53439	4.28274	3.56442
3.926	3.80671	3.97886	3.1693	3.02348
5.40217	4.74471	4.55535	3.43067	3.72633
5.07724	5.0788	4.41165	3.37331	3.6677
4.44915	4.72484	5.23731	3.33979	3.5126
4.84317	3.86679	4.16293	4.18973	3.02751
5.48271	3.60962	5.76783	3.45768	3.35731
4.48336	4.34023	3.67955	3.96403	3.42955
4.56422	3.65455	4.38253	4.10784	3.43665
5.22124	3.21771	5.33014	3.36265	3.79847
5.01276	5.9466	4.68104	3.68071	3.28849
4.27487	3.4864	4.38681	2.99984	3.34168
4.59093	3.82035	4.33139	3.46258	3.4881
4.30184	4.95326	4.75177	3.57462	2.9291
4.55749	5.07255	4.44146	3.65097	2.98347
5.42747	4.73924	4.3204	3.95833	2.73746
4.74669	4.80216	4.04877	3.54692	3.36425
4.9666	5.14318	4.41751	3.13331	3.44514
5.0087	5.12105	4.76709	5.10962	3.97057
4.18749	4.45651	4.11315	3.17919	2.69814
5.11387	4.48681	4.16642	3.59675	3.82605
4.01469	3.68468	5.157	3.30875	4.02549
4.32898	4.1791	3.90489	3.46975	3.88491
3.95747	4.21259	4.74706	4.02207	4.52943
4.64318	4.77529	4.33702	3.36449	3.82129
4.44079	4.64062	4.41197	3.30563	3.47786
4.62029	4.5486	4.35685	4.6508	3.98928
5.33128	4.17696	4.52044	4.67744	4.60768
5.19262	4.31006	5.36542	4.66868	4.11577
5.38049	4.47694	4.84772	3.8803	4.07719
4.812	3.46576	4.23114	4.2532	4.18062
4.58971	3.39277	4.29671	3.55724	3.35927
4.74874	3.99683	4.30834	4.02382	4.58394
4.57302	4.96293	4.1877	3.66266	4.226
5.26157	4.07014	4.5742	4.12666	4.0731
4.82648	4.39769	4.0786	4.15401	5.18904
5.04577	4.45784	4.66754	3.76179	5.25306
4.78301	4.17244	3.99452	3.31793	4.53947
4.85777	4.53316	4.3161	3.93156	4.36088
4.70368	4.33329	4.35882	3.74373	4.7052
5.01903	3.64728	4.39583	3.92648	4.57177
4.64639	4.321	4.3013	3.33792	3.82474
4.68067	3.69041	4.25721	3.87956	3.36168
4.71156	2.41709	4.73812	4.6068	4.32692
4.58377	4.44146	4.54284	4.19858	4.67822
5.17079	3.93556	4.10991	4.11796	3.84453
4.72636	3.68483	4.34331	3.15033	4.91409
4.89546	3.97798	3.04731	3.72391	4.83446
4.18317	4.17119	3.60347	3.71138	3.49128
4.45677	4.41505	3.90777	2.94543	3.60031
5.2253	3.12168	4.1755	4.3657	4.55531
4.76005	3.05088	3.57024	4.95178	4.28023
3.50582	4.47544	4.37391	4.24188	4.88843
4.35931	2.68157	4.62234	2.93943	5.17012
3.50308	3.69238	4.22301	3.54361	4.90309
3.92043	3.16803	4.26654	5.38226	4.53821
4.04319	3.76067	4.0228	3.70675	4.43122
4.11565	4.15449	4.25879	3.49722	4.30759
4.20478	4.01849	3.81712	3.35615	4.32671
3.61442	3.78798	3.64557	3.23652	4.79987
4.06146	2.76977	4.52788	3.03815	3.90559
4.30506	2.9664	4.12357	3.25663	5.14695
4.19306	2.98442	3.94446	4.07822	4.70175
4.15331	3.19208	4.05965	3.93677	4.65139
3.80369	3.26	5.20557	3.86563	4.55098
3.89977	2.98731	4.35638	3.38245	4.55442
3.85266	2.36479	4.47317	3.59019	4.34611
3.95743	4.20741	4.19581	3.74506	4.34858
3.62589	2.7462	4.09189	2.64219	4.25888
4.6021	2.83406	3.56817	2.44378	4.96555
3.87615	2.84332	3.67439	3.33879	5.00789
3.64977	2.90282	3.895	4.2995	4.50871
4.71954	3.93374	3.92179	3.52298	4.83678
4.5304	2.97366	4.22774	3.50479	4.10561
4.14876	2.11262	3.69443	3.56009	6.50855
4.29143	2.92505	3.85521	3.51523	5.05219
4.64771	3.14617	4.05058	3.55405	5.36454
4.57098	3.9342	4.01184	4.04568	5.9574
4.66783	4.28423	3.89346	4.22483	3.9596
5.19806	3.64248	3.56946	3.27847	3.62798
4.49038	3.29509	3.99104	3.54283	4.88429
4.25469	3.7113	3.2822	3.41504	4.09464
4.22269	3.60082	4.35962	4.46105	4.12158
4.14774	2.8692	3.37242	3.50637	4.14477
4.30063	3.63765	3.49163	2.99972	4.66819
4.64826	3.37306	3.67555	3.57795	4.1938
3.98667	3.57015	4.00904	3.58238	5.07371
4.34626	3.48964	3.91727	3.66992	5.3202
4.65938	4.01495	3.9317	3.93282	4.72674
3.53118	3.16551	3.47728	4.07012	5.31635
4.30305	2.8556	3.65694	3.13404	4.55259
5.04648	4.06999	4.14227	3.99086	4.88963
5.15282	3.1047	3.77919	3.23517	4.62289
4.74667	3.74961	3.87436	2.97796	4.50965
4.46745	3.91742	3.90513	4.5082	4.25155
4.30365	3.72773	3.12596	3.73559	4.48175
4.98156	3.55687	4.37238	3.14892	3.85946
4.45893	3.56796	4.25293	3.58809	3.37903
4.40294	3.96404	3.70989	3.95399	4.36553
4.15768	2.34149	4.0711	6.0766	3.65092
4.22495	3.35219	4.40619	3.89934	4.24611
4.03815	3.65485	3.91195	3.90567	4.6092
4.88401	2.91605	3.90874	3.36208	4.17756
4.86518	2.75907	4.15324	3.51542	4.3108
4.10029	2.17129	3.86053	3.72358	3.87342
4.13275	3.14561	3.87371	3.40174	3.59358
4.19079	2.39077	4.10162	4.29439	4.26475
4.67393	3.15018	3.49739	4.13814	2.71314
4.74283	2.66849	4.37501	3.86917	4.5275
4.66591	3.1423	3.45144	3.41165	3.92458
4.54408	3.2139	4.08706	4.60425	4.44127
5.11631	2.92359	4.12417	3.83083	4.5701
4.17242	3.3233	4.37156	4.28446	4.85578
4.49557	3.64739	4.23836	4.36242	4.26562
4.65801	5.12482	3.96545	4.01402	4.08421
4.65883	3.0361	4.62515	3.81069	4.73016
4.03291	3.12917	4.61992	4.68126	4.40029
4.27049	3.40862	3.55925	3.88352	5.06927
4.55188	3.20228	4.09769	3.68308	4.22237
4.07727	3.33912	3.92258	3.88202	4.70964
4.63191	3.48041	4.86182	3.75809	4.87582
4.38335	3.113	3.96571	4.21425	5.55317
4.67225	4.10658	4.48576	3.55819	3.68175
4.4026	3.85045	4.2479	4.15907	4.94606
4.35972	3.65465	4.20683	4.37856	4.66008
4.61024	4.01589	4.52395	5.30328	4.60735
4.2598	3.90323	4.81313	3.07111	5.49561
4.33928	3.19449	4.23569	1.69292	5.03465
2.40708	3.58151	4.06049	3.16058	4.46912
4.40282	3.64046	4.011	2.89772	5.46758
4.13315	3.38251	3.7094	2.68837	4.68248
4.98603	3.41698	3.45605	2.99289	5.00845
4.74639	3.50928	4.34112	2.10648	4.87446
4.30803	3.7566	3.74639	3.56156	5.39393
3.27768	3.31827	3.30331	3.38691	4.89282
4.32728	3.96627	3.87833	2.8837	5.12195
4.86172	2.81785	3.62585	2.86889	4.50819
4.29885	3.32061	3.81446	2.34026	5.49346
4.23324	2.8903	3.68233	3.60088	4.85377
4.33312	3.44845	3.62996	2.94808	4.83463
3.95077	3.45672	3.676	3.43031	5.42156
3.97602	3.46758	4.15957	3.4106	5.10694
4.56307	4.20787	3.69957	2.72112	4.72126
3.88428	3.88945	3.9794	2.89535	4.75859
4.18562	3.78526	3.6974	1.99397	4.52379
4.8971	3.75248	3.91102	2.99814	5.1056
5.41421	3.73965	3.76755	2.9421	4.56596
5.01554	3.74102	3.98078	3.08092	4.01877
3.84908	3.7051	4.04149	3.26775	4.28223
4.66361	4.11158	4.01246	3.48871	4.93033
5.09408	4.32665	3.96346	3.16707	4.1718
4.61798	4.49011	3.68551	3.06638	4.1309
4.52718	3.45625	3.83827	3.6525	4.18867
4.49205	3.31373	3.9619	3.10314	4.76792
4.44501	4.10359	4.00564	2.92554	4.77774
4.72218	3.45302	3.64925	3.00903	4.39091
4.39469	3.99684	3.853	3.38255	4.1045
5.22973	3.82409	4.17624	3.6226	4.8448
4.99893	3.60702	4.00395	3.5921	4.83654
4.59267	3.94102	3.78211	3.66549	5.26162
4.8793	3.76256	3.73209	2.71084	4.84096
5.38152	3.17642	3.71751	3.36767	4.22725
5.30028	4.3379	3.63627	3.36328	4.31403
5.31348	3.56887	3.94898	2.96443	4.03937
5.1824	3.4077	3.72824	3.36087	3.98908
4.77032	3.31388	3.76308	2.92376	4.09972
5.40663	3.68709	4.03407	2.98764	4.36699
4.19413	2.66104	3.79735	2.92841	4.26993
5.43555	2.79441	3.73507	3.01712	4.47646
4.95478	2.43252	3.88032	3.84066	4.0368
5.4117	2.34322	4.10318	5.47742	4.76105
4.65901	2.03287	4.99834	4.03985	5.58551
4.23451	2.07812	4.14119	3.46674	5.62402
4.12109	2.95526	4.20385	4.84086	4.58465
4.59085	2.28989	4.39614	4.5076	5.13964
4.80513	2.83664	4.19289	3.90891	5.76511
4.26495	2.87056	4.51767	4.64353	5.35335
4.84037	2.63375	4.46305	4.49005	5.41158
4.36516	2.48986	4.99341	4.63883	4.38551
4.8098	2.97008	4.48152	4.73147	5.13056
4.40447	2.75627	4.78308	3.75441	5.40048
4.28142	2.48769	4.42693	3.98085	4.81388
4.43707	2.75631	4.08053	4.16621	4.73724
4.53081	2.44193	5.02177	4.21667	4.97858
4.46339	2.84753	3.86067	3.56171	5.03878
4.4852	3.0717	4.26295	4.03061	4.99237
4.21415	2.94554	4.37224	4.01437	5.48226
3.82649	1.91624	4.59586	4.21533	5.89295
4.47085	2.77741	4.72492	4.21866	5.5629
4.39784	2.948	3.91459	3.78886	5.00495
4.81869	3.10015	4.73499	3.61774	5.63964
3.92549	2.37552	4.56138	3.33775	5.30829
4.26132	3.33499	4.23161	4.09087	5.90478
4.26848	3.96077	3.8954	4.52529	5.142
4.78069	3.76113	3.59306	3.53129	5.11569
4.34066	3.75402	4.74061	4.53762	4.81893
5.04497	3.61203	5.16891	3.94877	5.04995
4.93969	2.83916	5.06367	3.7591	4.67744
5.14239	3.76299	4.69098	4.04478	4.27663
5.15608	3.20342	4.85296	3.90896	4.17862
4.75766	3.78684	4.91809	4.20768	4.89645
5.98821	3.6631	4.71727	4.15384	4.5976
5.58683	3.4169	4.89849	3.59703	4.41833
4.44628	2.86427	4.45226	3.6369	4.17331
5.34293	2.13517	4.91888	3.35079	4.11741
4.86552	2.53169	4.96645	3.78386	3.17802
4.42611	3.75505	4.71683	3.72678	4.54052
6.00083	3.2122	5.3902	3.42559	4.81751
5.28594	3.05004	4.40116	3.65115	4.33168
4.79488	3.39382	4.47764	4.06443	3.7984
5.88331	3.59896	4.84001	3.68217	4.60136
5.02683	3.86745	5.16513	3.16837	4.25934
4.87394	3.88375	4.0684	3.75752	4.20416
5.09785	3.21211	4.76055	3.11464	3.84583
4.68839	3.77905	4.52355	4.64274	4.72661
5.87978	2.30265	4.50377	3.66516	4.08672
4.97689	3.57943	4.47757	4.04585	4.98561
4.88071	5.73893	4.90088	4.54842	4.58207
4.93851	4.99096	4.44483	4.22563	4.02895
4.61695	5.16599	5.24739	4.56253	3.76258
4.60007	4.61027	4.61659	3.91875	4.45936
4.12276	4.21035	3.84778	3.96606	5.49942
3.65103	4.33478	3.97957	4.02199	6.82078
4.17128	4.49406	4.01625	3.59401	6.069
4.22458	4.60263	3.59586	3.55787	4.99992
5.12865	4.9478	3.49781	3.78068	4.52311
4.79325	5.27546	3.39136	3.4178	6.2838
4.5526	5.39552	3.36806	3.07697	6.17586
4.0324	5.1568	3.864	3.77773	5.0538
4.53707	5.34545	3.86284	3.48268	6.12
5.12108	4.88026	3.84998	3.7035	5.79417
4.8336	4.95269	4.17575	3.4017	6.0789
4.01448	4.38528	3.83223	3.84205	6.13847
3.98117	3.50755	3.57703	3.22982	6.26777
4.54692	4.13138	3.43977	3.02164	5.06181
5.3615	5.379	3.69628	3.8377	5.87742
4.64987	4.67748	3.53263	3.91256	5.54887
5.26106	3.36406	3.26566	3.19935	6.37169
4.80718	3.70292	3.61544	3.54715	5.75634
4.4123	3.65434	3.79842	4.49184	6.30153
4.23611	4.01664	3.79972	4.52622	5.24585
4.42336	3.66317	4.36145	4.91501	5.36218
4.54817	4.40925	5.539	4.13268	5.7015
6.68271	3.77546	3.89299	4.05509	6.37775
4.34896	3.65045	4.63782	4.93489	5.41057
4.54738	3.53402	4.99604	4.66766	5.53218
4.73027	3.22042	4.71646	4.21552	5.29132
4.3524	3.28943	5.35371	4.99392	5.45958
4.11267	2.96749	4.54894	4.53834	5.11141
4.63873	3.63789	5.26072	4.08994	4.57765
4.56094	3.06506	5.11122	4.07286	5.59519
4.8176	3.09755	5.12517	3.99171	5.68424
5.02263	3.23571	4.42065	3.49861	5.47542
5.04254	3.40409	4.62896	4.34199	5.97037
5.52853	3.74143	4.30253	4.19783	4.8823
5.24639	3.12372	4.6976	4.40881	5.33997
5.40842	2.87725	3.91047	4.4353	5.97576
6.00676	3.41995	4.30012	4.68549	6.17374
4.8837	2.23786	4.451	4.32052	5.38598
4.4035	2.98942	4.35135	5.49016	6.37552
4.62268	2.81271	3.77345	4.97907	5.17224
5.53798	4.6478	3.91089	5.06365	4.86895
5.1919	3.41474	4.31031	5.34286	4.23397
4.51658	2.69836	3.91069	4.97709	5.56723
5.19362	2.21081	4.34592	4.25346	5.18661
5.48526	2.94709	3.89645	4.41982	5.05559
5.2112	2.25551	3.86618	5.31216	6.62921
4.8488	3.09512	3.55418	4.96625	5.24189
4.41422	3.4351	3.80347	4.13805	4.65122
4.75736	2.45	4.41744	4.45514	4.70289
5.08594	3.31163	3.77866	4.69911	5.48762
4.94328	2.94677	3.7756	4.72306	5.35114
4.11058	3.11984	4.01593	5.02678	6.1418
4.69338	2.8823	3.77035	4.30146	5.30457
4.42228	3.37788	3.59543	3.71178	4.82218
4.098	3.09182	3.88407	4.55769	5.51964
4.57457	2.30507	3.85883	5.48683	5.181
4.53368	2.39394	3.96879	3.70602	5.25791
4.46962	3.50396	3.79558	4.26229	5.18663
5.07834	2.98291	3.73763	3.03597	6.15392
4.86335	2.94486	4.11277	4.4077	6.33335
4.47915	2.91374	3.10417	4.72919	5.8615
4.69386	2.33143	3.50848	2.81923	5.21806
4.30722	3.00745	4.17775	5.28784	5.33201
4.90237	2.76569	3.91767	4.42557	5.41879
4.94031	3.33441	3.73746	3.39087	4.78739
4.51279	3.45012	3.7412	4.15104	4.02443
4.78576	3.14913	4.20722	3.84937	5.77258
4.81197	2.84681	4.11962	3.37631	4.65658
4.62498	2.58272	3.72432	3.17022	5.40896
4.90537	3.45086	3.46726	4.92627	5.8917
4.78287	3.53458	4.24441	4.1231	4.44294
4.48716	3.28619	3.98929	4.4866	5.41596
4.619	2.49372	3.82925	3.79715	4.56603
4.76535	2.60634	3.88123	4.46928	4.78156
4.715	2.97315	3.81989	4.60381	5.09967
4.37876	2.76754	3.52988	4.56622	6.2171
4.66283	2.77516	4.09708	4.31386	5.73117
4.50827	3.34504	3.94954	2.02373	5.50893
4.34452	3.2146	3.89774	3.89058	5.21962
4.19437	3.22311	3.9419	4.90943	5.87097
4.29771	3.86845	3.78808	3.41395	5.44175
4.73231	3.27004	3.62304	3.62941	5.04347
4.80888	3.41288	3.59153	3.60323	4.41619
4.97585	3.56748	3.86777	3.4388	5.70444
4.9633	3.86943	3.9675	3.75358	5.72219
4.93751	2.73813	4.0867	3.39484	4.75808
4.73703	2.94761	4.39547	3.32642	4.70483
4.23988	3.57011	3.92068	3.97686	5.38095
4.7684	3.40388	4.22763	3.16005	5.17246
5.02487	3.23641	4.77665	2.6392	4.53336
4.41997	2.98859	4.51732	3.17324	5.24392
4.66105	2.91853	4.01147	3.18883	4.89686
4.96339	3.34284	4.45356	2.65797	4.56371
4.86371	3.02316	4.60889	2.18517	4.42344
4.8432	3.02978	4.0281	3.62309	4.6806
5.65635	3.48454	4.00422	3.53463	3.88675
4.94955	3.18523	4.66506	3.41903	5.32524
4.77862	2.50512	5.01787	3.77088	4.83353
4.88084	2.78986	4.86412	3.07566	4.89569
4.88557	3.21449	4.89368	3.86343	5.2727
5.25507	3.16391	4.45633	3.70862	4.8059
4.53135	2.77587	4.65232	3.42452	4.83683
4.65988	3.19971	5.06929	3.25778	4.47953
4.62498	2.56903	4.82946	3.55455	4.56799
4.46363	2.75629	4.76363	3.23314	3.82419
4.4437	3.52846	3.99982	2.97347	3.39706
4.40271	3.10243	4.7885	3.35547	4.90765
4.44527	3.0851	4.66589	3.31273	4.82731
4.58269	3.47484	4.60649	3.5838	4.87365
4.8201	3.82726	4.46308	4.84658	4.13829
4.9169	3.12877	4.72026	4.29167	4.385
5.15252	3.60914	3.85123	3.75143	4.72889
5.29257	4.69427	4.55614	3.17224	3.39156
4.33972	3.70345	4.09372	3.16674	5.75197
4.14343	3.99467	4.07588	3.84314	3.91119
5.06661	4.49437	4.51149	3.88622	6.52134
4.50354	4.06895	4.30791	3.1011	4.96229
4.33419	4.57919	3.90286	3.74675	4.44147
4.40779	4.46158	3.99506	4.77319	4.43515
4.81775	4.03517	4.19892	3.84147	4.45472
5.25675	3.71359	4.25258	3.33137	5.06545
4.18665	3.05882	4.20256	3.27139	4.74121
4.57038	4.23956	3.96423	3.56348	4.65545
4.96239	4.22216	4.16116	5.55464	4.86593
4.06839	4.66352	3.92711	3.80209	4.30793
4.8737	1.08164	4.35809	3.81208	4.25056
4.94249	3.54935	3.74568	3.9688	4.95502
5.15704	3.44992	4.42234	3.9777	4.43183
4.86109	3.7304	4.06021	4.03128	4.52342
4.37504	4.03693	3.59463	3.38279	4.49066
4.22948	3.23863	4.68147	4.94393	5.32675
4.61554	2.7502	4.18355	5.21898	5.16247
4.44982	3.32242	3.67318	5.20108	4.26655
5.39158	2.85352	3.67976	4.01236	4.08707
4.8645	2.71512	4.61959	5.27663	4.82586
4.62305	2.8996	4.327	5.29598	4.6421
4.55496	2.45914	4.17619	4.17256	4.96468
4.10731	3.09273	4.07039	6.00217	4.77837
4.70601	3.04131	4.10995	6.60758	4.71578
4.71677	3.32617	4.6347	4.45801	4.60358
4.47511	3.04425	3.67283	3.78451	4.84362
4.50208	3.3707	3.84479	4.01627	4.57327
4.70018	3.28368	4.11583	4.00871	4.43069
4.60298	3.25531	4.31446	5.85629	4.51516
4.54935	3.40622	4.0802	5.05057	4.58137
4.54745	3.6678	4.10919	4.59329	4.9406
4.48551	3.3251	3.79375	5.17658	4.57325
4.83648	3.10844	4.1539	4.36178	4.56798
4.24291	2.70798	4.66678	4.21445	4.79131
4.41868	2.25014	3.91152	4.87626	4.6652
4.7957	2.8346	4.44365	3.78965	4.88045
4.26118	3.91803	3.63381	4.27183	4.61886
4.12427	3.68216	4.01472	4.0243	3.90104
5.12281	3.98563	4.03376	5.83517	4.73359
4.66564	3.69622	4.01396	4.79677	4.51107
4.90523	4.03239	3.68741	3.87633	4.9505
4.58077	3.62767	3.9026	3.84515	3.8868
5.10268	4.14327	3.99642	3.83388	4.79014
5.60189	3.50973	4.15034	3.25152	4.25434
5.06425	4.50993	3.84404	3.46453	4.83016
5.37355	3.34873	4.2529	3.78887	4.22476
4.94775	3.70938	3.41131	3.67377	4.37118
5.46357	4.13282	4.43896	3.76594	3.95493
5.82285	4.10368	4.20927	5.0993	4.15254
4.94376	4.7044	4.3419	4.04529	4.0869
4.98409	3.86134	4.12726	4.7298	3.88923
4.89834	3.33724	4.24829	3.73725	4.29108
5.02153	3.70477	4.5458	4.1616	4.68306
5.05717	3.8047	3.58792	3.55074	4.66956
4.76388	4.14438	3.27279	3.24776	4.54889
4.85444	3.99475	3.8943	3.97954	4.37976
5.10826	4.12506	3.58072	3.16465	4.0239
5.12123	4.24036	4.04008	3.31553	4.21651
5.68348	4.14948	3.41312	4.07744	4.59894
5.54892	3.86496	3.51523	4.04947	4.3853
4.88581	3.71822	3.91708	3.38512	4.0989
5.47533	2.97687	3.92535	4.59233	4.61399
4.43341	2.9791	3.76579	3.53076	3.66462
5.50005	2.6219	3.916	3.4161	4.48289
5.51883	2.15625	3.47499	3.80232	4.09777
4.97656	2.03808	3.85076	3.3017	3.96088
4.46604	3.0617	3.6681	4.05323	3.79278
4.06833	2.70546	4.28071	3.40433	4.26515
4.42626	2.51614	4.4103	4.64777	3.51489
4.71931	2.88385	3.822	3.85793	3.39736
4.73197	3.17171	4.06834	4.13236	4.12566
4.65313	2.40848	4.53434	4.281	4.01704
4.91302	2.77743	4.34828	3.42258	4.74305
4.14208	2.75689	4.26122	3.44915	4.54825
5.07262	2.21476	4.55487	3.63429	3.30744
4.98869	3.46705	3.83816	3.58774	5.00077
4.7791	3.61363	3.74054	3.54131	4.47882
4.52861	2.68322	4.27827	3.56586	4.02849
4.77	3.0976	3.99245	3.7678	3.89648
4.77309	2.62481	4.08813	3.44499	3.96041
4.8476	2.46525	3.75661	3.68274	3.89241
4.50023	2.76866	3.59197	3.58052	3.86305
5.01881	2.68172	3.84894	3.8541	3.50357
4.24946	3.80828	4.05772	3.63884	4.26125
4.44483	3.78074	3.88647	3.40738	3.76909
3.77708	3.46155	3.65614	3.75361	3.89237
4.68298	4.0665	3.99945	3.5187	3.44929
3.83465	3.75678	4.09346	4.18052	3.61512
4.60462	3.67611	3.40857	4.7993	3.96103
4.68787	3.80228	4.35441	3.4789	4.11354
4.84447	3.18731	4.28965	4.24582	4.23073
4.21443	3.98729	4.38629	4.01256	4.11305
5.09822	4.29534	4.15002	3.62529	4.31792
4.78398	3.86903	3.70177	4.22645	3.99665
4.80654	4.51987	4.31644	4.31575	4.25361
5.3227	2.99351	4.3315	4.62132	4.71552
5.09852	3.90333	4.16409	4.10945	4.72986
4.77299	3.78249	4.0888	3.18816	4.41348
4.6601	2.76134	4.58194	3.93352	5.64126
5.40263	3.86741	4.17412	4.06437	4.47333
4.91493	3.7855	4.29913	3.43096	4.35301
4.87592	3.7395	4.46981	4.41048	4.03843
5.0053	3.7061	4.50602	4.0004	3.62779
4.86815	4.48978	3.96874	4.16832	3.89554
4.97194	4.04808	3.82813	4.6286	3.51385
4.90347	4.0677	4.2667	4.32031	5.04702
4.26672	3.36026	3.95492	3.72916	5.23667
4.07781	4.76916	4.64743	2.93729	3.76255
3.80072	3.68407	4.2661	4.46468	4.07437
4.22314	3.63166	4.16623	4.11465	3.98078
5.04946	3.09536	4.30918	4.76428	3.98591
5.23254	3.84567	4.11606	3.62995	4.66486
5.64033	3.62581	4.68836	4.80562	3.98196
4.22365	3.46423	4.24115	3.47932	4.33022
5.70359	5.96791	4.76845	3.25618	3.82194
5.72459	4.13939	5.29487	3.98793	4.01886
5.11107	4.04749	5.76949	3.88509	4.00443
5.21598	3.6271	4.86729	3.66556	3.3357
5.41379	3.62173	4.71216	4.1198	3.8456
4.78807	3.48404	4.27762	4.30804	3.39443
5.34722	4.39205	4.36222	4.29792	3.67436
5.34542	3.7342	4.82213	4.63458	4.00861
5.36546	4.50865	5.26725	3.70542	3.58136
4.74346	4.26772	5.61476	3.47696	3.55218
5.02324	4.66624	4.15369	4.03946	3.89416
4.95753	4.56919	4.46565	4.23404	3.60558
5.06391	4.31097	4.28541	3.3333	3.44825
5.74374	3.91518	4.79615	4.60014	3.6623
5.52081	3.96665	4.73069	4.27578	3.91434
5.82737	4.06404	4.63959	3.20364	3.87403
5.58132	4.86412	5.39114	4.69056	3.73981
4.62207	4.48991	5.84144	3.91686	3.55661
5.68474	3.43712	5.49569	3.29854	4.58094
4.66878	2.83846	5.05687	3.955	3.84727
4.92537	2.12841	4.44937	3.95698	3.81661
4.47138	3.11712	4.93435	4.70495	4.34375
5.33974	3.13053	4.4311	3.50655	3.82493
5.25813	2.49988	4.925	4.17132	3.99331
5.01544	2.84795	4.98617	4.03432	4.23993
5.43042	3.11101	4.69184	3.11726	5.00848
5.35105	2.58416	4.87613	4.07747	3.67759
5.3641	3.66552	4.46866	3.36436	3.92542
4.66141	2.86791	4.39678	3.54284	4.25064
4.83368	2.77526	4.35295	3.12701	3.34605
4.94913	2.74768	4.06804	3.6048	4.36673
4.91475	2.17584	3.87457	2.93793	4.36964
5.06727	3.10272	4.52745	3.60102	4.33143
4.87958	2.65011	4.70737	3.69907	4.7943
5.43275	2.96486	4.63383	2.74828	5.15013
5.09746	2.57624	4.34084	2.76161	4.04305
4.74	2.04295	4.10847	3.13542	3.92714
4.76545	2.82324	4.36032	3.07418	4.19089
5.25006	3.07148	4.45661	3.5115	4.06918
4.97519	3.66362	4.64947	3.24795	4.05151
5.3498	3.49527	3.64406	3.46402	3.12945
4.8974	2.96968	4.5947	4.43674	3.95236
4.807	2.97249	4.20489	2.97895	4.1502
4.96483	3.29313	4.1188	3.62805	3.30356
4.65515	3.24525	3.76046	2.54122	4.33949
5.18817	3.88187	4.15235	3.14863	4.54424
4.53018	3.8157	4.46932	3.69502	3.82972
4.72794	4.38627	3.97565	2.67645	3.53995
5.41727	3.36887	4.43652	4.06302	4.13224
5.11285	2.69691	4.85647	3.38319	4.12617
3.94953	3.66629	4.0878	3.70119	4.99393
4.51812	3.9741	3.9496	3.21602	4.91256
4.01424	3.3314	3.87462	3.48912	5.04376
3.91091	3.44226	4.05759	3.86682	4.83496
4.13023	4.10996	4.46182	3.81372	4.5478
4.33538	2.68851	4.46907	4.27957	4.37697
4.46637	4.2849	4.2334	3.05499	5.0025
3.86802	4.00475	3.56707	3.75952	4.59912
3.98865	3.46241	4.43924	3.8918	4.51104
4.52252	4.12446	4.30194	3.79721	6.00747
4.64264	4.62881	4.2839	4.45079	4.44882
4.97513	2.29973	4.52584	3.85777	5.12999
4.25516	3.38887	4.79459	3.8392	4.27438
4.1235	3.16986	4.51737	3.63769	4.57159
4.22742	3.84924	4.24237	4.03653	4.79016
4.36778	4.31655	4.56385	4.35297	4.30176
3.89587	2.95781	4.15187	3.32058	4.37377
4.19194	3.16185	4.21877	2.90319	5.06487
4.01536	3.20263	4.1685	3.54036	4.52236
3.84913	3.14373	3.91003	3.79047	4.79293
5.07949	4.07535	4.68292	3.57404	5.33965
4.63786	3.76561	4.1209	4.0885	5.11346
4.41964	3.6793	4.05385	3.83889	5.81385
4.28009	3.06367	4.29692	3.62519	5.02645
4.56108	3.2991	4.15743	4.82368	4.92628
4.68376	3.71101	4.20825	4.20733	4.8834
4.75281	3.59592	4.27591	4.62024	4.29106
4.97713	3.6731	4.01018	3.83564	3.54919
4.72562	3.38307	3.80049	5.03398	4.32371
3.97125	3.45549	3.87164	4.95048	4.32643
4.54924	3.28282	4.21606	5.17568	4.00412
4.59554	3.82564	4.39468	4.61937	4.07919
4.48246	3.76747	3.85957	4.0775	3.72159
4.73245	3.91737	3.82126	4.12654	3.96179
4.32316	3.30361	3.94215	4.65914	4.38394
4.34199	3.92856	4.0939	4.23729	4.68801
4.71342	4.23274	3.90942	4.91794	3.64097
4.21357	4.14561	3.74129	4.3108	5.01732
4.65189	3.78827	4.39041	4.28954	4.14959
4.89514	3.82426	4.72998	4.1146	4.42574
5.44575	3.40626	4.25454	4.78323	4.51422
4.48233	1.9791	4.14313	4.34594	4.36941
4.57777	4.15447	4.46563	4.5532	3.96086
4.46281	3.27143	4.12335	5.0481	4.18603
4.1664	2.87229	4.06904	5.41918	3.4707
4.78342	3.10749	4.39629	4.02236	4.09211
4.68754	2.83256	4.19013	4.64191	5.5087
4.19811	2.45006	4.12508	4.73757	3.70463
4.1093	2.45716	3.9028	4.31661	4.39664
4.20209	3.57518	4.03701	4.3068	3.77518
4.85556	2.61924	4.45231	3.37941	4.6562
4.70314	2.44623	4.42572	4.27693	4.52603
4.32958	2.48241	4.51273	3.58311	3.96738
4.74303	2.82045	4.39312	3.61162	4.00208
4.48041	2.97162	4.11893	6.05933	4.14448
4.68129	3.47144	4.30543	3.97401	4.08695
4.8138	3.48188	4.34243	4.0757	4.39494
5.00085	3.23427	3.84514	3.58371	4.01434
4.87815	4.82644	3.95464	4.72724	4.46473
5.01953	3.25565	4.10493	4.06237	4.27081
5.11249	2.71108	4.37323	5.17097	4.38799
4.5592	3.47172	4.36408	5.08925	4.30503
4.40934	2.87294	4.17947	4.73606	4.15492
5.01414	3.01262	4.91462	4.72681	4.6317
4.40684	3.67612	4.01703	4.78661	4.53916
4.75821	3.43423	3.30968	4.25222	4.68912
4.6037	3.90272	4.43119	4.24153	4.18757
4.4349	4.00444	3.99774	4.69486	4.95304
4.90199	3.14059	4.32068	3.93233	4.3535
4.20095	3.88083	4.26327	5.28394	5.07121
4.89565	3.92925	4.09629	4.27539	4.09787
4.23751	3.08609	4.12866	4.75828	4.53557
4.67128	3.70035	4.20167	4.52957	4.70498
5.13646	3.06895	4.14372	5.88497	4.82083
4.55747	3.49967	4.90237	3.05152	4.72349
4.43234	3.64217	4.28646	1.77237	4.11163
4.07771	3.31882	3.42028	3.62025	3.57838
4.37959	4.03857	4.41056	2.94391	4.63523
4.35226	3.70428	4.3114	3.35301	4.18865
4.78086	3.88117	4.25036	3.49599	4.34789
4.00287	2.83541	4.13523	2.88059	3.94174
4.44972	3.45145	4.29774	3.74946	4.55622
3.87966	3.41625	2.9776	3.57653	3.91966
4.00523	3.5049	4.07399	3.20553	4.226
4.29471	3.36011	4.65594	3.54427	3.95645
3.91735	3.35834	4.33955	2.68965	4.59956
4.54911	3.71736	2.94033	3.72205	4.01311
4.46401	3.88302	3.41844	3.04531	4.25091
4.00528	3.75358	3.72375	3.44375	4.44225
4.75826	3.09808	4.2224	3.60231	3.92072
4.28217	3.06821	3.88841	3.22006	4.18918
4.14262	3.80812	4.02535	3.2639	4.09836
4.65478	2.96602	4.42666	2.26625	4.13409
5.05151	3.64368	4.59885	3.92401	4.73194
5.79986	4.2639	3.93321	3.64732	4.37503
5.16866	3.3162	3.83769	4.04835	4.271
4.43201	4.11933	4.24466	3.42381	4.01486
4.99992	3.28659	3.81928	3.98402	4.41282
4.59101	3.70059	4.18016	4.13638	3.82519
4.59163	3.33015	3.97492	4.54527	3.93779
4.75218	3.62785	3.93266	4.06783	4.05274
4.83236	3.73292	3.80444	4.17685	3.90083
4.80757	2.96883	4.18033	3.9142	4.00996
4.87343	3.46101	3.79088	3.61235	3.76175
4.98678	3.04852	3.87845	3.87529	4.88395
5.37889	2.59181	3.88891	3.9981	3.93972
5.1007	3.51531	3.84606	3.59135	4.30169
4.93911	3.47743	3.57914	4.09991	4.38657
4.53924	3.27521	3.65573	3.67632	4.35349
5.48439	3.52755	4.05389	3.43236	3.95722
5.3971	3.53018	3.51037	4.04905	4.41311
5.69859	4.05902	3.52232	4.06925	3.89525
5.23235	3.59292	3.95303	3.40642	3.95783
4.72589	3.37747	3.94927	4.72542	4.11427
5.93885	3.27278	3.38203	3.83865	4.53241
4.02708	3.01226	3.96958	3.54123	3.93918
5.2636	3.43587	3.85041	3.1901	4.27484
4.87308	4.24234	3.84091	4.17701	4.08283
4.98624	2.55893	4.41386	4.02318	3.95253
4.14292	4.41473	5.42722	3.74491	5.71496
3.4856	3.32912	4.41346	2.60997	5.79751
3.31588	3.53435	5.54155	3.82777	4.25112
4.13191	3.7913	5.8002	5.30209	4.10627
4.04875	3.89607	5.29745	4.48141	4.96205
4.0993	3.50642	5.41641	4.49589	5.45028
4.63442	3.44941	4.95821	4.63243	5.13081
4.04941	3.62635	5.82638	3.55117	4.64893
4.64639	3.70604	5.46768	4.44199	5.3982
4.25946	3.4958	5.19513	4.10683	5.48432
4.26423	3.13566	5.11952	4.07209	5.2221
4.09473	3.88166	4.86119	4.20618	5.26061
4.4063	3.4132	5.60798	3.32881	5.341
4.3843	3.71453	4.78145	3.13639	5.09331
3.81283	3.39731	5.30011	4.07011	5.47068
4.2205	3.62604	4.94211	3.97581	5.45764
4.25322	3.40332	5.85045	4.03895	6.58677
4.21493	3.57752	5.23457	4.42092	6.58695
4.1696	4.78006	4.22842	3.31732	5.13483
4.45223	4.79282	6.01626	3.1767	5.19857
4.37355	3.86139	6.53081	3.05405	5.03585
4.12907	3.98029	4.95199	4.36667	5.89543
4.38548	2.58098	4.72193	3.93241	6.13282
4.3903	3.6343	4.66615	3.51269	5.21138
4.1619	3.07	5.29402	3.90449	5.51086
5.08376	3.71608	5.45585	2.98858	4.6995
5.22402	4.36383	5.47039	2.70967	4.78337
4.8628	4.36165	6.17897	3.05018	4.81217
5.35497	3.77371	4.48086	3.45415	5.1353
4.52776	2.43904	6.09817	2.84921	5.25203
5.14751	3.24358	6.17935	4.63421	5.75729
5.60111	3.76906	7.47634	2.9692	3.3028
5.30131	3.26222	5.78664	2.9285	4.38205
5.48614	4.08056	6.89494	3.6684	4.04718
5.73656	3.98239	6.23379	3.53706	3.38593
4.53981	4.17485	5.49485	3.64988	4.15487
6.45641	4.46988	6.71585	2.11953	4.71375
6.14641	3.87761	5.08506	1.5569	4.38403
4.33313	3.76515	4.78777	3.26829	3.47164
5.54277	4.06936	5.54214	3.2738	4.64327
4.90571	2.90183	4.90597	2.83705	4.45974
4.29664	3.26231	3.43459	2.70629	3.41535
4.83631	4.28637	5.26406	2.88669	3.21266
4.7754	4.16964	5.38718	4.29018	3.79122
5.58006	4.99641	5.49452	2.50001	3.16745
4.4313	4.31622	5.53456	3.14797	4.34318
5.00259	3.77325	5.99029	3.98214	3.86258
4.88715	4.87895	5.21192	2.96671	4.46873
3.82772	4.68251	6.21463	4.24587	4.30033
4.63466	3.58181	5.08246	4.30145	4.03717
3.88158	4.59732	3.79033	2.9105	3.9119
3.50965	4.78503	4.47094	3.08106	4.87086
4.73107	4.80533	3.93655	3.0027	4.19901
3.80947	5.47861	5.00808	2.50389	4.60067
5.91552	4.75729	4.26635	3.20349	5.69971
3.81582	4.71829	3.81674	3.19268	5.29699
4.03334	3.99033	3.81906	4.76955	5.40492
4.64108	4.29782	4.12649	3.4169	4.50464
3.74015	3.43675	4.08571	3.45057	5.66436
5.4731	3.70038	3.93232	3.93843	4.46232
5.05724	4.50245	3.95586	2.91855	5.6445
3.82422	2.85445	4.50543	1.26178	4.86664
3.53232	5.38684	4.28862	3.0047	4.56672
4.23871	3.66775	5.12925	3.57344	4.60579
4.42161	4.39265	3.8564	2.92835	4.58818
3.81693	3.87534	3.74541	3.36664	5.08317
4.48865	4.22688	3.70295	3.32334	5.26916
4.53955	4.29504	4.12458	2.7634	5.3058
4.29657	4.73727	4.36033	3.59373	5.05957
4.97067	3.90766	3.50261	6.75003	5.61365
4.83822	3.62153	3.90799	7.70515	5.51832
4.19698	3.84255	4.5862	5.27292	6.13705
4.65334	3.27014	3.40663	4.30456	5.56399
4.92124	4.48892	4.79509	5.63443	5.50687
4.96828	2.88553	5.05628	5.41102	6.10797
4.96086	3.72047	4.397	4.79138	5.94793
4.65513	4.0344	4.64528	5.79973	5.30312
4.18573	3.69902	4.5859	5.24697	5.62694
4.63798	3.71904	4.17675	4.57244	4.58706
4.2539	3.76138	3.52574	4.08086	5.48668
4.89805	2.93166	4.10527	3.50532	5.35433
5.41334	3.35462	4.58243	4.72523	5.20291
4.66304	3.21983	4.18031	4.36173	6.14837
5.24512	3.73282	4.02012	5.56573	5.36588
4.90025	2.93061	4.01625	4.19732	5.27298
5.08278	3.24562	3.65695	4.33749	5.99814
4.73398	2.95169	4.19537	5.31974	5.93324
4.96701	3.79697	4.68654	3.79704	5.29844
5.0241	3.07594	3.82752	6.97141	5.83774
4.90508	3.58449	3.34537	5.62362	6.1397
5.63924	2.17832	3.2669	7.31498	4.50558
5.99047	3.11363	4.25855	4.60087	4.84703
4.82592	2.94945	3.66437	5.63743	4.21047
5.05329	3.46271	3.82162	3.66979	4.49682
5.36519	3.75218	3.08433	6.2708	4.80338
4.11692	2.67916	3.87852	4.879	3.67701
5.02173	3.83857	2.88845	4.22622	5.53482
4.88204	3.41895	3.61997	4.3676	4.84802
4.53935	3.68766	3.69063	3.91267	4.66143
5.05187	3.04564	4.09124	4.62803	5.86946
4.89555	3.83381	3.32502	3.52513	5.00185
4.36836	2.78548	4.48124	5.01709	6.13553
4.4705	2.27924	3.64914	3.8751	4.9924
4.30176	2.20808	4.12544	4.20567	4.88777
4.25869	4.13222	3.34684	4.99748	5.38629
4.36892	3.3544	3.2136	5.36369	4.81045
4.55788	3.55038	3.77668	4.64372	4.9594
4.33424	2.69626	4.13606	4.23377	5.40138
4.9114	3.1921	2.78916	2.33723	5.48193
5.70275	3.11086	4.28443	4.80173	5.05562
4.57244	3.40053	3.72743	4.57917	4.2461
4.50015	3.60168	3.42886	4.16573	3.97254
4.11624	3.67148	3.41293	4.67868	5.02348
5.46161	3.14367	3.95943	4.89668	3.2475
4.35075	3.65203	3.39045	5.94298	4.58507
4.3843	3.17225	3.46454	4.60639	4.35413
4.51758	3.88666	3.94565	3.29135	5.05385
4.87168	4.29978	3.49714	4.81654	4.73229
5.22423	4.10155	3.64833	5.51046	4.81794
4.42388	2.99642	3.63401	7.58807	5.00379
4.24641	3.72843	3.24226	4.54845	5.01647
4.5212	3.06526	3.43893	4.1586	4.69171
4.47168	3.15868	3.54927	4.21208	4.68084
4.97348	2.85086	3.74457	4.33155	4.43232
3.98041	3.65077	3.66801	5.21879	4.91053
4.22889	3.72042	3.51733	4.49009	5.42054
4.3682	3.59156	3.77015	3.80924	4.94743
4.97643	3.98331	4.10754	3.98629	5.28953
4.77885	3.68479	3.61117	4.50039	5.19242
4.37532	3.80912	3.95406	3.47141	4.57805
4.43921	3.96098	3.66404	3.91646	4.4593
4.5502	5.90564	2.82313	3.97696	4.69398
4.92706	3.32949	3.07676	3.88362	4.90428
4.94391	3.41409	3.49131	2.95343	5.1551
4.57163	4.02202	3.65029	4.11466	4.87877
4.50878	3.57465	3.70003	3.75044	4.88494
4.57735	3.03055	4.15553	4.17238	4.43818
4.76567	4.16174	3.31428	3.63721	4.83615
4.80878	3.63569	3.80792	3.51076	4.76608
4.72537	2.92771	5.33732	3.43634	5.00507
4.49684	4.00915	5.46345	3.5979	4.92539
4.72762	3.41757	4.25642	2.90479	5.18547
4.88268	4.11487	4.4033	2.89652	4.82471
4.15168	3.80726	5.07422	3.39318	4.80779
3.87327	3.21856	4.48668	3.83845	5.48503
5.09925	3.46749	4.48042	3.96784	4.21637
4.43792	3.35287	4.86425	3.3997	5.12778
4.37376	2.98851	4.82039	3.28414	5.31325
4.41891	3.31395	4.48594	4.85207	5.14012
4.47779	3.65195	5.1013	5.91528	5.28308
5.28881	2.87119	4.04817	3.91426	5.27731
4.40944	2.63802	5.02759	3.21734	4.98237
3.89497	3.16464	4.86983	3.1402	4.65608
3.8976	3.64386	5.07558	3.19635	5.24699
3.86749	3.86978	5.23289	0.882373	4.77948
4.27573	4.93802	4.80035	2.99441	4.65341
4.83885	5.43562	4.26973	3.80045	5.20414
4.04289	5.02611	4.48841	3.90641	4.45346
3.81238	4.54623	4.34592	3.99868	4.97963
4.42127	4.84357	4.58797	3.49792	4.53932
4.36408	4.74884	4.79714	4.76864	5.068
4.37067	4.82548	4.54665	4.27835	5.53342
4.68174	5.81286	4.36121	3.0834	4.64333
4.56856	6.4689	4.31513	4.8911	5.25025
4.61001	5.35937	4.70978	4.48996	4.13697
4.61404	5.07859	4.73343	3.82116	6.03412
4.82533	4.1874	4.12855	4.16097	4.71636
4.61341	4.36453	3.89921	4.27858	4.42203
4.09183	6.06843	4.05658	3.24121	4.67796
5.10968	4.69508	4.31309	3.33315	4.30443
4.97068	4.60719	4.34334	3.05456	5.50354
4.5173	2.65988	4.09855	3.52405	3.93335
4.83643	2.89999	3.72863	3.14331	3.179
4.77479	3.93092	4.27372	4.11451	3.48453
5.06171	4.1162	2.69355	4.03836	2.92566
4.58173	3.08062	3.94647	4.74407	4.10418
4.82003	2.51786	3.73517	4.18632	4.54972
5.27497	2.47526	4.04652	3.6298	4.0609
5.15766	2.70819	4.29017	3.18524	4.90679
4.67389	2.82712	3.40208	5.16912	4.41952
4.6146	2.21488	4.36687	3.6839	4.67819
4.6547	3.06233	4.95135	4.93682	4.77829
4.93299	3.24564	3.87137	3.56359	4.13904
4.79512	3.11867	3.68614	5.02295	4.61178
4.20568	3.3844	4.0623	4.12434	5.52021
5.08083	3.01077	3.80835	3.97895	4.34429
4.98264	2.93999	3.3567	4.5542	4.57285
4.18013	2.68633	4.41316	4.50092	5.62311
4.57778	2.75896	3.69215	4.92739	4.58188
3.62373	2.73124	4.74416	2.94006	4.98086
4.49128	3.40403	4.1525	2.53887	5.09621
4.42577	3.03899	3.59283	3.18964	5.13648
4.80992	2.86796	3.48783	4.64877	4.35534
4.80466	2.29999	4.41923	3.49897	4.34016
4.37427	2.62552	3.99519	4.20207	4.96743
4.45165	2.50012	3.62584	4.19284	4.88831
4.44046	4.10898	3.93149	5.2043	4.69127
5.34315	4.16045	3.57278	2.81978	4.15814
4.48289	4.67953	4.7977	5.09106	5.59755
4.38029	4.11385	3.85093	0.883903	4.32135
5.08196	4.0037	4.82636	4.63211	4.41599
4.8719	4.02596	3.46376	4.20176	4.62472
4.13142	4.06389	3.44265	4.20087	3.33589
4.80218	4.53608	3.77259	0.997256	4.77247
4.46219	4.35472	3.54989	3.84198	4.88609
4.66662	3.7288	3.85787	3.31933	5.22139
4.7766	3.80296	3.96086	3.65405	3.81025
5.22076	4.59527	4.54714	2.65379	5.05524
5.42139	4.07954	3.98742	3.19005	4.98562
4.58076	4.76208	3.28047	3.92114	5.97971
5.46549	4.12388	4.13052	3.29412	4.86098
4.67511	4.22922	3.96433	2.99925	4.98749
5.81597	4.45929	4.89896	5.48631	4.88649
5.50384	4.77703	3.50456	4.32137	5.75302
4.38018	4.66179	4.18779	4.58052	4.58124
4.3444	4.11346	3.41666	4.10313	4.04847
4.89482	4.32255	4.37668	4.04008	5.02584
4.59707	4.05373	4.63621	3.19786	5.06849
4.41345	4.02998	3.85776	3.53752	6.00361
4.18412	3.91971	3.52253	3.21424	5.46068
4.21901	4.26476	4.68401	2.15665	5.09546
4.47289	2.2867	3.61207	3.2098	4.33883
4.50868	3.36069	2.9545	4.59636	4.80671
5.14866	3.08502	3.53421	6.2961	5.38432
5.42611	3.28982	3.19507	2.41406	5.58126
4.76031	2.5978	4.27682	4.61683	5.10404
4.71487	3.40321	3.8484	3.40289	4.99878
4.35	3.36372	4.0177	2.75174	4.52642
4.78646	2.3306	3.65452	2.99136	6.1272
5.10959	3.10665	3.15977	2.6402	6.00128
4.98981	3.54084	3.89243	4.08242	4.16649
4.8248	2.90313	3.4546	3.09679	3.61415
3.83534	2.54844	4.15134	4.47598	5.34652
4.26384	3.35626	3.98419	4.32231	3.94379
4.12437	2.7762	4.44749	3.57642	3.06492
4.52259	3.95303	4.32006	4.37759	3.603
4.62944	4.60822	4.46019	3.23986	4.11819
4.42892	2.35236	4.32541	3.05692	3.94204
4.15092	2.955	3.52642	3.53057	4.32635
4.58597	3.11399	3.9981	3.59786	5.71387
3.48916	4.13956	3.87952	3.74194	4.16177
4.44261	3.03632	3.72175	3.39352	4.36339
4.08322	2.93911	4.03743	4.72297	3.74574
3.71361	6.2951	3.98736	3.99208	3.60008
3.14466	4.13753	3.67464	3.66189	6.44396
4.46862	3.8716	3.37687	3.27039	3.64347
4.1485	4.37971	3.46386	4.4503	3.49933
4.76261	4.21502	3.58362	3.44617	3.59017
4.24307	3.40482	4.18091	3.51152	4.88524
3.44387	3.23483	3.92106	4.2603	4.25565
3.6094	3.39484	3.21907	3.53783	3.34105
3.70396	5.41807	3.58765	4.51091	4.11946
3.01298	3.31683	4.08166	5.00189	3.78075
3.36532	3.86399	2.72546	2.91279	3.55506
4.59536	4.12894	4.79799	3.94788	5.56844
4.52361	4.71658	5.18867	3.85891	5.14315
3.86311	5.31716	5.49165	2.69522	6.28096
4.20258	3.34791	5.4186	3.62685	4.84743
4.747	4.04066	4.59767	3.29522	4.38107
4.75341	3.536	4.7221	4.52128	4.64822
4.88373	3.08195	4.93337	3.89052	5.71187
4.6233	3.84661	5.40628	3.26605	7.83395
4.90548	3.46785	4.65909	3.8024	4.13649
4.97269	2.58939	5.23324	3.73194	5.2848
5.3668	3.35555	4.60007	2.87323	3.8711
4.55583	4.78879	5.18201	3.07108	5.27066
3.98164	3.26075	5.22218	4.25058	4.50921
4.97459	4.20654	4.86936	3.54743	3.49572
4.40655	4.20096	4.26502	3.9763	3.54632
4.62529	4.95963	4.45773	4.05461	3.86202
5.54591	4.44487	5.26471	3.04403	4.80428
5.02298	4.37156	4.74441	3.07868	1.24239
4.68177	4.36681	5.30654	3.98376	5.00985
4.25352	4.06445	4.80338	3.66837	5.27461
3.88929	3.72	4.63041	4.52256	3.90105
4.73447	3.64794	5.93611	2.75558	4.54077
5.13543	5.04665	5.0833	4.90456	4.92565
4.84192	4.2166	5.51473	3.97534	4.2669
4.83536	4.21255	4.98986	3.29942	5.26727
4.77535	5.02116	4.01009	4.77662	3.49381
5.06718	4.01249	5.62805	4.93657	3.81025
4.70398	3.68326	6.75118	3.39382	3.32258
4.63109	4.07933	5.22004	4.50731	3.19663
5.34185	4.04353	5.68533	4.68472	3.74429
4.4958	4.09406	3.17802	3.77372	3.33384
4.87311	4.38236	3.8611	5.19795	3.14528
4.99042	4.65187	4.61585	3.99238	3.39679
4.62813	4.3271	6.01411	4.53076	3.84276
3.5318	4.37185	5.82421	4.21108	3.6046
4.29813	3.91894	4.14822	4.24776	3.62068
4.75826	3.85292	4.3629	4.583	3.25561
4.75557	3.97297	4.61563	4.97264	3.2521
5.08988	4.70914	3.75091	4.94553	3.57394
5.05841	4.21294	4.96126	3.521	3.54237
5.10877	4.83836	4.54646	4.66339	3.64286
4.80988	3.93443	5.8083	4.18094	3.65119
4.83237	3.56051	6.25958	3.91283	3.87746
4.34941	3.81696	5.30109	4.36421	4.92413
4.26565	4.0335	5.10045	4.33152	3.51781
4.41385	3.11054	4.9016	4.59289	3.90584
3.86294	3.20785	5.15733	4.29069	4.22321
4.97268	3.01019	3.26946	4.36783	3.77807
4.81697	3.36006	5.04383	2.78445	4.23449
4.53779	4.23735	4.51408	3.10001	4.43375
5.77205	4.06722	4.02788	2.98631	3.35523
5.51335	3.49401	4.88212	2.85299	4.16952
4.43136	3.19982	3.77359	2.80172	3.88237
4.92935	3.55815	4.08513	2.2738	3.83084
4.55138	3.7928	4.26417	2.27637	3.12455
4.77957	3.77687	3.83058	2.3216	4.28411
4.6595	3.74357	3.61996	2.65752	4.0905
4.62038	3.5893	4.60042	2.8204	3.95548
4.68373	2.17134	3.97308	2.53335	4.42316
5.32826	4.19772	4.65683	2.09277	4.45479
4.91807	3.83566	3.99958	2.56029	3.54272
4.49927	4.24205	3.26997	2.14346	4.08854
4.81836	3.79064	4.06478	2.56349	4.31249
4.89477	4.38631	3.87469	2.88481	4.69648
5.03395	4.03079	4.4137	2.21126	3.96538
5.06725	3.6588	3.08298	2.39464	3.12392
5.10145	3.20714	4.53738	2.52009	3.93493
4.57074	4.83386	4.13363	1.97762	3.31584
5.06909	5.05136	3.48433	2.16961	3.41938
4.62521	4.07895	3.79375	2.77244	4.62791
4.68156	4.61463	4.329	2.36217	4.05571
4.46414	3.84829	3.81645	1.94985	3.61471
4.94692	5.00216	3.85644	2.49229	3.75339
4.69782	4.6952	4.30285	3.80742	4.52086
4.33226	4.38186	4.21564	3.39163	4.18116
4.1622	4.09184	4.16144	3.57145	4.14409
4.59463	3.97601	4.23887	3.21597	4.7823
4.84342	3.92729	4.41301	4.35143	4.60941
4.75618	5.24916	4.59887	3.49466	4.6724
4.72631	4.89963	4.91988	4.48659	4.57336
4.26834	4.08531	5.24381	3.1703	4.57266
4.4294	4.44591	4.68721	3.50475	4.45241
4.9844	5.03119	4.15174	3.54883	5.31509
4.25293	3.31475	4.99625	3.85344	4.54016
4.20676	4.13255	5.01884	3.91243	5.23486
4.11464	3.41944	4.78955	3.61521	4.67971
5.04986	4.71327	4.92431	3.49059	4.64007
4.13781	4.46252	5.29686	3.05128	4.36277
4.66124	3.88485	4.84595	3.61767	4.87783
4.46333	3.01926	4.62866	3.58847	4.68639
4.39633	2.81568	4.52017	3.10525	4.40386
4.5378	2.84523	5.04257	2.81368	4.19947
4.30516	3.66149	4.81148	3.79063	5.32714
3.23597	3.39407	3.92414	3.07733	4.37173
4.00444	3.38711	4.35974	3.21346	4.63672
4.81063	2.83081	4.81381	4.32654	5.05784
4.4406	3.17246	5.20435	3.67489	4.68206
4.79569	3.22424	4.55439	3.90552	6.39459
4.52284	3.14426	4.55162	5.19082	4.50216
4.31707	3.32424	4.75317	5.1355	4.71886
3.90743	3.14733	4.46396	4.47049	4.34331
4.34883	3.31799	4.49885	4.67807	3.70222
4.34179	3.3835	4.68241	5.42219	3.97035
4.28777	3.53863	3.91804	5.82981	4.73073
3.85838	3.16152	4.16403	5.60103	4.3014
4.22964	3.29101	4.10357	4.71955	4.10464
4.51352	3.32444	4.48177	4.6171	4.45072
4.02563	3.65835	3.85663	4.17072	4.13037
5.04308	3.59741	3.92933	5.16705	5.74507
3.50886	4.0666	4.52027	5.22965	5.2792
4.21668	3.36057	4.25107	5.62801	6.09067
4.2591	3.35523	3.76272	4.24163	5.01903
3.20677	3.01037	4.55682	4.36258	5.79725
4.02482	2.14831	4.3671	4.08464	4.54094
3.88155	3.45853	4.35005	6.54724	4.78577
5.12068	3.1651	4.34469	4.97129	5.1093
3.68647	3.47563	4.05291	5.6446	4.90071
4.26497	3.37174	3.81874	10.0126	4.34859
3.77676	4.21648	3.82994	6.57801	3.94808
3.24982	2.59896	2.58016	4.35247	3.96444
4.51477	2.10445	4.49257	4.5698	4.28624
4.5491	3.89178	3.64715	7.47238	6.19392
3.45991	2.45189	3.83525	4.96541	4.86945
3.64535	2.85305	4.04764	4.5638	3.23932
4.70773	2.4082	5.33877	3.18259	4.01932
4.66209	3.08014	4.46647	4.39142	4.91866
4.8517	3.3465	4.69634	2.81545	4.29824
4.34036	3.29785	4.21051	3.2329	4.14694
5.0158	3.92778	4.4913	6.05384	4.32726
4.61702	3.7501	4.08815	3.83743	3.91891
5.20813	4.78417	4.93445	3.14397	4.24324
4.7776	3.07324	4.78242	3.2629	4.411
5.14953	2.71213	3.7989	4.26027	3.99705
4.93643	3.34778	4.28331	3.56405	4.43413
5.17807	3.01445	4.13974	6.2535	3.96155
4.81988	2.90714	4.02913	5.33073	4.44184
4.7355	3.86961	5.02442	5.18496	4.09467
4.72578	3.814	3.99455	3.76294	3.88583
5.02761	3.68757	5.11304	4.88221	5.04158
4.53559	3.70442	4.00688	3.61058	4.76056
5.60912	3.56952	4.17911	3.99217	4.53264
4.99661	3.25816	4.16029	4.64766	3.94382
4.57889	3.81971	3.56135	3.53862	4.90039
4.79504	2.94302	4.93218	4.84664	4.48676
4.48221	3.56274	4.2434	4.59425	5.08891
5.42613	3.41835	4.14782	4.65775	3.92114
4.81614	2.92654	4.54892	4.25491	4.23683
4.80891	4.37979	4.25482	5.6496	4.98086
5.16196	3.28848	4.51543	3.2362	5.47564
5.01317	4.34998	5.73445	3.02346	4.98837
4.2294	2.94743	4.94496	3.218	4.34189
3.93511	3.67663	4.22563	2.96761	4.24293
4.43637	3.56614	4.74879	4.15017	4.83985
4.43926	2.61311	4.68636	3.69893	4.38854
4.73012	3.18657	4.40243	0.476471	4.21745
4.26813	2.74688	4.96448	3.29478	4.72859
4.07012	3.78897	4.73686	3.09917	4.74869
3.63011	3.14204	3.82402	3.06429	5.03757
4.07094	2.99091	4.35268	3.64587	4.63042
4.83432	4.39591	4.53475	3.27368	4.80085
3.72845	4.12089	4.65932	1.87438	4.87084
4.06821	3.44057	3.70684	4.04364	3.86949
4.22078	3.64926	3.90672	4.54432	4.98855
3.8374	3.88903	4.30872	3.88737	4.96852
4.00435	2.71478	4.66482	2.58575	4.38386
3.82675	3.71278	4.38766	2.4517	4.85771
3.17777	4.9734	4.46106	2.7795	5.34322
4.02508	3.18347	5.06226	4.05623	4.42993
4.67642	4.57175	6.07855	3.03599	5.66266
5.58074	3.15919	4.201	2.8429	4.21075
4.60434	4.56904	4.10049	3.97359	4.20505
4.19751	3.75539	4.3969	4.34609	3.85632
5.13216	3.5844	3.97065	4.43366	3.781
5.11781	3.78189	4.46763	3.84766	3.3912
4.55625	3.45937	3.69134	4.26971	3.6121
4.86164	4.03069	3.74263	4.37399	4.22316
5.0669	2.72781	4.16159	2.64646	3.99687
4.91668	2.95829	3.99501	4.48374	4.34029
4.70755	3.66527	3.53258	3.43534	4.91278
4.93658	2.85525	4.01848	2.36504	3.80998
4.92128	3.4446	3.60649	3.2558	4.49626
4.98321	3.68654	4.02673	3.74888	4.11475
4.80822	3.16889	3.93693	4.22093	5.14349
4.57981	4.00955	3.6778	4.11085	4.28309
4.82661	2.71807	4.35014	4.95979	4.03028
5.53645	2.2235	3.68564	2.77937	5.15084
5.20616	2.6251	3.28366	9.4479	3.24541
5.20473	1.94706	3.72167	3.64787	2.78553
4.90644	3.00351	3.83216	3.58228	3.57543
5.99138	3.3923	3.41695	3.13515	4.95816
4.50506	2.24439	4.27107	4.08726	3.56012
4.81609	2.92905	4.05314	4.29318	3.98334
4.54308	2.65815	3.95717	3.41589	3.94312
4.93832	2.83573	4.37611	3.42154	4.46185
4.641	3.55751	4.658	4.16067	5.11612
3.95159	2.8521	4.74	4.74816	5.25165
3.93103	1.73029	4.39402	3.9824	4.56002
4.39198	2.29672	4.37827	4.66399	4.99
4.33008	3.16127	4.15563	4.67276	5.252
4.17039	2.81656	4.12572	4.13393	5.10298
4.39288	3.46772	4.48313	4.08816	5.24477
4.46906	2.69351	4.44419	3.4626	4.11601
4.48461	1.97159	4.12838	3.89091	4.78571
4.35981	2.3007	4.73793	4.06188	5.49303
4.12096	3.01687	4.46919	3.89875	4.66072
4.3078	3.12172	4.42338	3.02683	4.52979
4.49142	2.9618	4.80143	4.03052	4.98442
4.20401	2.87906	4.38353	3.75933	4.88983
3.7988	3.83225	4.36339	3.84292	4.57966
3.87175	3.98995	4.25663	3.82428	4.85262
4.06608	3.79487	4.76551	3.50968	5.2316
4.05232	3.36902	4.46116	3.56496	5.05541
4.03116	3.39502	3.60812	2.71994	4.73047
4.63409	3.6966	4.90053	3.79355	5.15961
4.3122	3.87615	4.1008	3.47457	4.91337
4.42608	3.1431	3.94469	3.37236	5.38216
4.18285	3.19611	4.08869	4.25259	5.40195
4.18528	2.41638	3.96174	3.5345	4.90572
4.53486	3.84835	4.33216	3.77708	4.90187
4.94935	3.46876	5.03622	3.82472	5.05823
4.58973	2.81388	4.87617	3.65502	4.36276
4.8945	2.71987	5.18021	4.01907	4.37489
4.89158	3.10171	4.29799	4.17266	4.51028
4.7696	2.76365	4.74798	3.32588	4.87119
5.59558	3.46564	4.37164	3.38572	5.41146
5.13441	2.86066	4.9198	3.60218	4.69264
4.34154	3.27166	4.63042	3.70517	4.72086
4.94607	3.85998	5.05338	3.84374	4.64546
4.96727	3.49341	5.35523	3.7267	3.95075
4.46077	3.47046	5.10736	3.44752	4.8047
5.46936	2.70127	6.23962	3.86001	4.44204
4.54718	2.56174	4.66114	3.85015	4.07424
4.27208	2.40349	4.73568	3.17837	3.54097
5.37144	3.34474	4.65295	3.95216	4.31395
4.4693	2.75496	4.25595	3.48089	4.29452
4.25644	4.21576	4.31642	4.57567	4.31348
4.5496	3.62989	4.79897	3.35882	3.73422
4.0933	2.90137	4.97999	3.97711	5.13196
5.38521	3.11388	4.49015	4.01629	4.46482
4.86345	3.09256	4.5092	4.12409	4.55952
4.72071	3.20995	4.60827	4.36822	4.04911
4.64116	2.86977	4.24206	3.19406	4.25932
4.27542	3.9024	4.92677	3.52379	4.22878
4.71524	3.21601	5.08995	3.94802	4.5171
4.69866	3.70534	4.49326	3.8183	5.01835
4.17219	3.48141	4.44894	3.47927	6.28162
5.01651	3.63749	4.48862	3.60508	4.7757
4.05063	3.93841	3.48003	3.03708	4.43264
4.72439	2.78471	3.57508	2.70416	4.39746
4.18146	3.01568	4.20291	3.46706	5.29812
4.35372	2.795	4.05878	3.30711	5.87393
4.52785	2.77914	4.29539	3.54495	4.38201
4.43885	1.49765	4.17188	3.31915	5.52949
5.25628	3.80839	3.57403	3.91275	3.75742
5.1161	3.06711	4.31299	2.62453	5.50551
4.44381	4.08374	3.99816	2.31297	5.23816
4.47228	3.6792	3.96895	3.60807	5.05937
4.42194	3.84639	4.6115	3.32856	4.34792
5.10645	3.8382	4.5232	2.83021	4.67025
4.12838	4.16357	4.01332	3.24486	4.74668
4.87205	3.33392	3.6353	3.64672	5.5634
4.54082	2.87448	3.50118	5.13889	4.86868
4.51231	3.51233	4.28407	4.7522	5.0725
4.05886	3.03524	4.07391	4.25749	5.15347
4.20737	3.7716	4.282	4.1062	5.75169
3.70447	2.67071	5.1924	5.12635	4.97826
5.03225	3.05254	3.37245	5.02793	4.9238
3.14909	2.76364	4.68569	3.98287	5.37366
4.29185	3.8264	4.64609	4.84655	4.90066
4.39282	3.91165	4.07443	4.35028	5.12439
4.19704	3.72619	5.14965	4.00934	5.13497
4.31951	4.19533	4.72766	3.85728	5.17592
4.45192	3.22071	3.93886	3.674	5.07068
3.82455	3.14584	4.22829	3.82879	5.36785
4.04488	3.51861	4.72641	4.17538	5.42368
3.75204	2.9038	4.8369	6.83252	5.25401
4.44267	3.43285	4.45462	4.16548	5.29375
4.57393	3.28946	4.16428	3.85797	4.85914
4.24123	4.54691	4.69392	4.48983	5.01911
4.50595	3.36183	4.23555	4.04425	4.49131
4.59083	3.37778	3.9592	4.61695	5.75513
4.02364	3.46056	4.39919	5.6214	4.79088
3.60959	3.32634	3.63195	5.25067	5.41928
4.77963	3.1303	2.97083	4.32007	5.55184
5.03716	3.61933	3.4303	4.54297	4.36038
4.61514	3.28374	3.74232	3.89888	4.11305
4.48761	2.79895	3.18871	3.98984	4.9182
4.32283	3.62491	3.82248	4.61028	4.73438
4.76216	3.84869	3.33069	4.05122	4.75265
4.53003	3.62496	3.77915	3.34596	5.47412
4.49347	3.33054	3.23315	3.89059	4.97209
4.23988	3.50557	3.80715	4.0979	4.51422
4.22406	3.17901	3.62908	3.8636	4.30645
4.31408	3.04686	3.47905	4.45185	5.19024
4.06406	2.77187	3.49691	4.57409	4.72846
3.95331	3.69446	3.91497	3.56608	5.98537
4.34375	3.15526	3.36049	4.1433	4.9778
4.07236	2.65251	3.41333	4.84566	4.51908
3.55008	3.04272	3.80976	3.43474	5.24401
3.90337	3.13274	3.39563	3.96063	4.92984
4.05239	3.26688	3.52604	3.21525	5.06135
4.26667	3.57917	3.72266	4.06093	4.9908
4.25688	3.38065	3.55915	4.0196	5.8201
4.4323	3.07278	3.74567	2.98662	5.85145
3.61803	3.78227	3.54092	3.42891	4.83976
3.71896	3.3736	3.41248	3.73354	4.95074
3.32679	3.62475	3.51828	3.63158	5.25993
3.84934	3.42669	3.47181	4.54142	5.18107
3.82978	3.60156	3.38127	3.82025	4.72871
3.66116	3.32747	3.3563	2.93555	3.63203
4.17524	2.89001	4.03818	3.72596	5.16224
4.04125	3.49612	3.59944	4.16743	4.68145
3.79854	3.02152	3.83227	4.39034	4.71042
4.53655	3.37417	3.77052	4.16176	5.31763
4.02476	3.35198	3.21092	3.6947	4.07039
3.89679	3.54353	3.45812	4.05199	5.68292
3.85581	3.2611	3.61483	3.80016	4.61508
4.53773	3.45397	3.64337	4.409	4.27076
4.02433	3.73906	3.5422	3.65872	4.55052
3.16391	3.24091	3.46439	3.16167	5.51028
4.21338	3.40261	3.87551	4.12237	5.25098
4.16862	3.82114	3.62158	4.25608	5.63578
3.46034	4.25602	3.56862	3.26743	4.89727
3.63642	3.13209	3.73656	3.36875	5.3932
3.82079	3.16295	3.53866	3.03182	4.92536
3.88241	3.47971	3.42393	3.16158	4.50042
4.17421	3.07275	3.03826	3.1242	4.48229
4.41369	2.8579	3.58485	3.31291	5.08484
4.22739	2.89728	3.81092	3.33416	4.88983
4.00873	2.85186	3.48376	3.28023	4.64721
4.44902	3.33512	3.77402	3.54773	4.26343
4.01313	3.25729	3.4421	3.14332	4.93696
4.41203	3.57933	3.76969	3.23953	5.16821
3.96093	3.78621	4.75983	3.11094	4.63959
3.92273	3.78895	4.56892	2.83034	4.77013
4.29502	2.98224	4.01651	2.18579	4.64612
4.2088	3.32734	4.23765	3.34168	4.91802
4.38209	3.32404	5.20121	3.40381	4.61454
4.52252	3.49862	3.24638	3.10898	5.2433
4.96874	3.05353	4.13019	3.34053	3.77794
4.17489	3.52869	4.5094	2.97964	4.74639
4.16336	2.78468	4.48179	4.31868	4.29985
4.29469	2.88578	4.33513	3.6975	4.90429
4.18687	3.83364	4.36704	3.1774	5.07051
4.6979	2.84617	4.22572	2.78123	4.98166
4.08739	2.99157	4.22484	3.13623	4.518
4.10136	4.40328	4.37884	2.83779	4.18632
4.35662	3.35852	4.38816	3.03281	4.60489
4.04984	3.27262	4.42962	3.01855	4.21994
3.39082	3.3293	3.98096	3.22523	3.82529
4.27705	4.2489	4.29717	3.60839	5.08068
4.11184	4.04577	4.00947	4.6105	4.41661
3.83667	4.06631	4.27062	4.21783	4.48024
3.96274	3.962	4.33267	3.66429	4.18979
4.62218	4.03736	4.55723	3.88922	4.43087
4.32055	4.52568	4.08982	3.42401	4.42673
4.39012	4.17504	4.34969	3.93792	3.78692
4.96008	3.69083	3.60193	4.53786	5.28571
4.58098	3.47851	3.41079	3.79522	4.64386
5.60084	4.33068	3.87262	4.10251	5.88146
4.98421	3.89775	4.04501	4.50081	4.97483
5.06608	3.89675	4.28407	3.71071	4.51739
4.56872	2.22654	3.64816	3.39614	4.74985
4.81144	3.01288	4.08065	3.95653	4.58919
5.56897	2.99418	3.93246	3.47723	4.92999
4.78262	3.02535	3.89489	4.8651	4.28325
4.86864	3.64124	3.87144	4.05328	4.427
4.62845	2.58433	4.21579	4.09642	4.61615
4.32789	2.84329	3.92549	4.28279	3.77976
5.25573	2.74191	4.23937	4.47832	3.79269
5.16385	2.0405	3.54923	4.10205	4.60346
5.14722	1.91384	3.99133	3.13651	4.70321
4.8284	2.49802	4.10508	4.73747	4.3845
4.34779	3.00874	3.54834	4.70707	4.21569
3.98088	2.73713	3.70387	4.93285	5.04112
4.26205	2.94444	4.2174	3.77554	4.72705
4.49913	2.96385	3.79652	4.66783	4.22311
5.51807	3.34171	3.1561	4.83876	4.33091
4.35025	3.25161	4.08136	4.30478	5.1575
4.52757	3.21528	3.52278	5.55464	4.68001
4.24878	3.00875	3.60097	5.57877	4.7599
4.18298	2.7463	3.84579	4.30253	4.93703
4.47139	3.40795	3.61985	3.09377	4.38724
4.85848	2.9239	4.21519	3.88589	4.6631
4.77771	2.96928	3.51907	3.9331	4.53724
4.12428	2.65495	3.67071	5.18253	4.14548
4.39616	2.89343	3.22415	4.37329	4.2883
4.40952	2.70941	3.67989	4.65718	4.4947
4.39255	4.18601	3.90745	5.10015	4.62934
4.51913	3.88286	3.69545	5.21152	4.64636
4.20011	4.54036	3.59266	4.05023	4.51805
4.6175	4.13702	3.70006	5.39301	4.60987
4.77328	4.16042	5.08004	3.58433	4.69377
4.0235	4.41424	3.45136	4.36814	4.70273
4.64427	4.73228	3.66987	4.15113	4.63691
4.14059	4.9359	3.73246	5.58293	4.45753
3.63649	4.18186	3.51771	4.31498	3.76181
4.72897	4.52397	3.57877	3.96018	4.40576
4.46604	4.23282	3.56935	3.44448	4.47131
4.27431	4.85816	3.60903	3.98302	5.03219
4.01139	3.86328	4.64814	2.66444	3.86756
4.25092	4.90626	4.03132	2.79711	4.47095
4.64261	4.57714	4.34316	3.00154	4.30427
4.12838	4.39971	4.00848	3.8155	4.5594
4.63752	4.473	4.19006	2.80397	4.12719
4.43134	4.5	3.82558	5.31335	4.01605
4.3819	4.62502	4.49506	3.94717	4.33258
4.57233	4.9497	4.48345	4.82813	4.93948
4.19292	4.81332	4.4914	4.35778	3.80625
3.9374	4.05655	4.48949	4.11266	3.43751
4.37564	4.22107	4.56479	3.42346	4.31661
4.44572	4.73654	4.3806	3.27919	4.41194
4.51956	3.81655	3.71919	3.99784	4.62001
4.15209	3.03474	3.65214	2.78418	4.30721
4.38726	2.79901	3.9179	2.75952	4.57554
4.89051	3.58925	3.77357	4.11171	4.03512
4.32387	2.86819	4.52806	3.81173	4.02541
4.94092	2.76501	3.74021	2.73182	4.81164
4.95511	3.99231	3.79015	4.77927	4.6592
4.40822	2.98802	3.96298	3.41339	3.81091
4.94634	1.30975	4.21638	3.55446	4.48345
4.05578	2.90312	4.1028	3.57759	4.23413
4.93908	3.81551	3.97624	3.26961	4.59573
4.86163	2.07268	3.64479	3.86256	4.43522
4.50972	2.80143	3.93378	3.40572	3.93025
4.25774	2.84245	3.21342	4.51136	3.74284
4.34131	2.0542	4.25593	3.96903	4.3799
4.2412	3.39211	3.61176	4.01938	3.84262
4.57733	3.73812	3.53751	4.26622	3.49238
4.31978	3.26399	3.9504	3.39537	3.79867
4.33427	3.21636	3.84563	3.30191	3.7928
4.37064	3.40146	3.85126	2.98029	4.52694
3.95791	2.43495	3.66888	3.1462	4.56187
4.52821	3.04092	3.8138	3.79574	3.46354
4.1791	2.85606	3.40643	3.12998	4.41929
4.17771	3.51079	3.29537	3.78909	4.29818
4.25628	3.5082	3.63775	3.39725	3.50151
4.14087	3.2759	3.75021	3.14592	3.61708
3.76241	3.19251	3.45851	3.38693	3.88517
3.85285	3.34394	3.41371	3.67401	3.61882
4.30463	4.0363	2.99374	3.7054	3.59633
4.17103	3.29184	3.50785	3.51503	3.00105
3.5139	3.24391	4.10134	3.77571	4.13891
4.00931	2.52481	3.54219	3.19747	3.62535
3.57064	3.67838	3.3822	4.00777	3.22118
4.53787	2.5353	3.51396	5.21001	2.31642
3.47422	2.93556	3.83687	3.43276	3.66383
4.5472	2.85885	3.04261	4.56302	3.41786
4.05342	2.38989	3.66749	4.50968	4.36693
4.19225	3.43829	3.76569	3.74171	4.15283
3.39845	3.24788	3.69688	4.44242	4.16726
4.24218	3.26389	3.57288	4.46447	4.33276
3.92409	3.61866	3.37093	5.24089	4.46673
4.26589	3.22962	3.60851	3.94611	4.31873
4.32428	2.93896	3.75922	3.55761	4.98066
4.41694	2.93196	3.09213	4.37059	4.73113
3.9483	3.51984	4.22729	4.61387	4.20945
4.08132	3.14511	4.46947	4.18949	5.2633
4.46241	3.97579	3.93533	4.06548	3.95501
4.10868	1.666	4.28872	3.99541	4.61406
4.11138	3.75982	3.85232	4.32185	4.57988
4.00709	3.32115	3.55184	5.21173	3.51256
3.96991	3.86578	3.37377	4.45165	3.50568
4.28635	3.26244	3.69648	4.03026	3.11582
4.92175	3.33484	3.47192	3.34599	5.13271
3.7782	3.17694	3.56983	4.87025	5.09812
3.76567	3.41537	4.03173	4.26024	4.09006
3.62224	4.97024	3.99389	5.17461	3.71709
3.57322	3.26755	3.74648	3.40449	3.49306
4.00275	3.5793	3.92106	5.69865	3.7855
4.59524	3.92306	3.94451	3.28727	4.54493
4.995	3.75893	4.00034	3.91092	3.72304
3.90015	2.72402	3.00359	3.85144	4.0954
4.77706	3.69798	4.49741	3.88889	3.88972
4.80661	3.3496	4.72379	3.68835	3.89192
4.52463	3.67671	5.24077	3.77438	4.05676
4.52772	3.60326	4.23846	4.42011	4.08995
4.76499	3.2138	4.54137	3.93926	3.67718
4.6107	3.95446	3.72623	4.08517	3.52455
4.29725	3.86208	4.36517	3.48556	3.45611
4.29473	3.75086	4.37551	3.53042	3.94504
4.5038	3.48368	4.88393	3.5324	3.45075
4.15069	3.93169	5.01008	3.94761	3.54974
4.06244	4.69134	4.31143	3.85423	3.60769
4.3628	3.8357	4.88459	4.44158	3.53788
4.73007	4.83537	4.05423	3.99299	3.85208
5.00914	2.60784	4.14861	3.14671	3.94624
4.49939	4.21972	3.98159	4.49389	3.56855
5.47812	3.5122	4.28063	4.28042	3.53798
4.70412	3.68701	6.05545	3.62552	4.03358
4.46308	3.35263	4.01415	3.70758	3.37028
4.58547	3.83123	5.10328	3.87815	4.21105
3.66929	3.05309	4.45585	4.23542	3.87616
4.25912	2.77091	4.17605	3.42592	3.76981
3.52213	3.80524	4.3471	3.66858	3.85468
4.54718	3.29898	4.34866	3.27681	3.91639
4.08106	3.17546	4.35473	2.90482	3.88665
4.18394	2.99976	4.68003	3.45725	4.29767
4.9671	2.97857	4.12963	3.2533	4.09673
4.92243	4.02774	4.38916	3.34455	3.89185
4.54205	2.5605	4.24269	2.86983	4.12934
4.53815	3.7278	3.78456	3.00611	3.98261
4.27614	3.47017	4.38682	2.71915	3.43853
4.26432	2.28851	4.17101	3.16894	4.23629
4.40083	3.46161	4.49834	3.37873	4.24967
4.83721	3.41332	3.80957	2.87295	4.30763
4.53949	4.15939	4.08663	3.02552	4.60129
4.93983	3.15303	4.70007	2.39964	4.93856
4.602	3.98993	4.28781	3.30618	4.17833
4.21309	3.51017	4.19822	3.17555	4.06901
4.29828	2.97795	4.7748	2.92985	4.36687
4.64846	3.21065	4.37878	3.20738	4.35725
4.3727	3.55288	4.22215	3.51972	3.85797
4.18269	2.61861	4.29998	2.68073	3.4244
4.62388	4.18432	4.34211	3.11978	4.06527
4.26979	2.95149	4.344	3.18292	4.6974
4.80737	3.36183	4.59795	3.08196	4.07233
4.12375	3.32019	3.72657	3.01661	4.48898
4.67537	3.89323	3.72507	2.92925	4.53824
3.99125	3.55286	4.46469	3.01645	3.92109
4.88693	2.76057	3.93142	2.303	3.60973
4.72525	3.18503	4.69209	3.43503	4.41117
4.8354	3.15557	4.06949	2.93104	4.29923
3.56235	3.03947	4.2838	3.32797	4.99328
3.95042	2.39377	3.91498	2.81845	4.85062
3.50795	3.14305	3.80673	3.63394	4.5224
3.53125	3.34131	4.03891	4.28662	4.86261
3.76081	4.51792	3.43255	2.42577	3.82016
3.73345	3.119	4.14524	3.61003	5.10673
3.92298	2.96858	3.77969	3.30207	4.89222
3.42605	3.5193	3.6918	3.37096	5.13185
3.58112	2.97064	4.3971	4.47311	4.44011
3.66581	4.72869	4.10239	4.60113	5.63014
4.17125	3.04725	4.13403	3.57079	4.44903
3.93058	2.43983	4.03391	3.2984	5.16102
3.49706	2.84893	5.6029	3.89449	5.04274
3.45824	2.83465	4.06188	3.91588	5.00645
3.44005	3.69235	4.28479	2.77395	4.53713
3.62258	3.3455	4.06006	2.30692	4.75683
3.13701	3.34063	4.0087	3.00887	4.61733
3.63551	2.91441	3.81369	2.93054	4.64466
3.36463	3.22924	3.91045	2.87115	4.27587
3.58373	3.05594	3.94927	3.74848	4.61735
4.51915	2.90229	4.17742	3.55604	5.08522
3.74648	3.17887	4.23973	3.06476	4.78568
3.6601	2.76238	3.39013	4.57197	5.31387
3.46196	3.16569	3.74421	4.22215	5.36851
3.70621	2.64982	4.05631	4.32578	4.95498
4.03065	3.32405	3.56344	3.86112	5.24923
3.95303	2.92097	3.51717	4.59749	4.60661
4.43167	3.14328	3.42031	4.74611	4.39178
4.25257	3.21382	3.34032	5.6031	4.37772
3.78402	3.68554	3.21494	4.27652	4.65991
4.21732	3.77778	3.76589	3.80082	4.47359
4.20351	3.78375	3.3756	4.32974	4.30293
4.18872	3.29595	3.40699	4.59465	4.75685
4.3694	3.85162	3.55405	4.49742	4.50037
3.6103	2.82567	3.75952	4.50723	4.6427
4.07162	1.72317	3.47071	4.5162	4.94157
4.2809	3.32031	3.30301	4.00966	4.53392
3.30938	2.66174	3.62085	3.61428	4.90332
3.98825	2.46825	3.45417	4.62391	4.82598
4.60606	2.35199	3.47188	3.90051	5.26983
4.81651	2.21715	3.5447	4.62835	4.9494
4.33608	2.13572	4.01561	6.44901	4.66327
3.99826	2.08959	4.07649	4.86485	4.82561
3.93812	2.97578	3.63934	3.8283	4.46939
3.92454	2.40105	4.03076	4.25126	4.18025
4.36992	2.19444	3.68695	4.27081	4.05703
4.31506	2.36583	3.56652	4.30485	4.87917
3.85124	2.37105	3.9518	3.85755	3.98932
3.8725	2.58523	3.70889	3.20765	4.41357
3.87109	2.77059	3.70372	4.16886	4.25688
4.27535	3.46764	3.97813	3.05848	4.61476
3.83975	3.00605	4.31907	3.43696	4.60403
3.71777	3.3519	3.83672	5.79203	3.98046
3.97477	2.7833	3.55553	3.84372	3.92233
4.26777	2.14678	3.85976	3.34761	4.14816
4.0959	2.36291	3.43752	3.40143	4.51008
4.45238	2.56456	4.13095	4.41278	4.16847
4.43028	2.88205	3.47927	3.65998	3.75823
4.007	3.14581	3.67531	5.13855	4.21349
4.41447	2.91958	3.9858	4.70709	4.06897
4.34115	3.19361	4.04059	4.74404	4.28292
3.95665	2.71977	4.06236	4.19543	3.95423
4.20065	4.02565	3.54211	4.80052	4.07267
4.42601	3.16006	4.42889	3.92274	4.52596
3.70694	3.32906	3.78783	4.31858	4.06451
4.4095	3.01981	3.52867	4.65504	4.14112
4.19682	3.10596	4.0359	3.7461	4.2847
3.98392	4.29957	3.74134	5.15231	4.53166
3.61016	3.51609	4.35414	4.20038	4.15871
3.92547	3.83431	3.59559	4.48635	5.30535
4.83001	3.57829	4.14904	4.56141	3.96122
4.05249	3.62127	3.98495	5.6057	4.06597
4.12998	3.91075	3.80679	2.77265	4.35069
4.46722	4.14476	3.76837	2.6549	4.76017
4.041	2.3468	3.2752	3.15707	5.16935
4.07938	3.78883	3.32334	2.5319	3.94998
3.07237	3.60121	2.60016	2.77149	3.0985
3.85922	2.5106	3.75676	3.18479	4.7743
3.91582	3.6624	3.50499	3.13132	4.11838
4.56396	3.31076	2.70072	2.89064	4.7922
4.30222	3.46511	4.16093	3.62072	4.19986
4.19998	3.10381	3.59421	2.77467	4.53495
3.53857	2.81242	2.78818	3.19745	4.0834
4.55411	3.26216	3.97472	3.01734	4.10064
4.30494	3.19461	3.7375	3.43497	3.94334
3.86492	3.04786	3.47982	3.01069	4.91451
4.09275	3.04669	3.63007	3.18613	3.89098
3.70976	3.1686	3.69009	3.06039	4.49311
3.65769	3.43181	3.82068	2.32432	4.37061
4.40615	3.73994	3.95078	2.8696	4.40684
4.0418	3.80666	3.49324	2.81091	4.60265
3.75847	3.24997	3.32173	4.04438	4.38085
4.24565	3.5271	4.36257	3.27482	3.75132
4.67682	2.78058	4.78232	3.58222	4.50228
5.19232	3.56553	3.7139	2.64747	4.0605
4.16642	3.28293	3.75252	3.12289	3.86687
3.97001	3.25125	3.85069	3.1735	4.05618
3.96953	3.17404	3.60743	4.33979	4.12772
4.39918	3.10833	3.87601	3.72002	3.9712
4.07176	2.44031	3.7763	3.51861	4.06526
4.20635	3.68511	3.7854	3.49983	4.23646
4.27915	3.50917	3.67875	3.22195	4.14329
4.22224	3.10625	3.94964	3.49804	4.19938
4.18619	3.15736	3.35287	3.46249	3.78136
4.27941	3.05163	3.72641	3.36373	3.64485
4.552	3.83321	4.00883	3.18774	3.92199
4.53718	3.21449	3.65703	2.67687	4.37224
4.276	2.45226	3.05842	2.88994	4.86437
4.25556	2.81576	3.54882	4.09368	4.36506
4.83478	2.28389	3.57646	3.38452	4.03014
4.63391	3.33171	3.56912	2.69472	3.98451
4.59433	3.82226	3.18649	4.1298	3.89166
4.41815	3.37475	3.69602	3.10751	3.90586
4.58797	2.94152	3.9033	2.92402	4.22814
4.94877	2.65489	3.61278	2.43227	4.1926
3.58339	3.24418	3.68551	4.02377	3.75614
4.96756	3.6959	3.51378	4.79707	3.93466
4.19957	2.65576	3.77587	3.01847	3.77177
4.26407	2.80036	4.49641	4.24002	4.51466
4.70713	2.31328	4.62959	4.12291	5.10173
4.39096	3.12183	4.30955	4.38323	4.98181
4.32491	2.87455	4.06426	3.85942	4.14498
4.9075	2.94158	4.09201	4.70485	4.59933
4.8728	2.88792	4.18165	4.45978	4.99749
4.45852	2.64064	4.32144	3.83507	4.84011
4.85271	2.39525	4.51933	3.90209	4.87349
4.39612	3.25806	4.32189	3.39693	3.9198
4.71445	3.32359	4.05688	3.13037	4.23423
4.67636	3.22128	4.80147	3.95876	5.08352
4.33395	3.21943	4.15607	3.60916	4.565
4.37856	3.18617	4.69148	2.95152	4.48316
4.4564	3.3014	5.03485	3.59682	4.90048
4.65175	3.31547	4.17485	3.15743	4.49187
4.44553	2.86265	4.08037	3.73661	4.686
4.1324	3.37774	4.45838	3.62129	4.35942
4.00928	2.73653	4.4577	3.40499	4.93952
4.53243	3.76997	4.26339	3.80447	4.95906
4.46565	2.54537	3.86452	2.85722	4.79073
4.94378	3.20948	4.66789	3.81839	5.06447
4.46252	2.29766	4.1901	3.38718	4.62883
4.25202	3.08352	3.69612	3.43477	5.14585
4.37615	2.98583	4.22192	4.54626	4.70549
4.48007	2.19257	3.86865	3.89161	4.44425
4.37356	2.69697	4.21452	3.57636	4.89059
4.99362	3.24338	5.66228	3.95449	4.72379
4.58045	2.6885	5.40223	3.53604	4.94985
4.7878	2.33137	5.12322	4.0438	4.50289
4.55876	1.99011	4.52665	4.36766	4.25832
4.43324	2.12599	4.96996	3.85261	4.63837
4.84792	3.20429	3.857	3.86404	4.98
5.5457	3.09485	5.36026	3.34047	4.34739
3.98131	2.76438	5.34313	3.76838	4.35346
4.70839	2.44049	5.49137	3.75765	4.1553
4.00543	2.53082	6.61846	3.60448	4.19722
4.42363	2.8497	5.18539	3.90364	4.62571
5.34431	4.9867	6.59184	4.45999	4.07116
4.73308	4.4026	4.57325	3.88207	4.10644
4.48106	5.04476	4.80671	3.45977	3.28052
5.13472	4.82254	5.01874	4.23939	4.32514
4.63786	4.46335	5.45874	3.58986	4.20112
4.75346	4.63265	4.69029	4.44943	3.93225
4.75012	4.10046	4.75464	4.09761	3.15001
4.61115	3.65486	4.90135	4.3133	4.81304
5.70692	3.99508	4.73137	3.90703	3.84381
4.40532	5.03761	4.94144	4.32225	4.36612
4.40533	6.00052	5.01868	4.24903	3.73345
4.66914	5.29984	4.78572	4.06378	3.99096
4.19242	5.09674	5.51861	3.78569	4.05912
4.67993	5.64208	4.90646	3.77017	4.30979
4.37272	4.15184	4.15547	3.51168	4.4444
4.39832	3.99512	4.51941	3.63774	6.0627
4.3112	3.5652	4.02479	3.7152	5.23406
4.52058	3.6476	3.53806	3.63183	4.60237
5.50151	3.94001	3.73655	3.44071	4.70398
4.58535	1.65959	3.79513	3.83124	5.52687
4.72125	3.97794	3.50324	3.56769	5.19248
4.48331	3.20739	4.31842	3.59928	4.71289
4.69865	3.99754	4.13915	3.00314	5.26145
5.6347	3.69381	3.92475	3.91119	4.97974
5.46801	3.8047	4.82195	3.04131	5.1829
4.47756	3.9304	3.86329	3.16436	5.63948
4.28744	4.27711	3.52347	3.94008	5.46763
5.01451	3.68102	3.67734	3.69741	4.55964
5.48857	2.86675	4.30639	3.01964	5.32631
4.58717	3.38266	4.00722	3.48442	5.24914
5.68496	3.18441	3.74047	3.92228	5.8761
5.22749	3.44237	3.63054	3.39318	5.31909
4.83005	3.29966	4.23234	2.816	5.5028
4.90986	3.48085	4.54649	3.47111	4.50952
4.56068	2.91118	3.97115	4.08702	5.74422
4.17185	4.17789	4.74608	4.2038	5.61441
5.46823	3.93732	3.47992	4.04082	4.94097
4.28324	3.48038	4.33499	4.16518	5.67775
4.91433	3.08191	4.54804	4.1928	5.78798
5.06013	3.56322	3.85357	3.72151	5.5323
4.82998	3.43242	5.13894	3.97825	5.42836
4.4743	4.01072	4.46976	3.95862	5.80334
4.88338	2.79678	4.40224	3.65725	5.20482
4.3922	3.62233	4.35074	3.76518	5.57766
4.86954	3.52909	4.60536	3.74484	6.10964
4.6443	4.58619	4.21718	4.21611	5.73147
4.78376	4.01796	4.51156	3.93527	5.83589
5.50085	3.40836	4.01793	4.57008	5.56726
4.97909	3.60057	4.40462	4.06622	5.62328
5.7833	3.45799	3.85667	3.63532	5.71232
5.52927	3.02895	3.9768	4.50554	6.23024
4.98904	3.88829	4.2793	3.70473	5.31676
4.92691	3.91989	3.83084	4.02642	5.75271
5.11127	3.53296	3.33705	3.94899	5.15783
4.37547	4.05318	3.82897	4.22611	4.34549
4.5265	3.9589	4.30014	4.09822	4.30741
4.8678	4.144	3.42931	4.09308	4.44223
4.78658	3.66486	4.37278	4.1524	4.49525
4.44078	3.94672	3.96614	4.30575	4.44469
5.00205	3.34282	4.21207	3.82136	4.81952
5.19901	3.40626	3.83833	3.88773	4.80979
4.33306	3.12787	4.20322	3.86266	4.00883
4.57146	3.66153	4.38814	4.07123	4.04155
4.61521	3.71626	4.15411	4.07212	4.76978
4.63097	3.3155	3.72438	3.34413	4.5107
3.95876	3.47199	3.94212	3.43593	5.85008
4.87871	3.28602	3.79326	3.8309	4.86364
4.35967	3.53773	3.73347	4.32361	4.67196
3.85587	3.60444	4.24368	3.36227	4.68722
3.9806	3.85052	4.02021	3.87697	4.50803
4.24981	3.68482	3.78132	3.59281	4.81666
4.8075	3.65713	3.85422	3.73056	4.81831
4.6197	3.5772	3.69351	3.7311	5.43495
4.56405	3.71462	4.19789	2.98434	5.77055
3.99355	3.85803	4.043	2.9508	4.60434
4.13862	3.88358	3.92964	3.60362	4.0086
4.58688	3.63041	3.75245	3.08207	5.12757
4.57741	2.89428	3.91217	3.59938	4.75666
4.74686	3.29455	3.79577	3.2157	4.78694
4.1595	3.68354	4.04855	3.00605	3.84124
4.96412	3.58296	4.62041	2.52599	5.54313
4.6154	3.7036	4.15599	3.22331	4.47484
3.85987	3.70632	4.5594	3.17241	4.8413
4.55473	4.14043	4.01435	3.77333	5.06263
4.38587	3.7828	4.16611	3.11435	4.15547
4.13436	4.45046	4.08232	3.62664	4.872
3.89458	3.62806	4.11247	3.72229	4.43222
4.41391	3.88098	4.23171	3.8482	4.2854
4.65492	4.01732	3.97563	3.41317	4.72464
3.71673	4.02463	4.07113	2.83299	6.24153
4.50686	3.30136	4.30666	2.59239	4.92861
3.98193	3.25376	4.39257	3.93327	5.20406
3.55473	3.7796	4.59734	3.38485	4.99166
4.06138	3.23006	4.18049	3.45819	5.20546
4.14498	3.09149	4.04707	3.3115	4.75079
4.36867	3.44286	3.99595	3.0499	4.62147
4.17028	3.20019	3.81726	3.09346	4.68443
4.47987	3.37135	4.32366	3.41445	5.02213
4.12852	3.14872	4.14133	3.20947	5.14832
4.29104	3.55466	4.0817	3.4175	4.52461
4.53002	3.6512	4.85656	2.86239	3.75578
4.01096	3.71465	4.06104	2.81918	4.9107
4.65274	2.97273	4.23106	3.01432	5.12019
4.58668	3.44824	4.71795	3.07847	5.07227
4.49923	3.42848	4.25627	3.13847	5.74212
4.95024	3.73567	3.87363	2.95526	5.42464
4.7656	3.2653	4.31877	3.76813	4.74577
4.76403	3.54507	4.63542	3.86034	4.57911
4.81573	2.71325	3.90426	3.51228	5.30931
5.30785	2.89576	3.9174	3.98823	4.37201
4.80437	3.5304	4.09077	3.87713	5.59468
4.77197	2.77769	4.46691	3.26056	5.10382
4.88592	3.24946	4.43341	4.25033	5.12297
4.84238	4.94614	4.80252	2.9645	5.84477
5.12386	3.95228	4.49375	3.50751	4.98122
4.65726	4.6022	4.26773	4.23949	5.12239
4.84993	4.22637	4.62568	3.72616	4.91606
4.68059	4.45345	4.64349	3.56593	5.1359
4.47916	4.74769	4.69538	3.68583	4.13643
4.1459	4.77762	4.16481	3.34416	4.07793
4.74968	5.14107	4.25807	3.5909	5.23
4.62316	5.48205	4.29779	4.76813	5.07561
4.57636	5.45611	4.22557	4.21887	4.84994
4.67796	4.75865	4.15619	2.17026	4.36133
4.65339	4.28373	4.55794	3.51042	4.20385
4.71622	4.21566	4.17568	3.54481	5.0963
5.24058	5.34368	3.98739	2.76157	4.8003
5.09248	4.52143	3.63945	3.55379	6.05957
4.99613	4.19922	3.71677	3.55697	4.22783
5.17687	3.00949	3.93181	3.49813	5.90367
4.89092	3.70603	4.15437	3.7897	5.00171
4.62805	3.622	4.15139	3.69606	4.23094
4.31969	3.20466	3.67665	3.15711	4.7674
4.926	3.92766	3.91963	3.62432	4.38227
4.82663	3.04638	3.84576	3.20728	5.27167
4.58258	2.66218	4.07586	5.33097	4.63181
4.83872	3.24142	3.69271	3.56758	4.69326
4.90938	2.98098	4.5289	3.35825	4.34294
4.5258	2.25358	3.9773	3.82608	3.74482
4.76938	3.12629	4.17815	3.90935	4.13153
4.88515	2.99027	3.60991	3.53093	5.45107
4.99015	3.15379	3.96485	3.41092	4.59273
4.69286	3.21822	3.81999	3.74834	4.60582
4.22952	3.45573	3.51372	3.94614	4.72705
4.00906	3.20228	4.0545	3.72102	4.98594
4.2796	4.00413	4.21282	2.83778	5.02681
4.87902	3.28928	3.92837	4.06898	4.34753
5.26996	3.57439	3.45346	3.8929	4.12907
4.76867	3.53456	4.22178	2.91923	5.0767
4.64791	4.01418	3.96159	4.64639	4.45725
4.32033	3.60605	4.28904	4.34585	4.68694
4.19496	3.19996	4.36116	3.61664	5.31248
4.55428	2.92758	4.06803	3.79726	4.5472
5.11891	3.00058	4.80753	3.91112	4.679
4.70549	2.81975	3.74953	3.4563	5.28692
4.76835	3.91166	3.97679	4.65752	4.7044
4.67436	3.65023	3.91595	4.94176	4.30713
4.40447	4.28022	4.7136	3.51931	4.38719
4.59988	4.26109	4.14648	4.07251	4.71361
4.85418	4.83921	3.9442	2.32756	4.63747
4.44729	4.19625	4.03605	3.68535	4.54196
4.59755	4.95521	4.07234	3.71899	4.70843
4.8113	3.96323	4.5287	3.78541	4.9136
4.4328	4.49994	3.78316	2.93906	4.46085
4.69184	3.82634	4.49046	3.61914	4.77181
4.44219	3.74624	3.89834	4.73633	4.36887
4.10213	4.34754	3.87331	4.75051	3.8138
5.16865	3.81949	4.08129	3.65343	4.45221
4.8539	4.45469	3.95368	4.13039	4.45426
4.57183	3.84586	3.52017	3.927	4.81186
4.63331	4.07451	4.41137	3.75264	4.65081
[truncated: 103,579 more rows]

## Sheet: ExtendedDataFig7e
AT2	AdenomaR	AdenomaY	AdenomaG	LUAD
0.683065	0.769355	0.727351	0.753988	0.731413
0.717004	0.78885	0.831165	0.831961	0.709817
0.709779	0.772819	0.807708	0.769087	0.775307
0.845344	0.817812	0.940321	0.869551	0.909097
0.916992	0.900388	0.95299	0.934815	0.890491
0.642249	0.660967	0.646323	0.782522	0.662162
0.710088	0.768045	0.772382	0.748128	0.73367
0.881148	0.90761	0.914956	0.941633	0.90509
0.739023	0.702302	0.802401	0.725679	0.706832
0.67435	0.700492	0.764558	0.730914	0.685302
0.823747	0.819551	0.8355	0.824005	0.837019
0.7152	0.739601	0.800637	0.69655	0.74723
0.693152	0.759428	0.723538	0.767842	0.801405
0.753361	0.765095	0.852243	0.801278	0.673747
0.721297	0.794833	0.783695	0.800298	0.71948
0.760344	0.714376	0.826646	0.82634	0.735007
0.794537	0.785356	0.876061	0.854365	0.80256
0.823455	0.831905	0.889534	0.861273	0.819233
0.718525	0.783371	0.76529	0.735876	0.707947

## Sheet: ExtendedDataFig7f_Chr2
AT2	AdenomaR	AdenomaY	AdenomaG	LUAD
0.954055	1.03703	1.07094	1.07362	0.975813
0.862545	0.926284	0.946933	0.946517	0.929536
0.840582	0.893811	0.8869	0.872348	0.95771
0.934911	0.93508	0.877169	0.94958	0.944074
1.04645	0.967129	1.00198	0.930483	1.00858
1.03592	1.09684	1.13433	1.05615	1.02495
1.08715	1.12861	1.04641	0.990384	1.02995
0.987661	1.08455	1.09787	1.23596	0.971524
0.935558	0.872393	1.02918	0.988311	0.94063
1.05985	1.08109	1.11008	1.17219	0.990498
0.912026	1.00325	0.925609	1.00019	0.956325
0.972256	1.01176	1.02587	0.956944	0.978588
0.984789	1.11927	1.10601	1.06288	0.998988
0.913639	1.0055	1.04603	1.09531	0.935247
0.905661	0.868447	0.969231	1.00725	0.951914
0.983153	1.06866	1.0748	1.03789	1.01681
1.01513	0.969092	1.13822	1.04039	0.946451
1.02216	1.06554	1.08388	1.07039	1.02056
1.01143	1.04486	1.08657	1.09627	1.05407
0.990304	1.08379	0.999812	1.11685	1.03496
0.958994	0.887132	1.03	0.966594	0.911728
0.873202	0.961781	0.958245	0.941478	0.971053
0.907487	1.00001	1.05226	0.988411	0.941265
0.90265	0.876823	0.950272	0.908143	0.977058
0.836958	0.96226	0.971501	0.986998	1.01355

## Sheet: ExtendedDataFig7f_Chr10
AT2	AdenomaR	AdenomaY	AdenomaG	LUAD
1.1242	1.11402	1.12452	1.04433	1.1509
1.08687	0.996392	1.04562	1.05284	1.07861
1.0987	1.10771	1.11504	1.08886	1.02814
1.12374	1.08661	1.04902	1.02715	1.05848
1.06977	1.00491	1.12872	1.00727	1.01102
1.10321	1.06687	1.11124	1.03111	1.10201
1.10532	1.07311	1.15371	1.09036	1.01541
1.10912	1.03863	1.06652	1.15255	1.08548
1.15944	1.02631	1.12397	1.07104	1.11747
1.00566	1.01243	0.94039	1.13046	1.01932
1.25898	1.10827	1.17566	1.17691	0.97665
1.18328	1.06505	1.11626	1.10314	1.13064
1.10205	1.05809	1.01518	1.00539	1.08334
1.03744	1.12895	1.05887	1.03112	1.01169
1.11413	0.977706	0.999212	1.10174	1.06917
0.959955	1.0035	0.95662	1.01184	1.10487
0.998026	0.953139	0.906356	1.03406	1.04416
1.06566	1.01543	0.993483	1.01745	1.03544
1.06718	1.10593	1.03662	1.06473	1.02867
1.10898	1.01763	1.03597	1.10002	1.12275
1.09562	1.01989	1.0986	1.15837	1.14645
1.08798	1.00103	0.982314	1.08295	1.11343
1.14966	1.06852	1.06472	1.0429	1.21659
1.05581	1.01098	0.975846	1.03133	1.09226
1.02243	1.00725	0.917995	0.992476	1.0654

## Sheet: ExtendedDataFig7f_Chr15
AT2	AdenomaR	AdenomaY	AdenomaG	LUAD
0.987659	1.05972	0.930394	1.14271	1.08789
0.93887	0.955923	1.04404	1.02667	0.90102
0.885564	1.01275	1.09572	1.02571	0.9343
0.982339	1.07529	1.146	0.972687	0.936695
1.06211	1.27894	1.16123	1.02341	1.03207
1.08279	1.11587	1.15151	1.08906	1.02998
1.05326	1.07825	1.13154	1.0371	0.957053
1.01821	0.983207	1.13121	0.966965	0.98449
1.04956	1.15598	1.16347	1.03903	0.965399
0.940331	0.98412	0.966006	0.954193	0.951916
0.887366	0.962849	1.02985	1.01348	0.986672
1.00592	1.07718	1.1591	1.0598	1.06902
1.02934	1.09587	1.07894	1.08233	0.926941
1.06259	1.08175	1.17607	1.03369	0.951672
0.856497	0.932895	1.06518	0.945197	0.939757
1.01116	1.03071	1.14228	1.05438	0.948239
0.935776	1.00009	1.03172	1.03199	0.9659
0.884831	1.03203	1.00371	1.05466	0.926467
0.785365	0.90846	0.838668	0.89156	0.95179
0.924808	0.885183	1.01886	0.918701	0.812197
0.962648	0.935679	1.02734	0.951787	0.925124
0.905619	0.958947	1.009	0.998647	0.868572
0.961308	1.04653	1.11859	1.04179	1.03105
0.918521	0.866458	1.04806	0.965574	0.935795
0.925232	0.853827	0.999591	0.865125	0.930031
