# Supplementary material for: Tracing the evolution of single-cell 3D genomes in Kras-driven cancers
Source: Nat Genet. 2025 Aug 18;57(12):3075–87. doi: 10.1038/s41588-025-02297-w (PMC12695640; doi:10.1038/s41588-025-02297-w)
Supplement: Supplementary file 18 — Statistical source data. [file 41588_2025_2297_MOESM18_ESM.xlsx]

## Sheet: ExtendedDataFig8a
92
503
106
332
620
298
239
29
373
477
767
260
73
30
153
480
602
482
418
735
522
297
561
468
622
291
737
409
22
0
702
574
392
0
664
532
540
269
24
336
508
0
653
572
552
561
662
241
411
498
184
31
462
562
618
259
400
748
163
709
435
680
33
528
447
812
546
600
626
493
649
467
17
17
668
610
49
715
639
534
36
336
390
404
510
379
435
500
325
407
221
307
90
205
559
487
437
679
0
505
398
17
564
627
86
422
702
29
499
688
32
293
793
300
257
602
39
712
607
439
257
865
332
508
576
66
490
679
630
500
28
581
524
548
535
0
281
474
19
133
15
642
282
21
795
796
547
166
831
267
116
0
676
280
634
15
287
747
493
549
519
427
756
639
204
710
793
375
409
396
298
208
336
229
108
591
144
631
362
250
509
460
254
478
664
211
697
383
549
490
494
10
435
471
497
630
514
664
504
523
714
661
737
603
348
564
548
357
722
51
801
224
105
290
438
672
322
682
486
426
664
365
295
266
252
498
227
490
289
278
531
499
340
502
758
364
346
33
427
672
0
389
581
455
501
530
425
167
208
421
700
119
310
7
684
622
142
765
659
22
476
401
346
508
406
628
396
558
298
238
570
345
445
670
370
285
619
599
150
66
457
453
531
696
478
528
585
658
709
492
49
421
707
666
54
371
630
613
526
460
430
138
389
294
620
161
387
247
482
36
19
314
458
232
568
404
163
420
553
165
163
670
273
852
22
460
198
442
367
772
607
540
699
110
22
518
585
447
60
0
354
215
326
247
84
505
369
327
459
35
348
271
204
547
219
445
578
227
769
524
736
327
652
179
581
323
510
311
378
438
265
610
649
98
106
325
0
25
533
186
611
350
326
405
299
397
705
106
387
619
743
0
16
433
280
455
588
202
462
487
515
661
561
292
24
367
343
561
229
286
126
326
315
636
472
609
0
316
345
577
37
284
679
120
373
381
125
558
365
21
466
799
620
0
741
731
653
107
555
397
614
481
599
650
639
361
257
577
300
374
255
371
344
448
435
286
540
517
515
533
564
278
43
0
526
395
573
105
413
481
499
303
324
249
64
318
424
344
574
707
526
17
79
55
670
534
100
342
454
210
189
640
519
671
309
587
233
731
595
727
643
368
552
26
794
442
731
196
542
139
114
206
545
581
122
463
573
215
256
611
269
389
123
441
635
239
173
333
361
576
430
322
690
507
153
707
506
612
0
666
440
546
579
642
531
274
617
31
458
464
221
396
671
672
661
590
502
540
14
306
572
394
367
495
253
83
93
650
131
639
232
554
556
280
204
33
759
785
149
682
0
768
531
128
330
656
593
9
517
35
0
429
132
328
567
110
249
579
723
498
663
561
266
258
308
32
177
246
0
480
327
409
543
123
309
453
71
428
730
532
602
32
39
206
68
713
478
570
650
371
182
445
500
583
634
465
618
522
499
547
704
457
192
445
372
352
24
473
526
558
610
625
268
637
276
182
202
250
574
410
212
339
661
667
508
406
365
645
795
360
667
787
597
674
508
161
545
420
54
0
544
539
506
460
481
387
329
601
515
475
391
353
558
173
666
384
559
621
500
681
632
27
749
100
318
23
570
153
420
702
576
546
821
0
587
130
326
690
228
522
407
279
554
224
418
279
302
23
102
574
672
445
316
205
426
267
405
540
26
433
686
308
425
340
715
431
466
514
283
622
475
579
713
516
214
529
752
132
647
305
561
362
390
246
414
517
493
222
480
530
132
142
876
590
60
781
381
370
499
327
595
184
622
594
712
172
335
550
466
726
15
671
139
596
604
488
91
600
540
681
419
427
20
35
103
779
498
37
476
581
565
555
751
559
464
736
626
442
419
324
378
358
487
198
639
500
104
358
174
510
294
533
308
337
556
545
665
360
371
387
610
241
226
634
125
592
8
720
347
564
523
541
49
475
584
434
529
688
650
619
490
25
531
84
31
277
584
115
55
161
301
585
449
586
349
567
641
24
526
517
676
571
634
758
23
677
167
293
728
0
23
407
583
81
594
297
304
13
675
623
548
570
562
256
218
126
542
271
236
239
523
363
182
536
646
167
655
407
508
615
533
668
760
84
392
572
396
399
576
495
0
391
395
618
595
749
37
567
215
472
362
357
513
497
239
258
82
710
96
152
491
285
404
519
704
687
693
392
656
363
10
100
176
219
12
596
779
81
553
233
260
429
430
725
709
96
596
339
593
360
624
431
91
83
259
353
661
744
254
681
512
725
755
320
208
389
33
595
622
147
665
534
232
330
604
660
513
510
532
230
511
452
111
427
437
12
572
702
386
93
386
23
632
466
336
600
235
166
553
836
416
12
191
631
208
684
505
686
700
598
585
564
584
396
414
696
380
336
571
109
554
402
12
18
540
257
360
22
103
67
542
582
112
134
486
357
42
152
485
310
295
633
0
679
460
602
372
638
198
585
588
372
407
392
221
367
346
488
118
672
78
365
301
450
372
687
308
650
328
22
522
808
70
722
630
716
557
681
579
561
10
236
264
20
627
319
110
402
238
426
579
115
229
419
407
496
696
508
552
344
471
297
200
711
464
360
430
325
515
51
597
746
580
165
565
447
369
613
391
283
410
284
376
303
561
337
683
763
218
391
240
673
111
374
323
589
347
337
663
321
23
186
396
486
436
124
15
334
273
242
627
201
666
291
451
138
320
443
369
319
550
793
686
527
647
292
554
338
461
502
570
448
676
752
497
696
550
500
433
378
402
792
565
637
366
71
555
325
26
383
746
530
221
208
38
511
330
356
489
289
466
703
706
654
249
418
619
639
406
510
17
601
0
737
413
720
713
432
268
180
574
586
10
196
125
339
19
430
581
11
33
776
523
151
296
597
10
181
139
636
66
578
282
106
231
341
762
326
37
269
267
668
349
625
655
671
380
566
479
26
313
498
573
772
288
243
391
747
512
544
22
295
155
339
32
510
585
380
458
0
463
571
258
409
394
616
607
573
37
207
556
469
164
706
372
399
463
207
363
491
22
339
75
0
534
266
666
379
429
157
407
690
379
704
542
430
641
582
630
478
355
392
559
518
136
219
255
450
333
218
255
684
395
586
0
253
182
335
573
91
129
479
397
318
456
0
492
411
154
49
520
38
469
231
606
392
432
339
18
36
183
533
671
572
543
43
769
183
361
496
441
431
704
701
360
701
326
517
642
607
366
20
390
491
531
401
786
72
660
113
406
167
651
382
25
371
266
437
86
167
261
61
7
135
426
0
417
352
474
293
269
343
482
660
523
322
389
631
186
524
222
342
454
645
357
533
671
498
597
355
406
549
650
654
0
624
341
281
0
362
540
650
24
707
428
102
134
507
582
474
447
201
448
0
21
624
239
709
766
368
422
18
357
374
18
378
715
569
666
627
19
775
327
402
102
504
427
304
440
653
564
568
801
702
479
565
640
112
536
503
0
666
24
761
625
402
156
488
406
72
8
567
93
0
193
646
208
249
64
334
495
534
643
545
527
645
690
402
46
9
398
248
408
195
350
447
95
768
481
568
429
229
694
649
745
771
206
12
607
753
298
725
799
735
493
641
111
417
717
219
543
541
736
428
625
543
744
29
555
692
585
626
709
35
216
303
496
338
453
166
491
558
465
258
437
440
465
618
660
663
334
693
393
481
424
521
375
286
696
602
133
466
235
530
413
34
370
363
671
21
483
229
504
402
217
238
523
524
493
142
465
591
471
33
0
706
405
490
737
248
415
337
441
27
494
642
577
609
375
706
34
355
190
306
637
326
314
45
355
387
590
575
262
492
106
172
74
42
168
208
483
754
18
706
111
765
510
161
419
190
260
41
551
412
262
234
634
554
632
581
373
238
685
700
563
355
547
77
783
670
484
331
115
553
766
425
410
490
81
408
569
154
347
321
253
9
516
257
575
636
410
372
562
14
477
497
270
90
0
225
182
638
0
483
593
686
627
351
561
584
206
55
569
164
500
269
274
0
291
146
510
463
23
39
682
619
281
158
114
223
488
198
492
353
397
552
727
448
21
325
311
578
613
636
65
389
611
467
746
233
361
642
48
456
565
125
147
423
548
188
29
21
0
480
430
581
233
368
534
568
506
656
245
650
662
39
16
18
468
441
620
528
304
825
379
496
485
10
639
293
126
828
335
608
311
484
291
532
319
59
279
449
309
741
345
465
0
469
353
351
181
597
330
460
758
237
595
580
538
206
551
527
466
433
17
375
522
247
518
366
28
0
16
429
513
313
739
378
790
793
461
414
696
641
594
622
372
107
643
75
38
368
591
653
0
39
528
700
584
11
425
631
336
169
253
381
107
543
32
146
423
734
505
89
752
678
435
530
490
287
5
306
471
50
82
502
347
570
230
251
628
771
595
324
527
622
518
495
376
199
127
546
524
0
420
447
396
343
70
476
360
0
712
323
697
498
20
463
343
324
257
203
682
443
516
0
654
257
350
761
94
144
296
113
23
616
428
542
469
468
380
498
234
621
416
470
13
143
402
667
37
560
285
619
147
246
358
685
675
629
[truncated: 10,661 more rows]

## Sheet: ExtendedDataFig8b
0.297098	0.26315	0.262377	0.251797
0.379993	0.338052	0.345423	0.302089
0.284636	0.265373	0.26232	0.24134
0.257031	0.236086	0.230075	0.216258
0.367538	0.347216	0.344331	0.320719
0.346486	0.325527	0.308974	0.289467
0.36584	0.355838	0.339675	0.299238
0.355885	0.328447	0.322419	0.296664
0.312235	0.290465	0.285104	0.26056
0.354666	0.317733	0.316736	0.27741
0.366786	0.316708	0.310279	0.276045
0.384674	0.357785	0.348056	0.311446
0.364684	0.351946	0.337851	0.308631
0.382481	0.357816	0.347274	0.312196
0.37982	0.357135	0.350448	0.320705

## Sheet: ExtendedDataFig8c
1.01542	1.02776	1.01285	1.01464	1.02322	0.971696	1.00289	1.00291	0.982254	0.999825	0.983253
1.03585	1.04208	1.02805	1.02693	1.03403	0.99006	1.0223	1.02607	1.00961	1.02605	1.00447
1.00957	1.01364	0.99551	0.996787	1.0099	0.947498	0.985045	0.989517	0.976278	0.99073	0.976202
1.00846	1.01258	0.994525	0.991346	1.00633	0.945153	0.974712	0.983343	0.974291	0.984314	0.97485
1.01351	1.00207	0.986993	0.981293	0.990265	0.925192	0.9645	0.971825	0.966107	0.986223	0.964788
0.973405	0.972387	0.950791	0.949016	0.954196	0.89894	0.94764	0.960144	0.942698	0.968384	0.951851
0.988183	0.987186	0.97001	0.968904	0.974178	0.933586	0.97591	0.992787	0.983801	0.984208	0.982494
0.995332	0.993179	0.979635	0.979424	0.986364	0.954389	0.992146	1.00411	0.99343	1.00187	0.980925
1.01975	1.01118	1.00251	1.00181	1.00037	0.972143	1.00186	1.01777	1.00926	1.01278	1.0024
0.996305	0.99376	0.983168	0.988014	0.989453	0.956536	0.98627	0.99756	0.992981	0.993254	0.986861
1.00503	1.0077	0.999003	0.99669	1.00267	0.973562	1.00469	1.01572	1.00939	1.01143	1.00047

## Sheet: ExtendedDataFig8d
Adenoma/AT2	LUAD/AT2
0.0169394	-0.100853
-0.00189658	0.0127769
-0.0561473	-0.0919951
-0.0495573	-0.108029
0.102869	0.286621
0.0289862	0.109306
0.119241	0.153827
0.00467519	0.0525068
0.0184585	-0.0379447
-0.0323633	-0.296725
0.103572	-0.0616261
-0.0506822	-0.182574
-0.0420881	-0.141296
-0.0982423	-0.348681
-0.121981	-0.217091
-0.103482	-0.1277
-0.087147	-0.151922
-0.0347593	-0.107342
-0.165068	-0.261098
-0.0727506	-0.202784
-0.0161306	-0.105951
0.079907	0.0365232
0.0395898	0.0048673
-0.0360938	-0.123798
-0.135529	-0.139701
-0.0797173	-0.266624
-0.0357897	-0.148509
-0.0634405	-0.205217
0.00425431	-0.0972086
-0.0612617	-0.0511151
0.0436207	0.103038
0.0139295	0.0317222
0.0107968	0.0396293
-0.0456831	-0.0898824
-0.00856382	0.0720651
-0.113157	-0.0875707
-0.0573059	-0.065055
0.0699801	-0.00641437

## Sheet: ExtendedDataFig8e_Kras
	1.09997	0.973022	0.907375	0.910042	0.921176	0.955953	0.952109	0.98478	0.997575	1.00206	1.00519	1.0512	1.0616	1.04713	1.05513	1.02906	0.83722	1.08187	1.03785	0.994554	1.00621	0.988255	0.991448	1.00408	1.01041	0.996019	1.02747	0.992929	1.0407	0.997902	1.00703	1.00351	0.986486	0.970537	1.02854	0.950531	0.978489	1.01058		0.918602	0.907349	0.856572	0.952402	0.966431	0.918414	1.03708	1.02694	1.06782	0.987758
1.09997		1.09401	0.980097	1.04947	0.977577	0.925463	0.987647	0.994175	1.10049	1.02737	1.01431	1.00527	1.01798	1.05209	1.07513	1.04533	0.99297	1.04866	1.06911	1.01482	1.05487	1.06897	1.06775	1.03602	1.05115	1.07665	0.988402	1.05057	1.08121	1.0122	1.06135	1.06407	1.05664	0.978707	1.09494	1.00522	0.998416	1.00435	0.918602		0.878552	0.887428	0.879749	0.998691	0.969761	1.0831	1.05163	1.06086	1.00408
0.973022	1.09401		1.02712	0.914089	0.910005	0.907652	0.906604	1.01276	1.05513	0.969442	1.01316	1.03759	1.07846	1.07067	1.03111	1.02791	0.921239	1.04175	1.04638	0.973085	0.969059	0.990951	1.02647	1.02731	1.03621	1.02989	1.01667	1.02633	1.04691	1.03223	1.00992	1.04082	1.034	1.01792	1.05193	1.01673	0.951934	1.00758	0.907349	0.878552		0.895316	0.899465	0.946187	0.904071	0.990306	1.02323	1.01754	1.0214
0.907375	0.980097	1.02712		0.91723	0.903583	0.942524	0.933271	0.990278	1.01607	1.01776	1.0221	1.04051	1.05057	1.04956	1.07214	1.04821	1.03921	1.07632	1.04842	1.02583	1.06574	1.00952	1.04148	1.03346	1.06748	1.0468	1.03822	1.04039	1.0641	1.04264	1.03529	1.02527	0.995425	1.00061	1.08932	0.994805	0.969969	1.02859	0.856572	0.887428	0.895316		0.846278	0.875885	0.855064	0.951752	0.886476	0.940736	0.920568
0.910042	1.04947	0.914089	0.91723		0.939857	0.867936	0.947428	1.02974	1.00893	1.0455	0.958165	0.999773	1.04034	0.990875	1.06109	1.05284	1.0207	1.10646	1.0328	0.907658	1.01664	1.00573	1.01797	1.0297	1.01745	1.01933	1.02836	1.01602	1.06299	1.05117	1.04073	1.01826	1.01495	1.01405	1.08854	0.992704	1.00791	1.02359	0.952402	0.879749	0.899465	0.846278		0.873788	0.90875	0.939297	1.0141	1.02734	0.967547
0.921176	0.977577	0.910005	0.903583	0.939857		0.946873	0.955552	1.01521	1.03431	1.06306	1.01762	1.03484	1.02666	1.02588	1.03998	1.02399	1.06124	1.09061	1.05792	1.0048	0.9962	0.995654	1.01011	1.0293	0.988478	1.0349	1.04294	1.01494	1.02705	1.05118	1.00112	1.02137	1.00081	1.01865	1.07799	0.990828	0.97078	1.00976	0.966431	0.998691	0.946187	0.875885	0.873788		0.896851	0.945546	0.913577	0.988607	0.965999
0.955953	0.925463	0.907652	0.942524	0.867936	0.946873		0.892784	1.03795	0.979803	1.00118	0.949479	1.03448	1.04322	1.00079	1.00485	0.98889	0.99873	1.03023	1.01748	1.01479	0.950981	0.958669	1.02022	0.983832	1.04013	1.02807	0.988067	0.994132	1.00966	1.03962	1.01744	1.02333	0.997595	1.01933	1.04061	1.00745	0.951932	0.994578	0.918414	0.969761	0.904071	0.855064	0.90875	0.896851		0.833813	0.953457	1.04031	0.963124
0.952109	0.987647	0.906604	0.933271	0.947428	0.955552	0.892784		0.975152	1.10033	0.982252	0.930784	1.0643	0.991491	0.968611	1.03245	0.956038	0.994586	1.07954	1.02986	0.966187	0.962479	0.979548	0.942215	0.967637	0.974362	0.980579	1.03872	0.987772	1.02175	1.00199	0.98937	0.970398	0.974744	0.96347	1.02614	0.995007	0.944585	0.994027	1.03708	1.0831	0.990306	0.951752	0.939297	0.945546	0.833813		0.909943	0.96695	0.946982
0.98478	0.994175	1.01276	0.990278	1.02974	1.01521	1.03795	0.975152		1.02902	0.955145	0.947323	0.935311	0.931312	0.993038	1.01275	0.989676	1.05379	1.01368	1.01525	0.971338	0.963777	0.970476	0.914312	0.95243	1.02069	0.949041	0.964093	0.964124	0.962556	0.997407	0.959002	0.948361	0.941559	0.952727	1.03856	0.965606	0.960989	0.961847	1.02694	1.05163	1.02323	0.886476	1.0141	0.913577	0.953457	0.909943		0.878947	0.894603
0.997575	1.10049	1.05513	1.01607	1.00893	1.03431	0.979803	1.10033	1.02902		0.957578	0.940316	1.06415	0.975753	1.02283	1.06895	1.02379	1.03454	1.07775	1.01229	0.970128	1.00532	0.988935	0.98654	0.973414	0.950257	1.01573	1.03929	1.0022	0.993627	1.01479	1.01621	0.984102	0.963724	0.969992	1.04647	0.966928	0.95027	0.96549	1.06782	1.06086	1.01754	0.940736	1.02734	0.988607	1.04031	0.96695	0.878947		0.725402
1.00206	1.02737	0.969442	1.01776	1.0455	1.06306	1.00118	0.982252	0.955145	0.957578		1.01246	0.996074	0.992978	1.01922	1.0866	1.03446	1.04091	1.03166	1.06217	1.00641	1.01313	1.04103	0.974758	0.999965	1.00275	0.961594	1.01359	0.951746	0.985467	1.00029	0.986303	0.986006	0.992596	0.970033	1.07152	0.98885	0.956506	1.0059	0.987758	1.00408	1.0214	0.920568	0.967547	0.965999	0.963124	0.946982	0.894603	0.725402
1.00519	1.01431	1.01316	1.0221	0.958165	1.01762	0.949479	0.930784	0.947323	0.940316	1.01246		0.972744	1.04908	1.01437	1.03716	0.992405	1.03476	1.06131	1.00974	1.0011	0.976852	0.962646	0.986526	0.959892	1.02451	0.955501	0.950389	0.959144	0.989247	1	0.987368	0.948843	0.92939	0.979212	0.999548	0.929286	0.943509	0.975679	1.11392	1.09456	1.07495	1.02535	1.00202	1.01448	1.02673	0.914727	0.882115	1.0135	0.902163
1.0512	1.00527	1.03759	1.04051	0.999773	1.03484	1.03448	1.0643	0.935311	1.06415	0.996074	0.972744		1.07436	1.005	1.13195	1.03028	1.0793	1.1136	1.029	1.03273	1.02585	1.01522	0.987302	1.0056	1.03991	0.942899	1.02173	0.966106	0.99444	1.01398	0.980315	0.953544	0.954607	0.945455	1.03196	0.97127	0.965032	0.973208	1.02619	1.06116	0.999311	0.943364	1.02073	1.02741	0.999299	0.974162	0.884763	0.970172	0.826697
1.0616	1.01798	1.07846	1.05057	1.04034	1.02666	1.04322	0.991491	0.931312	0.975753	0.992978	1.04908	1.07436		1.03069	1.0329	1.05279	1.06189	1.04043	0.996674	1.01402	1.05	1.01014	0.942869	0.93904	0.989192	0.976347	0.998078	0.9366	0.929661	0.97241	0.971368	0.928667	0.955058	0.932931	1.00492	0.943853	0.942882	0.943637	1.04814	1.02681	1.04236	0.967074	1.04119	0.951238	0.951977	1.01725	0.907896	0.93228	0.903917
1.04713	1.05209	1.07067	1.04956	0.990875	1.02588	1.00079	0.968611	0.993038	1.02283	1.01922	1.01437	1.005	1.03069		0.98046	0.983669	1.04406	1.03424	0.969419	0.950175	0.970807	0.950567	1.02525	0.941057	0.996431	0.984053	1.03653	0.979039	0.928888	0.993965	0.909635	0.900467	0.90539	0.952721	1.02503	0.94889	0.968629	0.981512	1.00132	0.988731	1.01015	1.03175	0.997077	0.989537	1.02162	0.999548	0.993076	0.946943	0.945541
1.05513	1.07513	1.03111	1.07214	1.06109	1.03998	1.00485	1.03245	1.01275	1.06895	1.0866	1.03716	1.13195	1.0329	0.98046		0.958612	1.01659	0.940067	0.91602	0.90903	0.916168	0.908047	0.922993	0.893525	0.926712	0.914238	0.962942	0.939949	0.93602	0.933121	0.880414	0.884986	0.961801	0.943917	1.00388	0.94934	0.982419	0.965987	1.0721	1.05629	1.08262	1.06464	1.06244	1.08234	1.05618	1.02057	1.00232	0.970022	0.943125
1.02906	1.04533	1.02791	1.04821	1.05284	1.02399	0.98889	0.956038	0.989676	1.02379	1.03446	0.992405	1.03028	1.05279	0.983669	0.958612		1.02049	0.986076	0.866271	0.888135	0.914647	0.874357	0.88673	0.859582	0.936285	0.93482	0.968484	0.90246	0.9104	0.91668	0.877919	0.844475	0.960062	0.938634	1.05252	0.976175	0.951833	0.999684	1.12343	1.10548	1.06896	0.994982	1.04512	1.02317	1.02125	0.989798	0.949794	0.961178	0.947972
0.83722	0.99297	0.921239	1.03921	1.0207	1.06124	0.99873	0.994586	1.05379	1.03454	1.04091	1.03476	1.0793	1.06189	1.04406	1.01659	1.02049		1.03876	0.917521	0.997917	0.901458	0.92598	0.949725	0.944487	0.984603	0.972815	0.938904	0.947481	0.961205	0.98885	0.916191	0.908448	0.978975	0.964783	1.04599	0.958221	0.963165	0.998954	0.954226	1.06903	1.03786	1.02943	1.05086	1.05993	1.04491	1.08815	1.04262	1.0523	1.01322
1.08187	1.04866	1.04175	1.07632	1.10646	1.09061	1.03023	1.07954	1.01368	1.07775	1.03166	1.06131	1.1136	1.04043	1.03424	0.940067	0.986076	1.03876		1.01802	0.96321	0.947206	0.982544	0.930671	0.90788	1.02912	0.958825	0.982938	0.94773	0.950749	1.002	0.956277	0.962603	1.03225	1.01196	1.1193	0.954017	0.998037	1.03904	1.09614	1.11953	1.22607	1.10802	1.03156	1.05151	1.02789	1.1057	0.992495	0.998913	1.09426
1.03785	1.06911	1.04638	1.04842	1.0328	1.05792	1.01748	1.02986	1.01525	1.01229	1.06217	1.00974	1.029	0.996674	0.969419	0.91602	0.866271	0.917521	1.01802		0.887558	0.920319	0.853353	0.889781	0.86517	0.930694	0.944255	0.942641	0.927035	0.951678	0.950394	0.910474	0.906951	0.979944	0.981542	1.04779	0.937717	1.00074	1.04192	1.0421	0.99827	0.998842	0.968977	0.994299	0.943489	0.980315	0.989819	0.989001	0.930264	0.922417
0.994554	1.01482	0.973085	1.02583	0.907658	1.0048	1.01479	0.966187	0.971338	0.970128	1.00641	1.0011	1.03273	1.01402	0.950175	0.90903	0.888135	0.997917	0.96321	0.887558		0.938573	0.871135	0.900437	0.891674	0.925736	0.882463	0.927123	0.919779	0.9273	0.953495	0.91533	0.903303	0.971415	0.996728	1.05281	0.955654	0.978546	1.01141	1.05664	1.06134	1.03835	1.00207	0.984792	0.98707	0.969994	0.965029	0.975684	0.917028	0.95695
1.00621	1.05487	0.969059	1.06574	1.01664	0.9962	0.950981	0.962479	0.963777	1.00532	1.01313	0.976852	1.02585	1.05	0.970807	0.916168	0.914647	0.901458	0.947206	0.920319	0.938573		0.943082	0.94549	0.871215	1.01594	0.932164	0.953486	0.926944	0.974795	0.986668	0.926404	0.965103	1.01393	1.00598	1.03903	1.01532	1.00419	0.968942	1.13524	1.07787	1.06483	1.09182	1.05025	0.993255	0.978381	1.00386	1.05501	1.02495	0.964383
0.988255	1.06897	0.990951	1.00952	1.00573	0.995654	0.958669	0.979548	0.970476	0.988935	1.04103	0.962646	1.01522	1.01014	0.950567	0.908047	0.874357	0.92598	0.982544	0.853353	0.871135	0.943082		0.920724	0.899578	0.935851	0.951372	0.944024	0.948003	0.967465	0.964082	0.923669	0.962898	0.97461	1.01219	1.08397	1.04123	1.02893	1.03711	1.07837	1.13652	1.07926	1.08949	1.07384	1.07879	1.03344	1.02117	1.05697	1.02578	1.01656
0.991448	1.06775	1.02647	1.04148	1.01797	1.01011	1.02022	0.942215	0.914312	0.98654	0.974758	0.986526	0.987302	0.942869	1.02525	0.922993	0.88673	0.949725	0.930671	0.889781	0.900437	0.94549	0.920724		0.939478	1.0108	0.955969	0.973111	0.95109	0.989411	0.974019	0.935504	0.935732	1.00245	1.00466	1.0829	1.01064	1.01674	1.04319	1.0285	1.07451	1.03726	1.00447	0.99463	0.972502	0.969158	0.9231	0.951648	0.959851	0.932617
1.00408	1.03602	1.02731	1.03346	1.0297	1.0293	0.983832	0.967637	0.95243	0.973414	0.999965	0.959892	1.0056	0.93904	0.941057	0.893525	0.859582	0.944487	0.90788	0.86517	0.891674	0.871215	0.899578	0.939478		1.05509	0.979909	0.953816	0.96405	0.991271	0.959544	0.946818	0.948655	1.00857	1.02056	1.06778	1.01331	1.03665	1.06376	1.06882	1.10555	1.07039	1.05986	1.06123	1.01397	1.02529	0.99946	0.957941	0.987954	0.961473
1.01041	1.05115	1.03621	1.06748	1.01745	0.988478	1.04013	0.974362	1.02069	0.950257	1.00275	1.02451	1.03991	0.989192	0.996431	0.926712	0.936285	0.984603	1.02912	0.930694	0.925736	1.01594	0.935851	1.0108	1.05509		1.06332	1.03051	1.00881	1.06323	1.0208	0.987039	1.05848	1.05155	1.06663	1.08181	0.983423	1.08049	1.07656	1.10925	1.16279	1.13214	1.02317	1.0786	1.03603	1.00884	0.97758	0.961325	0.982922	0.996434
0.996019	1.07665	1.02989	1.0468	1.01933	1.0349	1.02807	0.980579	0.949041	1.01573	0.961594	0.955501	0.942899	0.976347	0.984053	0.914238	0.93482	0.972815	0.958825	0.944255	0.882463	0.932164	0.951372	0.955969	0.979909	1.06332		1.03341	1.01193	1.04341	1.00527	0.974634	0.995932	1.02158	1.02455	1.09014	1.08785	1.04854	1.06196	1.16299	1.11783	1.16348	1.08906	1.10815	1.04975	1.03373	1.07327	1.00037	0.989984	0.948314
1.02747	0.988402	1.01667	1.03822	1.02836	1.04294	0.988067	1.03872	0.964093	1.03929	1.01359	0.950389	1.02173	0.998078	1.03653	0.962942	0.968484	0.938904	0.982938	0.942641	0.927123	0.953486	0.944024	0.973111	0.953816	1.03051	1.03341		1.08005	1.07578	1.10071	1.06208	1.02988	1.11965	1.12736	1.17113	1.0867	1.0677	1.09884	1.10276	1.06473	1.06025	1.06022	1.10338	1.04556	0.99441	0.935475	1.00853	0.995103	1.02752
0.992929	1.05057	1.02633	1.04039	1.01602	1.01494	0.994132	0.987772	0.964124	1.0022	0.951746	0.959144	0.966106	0.9366	0.979039	0.939949	0.90246	0.947481	0.94773	0.927035	0.919779	0.926944	0.948003	0.95109	0.96405	1.00881	1.01193	1.08005		1.08056	1.02633	1.03168	1.0231	1.10614	1.12376	1.17968	1.07867	1.09084	1.14114	1.10337	0.995083	1.0777	1.04379	1.0583	1.07324	1.01993	1.0226	0.966687	0.939964	0.934971
1.0407	1.08121	1.04691	1.0641	1.06299	1.02705	1.00966	1.02175	0.962556	0.993627	0.985467	0.989247	0.99444	0.929661	0.928888	0.93602	0.9104	0.961205	0.950749	0.951678	0.9273	0.974795	0.967465	0.989411	0.991271	1.06323	1.04341	1.07578	1.08056		1.05025	1.0584	1.01457	1.10594	1.08573	1.13891	1.10428	1.08566	1.10705	1.13425	1.08896	1.10096	1.04537	1.08807	1.06297	1.06571	1.04288	0.954895	1.03303	1.01642
0.997902	1.0122	1.03223	1.04264	1.05117	1.05118	1.03962	1.00199	0.997407	1.01479	1.00029	1	1.01398	0.97241	0.993965	0.933121	0.91668	0.98885	1.002	0.950394	0.953495	0.986668	0.964082	0.974019	0.959544	1.0208	1.00527	1.10071	1.02633	1.05025		1.01316	1.01791	1.06986	1.07203	1.11791	1.10801	1.11472	1.12064	1.05848	1.05644	1.10236	1.00582	1.01297	1.03872	1.02013	0.969297	0.918019	0.991053	0.972348
1.00703	1.06135	1.00992	1.03529	1.04073	1.00112	1.01744	0.98937	0.959002	1.01621	0.986303	0.987368	0.980315	0.971368	0.909635	0.880414	0.877919	0.916191	0.956277	0.910474	0.91533	0.926404	0.923669	0.935504	0.946818	0.987039	0.974634	1.06208	1.03168	1.0584	1.01316		0.975545	1.07734	1.04196	1.08967	1.06889	1.08088	1.123	1.05577	1.0409	1.00581	0.956791	1.00566	0.966628	0.933875	0.915362	0.92292	0.886529	0.900595
1.00351	1.06407	1.04082	1.02527	1.01826	1.02137	1.02333	0.970398	0.948361	0.984102	0.986006	0.948843	0.953544	0.928667	0.900467	0.884986	0.844475	0.908448	0.962603	0.906951	0.903303	0.965103	0.962898	0.935732	0.948655	1.05848	0.995932	1.02988	1.0231	1.01457	1.01791	0.975545		1.04828	1.02979	1.08713	1.1025	1.08959	1.1203	1.03063	0.997362	0.973482	0.950505	0.974082	0.9792	0.906911	0.926124	0.871633	0.892617	0.916246
0.986486	1.05664	1.034	0.995425	1.01495	1.00081	0.997595	0.974744	0.941559	0.963724	0.992596	0.92939	0.954607	0.955058	0.90539	0.961801	0.960062	0.978975	1.03225	0.979944	0.971415	1.01393	0.97461	1.00245	1.00857	1.05155	1.02158	1.11965	1.10614	1.10594	1.06986	1.07734	1.04828		1.01479	0.99606	1.06821	1.03292	1.07211	1.00391	0.942046	0.978043	0.934781	0.913357	0.928811	0.883955	0.891635	0.836659	0.926306	0.903634
0.970537	0.978707	1.01792	1.00061	1.01405	1.01865	1.01933	0.96347	0.952727	0.969992	0.970033	0.979212	0.945455	0.932931	0.952721	0.943917	0.938634	0.964783	1.01196	0.981542	0.996728	1.00598	1.01219	1.00466	1.02056	1.06663	1.02455	1.12736	1.12376	1.08573	1.07203	1.04196	1.02979	1.01479		1.04088	1.09759	1.01986	1.03399	1.04218	0.954148	0.98066	0.930198	0.970236	0.983712	0.926077	0.921799	0.895051	0.919501	0.890139
1.02854	1.09494	1.05193	1.08932	1.08854	1.07799	1.04061	1.02614	1.03856	1.04647	1.07152	0.999548	1.03196	1.00492	1.02503	1.00388	1.05252	1.04599	1.1193	1.04779	1.05281	1.03903	1.08397	1.0829	1.06778	1.08181	1.09014	1.17113	1.17968	1.13891	1.11791	1.08967	1.08713	0.99606	1.04088		1.14498	1.08957	1.0532	1.01531	0.988353	1.09052	0.993272	0.975338	0.9942	1.07656	0.981792	0.973098	0.96834	0.940932
0.950531	1.00522	1.01673	0.994805	0.992704	0.990828	1.00745	0.995007	0.965606	0.966928	0.98885	0.929286	0.97127	0.943853	0.94889	0.94934	0.976175	0.958221	0.954017	0.937717	0.955654	1.01532	1.04123	1.01064	1.01331	0.983423	1.08785	1.0867	1.07867	1.10428	1.10801	1.06889	1.1025	1.06821	1.09759	1.14498		1.04469	1.04657	1.05617	1.14587	1.07008	1.01331	1.07442	1.00739	1.02902	1.00269	0.9835	0.978104	1.03834
0.978489	0.998416	0.951934	0.969969	1.00791	0.97078	0.951932	0.944585	0.960989	0.95027	0.956506	0.943509	0.965032	0.942882	0.968629	0.982419	0.951833	0.963165	0.998037	1.00074	0.978546	1.00419	1.02893	1.01674	1.03665	1.08049	1.04854	1.0677	1.09084	1.08566	1.11472	1.08088	1.08959	1.03292	1.01986	1.08957	1.04469		0.976949	0.950026	0.997853	0.947164	0.937583	0.974351	0.93525	0.931661	0.943547	0.881445	0.913749	0.905172
1.01058	1.00435	1.00758	1.02859	1.02359	1.00976	0.994578	0.994027	0.961847	0.96549	1.0059	0.975679	0.973208	0.943637	0.981512	0.965987	0.999684	0.998954	1.03904	1.04192	1.01141	0.968942	1.03711	1.04319	1.06376	1.07656	1.06196	1.09884	1.14114	1.10705	1.12064	1.123	1.1203	1.07211	1.03399	1.0532	1.04657	0.976949		1.03727	1.00003	1.07356	1.0085	1.03215	0.996899	1.02421	0.999344	1.01721	1.03411	0.982013
[truncated: 66 more columns]

## Sheet: ExtendedDataFig8e_Foxa3
	1.17693	1.06543	1.04709	1.01804	1.00673	1.0399	1.06588	1.05629	1.04334	1.05181	1.01392	1.04376	0.960431	1.0227	1.0531	1.05959	0.910642	1.04385		1.07074	1.07453	1.11626	1.07632	0.999193	1.02777	0.987096	1.05189	1.07252	1.01479	1.00127	1.09131	1.02159	1.09807	1.05339	1.04191	0.878797	1.03218		1.1473	1.14665	1.11778	1.07681	0.98702	1.04087	1.04688	1.05196	1.06984	1.05559	1.03049
1.17693		1.21497	1.17437	1.11436	1.03513	1.11706	1.04192	1.13415	1.09661	1.12274	1.04169	1.13852	1.02342	1.06153	1.12082	1.16231	0.953136	1.03633	1.07074		1.16467	1.21986	1.03508	1.06059	1.15302	1.04509	1.04998	1.07425	1.06629	0.991585	0.995852	1.07685	1.02495	1.04114	1.05886	1.01804	1.01293	1.1473		1.27998	1.19057	1.14771	1.02576	1.06135	1.06159	1.0693	1.04806	1.0575	1.01867
1.06543	1.21497		0.992305	0.947377	0.95669	0.992058	0.966635	1.01314	0.969087	0.996811	0.97878	0.96876	0.950232	1.0027	1.02177	1.05081	0.956738	1.01249	1.07453	1.16467		0.963315	0.925818	0.967989	0.959587	0.975232	1.00401	1.10906	0.969231	0.954989	0.994138	1.00615	1.04563	1.045	1.04414	0.928003	1.01593	1.14665	1.27998		1.03484	0.969359	0.892095	0.994888	1.00807	1.01223	1.01995	1.00293	0.972754
1.04709	1.17437	0.992305		0.98229	1.02161	1.04988	0.992123	0.946916	1.02472	0.991384	0.972281	0.99722	0.975697	0.985327	0.997006	1.02507	0.947533	1.04363	1.11626	1.21986	0.963315		0.992422	0.95604	0.96173	1.02313	1.01509	1.06216	1.00814	1.02603	0.964682	1.08103	1.005	1.0316	1.04601	0.950662	1.04282	1.11778	1.19057	1.03484		0.94946	0.930189	1.08733	1.08052	1.07269	1.06583	1.05777	1.01935
1.01804	1.11436	0.947377	0.98229		0.925436	0.99605	1.00627	1.04452	0.979946	1.00565	0.974401	1.00515	0.968837	0.940614	1.00071	0.991351	0.958967	0.983554	1.07632	1.03508	0.925818	0.992422		1.03286	1.09206	1.05285	1.04681	1.02967	1.02331	0.999579	1.08304	1.02599	0.993284	1.02868	1.01788	0.899483	1.04501	1.07681	1.14771	0.969359	0.94946		1.02468	1.16346	1.14041	1.12001	1.09176	1.0961	1.04295
1.00673	1.03513	0.95669	1.02161	0.925436		1.06626	1.03198	1.01134	0.987339	0.981496	0.953191	0.98858	0.931148	0.912858	1.00708	1.02631	0.996831	1.05529	0.999193	1.06059	0.967989	0.95604	1.03286		1.13245	1.01435	1.08988	1.13862	1.02468	1.03312	0.992009	1.01586	1.0054	1.00643	1.02428	0.943632	0.997655	0.98702	1.02576	0.892095	0.930189	1.02468		1.18027	1.08715	1.07838	1.04734	1.04594	0.976518
1.0399	1.11706	0.992058	1.04988	0.99605	1.06626		1.03363	1.06168	0.982104	0.983384	0.959604	0.934912	0.916253	0.957482	0.974761	1.03067	0.977831	1.01002	1.02777	1.15302	0.959587	0.96173	1.09206	1.13245		1.05387	1.01265	1.0354	0.950783	0.900696	0.938689	0.965779	0.984827	0.9709	0.974222	0.950069	1.01836	1.04087	1.06135	0.994888	1.08733	1.16346	1.18027		1.04821	0.990141	0.961174	0.940573	0.915184
1.06588	1.04192	0.966635	0.992123	1.00627	1.03198	1.03363		1.01467	0.977073	0.941345	0.874072	0.878757	0.858959	0.90882	0.916249	0.956548	0.924668	0.96742	0.987096	1.04509	0.975232	1.02313	1.05285	1.01435	1.05387		1.03063	1.06968	0.902599	0.921619	0.893181	0.906167	0.981989	0.958654	0.941314	0.90822	1.02029	1.04688	1.06159	1.00807	1.08052	1.14041	1.08715	1.04821		0.955598	0.951901	0.894858	0.858788
1.05629	1.13415	1.01314	0.946916	1.04452	1.01134	1.06168	1.01467		1.07531	0.977371	0.973644	1.00703	0.952899	0.976679	0.995039	1.04258	1.00296	1.02013	1.05189	1.04998	1.00401	1.01509	1.04681	1.08988	1.01265	1.03063		0.98413	0.933398	0.934695	0.886605	0.929336	0.961186	0.932479	0.866778	0.857123	0.97788	1.05196	1.0693	1.01223	1.07269	1.12001	1.07838	0.990141	0.955598		0.989875	0.914208	0.866243
1.04334	1.09661	0.969087	1.02472	0.979946	0.987339	0.982104	0.977073	1.07531		1.01894	1.01197	0.974248	0.871968	0.874259	0.939127	0.994286	0.982706	1.02706	1.07252	1.07425	1.10906	1.06216	1.02967	1.13862	1.0354	1.06968	0.98413		1.03249	0.928873	0.959975	0.896783	0.985454	0.948253	0.993551	0.979984	1.02373	1.06984	1.04806	1.01995	1.06583	1.09176	1.04734	0.961174	0.951901	0.989875		0.953003	0.885732
1.05181	1.12274	0.996811	0.991384	1.00565	0.981496	0.983384	0.941345	0.977371	1.01894		0.943243	0.956783	0.902796	0.973725	0.944887	0.958913	0.998796	1.01048	1.01479	1.06629	0.969231	1.00814	1.02331	1.02468	0.950783	0.902599	0.933398	1.03249		0.889453	0.879269	0.883169	0.922583	0.912373	0.889196	0.938857	0.99303	1.05559	1.0575	1.00293	1.05777	1.0961	1.04594	0.940573	0.894858	0.914208	0.953003		0.866224
1.01392	1.04169	0.97878	0.972281	0.974401	0.953191	0.959604	0.874072	0.973644	1.01197	0.943243		0.944201	0.910045	0.92623	0.939103	0.971453	1.00594	1.01775	1.00127	0.991585	0.954989	1.02603	0.999579	1.03312	0.900696	0.921619	0.934695	0.928873	0.889453		0.981079	0.901687	0.965977	0.900448	0.909893	0.94757	0.976028	1.03049	1.01867	0.972754	1.01935	1.04295	0.976518	0.915184	0.858788	0.866243	0.885732	0.866224
1.04376	1.13852	0.96876	0.99722	1.00515	0.98858	0.934912	0.878757	1.00703	0.974248	0.956783	0.944201		0.983528	0.964365	0.983658	1.01131	1.00377	0.975662	1.09131	0.995852	0.994138	0.964682	1.08304	0.992009	0.938689	0.893181	0.886605	0.959975	0.879269	0.981079		0.98151	0.951642	0.919601	0.904669	0.964154	0.998675	1.07204	1.08084	1.03373	1.04583	1.08582	1.02356	0.966453	0.887555	0.915818	0.916665	0.883322	0.922881
0.960431	1.02342	0.950232	0.975697	0.968837	0.931148	0.916253	0.858959	0.952899	0.871968	0.902796	0.910045	0.983528		0.980617	0.945477	0.977953	0.970625	0.984799	1.02159	1.07685	1.00615	1.08103	1.02599	1.01586	0.965779	0.906167	0.929336	0.896783	0.883169	0.901687	0.98151		0.960112	0.963902	0.934178	0.935802	0.998967	1.06137	1.07828	1.01453	1.05825	1.05426	1.02668	0.937497	0.88725	0.854256	0.901426	0.874839	0.882455
1.0227	1.06153	1.0027	0.985327	0.940614	0.912858	0.957482	0.90882	0.976679	0.874259	0.973725	0.92623	0.964365	0.980617		1.05921	1.02675	1.03181	0.978471	1.09807	1.02495	1.04563	1.005	0.993284	1.0054	0.984827	0.981989	0.961186	0.985454	0.922583	0.965977	0.951642	0.960112		1.05392	1.03201	1.05578	1.09192	1.07769	1.09472	1.03137	1.0861	1.07172	1.03565	0.98136	0.931476	0.924148	0.934864	0.901969	0.922694
1.0531	1.12082	1.02177	0.997006	1.00071	1.00708	0.974761	0.916249	0.995039	0.939127	0.944887	0.939103	0.983658	0.945477	1.05921		0.998642	1.01574	0.972891	1.05339	1.04114	1.045	1.0316	1.02868	1.00643	0.9709	0.958654	0.932479	0.948253	0.912373	0.900448	0.919601	0.963902	1.05392		0.967661	1.10829	1.04706	1.0691	1.08488	1.02043	1.07244	1.06608	1.02923	0.974936	0.931566	0.920281	0.917454	0.906254	0.891176
1.05959	1.16231	1.05081	1.02507	0.991351	1.02631	1.03067	0.956548	1.04258	0.994286	0.958913	0.971453	1.01131	0.977953	1.02675	0.998642		1.12652	1.04857	1.04191	1.05886	1.04414	1.04601	1.01788	1.02428	0.974222	0.941314	0.866778	0.993551	0.889196	0.909893	0.904669	0.934178	1.03201	0.967661		1.05305	1.06543	1.10104	1.09127	1.04797	1.091	1.10911	1.07301	0.998595	0.962017	0.947236	0.966516	0.953274	0.920122
0.910642	0.953136	0.956738	0.947533	0.958967	0.996831	0.977831	0.924668	1.00296	0.982706	0.998796	1.00594	1.00377	0.970625	1.03181	1.01574	1.12652		1.16132	0.878797	1.01804	0.928003	0.950662	0.899483	0.943632	0.950069	0.90822	0.857123	0.979984	0.938857	0.94757	0.964154	0.935802	1.05578	1.10829	1.05305		1.2469	0.786309	0.890183	0.87846	0.935855	0.933314	0.901486	0.891504	0.880251	0.887842	0.899824	0.914924	0.890829
1.04385	1.03633	1.01249	1.04363	0.983554	1.05529	1.01002	0.96742	1.02013	1.02706	1.01048	1.01775	0.975662	0.984799	0.978471	0.972891	1.04857	1.16132		1.03218	1.01293	1.01593	1.04282	1.04501	0.997655	1.01836	1.02029	0.97788	1.02373	0.99303	0.976028	0.998675	0.998967	1.09192	1.04706	1.06543	1.2469		1.02845	1.02861	1.00038	1.03516	1.03904	1.00536	0.938987	0.931597	0.911074	0.904925	0.885609	0.85898
[truncated: 7 more columns]

## Sheet: ExtendedDataFig8e_Myc
	1.07155	1.00087	0.925702	0.909685	0.905811	1.02197	0.960842	0.934334	0.919105	0.943944	0.934007	0.920874	0.8853	0.932108	0.923661	0.939723	0.865446	0.878976	0.891638	0.875458	0.895835	0.850973	0.870705	0.87236	0.884966	0.887418	0.93562	0.944027	0.962215	0.964439	0.980102	0.980371	0.974225	0.966902	0.997408	0.988955	0.963319	0.965307		1.09314	1.02739	0.917746	0.973417	0.942016	1.00289	0.977136	0.959125	0.930059	0.900996
1.07155		1.06364	1.09929	1.0627	1.01117	1.06261	1.01948	1.03922	1.01557	1.02865	1.01134	1.00529	0.96952	0.999456	0.998353	0.982713	0.955768	0.926817	0.949099	0.935909	0.936192	0.909835	0.946355	0.944084	0.93825	0.966969	0.993501	0.994702	1.01432	1.02074	1.00893	1.02142	1.00972	0.993292	1.03372	1.04982	1.00465	0.990344	1.09314		1.02553	1.08545	1.0469	1.05798	1.0744	1.06722	1.01421	1.03342	1.03161
1.00087	1.06364		1.02541	0.985283	0.967675	1.07258	1.00519	1.02643	0.973688	1.00348	0.992048	0.969203	0.955859	0.980285	0.977194	0.986138	0.946329	0.910558	0.892121	0.925437	0.92197	0.899759	0.948539	0.931596	0.941899	0.945401	1.00742	1.00243	0.992635	0.999701	1.02093	1.02469	1.01045	1.00275	1.02961	1.04801	0.98874	1.00141	1.02739	1.02553		0.941154	0.941037	0.962591	1.02688	1.00159	0.977417	1.00893	0.96097
0.925702	1.09929	1.02541		0.952405	0.930491	1.06509	0.998292	0.98205	0.946238	0.967055	1.00132	0.951813	0.94749	0.952087	0.963874	0.979501	0.91244	0.907096	0.93033	0.884004	0.894692	0.88558	0.914159	0.927399	0.932399	0.947222	0.985156	0.987577	1.00673	1.01307	1.01213	1.01476	1.02178	0.996526	1.02508	1.02595	0.999619	1.00481	0.917746	1.08545	0.941154		0.878217	0.910666	1.06804	0.996716	1.00327	0.946948	0.950934
0.909685	1.0627	0.985283	0.952405		0.945681	1.08349	0.996823	0.999169	0.939113	0.985939	1.01052	0.962826	0.923037	0.940578	0.941376	0.985304	0.923059	0.91895	0.923409	0.864534	0.905323	0.897406	0.924145	0.921246	0.917363	0.934367	0.97912	0.987153	0.995674	1.01404	1.00782	1.01393	1.0109	0.995082	1.01927	1.02779	1.01555	0.997731	0.973417	1.0469	0.941037	0.878217		0.929187	1.04693	0.971385	0.987349	0.960212	0.948241
0.905811	1.01117	0.967675	0.930491	0.945681		1.0899	0.976849	1.01812	0.942597	0.962906	1.00088	0.950307	0.923407	0.950205	0.934821	0.971549	0.923163	0.914375	0.931698	0.903949	0.875457	0.892716	0.913454	0.928509	0.92453	0.924957	0.980103	0.978447	0.99662	1.01436	1.00406	1.0133	1.02214	0.992585	1.01737	1.03314	1.01327	0.998992	0.942016	1.05798	0.962591	0.910666	0.929187		1.02484	0.953724	0.967776	0.950162	0.963504
1.02197	1.06261	1.07258	1.06509	1.08349	1.0899		1.08756	1.11199	1.08254	1.09083	1.05434	1.04889	1.016	1.0399	1.04869	1.04408	0.991697	1.00879	1.00107	0.985223	0.958469	0.896896	0.980102	0.956704	0.964077	0.999255	1.02722	1.01145	0.994545	1.04415	1.03244	1.04478	1.02275	1.01016	1.03255	1.05749	1.0118	1.02123	1.00289	1.0744	1.02688	1.06804	1.04693	1.02484		1.00014	1.01309	1.05706	1.02103
0.960842	1.01948	1.00519	0.998292	0.996823	0.976849	1.08756		1.08673	0.975435	1.03386	1.03247	0.971822	0.985892	0.989502	0.989406	1.01535	0.968152	0.95956	0.966971	0.95166	0.953747	0.909211	0.949664	0.952842	0.958158	0.979908	1.0245	1.01105	1.02069	1.04264	1.04303	1.04435	1.03507	1.00557	1.03202	1.04939	1.021	1.02203	0.977136	1.06722	1.00159	0.996716	0.971385	0.953724	1.00014		1.02522	1.05382	1.02692
0.934334	1.03922	1.02643	0.98205	0.999169	1.01812	1.11199	1.08673		1.04803	1.07229	1.04842	1.01259	1.00885	1.01826	1.0026	1.01958	0.982971	0.968904	0.979104	0.96027	0.957785	0.911446	0.956162	0.97515	0.958392	0.988701	1.03066	1.02973	1.04341	1.0559	1.05019	1.05607	1.04999	1.02522	1.07033	1.08194	1.01554	1.03787	0.959125	1.01421	0.977417	1.00327	0.987349	0.967776	1.01309	1.02522		1.03697	1.01669
0.919105	1.01557	0.973688	0.946238	0.939113	0.942597	1.08254	0.975435	1.04803		1.02876	1.0136	0.973881	0.934777	0.994368	0.956418	0.980063	0.93425	0.91699	0.954838	0.934661	0.912192	0.903421	0.924609	0.918547	0.934574	0.944112	0.993958	1.00757	1.02326	1.04262	1.03412	1.03165	1.03173	0.988533	1.03417	1.05682	1.01206	1.01369	0.930059	1.03342	1.00893	0.946948	0.960212	0.950162	1.05706	1.05382	1.03697		0.966855
0.943944	1.02865	1.00348	0.967055	0.985939	0.962906	1.09083	1.03386	1.07229	1.02876		1.07095	1.00274	0.968678	0.989869	0.966765	1.02742	0.964866	0.940816	1.00043	0.9475	0.955607	0.939291	0.946246	0.956554	0.971536	0.973932	1.00654	1.03564	1.03104	1.06163	1.05463	1.05858	1.05725	1.00823	1.04254	1.06315	1.01473	1.01793	0.900996	1.03161	0.96097	0.950934	0.948241	0.963504	1.02103	1.02692	1.01669	0.966855
0.934007	1.01134	0.992048	1.00132	1.01052	1.00088	1.05434	1.03247	1.04842	1.0136	1.07095		1.08465	0.984799	0.996213	1.00113	1.03778	0.977275	0.985753	0.987052	0.978967	0.972187	0.942668	0.963821	0.969869	0.94969	0.980909	1.01555	1.02384	1.02873	1.04903	1.05508	1.05001	1.04207	1.01877	1.0538	1.074	1.01924	1.00527	0.916816	1.01334	0.972241	0.949189	0.978509	0.945098	1.00334	1.018	0.986162	0.997823	0.918651
0.920874	1.00529	0.969203	0.951813	0.962826	0.950307	1.04889	0.971822	1.01259	0.973881	1.00274	1.08465		1.00696	1.00456	0.968987	1.03884	0.957545	0.934246	0.951619	0.932485	0.927125	0.912557	0.925914	0.926362	0.931272	0.96036	1.01555	1.02003	1.02014	1.04118	1.03595	1.03439	1.02493	0.990037	1.03603	1.07607	1.01738	1.02887	0.888962	0.984773	0.978258	0.949348	0.950782	0.946142	0.965381	0.997813	1.01312	0.984241	0.94601
0.8853	0.96952	0.955859	0.94749	0.923037	0.923407	1.016	0.985892	1.00885	0.934777	0.968678	0.984799	1.00696		0.941637	0.950227	0.973413	0.931684	0.918289	0.951167	0.914226	0.926325	0.909222	0.940556	0.933252	0.930749	0.966289	1.01488	1.00828	1.03163	1.05212	1.04248	1.04013	1.04265	0.994113	1.04709	1.06373	1.02008	1.01055	0.882559	0.968285	0.93771	0.919472	0.929549	0.899122	0.960608	0.938369	0.949172	0.960656	0.925016
0.932108	0.999456	0.980285	0.952087	0.940578	0.950205	1.0399	0.989502	1.01826	0.994368	0.989869	0.996213	1.00456	0.941637		0.989036	1.00338	0.941015	0.917607	0.974238	0.924287	0.956923	0.944443	0.93958	0.946152	0.957232	0.992358	1.02998	1.03948	1.04276	1.05842	1.06474	1.06398	1.05012	1.00475	1.05823	1.07645	1.01729	1.02535	0.882286	0.965001	0.928571	0.896658	0.904172	0.886822	0.976976	0.940402	0.943733	0.93427	0.963871
0.923661	0.998353	0.977194	0.963874	0.941376	0.934821	1.04869	0.989406	1.0026	0.956418	0.966765	1.00113	0.968987	0.950227	0.989036		1.04933	0.981369	0.937867	0.980707	0.958982	0.947588	0.957383	0.9456	0.967778	0.951476	0.981175	1.03282	1.0513	1.05013	1.06997	1.06746	1.05681	1.06199	0.997434	1.05337	1.08772	1.03358	1.02308	0.88153	0.950645	0.906908	0.888151	0.883641	0.896315	0.946205	0.971591	0.937873	0.966917	0.938589
0.939723	0.982713	0.986138	0.979501	0.985304	0.971549	1.04408	1.01535	1.01958	0.980063	1.02742	1.03778	1.03884	0.973413	1.00338	1.04933		1.00517	0.935686	0.994676	0.984022	0.971834	0.968438	0.974211	0.978435	0.994623	1.0299	1.05816	1.08206	1.07948	1.08879	1.09232	1.05901	1.07424	0.999693	1.0732	1.09074	1.02273	1.02344	0.829115	0.947428	0.927454	0.890516	0.910896	0.91758	0.966727	0.977162	0.945237	0.960394	0.933493
0.865446	0.955768	0.946329	0.91244	0.923059	0.923163	0.991697	0.968152	0.982971	0.93425	0.964866	0.977275	0.957545	0.931684	0.941015	0.981369	1.00517		0.939231	0.989244	0.916153	0.937817	0.933866	0.92876	0.947062	0.963081	1.01548	1.05461	1.05687	1.05963	1.0699	1.05608	1.05813	1.04099	0.972731	1.04464	1.07975	1.03347	1.03803	0.859749	0.972011	0.892804	0.8852	0.915275	0.907378	0.949835	0.948696	0.956594	0.96564	0.98786
0.878976	0.926817	0.910558	0.907096	0.91895	0.914375	1.00879	0.95956	0.968904	0.91699	0.940816	0.985753	0.934246	0.918289	0.917607	0.937867	0.935686	0.939231		1.00463	0.913627	0.932411	0.911859	0.916005	0.9329	0.94462	0.986258	1.05826	1.06163	1.06902	1.05714	1.06023	1.06062	1.0483	0.91143	1.04851	1.09459	1.0192	1.01775	0.830901	0.89361	0.873915	0.864629	0.888818	0.879514	0.948768	0.944739	0.943596	0.935658	0.948302
0.891638	0.949099	0.892121	0.93033	0.923409	0.931698	1.00107	0.966971	0.979104	0.954838	1.00043	0.987052	0.951619	0.951167	0.974238	0.980707	0.994676	0.989244	1.00463		1.01797	0.991342	0.982429	0.985939	0.979445	0.984866	1.02489	1.07888	1.07714	1.08737	1.09566	1.09308	1.07283	1.05806	0.979764	1.04266	1.08245	1.03208	1.01095	0.864396	0.913852	0.870124	0.874579	0.912085	0.897085	0.955553	0.962353	0.951224	0.933163	0.970986
0.875458	0.935909	0.925437	0.884004	0.864534	0.903949	0.985223	0.95166	0.96027	0.934661	0.9475	0.978967	0.932485	0.914226	0.924287	0.958982	0.984022	0.916153	0.913627	1.01797		1.00537	0.96282	0.967141	0.986636	0.997917	1.03236	1.07106	1.08449	1.10305	1.09916	1.08998	1.07838	1.06657	1.01552	1.06409	1.08924	0.998138	1.02702	0.850867	0.958956	0.893066	0.901141	0.916358	0.893432	0.938037	0.941632	0.921328	0.927242	0.937356
0.895835	0.936192	0.92197	0.894692	0.905323	0.875457	0.958469	0.953747	0.957785	0.912192	0.955607	0.972187	0.927125	0.926325	0.956923	0.947588	0.971834	0.937817	0.932411	0.991342	1.00537		1.03212	0.939007	0.991613	0.998728	1.03422	1.09738	1.10018	1.08532	1.10278	1.08212	1.07587	1.06286	1.00427	1.05115	1.09031	1.04004	0.991444	0.838098	0.966776	0.904726	0.890237	0.93062	0.89552	0.937029	0.929771	0.950574	0.906079	0.91385
0.850973	0.909835	0.899759	0.88558	0.897406	0.892716	0.896896	0.909211	0.911446	0.903421	0.939291	0.942668	0.912557	0.909222	0.944443	0.957383	0.968438	0.933866	0.911859	0.982429	0.96282	1.03212		0.990254	0.977625	1.00786	1.0266	1.08146	1.1073	1.10116	1.10451	1.08609	1.08151	1.05804	1.01031	1.06822	1.08993	1.03045	1.02986	0.866668	0.924362	0.884759	0.896464	0.879654	0.876579	0.874429	0.922265	0.943248	0.929398	0.931576
0.870705	0.946355	0.948539	0.914159	0.924145	0.913454	0.980102	0.949664	0.956162	0.924609	0.946246	0.963821	0.925914	0.940556	0.93958	0.9456	0.974211	0.92876	0.916005	0.985939	0.967141	0.939007	0.990254		0.971616	0.985896	1.01372	1.05373	1.07996	1.07541	1.08708	1.07119	1.05994	1.0553	1.02721	1.06098	1.07984	1.0253	1.01003	0.818493	0.933265	0.88603	0.858498	0.875783	0.874555	0.911908	0.919722	0.938055	0.893989	0.899584
0.87236	0.944084	0.931596	0.927399	0.921246	0.928509	0.956704	0.952842	0.97515	0.918547	0.956554	0.969869	0.926362	0.933252	0.946152	0.967778	0.978435	0.947062	0.9329	0.979445	0.986636	0.991613	0.977625	0.971616		0.995682	0.998744	1.06656	1.06709	1.08373	1.0809	1.06937	1.0612	1.06	1.03027	1.04565	1.08217	1.04109	1.03192	0.840192	0.907474	0.896663	0.888665	0.903583	0.900267	0.936602	0.951929	0.953041	0.942526	0.923931
0.884966	0.93825	0.941899	0.932399	0.917363	0.92453	0.964077	0.958158	0.958392	0.934574	0.971536	0.94969	0.931272	0.930749	0.957232	0.951476	0.994623	0.963081	0.94462	0.984866	0.997917	0.998728	1.00786	0.985896	0.995682		1.04076	1.10022	1.07302	1.09501	1.07254	1.07183	1.08161	1.06118	1.04549	1.06775	1.07285	1.0612	1.0177	0.827039	0.890086	0.892926	0.894283	0.925859	0.903122	0.94347	0.927124	0.926896	0.922364	0.926327
0.887418	0.966969	0.945401	0.947222	0.934367	0.924957	0.999255	0.979908	0.988701	0.944112	0.973932	0.980909	0.96036	0.966289	0.992358	0.981175	1.0299	1.01548	0.986258	1.02489	1.03236	1.03422	1.0266	1.01372	0.998744	1.04076		0.999165	0.997272	1.00382	1.00559	1.00057	0.993316	0.974619	1.02044	1.0005	1.01663	1.00097	1.00747	0.831249	0.930469	0.918524	0.905256	0.926878	0.924026	0.959608	0.938423	0.940298	0.939994	0.933603
0.93562	0.993501	1.00742	0.985156	0.97912	0.980103	1.02722	1.0245	1.03066	0.993958	1.00654	1.01555	1.01555	1.01488	1.02998	1.03282	1.05816	1.05461	1.05826	1.07888	1.07106	1.09738	1.08146	1.05373	1.06656	1.10022	0.999165		0.993446	1.00359	0.995937	0.987861	1.00372	0.978297	1.03436	0.993923	1.01433	1.04102	1.02168	0.921934	0.992087	0.998345	0.996152	1.01619	1.00393	1.01491	1.04122	1.03946	1.02615	1.04943
0.944027	0.994702	1.00243	0.987577	0.987153	0.978447	1.01145	1.01105	1.02973	1.00757	1.03564	1.02384	1.02003	1.00828	1.03948	1.0513	1.08206	1.05687	1.06163	1.07714	1.08449	1.10018	1.1073	1.07996	1.06709	1.07302	0.997272	0.993446		1.00147	0.998828	0.997052	0.978882	0.978961	1.02891	0.990732	1.02223	1.03883	1.0335	0.960384	1.00966	1.0234	1.02055	1.05555	1.01774	1.05409	1.06634	1.03916	1.05198	1.03791
0.962215	1.01432	0.992635	1.00673	0.995674	0.99662	0.994545	1.02069	1.04341	1.02326	1.03104	1.02873	1.02014	1.03163	1.04276	1.05013	1.07948	1.05963	1.06902	1.08737	1.10305	1.08532	1.10116	1.07541	1.08373	1.09501	1.00382	1.00359	1.00147		1.01607	0.978477	0.980618	0.962537	1.01722	0.975357	1.00582	1.02725	1.02051	0.954384	0.988726	1.01798	1.02188	1.04321	1.02673	1.03894	1.06932	1.05517	1.06799	1.04756
0.964439	1.02074	0.999701	1.01307	1.01404	1.01436	1.04415	1.04264	1.0559	1.04262	1.06163	1.04903	1.04118	1.05212	1.05842	1.06997	1.08879	1.0699	1.05714	1.09566	1.09916	1.10278	1.10451	1.08708	1.0809	1.07254	1.00559	0.995937	0.998828	1.01607		0.941373	0.970221	0.928214	1.01941	0.949882	0.991779	1.03578	1.02493	0.959743	1.01598	1.01161	1.01759	1.03574	1.02218	1.04289	1.05198	1.07181	1.08681	1.06206
0.980102	1.00893	1.02093	1.01213	1.00782	1.00406	1.03244	1.04303	1.05019	1.03412	1.05463	1.05508	1.03595	1.04248	1.06474	1.06746	1.09232	1.05608	1.06023	1.09308	1.08998	1.08212	1.08609	1.07119	1.06937	1.07183	1.00057	0.987861	0.997052	0.978477	0.941373		0.951768	0.903309	1.01628	0.909574	0.980007	1.02216	1.01382	0.971498	1.04237	1.02105	1.03106	1.04618	1.03688	1.07829	1.07322	1.07041	1.07676	1.07028
0.980371	1.02142	1.02469	1.01476	1.01393	1.0133	1.04478	1.04435	1.05607	1.03165	1.05858	1.05001	1.03439	1.04013	1.06398	1.05681	1.05901	1.05813	1.06062	1.07283	1.07838	1.07587	1.08151	1.05994	1.0612	1.08161	0.993316	1.00372	0.978882	0.980618	0.970221	0.951768		0.904081	1.01028	0.912858	0.996918	1.02545	1.00711	0.942135	1.0062	1.00856	0.977433	1.0027	0.999985	1.0249	1.01472	1.01578	1.01588	1.02799
0.974225	1.00972	1.01045	1.02178	1.0109	1.02214	1.02275	1.03507	1.04999	1.03173	1.05725	1.04207	1.02493	1.04265	1.05012	1.06199	1.07424	1.04099	1.0483	1.05806	1.06657	1.06286	1.05804	1.0553	1.06	1.06118	0.974619	0.978297	0.978961	0.962537	0.928214	0.903309	0.904081		1.0349	0.868003	0.974459	1.03396	0.997434	0.962145	1.02473	1.0222	1.00759	1.04061	1.04001	1.08393	1.08429	1.08113	1.07532	1.07058
0.966902	0.993292	1.00275	0.996526	0.995082	0.992585	1.01016	1.00557	1.02522	0.988533	1.00823	1.01877	0.990037	0.994113	1.00475	0.997434	0.999693	0.972731	0.91143	0.979764	1.01552	1.00427	1.01031	1.02721	1.03027	1.04549	1.02044	1.03436	1.02891	1.01722	1.01941	1.01628	1.01028	1.0349		1.01658	1.10479	1.04594	1.02179	0.899167	0.94346	0.953508	0.958304	0.939808	0.960479	0.981142	0.986342	1.00275	0.987154	0.968124
0.997408	1.03372	1.02961	1.02508	1.01927	1.01737	1.03255	1.03202	1.07033	1.03417	1.04254	1.0538	1.03603	1.04709	1.05823	1.05337	1.0732	1.04464	1.04851	1.04266	1.06409	1.05115	1.06822	1.06098	1.04565	1.06775	1.0005	0.993923	0.990732	0.975357	0.949882	0.909574	0.912858	0.868003	1.01658		1.05443	1.07982	1.04806	0.952732	1.03508	1.02079	1.01188	1.0138	1.02896	1.06513	1.05551	1.0547	1.068	1.05758
0.988955	1.04982	1.04801	1.02595	1.02779	1.03314	1.05749	1.04939	1.08194	1.05682	1.06315	1.074	1.07607	1.06373	1.07645	1.08772	1.09074	1.07975	1.09459	1.08245	1.08924	1.09031	1.08993	1.07984	1.08217	1.07285	1.01663	1.01433	1.02223	1.00582	0.991779	0.980007	0.996918	0.974459	1.10479	1.05443		1.14786	1.08885	0.985613	1.042	1.01822	1.03755	1.03734	1.03475	1.06305	1.06385	1.04092	1.08754	1.0551
0.963319	1.00465	0.98874	0.999619	1.01555	1.01327	1.0118	1.021	1.01554	1.01206	1.01473	1.01924	1.01738	1.02008	1.01729	1.03358	1.02273	1.03347	1.0192	1.03208	0.998138	1.04004	1.03045	1.0253	1.04109	1.0612	1.00097	1.04102	1.03883	1.02725	1.03578	1.02216	1.02545	1.03396	1.04594	1.07982	1.14786		1.14412	0.876357	0.926549	0.942507	0.951094	0.960788	0.973849	0.97397	0.985078	0.969168	0.994093	0.950575
0.965307	0.990344	1.00141	1.00481	0.997731	0.998992	1.02123	1.02203	1.03787	1.01369	1.01793	1.00527	1.02887	1.01055	1.02535	1.02308	1.02344	1.03803	1.01775	1.01095	1.02702	0.991444	1.02986	1.01003	1.03192	1.0177	1.00747	1.02168	1.0335	1.02051	1.02493	1.01382	1.00711	0.997434	1.02179	1.04806	1.08885	1.14412		0.916836	0.991152	0.956931	0.976004	0.987935	0.989774	1.0325	1.04632	1.03098	1.00135	1.00878
[truncated: 66 more columns]

## Sheet: ExtendedDataFig8f_Kras
1	0.985568		1	AT2
1	1.13224		2	Adenoma
1	1.42854		3	LUAD
1	0.550889
1	1.02516
1	1.67738
1	1.30711
1	0.665698
1	0.630517
1	0.680335
1	0.840608
1	1.7789
1	0.343218
1	0.404503
1	0.702693
1	0.042303
1	0.427561
1	0.226656
1	0.181455
1	0.190659
1	0.911841
1	0.377929
1	0.200057
1	1.6517
1	1.74992
1	1.75722
1	1.79007
1	1.02508
1	1.62697
1	1.1431
1	1.68425
1	1.62541
1	0.574138
1	2.06095
1	0.511894
1	1.14853
1	0.725149
1	0.438581
1	0.371697
1	0.731864
1	0.627461
1	1.16465
1	0.551681
1	1.16447
1	0.363816
1	0.55944
1	0.484248
1	1.21645
1	0.902241
1	1.23247
1	0.611807
1	0.288954
1	0.37145
1	0.585465
1	0.179386
1	1.53803
1	0.695002
1	0.654247
1	1.50723
1	0.704415
1	0.363319
1	0.662595
1	0.995549
1	0.548184
1	0.935567
1	0.566184
1	1.56247
1	1.8126
1	1.43066
1	1.19707
1	0.905117
1	1.25498
1	0.337202
1	0.404447
1	1.69848
1	0.438706
1	0.542062
1	1.45662
1	0.881432
1	1.07451
1	1.48468
1	0.693455
1	0.0943334
1	0.814859
1	0.98139
1	0.168538
1	0.999063
1	1.69261
1	0.428574
1	1.43548
1	0.789265
1	0.605859
1	0.326518
1	1.17131
1	0.574664
1	1.17589
1	1.22529
1	1.61353
1	1.55185
1	2.13814
1	1.6685
1	0.55354
1	0.594897
1	1.21465
1	0.879228
1	1.19108
1	2.25543
1	1.51277
1	0.596915
1	0.660096
1	0.431644
1	0.547806
1	1.47742
1	1.88048
1	1.47541
1	1.23184
1	1.22796
1	1.13001
1	0.570614
1	1.37296
1	0.568727
1	0.208884
1	0.272636
1	0.821453
1	0.869086
1	0.560622
1	0.455536
1	0.454381
1	2.01454
1	0.678587
1	0.644353
1	1.07621
1	0.340813
1	1.01193
1	0.931112
1	0.293235
1	1.01871
1	1.97525
1	0.72113
1	0.847896
1	0.683756
1	0.600327
1	1.14953
1	1.37219
1	0.76999
1	1.04526
1	0.680218
1	2.15137
1	0.575499
1	0.906075
1	0.882233
1	0.912376
1	0.542333
1	0.572676
1	0.300911
1	1.80735
1	1.93407
1	1.12474
1	0.356018
1	0.339814
1	0.911714
1	0.849661
1	1.46
1	0.799215
1	0.604982
1	0.242553
1	0.887638
1	0.620484
1	0.655174
1	0.505472
1	0.706588
1	0.370661
1	0.346519
1	0.521366
1	0.720741
1	0.709644
1	1.34881
1	0.320292
1	0.686895
1	0.718499
1	1.04727
1	1.38248
1	0.213441
1	0.7564
1	0.653299
1	0.976873
1	0.430075
1	1.27997
1	2.14147
1	1.28869
1	1.44527
1	2.03118
1	0.284142
1	0.711379
1	0.412577
1	0.220321
1	0.174125
1	0.525645
1	0.250694
1	0.617174
1	1.28565
1	0.618393
1	1.18258
1	1.40336
1	1.00135
1	1.35484
1	1.83978
1	0.341021
1	2.35883
1	0.659408
1	0.461199
1	0.841919
1	0.159718
1	0.611829
1	1.23725
1	0.959274
1	0.535117
1	0.282366
1	0.472705
1	0.689508
1	0.206905
1	1.28502
1	1.65821
1	0.416973
1	0.364523
1	0.832112
1	0.339549
1	1.25877
1	1.5077
1	1.61524
1	0.442152
1	0.618985
1	1.432
1	0.697133
1	1.22179
1	0.775911
1	0.958296
1	0.527786
1	0.24515
1	0.422187
1	0.419594
1	0.516906
1	2.07973
1	0.661883
1	0.372226
1	1.50042
1	1.205
1	1.12684
1	0.779437
1	2.00354
1	0.750887
1	1.16772
1	0.629134
1	0.348749
1	0.661183
1	0.608362
1	1.73091
1	0.677588
1	1.01383
1	0.682212
1	0.577601
1	0.465821
1	0.522793
1	0.354147
1	1.13505
1	0.176593
1	0.807057
1	1.56306
1	0.425968
1	0.473185
1	1.14268
1	1.40412
1	0.686825
1	1.23532
1	1.56687
1	0.948315
1	0.381064
1	1.09113
1	0.422851
1	0.558815
1	1.75807
1	0.46345
1	1.06848
1	1.12581
1	0.469207
1	0.322104
1	0.992042
1	2.53412
1	1.23205
1	1.00788
1	1.88743
1	0.57801
1	0.884272
1	0.496165
1	1.26037
1	0.404645
1	0.329859
1	1.81445
1	0.39984
1	0.958184
1	0.457342
1	0.97138
1	0.349327
1	0.317314
1	1.49065
1	0.503167
1	0.93165
1	0.636796
1	0.459207
1	0.424922
1	0.726014
1	1.08997
1	0.529741
1	0.76551
1	0.35729
1	0.894215
1	0.666037
1	0.730668
1	0.824877
1	0.905852
1	1.98763
1	0.94528
1	0.73171
1	0.291533
1	0.471934
1	0.836689
1	1.93701
1	1.32313
1	1.02514
1	0.794644
1	0.40817
1	1.26163
1	1.33909
1	0.829597
1	0.941859
1	0.401481
1	0.784132
1	1.053
1	0.498742
1	1.89957
1	0.253704
1	0.439848
1	1.2962
1	1.39702
1	1.44819
1	0.770112
1	0.495199
1	1.35059
1	1.40811
1	0.948972
1	0.464686
1	0.870522
1	0.947155
1	0.328915
1	0.502202
1	1.05154
1	0.989774
1	1.41196
1	0.952737
1	0.238998
1	0.812954
1	0.414626
1	0.938064
1	1.09468
1	0.960995
1	0.25552
1	0.403882
1	0.621919
1	0.728037
1	0.665673
1	0.666343
1	0.299753
1	1.35383
1	0.116517
1	0.803896
1	1.05083
1	1.40401
1	1.07378
1	0.713602
1	0.472357
1	0.681576
1	0.510722
1	0.526737
1	1.50117
1	0.839787
1	0.480066
1	0.590535
1	0.714809
1	0.405745
1	0.459561
1	0.310799
1	0.89013
1	1.44627
1	1.28495
1	0.343117
1	0.673879
1	0.777625
1	0.946065
1	1.40249
1	1.12302
1	1.77033
1	0.330797
1	0.750645
1	0.659932
1	1.04279
1	1.04387
1	2.07013
1	0.539195
1	1.64062
1	0.336167
1	1.08698
1	0.987433
1	0.905387
1	1.06917
1	0.716887
1	1.42897
1	0.0863411
1	0.641482
1	0.700219
1	0.978428
1	0.530548
1	1.98442
1	0.421502
1	0.53093
1	0.914311
1	0.298767
1	1.07996
1	0.495599
1	0.427203
1	0.919004
1	0.667465
1	1.20868
1	1.34766
1	1.21593
1	1.77298
1	0.956759
1	0.81276
1	0.661484
1	1.08703
1	1.22491
1	1.93815
1	1.95557
1	0.637693
1	0.607312
1	0.86557
1	1.14579
1	0.794709
1	0.435602
1	0.615489
1	0.903804
1	0.434313
1	0.853919
1	1.44194
1	1.19289
1	0.687658
1	0.529414
1	0.628823
1	0.526692
1	0.725021
1	0.499505
1	1.12888
1	0.763084
1	0.76175
1	1.10374
1	0.521368
1	1.45686
1	0.56458
1	1.01875
1	0.369497
1	1.09159
1	0.406779
1	1.38968
1	0.783467
1	2.35783
1	0.616824
1	0.715194
1	0.437873
1	0.918306
1	0.902853
1	0.456747
1	1.06644
1	1.38796
1	1.22081
1	0.992883
1	0.523455
1	1.31664
1	0.307265
2	1.53778
2	0.649787
2	0.592142
2	1.13712
2	1.07033
2	0.517888
2	1.46462
2	1.42928
2	0.602033
2	0.390882
2	0.953618
2	0.629286
2	0.46235
2	0.382367
2	1.28163
2	0.590768
2	0.394342
2	1.20439
2	1.41106
2	0.711481
2	2.09151
2	0.934367
2	0.74274
2	0.232327
2	1.25485
2	1.69389
2	0.423689
2	1.05057
2	0.719968
2	0.789548
2	0.324417
2	0.328659
2	0.619676
2	0.725313
2	0.693082
2	0.404576
2	0.248989
2	0.437999
2	0.534689
2	1.15192
2	0.848972
2	0.463501
2	0.591263
2	1.02855
2	0.283468
2	0.788916
2	0.514089
2	0.213768
2	0.741659
2	0.0754396
2	0.436865
2	0.45794
2	0.697254
2	0.222762
2	0.834878
2	0.556913
2	0.845218
2	1.67854
2	1.2092
2	0.181439
2	1.11286
2	0.552814
2	0.956445
2	0.551147
2	0.712608
2	0.553486
2	1.182
2	0.570824
2	0.680744
2	0.335852
2	0.916684
2	0.736633
2	0.396974
2	0.708543
2	0.566787
2	0.804659
2	0.117893
2	0.305294
2	0.155573
2	0.83948
2	0.81419
2	0.524671
2	0.714427
2	1.39274
2	0.366227
2	0.710886
2	0.861906
2	0.601528
2	0.302335
2	1.55753
2	0.667079
2	1.28164
2	0.339617
2	0.891194
2	1.27706
2	1.02312
2	0.613548
2	0.988836
2	0.746071
2	0.268814
2	1.04031
2	1.17989
2	0.542372
2	1.50682
2	0.872133
2	1.46198
2	0.529812
2	0.943948
2	0.695239
2	0.579683
2	0.488969
2	1.2611
2	0.986385
2	1.55129
2	0.42176
2	0.522067
2	0.788906
2	0.459123
2	0.474824
2	1.37868
2	0.592055
2	1.22524
2	0.644619
2	1.60358
2	0.362754
2	0.830161
2	1.5206
2	0.209403
2	1.62643
2	0.563695
2	0.172622
2	1.8121
2	0.930294
2	0.844566
2	1.33661
2	0.907578
2	1.7531
2	0.976746
2	0.203603
2	1.65106
2	0.689432
2	0.33963
2	1.29567
2	0.582834
2	1.14483
2	0.531131
2	1.2276
2	1.00568
2	1.27236
2	1.85882
2	1.63769
2	1.04266
2	1.32486
2	0.30155
2	3.15456
2	0.794644
2	1.17857
2	0.177356
2	0.499082
2	0.971887
2	0.141184
2	1.24335
2	0.615579
2	0.674001
2	1.71551
2	0.478593
2	0.963336
2	1.37263
2	0.686466
2	0.428518
2	0.980456
2	0.464204
2	0.791574
2	1.268
2	0.292241
2	0.492561
2	0.827098
2	0.417063
2	0.598497
2	1.80594
2	2.02409
2	1.12166
2	1.69027
2	1.56804
2	0.534408
2	1.27722
2	1.30239
2	1.90084
2	0.660289
2	0.258377
2	0.615775
2	1.8792
2	0.912392
2	0.460818
2	2.49086
2	0.418624
2	0.390043
2	1.64406
2	2.3357
2	0.29381
2	1.0716
2	0.371832
2	0.890942
2	0.70989
2	0.531785
2	0.722178
2	1.36871
2	0.806229
2	0.068648
2	0.41622
2	0.943599
2	1.39179
2	1.44981
2	0.105876
2	0.412525
2	0.302945
2	0.502468
2	0.724766
2	1.62018
2	0.490853
2	0.802913
2	0.454055
3	0.611518
3	0.529401
3	0.904425
3	1.13494
3	1.03129
3	0.892513
3	0.992478
3	0.357203
3	1.02083
3	0.473022
3	0.503327
3	0.470875
3	1.68696
3	0.410487
3	1.29992
3	0.462027
3	0.820384
3	0.158169
3	1.12809
3	0.439335
3	0.856002
3	1.0763
3	0.173223
3	1.51831
3	0.693623
3	0.405712
3	0.794152
3	1.04305
3	0.912149
3	0.687241
3	1.86124
3	0.634284
3	0.673582
3	1.10188
3	0.454208
3	0.865179
3	0.744665
3	0.628894
3	0.390249
3	0.753176
3	0.995579
3	0.439099
3	0.483889
3	0.327506
3	0.341808
3	0.988259
3	0.799333
3	0.412454
3	0.6179
3	0.699408
3	0.382525
3	0.317136
3	1.31197
3	0.397047
3	0.656966
3	0.349169
3	0.556048
3	2.19581
3	1.18275
3	0.832302
3	0.3258
3	1.03281
3	0.900807
3	0.436317
3	0.229189
3	1.32691
3	0.59719
3	0.800571
3	1.35396
3	0.400307
3	0.696819
3	0.797977
3	1.26673
3	0.256154
3	1.532
3	0.12038
3	0.439729
3	0.691516
3	0.623715
3	0.766523
3	0.701263
3	0.240081
3	0.566074
3	0.189752
3	1.15965
3	1.72779
3	0.199895
3	0.677851
3	1.39383
3	1.13385
3	1.00335
3	0.69538
3	0.443542
3	1.98509
3	0.126493
3	0.86149
3	0.501865
3	1.00964
3	0.773956
3	0.415959
3	0.919413
3	0.723337
3	0.76375
3	1.15202
3	0.846357
3	0.92223
3	1.37602
3	1.63913
3	0.557006
3	0.279047
3	0.452262
3	0.379868
3	0.57984
3	0.300638
3	0.410113
3	0.475012
3	0.381138
3	0.659857
3	0.872509
3	0.578351
3	0.564855
3	0.111148
3	0.527662
3	0.306064
3	1.19333
3	0.463122
3	1.52744
3	0.802455
3	0.715856
3	0.410677
3	1.12841
3	0.458238
3	0.722524
3	0.556493
3	1.88761
3	0.859669
3	1.1851
3	1.28525
3	0.839698
3	0.266503
3	0.424043
3	1.04503
3	0.615317
3	0.369683
3	0.5794
3	0.28131
3	0.256614
3	0.565706
3	0.518697
3	1.11444
3	1.4526
3	0.807241
3	1.3018
3	0.456775
3	2.2363
3	0.411034
3	0.887599
3	1.36817
3	0.878202
3	0.566719
3	1.02133
3	0.875101
3	1.41158
3	0.661253
3	0.719426
3	0.524041
3	0.453325
3	0.50967
3	1.68488
3	0.57156
3	0.739296
3	1.57245
3	0.970835
3	0.855057
3	0.497518
3	0.753049
3	0.594866
3	0.735384
3	0.64611
3	0.999795
3	0.607473
3	0.25772
3	0.640469
3	0.738979
3	0.398069
3	0.799957
3	0.856779
3	0.677889
3	1.18959
3	1.47274
3	1.16256
3	1.48782
3	1.39855
3	1.04276
3	0.325041
3	0.253776
3	0.693486
3	0.591772
3	0.398099
3	0.325747
3	0.728857
3	0.435868
3	0.674257
3	1.23401
3	0.975639
3	1.47265
3	1.37876
3	0.763661
3	0.361198
3	0.489797
3	0.526736
3	0.369708
3	1.39236
3	0.516943
3	1.49861
3	0.656697
3	0.655622
3	1.16014
3	0.729
3	2.04572
3	0.433395
3	0.540333
3	0.352261
3	0.5956
3	0.650405
3	0.973849
3	0.854056
3	0.746877
3	0.577588
3	0.449752
3	1.15112
3	0.53246
3	0.67271
3	0.786029
3	0.425187
3	1.63844
3	0.569411
3	0.663596
3	0.490998
3	1.16635
3	0.388794
3	0.257917
3	0.634956
3	0.901817
3	0.862824
3	1.65134
3	0.991723
3	0.252981
3	0.541267
3	0.503675
3	0.856058
3	0.269043
3	0.598865
3	0.315661
3	1.37833
3	0.849956
3	1.11792
3	0.64859
3	0.644151
3	0.29559
3	1.46004
3	0.323069
3	0.597977
3	0.996569
3	0.863191
3	0.795754
3	1.2788
3	0.541887
3	0.34643
3	1.04306
3	0.836093
3	1.00838
3	0.246598
3	0.783142
3	0.749404
3	0.619017
3	0.843103
3	0.682156
3	0.327143
3	0.423328
3	0.409609
3	1.12982
3	0.491036
3	1.21894
3	0.466721
3	0.379922
3	0.695208
3	0.207036
3	0.917025
3	0.369888
3	0.340787
3	0.582454
3	0.67839
3	0.770135
3	0.841177
3	0.976272
3	0.425885
3	0.267487
3	0.6141
3	0.608206
3	1.71292
3	0.311078
3	0.556644
3	0.328499
3	0.833634
3	0.724183
3	0.423449
3	2.01799
3	0.687831
3	1.67603
3	0.529604
3	0.593793
3	0.680814
3	0.272346
3	1.93325
3	0.766588
3	0.458801
3	0.522372
3	0.716322
3	0.657816
3	0.660621
3	0.939703
3	1.15163
3	0.71101
3	0.684843
3	0.414241
3	0.605651
3	1.86194
3	1.21553
3	1.33769
3	0.147789
3	0.832943
3	0.688765
3	0.482849
3	0.855022
3	2.13292
3	0.369493
3	1.16231
3	0.836454
3	0.858895
3	0.182842
3	0.646695
3	0.347061
3	0.558555
3	0.472211
3	0.575053
3	0.109837
3	0.879085
3	0.955598
3	0.858632
3	0.544201
3	0.382222
3	0.184199
3	0.425593
3	0.635865
3	0.701348
3	1.44904
3	1.29445
3	0.322707
3	0.675076
3	0.257422
3	1.03784
3	0.605168
3	0.223687
3	0.878971
3	0.607727
3	0.821156
3	1.25195
3	0.59574
3	0.509786
3	0.377023
3	1.35462
3	1.13595
3	0.405409
3	0.439912
3	0.647332
3	0.586108
3	1.79737
3	0.889605
3	0.454052
3	0.892235
3	0.407355
3	0.481031
3	0.73734
3	0.647417
3	0.468825
3	0.601741
3	0.81662
3	0.384481
3	0.785389
3	0.826485
3	0.459851
3	0.805582
3	1.14616
3	0.317843
3	0.483309
3	0.338575
3	1.78625
3	0.505231
3	0.208822
3	0.86239
3	1.85446
3	0.632628
3	0.540393
3	0.755237
3	0.33517
3	0.335239
3	1.05205
3	0.462527
3	0.229148
3	0.509572
3	0.777343
3	0.287098
3	0.768255
3	0.538398
3	0.830226
3	0.965837
3	0.14231
3	0.66065
3	0.338908
3	0.598496
3	0.535262
3	0.368622
3	0.994499
3	1.49096
3	1.39
3	0.533044
3	1.26211
3	1.15398
3	1.94467
3	1.22042
3	1.19538
3	0.800874
3	0.766521
3	1.30551
3	0.818721
3	0.74093
3	0.595744
3	0.452731
3	2.36324
3	0.191863
3	1.11184
3	0.564877
3	0.305298
3	0.373072
3	0.781704
3	0.988472
3	2.07554
3	1.34883
3	1.55747
3	1.13761
3	1.12302
3	0.839576
3	0.417308
3	0.750416
3	0.699854
3	0.653649
3	0.871108
3	0.404572
3	0.634519
3	0.482454
3	0.505248
3	1.01956
3	0.604187
3	1.15561
3	1.16795
3	0.594639
3	0.820964
3	0.555725
3	1.72317
3	1.06222
3	1.08272
3	0.909343
3	1.62908
3	1.09164
3	0.811843
3	1.31661
3	0.461588
3	0.240475
3	0.386248
3	0.244326
3	0.292643
3	0.733775
3	0.288415
3	1.1525
3	0.581629
3	0.850963
3	0.389365
3	0.610738
3	0.293138
3	0.602701
3	0.972652
3	0.353124
3	0.512766
3	0.550947
3	1.36348
3	0.937109
3	0.608068
3	1.30873
3	0.239615
3	0.424466
3	1.69908
3	1.02988
3	0.588377
3	0.666118
3	0.335666
3	0.542926
3	0.742333
3	1.5685
3	0.596395
3	0.751487
3	1.46537
3	0.340628
3	0.667847
3	0.418079
3	1.19712
3	1.10541
3	0.993755
3	0.649652
3	0.323168
3	0.632983
3	1.18067
3	0.361618
3	0.755388
3	0.284398
3	0.971123
3	0.901613
3	0.179232
3	0.989871
3	0.32223
3	0.604613
3	0.610487
3	0.487803
3	0.557663
3	0.46142
3	0.664358
3	1.27105
3	0.635167
3	0.75456
3	0.85588
3	0.299064
3	0.125647
3	1.16135
3	0.698202
3	1.25747
3	0.637991
3	0.709062
3	1.76738
3	0.590124
3	0.471821
3	0.319433
3	0.647851
3	0.540899
3	1.25209
3	0.427106
3	0.966986
3	0.337047
3	1.18149
3	0.716685
3	0.673405
3	0.884868
3	0.399199
3	0.835363
3	0.240918
3	0.516354
3	0.423052
3	0.613478
3	0.185519
3	1.59176
3	0.641997
3	0.357445
3	0.551114
3	0.594067
3	0.714517
3	0.865705
3	0.403634
3	0.525073
3	0.244201
3	0.553841
3	0.16174
3	0.790819
3	0.234624
3	1.03355
3	0.631349
3	1.29284
3	0.216231
3	0.657113
3	0.261788
3	0.429305
3	0.901212
3	0.736639
3	0.715745
3	0.736818
3	0.598261
3	0.437847
3	0.424821
3	0.401616
3	0.236572
3	2.56036
3	0.898199
3	1.55566
3	0.794542
3	0.277114
3	0.629309
3	0.527295
3	0.345948
3	0.324561
3	1.01748
3	1.71642
3	0.491018
3	0.514704
3	0.252117
3	0.471576
3	0.442109
3	0.870646
3	0.720048
3	0.853312
3	0.465244
3	1.4488
3	0.588606
3	0.924024
3	0.269907
3	0.605286
3	0.690263
3	0.693339
3	0.929297
3	1.77696
3	0.548792
3	1.30648
3	0.369743
3	1.60764
3	1.69465
3	1.61369
3	0.971336
3	0.468324
3	0.563327
3	0.278404
3	1.07572
3	0.313376
3	0.690667
3	0.611692
3	0.281283
3	0.687752
3	1.11675
3	0.639578
3	0.336024
3	1.45702
3	0.771028
3	0.564185
3	0.486823
3	1.03615
3	0.428287
3	0.684141
3	0.656904
3	0.557443
3	1.01941
3	0.33627
3	1.25052
3	0.442374
3	0.708725
3	0.506892
3	0.441055
3	0.517884
3	0.668161
3	0.738331
3	0.419313
3	1.19168
3	0.24516
3	0.591039
3	1.38431
3	0.767897
3	0.418356
3	1.36953
3	0.165348
3	0.461882
3	0.452677
3	0.671887
3	1.11138
3	1.17181
3	0.432498
3	0.644536
3	1.91277
3	0.239736
3	0.314052
3	0.53634
3	0.84357
3	0.74112
3	0.565298
3	1.52602
3	0.871223
3	0.242313
3	0.570333
3	0.920831
3	0.570524
3	0.506364
3	0.642621
3	1.78135
3	1.42326
3	0.254169
3	0.648154
3	0.555169
3	0.381922
3	0.357878
3	1.326
3	1.95292
3	0.994439
3	0.0546461
3	1.05994
3	0.871068
3	0.645504
3	0.7434
3	0.389419
3	0.290446
3	0.551278
3	0.585642
3	0.863031
3	0.534691
3	0.341719
3	0.614303
3	0.693239
3	0.572806
3	1.01688
3	0.467853
3	0.85333
3	0.551601
3	0.492084
3	0.851004
3	0.600666
3	0.908761
3	0.867136
3	1.53338
3	0.938734
3	1.3387
3	0.425328
3	1.76674
3	0.440452
3	0.540805
3	0.334494
3	1.39786
3	0.364763
3	0.820595
3	0.461799
3	0.543851
3	0.438244
3	0.36708
3	0.628625
3	0.275509
3	0.342561
3	0.0939089
3	0.293935
3	0.395114
3	1.94287
3	0.997146
3	0.940112
3	0.709355
3	0.906767
3	0.600726
3	0.109228
3	0.770829
3	0.703651
3	0.690003
3	0.111625
3	0.244317
3	0.75567
3	1.16151
3	0.278779
3	0.44031
3	0.252245
3	0.390764
3	0.296043
3	1.39591
3	0.363967
3	1.57837
3	0.519179
3	0.64105
3	0.777277
3	1.04024
3	0.705539
3	0.699613
3	0.577378
3	0.701329
3	1.14243
3	0.932025
3	1.05929
3	0.991642
3	0.649259
3	1.11254
3	0.209905
3	0.527146
3	1.15202
3	0.595607
3	0.61514
3	0.783215
3	0.411662
3	0.455095
3	0.674247
3	0.771318
3	0.541942
3	0.39659
3	0.799785
3	0.849657
3	0.735605
3	1.19896
3	0.790306
3	1.13511
3	0.212276
3	0.0574989
3	1.54345
3	0.775555
3	1.22711
3	0.281192
3	0.838008
3	0.315613
3	0.382593
3	0.47165
3	0.572746
3	0.446698
3	0.69766
3	0.638908
3	0.585457
3	0.490052
3	0.7575
3	0.425909
3	1.27573
3	0.404517
3	0.669879
3	0.580838
3	0.948592
3	0.723228
3	0.267808
3	0.424731
3	0.640603
3	1.13034
3	0.903682
3	1.35087
3	0.424215
3	0.482398
3	1.12888
3	0.624903
3	1.86229
3	0.922404
3	0.570628
3	0.791079
3	0.593188
3	0.269753
3	0.533111
3	0.46436
3	0.276779
3	0.631848
3	0.372248
3	0.836442
3	0.429827
3	0.715769
3	0.974304
3	0.26405
3	0.415698
3	0.439072
3	1.13483
3	0.718535
3	0.516698
3	0.89987
3	0.39554
3	0.500984
3	0.505578
3	1.15882
3	1.08523
3	0.223029
3	1.11934
3	0.64319
3	0.684445
3	0.69244
3	0.335519
3	0.883813
3	0.410399
3	0.486084
3	0.666452
3	0.371716
3	0.609269
3	0.577936
3	0.533344
3	0.556472
3	0.780063
3	0.308276
3	1.27423
3	1.65838
3	0.840116
3	0.730341
3	1.50177
3	2.53271
3	0.241571
3	1.23289
3	0.253498
3	1.34871
3	1.52963
3	0.434163
3	1.18751
3	0.753413
3	0.45788
3	0.738951
3	1.17373
3	0.932096
3	0.39601
3	0.711134
3	0.773255
3	0.957257
3	0.512408
3	0.754275
3	1.26266
3	0.365486
3	0.699504
3	0.396671
3	0.826223
3	0.557735
3	0.790711
3	1.47704
3	0.372405
3	0.476005
3	2.1598
3	0.794617
3	0.608027
3	0.90502
3	0.354239
3	0.816
3	0.402115
3	0.689708
3	0.632677
3	0.687245
3	1.15034
3	0.564502
3	0.818929
3	0.33287
3	0.336244
3	0.544472
3	1.22336
3	1.6908
3	0.456547
3	0.550884
3	0.737439
3	0.404802
3	0.399355
3	0.775976
3	0.390789
3	1.49364
3	0.783543
3	0.543201
3	1.52951
3	0.41112
3	0.624057
3	0.473978
3	0.664418
3	0.410838
3	0.984535
3	0.345963
3	1.54994
3	1.28583
3	0.288977
3	0.558302
3	0.584576
3	0.693889
3	0.776918
3	0.360292
3	1.356
3	0.641706
3	1.78163
3	0.483656
3	0.466574
3	0.469335
3	0.443662
3	0.717386
3	0.655082
3	0.579302
3	0.897563
3	0.56296
3	1.46984
3	1.44104
3	0.886692
3	0.809128
3	0.323412
3	1.95645
3	0.452052
3	0.164594
3	0.824398
3	1.18263
3	0.924421
3	1.44054
3	0.99108
3	0.883576
3	1.006
3	1.1352
3	0.235258
3	0.915192
3	1.07525
3	0.536152
3	1.26172
3	0.983678
3	1.44956
3	0.638617
3	0.648093
3	0.858
3	0.176019
3	1.38372
3	1.15131
3	0.719437
3	0.588984
3	1.55315
3	0.841972
3	0.370728
3	0.239272
3	0.476387
3	0.925518
3	0.626973
3	0.753769
3	0.389046
3	1.19353
3	0.679235
3	1.75459
3	0.991721
3	0.749785
3	0.940413
3	1.34464
3	0.787105
3	0.804402
3	0.880712
3	0.421317
3	0.619334
3	0.964222
3	0.415566
3	1.93181
3	0.610345
3	1.11696
3	0.584761
3	0.895301
3	0.307502
3	0.94625
3	1.44484
3	0.807832
3	0.219336
3	0.848828
3	0.479177
3	0.42123
3	0.418208
3	0.417795
3	1.17452
3	0.404969
3	0.986037
3	0.621241
3	0.7387
3	0.490901
3	0.640645
3	1.10959
3	2.15123
3	0.438431
3	0.917355
3	0.407833
3	1.1511
3	1.02908
3	1.12827
3	0.898644
3	0.735758
3	0.311031
3	0.416174
3	0.710438
3	0.482597
3	1.44638
3	0.393176
3	2.27937
3	1.24926
3	1.19694
3	1.50654
3	0.44803
3	0.62666
3	0.792293
3	2.34516
3	0.75814
3	0.469105
3	0.547857
3	0.944151
3	1.42896
3	0.455481
3	0.237946
3	0.89183
3	0.242323
3	0.257079
3	0.451265
3	0.55809
3	1.02491
3	1.00012
3	0.454856
3	1.41037
3	0.689534
3	0.976282
3	0.597052
3	0.188084
3	0.705685
3	1.01003
3	1.63698
3	0.380872
3	0.65103
3	0.813829
3	1.08642
3	0.455035
3	0.905225
3	0.684087
3	0.90525
3	0.608752
3	0.490805
3	0.543238
3	0.703665
3	0.821303
3	1.03648
3	0.0800848
3	0.249536
3	1.39703
3	0.227699
3	0.681368
3	0.691955
3	0.265406
3	0.800481
3	1.03968
3	0.515519
3	0.770391
3	0.330137
3	0.434696
3	0.663261
3	0.85652
3	0.969006
3	0.50401
3	0.596327
3	1.10334
3	0.624
3	0.103224
3	1.21346
3	0.591271
3	0.11456
3	0.863918
3	0.586633
3	0.175085
3	0.502696
3	1.01866
3	1.9708
3	0.753616
3	0.608178
3	0.279818
3	0.153201
3	0.261382
3	1.05558
3	0.408304
3	0.580976
3	0.210485
3	0.524882
3	0.835679
3	1.07026
3	0.324235
3	0.835183
3	1.74796
3	0.435886
3	0.400577
3	0.760341
3	1.26247
3	0.977028
3	0.787431
3	0.381248
3	0.866233
3	1.4456
3	0.871154
3	0.999445
3	0.539173
3	1.09972
3	0.48153
3	0.386899
3	0.895953
3	0.409283
3	0.777529
3	0.839682
3	0.160323
3	0.731038
3	0.479959
3	1.02338
3	0.71129
3	0.449178
3	0.357385
3	0.91659
3	0.492672
3	0.475033
3	0.940851
3	0.739944
3	1.35085
3	0.447346
3	0.35812
3	0.585841
3	0.822603
3	0.82222
3	0.499543
3	0.685352
3	1.23573
3	1.68949
3	0.503353
3	0.266639
3	0.982673
3	0.727181
3	0.97143
3	0.414387
3	0.120199
3	0.305121
3	0.459298
3	0.506313
3	0.107627
3	1.09867
3	1.17042
3	0.297906
3	0.443305
3	0.991797
3	0.190768
3	0.858729
3	1.23268
3	0.773949
3	0.596982
3	0.415526
3	0.561405
3	1.29165
3	0.554966
3	0.716201
3	2.31325
3	1.01415
3	2.58316
3	1.05017
3	1.22071
3	0.79037
3	0.390336
3	0.703949
3	1.70374
3	0.184863
3	0.52915
3	0.668946
3	1.09172
3	0.700258
3	0.458978
3	0.490245
3	0.629328
3	0.641919
3	0.404577
3	0.161373
3	0.188208
3	0.49692
3	0.431998
3	2.36308
3	0.532461
3	0.136181
3	0.610846
3	0.537244
3	0.575641
3	1.07391
3	0.676289
3	1.14658
3	1.0178
3	0.144106
3	0.358034
3	0.389096
3	1.15494
3	0.897435
3	0.499684
3	0.393805
3	1.27581
3	0.246207
3	0.899829
3	0.563048
3	0.335962
3	0.361348
3	1.4271
3	0.691772
3	0.869489
3	2.35742
3	0.862399
3	0.804123
3	0.459914
3	0.74894
3	1.00942
3	0.524839
3	0.477542
3	0.778131
3	0.549636
3	1.14225
3	1.13884
3	0.775012
3	1.3686
3	1.04849
3	0.925807
3	1.06571
3	0.796113
3	0.360749
3	0.701725
[truncated: 718 more rows]

## Sheet: ExtendedDataFig8f_Myc
1	0.657825		1	AT2	E1-P
1	0.471084		2	Adenoma	E1-P
1	1.69829		3	LUAD	E1-P
1	0.367597		4	AT2	E2-P
1	2.00731		5	Adenoma	E2-P
1	1.09869		6	LUAD	E2-P
1	0.484017		7	AT2	E3-P
1	1.13638		8	Adenoma	E3-P
1	1.08869		9	LUAD	E3-P
1	0.331192
1	0.410836
1	2.36829
1	1.41684
1	1.23504
1	1.54605
1	0.843417
1	0.83036
1	0.734124
1	0.706992
1	0.756022
1	1.59645
1	0.751561
1	0.707029
1	1.33947
1	0.817463
1	0.531234
1	1.0818
1	1.01762
1	0.662578
1	2.56982
1	1.83377
1	1.29987
1	1.40313
1	0.776888
1	1.36678
1	1.15184
1	0.758182
1	0.734262
1	2.4695
1	0.898048
1	1.19542
1	1.91274
1	0.703015
1	0.77412
1	0.746331
1	0.744482
1	1.09242
1	0.534143
1	0.662681
1	1.5413
1	0.574661
1	0.575217
1	1.1798
1	0.435657
1	0.234823
1	0.389407
1	0.950993
1	0.436835
1	1.42484
1	2.07209
1	1.28114
1	1.4456
1	1.64166
1	1.57376
1	0.838486
1	0.456732
1	1.64405
1	2.52148
1	1.58782
1	0.543528
1	1.71867
1	1.42931
1	1.50216
1	0.520764
1	1.09257
1	1.70346
1	1.28067
1	0.341903
1	0.521144
1	0.770792
1	0.748018
1	2.81865
1	0.974566
1	1.50508
1	1.05724
1	0.898162
1	0.241516
1	1.21594
1	0.44034
1	1.3648
1	0.329977
1	1.22908
1	0.319878
1	0.563332
1	1.09889
1	1.93072
1	0.986787
1	0.858258
1	1.47604
1	1.05414
1	1.13408
1	0.507245
1	1.0194
1	0.629487
1	1.25718
1	0.263727
1	1.51048
1	0.461508
1	0.303569
1	0.635187
1	0.264831
1	1.3385
1	0.201042
1	1.87772
1	1.80429
1	0.621543
1	0.754077
1	0.981993
1	0.773375
1	1.89523
1	0.92317
1	1.47941
1	0.89921
1	0.640245
1	0.448428
1	0.579791
1	1.89124
1	0.787187
1	0.304897
1	1.32755
1	1.7813
1	0.660456
1	1.1379
1	0.544637
1	0.496864
1	0.843174
1	1.09959
1	0.955107
1	1.88418
1	1.83026
1	0.612967
1	0.658604
1	0.780878
1	0.802993
1	1.40042
1	1.29758
1	1.67317
1	0.660265
1	1.64974
1	1.56046
1	0.314449
1	0.862101
1	0.763037
1	0.534188
1	1.12337
1	0.626353
1	1.6488
1	0.497796
1	0.834244
1	1.55984
1	1.01632
1	0.655388
1	0.586094
1	1.17859
1	1.22313
1	2.03579
1	0.394564
1	0.955816
1	0.547124
1	1.77863
1	1.18056
1	0.73193
1	0.578911
1	0.89999
1	0.779008
1	0.621288
1	1.28031
1	0.476431
1	0.602012
1	0.445874
1	0.774037
1	1.60412
1	0.581241
1	1.79876
1	2.10445
1	1.77268
1	0.404834
1	1.37567
1	0.629637
1	0.962076
1	0.855051
1	1.56573
1	0.713944
1	1.27865
1	1.54038
1	1.36751
1	1.61812
1	1.19702
1	1.50694
1	0.773599
1	1.16242
1	0.728825
1	1.54115
1	0.576286
1	1.01893
1	1.59749
1	0.643325
1	0.931418
1	1.32484
1	1.50021
1	1.35736
1	1.96531
1	0.890711
1	0.607498
1	0.483103
1	0.460121
1	1.71492
1	1.58723
1	0.729393
1	0.159567
1	2.6799
1	0.972576
1	0.901435
1	0.680157
1	1.11702
1	0.642663
1	0.608429
1	0.678433
1	0.815872
1	0.946664
1	1.54102
1	1.08235
1	1.50159
1	1.02286
1	0.542625
1	1.03554
1	1.0059
1	0.584523
1	0.575639
1	0.696643
1	0.632537
1	3.2878
1	0.624183
1	0.696721
1	1.14477
1	1.09282
1	0.824414
1	0.996526
1	2.02223
1	1.21249
1	0.937474
1	1.81915
1	0.710602
1	1.2188
1	0.446695
1	0.958314
1	1.04861
1	1.54843
1	0.701174
1	0.404913
1	1.16166
1	0.47178
1	1.08976
1	0.475524
1	1.63365
1	0.57869
1	1.00398
1	0.504616
1	1.33307
1	1.47261
1	0.584887
1	0.684551
1	0.942609
1	1.37483
1	0.677159
1	0.765925
1	0.892061
1	1.52237
1	1.07874
1	0.707812
1	0.855463
1	1.54211
1	0.208644
1	0.585133
1	0.361879
1	1.14311
1	0.6722
1	0.865376
1	1.31734
1	1.54944
1	0.440698
1	1.29436
1	2.15408
1	0.953331
1	0.61302
1	0.46835
1	0.357105
1	1.01495
1	0.484793
1	1.3436
1	0.745895
1	0.621021
1	1.03607
1	0.766035
1	0.807083
1	2.19662
1	1.74941
1	0.592039
1	0.636451
1	0.91383
1	0.509807
1	1.08864
1	1.67104
1	0.975705
1	1.45908
1	0.749868
1	1.28305
1	1.56705
1	1.61835
1	0.419629
1	0.846728
1	0.736474
1	0.574565
1	0.807177
1	1.13628
1	0.80598
1	0.669042
1	1.67156
1	0.614809
1	0.509936
1	1.13753
1	0.722626
1	0.318958
1	0.764617
1	1.34466
1	1.20886
1	1.74566
1	1.28011
1	0.668618
1	0.174788
1	1.6024
1	0.732104
1	1.16868
1	1.70962
1	1.41489
1	1.59883
1	0.569495
1	0.573051
1	1.16413
1	0.772249
1	1.02913
1	1.7674
1	0.41317
1	1.16285
1	0.713637
1	0.7251
1	1.62657
1	0.637712
1	1.37998
1	0.765493
1	0.859924
1	0.699551
1	0.652135
1	0.805193
1	0.891368
1	0.777632
1	0.871192
1	0.992327
1	0.6169
1	0.774384
1	0.817231
1	0.807477
1	0.813001
1	1.53031
1	2.24827
1	0.558682
1	0.636547
1	1.34544
1	0.990062
1	0.992974
1	0.768895
1	1.06704
1	0.267023
1	1.20256
1	0.607101
1	0.284813
1	0.948874
1	0.981396
1	0.781641
1	0.41258
1	0.753547
1	1.13807
1	0.617072
1	0.936691
1	0.694708
1	1.14274
1	1.22343
1	1.14072
1	1.30349
1	0.5992
1	0.889785
1	1.12884
1	0.663069
1	1.17748
1	1.4007
1	0.662385
1	0.737148
1	1.32521
1	0.580093
1	0.610895
1	0.910357
1	1.0546
1	1.31296
1	1.02069
1	0.842039
1	0.509371
1	0.703903
1	1.79006
1	0.714679
1	0.570847
1	1.36704
1	0.419654
1	2.16224
1	0.593116
1	1.50865
1	0.734844
1	2.17966
1	0.397213
1	2.00368
1	1.89327
1	0.883851
1	0.733476
1	0.882933
1	1.09537
1	0.456089
1	0.966762
1	0.960826
1	2.63983
1	1.50042
1	0.824694
1	0.610219
1	0.559285
1	0.453423
1	1.32024
1	0.59074
1	0.606215
1	0.668341
1	1.31592
1	1.90291
1	0.30948
1	1.26504
1	1.53443
1	0.651536
1	0.659728
1	1.39591
1	0.773264
1	0.679491
1	0.634455
1	1.58179
1	2.80688
1	1.04454
1	1.13612
1	2.21074
1	0.207919
1	1.16465
1	1.00496
1	0.433852
1	0.78363
1	0.566759
1	1.81774
1	1.35543
1	0.381087
1	1.16395
1	0.750283
1	0.649138
1	0.424499
1	0.943561
1	0.474656
1	0.629372
1	1.239
1	0.9368
1	1.46915
1	0.833622
1	0.411111
1	1.06399
1	1.27607
1	0.999815
1	1.47669
1	1.99403
1	0.574557
1	0.607309
1	1.00131
1	0.553821
1	2.05382
1	1.01221
1	1.35232
1	1.14613
1	0.721536
1	1.49574
1	1.28383
1	2.63714
1	0.725859
1	1.83582
1	0.628947
1	0.223711
1	0.875213
1	1.70122
1	0.452421
1	0.736683
1	0.896085
1	0.866462
1	0.989556
1	1.31783
1	1.27366
1	0.905116
1	0.623661
1	1.06275
1	1.32133
1	1.6199
1	0.794586
1	1.39261
1	0.71404
1	0.835208
1	1.10795
1	0.7277
1	2.11368
1	0.328088
1	0.293699
1	0.926669
1	0.480616
1	2.05779
1	0.20524
1	1.05799
1	0.512244
1	0.768426
1	0.840958
1	0.744476
1	1.20694
1	0.688348
1	1.23913
1	1.16632
1	1.17351
1	1.72562
1	1.35604
1	1.27194
1	1.11603
1	1.3186
1	0.879589
1	0.459326
1	1.37735
1	1.70811
1	0.790428
1	1.13933
1	0.56158
1	1.48411
1	1.54019
1	0.800029
1	0.887668
1	1.86526
1	0.626959
1	0.985702
1	1.72032
1	0.882697
1	0.550156
1	1.09352
1	0.839969
1	0.931598
1	0.822271
1	2.009
1	1.23441
1	1.73079
1	2.2117
1	0.477285
1	1.51639
1	1.39296
1	0.510569
1	0.690918
1	0.906544
1	0.285037
1	1.16384
1	0.675541
1	1.29353
1	0.313905
1	0.821223
1	1.47171
1	1.02279
1	1.40033
1	1.13794
1	1.20359
1	0.593436
1	0.335672
1	0.626801
1	2.9918
1	0.721098
1	3.0813
1	0.857144
1	0.961182
1	0.975676
1	0.723699
1	0.537425
1	0.815314
1	0.858065
1	1.62798
1	1.23898
1	0.403923
1	0.545626
1	0.640267
1	0.43363
1	0.811407
1	1.12575
1	0.27241
1	0.505925
1	1.80374
1	1.80801
1	0.743455
1	1.10967
1	0.762697
1	0.489506
1	0.622427
1	0.468383
1	0.446815
1	0.497604
1	0.540189
1	0.606672
1	1.30509
1	1.20941
1	1.15804
1	1.07975
1	1.39469
1	0.60173
1	0.801335
1	1.52974
1	1.0439
1	0.873736
1	0.557446
1	0.49883
1	1.43715
1	1.07839
1	1.33166
1	2.39987
1	1.1593
1	1.84726
1	0.687482
1	0.708752
1	0.85042
1	1.05164
1	0.532388
1	1.20902
1	0.542981
1	0.320229
1	0.682993
1	1.41612
1	0.872128
1	1.06904
1	1.72999
1	1.3684
1	2.4418
1	0.358011
1	2.0442
1	0.761317
1	1.18082
1	3.00052
1	1.79357
1	0.473662
1	1.32854
1	0.686279
1	1.31914
1	1.20811
1	1.05862
1	0.637184
1	1.18127
1	1.37112
1	0.972158
1	0.511131
1	1.22726
1	0.620437
1	0.796793
1	1.91979
1	0.894009
1	0.593871
1	0.733064
1	0.884043
1	1.65876
1	1.15677
1	1.06087
1	0.962635
1	0.736227
1	0.945557
1	0.718532
1	0.931242
1	0.616118
1	0.668437
1	1.75478
1	0.699096
1	0.710374
1	0.511231
1	0.585172
1	0.647225
1	1.63789
1	2.82467
1	0.785605
1	0.619729
1	0.201774
1	0.788148
1	1.21659
1	0.326606
1	1.95643
1	0.593651
1	0.918514
1	1.59894
1	0.769718
1	0.711273
1	0.933999
1	0.979233
1	0.66658
1	0.23219
1	0.609325
1	0.942976
1	1.64046
1	1.1853
1	0.668835
1	0.579073
1	1.84607
1	2.10649
1	1.21421
1	1.11921
1	1.18089
1	1.63212
1	0.822444
1	1.18081
1	0.735827
1	0.890452
1	1.52019
1	0.358093
1	0.84405
1	1.29099
1	0.800578
1	0.825775
1	1.30184
1	0.907756
1	0.630426
1	1.53029
1	1.7283
1	1.16223
1	0.800277
1	0.872273
1	0.224073
1	1.51456
1	0.906884
1	1.20283
1	0.999372
1	0.836049
1	1.46929
1	0.768131
1	0.615253
1	0.415745
1	0.566444
1	1.04249
1	1.86784
1	0.345191
1	0.860661
1	0.496616
1	1.64083
1	0.793337
1	0.802078
1	1.10428
1	2.39584
1	1.50786
1	0.82597
1	0.634859
1	2.50855
1	2.4845
1	0.430543
1	0.562713
1	0.512405
1	0.317822
1	0.77372
1	0.70854
1	0.653349
1	1.46838
1	0.460829
1	0.692856
1	1.37671
1	1.31754
1	2.02306
1	0.709185
1	0.778625
1	0.693621
1	1.9911
1	0.581903
1	1.18735
1	1.22428
1	0.449815
1	0.553938
1	0.33296
1	0.50028
1	0.945235
1	0.454529
1	0.854193
1	1.36168
1	0.775691
1	0.790533
1	1.00924
1	0.820625
1	0.222111
1	0.311197
1	0.681487
1	1.8726
1	1.06645
1	0.483136
1	1.42179
1	0.323088
1	0.940725
1	0.669212
1	1.96745
1	0.879248
1	2.58795
1	0.539572
1	0.974882
1	1.5145
1	0.824835
1	1.04588
1	0.552084
1	1.27445
1	0.659002
1	0.412807
1	0.922481
1	0.724357
1	1.50875
1	0.76636
1	1.8675
1	0.829405
1	0.75967
1	1.23287
1	1.51195
1	0.916663
1	0.529436
1	1.76957
1	0.85413
1	0.904305
1	0.854835
1	0.76113
1	1.21538
1	0.303321
1	2.12605
1	0.57021
1	1.59937
1	0.926994
1	1.06615
1	0.624475
1	0.571303
1	1.48749
1	0.75518
1	0.692899
1	0.135233
1	1.95794
1	0.952391
1	1.30468
1	0.385285
1	1.383
1	1.47366
1	0.671301
1	1.50683
1	1.70091
1	0.942637
1	1.191
1	0.694821
1	0.575178
1	1.39182
1	1.92753
1	0.656109
1	0.461288
1	1.18026
1	1.17357
1	1.13025
1	1.21253
1	0.951178
1	1.26966
1	0.825213
1	0.671155
1	1.03757
1	1.09839
1	0.326511
1	1.22534
1	1.42249
1	0.494231
1	1.70984
1	1.38607
1	0.346551
1	1.77436
1	0.642163
1	1.38097
1	1.16661
1	1.63267
1	0.35476
1	1.3584
1	1.29737
1	1.38506
1	0.677657
1	0.429188
1	0.819461
1	0.778531
1	0.210631
1	1.58251
1	0.920214
1	2.37914
1	1.30701
1	0.775624
1	1.81726
1	0.616734
1	1.37031
1	0.326151
1	0.682682
1	0.904619
1	1.00504
1	1.65972
1	3.25231
1	0.570355
1	1.55675
1	1.04306
1	0.782236
1	1.73901
1	2.18806
1	0.800387
1	1.36846
1	1.05316
1	1.50946
1	0.614384
1	1.31532
1	0.82128
1	1.69964
1	0.464651
1	1.28464
1	0.845034
1	0.986487
1	1.28984
1	0.48199
1	0.400513
1	2.29103
1	0.689789
1	0.791939
1	0.39093
1	0.650093
1	1.09713
1	0.783467
1	1.05182
1	1.39243
1	1.03487
1	1.46549
1	0.782714
1	0.772201
1	1.26437
1	0.193145
1	1.38985
1	0.975502
1	0.407468
1	1.32153
1	0.831797
1	0.579403
1	1.8405
1	0.734236
1	0.770392
1	0.813237
1	0.603912
1	0.52805
1	0.593803
1	2.60072
1	1.50586
1	1.32052
1	2.09087
1	0.890869
1	0.936494
1	1.63253
1	1.08007
1	1.9239
1	1.2578
1	0.570728
1	0.691071
1	0.724287
1	1.23166
1	0.397277
1	1.9122
1	0.831521
1	1.14824
1	0.709304
1	0.536303
1	2.83703
1	0.81033
1	1.26022
1	0.821893
1	1.17341
1	0.646123
1	1.1764
1	1.07545
1	1.04038
1	0.881176
1	0.688204
1	0.736062
1	1.056
1	1.04134
1	1.09374
1	1.87301
1	0.61396
1	0.964934
1	1.00713
1	0.639846
1	1.47835
1	0.517302
1	2.29618
1	1.22907
1	0.954148
1	0.89857
1	0.724572
1	1.0861
1	1.11376
1	2.06457
1	1.31333
1	1.17319
1	0.338773
1	1.23794
1	1.1179
1	0.398415
1	0.399855
1	0.369835
1	0.443461
1	1.04372
1	0.633251
1	0.39514
1	0.325429
1	1.21097
1	1.31901
1	1.34338
1	0.94053
1	0.803512
1	1.57488
1	0.415492
1	1.27848
1	1.14816
1	0.756384
1	0.391832
1	1.47974
1	0.898159
1	0.790735
1	0.6945
1	0.80601
1	0.640684
1	0.41985
1	0.81091
1	0.871574
1	0.450156
1	1.06054
1	0.512906
1	1.40225
1	1.6707
1	1.11146
1	1.73638
1	0.964528
1	0.524643
1	1.88484
1	0.956303
1	0.741435
1	0.487596
1	1.22586
1	1.61012
1	1.51996
1	1.05267
1	1.73741
1	0.571002
1	1.3447
1	0.76825
1	0.758834
1	0.952126
1	1.111
1	1.03315
1	1.63443
1	0.968167
1	0.447439
1	0.761867
1	1.06501
1	0.361032
1	0.549302
1	1.00494
1	1.02901
1	1.32532
1	1.14691
1	1.24017
1	1.79692
1	0.555127
1	0.381301
1	1.09914
1	0.481242
1	1.41429
1	1.3357
1	0.619877
1	1.07182
1	0.673929
1	0.638802
1	0.879554
1	0.788671
1	0.370096
1	1.12754
1	0.822367
1	0.823686
1	1.43751
1	1.12722
1	0.480249
1	1.52984
1	0.326989
1	1.51926
1	1.46367
1	1.25439
1	1.46449
1	1.85044
1	0.613351
1	1.19843
1	1.10052
1	0.871878
1	0.553298
1	0.601531
1	0.749511
1	1.8297
1	1.49229
1	1.58443
1	0.966195
1	0.9146
1	0.311516
1	1.543
1	0.430453
1	0.927874
1	0.310763
1	1.25811
1	0.566084
1	0.66275
1	0.347316
1	1.01819
1	2.34148
1	1.46626
1	0.56256
1	1.47598
1	1.41648
1	0.764294
1	1.46459
1	1.75906
1	0.721391
1	0.229445
1	0.95106
1	0.850287
1	0.460303
1	0.936666
1	3.09821
1	1.68505
1	1.68424
1	0.489
1	1.31636
1	0.736567
1	0.643812
1	2.06083
1	0.560754
1	1.14808
1	0.655236
1	0.901335
1	0.577864
1	0.388963
1	1.17136
1	1.26992
1	0.514933
1	0.956873
1	0.529313
1	0.871644
1	1.62838
1	0.819151
1	0.936272
1	1.25614
1	1.15438
1	1.07888
1	0.605413
1	1.18594
1	1.21461
1	1.03311
1	0.583228
1	0.93235
1	0.838204
1	1.58346
1	0.947977
1	0.200013
1	0.093781
1	0.479875
1	0.483055
1	1.50619
1	2.0757
1	3.08229
1	1.06187
1	0.580891
1	0.987302
1	0.427627
1	1.84363
1	1.55607
1	1.19986
1	1.54219
1	0.98833
1	0.911977
1	0.63761
1	1.91245
1	1.25913
1	0.7019
1	0.785283
1	1.36841
1	1.34827
1	0.618915
1	0.723183
1	1.25246
1	1.35475
1	1.87968
1	0.623372
1	0.467976
1	0.774083
1	0.83482
1	1.19763
1	1.91797
1	0.512849
1	0.754247
1	0.987676
1	0.572332
1	0.30094
1	0.502797
1	1.10112
1	1.23521
1	0.83975
1	1.11051
1	1.40187
1	1.00061
1	1.7787
1	0.724883
1	1.9618
1	1.51438
1	2.07157
1	0.667485
1	1.58181
1	0.763618
1	0.316689
1	0.816976
1	0.251802
1	0.181368
1	0.230845
1	1.65134
1	1.11783
1	0.648315
1	0.37896
1	1.41193
1	1.1272
1	1.08291
1	0.153344
1	0.982688
1	0.761916
1	0.658046
1	2.51143
1	1.1634
1	0.56475
1	1.06718
1	1.06507
1	1.61552
1	0.414151
1	0.513946
1	0.504849
1	1.88741
1	1.8354
1	0.731779
1	0.528587
1	1.1924
1	1.37848
1	1.73964
1	0.555542
1	1.84938
1	0.581069
1	0.247844
1	2.6133
1	1.30925
1	1.80155
1	0.720011
1	1.13136
1	0.687828
1	1.12708
1	1.17928
1	3.03713
1	1.35882
1	0.712579
1	0.409976
1	1.1836
1	1.41626
1	0.807686
1	0.343907
1	0.59876
1	0.752996
1	2.0967
1	1.12548
1	0.878358
1	1.59402
1	1.01555
1	0.554387
1	0.427548
1	0.422152
1	0.926939
1	1.64727
1	1.56835
1	1.57112
1	2.16163
1	0.9791
1	2.0407
1	0.200704
1	1.09981
1	1.41391
1	0.368917
1	1.70025
1	1.04643
1	1.43145
1	1.47832
1	1.09827
1	1.50805
1	0.42718
1	0.902978
1	0.543061
1	1.57299
1	1.714
1	1.69844
1	0.61589
1	2.24696
1	0.925562
1	0.439083
1	1.10575
1	0.736178
1	0.720667
1	0.894895
1	0.871314
1	0.865606
1	1.19564
1	0.76694
1	0.961117
1	1.16284
1	0.977585
1	0.121117
1	0.411913
1	0.574879
1	1.19013
1	1.36946
1	2.51161
1	1.84448
1	0.445899
1	0.855506
1	0.493791
1	0.999911
1	1.00236
1	0.321591
1	0.674994
1	0.60234
1	0.99631
1	1.1791
1	0.672599
1	0.811277
1	1.35602
1	2.71887
1	1.63373
1	2.75892
1	1.26069
1	0.739292
1	0.430946
1	0.769541
1	0.184731
1	0.277275
1	0.954557
1	1.03246
1	0.770082
1	0.718933
1	1.20726
1	0.135012
1	0.465542
1	1.05624
1	1.14116
1	0.558709
1	2.82845
1	0.974046
1	1.30271
1	0.580908
1	1.20363
1	1.13121
1	0.867334
1	1.12254
1	1.79135
1	0.989745
1	1.39122
1	0.716125
1	0.548191
1	0.532325
1	1.45642
1	0.423618
1	0.819579
1	0.418055
1	1.06234
1	0.486075
1	1.00545
1	1.16502
1	0.280184
1	0.534126
1	1.00556
1	1.13194
1	0.669738
1	1.02262
1	1.39117
1	0.720711
1	0.527219
1	0.470438
1	0.813828
1	1.36421
1	0.575523
1	1.56108
1	0.888858
1	1.36241
1	0.325978
1	1.30321
1	0.895575
1	0.60894
1	1.20633
1	1.61416
1	0.551422
1	1.8885
1	0.426647
1	0.674449
1	0.813776
1	1.48871
1	0.654646
1	2.28814
1	1.08794
1	0.302576
1	1.29087
1	0.339736
1	1.0281
1	1.34111
1	0.459327
1	1.15688
1	1.44169
1	0.790669
1	2.59031
1	0.842751
1	1.10326
1	0.883366
1	0.678668
1	1.99458
1	1.00702
1	1.59589
1	0.851972
1	1.60324
1	2.53568
1	1.12785
1	0.658023
1	0.871799
1	0.70099
1	0.88969
1	0.973196
1	0.603071
1	0.890948
1	0.58991
1	0.855056
1	0.577856
1	0.802118
1	0.896664
1	0.871853
1	1.33019
1	0.601813
1	1.07076
1	1.57337
1	0.734124
1	0.715082
1	2.54999
1	0.599175
1	0.588272
1	0.692013
1	0.158112
1	0.942946
1	0.815455
1	0.77089
1	0.573695
1	1.41593
1	0.982511
1	1.54529
1	1.28294
1	0.894155
1	1.94106
1	0.333428
1	0.683955
1	0.803731
1	0.994798
1	0.746343
1	1.37963
1	0.195957
1	0.854799
1	0.539607
1	1.34282
1	1.47809
1	0.695881
1	2.53994
1	1.56996
1	0.765389
1	0.565658
1	1.01418
1	1.12954
1	0.466491
1	1.84752
1	0.336211
1	0.724493
1	1.57646
1	0.877175
1	0.338721
1	1.20948
1	1.35148
1	1.11052
1	1.58095
1	0.884814
1	0.695481
1	1.59414
1	1.12731
1	0.935941
1	1.42559
1	0.365372
1	0.537827
1	0.559701
1	1.46513
1	0.241488
1	0.988259
1	1.42078
1	0.530126
1	0.504677
1	1.08717
1	0.9548
1	0.452982
1	0.391181
1	0.699054
1	0.883435
1	0.708841
1	1.66308
1	0.955261
1	1.12767
1	1.49796
1	0.575143
1	1.12322
1	0.558199
1	1.38776
1	0.95687
1	0.846458
1	0.625096
1	0.884544
1	1.60405
1	0.327824
1	0.913517
1	0.406856
1	0.80934
1	1.73565
1	0.620131
1	1.45255
1	1.84275
1	0.456127
1	1.09832
1	0.80654
1	0.979874
1	0.492988
1	1.51688
1	0.495517
1	1.23143
1	0.814952
1	0.73302
1	1.12469
1	0.983728
1	1.27026
1	0.793902
1	0.237832
1	1.27939
1	0.565657
1	1.31154
1	0.333924
1	0.921328
1	0.431402
1	0.688023
1	1.38588
1	2.30018
1	1.18202
1	1.24744
1	1.96568
1	1.56905
1	0.362935
1	1.68198
1	0.602672
1	1.04031
1	0.287662
1	1.06272
1	1.52143
1	0.392633
1	0.984651
1	1.35202
1	0.702049
1	1.20915
1	0.587737
1	0.56801
1	1.14847
1	1.11248
1	1.55294
1	0.832573
1	0.606798
1	0.440482
1	1.78816
1	1.15875
1	0.417696
1	0.934023
1	1.04508
1	1.06944
1	0.88215
1	1.46395
1	0.606603
1	2.12538
1	0.928556
1	1.12669
1	0.746298
1	1.10794
1	0.896659
1	1.79228
1	0.536482
1	0.724524
1	0.142843
1	0.559396
1	0.472243
1	0.516818
1	1.24271
1	0.943825
1	1.15892
1	1.24507
1	0.855957
1	0.482007
1	0.432064
1	0.412444
1	0.591944
1	0.786553
1	0.76294
1	1.23382
1	0.850853
1	1.12816
1	1.05096
1	0.503326
1	0.682958
1	0.440107
1	0.490421
1	1.05403
1	0.419766
1	0.992171
1	0.413312
1	1.05784
1	1.16863
1	0.792318
1	0.679197
1	0.838788
1	2.54491
1	0.465053
1	0.642394
1	1.45759
1	0.297654
1	0.418204
1	0.897544
1	1.28281
1	1.54279
1	0.806648
1	0.663479
1	0.756755
1	0.71097
1	0.458929
1	1.1463
1	0.755641
1	1.14364
1	0.665707
1	1.61505
1	0.879974
1	0.939014
1	1.39899
1	1.01471
1	1.25475
1	0.455309
1	0.499149
1	1.3782
1	0.202258
1	1.18219
1	0.724831
1	0.417589
1	0.946867
1	1.02475
1	0.80798
1	0.886405
1	0.88236
1	1.59413
1	1.57058
1	0.526329
1	0.645479
1	0.236038
1	0.742412
1	0.343622
1	0.311487
1	0.186894
1	0.304489
1	0.701777
1	1.15691
1	1.03689
1	1.54632
1	1.23931
1	1.73973
1	0.88131
1	2.88597
1	0.880639
1	1.44608
1	1.76621
1	0.233363
2	1.49797
2	2.17668
2	0.702489
2	1.23116
2	0.611624
2	0.970274
2	0.955643
2	1.05308
2	0.33183
2	0.935703
2	0.527166
2	0.849214
2	1.06653
2	2.18578
2	0.250064
2	1.59538
2	0.497139
2	0.865029
2	1.10359
2	0.358848
2	0.839023
2	0.772986
2	1.07913
2	0.529587
2	0.735811
2	1.11814
2	0.437462
2	2.11909
2	0.375364
2	1.42134
2	0.9302
2	0.389775
2	0.731469
2	0.962903
2	0.623032
2	0.785838
2	0.299948
2	1.41388
2	1.81966
2	1.08568
2	0.536604
2	0.832395
2	1.75901
2	0.456426
2	1.28255
2	0.574368
2	0.836295
2	0.495889
2	0.525896
2	0.912572
2	2.23091
2	0.503727
2	0.775899
2	0.82071
2	0.452257
2	1.35272
2	1.00373
2	0.992827
2	1.48646
2	0.249087
2	0.637251
2	1.20258
2	1.75229
2	1.51345
2	0.701924
2	0.770665
2	0.810108
2	0.995531
2	2.33266
2	1.38547
2	1.1391
2	0.616813
2	0.521081
2	0.948222
2	2.74135
2	1.33316
2	1.71198
2	1.14341
2	1.79289
2	0.800343
2	1.49127
2	0.498125
2	0.695634
2	0.790513
2	0.0383766
2	1.58108
2	0.671831
2	0.592542
2	0.889973
2	1.03606
2	1.41597
2	0.655594
2	1.08501
2	1.32568
2	1.87428
2	1.43359
2	1.30199
2	0.669428
2	0.651306
2	1.90287
2	0.583849
2	0.824527
2	0.708959
2	1.58132
2	1.00748
2	1.11734
2	1.50755
2	1.58036
2	0.851139
2	1.47579
2	1.07111
2	0.684265
2	1.38984
2	0.181751
2	0.977657
2	0.78616
2	0.785642
2	0.96996
2	0.945505
2	1.31585
2	0.85679
2	1.33564
2	0.676702
2	1.57499
2	0.791806
2	1.74329
2	0.569366
2	1.1242
2	0.790107
2	0.797086
2	0.483179
2	0.432188
2	0.922476
2	1.0189
2	0.551544
2	0.806143
2	1.98396
2	0.303299
2	0.783249
2	0.985394
2	0.578441
2	0.543058
2	0.713512
2	1.29572
2	0.735432
2	0.756746
2	1.38942
2	0.991057
2	0.947028
2	2.10542
2	0.936563
2	1.22521
2	0.555025
2	0.700169
2	1.10299
2	1.39278
2	2.96308
2	0.585924
2	0.940105
2	1.16871
2	0.378519
2	0.763913
2	0.675237
2	0.366871
2	0.372492
2	1.53664
2	0.372643
2	0.784131
2	0.465768
2	0.62727
2	1.85023
2	0.681777
2	0.422287
2	1.12498
2	1.65079
2	0.917733
2	1.02617
2	1.22645
2	1.54839
2	0.668024
2	0.355842
2	1.55509
2	1.03488
2	0.848071
2	1.35718
2	1.48802
2	1.12832
2	0.768266
2	1.36686
2	1.02993
2	0.827705
2	0.180967
2	0.986193
2	0.253965
2	1.44761
2	1.77951
2	1.65255
2	1.98277
2	0.611143
2	1.08314
2	0.625562
2	0.358335
2	1.41477
2	0.495127
2	0.810907
2	0.539333
2	0.299716
2	0.438514
2	1.79319
2	0.753127
2	0.618516
2	1.01313
2	2.10274
2	0.721696
2	0.510273
2	1.09408
2	1.34912
2	0.756603
2	0.885861
2	1.85022
2	0.922308
2	1.17924
2	0.144337
2	1.38713
2	1.37714
2	0.398646
2	0.698484
2	0.779946
2	1.37884
2	0.266102
2	0.566639
2	3.15122
2	2.5357
2	0.904375
2	0.582113
2	1.12429
2	0.534863
2	1.23422
2	1.04324
2	0.963482
2	0.504933
2	0.965482
2	0.168968
2	0.832921
2	0.584012
2	1.38008
2	0.705988
2	0.977514
2	1.33752
2	1.42191
2	1.0947
2	1.48849
2	1.7073
2	0.628968
2	2.06734
2	2.03164
2	0.789469
2	0.568665
2	2.12007
2	0.903506
2	0.471741
2	0.833022
2	1.22471
2	1.12322
2	0.678918
2	0.750501
2	1.43514
2	0.581092
2	0.53993
2	1.34718
2	0.862505
2	0.218603
2	1.39007
2	0.215016
2	0.507094
2	0.391273
2	0.71662
2	1.9909
2	1.23639
2	0.871628
2	1.10561
2	1.61904
2	1.50691
2	0.425804
2	0.706729
2	0.400058
[truncated: 27,536 more rows]

## Sheet: ExtendedDataFig8g
0.327696	0.372093
0.718816	0.260042
0.723044	0.40592
0.196617	0.321353
0.0761099	0.30444
0.255814	0.308668
0.266385	0.412262
0.219873	0.15222
0.67019	0.156448
0.0443975	0.190275
0.334038	0.651163
0.365751	0.211416
0.0761099	0.427061
0.505285	0.528541
0.109937	0.716702
0.505285	0.691332
0.179704	0.471459
0.336152	0.05074
0.158562	0.69556
0.255814	0.344609
0.384778	0.200846
0.0401691	0.524313
0.691332	0.509514
0.48203	0.526427
0.224101	0.217759
0.30444	0.382664
0.587738	0.350951
0.729387	0.51797
0.241015	0.627907
0.120507	0.43129
0.00845666	0.32981
0.384778	0.302326
0.353066	0.600423
0.418605	0.0190275
0.575053	0.477801
0.0866808	0.200846
0.321353	0.465116
0.524313	0.604651
0.450317	0.344609
0.295983	0.245243
0.298097
0.0613108
0.260042
0.0782241
0.403805
0.319239
0.0338266
0.0993658
0.262156
0.486258
0.156448
0.243129
0.162791
0.0549683
0.69556
0.627907
0.241015
0.649049
0.0465116
0.154334
0.295983
0.0887949
0.649049
0.0359408
0.414376
0.7463
0.520085
0.02537
0.150106
0.382664
0.160677
0.302326
0.0570825
0.0591966
0.236786
0.541226
0.488372
0.190275
0.260042
0.308668
0.0570825
0.0782241
0.154334
0.114165
0.0634249
0.0295983
0.0739958
0.403805
0.372093
0.680761
0.160677
0.135307
0.393235
0.038055
0.0655391
0.0422833
0.198732
0.0845666
0.283298
0.0443975
0.0761099
0.718816
0.247357
0.147992
0.232558
0.0169133
0.0147992
0.236786
0.12685
0.418605
0.756871
0.317125
0.718816
0.255814
0.120507
0.511628
0.0697674
0.522199
0.591966
0.625793
0.164905
0.293869
0.498943
0.171247
0.334038
0.336152
0.524313
0.0909091
0.162791
0.712474
0.0147992
0.179704
0.118393
0.17759
0.12685
0.463002
0.154334
0.0697674
0.613108
0.02537
0.12685
0.334038
0.484144
0.22833
0.0147992
0.547569
0.655391
0.317125
0.534884
0.162791
0.0782241
0.460888
0.12685
0.581395
0.433404
0.236786
0.289641
0.0465116
0.471459
0.0909091
0.2537
0.249471
0.143763
0.64482
0.437632
0.0739958
0.251586
0.0465116
0.509514
0.418605
0.0274841
0.494715
0.761099
0.133192
0.570825
0.198732
0.386892
0.135307
0.723044
0.429175
0.198732
0.0951374
0.171247
0.274841
0.312896
0.0866808
0.310782
0.154334
0.0549683
0.72093
0.143763
0.399577
0.372093
0.27907
0.147992
0.452431
0.344609
0.344609
0.585624
0.420719
0.374207
0.158562
0.363636
0.05074
0.479915
0.0591966
0.353066
0.268499
0.295983
0.374207
0.579281
0.448203
0.40592
0.617336
