# Supplementary material for: Tracing the evolution of single-cell 3D genomes in Kras-driven cancers
Source: Nat Genet. 2025 Aug 18;57(12):3075–87. doi: 10.1038/s41588-025-02297-w (PMC12695640; doi:10.1038/s41588-025-02297-w)
Supplement: Supplementary file 19 — Statistical source data. [file 41588_2025_2297_MOESM19_ESM.xlsx]

## Sheet: ExtendedDataFig9a
-0.00295894	0.0719861	-0.00655436	-0.00769404	-0.0162199
2.26708e-05	-0.0478589	-0.0370046	0.00838108	-0.00925494
-0.012196	0.0286502	-0.0424623	-0.0148745	-0.0167324
-0.000438657	-0.0284175	-0.0206428	0.022254	-0.0212065
-0.0015395	0.0248629	0.00517471	-0.0120859	1.15068e-06
0.0123867	-0.0027204	-0.0317082	0.00299044	-0.025525
-0.0128619	-0.0100748	0.0260002	0.00152758	-0.016488
0.00296053	-0.0227213	0.0282081	0.0136458	-0.00137735
-0.00853173	0.07412	0.0092213	0.00787168	-0.0146335
-0.00466244	0.0276868	-0.0100718	0.0237861	2.18548e-05
0.00605831	-0.061467	-0.0457059	0.0509462	-0.0104526
-0.0044978	-0.0766248	-0.00610706	0.0219389	-0.017155
-0.00275505	-0.00577029	-0.0602631	0.0266385	-0.0246771
0.0193219	0.0469576	-0.0200851	0.00572043	-0.0181362
-0.0170302	0.0156471	0.0154921	-0.012545	-0.0083902
-0.00877707	0.0136937	0.0556998	-0.024052	-0.0247694
-0.00274123	0.0173467	0.00944317	0.0195322	-0.0160235
0.00648115	-0.0128893	-0.0120258	0.0261371	-0.028667
-0.0255663	-0.0245148	-0.0261394	-0.0356033	-0.0129258

## Sheet: ExtendedDataFig9b
-0.00541973	0.110985	-0.0248516	-0.0232474	-0.00750056
0.0132325	-0.0586507	-0.0467438	-0.0448779	-0.0032788
-0.0217055	0.0263853	-0.0645509	-0.0326389	-0.0172143
0.0312845	-0.120263	-0.027779	0.00610483	-0.0206334
-0.0213721	-0.0305054	0.0157725	-0.0495295	-0.00255348
0.008269	-0.069825	-0.0390812	0.00296605	-0.00881208
0.000184028	-0.00501992	0.0104704	-0.055658	-0.0171684
0.0181512	0.0280659	0.0173912	-0.0211618	-0.00379336
-0.0129001	0.109431	-0.0177916	-0.00723855	-0.0145464
0.0217078	-0.00784162	-0.0330248	-0.0776302	0.00100076
0.0028943	0.00768734	-0.0345517	-0.0117009	-0.0144349
-0.0102168	-0.0360796	0.0272942	-0.0397244	-0.0106849
0.0053529	0.0105036	-0.0838382	-0.0165174	-0.0207266
0.0207428	-0.0152368	-0.0309851	0.00169967	-0.00546484
-0.0249165	-0.0424667	0.000646042	0.0324949	-0.00237333
-0.012782	-0.0253583	0.0403976	-0.0729229	0.0022694
-0.0144591	0.013825	-0.0307909	0.0172326	-0.00585367
-0.00802895	-0.142973	-0.0572913	-0.0648221	-0.0196424
-0.0155844	0.0615217	0.00472186	-0.0228155	-0.00193903

## Sheet: ExtendedDataFig9c
0.040851	-0.00331856	0.224622	0.0622916	0.0231203
0.00107063	0.39038	0.0432929	0.0547598	0.00610498
0.0290707	0.123891	0.203704	0.225891	0.0227542
0.0700039	0.422265	-0.00625708	0.238385	0.0726213
0.0434442	0.278147	0.0138683	0.170708	0.0659385
0.0977846	0.346687	0.237275	0.157978	0.0733471
0.0539564	0.181777	0.128193	0.122034	0.049114
0.0124298	0.309915	0.187873	0.198717	-0.0169495
0.0384437	0.158841	0.157917	0.129266	0.0146807
0.0597794	0.286681	0.0253483	0.060452	-0.019583
0.0598117	0.240358	0.055293	0.277525	0.032425
0.00744182	0.180892	0.0941505	0.111873	0.052334
-0.0869405	0.373298	0.171974	0.0799929	0.0564841
0.0379532	0.386936	0.0802187	0.201568	0.0350542
0.0634289	0.216581	0.0806884	0.133307	0.0363374
-0.0346698	0.241324	0.0599814	0.19525	0.0326681
0.0142632	-0.0290626	0.0754782	0.142064	0.00837604
0.058922	0.0549699	0.214376	0.39118	0.0302292
0.0545421	-0.0633085	0.119244	0.109425	-0.000101036

## Sheet: ExtendedDataFig9d
0.51127	0.380047	1	0.601909	0.571379	0.579601	0.959155	0.463222	0.223752	0.223752
0.770602	0.70091	0.513081	0.582804	0.431456	1	0.871269	0.848092	0.522976	0.845738
0.827405	0.827792	0.601884	0.606413	0.901246	0.586892	0.891453	0.828975	0.565817	0.622378
0.824821	0.538646	1	0.885708	0.876517	0.539793	0.752469	0.760281	0.881089	0.744379
0.60386	0.375747	0.549711	0.740257	0.827618	0.769028	0.733119	1	0.744379	0.749278
0.53183	0.532718	0.992115	0.670545	0.801418	0.936886	0.618753	0.899999	0.749278	0.666684
0.485462	0.676299	0.868003	0.332159	0.778272	0.827811	0.586866	1	0.990304	0.497784
0.999673	0.876628	0.742016	0.504216	0.587793	0.993279	0.492758	0.438269	0.794768	0.615507
0.833589	0.50041	1	0.861679	0.695569	0.800729	0.988775	0.672073	0.642416	0.68888
0.640858	0.999099	0.82484	0.684013	0.969498	0.938985	0.996927	0.437759	0.62431	0.725321
0.815621	0.798725	0.573291	0.95471	0.930723	0.779937	0.8623	0.853501	1	0.727055
0.318449	0.518877	0.801112	0.863763	0.565072	0.378389	0.809496	0.841702	0.675023	0.266878
0.480453	0.600658	0.786246	0.93792	1	0.985926	0.659318	0.999354	0.839366	0.943165
0.382978	0.726525	0.636514	0.832046	0.417338	0.501967	0.84696	0.859356	0.432916	0.616941
0.824091	0.798659	0.478443	1	0.772851	0.991075	0.676193	0.999999	0.497784	0.66118
0.834716	1	0.997707	0.610097	0.536833	0.299526	0.903717	1	0.469194	0.518105
0.929032	0.564861	0.443306	0.922141	0.983364	0.657597	0.926372	0.563577	0.314954	0.632627
0.347675	0.944134	0.509574	0.865154	0.477298	0.456507	0.582652	0.941468	0.923448	0.707624
0.515946	0.491212	0.968613	0.704686	0.51483	0.935607	0.995888	0.566736	0.997858	0.601004
0.995156	0.592359	0.999999	0.803578	0.661546	0.814612	0.748686	1	0.884339	0.893404
0.734682	0.85109	0.861593	0.0878107	0.822189	0.999207	0.989506	0.871166	0.68888	0.603172
0.700406	0.92253	0.836998	0.817471	0.779507	1	0.932278	0.617335	0.499533	0.894579
0.56421	0.907464	0.488425	1	0.91577	1	0.990498	0.747127	0.636185	0.506816
0.549687	0.236282	0.996585	0.8752	0.900257	0.483392	0.694038	0.999726	0.691508	0.744626
0.395887	0.81833	0.678493	1	0.637073	0.839096	0.813661	0.841013	0.588536	0.818267
1	0.389066	0.719408	1	0.857331	0.599262	0.504113	0.848163	0.725321	0.561626
0.335843	0.640888	0.501904	0.971811	0.792427	0.986271	1	0.495054	0.977468	1
0.945268	0.612989	1	1	0.728089	0.911327	1	0.921295	0.943165	0.972538
0.590638	0.588091	0.991738	1	0.681265	0.576251	0.632398	0.780883	0.544784	0.564821
0.562498	0.658482	1	0.859002	0.47464	0.363381	0.342719	0.531177	0.254844	0.639313
0.73783	0.686072	0.860361	0.785735	0.999314	1	0.80264	1	0.629482	0.571211
0.710972	0.510622	0.744098	1	0.509546	1	0.976059	0.696619	0.66118	0.720723
0.783564	0.846297	0.489271	0.560279	0.700106	1	0.592551	0.96887	0.518105	0.895245
0.754988	0.442472	1	0.82857	0.342787	0.914389	0.999663	1	0.632627	0.54112
0.403599	0.638586	0.952048	0.23268	0.595948	0.849819	0.805282	0.801516	0.707624	0.928429
0.563369	0.598595	0.657648	0.516083	0.844322	0.921526	0.504283	0.659945	0.601004	0.357886
0.511113	0.882531	0.909924	0.475334	0.869079	0.820801	0.545766	1	0.938226	0.544755
1	0.643493	0.650617	0.585885	0.527512	0.986474	0.588738	0.649849	0.473018	0.389366
0.365201	0.451433	0.847619	0.339693	0.890231	0.757042	0.900512	0.7572	0.531207	0.533878
0.479026	0.892296	0.656508	0.4621	0.564194	0.513099	0.455806	0.979073	0.855285	0.75441
0.558084	0.880355	0.908413	0.449328	0.824443	0.889112	0.547607	0.997793	0.614195	0.632171
0.428313	0.482404	0.693319	0.600313	0.664501	0.818617	0.934151	0.631509	0.893404	0.679366
0.862076	0.656703	0.760688	0.541696	0.753041	0.820592	0.580698	0.83038	0.990198	0.647234
0.743209	0.691069	0.138825	0.682241	0.525001	0.965774	0.991305	0.650028	1	0.782411
0.872013	0.952239	0.831967	0.401489	0.703622	0.773884	0.912082	0.821121	0.818267	0.592341
0.763674	0.644927	0.966269	0.958913	0.628508	0.684086	0.81484	0.534407	0.611719	1
0.875964	0.216111	0.742811	0.999151	0.760333	0.990949	0.563709	0.839578	0.495242	0.628486
0.715588	0.518417	0.814475	0.779401	0.604395	0.38341	0.787925	0.94145	0.344565	0.735994
0.671276	0.610763	0.728457	0.539189	1	0.804692	0.763337	0.968542	0.597185	0.454062
0.993095	0.740591	0.519328	0.553459	0.744315	0.918457	0.775535	0.594744	0.561626	0.899297
0.670738	0.771724	1	0.952386	0.698673	0.877629	0.597222	0.690704	1	0.946352
0.516045	0.450859	0.905056	0.779982	0.790854	0.538642	0.885663	0.756098	0.564821	0.812451
0.576035	0.486224	0.987426	0.418204	0.551144	1	0.572817	0.685793	0.639313	0.517679
0.53297	0.586461	0.43313	0.827079	0.594687	0.81227	0.344231	0.674428	0.8905	0.723147
0.311317	0.88918	1	0.789351	0.914721	1	0.818884	0.816232	0.530713	0.675416
0.54346	0.656877	1	0.67814	0.986425	0.813633	0.768053	0.974847	0.720723	1
0.625737	0.614658	1	0.945222	1	0.996559	0.463249	0.926168	0.699009	0.855571
0.945632	0.681134	1	1	0.535642	0.89709	0.855863	1	0.709741	0.6796
0.477592	0.62322	0.974592	0.904691	0.846933	1	0.562763	1	0.961082	0.817787
0.916666	0.787485	0.851048	1	0.743823	0.807556	0.643346	1	0.999521	0.690486
0.501092	0.637856	0.998061	0.740849	1	0.761507	0.865849	1	0.673382	0.505697
0.843339	0.402585	0.580183	1	0.877726	1	0.602933	0.771301	0.774659	0.590672
0.541743	0.477472	0.963569	1	0.982755	0.990415	0.710238	1	1	0.67795
0.639531	0.438805	0.987552	0.99401	0.849705	1	0.503038	0.790865	0.987794	1
0.585051	0.438929	0.654579	0.804505	0.962267	0.948725	0.569954	0.458603	0.663863	0.899813
0.974415	0.712209	0.603132	0.986623	0.399297	1	0.510496	0.930513	0.928429	0.953453
0.463161	0.323185	1	0.928765	0.50067	0.991304	0.596349	1	0.737613	0.651161
0.378816	0.52675	1	0.999985	0.535047	1	0.929311	1	0.389366	0.721938
0.572011	0.623499	0.997667	1	0.476694	1	0.504786	1	0.602029	0.8146
0.515146	0.72786	1	1	0.978823	1	0.906619	0.928734	0.87001	0.400322
0.804879	0.731188	0.630372	0.950979	0.813666	1	0.857797	1	0.882689	0.900807
0.844088	0.843977	0.987942	0.97479	0.640429	0.932643	1	1	0.469589	0.706323
0.623782	0.775808	0.783147	0.910199	0.578758	1	0.877314	1	0.660856	0.477737
0.809217	0.281912	0.830567	1	0.513388	1	0.869287	1	0.582131	0.935353
0.483572	0.406205	0.882964	0.949843	0.70067	1	0.633457	1	1	0.412103
0.680087	0.735103	0.875227	0.972862	0.628067	1	0.994562	0.975167	0.782411	0.870921
0.36706	0.523832	0.900451	0.959063	0.716639	0.790438	0.702642	0.766181	0.592341	0.858216
0.623259	0.811261	1	0.640635	0.920674	1	0.953071	0.9999	1	0.991677
0.544798	0.55732	0.903062	0.999543	0.814039	1	0.838215	0.927053	0.628486	0.685412
0.944701	0.754195	1	1	0.193573	1	0.966212	1	0.454062	0.647666
0.414126	0.67312	1	0.847095	0.946038	0.999748	0.896928	0.966471	0.899297	0.704718
0.653626	0.759286	1	0.887804	0.688014	1	0.526445	0.998433	0.946352	0.736078
0.554583	0.661115	0.767435	1	0.65618	1	0.848457	0.885951	0.570576	0.683123
0.885468	0.521332	0.726317	0.980917	0.726837	0.985339	0.743883	0.871589	0.543378	0.46374
0.604164	0.906728	0.908399	0.655945	0.778835	1	0.96226	0.997682	0.633958	0.867454
0.768643	0.733163	1	0.828086	0.87702	1	0.913952	1	0.616937	0.856907
0.702425	0.925499	1	0.984329	0.735977	1	1	0.814394	0.517679	0.460243
0.617043	0.723668	0.999779	0.555233	1	0.898016	1	0.99197	0.706857	0.977958
0.898559	0.671458	1	0.670534	0.940922	0.538903	0.615305	0.999933	0.708851	0.489605
0.384182	0.955004	0.999284	0.489302	0.611086	0.980122	0.501251	1	0.75127	0.286011
0.610302	0.96042	0.984379	0.437545	0.859185	1	0.529564	0.786907	0.378323	0.814802
0.700352	0.807285	0.999839	0.398577	0.513876	1	0.746706	1	0.909128	0.5902
0.658507	0.96503	0.886152	0.916609	0.933077	0.983171	0.706187	0.891834	0.667084	0.820136
0.554983	0.809437	1	0.978408	0.996346	1	0.8702	1	0.941959	0.268079
0.543154	0.662208	0.973203	0.694989	1	1	0.488494	1	0.668069	0.723062
0.882756	0.718538	0.946862	0.820826	0.99966	0.814769	0.819287	0.956738	0.664506	0.610886
0.883565	0.993282	1	0.740801	0.579885	1	0.944191	0.940877	0.658798	0.868255
0.877977	0.581072	1	0.532378	0.668201	1	0.999928	0.958076	0.528388	0.647376
0.576034	0.503304	0.982256	0.801714	0.824352	0.861845	0.989975	1	0.662354	0.31218
0.776856	0.345594	0.402908	0.804066	0.977401	1	0.998014	1	0.699806	0.589239
0.568849	0.615666	0.629482	0.745356	1	1	0.878143	0.984311	0.812518	0.743167
0.603947	0.535636	0.360118	0.754815	1	1	0.987251	0.923416	0.652528	0.98765
0.518737	0.702556	0.365181	0.992953	1	1	0.672282	0.999989	0.723147	0.480464
0.562886	0.991107	0.655746	0.931276	1	0.993144	0.695535	1	0.65395	0.656817
0.403323	0.574359	0.439025	0.816742	0.898517	0.979044	0.521995	1	0.674396	0.693954
0.742007	0.584634	0.579673	0.491311	0.99927	1	0.997562	0.848534	0.936339	0.595842
0.380565	0.616696	0.334463	0.984926	0.988657	0.564248	0.725096	0.666624	0.836965	0.825576
0.463119	0.713533	0.696263	0.838913	1	0.995012	0.485338	0.454925	0.675416	0.361235
0.811409	0.821185	0.697181	0.999716	0.901926	0.90475	0.847375	0.532254	0.759494	0.742746
0.488209	0.731874	0.605278	0.619218	0.593699	1	0.841656	0.693355	0.681099	0.618509
0.494885	0.697285	0.802272	0.882554	0.999936	0.540843	0.872141	0.503508	0.855571	0.509022
0.656357	0.77167	0.718105	0.590237	0.676056	0.914147	0.507781	0.399755	0.458645	0.822965
0.681924	0.352212	0.752591	0.751738	0.967759	0.947352	0.961681	0.781934	0.953955	0.788847
0.73649	1	0.312497	0.755894	1	0.930164	0.614383	0.23354	0.898369	0.490305
0.537029	0.981845	0.601862	0.711472	0.80436	0.833486	0.907658	0.738716	0.629443	0.389804
0.598435	0.745012	0.407988	0.85383	1	1	0.81349	0.486867	0.780378	0.75005
1	0.998327	0.745958	0.739178	0.935703	1	0.715537	0.644792	0.690486	0.836622
0.485786	0.847511	0.786227	0.509758	0.597648	0.973942	1	0.516944	0.505697	0.804913
1	0.646384	0.305486	0.502977	1	0.733313	0.95335	0.271491	0.826839	0.767345
0.675346	0.727995	0.436581	0.96796	1	0.971759	0.313665	0.705517	0.721938	0.583194
1	0.754685	0.398172	0.830026	0.999203	0.979469	0.558775	0.503385	0.400322	0.75273
0.606131	0.783666	0.628162	0.583544	0.796259	0.949568	0.622496	0.468092	0.829814	0.763081
0.685008	0.700004	0.545713	0.983251	0.983712	0.828037	0.689938	0.432387	0.900807	0.720223
0.459967	0.670836	0.668846	0.918392	0.917127	1	0.488861	0.626106	0.960641	0.457805
0.678524	0.551889	0.458021	0.991135	1	0.694675	0.500877	0.639239	0.632437	0.885641
0.927903	0.703688	0.498983	0.709892	0.469347	0.930894	0.460663	0.463583	1	0.998247
0.757578	0.198966	0.528901	0.744238	0.633772	0.752059	0.758596	0.785723	0.483995	0.855451
0.49499	0.578477	0.585359	0.607804	0.835924	0.453282	0.624659	0.557855	0.497052	0.505123
0.881889	0.671991	0.554462	0.834706	0.375836	0.67688	1	0.565673	0.945266	0.871349
0.589624	0.732838	0.468401	1	0.999713	0.420407	1	0.346262	0.437996	0.385405
0.690132	0.975791	0.506528	1	0.752472	0.697542	0.518616	0.639026	0.715177	0.982966
0.764989	0.850439	0.550086	0.726658	0.890897	0.323111	0.698467	0.706884	0.299528	0.289056
0.540247	0.937487	0.365673	0.768018	1	0.58536	0.987857	0.45953	0.789147	0.906055
0.672621	0.426424	0.558985	0.782114	1	0.430663	0.913608	0.511579	0.543912	0.67167
0.812178	0.973071	0.437508	0.552757	0.935252	0.500393	0.558354	0.569015	0.684129	0.678784
1	0.836608	0.160612	0.699641	0.917543	0.510036	0.719463	0.506163	0.544699	0.49588
0.505245	0.719972	0.725659	0.502408	1	0.525531	1	0.614102	0.574785	0.443804
0.810943	1	0.351813	0.999433	0.71977	0.686371	0.655355	0.632177	0.800133	0.628215
0.88876	0.806188	0.665989	0.907172	0.779632	0.57462	0.594016	0.428923	1	0.514905
0.999748	0.511638	0.820272	0.895728	0.962381	0.655865	0.975369	0.600093	0.605916	0.76982
0.476762	0.998282	0.881923	0.726859	0.797431	0.782142	1	0.482929	0.561878	0.594879
1	0.755811	0.972288	0.727584	0.694844	0.445962	0.835299	0.378707	0.75375	0.726047
0.86881	0.715579	0.540412	0.657959	0.905248	0.52432	0.804832	0.733703	0.260343	0.756236
0.371894	0.747163	0.612356	0.988066	0.991526	0.382368	0.557159	0.372183	0.296515	0.812863
0.622007	0.942769	1	0.833124	1	0.961181	0.480219	0.702641	0.917976	0.847713
0.537226	0.731417	0.730722	0.429881	0.957377	0.546083	1	0.365094	0.935353	0.542909
0.537026	0.30547	1	0.437156	1	0.578031	0.618298	0.37112	0.617972	0.873627
0.861414	0.335815	0.999999	0.998014	0.829356	0.307937	0.8407	0.453639	0.412103	0.773114
0.91768	0.813093	0.919369	0.608606	0.803628	0.654638	0.971344	0.72993	0.611892	0.891308
0.800138	0.995663	0.902043	1	0.749378	0.50442	0.956968	0.766269	0.628286	0.446482
0.754568	0.561893	0.469218	0.614745	1	0.618722	0.817402	0.648913	0.870921	0.624002
0.936324	0.786201	0.99825	0.892735	0.596093	0.588901	0.908742	0.598514	0.804822	0.764603
0.452952	0.605794	0.414051	0.569158	0.337169	0.497616	1	0.733861	0.858216	0.691811
0.486512	0.729514	0.956848	0.821347	0.675024	0.602913	1	0.319354	0.620909	0.324037
0.506771	0.750465	0.649016	0.736836	0.999955	0.53559	0.617994	0.794486	0.434527	0.698332
0.513561	0.129457	0.856103	0.777198	0.531153	0.51469	1	0.890634	0.719747	0.531095
0.869662	0.81576	0.750734	1	0.71941	0.696216	1	0.67193	0.90183	0.814767
0.52805	0.764071	0.98268	0.979284	0.384078	0.611862	0.840244	0.53215	0.591763	0.856863
0.275217	0.77584	1	0.956733	0.953474	0.690867	0.806541	0.568716	0.499578	0.806438
0.681992	0.848833	0.985999	1	0.432487	0.90789	0.818539	0.763391	1	0.544657
0.436103	0.480186	0.809667	0.591591	0.77517	0.392212	1	0.5101	0.984615	0.826435
0.781177	0.819974	0.931533	0.987744	1	0.595428	0.940826	0.85599	0.53033	0.514523
0.94812	0.613731	1	1	0.925112	0.518388	0.959747	0.538274	0.991677	0.777344
0.748132	0.645331	1	0.969598	1	0.900572	0.96967	0.536249	0.646858	0.781058
0.643383	0.6679	0.949786	0.998793	1	0.488631	0.644363	0.62016	0.741755	0.626604
0.865995	0.562042	1	0.670516	0.452468	0.730653	0.998805	0.488456	0.560178	0.883962
0.965303	0.81172	0.925136	0.882481	1	0.249812	0.971724	1	0.773087	0.303008
0.928998	0.503725	0.872353	1	0.77711	0.407147	0.979641	0.732151	0.976877	0.617634
0.723056	1	1	0.960333	0.469121	0.706931	0.672134	0.674581	0.450884	0.906393
0.944566	0.518073	1	0.872884	0.968215	0.438737	0.302424	0.708117	0.710881	0.537853
0.846011	0.574035	1	0.296843	0.999898	0.66892	0.758191	0.405508	0.98427	0.422647
0.690849	0.93104	1	0.851442	0.898056	0.381624	0.532002	0.758286	0.426325	0.595964
0.809945	1	0.864466	0.411199	0.944611	0.461523	0.953932	0.480042	0.409615	0.530209
0.914877	0.624104	0.942898	0.648649	1	0.805111	0.64093	0.580887	0.844012	0.748086
0.354617	0.746433	0.815928	1	0.516755	0.482801	0.941196	0.586254	0.968683	0.431363
0.458096	0.32674	0.728087	0.358735	1	0.488603	0.503411	0.999905	0.587595	0.801889
1	0.978748	0.735685	1	0.775929	0.6187	0.391181	0.978875	0.607719	0.461643
0.712735	0.757881	0.966219	0.867343	0.338579	0.470749	0.503352	0.562161	0.885539	0.860506
0.975044	0.817593	0.934255	0.816593	1	0.371264	0.672147	0.821443	0.93964	0.48308
0.801821	0.635379	1	0.850956	0.649081	0.424041	0.724464	0.616103	0.398743	0.915633
0.631055	0.790969	1	0.33768	0.96214	0.434197	0.702641	0.440887	0.836872	0.680833
0.859829	1	0.0738383	0.88517	0.745088	0.550124	0.487066	0.65867	0.982993	0.987802
0.765421	0.559715	0.765956		0.96471	0.529391	1	0.481252	0.514265	0.507657
0.689521	0.361889	1		0.953564	0.877483	0.803804	0.836839	0.560517	0.793162
0.870171	0.911975	1		0.790139	0.526029	0.999477	0.455833	0.32654	0.573928
0.608685	0.913344	0.803748		0.637752	0.992474	0.745378	0.999366	0.781052	0.43214
0.987912	0.7538	1		0.887627	0.640216	0.769554	0.856861	0.810841	0.708809
0.843247	0.685949	0.579899		0.508663	0.99481	0.819659	0.816024	0.783248	0.807615
0.537247	0.510894	1		0.83066	0.856896	0.999218	0.622614	0.486861	0.693817
0.895953	0.668943	1		0.530234	0.667681	0.964282	0.812965	0.737014	0.780989
0.579656	0.637386	0.673933		0.998839	0.93008	0.765549	1	0.603762	0.973029
0.471159	0.940267	1		0.445891	0.926011	0.909412	0.996787	0.780271	0.908443
0.968902	0.607109	0.896447		0.999998	0.991532	0.596552	0.967016	0.697365	0.336104
0.566056	0.571931	0.668298		0.68951	0.956324	0.973043	1	0.67971	0.56016
0.428947	0.758612	0.796901		1	0.921294	0.601031	0.999577	0.9139	0.72836
0.148604	0.95409	0.703606		0.418747	0.542005	0.966487	1	0.410003	0.646685
0.630905	0.646675	0.86903		0.984256	1	0.968682	1	0.997526	0.615488
0.65001	0.910878	0.54641		0.660656	0.619303	0.564483	0.997365	0.726943	0.286583
0.756143	0.539999	0.931454		0.943776	1	0.764033	0.850969	0.465596	0.767109
0.372615	0.920998	0.993467		0.920659	0.796101	0.557042	1	0.721609	0.941189
0.911821	0.931255	0.358851		0.726699	0.647732	0.848562	0.946812	0.901701	0.670141
0.529553	0.768514	0.752787		0.867228	0.738501	0.649438	0.718309	0.59463	0.789505
0.839087	0.88075	0.628944		0.965292	0.930487	0.726421	0.99682	0.711917	0.692023
0.416429	0.899217	0.731931		0.903561	0.756029	0.899722	0.99299	0.762504	0.893989
1	0.858144	0.650753		0.543713	0.699452	0.999486	1	0.982666	0.922792
0.643911	0.691383	0.492671		0.705138	0.742783	0.6043	1	0.69986	0.452107
0.585854	0.489056	0.767934		0.677857	0.754512	0.868188	0.989038	0.435217	0.615454
0.643029	0.673903	0.992944		0.81653	1	0.844481	1	0.662906	0.584755
0.699587	0.698707	0.293251		0.999956	1	0.496804	1	0.817966	0.994287
0.626565	0.994374	0.855303		0.469123	0.733702	0.559	0.842095	0.703941	0.773087
0.40473	0.809906	0.99751		0.861852	1	0.738537	0.991902	0.620561	0.976877
0.838698	0.977409	0.678844		1	1	0.797029	0.900454	0.721582	0.450884
0.993921	0.995788	0.9989		0.775231	1	0.909227	1	0.515644	0.710881
0.498225	0.789505	0.724039		0.688716	0.768595	0.465555	0.969323	0.701115	0.98427
0.982369	0.846267	0.999819		0.990228	1	0.884566	0.986457	0.690256	0.836872
0.509372	0.800765	0.271787		0.76271	0.90789	0.690288	1	0.904529	0.514265
0.587097	0.968972	0.981928		0.941986	0.88271	0.943245	0.988628	0.95962	0.841557
0.622517	0.98308	0.339526		1	0.980113	0.999642	1	0.593632	0.603762
0.428697	0.928382	0.992146		0.817508	0.978131	1	0.950321	0.779484	0.997526
0.771123	0.466509	0.60192		0.617603	0.895122	0.959854	0.998456	0.913772	0.726943
0.690226	0.40945	0.824041		0.693132	1	1	1	0.583271	0.590993
0.49086	0.677651	0.862638		0.546713	1	0.49	0.98513	0.813108	0.901701
0.697599	0.779112	1		0.499607	1	1	0.999818	0.627873	0.711917
0.774163	0.928055	0.993142		1	1	0.878355	1	0.795438	0.762504
1	0.979841	0.699921		1	1	0.969151	1	0.456599	0.566057
0.48671	1	0.556548		0.697262	1	0.980047	1	0.893755	0.435217
0.391809	0.679757	0.603275		0.758046	0.911253	1	1	0.597838	0.703941
0.901776	0.753422	0.77653		0.898935	0.877185	0.461966	0.850655	0.764501	0.690256
0.575045	0.81066	0.822789		0.53255	1	0.256943	0.705822	0.881769	0.95962
0.48112	0.869325	0.949581		0.999815	1	1	0.717178	0.860113	0.893755
0.559366	1	0.631588		0.630185	0.899106	0.557847	1	0.77679	0.990265
0.79235	0.517289	0.821628		0.936176	1	0.749324	0.993331	0.91265	0.762145
0.775285	0.702586	0.860589		0.672116	0.999998	0.75131	0.906664	0.762145	0.690285
0.764255	0.680607	0.995231		0.529251	0.839906	1	0.602625	0.527167	0.205274
0.636249	0.988785	0.989643		0.968784	1	1	1	0.679779	0.429288
0.906593	0.723004	0.552808		0.798596	1	0.889132	0.926245	1	0.571587
0.410054	0.87776	0.763861		0.922377	0.856032	1	0.982009	0.940812	0.677983
0.617434	0.292893	0.833438		0.595185	0.810875	0.628845	0.991973	0.295495	0.678981
0.863244	0.800933	0.58328		0.850592	0.999998	1	1	0.766947	0.337829
0.620381	0.826014	0.98612		0.839818	0.990748	0.206523	0.567815	0.527107	0.507281
0.739588	0.675557	1		1	1	0.70271	0.84379	0.986168	0.356074
0.832561	0.950074	1		0.97478	1	1	1	0.620305	0.575746
0.483949	1	0.555653		1	1	1	1	0.658405	0.680386
0.477072	0.584208	0.96321		1	0.538048	0.960699	0.700338	0.612101	0.702476
0.871341	0.752122	0.842098		0.906887	1	0.948546	0.807163	0.456627	0.646538
0.395041	0.857161	0.734336		1	0.954559	1	1	0.512059	0.606267
0.989995	0.5425	0.873989		1	0.941838	1	1	0.802217	0.40711
0.738127	0.874202	1		0.978133	1	0.807796	0.962791	0.469045	0.633231
0.990143	0.604781	1		1	0.782654	1	0.977828	0.687674	0.376869
0.719311	0.713927	0.622902		0.988233	0.766758	1	1	0.516349	0.469958
0.580117	0.680954	0.802988		1	0.920201	0.993318	0.73391	0.292154	0.89146
0.531031	0.726619	1		0.987433	1	0.815564	0.938734	0.941732	0.576086
0.626642	0.725996	0.696386		0.685872	0.488897	1	0.943092	0.516401	0.724839
0.615216	1	0.866394		0.7488	0.631132	0.800682	0.818361	0.647666	0.465866
0.961533	0.687884	0.756282		0.998596	0.945924	0.982814	1	0.586456	0.804453
0.578767	0.616269	0.742608		0.817553	1	0.999747	0.997153	0.322091	0.639963
0.722428	0.649898	0.994347		0.880631	0.981546	1	0.999077	0.671594	0.996285
0.917562	0.703461	1		0.0929994	0.760181	1	0.969376	0.693876	0.801696
0.351091	0.6867	0.776884		0.840208	1	0.687398	0.941392	0.82694	0.96827
0.606281	0.463876	0.644519		0.729023	0.803082	0.814868	1	0.622347	0.520908
0.775653	0.659072	0.681937		0.98637	0.963241	1	1	1	0.6348
0.673961	0.996266	0.653885		0.912843	0.996317	0.900062	0.719054	0.887623	0.987029
0.712061	0.465828	0.634158		0.62742	1	1	0.768207	0.733607	1
0.477527	0.534241	0.881261		0.986777	0.999964	0.859265	0.93744	0.67225	0.506464
0.529991	1	0.928174		0.995739	1	0.504046	1	0.814902	0.821314
0.561265	0.460468	0.655155		1	1	0.982489	0.0184648	0.697112	0.865419
0.71439	0.843049	0.472607		0.984772	1	0.678134	0.965842	0.871563	0.826238
0.340257	0.644609	0.548421		0.335811	0.99955	1	0.879128	0.384804	0.441065
0.989565	0.419299	0.735283		0.994758	0.968952	0.927507	0.257366	1	0.999883
0.523838	0.536553	0.951027		1	0.879354	0.524999	0.631579	0.754663	0.705325
0.634886	0.792658	0.762056		1	0.885131	1	0.49973	0.914554	0.728207
0.825399	0.912385	0.944035		0.980054	0.761473	0.525557	0.549933	0.627781	0.650274
0.606695	0.764956	0.827981		1	0.993258	0.996692	0.777703	0.749508	0.454218
0.802314	0.52522	0.426235		0.862981	1	1	0.501606	0.789468	0.637366
0.588342	0.943364	0.57606		0.973768	1	0.999804	0.473882	0.814069	0.998515
0.499234	0.66492	0.444087		1	0.988667	0.993318	0.74591	0.459454	0.569854
0.714535	0.581186	0.707829		1	1	1	0.53432	0.466529	0.863528
0.786557	0.50148	0.737804		0.976241	1	0.845999	0.92312	0.736078	0.958195
0.797617	0.976237	0.744807		0.949525	0.854268	0.976863	0.51083	0.663647	0.904361
0.654691	0.748255	0.629577		1	1	1	0.783629	0.551738	0.605657
0.967571	0.733855	0.914736		0.994692	0.515126	1	0.74807	0.703067	0.740908
0.870015	0.539238	0.823292		1	0.907094	0.941688	0.576834	0.4505	0.509545
0.722271	0.816096	0.821697		1	0.685335	1	0.51606	0.757267	0.912052
0.602197	0.655765	0.88859		1	0.908959	0.981312	0.679216	0.487155	0.592873
0.734075	0.746487	0.753581		0.959969	1	0.486608	0.752459	0.964274	0.57374
0.760651	0.809152	0.638294		1	0.989607	0.990471	0.745969	0.314389	0.478147
0.564999	0.893933	0.758694		0.75018	0.515679	0.761177	0.693983	0.471968	0.999098
1	0.637466	0.714795		1	0.66871	0.876577	0.549139	0.564199	0.551852
0.367308	0.823577	1		0.924314	0.676361	1	0.427538	0.551602	0.730138
0.774537	0.777041	0.495891		1	0.869725	0.955594	1	0.639802	0.852474
0.711102	0.640308	0.83557		0.594414	0.656256	1	0.672755	0.742931	0.94565
0.806429	0.926745	0.788633		1	1	0.859961	0.575423	0.230566	0.426402
0.549832	0.759062	0.883258		1	0.515228	0.959538	0.75533	0.999997	0.844598
0.409933	0.930968	0.993397		1	0.998469	0.886707	0.901639	0.867454	0.983293
0.448062	0.984152	0.515697		0.743898	0.54229	1	0.997597	0.673586	0.704951
0.181075	0.591498	0.652308		1	0.520291	1	0.546199	0.466204	1
0.956869	0.595721	0.906403		1	0.708629	0.998865	0.746367	0.620622	0.84524
0.536435	0.71506	0.843889		1	0.915545	0.989217	0.665333	0.549597	0.926415
0.677024	0.794164	0.639045		1	0.814139	1	0.486762	0.460243	0.395714
0.755172	0.548974	0.586323		1	0.932582	0.976155	0.946094	0.689255	0.679463
0.336996	0.948897	0.526671		0.649622	0.902371	0.999997	0.991653	0.914009	0.376003
0.616305	0.95713	0.328606		1	0.775087	0.765735	0.641269	0.718777	0.613664
0.887918	0.62354	0.989117		1	0.722356	1	0.623316	0.319796	0.816513
0.971587	0.946319	0.918492		0.930892	0.885899	0.658991	1	0.437056	0.443992
0.500426	0.557751	0.999663		0.998664	0.83484	1	0.966361	0.668145	0.883508
0.591622	0.999287	0.999972		0.999695	0.903061	1	0.844987	0.643396	0.758209
0.957697	0.585042	0.78869		1	0.893993	0.958479	0.711862	0.783016	0.919157
0.690519	0.265202	0.602285		1	0.669027	0.993337	0.999803	0.814802	0.979356
0.639299	0.8255	0.844389		1	0.808736	1	0.904498	0.944985	0.977181
0.987516	0.64729	0.780378		0.902219	0.497591	1	0.935165	0.723062	0.785319
0.378248	1	0.768572		0.857747	0.578039	1	0.908321	0.868255	0.52028
0.909777	0.61216	0.837516		0.914509	0.599764	1	0.719242	0.579136	0.691699
0.881018	0.612863	0.59219		1	0.477279	0.872064	1	0.433671	0.638962
0.874151	0.688712	0.760953		1	0.969104	1	0.771965	0.694096	0.928886
0.914881	0.684956	0.514781		1	1	1	0.598464	0.31218	0.509626
0.888523	0.638238	0.770718		0.836831	1	0.984064	0.978966	0.36672	0.512015
0.77096	1	1		0.898496	0.545366	1	0.499086	0.743167	0.474872
0.542793	0.652493	1		1	0.483453	1	0.877556	0.98765	0.411249
0.981057	0.451352	0.436929		0.99989	0.912408	1	0.912886	0.826184	0.555628
0.686783	0.648755	0.95317		1	0.736512	0.948054	0.464856	0.508427	0.758411
0.737644	0.936583	0.995004		1	0.999961	0.852788	0.823214	0.925078	0.81773
0.556397	0.673738	0.586082		1	0.459654	0.699603	0.398068	0.425882	0.445265
0.840418	0.532338	0.599416		0.978931	0.866738	0.968	0.457767	0.347759	0.940146
0.931004	0.671254	1		1	1	1	0.90069	0.631693	0.7654
0.614751	0.785975	0.661789		0.997422	0.896158	0.990404	0.938406	0.689904	0.846202
1	0.474239	0.989415		0.414638	0.451415	0.803399	0.942272	0.96076	0.525439
0.814583	0.714999	0.631796		0.973656	0.86958	0.902712	0.782744	0.477191	0.740173
1	0.781181	0.956828		1	0.621807	1	0.845013	0.716829	0.779472
0.653958	1	0.775392		1	1	0.814331	0.879206	0.479049	0.335606
0.627214	0.240078	0.911493		1	1	1	0.618693	0.94337	0.610628
0.811385	0.629684	0.951809		0.999987	0.957738	0.996876	0.697265	0.763302	0.865995
0.895053	0.903747	0.980584		0.901178	0.840315	0.636399	0.68655	0.834517	0.862883
0.594834	0.988444	0.896963		1	1	0.876425	1	0.595964	0.709638
0.358978	0.518303	0.379097		0.527073	0.797369	1	0.84311	0.887073	1
0.870725	0.913764	0.523488		1	0.87904	0.961696	0.670662	0.693954	0.572098
0.482361	1	0.743058		1	0.885987	0.999769	1	0.739383	0.840631
0.713593	0.824905	0.983694		0.997779	0.735435	1	0.920862	0.532673	0.579101
0.595129	0.735462	1		0.820571	0.868117	1	0.913836	0.716765	0.611203
0.672628	0.892815	0.605667		0.927822	0.996117	0.93867	0.625619	0.937077	0.939246
0.646454	0.943425	0.833065		0.669723	0.982004	0.999482	0.83236	0.783306	0.744449
0.853414	0.870681	0.694945		1	0.98743	1	0.661453	0.562739	0.673422
0.799418	0.875277	0.990336		1	0.640846	1	0.846226	0.640411	0.556932
0.940451	0.915852	0.807059		0.774686	1	0.924792	0.769514	0.760945	0.804367
0.720418	0.924554	0.685345		1	0.837479	0.912279	0.397837	0.608519	1
0.418264	0.933117	1		1	0.925963	0.819284	0.708871	0.497054	0.934944
0.924475	0.943506	1		1	1	1	0.608546	0.726386	0.720026
0.944596	1	1		1	0.871789	1	0.970936	0.638725	0.94017
0.65089	0.980409	0.720124		0.979405	0.670417	1	0.692044	0.844739	0.824092
0.998355	0.983279	0.805806		0.550686	0.928261	1	0.580886	0.749167	0.618233
0.994668	0.933232	0.985888		0.677184	0.805642	0.925536	0.728008	0.622681	0.931921
0.773729	1	0.371538		0.969351	0.988744	1	0.620507	0.557253	0.951559
0.875449	1	1		0.622936	0.73873	0.781305	0.621711	0.509022	0.948918
0.636967	0.732829	0.999678		0.976712	0.894107	0.959925	0.430808	0.6211	0.950308
0.778573	0.999462	0.946346		1	1	0.6591	0.663974	0.970672	0.805309
0.627848	0.992913	0.477062		1	0.921249	1	0.901671	0.425071	0.615378
1	1	1		0.926134	1	0.850092	0.927819	0.855453	0.646834
0.580901	0.804961	1		1	0.600299	1	0.55351	0.479078	0.883268
0.823524	0.996947	1		1	1	0.989769	0.999899	0.36245	0.70036
0.459571	0.431503	0.243376		1	1	0.981612	0.825127	0.625601	0.689084
0.80938	0.901119	0.688592		0.992489	0.873026	1	0.872806	0.714036	1
0.858591	0.822535	0.690298		1	0.740183	1	1	0.573175	0.362844
0.389875	0.771075	0.984854		1	0.862036	1	0.535392	0.822965	0.420341
1	0.861374	1		0.841584	0.709919	0.862206	1	0.373235	0.933658
0.366252	0.795175	0.524646		1	0.978769	0.462629	1	0.558559	1
0.796688	0.747336	0.877007		0.960844	0.918693	0.994703	1	0.440052	0.5848
0.797753	0.955756	0.841317		1	0.921225	1	0.80832	0.389804	0.534304
0.794143	0.924953	0.852017		0.98577	0.822177	0.811607	0.814149	0.521267	0.975149
0.609584	0.922691	0.721804		0.879999	1	0.95219	0.713479	0.575964	0.303226
0.489933	0.753263	0.519336		1	0.369318	0.668329	1	0.91558	0.808638
0.730865	0.546569	0.579101		1	0.636999	1	0.975773	0.960983	0.784104
0.804624	0.75316	0.847311		1	0.53222	1	0.292918	0.586684	0.654872
0.748447	0.721276	1		1	0.662514	1	0.989505	0.480404	1
0.589624	0.993486	0.826595		1	0.934642	0.709439	0.733765	0.530067	1
0.999873	1	0.64799		0.967926	0.780738	1	0.81808	0.530376	0.723291
0.695096	0.910038	0.681459		0.922528	1	1	0.781094	0.753023	0.972119
0.969315	0.728121	0.516763		0.890545	0.907137	1	0.815951	0.535452	0.930586
0.982052	0.629886	0.94473		0.813008	0.905401	1	0.853713	0.557573	0.890525
0.441312	0.868536	0.631737		0.964675	0.947522	1	0.929239	0.878555	0.821502
0.659629	0.993826	1		0.967365	0.78496	0.733479	0.922471	0.492731	0.766486
1	1	0.971199		1	0.759255	0.532744	0.691777	0.889979	0.494031
0.911187	0.421405	0.453943		1	0.995912	1	0.504632	0.838899	0.857265
0.859845	0.707168	0.887216		0.995182	0.690169	1	0.65335	0.495828	0.409306
0.828382	0.729472	0.594836		0.71413	0.974547	0.997569	0.71429	0.871531	0.885852
0.677062	1	0.937244		1	0.730917	0.91737	1	0.460303	0.84394
0.604123	0.55568			1	0.676436	0.997252	0.680228	0.792163	0.682915
0.654935	1			1	0.537702	0.99142	0.952101	0.922634	1
0.723361	1			0.991026	0.636018	1	0.99682	0.836622	0.560245
0.974441	0.995331			1	0.63662	0.941234	0.716246	0.777988	0.883786
0.452939	0.82474			0.998066	0.960023	0.859964	0.999999	0.418892	0.98982
0.950264	1			0.989602	0.933037	0.871084	0.915295	0.518588	0.647889
0.686713	1			1	0.718325	1	0.780028	0.586728	0.415938
0.856723	0.983725			1	0.632787	1	0.982726	0.460665	0.555659
0.381792	0.826193			1	0.951521	0.822439	1	0.581076	0.740133
0.996533	0.569528			0.984927	0.953254	1	0.69725	0.311293	0.993562
0.465244	1			0.751459	0.732837	0.553197	0.97556	0.936875	1
0.457959	0.986558			0.967069	0.610756	0.451129	0.942829	0.731708	0.753372
0.747402	1			1	0.831325	0.216229	0.790013	0.827315	0.999996
0.994753	0.973075			1	0.881136	0.740331	0.999964	0.333069	0.704687
0.966206	0.831047			1	0.556274	0.50577	0.949829	0.607881	0.811215
0.700269	0.711134			0.931796	0.852975	0.754773	0.881861	0.404723	0.448398
0.613461	0.842314			1	1	0.644904	0.374714	0.462657	0.769485
0.864387	0.913392			1	0.989742	0.327473	0.990568	0.92116	0.392138
0.533214	0.775317			1	0.553538	0.554355	0.570668	0.532258	0.989541
0.733651	0.805595			1	0.921839	0.389436	0.999516	0.866145	0.794688
0.87851	0.505413			0.991788	0.989424	0.980414	1	0.57591	0.965614
0.799711	0.900997			0.941198	0.88015	0.660479	0.249856	0.530995	0.556625
0.682313	0.831931			0.933263	0.769673	0.360255	0.917324	0.445118	0.8196
0.40171	0.719088			0.858539	0.721784	0.411403	0.971049	0.472872	0.869625
0.867658	0.99967			0.968327	0.599027	0.147981	0.792998	0.685899	0.957527
0.40147	1			1	1	0.824158	0.959866	0.684935	0.755424
0.54132	1			0.998043	0.75434	0.377129	0.8888	0.333237	0.408381
0.439822	0.777746			0.861951	1	0.53779	1	0.914831	0.71063
0.459399	0.494053			0.878465	0.550213	0.557672	0.944242	1	0.775191
0.691606	0.901417			1	0.970628	0.474705	0.409099	0.988193	0.964786
0.658693	0.821105			1	0.89829	0.490564	0.663511	0.714141	0.872315
0.507351	0.967272			0.668976	0.338792	0.542067	0.981867	0.354465	1
0.414497	0.954793			0.88346	0.91961	0.724372	0.858231	0.950244	0.534101
0.397731	0.812916			1	0.823181	0.883981	0.730741	0.550685	0.595557
0.408359	1			0.995251	0.863384	0.707638	0.96969	0.763081	0.979243
0.384199	1			0.982225	0.580774	0.493512	0.998395	0.476564	1
0.576151	0.793724			1	0.776518	0.682854	1	0.465099	0.614432
0.743347	1			1	0.763344	0.515411	0.972088	0.839048	0.917316
0.793873	0.626782			1	0.790577	0.423697	0.411935	0.710352	0.751159
0.318652	1			0.840401	0.920923	0.662115	0.928046	0.457805	0.906168
0.518125	0.891425			0.531347	0.696267	0.288701	0.611826	0.912332	0.830995
1	0.963757			1	0.832185	0.296988	1	0.528774	0.710233
0.515321	0.768493			1	0.923848	0.571094	0.819538	0.797389	0.592465
0.364163	0.995727			1	0.833313	0.502573	0.468621	0.505491	0.689863
0.722412	0.666226			1	0.94243	0.53857	0.613756	0.885641	0.383175
0.802488	1			1	0.619742	0.699492	1	0.998247	0.922049
0.805717	0.716546			0.899524	0.808395	0.593027	0.539005	1	0.431677
0.652646	1			1	0.533063	0.555501	1	0.260876	0.79959
0.887456	1			1	0.673891	0.56754	0.98147	0.829994	0.690375
0.642118	0.423151			0.999971	0.683636	0.394561	0.690366	0.852441	0.969565
0.619974	0.998738			1	0.754023	0.710885	0.876639	0.902506	0.993312
0.784997	0.973723			0.999979	0.868257	0.88469	1	1	0.709
0.752744	0.888316			0.909299	0.734132	0.819214	0.946463	0.598463	0.576386
0.491481	0.920482			1	0.928471	0.862948	0.929509	0.435847	0.731309
0.856644	1			0.999247	0.989849	0.832817	0.830176	0.926715	0.945794
0.787578	0.651293			1	0.763307	0.573201	1	0.21784	0.837853
0.823125	0.787816			0.993526	0.946707	0.343285	0.510799	0.913081	0.783153
0.853754	0.535107			0.564608	0.826153	0.733122	0.717804	0.613261	1
0.51185	0.950043			0.770323	0.999998	0.246596	0.678903	0.59369	0.515811
0.999656	0.921804			0.633936	0.86071	0.481054	0.993617	0.385405	0.854741
0.325767	1			0.548877	0.817597	0.572737	0.725925	0.452551	0.608283
0.502576	0.5063			0.535808	0.830172	0.756229	0.97573	0.982966	0.792157
0.789275	0.914582			0.857535	0.508468	0.661427	0.716736	0.289056	0.817496
0.626699	0.931668			0.756973	1	0.491497	0.94302	0.81764	1
0.573874	0.949346			0.808504	0.844709	0.539469	1	0.99184	0.685329
0.543337	0.0924456			0.486076	1	0.464954	0.836155	0.906055	0.969465
0.48372	1			0.51325	0.926626	0.563869	1	0.67167	0.451899
0.809683	0.633759			0.77506	0.856233	0.799815	1	0.678784	0.445053
0.489817	1			0.483066	0.926877	0.322101	0.888705	0.842579	0.56746
0.304767	1			0.865897	0.932885	0.992113	0.98616	0.425646	0.581746
0.45829	0.950277			0.843767	0.756029	0.71433	0.919473	0.95569	0.883285
0.820952	1			0.389835	1	0.729021	0.977184	0.5815	0.821642
0.394747	0.626836			0.615812	0.693086	0.31613	0.802825	0.628215	0.935347
0.376899	0.999598			0.433799	0.88183	0.703315	0.686368	0.796811	0.99424
0.775681	0.75339			0.636876	1	0.328123	0.548433	0.94343	0.826862
0.703461	0.921855			0.300882	0.999923	0.946748	0.50717	0.514905	0.72314
0.599977	0.796554			0.630559	0.737781	0.45402	0.453119	0.607541	0.854175
0.781171	0.821409			0.826664	0.999604	0.302472	0.796164	0.706499	0.940189
0.346156	0.883394			0.708608	0.89011	0.457954	0.473711	0.76982	0.896212
0.637452	0.759324			0.61392	1	0.620797	0.703942	0.594879	0.932188
0.395822	0.953338			0.388149	1	0.671255	0.603378	0.726047	0.63855
0.866472	0.93663			0.332498	0.987046	0.547155	0.665712	0.870181	0.774885
0.357512	0.864373			0.685088	0.836826	0.595729	0.899054	0.883839	0.949222
0.957831	0.964206			0.667981	0.998574	0.629247	0.563295	0.902139	0.821022
0.780062	0.97484			0.619442	0.751626	0.60655	0.817835	0.542909	0.746503
0.650101	0.773168			0.463275	0.606463	0.440942	0.64517	0.619916	0.820319
0.511627	0.512504			0.659299	0.966418	0.413731	0.576083	0.773114	0.675988
0.885119	1			0.801638	0.766248	0.356571	0.648166	0.891308	0.911194
0.488548	0.862068			0.574259	0.808124	0.480914	0.660419	0.45148	0.86088
0.70563	0.919383			0.506753	0.892129	0.746154	0.747019	0.446482	0.745051
1	0.797			0.581153	0.817968	0.415049	0.798769	0.56739	0.627412
0.773297	0.539273			0.270975	0.802812	0.569868	0.773085	0.511811	0.483906
0.997859	0.99414			0.792674	0.598901	0.759346	0.580826	0.564384	0.919389
0.779185	0.893953			0.675425	0.810832	0.657965	1	0.598336	0.479448
0.392431	0.894099			0.633327	0.84413	0.44559	0.854169	0.324037	0.602385
0.989698	0.966981			0.646909	0.83792	0.655684	0.897786	0.698332	0.655686
0.947513	1			0.708334	0.966545	0.412891	0.690635	0.531095	0.523462
0.975937	1			0.481675	0.991633	0.633249	0.828116	0.856863	0.830632
0.502753	1			0.571724	0.999998	0.604113	0.806808	0.777344	0.866306
0.528234	1			0.312034	1	0.74891	0.863077	0.908162	0.580665
0.805164	0.708969			0.76565	0.9585	0.56702	0.691235	0.50518	0.313719
0.616448	0.91059			0.658885	1	0.673694	0.810225	0.744294	0.441063
0.891997	1			0.818928	1	0.50361	0.870743	0.863606	0.682396
0.741529	0.997515			0.703973	0.455762	0.369719	0.688651	0.710869	0.797127
0.58508	0.775119			0.910804	1	0.337817	0.98227	0.447165	0.733552
0.973294	0.998698			0.51918	1	0.713823		0.385721	0.730029
0.610907	0.876937			0.472929	0.903015	0.237927		0.455181	0.598091
0.831732	1			0.775933	0.8634	0.498766		0.812452	0.907846
0.54091	0.54848			0.765857	0.889704	0.763185		0.933091	0.806788
0.917392	1			0.483077	0.991356	0.552342		0.595097	0.127784
0.692691	1			0.789646	0.999311	0.512118		0.402997	0.666584
0.704564	1			0.389572	0.964533	0.659764		0.521854	0.825476
0.661832	0.252912			0.574331	0.916324	0.674741		0.531983	0.64847
0.372109	0.918761			0.811453	0.897163	0.469945		0.537853	0.995235
0.273196	0.869125			0.565302	1	0.350842		0.422647	0.693607
0.362299	0.995391			0.58706	0.905697	0.781554		0.595964	0.736434
0.492389	1			0.401165	1	0.35033		0.530209	0.681572
0.768901	0.791469			0.640191	0.682469	0.59319		0.544158	0.696275
0.516714	1			0.501833	1	0.217662		0.971296	1
0.63138	0.98566			0.980493	0.946394	0.608834		0.461643	0.824642
0.491008	0.961011			0.55451	1	0.237914		0.860506	0.97347
0.675697	0.581858			0.353545	0.850664	0.673595		0.849362	0.391821
0.71883	1			0.225055	0.940889	0.734489		0.72074	0.487172
0.635897	0.939108			0.395742	0.852954	0.480747		0.443088	0.692575
0.67567	0.92263			0.683604	0.659199	0.431337		0.76038	0.536362
0.652422	1			0.229826	0.48102	0.844239		0.48308	0.507857
0.798461	0.753795			0.43029	1	0.349201		0.680833	0.609257
0.320512	0.753458			0.612635	0.706935	0.555763		0.987802	0.944525
0.595818	1			0.659079	0.578344	0.677026		0.807615	0.627678
0.669401	1			0.283334	0.6912	0.41245		0.693817	0.875947
0.579635	0.692393			0.6127	1	0.569302		0.780989	0.341246
0.709123	0.694028			0.46569	0.35206	0.682129		0.336104	0.738439
0.704143	0.907523			0.64055	0.976077	0.449834		0.542991	0.695654
0.616873	0.759405			0.516909	0.839682	0.502981		0.646685	0.623365
0.717747	0.861164			0.622203	1	0.506552		0.615488	0.722806
0.351964	0.899137			0.667063	0.649965	0.826547		0.286583	0.891212
0.767047	0.763529			0.61969	0.708343	0.633441		0.767109	1
0.370614	0.424907			0.525548	0.742232	0.785852		0.953293	0.549336
0.550114	0.816638			0.737895	0.717505	0.409749		0.414243	0.564103
0.978527	0.767878			0.426023	0.252866	0.351651		0.789505	1
1	0.572615			0.713389	0.867137	0.292252		0.893989	0.529162
0.823494	1			0.560835	0.754546	0.468781		0.922792	0.748666
0.640883	1			0.639014	0.999632	0.681292		0.470317	0.913787
0.856805	0.999927			0.527648	0.955746	0.591582		0.452107	0.761055
0.672822	0.976493			0.322851	0.990003	0.421058		0.615454	0.665005
0.61417	1			0.413227	0.673135	0.376876		0.550681	0.476206
0.8245	1			0.312666	0.908844	0.499357		0.403639	0.84989
0.910849	1			0.418797	0.691045	0.432414		0.584755	0.783575
0.984955	0.669821			0.731928	0.789794	0.643782		0.56869	0.763277
0.825141	1			0.821791	0.971511	0.3861		0.337767	0.626315
0.598501	1			0.325445	0.491627	0.547488		0.432717	0.573496
0.768814	0.96904			0.422585	0.689178	0.807909		0.796962	0.821558
0.862123	0.974596			0.600544	0.838171	0.379421		0.770371	0.80957
0.890131	1			0.685674	0.535439	0.522224		0.994312	0.939223
0.569628	1			0.35674	0.993101	0.423807		0.487219	0.619112
0.33005	0.997611			0.328907		0.743645		0.48969	0.837341
0.386308	0.440149			0.58985		0.483918		0.452747	0.461801
0.733659	0.580329			0.810235		0.730201		0.412741	0.936656
0.710609	1			0.730611		0.503258		0.787657	0.708217
0.763377	0.827972			0.466147		0.467455		0.545968	0.40755
0.81066	1			0.574777		0.39872		0.566758	0.394825
0.515552	1			0.855919		0.436376		0.409406	0.363095
0.819811	0.969453			0.458292		0.652202		0.507281	0.781729
0.981703	1			0.772734		0.517669		0.593764	0.729346
0.685776	0.979296			0.359723		0.574121		0.541205	0.416244
0.837074	0.684337			0.316784		0.350628		0.371392	0.799335
0.634642	0.999915			0.52065		0.4834		0.743814	0.49455
0.717771	0.379436			0.740976		0.560286		0.524655	0.873803
0.930103	0.999583			0.625534		0.52136		0.363845	0.55795
0.665245	0.877276			0.487376		0.163961		0.588523	0.623821
1	0.627928			0.37775		0.646149		0.749853	0.84719
0.86835	0.89011			0.829152		0.762967		0.506457	0.981733
0.593175	0.69717			0.590188		0.587528		0.415237	0.612061
0.997203	0.968392			0.340031		0.701664		0.354563	0.832698
0.463804	0.879402			0.62311		0.339251		0.620753	0.538174
0.915768	0.889473			0.509197		0.469554		0.926656	0.464512
0.901275	0.968627			0.354677		0.860046		0.727548	0.960623
0.583118	0.860074			0.558121		0.525133		0.538141	0.838401
0.839129	0.911815			0.448117		0.699965		0.693182	0.555754
0.841711	0.997733			0.789477		0.443109		0.67659	0.99851
0.997608	0.900321			0.602358		0.928139		0.610447	0.46844
0.465946	1			0.470497		0.359732		0.38185	0.248928
0.509626	0.784069			0.426521		0.442265		0.813245	0.822779
0.699764	1			0.445929		0.758398		0.991341	0.608279
0.756573	0.984094			0.900792		0.764057		1	0.635692
0.428135	0.955899			0.684655		0.664416		0.594959	0.914402
0.607962	0.993575			0.329617		0.611849		0.460638	0.824351
0.277467	0.720216			0.608682		0.661613		0.58225	0.962408
0.694391	0.986009			0.30512		0.464236		0.586268	0.573603
0.77364	0.892141			0.280756		0.667282		0.789288	0.746492
0.804251	1			0.654203		0.594837		0.785864	0.690501
0.800543	0.978738			0.528276		0.983842		0.647204	0.488983
0.709715	1			0.48164		0.716041		0.46308	0.981347
0.882493	0.984011			0.506185		0.654187		0.914686	0.585386
0.742847	0.993266			0.476185		0.775096		0.418513	0.791171
0.911524	0.977724			0.485126		0.175861		0.637494	0.716662
0.810698	1			0.831868		0.922749		0.676951	0.52565
0.579294	0.977539			0.575514		0.958488		0.668577	0.993183
0.700005	0.881151			0.930321		0.486663		0.646466	0.944877
0.868497	1			0.571201		0.771965		0.594596	0.411847
0.846876	1			0.533621		0.953319		0.225735	0.57196
1	0.992799			0.366397		0.677986		0.666602	0.636885
0.626267	0.765487			0.403516		0.944256		0.912793	0.961203
1	1			0.828505		0.822804		0.618149	0.572065
0.996741	1			0.643696		0.620666		0.576086	0.392014
0.49671	1			0.422831		0.709997		0.581751	0.946588
0.999828	1			0.43204		0.51792		0.466284	0.868129
1	0.970816			0.624667		0.760291		0.968645	0.9942
0.606374	1			0.382152		0.87038		0.914531	0.705753
0.732791	1			0.492801		0.662407		0.835927	0.899172
0.882995	0.999986			0.436606		0.991176		0.745867	0.370763
0.920859	0.820243			0.765654		0.7531		0.639297	0.878444
1	1			0.63048		0.98724		0.472494	0.650651
0.865063	0.621034			0.55194		0.765321		0.713529	0.595118
0.322234	0.852123			0.507793		0.730307		0.767842	0.777494
1	0.916174			0.692503		0.742775		0.539241	0.674076
0.967763	1			0.306366		0.658449		0.6348	0.803276
0.470579	0.873111			0.412173		0.743334		0.970017	0.61623
1	0.999802			0.376683		0.898112		0.456927	0.903225
1	0.979232			0.395026		0.69377		0.831989	0.824706
0.776419	0.999465			0.453947		0.741338		0.667036	0.918589
0.87787	1			0.452554		0.957133		0.939643	0.924137
0.564692	0.952581			0.582306		0.775011		0.519391	0.84149
0.189146	0.978603			0.803907		0.921551		0.9001	0.696559
0.830858	0.997125			0.855856		0.839833		0.714124	1
0.550139	1			0.259097		0.645376		0.628455	0.543005
0.363218	1			0.481833		1		0.425252	0.852823
0.504013	1			0.633948		0.814045		0.777199	0.445862
0.912826	0.880092			0.364932		0.606267		0.403024	0.508856
1	0.928955			0.794154		0.846651		1	0.711693
0.829172	1			0.50787		0.898925		0.874024	0.784212
0.741087	1			0.824326		0.649969		0.824699	0.867857
0.8469	1			0.695597		0.697837		0.611915	0.974654
0.652071	1			0.381073		0.800861		0.529158	0.515658
0.658504	0.517694			0.41786		0.711923		0.705325	0.581122
1	0.332878			0.824422		0.554184		0.728207	0.942605
0.664732	0.380144			0.573851		0.810045		0.444323	0.983319
0.386941	0.959614			0.440292		0.499939		0.542979	1
0.997226	0.247578			0.613248		0.938091		0.546155	0.499863
0.470922	0.738656			0.573763		0.748861		0.998515	0.857151
0.89517	0.566137			0.511032		0.996799		0.632403	0.51534
0.692284	0.470704			0.29145		0.529668		0.950688	0.992388
0.671705	0.356104			0.535959		0.706775		0.576684	0.489243
0.595363	0.2764			0.280308		0.325081		0.528809	0.736518
0.897285	0.836012			0.595121		0.675306		0.448364	0.325113
1	0.571396			0.608553		0.629338		0.561869	1
0.920376	0.500831			0.199855		0.685584		0.440687	0.680753
1	0.476972			0.41934		0.532817		0.498333	0.925859
0.331875	0.749024			0.579057		0.585174		0.703785	0.987214
0.407508	0.306488			0.573748		0.479659		0.4601	0.802482
1	0.283912			0.657273		0.879313		0.74104	0.663911
0.43457	0.578768			0.74825		0.923123		0.618217	0.691335
0.893486	0.388551			0.39907		0.730815		0.626229	0.835649
0.838368	0.433			0.461382		0.993805		0.979313	0.91054
0.960598	0.739723			0.642394		0.923187		0.744549	0.826615
1	0.410924			0.445895		0.922534		1	0.620556
0.891232	0.668951			0.682978		0.946366		0.59458	0.427291
0.853083	0.66089			0.946523		0.718162		0.583622	0.795433
0.604441	0.552616			0.580714		0.575363		0.637424	0.713471
0.85011	0.509804			0.440718		0.771447		0.78672	0.442275
1	0.567014			0.526369		0.797943		0.695137	0.95046
0.922694	0.452346			0.442414		0.984325		0.528071	0.972937
0.861386	0.35025			0.318241		0.962667		0.803913	0.670737
0.953049	0.536173			0.658121		0.617618		0.899599	0.593333
0.951673	0.494418			0.45392		1		0.929986	0.709553
0.621514	0.66978			0.457946		0.902842		0.775022	0.739489
0.255425	0.258841			0.466977		0.883352		0.892393	0.790079
0.45625	0.410158			0.671581		0.726406		0.4134	0.990994
0.884874	0.512011			0.375391		1		0.514303	0.868646
0.952555	0.456854			0.74571		0.964935		1	0.558103
0.827245	0.460238			0.690758		0.997808		0.831066	0.608862
0.947517	0.550924			1		0.865443		1	0.850316
0.801908	0.364709			0.941962		0.981431		0.816685	1
0.555754	0.326385			0.597103		0.928348		0.659838	0.741395
0.822328	0.479457			0.729938		0.918118		1	0.938964
0.378114	0.808488			0.785272		0.988086		0.894492	0.844247
1	0.847293			0.469325		1		0.816691	0.720623
0.944763	0.359661			0.51264		0.798572		0.575746	0.775029
0.441122	0.126106			0.876682		1		0.685313	0.908144
1	0.680605			0.970776		1		0.615927	0.489093
1	0.466674			0.449559		0.909753		0.969885	0.925921
0.998545	0.257939			0.713261		0.925399		0.188788	0.804726
0.399786	0.694751			0.876151		1		0.906765	0.968698
0.911012	0.463565			0.726908		0.852732		0.985616	0.70214
1	0.590988			0.698701		0.669901		0.730651	0.660543
1	0.367908			0.989178		0.931046		0.544846	0.478567
1	0.709522			0.795229		0.954155		1	0.63867
0.888692	0.603552			0.818336		1		0.725557	0.540739
1	0.405654			0.765023		1		0.676949	1
0.604997	0.433115			0.924898		0.999998		0.520043	0.603296
1	0.71866			0.468126		0.908587		0.336422	0.719264
0.832335	0.627014			0.758886		0.984709		0.810119	0.619412
1	0.51458			0.778371		0.818088		0.685471	0.764389
1	0.319199			1		0.918551		0.603355	0.767809
0.994248	0.505967			0.794128		0.995893		0.383362	0.70176
0.996441	0.445546			0.938417		0.849211		0.562518	0.469053
1	0.353536			0.738363		0.872248		1	0.599122
1	0.344282			0.799033		1		0.882212	0.998754
0.911661	0.466767			0.99965		1		0.526194	0.793574
0.998592	0.414394			0.584213		0.890164		0.508319	0.40709
0.896499	0.492798			0.919042		0.931596		0.684021	0.986027
0.4239	0.562072			1		0.737147		0.866801	0.902332
0.94914	0.536321			0.567709		1		0.38528	0.473037
0.606614	0.414724			0.483681		0.664951		0.698806	1
0.890399	0.492198			0.791825		0.648809		0.97336	0.976595
0.447105	0.73391			0.641667		0.947163		0.953703	0.399701
1	0.573925			0.998289		0.593072		0.753128	0.59452
0.756917	0.47917			0.759708		0.787877		0.452728	0.978606
0.61707	0.555092			0.996646		1		0.884589	0.759366
0.733044	0.252091			0.912261		1		0.808095	0.539836
0.970701	0.621742			0.694943		1		0.41917	0.745192
1	0.616357			0.721573		1		0.613664	0.744614
1	0.505731			0.723735		0.991918		0.816513	1
1	0.403118			0.688355		1		0.443992	0.778742
1	0.499018			0.995609		1		0.410598	0.835694
0.595209	0.510651			0.705134		0.612163		0.357161	0.889738
1	0.42897			0.887753		1		0.990572	0.771285
0.866472	0.450565			0.682176		1		0.409214	0.688519
0.413054	0.4957			0.793603		1		0.488486	0.944819
0.941402	0.662084			0.727657		0.845042		0.939318	0.554801
1	0.378606			0.627082		1		0.86202	0.882891
1	0.509468			0.998206		0.722405		0.990096	0.887304
0.846549	0.277736			0.929469		1		0.355538	0.59536
1	0.488061			0.737915		1		0.502788	0.982939
0.688345	0.372961			0.866495		1		1	0.796031
0.989626	0.22275			0.684064		1		0.898468	0.239107
0.795937	0.483015			0.743125		1		0.977181	1
0.569545	0.636317			0.93295		0.992495		0.785319	0.844146
0.74482	0.573042			0.904727		1		0.502403	1
1	0.415611			0.577158		0.938791		0.639938	0.991907
1	0.755084			0.906		0.965144		0.54652	1
1	0.459704			0.324616		1		0.437738	1
0.978052	0.309758			0.94086		1		0.999995	0.9882
0.35999	0.906822			0.568905		1		0.757426	0.846851
1	0.407181			0.482261		0.90456		0.616487	0.892709
1	0.577391			0.787576		1		0.998125	1
0.709916	0.498752			0.510737		0.847403		0.651966	0.51422
0.929673	0.857278			0.878333		1		0.937649	0.922362
1	0.441993			0.892591		0.79219		0.439818	0.993685
1	0.475378			0.8933		0.93653		0.864727	0.0424605
0.979407	0.257468			0.775104		1		0.899167	0.926548
1	0.342633			0.824357		1		0.541649	1
0.982859	0.402265			0.881495		1		0.667101	0.947917
1	0.574005			0.946633		1		0.520453	0.958183
0.799331	0.414296			0.996594		1		0.684603	0.978794
0.716821	0.30813			0.520768		1		0.761463	0.776027
0.764606	0.477208			0.593264		1		0.48175	1
1	0.470165			0.66459		1		0.690491	0.586298
0.99993	0.585979			0.999995		1		0.924139	1
1	0.308791			0.948451		0.688502		0.730489	0.999778
0.644207	0.484069			0.757246		0.575264		0.723077	0.557498
1	0.404548			0.768468		1		0.79311	0.997411
1	0.759572			0.665585		0.836979		0.900687	0.800835
0.711643	0.614344			0.965626		1		0.655862	0.882516
0.586574	0.260514			0.484752		1		0.849296	1
0.997933	0.331574			0.985564		0.98444		0.348842	0.335954
0.990423	0.63426			1		1		0.490863	0.920395
0.667996	0.375046			0.435223		1		0.642137	1
0.721327	0.414639			0.412055		0.995197		0.744548	1
1	0.315626			0.827787		0.810831		0.826795	1
0.852589	0.471947			0.874349		0.998809		0.488224	0.959517
0.798357	0.342196			0.758326		0.809633		0.580536	0.999604
1	0.528351			0.342313		0.997148		0.917956	0.932511
1	0.477371			0.895089		0.995639		0.991203	0.999813
0.749389	0.394718			0.83648		0.85762		0.509033	0.946361
1	0.490772			0.782504		0.999999		0.999711	1
1	0.329077			0.987428		1		0.957915	1
0.945002	0.398215			0.794652		0.970199		0.927095	0.607169
0.974811	0.796857			0.688471		1		0.653381	0.627189
1	0.3621			0.951847		0.736359		0.881245	1
0.939153	0.660164			0.998276		1		0.926969	1
1	0.482616			1		1		0.932191	0.31325
0.757426	0.276108			1		1		0.660852	0.544897
0.995477	0.323623			0.424525		1		0.85712	0.293686
0.988816	0.370535			0.975286		1		0.385522	0.701204
1	0.371535			0.997177		1		0.752402	1
0.64373	0.704288			0.856964		1		0.883106	0.784478
1	0.603894			0.941204		0.793109		0.944635	1
1	0.792915			0.380739		0.382708		0.442445	0.336699
0.995524	0.542095			0.861865		0.708092		0.744034	0.934681
0.575165	0.355576			1		0.52984		0.35733	0.889927
0.800402	0.491551			0.79012		0.999947		0.422788	1
0.819065	0.471541			0.922678		0.977759		0.458039	0.739677
0.998723	0.701031			0.839993		0.871529		0.573135	0.632072
0.926656	0.370278			1		0.97319		0.533134	1
0.985575	0.409419			1		0.99816		0.604824	1
0.987998	0.640373			0.99587		1		0.492299	1
0.908266	0.338357			0.756483		0.629047		0.990402	1
0.999791	0.3417			0.907699		1		1	0.677985
0.796872	0.422099			1		0.984483		0.848555	1
0.967736	0.352258			1		1		0.642619	1
0.807644	0.500329			0.912109		0.203673		0.922959	0.998856
0.932207	0.627732			0.868121		0.77842		0.927581	1
0.749598	0.502332			0.994479		0.906128		1	0.773199
0.999087	0.886901			1		0.919818		0.520663	1
0.98643	0.688433			1		1		0.299067	0.825894
0.864537	0.539891			0.938828		1		0.857076	1
0.99351	0.747839			1		1		0.628994	1
1	0.183925			1		1		0.845112	0.999654
0.847166	0.583629			1		0.510274		0.899999	0.970989
1	0.375532			1		0.929134		0.905588	1
1	0.254111			0.902151		1		0.713437	0.821686
1	0.283209			0.987056		1		0.717491	0.641665
0.992692	0.504632			1		0.883992		0.440377	0.577776
0.674541	0.660404			1		0.849908		0.745948	0.979943
0.999983	0.47865			1		1		0.644522	0.908651
0.974019	0.5818			1		0.681806		0.867076	0.929256
0.999999	0.48487			0.86253		0.974688		0.844111	1
0.74787	0.46125			0.932863		1		0.629988	0.981637
0.884601	0.340347			1		0.587042		1	0.543446
0.998521	0.415688			0.981706		0.559942		0.650197	1
0.782925	0.55881			0.62035		0.864712		0.237173	0.812287
1	0.410022			0.928048		0.973844		0.580623	0.856638
1	0.527231			0.966328		0.506385		0.890875	1
1	0.372617			0.937453		0.936165		0.624398	0.984306
1	0.429346			1		0.965783		0.853758	0.860592
0.811595	0.432492			0.98486		1		0.631951	0.999719
0.600147	0.50914			0.856491		1		0.391821	0.999726
0.947318	0.618484			1		0.999051		0.491316	0.954116
0.735049	0.315798			1		0.768972		0.692575	1
0.638148	0.451566			1		0.93975		0.757623	0.990887
1	0.547591			0.862965		1		0.532406	1
0.999623	0.362149			1		0.860596		0.609257	1
0.999236	0.308124			0.999999		1		0.965899	0.373988
0.46465	0.666493			0.993165		1		0.544036	0.590003
0.97979	0.557249			0.910263		0.996466		0.763038	0.969561
1	0.651513			0.996566		1		0.824134	1
0.736293	0.329456			1		0.947536		0.454174	0.946915
1	0.389093			0.984213		0.970388		0.639849	0.99777
0.902846	0.612587			1		1		0.752407	1
0.492033	0.521484			1		0.932109		0.562681	1
0.570353	0.465944			0.801826		1		0.830512	0.811389
0.614401	0.533647			1		0.81845		0.567779	0.967533
0.653443	0.5526			1		1		0.738439	1
1	0.490103			1		0.736405		0.774302	0.93466
1	0.463858			1		0.805663		0.458263	1
0.737305	0.601601			1		0.982025		0.30388	1
1	0.758409			0.999445		0.912643		0.937629	1
0.992872	0.460807			0.891102		1		0.559187	0.997703
1	0.704743			0.966264		0.961136		0.928744	1
0.927234	0.446287			1		0.98782		0.83048	0.958086
0.989525	0.627668			1		1		0.695654	0.745483
1	0.586068			0.9204		0.9759		0.823763	1
1	0.543109			1		0.831737		0.968522	0.928044
1	0.629384			1		1		0.730929	0.99999
0.996042	0.579005			0.643931		0.919695		0.582441	0.898177
0.930611	0.903639			0.993109		0.755094		0.930541	1
1	0.90078			0.888541		1		0.932286	0.785078
0.736427	0.497434			1		0.911126		0.479392	0.999997
1	0.694016			0.770608		0.910175		0.968159	1
1	0.703504			1		1		0.573499	0.931731
0.877231	0.527459			0.99458		1		0.915049	0.977892
0.986648	0.730485			0.999434		1		0.514158	0.789061
0.985507	0.552265			0.727979		0.931261		0.91602	0.473242
0.996133	0.457255			0.851488		0.996761		0.825233	1
0.944811	0.729141			0.216747		1		0.860769	0.993052
0.83009	0.885772			0.97523		1		0.554056	1
0.99882	0.352863			0.794672		1		0.725203	1
0.8026	0.797284			0.838219		1		0.45283	1
0.664744	0.605504			1		1		0.893032	1
1	0.546545			0.493405		1		0.742838	0.92563
1	0.538175			0.972639		0.694988		0.796749	1
0.73216	0.524638			0.944048		0.853665		0.503073	1
1	0.420094			0.943827		0.940643		0.995207	0.999774
0.549326	0.429793			0.940655		0.805052		0.529162	1
0.999778	0.672123			0.981419		0.701706		0.647988	0.954338
0.503557	0.511819			1		1		0.712563	0.999381
0.501363	0.218098			0.959944		1		0.69519	0.999999
1	0.595507			0.730479		1		0.96271	0.702968
0.880207	0.710486			1		1		0.629265	0.961808
0.450035	0.427862			0.905726		0.593446		0.65483	0.822582
0.789943	0.697148			0.999188		0.858015		0.530412	1
0.904711	0.384486			0.987496		1		0.996724	0.930859
0.999539	0.451951			0.884459		0.93031		0.888185	1
1	0.462602			1		1		0.407229	0.994443
0.996088	0.335893			0.763761		0.781715		0.671767	0.867443
1	0.629847			0.715233		1		0.5905	0.882149
0.999909	0.58443			0.724647		0.999995		0.77393	0.967094
1	0.513784			0.971244		0.991735		0.556461	1
0.845046	0.946066			0.998624		1		1	1
1	0.532395			1		1		0.970754	0.825226
1	0.434573			0.975006		1		1	1
0.996509	0.526756			1		1		1	1
0.944044	0.566498			0.901742		0.990057		0.668387	0.906001
0.521107	0.434255			0.994717		0.938497		0.495982	1
0.811133	0.624684			0.997289		0.864392		0.636606	1
1	0.383236			1		1		0.696311	0.990575
0.801313	0.648501			1		1		0.759421	1
0.910237	0.389895			1		1		0.905607	0.904023
0.858397	0.772157			0.853899		0.646323		0.616983	0.754521
1	0.37952			1		0.754664		0.81656	0.724237
1	0.842959			0.899538		0.596089		0.598855	0.917967
0.904545	0.532006			1		0.574602		0.848855	1
0.843822	0.773467			1		0.651585		0.640759	1
0.977191	0.468436			1		0.850477		0.574639	0.99823
0.686165	0.432519			0.81883		0.910936		0.556932	1
0.818441	0.385294			1		0.687778		0.979086	0.999873
0.8651	0.589455			0.91616		0.71738		1	0.907882
0.874324	0.53671			0.914525		0.681295		0.482446	0.995657
0.842195	0.647262			0.996996		1		0.935297	0.669383
0.669504	0.346903			0.563611		0.922769		0.440741	0.278804
0.989724	0.305723			1		0.920781		0.216064	1
1	0.454206			0.7787		0.86987		0.402215	0.68597
0.827732	0.407215			1		0.933796		0.987107	0.572488
0.999142	0.671869			1		0.627344		0.539988	0.999966
0.895884	0.501382			0.438677		0.697358		0.77304	1
1	0.445723			0.813224		0.843015		0.526327	0.59634
1	0.423065			0.943111		0.941099		0.858935	0.999864
0.579586	0.504528			0.87483		0.704282		0.725695	1
0.878601	0.462446			1		0.602466		0.90135	0.451148
1	0.599738			0.676875		0.522244		0.627841	0.981223
1	0.539487			0.999809		0.389241		0.879266	1
0.991834	0.373151			1		0.949139		0.543997	0.866631
0.548492	0.337136			1		0.711406		0.660376	1
1	0.610101			1		0.529187		0.972204	1
0.921747	0.415231			0.998922		0.905848		0.992464	0.861346
0.950626	0.45125			0.999053		0.604618		0.794676	0.372482
1	0.452546			0.983639		0.438638		0.85481	1
0.95975	0.334898			0.8285		0.94938		0.721386	0.818517
0.93178	0.42262			0.941375		0.699511		0.54559	0.815464
0.743852	0.548162			1		0.992185		0.913453	0.564821
1	0.825504			0.814618		0.940996		0.839328	0.910935
1	0.937874			0.83733		0.659435		0.504772	0.927031
1	0.31352			1		0.652408		0.547159	0.903474
0.721386	0.495764			0.911635		0.678682		0.620164	1
1	0.389972			0.553246		0.801051		0.918005	0.930907
1	0.49134			0.89194		0.88263		0.642284	0.671791
1	0.657324			0.954509		0.779048		0.608024	0.936139
1	0.526066			1		0.550586		0.967951	1
0.961492	0.713305			0.776703		0.640467		0.94017	0.996829
1	0.474544			0.891131		0.489872		0.696072	0.939839
1	0.975191			0.717203		0.356065		0.60346	0.975514
0.824376	0.436241			0.552712		0.838296		0.708177	0.727634
0.777497	0.63288			1		0.533696		0.843765	1
1	0.763779			1		0.531986		0.580882	0.630949
1	0.249583			1		0.682083		0.668866	0.999994
1	0.393297			1		0.394952		0.762556	0.958126
1	0.487381			0.822929		0.488146		0.818935	1
0.475796	0.570341			0.917133		0.847498		0.0789491	0.405141
0.999981	0.656227			0.97701		0.873986		0.990446	0.94103
1	0.588559			1		0.928824		0.905111	0.92346
0.897789	0.608067			1		0.921966		0.499702	1
0.83075	0.414395			0.909762		0.968908		0.928636	0.787022
0.869287	0.318188			1		0.763014		1	0.74708
0.714481	0.450183			1		0.671676		0.62886	1
0.675197	0.54562			0.988879		0.662248		0.327866	0.62227
0.896375	0.457068			0.724067		0.910156		0.945003	0.932114
0.999752	0.565785			1		0.483284		0.948918	0.920939
1	0.677902			0.889048		0.770092		0.68244	0.85221
1	0.800378			0.999873		0.620728		0.933435	0.916046
1	0.350965			1		0.39786		0.624717	0.975024
0.998775	0.39704			0.872838		0.731072		0.512941	0.99979
1	0.711573			1		0.708279		1	1
0.603224	0.401509			0.836351		0.697888		0.61475	0.999393
1	0.448077			1		0.580833		0.31962	0.757477
0.983798	0.514189			1		0.529445		0.630942	0.96953
1	0.56581			1		0.956966		0.810809	0.950658
0.998008	0.686633			1		0.58013		0.459034	1
1	1			0.999714		0.774793		1	0.785021
0.982806	0.515391			0.994232		0.536604		0.663419	0.905959
1	0.828811			1		0.647656		0.518543	0.629791
1	0.835171			0.906248		0.70083		0.548013	0.877235
0.961817	0.508723			1		0.760407		0.689084	0.999935
0.981351	0.763536			0.878873		0.368528		0.947986	1
0.593903	0.407265			0.718461		0.785334		0.739739	0.983511
1	0.236862			0.650388		0.590638		0.453769	0.999934
1	0.839359			1		0.713476		0.704671	1
0.698757	0.505298			1		0.809483		1	1
0.967233	0.890001			1		0.546448		0.87066	1
0.89451	0.822101			0.88249		0.770378		0.525952	1
0.966412	0.615163			0.980701		0.830347		0.969598	0.555835
0.999311	0.541185			1		0.872882		0.625959	0.985664
1	0.700082			0.999749		0.833103		0.835476	1
1	0.950242			1		0.401479		0.999553	0.880822
0.899138	0.41667			0.982028		0.961832		0.509894	0.886307
1	0.884862			1		0.697592		0.99656	1
0.999793	0.376756			0.99934		0.783274		0.678035	0.684753
1	0.467874			0.954527		0.861636		0.303133	1
1	0.622339			1		0.616043		0.49561	0.581336
1	0.788921			0.93938		0.88956		0.598625	1
0.929271	0.920899			1		0.858246		0.80487	0.971525
0.881633	0.595873			1		0.885115		0.722436	0.965029
0.740602	0.337177			1		0.909617		0.834801	0.998259
1	0.96063			1		0.817311		0.97633	1
0.738875	0.463814			1		0.623266		0.860438	1
0.958777	0.640873			1		0.758664		0.795048	0.744873
0.348006	0.414194			1		0.85424		0.635181	0.887403
0.953382	0.909079			1		0.51147		1	0.774
1	0.813554			0.688551		0.999997		0.811015	0.549769
0.858299	0.754402			0.534966		0.910463		0.691811	1
0.991387	0.731908			0.936617		0.701257		0.723291	1
1	0.802182			0.866847		0.789776		0.996241	1
1	0.730906			0.947788		0.799349		0.734988	0.517704
1	0.497463			0.989699		0.999652		0.553036	0.990435
0.940456	0.624391			1		0.556504		0.9416	0.986082
0.915096	0.992781			0.840984		0.638614		0.991033	0.889702
1	0.611085			1		0.418375		0.773121	0.576279
0.817837	1			0.9781		0.940183		1	0.880303
0.997754	0.664706			0.989919		0.851754		1	0.918466
0.869185	0.603554			1		0.622459		0.661594	0.923642
0.932496	0.631316			0.899762		0.485331		0.993884	0.795994
0.93137	0.859194			1		0.496578		0.902579	0.999113
0.448463	0.784531			0.913		0.449926		0.979287	0.78589
0.738133	0.76775			0.981813		0.628076		0.677689	0.834239
0.314579	0.805974			0.997224		0.594301		0.994785	1
0.492589	0.505701			0.965475		0.527659		0.706965	0.833177
0.899845	0.575305			0.912482		0.844371		0.551101	1
0.48142	0.835618			0.643374		0.917183		0.980313	1
0.473696	0.812815			0.906641		0.714146		0.773265	0.613123
0.394259	0.564633			0.783954		0.814764		0.457259	0.833188
0.583375	0.802022			0.938706		0.693517		1	0.699343
0.401299	0.696936			0.802106		0.6715		0.916284	0.796788
0.837218	0.537253			0.856538		0.773649		0.993835	0.911234
0.526303	0.350425			0.986683		0.776519		0.706039	1
0.489265	0.14052			1		0.547096		0.819036	1
0.534546	0.850589			0.60708		0.837437		0.682915	0.643015
0.362255	0.620848			0.870816		0.647743		1	0.997389
0.502433	0.89697			1		0.626085		0.65415	0.978003
0.485477	0.8267			0.635862		0.495414		1	1
0.364604	0.736161			0.99269		0.745381		0.539	0.620305
0.689428	0.762666			0.855298		0.5925		0.686332	0.688574
0.611255	0.74056			0.969248		0.816875		0.503871	0.999806
0.446787	0.54351			0.754931		0.217197		0.647221	1
0.366788	0.508678			0.999972		0.429544		0.560282	0.778893
0.741964	0.926184			1		0.741609		0.415938	0.999891
0.583942	0.841219			1		0.650449		0.530395	0.925005
0.358343	0.818124			0.999964		0.606639		0.58647	0.977719
0.652555	0.582521			1		0.582324		0.581759	0.782805
0.599776	0.765473			0.801004		0.973244		0.882274	0.815887
0.408077	0.996237			0.901562		0.417171		0.817123	0.670222
0.528394	0.544836			1		0.823642		0.597854	0.996972
0.517282	0.702486			1		0.487897		0.753372	0.982087
0.528421	0.499195			0.805116		0.797018		0.781843	0.790362
0.478244	0.465682			0.960281		0.793005		0.991707	1
0.660263	0.849154			0.860435		0.818185		0.840859	0.705559
0.805584	0.4646			0.869261		0.795327		0.989669	0.922512
0.627547	0.364045			0.961773		0.428012		1	0.706016
0.549781	0.658798			0.930598		0.972386		0.998862	0.983913
0.328062	0.662743			0.985195		0.59848		0.926623	0.814744
0.583395	0.646654			0.8311		0.707527		0.895258	0.988732
0.836028	0.798593			0.578867		0.943151		0.734219	1
0.275001	0.835747			0.927844		0.737046		0.450391	0.609151
0.884274	0.690514			0.960357		0.778932		0.810897	0.914403
0.352216	0.726631			0.943224		0.977193		0.806878	0.989486
0.500886	0.78502			0.843613		0.642872		0.638912	1
0.484114	0.838148			0.80001		0.36718		0.976379	1
0.368174	0.581773			0.994581		0.423335		1	0.85796
0.319506	0.568989			0.598794		0.635865		0.795758	0.914182
0.559046	0.63574			0.480786		0.803137		0.886901	0.761807
0.56758	0.631173			0.870878		0.778168		0.413042	0.664486
0.458773	0.889225			0.744156		0.870985		0.997524	0.497334
0.327256	0.843643			0.899606		0.579679		0.722081	1
0.575124	0.614492			0.943612		0.678666		0.90819	0.800037
0.491241	0.587495			0.996441		0.765394		0.658082	1
0.680234	0.344977			0.627123		0.925813		0.790641	0.991392
0.549977	0.395517			0.885552		0.808854		0.587918	0.622197
0.661414	0.805553			0.680333		0.760449		0.897558	0.713483
0.550238	0.929905			0.54964		0.995874		0.974635	0.67966
0.66869	0.735244			0.769211		0.682139		0.979107	0.481949
0.281527	0.400607			0.72996		0.999976		0.717926	0.851651
0.503455	0.793061			0.991322		0.970032		0.881857	0.992612
0.408045	0.857085			0.652084		1		0.445232	1
0.636987	0.703827			1		0.804782		0.548042	1
0.284149	0.368913			1		0.715697		0.92128	0.957939
0.44884	1			0.914629		0.524169		0.713973	0.696084
0.644775	0.826735			0.911729		1		0.916551	1
0.779442	0.817003			0.623248		0.916436		0.740382	0.790966
0.427133	1			0.602279		0.669085		0.696142	0.615459
0.152946	0.998966			0.561541		0.728111		0.905681	1
0.389411	1			0.45887		1		0.759813	1
0.367745	0.987563			0.956156		1		0.313804	0.654629
0.40797	0.848693			1		0.860762		0.921763	0.990461
0.337543	0.959187			0.495246		0.855152		0.733942	1
0.435499	1			0.656034		0.743811		0.613022	0.873021
0.704513	1			0.738556		0.931667		0.407455	0.89123
0.385163	1			0.835524		0.947311		0.999651	0.91722
0.66504	0.603281			0.711994		0.791724		0.970972	1
0.296911	1			0.888496		1		0.932608	1
0.518208	0.999967			0.669303		0.781919		0.974014	1
0.65506	0.956858			0.675726		0.917695		0.518409	0.730402
0.385006	0.952322			1		0.946264		0.858262	0.981733
0.378808	0.536645			0.668793		0.996893		0.894632	0.868948
0.779726	0.655049			0.683403		0.828654		0.999111	0.947047
0.482108	0.998652			1		0.861275		0.649979	0.997378
0.424081	1			0.91496		0.936698		0.706746	0.751836
0.459052	0.842256			1		1		0.853634	0.976057
0.427857	0.98587			0.998883		0.558164		0.507089	0.982401
0.498546	0.947944			1		0.753882		0.812935	0.69095
0.397431	0.709365			0.972368		0.677494		0.572412	0.999957
0.377591	0.949752			0.770786		0.969008		0.887338	1
0.672231	0.808658			0.862559		0.725272		0.551298	1
0.491744	0.86812			0.998243		0.913795		0.589324	0.628989
0.50688	0.96239			0.750493		0.945365		0.913077	0.817152
0.555051	0.816038			0.747092		1		0.810491	0.903455
0.324724	0.988521			0.805953		0.939664		0.998102	1
0.35065	0.886268			1		0.934198		0.67856	1
0.347287	0.550024			0.904673		0.768315		0.671486	0.70162
0.455373	1			0.988151		0.892446		0.882267	0.922547
0.54954	0.691615			1		0.713789		0.683091	0.971286
0.496567	0.996708			0.894792		0.732865		0.993427	1
0.241266	0.751213			0.702066		1		0.7784	1
0.430553	0.749676			0.712864		0.986446		0.874122	1
0.376436	0.999424			0.626875		0.938721		0.567351	0.982117
0.279157	1			0.612536		0.930571		0.556459	0.88966
0.339472	1			0.838963		0.381473		0.540573	0.948103
0.465444	0.705297			0.540971		0.999903		0.959442	1
0.556373	0.646136			0.843324		0.616902		0.848024	0.656004
0.419956	0.816769			0.635262		0.763193		0.677097	0.908013
0.237708	0.656089			0.802406		0.454669		0.595557	0.719861
0.525009	0.999331			0.43055		0.52908		1	0.959395
0.602962	1			0.700601		1		0.987194	0.57265
0.481243	0.947818			0.788647		1		0.704485	0.887834
0.709666	1			0.678987		1		1	0.891821
0.306611	0.87972			0.999906		0.798745		0.975026	1
0.615785	0.658262			0.904681		0.879124		1	1
0.598036	0.602749			0.841435		1		0.483387	0.798662
0.790484	0.996481			0.382721		0.631803		0.683729	0.905155
0.461343	1			0.709451		1		0.673844	0.989875
0.579016	1			0.563041		1		0.683904	1
0.66593	0.500553			0.677921		0.84334		0.587754	0.565887
0.423814	0.980631			0.988418		0.578844		0.998636	0.922317
0.434834	0.920781			0.994883		0.870381		0.896718	1
0.415751	0.632967			0.560174		0.928418		0.776156	1
0.403814	1			1		0.741413		0.647705	0.809512
0.572968	0.612867			0.818597		0.614728		0.968242	1
0.500832	0.801817			0.684895		0.769885		0.957252	1
0.536213	0.845797			0.995792		0.615062		0.895216	0.469897
0.395933	0.764864			0.998607		0.754593		0.739394	1
0.525515	0.752349			0.548205		0.465594		0.488199	0.902224
0.361077	0.391387			0.68278		0.965547		0.642829	0.815502
0.426795	0.999992			0.749785		0.994818		0.614256	1
0.596435	0.808998			0.767169		0.361168		0.963187	0.99141
0.574315	0.998058			0.420695		0.984575		0.692844	1
0.448625	0.498519			1		0.277134		0.9815	1
0.725024	0.754429			0.771111		0.684555		0.612816	0.998579
0.500254	0.775312			0.873081		0.941261		0.869046	0.910406
0.753599	0.943514			1		0.717951		0.848486	0.743076
0.395385	0.875614			0.643601		0.618215		0.99366	0.697149
0.191123	1			0.684589		0.998736		0.985197	1
0.410662	0.968363			0.696392		0.999259		0.882047	0.923139
0.534597	1			0.805662		1		0.981138	0.974792
0.539255	1			0.962736		0.956356		0.542934	0.891837
0.373732	0.813729			0.869302		0.291781		0.489484	0.677243
0.405653	0.950296			0.541064		0.591078		0.923411	0.983347
0.522681	0.993771			0.956187		0.491487		0.648198	0.897028
0.720195	0.722616			0.49644		0.565428		0.730389	1
0.412311	0.723246			0.792919		0.549782		0.66063	0.785246
0.646968	0.983529			0.96279		0.938549		0.600946	0.799256
0.937477	0.927335			0.856128		1		0.576539	0.762626
0.74106	1			0.738479		0.99955		0.620836	0.974628
0.243671	0.895723			0.486042		0.872995		0.748961	0.999625
0.590125	0.580939			0.647769		0.580917		1	0.729846
0.4649	0.958392			0.901294		0.980382		0.499575	0.907029
0.38208	0.764002			0.530285		0.997275		0.925384	0.929892
0.554443	0.592213			0.928636		0.872715		0.899207	1
0.527162	0.998459			0.520029		0.99998		0.845019	0.928967
0.436004	0.896573			0.886092		0.844017		0.504731	0.858975
0.38295	0.830292			0.877147		0.511677		0.969429	0.359461
0.374882	0.778326			0.761591		1		0.507749	0.704918
0.374518	0.938744			0.901004		0.948729		0.545898	1
0.383067	0.969931			0.820682		0.4382		0.497815	0.887353
0.471259	0.731414			1		0.688572		0.763641	1
0.397574	0.766332			0.828287		0.417932		0.815063	0.957594
0.42235	0.794895			0.655792		0.452574		0.687857	1
0.415417	0.903122			0.983788		0.572864		0.930861	0.900267
0.477825	0.36524			0.553056		0.913849		0.509527	0.818326
0.590303	1			0.561089		0.868411		0.464036	0.64575
0.367276	0.907609			0.746108		0.735001		0.922049	0.889127
0.434032	1			0.127989		0.712545		0.757238	0.951083
0.318527	0.999862			0.751966		0.839687		0.723004	0.71154
0.800612	0.543961			0.47507		0.598518		0.681563	1
0.421647	0.910666			0.578021		0.813052		0.801059	1
0.641935	0.835192			0.601036		0.565542		0.784355	0.821369
0.672007	1			1		0.68139		0.658186	0.999715
0.487332	0.842499			0.990146		0.895752		0.540905	0.943796
0.43528	0.427593			0.901309		0.582732		0.629543	0.852419
0.297635	1			0.999522		0.62747		0.598847	0.929721
0.549869	1			0.787809		0.898788		0.91478	0.702096
0.346373	0.716916			0.533908		0.879613		0.658774	0.855973
0.590597	1			0.823664		0.973953		0.813124	1
0.603834	1			0.886213		0.77781		0.2944	0.859021
0.388916	0.922194			0.739076		0.946812		0.75251	1
0.408731	1			0.93649		0.959007		0.553411	0.966701
0.700558	0.741733			0.488964		0.72938		0.916601	1
0.452793	0.817781			0.796571		0.968753		0.54786	1
0.355754	1			0.715668		0.499109		1	1
0.345036	0.969736			1		0.61196		0.664302	1
0.433668	0.999538			0.50458		0.930161		0.943822	0.936412
0.26694	0.910145			0.566429		0.941256		0.876511	0.810174
0.946223	0.838299			0.486849		0.846842		0.854331	0.52186
0.239724	1			0.432669		0.80963		0.910819	0.930969
0.522494	1			0.503187		0.874886		0.480455	1
0.403566	0.87445			0.65127		0.974909		0.984342	0.812239
0.412021	1			0.697362		0.573333		0.437788	0.890101
0.329264	1			0.373199		0.647087		0.986313	1
0.518032	1			0.619961		0.817188		0.940958	0.99536
0.780521	0.704569			0.390624		0.914893		0.95414	0.999968
0.404719	0.709126			0.541116		0.504714		0.605615	0.761898
0.46092	0.516374			0.263193		0.852807		0.958917	1
0.668762	1			0.720835		0.771423		0.851659	1
0.587695	0.953313			0.847883		0.751318		0.576167	1
0.612437	1			0.337278		0.498052		0.581505	0.98371
0.492212	0.88909			0.430112		0.694465		0.928243	1
0.614745	1			0.617992		0.639993		0.999866	1
0.946804	0.885275			0.748924		0.667887		0.644053	1
0.638528	1			0.558072		1		0.664416	0.943088
0.355322	0.98404			0.910812		0.845233		0.666235	0.99928
0.628404	1			0.47577		0.854881		0.670309	0.858071
0.369936	0.739795			0.613299		1		0.581474	0.837962
0.459309	1			0.745507		0.883424		0.584481	1
0.506003	1			0.396324		0.61316		0.587829	1
0.866949	1			0.854928		0.695163		0.777075	0.878346
0.261147	0.861457			0.971917		1		0.472945	1
0.436867	0.9528			0.34432		0.895845		0.76105	0.999857
0.654457	1			0.555134		0.597834		0.95595	1
0.416279	0.664212			0.481103		0.982874		0.426895	0.925379
0.533461	1			0.749944		0.77033		0.748005	1
0.565364	0.994406			0.755614		0.756933		0.698023	1
0.421511	0.911531			0.65033		0.989134		0.713965	0.830778
0.335297	1			0.528874		0.871091		0.636024	1
0.469159	0.992595			0.725162		0.951934		0.883707	1
0.38271	1			0.604319		0.430804		0.969465	0.754681
0.528003	0.916632			0.787164		0.645737		0.240426	0.872918
0.342982	0.87548			0.588833		0.707842		0.48929	0.842738
0.366849	0.435757			0.583314		1		1	0.74079
0.502655	0.981382			0.674532		0.990982		0.610593	0.914972
0.456946	1			0.779939		0.94357		0.940825	0.769923
0.511061	0.999266			0.798976		0.846798		0.821642	0.889072
0.383752	0.960155			0.637069		0.864157		0.628821	0.803382
0.492413	0.887002			0.697576		0.470327		1	0.826271
0.426811	1			0.56984		0.975781		0.593422	0.94883
0.439521	0.867578			0.795178		0.900599		0.890843	1
0.481569	0.935309			1		0.776025		0.692317	0.890573
0.414818	1			0.995842		0.563077		1	0.94038
0.348642	0.802565			0.740649		0.817477		0.650811	0.844895
0.386736	0.884405			0.645759		0.974156		0.598972	0.981308
0.295849	0.898166			0.744913		0.870999		0.940189	1
0.802785	0.704441			0.781664		0.700661		0.801872	0.99476
0.496583	1			0.998635		0.554087		0.896212	0.777364
0.361024	0.999171			0.911978		0.601155		0.932188	0.823351
0.411466	0.972461			0.832977		0.94587		0.929249	0.981735
0.455063	0.964608			0.632226		0.709531		0.419792	0.432866
0.713519	1			0.597003		0.725661		0.962614	0.867994
0.392479	1			0.533275		0.64751		0.424094	0.668793
0.661796	0.922359			0.599376		0.759831		0.733856	0.995167
0.791419	0.996547			0.340266		1		0.670253	0.855329
0.464829	0.9133			1		1		0.655017	1
0.446123	0.80578			0.907712		0.849279		0.585429	0.844144
0.495383	0.910092			0.75846		0.485668		0.964095	1
0.486863	1			1		0.927597		0.739045	0.999811
0.46245	0.547626			0.986862		0.635067		0.376341	0.65215
0.35893	0.5618			0.870599		0.856571		0.484366	0.638233
0.616076	0.16359			0.896792		0.722776		0.912797	0.71276
0.316237	0.965547			0.526041		0.619614		0.623429	1
0.356891	0.721907			0.803969		0.936947		0.550984	0.998164
0.686139	1			0.93825		0.729883		0.66366	0.637616
0.446	1			0.515151		0.657268		0.866306	0.722749
0.524321	0.973666			0.830853		0.375257		0.555959	1
0.529293	1			0.689945		0.749353		0.939162	1
0.487671	0.791281			0.948155		0.85721		0.651657	0.860478
0.388539	1			0.912714		0.615759		0.789789	1
0.875496	0.97747			0.702175		0.612458		0.799585	0.999956
0.344524	0.881819			0.71741		0.670679		0.969188	0.952263
0.492551	1			0.555155		0.823991		0.953619	0.745708
0.665357	0.944466			0.942355		0.839312		0.841373	0.805698
0.723773	0.609472			0.759387		0.774789		0.726778	0.659097
0.777078	0.995694			0.691184		0.809579		0.946539	0.939174
0.731829	0.790885			1		0.546857		0.677533	0.996946
0.303957	0.460739			0.989036		1		0.996644	0.986136
0.680921	1			0.624195		0.880435		0.5089	0.977687
0.280107	1			0.692172		0.717215		0.905643	1
0.604306	0.653562			1		0.551856		0.472775	0.611324
0.303392	1			0.992838		0.693412		0.525207	1
0.841359	0.955309			0.997308		0.724901		0.804245	0.949744
0.381563	0.961908			0.797151		0.837355		0.78826	1
0.48818	1			0.692412		0.760546		0.736755	0.998858
0.488475	1			0.995022		1		0.66774	1
0.204366	0.625051			0.862823		0.99007		0.747392	0.759615
0.488359	0.991643			0.758984		0.645403		0.626315	0.704643
0.555849	0.915101			0.986584		0.770037		0.511421	0.999221
0.472777	0.922674			0.986867		0.996929		0.821558	1
0.512288	0.793348			0.999966		0.43654		0.525432	0.740319
0.508022	0.986885			0.904572		0.644881		0.982685	0.537362
0.476447	1			1		0.543706		0.939223	0.635849
0.733513	0.849616			0.955594		0.691529		0.53095	0.981271
0.453211	0.698972			0.794215		0.847882		0.619112	0.966722
0.785729	0.830402			0.882475		0.572969		0.480925	0.999992
0.521915	1			0.834203		0.948525		0.753693	0.885001
0.283491	0.533304			1		0.697127		0.887349	0.757088
0.467285	0.968442			0.868307		0.873177		0.605253	0.896128
0.309039	1			0.964166		1		0.765772	0.741315
0.402949	1			0.79187		0.825531		0.752176	0.889132
0.530756	0.989056			1		0.959668		0.617138	0.994366
0.208718	0.823624			0.886038		0.703111		0.667372	1
0.45011	1			0.838685		0.882982		0.700247	0.999903
0.333219	0.702143			0.898604		0.729405		0.920327	1
0.433987	0.958691			0.590873		0.855039		0.796507	0.939124
0.425709	0.567955			0.694106		0.543478		1	0.996093
0.405367	0.815904			0.629121		0.847032		0.425902	0.998218
0.447408	1			0.819732		0.757082		0.429632	1
0.524292	0.869848			0.836641		0.831206		0.558381	0.995076
0.481954	0.92888			0.551551		0.803534		0.717672	0.892133
0.641592	1			0.772406		0.823275		0.394825	0.994587
0.551638	0.744097			0.943784		1		0.45221	0.705006
0.414157	1			1		0.771168		0.765611	1
0.453904	1			0.537811		0.783918		0.70565	0.658618
0.495946	0.435413			0.6062		0.79491		0.0671537	0.96508
0.894477	0.693491			0.525281		0.621584		0.962261	0.994237
0.624598	1			1		0.747125		0.848196	1
0.389118	1			0.837883		0.787716		0.785092	0.981116
0.329305	0.998645			0.783274		0.632276		0.682441	0.75739
0.47831	0.930668			0.657941		0.98676		0.656841	0.808827
0.508571	0.6936			0.554117		0.901054		0.728579	1
0.31282	1			0.632396		0.966795		0.997673	1
0.490255	0.8281			1		0.570056		0.65354	0.793368
0.618092	0.980573			1		0.436784		0.54302	0.691052
0.416353	0.839995			0.984858		0.788083		0.634699	0.811935
0.315054	0.987677			0.528828		0.87716		0.416244	0.975026
0.70911	0.931513			0.761612		0.716382		0.617363	1
0.464312	0.430053			0.759441		0.696595		0.873803	0.523343
0.336799	0.719281			0.997717		0.853353		0.88054	0.724431
0.328093	0.493772			1		0.57178		0.767874	0.974713
0.259412	0.882281			1		0.869438		0.796687	0.601705
0.833307	0.882741			0.73562		0.802928		0.612061	1
0.46001	0.79294			1		0.5018		0.943014	1
0.551644	1			0.878547		0.820172		0.723861	0.910276
0.17577	0.985234			1		0.591104		0.946519	0.740951
0.845743	0.905904			0.848028		1		0.494445	1
0.698235	0.837759			1		0.81776		0.460811	1
0.344935	0.999706			0.875199		0.99999		0.597405	0.791921
0.607352	1			0.875653		0.839457		0.414159	0.969348
0.456337	1			0.877255		0.540325		0.636265	0.96014
0.455885	1			0.854741		0.977379		0.977086	0.985018
0.463075	1			1		1		0.784341	0.785567
0.808309	1			0.592965		0.765488		0.750733	1
0.445919	0.708641			0.304465		0.693325		0.829628	1
0.481118	1			0.780363		0.671789		0.895222	0.991798
0.311747	0.71796			0.833488		0.631956		0.503972	0.435816
0.372076	1			1		0.857985		0.777888	0.978968
0.423938	0.655294			0.986693		1		0.748256	1
0.276291	0.580238			1		0.673544		0.970272	1
0.284582	0.919345			0.980317		0.935271		0.78884	0.624911
0.355692	0.404283			0.989335		0.938766		0.391136	1
0.372405	0.826662			1		0.707123		0.511357	0.997777
0.365636	1			0.969867		0.47388		0.530907	1
0.505685	0.705895			0.960665		0.844885		0.888914	0.95398
0.522703	0.795445			0.688593		0.783644		0.999979	0.998045
0.389123	0.81837			0.769175		1		0.822779	0.7504
0.396179	0.65058			0.83901		0.435456		0.604328	1
0.691046	0.825978			0.806622		0.859397		0.643679	0.847343
0.21442	0.876361			0.813274		0.772692		0.735681	0.991957
0.542649	0.734119			0.337236		0.649642		0.742532	0.51264
0.648552	0.730545			0.483257		0.864774		0.722885	0.704466
0.342496	0.964265			0.998852		0.551004		0.852405	0.817282
0.450282	0.530057			1		0.896067		0.454491	0.774405
0.744683	0.671115			0.705066		0.810639		0.745123	0.638888
0.301006	0.9763			0.554072		1		0.356479	0.884398
0.547958	0.954537			0.601787		0.626766		0.824351	1
0.676834	0.532005			0.473503		0.840889		0.846133	0.994149
0.663551	0.875766			0.643116		0.999995		0.947192	0.719393
0.596079	0.609582			1		0.982887		0.617642	0.995611
0.281182	0.641251			0.951984		0.955288		0.676377	0.724396
0.570165	0.619673			0.692111		0.883695		0.851299	0.991102
0.302237	0.492241			0.848452		0.442691		0.81913	0.997502
0.46995	0.715429			0.739329		0.700181		0.636863	0.815984
0.659223	0.731321			0.978136		0.778736		0.786042	1
0.428664	0.389262			0.973024		0.668564		0.508243	0.863216
0.561362	0.936114			0.97223		1		0.86782	0.982685
0.534548	0.674688			0.860956		0.991455		0.788855	0.305035
0.351923	0.499483			0.964653		0.702913		0.834475	0.664977
0.473471	0.764128			1		0.997699		0.962408	0.375712
0.981676	0.85063			0.930719		0.833546		0.413492	0.345332
0.38324	0.825609			0.748883		0.558406		0.575547	0.340952
0.457211	0.558373			0.555977		0.782409		1	0.44668
0.239973	0.968729			0.735426		0.999011		0.970088	0.558787
0.255386	0.132247			0.861211		0.961935		0.875885	0.349384
0.569518	0.893067			0.918893		0.814838		0.851978	0.271618
0.509275	1			0.685711		0.99724		0.74821	0.485744
0.407271	0.524133			0.801824		0.751328		0.972919	0.568387
0.454296	0.99999			0.775379		0.895366		0.982183	0.467036
0.583036	0.728995			0.975558		0.845271		0.801766	0.462417
0.575748	0.609803			0.782343		0.504069		0.671296	0.243991
0.370761	0.63768			0.484231		0.725244		0.74925	0.538881
0.294897	0.835268			0.770827		0.823671		0.457981	0.486684
0.375466	0.820283			1		1		0.527077	0.396356
0.784561	0.875317			0.660055		0.884489		0.817764	0.563567
0.540155	0.751712			0.941834		0.77418		0.75897	0.368909
0.701685	0.592639			0.518741		0.80717		0.350765	0.391365
0.630571	0.666999			1		0.857215		0.787554	0.540582
0.462001	0.699397			0.53189		0.294282		0.597566	0.431922
0.610862	0.92888			0.537417		0.999562		1	0.804109
0.567517	0.771329			0.65008		0.791503		0.729245	0.641443
0.41451	0.997634			0.857308		1		0.268652	0.46108
0.356348	0.811245			0.817057		0.982962		0.345204	0.509916
0.37625	0.826991			0.641919		0.408731		0.732364	0.471775
0.604892	0.670266			0.583956		0.991694		0.762406	0.333763
0.364927	0.679339			0.539944		0.742365		0.665931	0.380568
0.44487	0.678826			0.546069		0.934817		0.43601	0.405842
0.17061	0.506516			0.931921		1		0.674716	0.440191
0.343007	0.674421			0.99996		0.999763		0.40297	0.390259
0.469949	0.885773			0.937543		0.65647		0.675864	0.386015
0.397389	0.837504			0.998515		0.771283		0.857722	0.422413
0.384594	0.728152			0.951437		0.897314		0.738415	0.871633
0.508948	0.401156			0.622394		0.758862		0.496904	0.2772
0.600119	0.456948			0.392224		0.999993		0.653245	0.77915
0.896985	0.56707			0.877157		0.790221		0.602687	0.543852
0.534978	0.68908			0.473329		0.758243		0.967043	0.427227
0.48589	0.880602			0.752831		0.728454		0.378459	0.698457
0.555183	0.733133			0.699699		0.873413		0.507487	0.483118
0.57495	0.876551			0.791448		0.839404		0.946588	0.376188
0.34195	0.415175			0.509826		0.887302		0.51085	0.325851
0.350574	1			0.336729		0.947566		0.713624	0.411286
0.508517	0.938812			0.455062		0.83409		0.570107	0.386798
0.398165	0.903788			0.540617		0.939908		0.911313	0.41822
0.429752	0.7859			0.384632		0.891258		0.419493	0.555509
0.38055	0.67491			1		0.799893		0.992194	0.373628
0.517373	0.848296			0.528792		0.950268		0.400244	0.331258
0.333508	0.725531			0.525619		0.619544		0.802986	0.513626
0.486801	0.468937			0.503595		0.726766		0.585101	0.464542
0.131493	0.697817			1		0.78798		1	0.551177
0.39484	0.658344			0.733328		0.946976		0.911317	0.38265
0.403592	1			0.296207		0.672442		1	0.58061
0.244657	0.818807			0.701504		0.664339		0.651739	0.364856
0.494206	0.712258			0.950022		1		0.526937	0.474363
0.385651	0.732354			0.94569		0.913463		0.932866	0.699244
0.340162	0.664292			1		0.907109		0.414603	0.58823
0.613689	0.87062			0.498031		0.966851		0.831499	0.419161
0.357812	0.409171			0.6811		0.907447		0.983164	0.448167
0.6216	0.793785			0.685352		0.873772		0.860514	0.610732
0.492473	0.849072			0.48056		0.953013		0.770507	0.287523
0.347717	0.599151			0.989011		0.999965		0.878963	0.414088
0.346807	0.765622			0.652617		0.977065		0.602049	0.394796
0.791186	0.983779			0.684992		0.876894		0.333584	0.47371
0.593213	0.507258			0.482718		0.865149		0.981687	0.606223
0.571785	0.990723			0.652013		0.755738		0.59452	0.587961
0.731304	0.792572			0.948476		0.62033		0.62015	0.287562
0.362873	0.668031			0.912993		0.8196		0.966692	0.537706
0.31196	0.722479			0.817519		1		0.731518	0.462083
0.513834	0.185192			0.528767		1		0.988282	0.511296
0.533285	0.801474			0.802325		0.101234		0.620123	0.647197
0.413027	0.886757			0.811366		0.85013		0.984268	0.589776
0.648206	0.864023			0.384897		0.995715		0.563728	0.35044
0.568309	0.496193			0.611641		1		0.95147	0.522393
0.859772	0.608738			0.719805		0.994251		0.864842	0.715877
0.542608	0.762496			0.650222		0.558533		0.78141	0.603477
0.363562	0.988955			0.566509		1		0.993764	0.212943
0.520822	0.860056			0.677969		1		0.613882	0.424924
0.888518	0.884164			1		0.975942		0.934421	0.120049
0.434408	0.621159			1		0.942288		0.999934	0.246014
0.473091	0.917306			0.449904		0.715567		0.492901	0.391465
0.532142	0.744346			0.908383		0.971175		0.966273	0.648987
0.638152	0.996373			1		0.973208		1	0.323216
0.419647	0.707513			0.689573		0.789384		0.998221	0.310958
0.76701	0.818611			0.993574		1		0.492919	0.639444
0.312075	0.791623			0.63262		0.835315		0.767038	0.599603
0.702445	0.665934			0.999631		0.937282		0.833507	0.496823
0.478675	0.9932			0.896108		0.69478		0.791624	0.150606
0.657784	0.942997			0.74113		0.70683		0.664721	0.232761
0.238069	0.601189			0.798084		0.803056		0.699482	0.539092
0.674822	0.735411			1		0.997405		1	0.378323
0.608453	0.981154			0.67598		0.874475		0.889738	0.356267
0.712733	0.903027			0.495398		0.556733		0.662173	0.763624
0.594709	0.917746			0.904397		0.628022		0.422724	0.313999
0.342608	0.776736			0.948768		1		0.891344	0.378011
0.483197	0.645547			0.779815		1		0.96786	0.374493
0.460959	0.277475			0.876988		0.946226		0.660693	0.68028
0.767425	0.992442			0.693412		1		0.984187	0.43871
0.634069	0.673725			0.611827		0.74859		0.285655	0.43801
0.531013	0.982083			1		0.986623		0.870543	0.399236
0.482166	0.963497			0.859882		0.931776		0.998566	0.28387
0.594904	0.739387			1		0.998926		1	0.44712
0.462899	0.80296			0.908929		0.699327		1	0.408001
0.591441	0.874672			0.955955		0.855078		0.493602	0.364614
0.669673	0.215111			0.920818		0.564008		0.987673	0.675034
0.501573	0.920207			1		1		0.700011	0.56329
0.596222	1			1		0.933872		0.831812	0.246318
0.232677	0.57377			0.903696		0.999693		0.940749	0.539247
0.340431	0.308912			1		0.798064		0.640763	0.449444
0.589955	0.470076			0.962699		1		0.532327	0.624387
0.596892	0.675068			1		0.687536		0.338488	0.255926
0.914308	0.841933			0.902788		0.610655		0.759936	0.203718
0.629321	0.597569			0.779177		1		0.768983	0.618588
0.663718	0.505299			0.93247		1		0.841327	0.445447
0.289105	1			0.859224		1		0.226397	0.704885
0.579272	0.416334			1		1		0.692207	0.397216
0.687355	0.858726			0.861744		1		1	0.49404
0.32427	0.28659			0.735299		0.644988		0.419287	0.556677
0.48944	0.38844			0.867289		0.684154		0.776648	0.38126
0.357922	0.665096			0.925399		0.761735		0.778858	0.442925
0.517947	0.914867			0.992698		0.687373		0.606907	0.395927
0.432822	0.428572			0.989832		0.706946		0.642114	0.36637
0.30096	0.894031			0.691959		1		0.562437	0.431911
0.283002	0.227107			0.630502		0.929298		0.847231	0.69599
0.542864	0.215598			0.995912		0.962729		0.720227	0.538632
0.501551	0.969819			0.526983		0.648222		1	0.553565
0.580796	0.784029			1		0.993104		0.741924	0.480987
0.518651	0.664103			0.95479		0.999984		0.687598	0.454144
0.36005	0.409967			1		0.862686		0.54095	0.519827
0.347889	0.802357			0.882523		0.773012		0.521806	0.455174
0.49645	0.651363			0.998232		0.996824		0.762296	0.482431
0.423774	0.773676			1		0.927277		0.679282	0.510893
0.559117	0.800556			0.999944		0.732837		0.908423	0.35216
0.535326	0.500221			0.593458		0.777501		0.568164	0.631841
0.441088	0.249794			0.964345		0.702365		0.413562	0.408105
0.490511	0.629128			0.423165		0.276668		0.799463	0.495213
0.281312	0.66373			1		0.965965		0.495812	0.495619
0.636245	0.600218			0.983613		0.680757		0.83706	0.419103
0.656007	0.0757293			0.671327		0.846213		0.821428	0.39532
0.364261	0.68141			1		0.894819		0.823911	0.844699
0.322286	0.73847			1		1		0.942553	0.288102
0.231956	0.532093			0.825485		0.96558		0.901427	0.313717
0.611084	0.645963			0.562493		0.973544		0.788008	0.402858
0.448358	0.752843			0.761808		1		0.704979	0.474039
0.389693	0.881751			0.825583		0.897095		0.81109	0.832446
0.546057	0.197336			1		1		0.317981	0.425651
0.622996	0.427593			0.422857		0.954889		0.803276	0.204175
0.31612	0.476745			1		0.80115		0.711403	0.433622
0.336541	0.426165			0.677486		0.868855		0.654994	0.460711
0.499868	0.615397			0.391918		0.790325		0.985536	0.2837
0.54937	0.568242			1		0.593328		0.845329	0.47062
0.519147	1			1		0.607122		0.652847	0.505551
0.505626	0.448104			1		0.980917		0.632263	0.496037
0.426145	1			0.507259		0.957352		0.526318	0.508433
0.615705	0.657573			0.683682		0.998018		0.842302	0.579151
0.344331	0.455526			0.917061		1		0.890738	0.492114
0.576754	0.692609			1		0.709249		0.79343	0.49024
0.431973	0.61005			0.998994		0.934071		0.501715	0.18969
0.472512	0.334981			0.749218		0.81968		0.750954	0.429435
0.514759	0.77296			0.922728		0.763841		0.950063	0.758976
0.442113	0.748667			0.991475		0.999946		0.673567	0.376543
0.478374	0.573764			0.651016		0.919198		0.74635	0.264492
0.599087	0.230769			0.594227		0.942833		0.928147	0.445217
0.559787	0.479744			0.594266		0.982697		0.545684	0.578908
0.621444	0.828961			0.427133		0.909346		0.967744	0.482565
0.509875	0.859623			0.543248		0.809448		0.92232	0.432291
0.913918	0.815876			0.828526		1		0.485096	0.482748
0.732829	0.791544			0		0.48188		0.595219	0.372789
0.857633	0.443146			0.90811		0.987655		0.868667	0.246021
0.444402	0.761429			1		1		0.714166	0.243437
0.643588	0.43277			0.640362		0.681506		1	0.446293
0.241921	0.785022			1		1		0.953051	0.365167
0.786043	0.581765			0.26638		0.677652		0.796891	0.291794
0.784832	0.804122			0.60559		1		0.777893	0.379912
0.675196	0.615734			0.73726		0.61013		0.971417	0.83832
0.429891	0.613604			0.971486		0.933753		0.958098	0.371453
0.624979	0.627382			0.856026		0.999998		0.454129	0.33614
0.564914	0.895052			1		0.978316		0.837067	0.523277
0.821253	0.534455			0.999938		1		0.677857	0.538829
0.491316	0.766213			0.972217		1		0.966263	0.240038
0.561781	0.659908			0.608814		0.970198		0.964408	0.474722
0.218274	0.517246			0.681675		0.879483		0.710151	0.506804
0.462407	0.410656			1		0.545254		0.621907	0.327768
0.457941	0.729181			0.849131		0.81303		0.508227	0.412022
0.456336	0.664276			0.640911		1		0.925911	0.432552
0.380991	0.47834			1		0.497376		0.891611	0.352802
0.399084	0.535674			1		0.999432		0.86261	0.304844
0.542767	0.866015			0.42578		0.892458		0.670814	0.531305
0.289583	0.393881			0.999639		1		0.706137	0.65036
0.586826	0.0892205			0.809859		1		0.370298	0.523274
0.4644	0.82315			0.686103		0.390672		0.992402	0.456701
0.308648	0.813342			0.835067		0.829861		0.732528	0.395851
0.581509	0.916753			0.674461		0.576665		0.490173	0.611666
0.397341	0.82143			0.967246		0.750424		0.499137	0.583679
0.461848	0.900101			0.889979		0.822314		0.475608	0.172952
0.429138	0.453908			0.999791		0.957397		0.431546	0.615042
0.45349	0.53667			0.896434		0.556722		0.465785	0.371746
0.427437	1			0.773506		1		0.609116	0.164766
0.504865	0.79188			0.857293		0.751555		0.846763	0.239467
0.564568	0.427984			0.697965		0.838325		0.739634	0.810361
0.475022	0.962115			0.706756		0.655181		0.850969	0.662014
0.612176	0.646224			0.999851		1		0.616937	0.192678
0.590394	0.744288			0.488529		0.66685		0.703334	0.477911
0.799637	0.733447			0.699598		0.941001		0.456659	0.493824
0.52744	0.401477			0.960928		0.982704		0.569242	0.571785
0.458853	0.830092			0.933441		1		0.935306	0.790917
0.549689	0.588331			0.870205		0.959375		0.675209	0.656068
0.375401	0.748779			0.600375		1		0.639673	0.431026
0.360262	1			0.834607		1		0.551431	0.243009
0.508388	0.460409			0.550022		1		0.831712	0.363875
0.606747	0.648394			0.601743		0.557714		0.619033	0.789253
0.855701	0.657558			0.901041		1		0.753696	0.42948
0.365177	0.717217			0.703171		0.979367		0.799448	0.129732
0.590816	0.749539			1		1		0.459076	0.58714
0.623801	0.984595			0.999568		0.999887		0.657916	0.559691
0.387812	0.79555			0.876723		1		0.699093	0.480023
0.433088	0.700452			0.616798		0.741019		0.840247	0.608398
0.545311	0.952461			0.710897		0.999757		0.774397	0.279732
0.67549	0.871015			0.692457		1		0.973715	0.390895
0.454633	0.834816			0.759644		0.994777		0.515658	0.598517
0.376495	0.999906			0.612077		0.724108		0.760679	0.241496
0.261916	0.888376			0.851478		0.524649		0.916616	0.284884
0.589607	0.950811			0.772891		0.79825		0.509078	0.47977
0.525372	0.850631			1		1		0.540901	0.628691
0.557175	0.756569			0.795539		0.956971		0.573386	0.422932
0.792618	0.746825			0.89621		1		0.902388	0.349084
0.677704	0.985266			0.704783		0.793117		0.948861	0.303575
0.81935	0.749545			0.417174		0.844908		1	0.479551
0.473296	0.951013			0.637664		0.921601		0.73561	0.407972
0.51772	0.245988			1		0.999731		0.930918	0.692675
0.859511	0.678078			0.898713		0.690751		0.523069	0.629629
1	0.997261			0.985552		1		0.488105	0.374012
0.349625	0.894052			0.820636		0.645905		0.767042	0.54992
0.616565	0.528332			0.861863		0.998127		0.572873	0.5374
0.910063	1			0.837919		0.843654		0.501351	0.597233
1	0.406522			1		1		0.482749	0.581168
0.574717	0.441351			0.562206		1		0.432866	0.277465
0.649322	0.923404			0.823347		0.742359		0.977144	0.480414
0.833288	0.829161			0.991454		0.551161		0.976741	0.616511
0.37204	0.401206			0.378952		0.664713		0.665875	0.658253
0.916963	0.82844			0.85554		0.783635		0.857151	0.508776
0.876691	0.961803			1		0.884346		0.992388	0.255741
0.808859	0.857166			0.873616		0.997459		0.79033	0.475285
0.688596	0.730669			0.659628		0.654247		0.818694	0.474577
0.832339	0.80854			0.829268		1		0.643908	0.783371
0.718419	0.861803			0.999154		0.967502		0.788199	0.245435
0.87168	0.567159			0.88811		0.972324		0.350896	0.729234
0.666126	0.508611			0.949209		0.811912		0.799398	0.602293
0.990663	0.87098			0.755819		0.759963		0.702068	0.44072
0.706296	0.420589			0.956914		1		0.752068	0.598686
0.982896	0.678931			0.938151		0.995849		0.975742	0.410285
0.846038	0.933456			0.99162		0.803664		0.766932	0.466191
0.665002	0.803422			1		0.431681		0.908886	0.569386
0.977542	0.857468			0.512437		0.885861		0.708997	0.404405
0.648253	1			0.997843		0.963832		0.868837	0.746347
0.845005	0.48947			1		0.558695		1	0.33904
0.575522	0.712161			0.827094		1		0.804874	0.572137
0.541614	0.806158			1		1		0.620556	0.496152
0.654433	0.980109			0.613789		0.699979		1	0.476304
0.945987	1			0.629673		0.694702		0.638828	0.303688
1	0.847708			0.621243		0.803677		0.660253	0.408229
0.98934	0.656463			0.999948		0.915427		0.861607	0.520917
0.530461	0.86552			0.916055		0.777027		0.47629	0.492789
0.250871	0.940482			0.127006		0.886081		0.738186	0.56804
0.626505	1			0.913782		1		0.99729	0.248661
0.577404	0.726245			0.821534		0.753939		0.704604	0.100281
0.911282	0.42254			0.893087		1		0.622154	0.340692
0.995741	0.788317			0.603217		0.820381		0.634901	0.186787
0.807367	0.86208			1		0.985492		0.972688	0.415074
0.558575	0.85041			0.841858		0.808472		0.92515	0.553251
0.732553	0.96502			0.985256		1		0.99646	0.503339
0.553866	0.392225			0.550574		0.624722		0.982835	0.999785
0.391563	0.983192			0.763672		1		0.54313	0.420724
0.656982	0.63723			0.68604		1		0.483116	0.218998
0.904256	1			0.728333		0.989778		1	0.604514
0.925735	0.925607			1		0.880455		0.854296	0.459573
0.860168	0.826729			1		1		0.924909	0.580117
0.905129	1			0.641414		0.99211		0.822716	0.440604
0.570703	0.83518			1		0.999908		0.460019	0.475559
0.74842	0.931791			0.852709		0.861457		0.688832	0.55072
0.614107	0.864048			0.899399		1		1	0.413509
0.365257	0.516312			0.903225		0.780689		0.764377	0.384965
0.935119	0.491063			0.718317		0.971617		0.506061	0.746544
0.42579	0.69578			0.861036		1		0.998754	0.38049
0.61558	1			0.813932		0.779592		0.871911	0.468991
0.608718	0.429718			1		0.913411		0.607458	0.575491
0.959362	0.719665			0.448086		0.961579		0.715878	0.225598
0.0404416	1			0.902693		0.870952		0.384409	0.677095
0.83967	0.579729			0.88512		0.606103		0.995946	0.214617
0.401478	1			0.953877		0.828217		0.87452	0.275633
0.986752	0.943161			1		0.888394		0.902332	0.454345
0.501605	0.813104			0.990405		0.882034		0.473037	0.47115
0.662221	0.840179			0.918688		0.976155		0.905801	0.258814
0.706944	0.705782			0.945098		1		0.812554	0.472483
1	0.359077			0.93503		0.945346		0.916502	0.473587
0.933899	0.653685			0.903666		0.846895		0.930269	0.516277
0.828819	0.751126			0.691205		0.963509		0.713265	0.405124
0.594898	0.644957			1		1		0.573779	0.333381
0.53654	0.999829			0.945375		0.882542		0.944494	0.57969
0.492614	0.934288			0.531322		0.454454		0.480767	0.357127
0.490854	0.942977			0.831732		0.861398		0.958977	0.450649
0.666319	1			0.693661		0.340756		0.935527	0.543148
0.974652	0.921461			0.978991		0.981399		0.887304	0.678313
0.761262	0.948424			0.894398		0.433241		0.154833	0.437173
0.733368	0.941394			0.854455		0.679787		0.59536	0.50289
0.490023	0.792435			0.850342		0.97574		0.939422	0.125737
0.797013	0.944814			0.707021		0.772299		0.302513	0.632673
0.526013	1			0.90978		0.999847		0.269565	0.701867
0.770906	1			0.998054		1		0.46345	0.396594
0.825373	0.77295			0.985396		0.984424		0.549087	0.418944
0.475244	0.727066			0.602187		0.696912		0.903659	0.43863
0.720827	1			1		0.169223		0.375626	0.356316
0.534105	0.555671			1		0.45471		1	0.141488
0.89343	0.847627			0.962278		0.42477		1	0.727965
0.719946	0.634705			0.998732		1		1	0.140199
0.875592	0.681164			1		0.930638		1	0.466124
0.633218	0.73437			0.682152		0.564565		0.926366	0.754481
0.532679	1			0.935874		0.811301		0.999969	0.391515
0.831347	0.777535			0.957421		0.811778		0.239107	0.206651
0.665754	0.736719			0.987787		0.838818		0.844146	0.487587
0.438662	0.501519			0.485204		1		1	0.690974
0.719039	1			1		0.919476		1	0.0739961
0.633189	0.561795			0.886176		0.799684		1	0.500839
0.985743	0.916991			0.727604		0.279266		1	0.576177
0.562311	1			0.701713		0.960632		0.964469	0.467102
0.891055	0.855565			0.403066		0.23099		1	0.592884
0.660489	0.76082			0.999936		0.704591		1	0.370389
0.830531	0.58838			0.743244		0.496415		1	0.847621
0.650391	0.999853			1		0.994084		1	0.333177
0.818982	0.998708			1		0.699948		0.9882	0.492713
0.986759	0.944042			0.962208		0.62816		0.892709	0.804955
0.57864	0.955638			0.997265		0.815094		0.54337	0.445123
0.497311	0.977209			0.780502		0.765245		0.992767	0.408234
0.464671	0.872825			0.965429		0.646717		0.929035	0.533266
0.426364	0.984775			0.992902		0.81948		1	0.666302
0.434621	0.943746			0.658124		0.654035		0.999166	0.546262
1	0.959798			1		0.853441		0.956213	0.57566
0.351299	0.977529			0.95637		0.586084		1	0.494289
0.585271	0.231937			0.882917		0.975069		0.51422	0.561362
0.579285	0.933172			0.996717		0.401744		0.993685	0.667804
0.459293	0.773758			0.985285		0.581192		0.78991	0.545232
0.622145	0.990718			1		0.0972607		1	0.557509
0.987881	0.999384			0.991541		0.908796		0.999971	0.338589
0.444078	0.644216			0.901846		0.810343		0.993653	0.411118
0.575978	0.648718			1		0.85503		0.685937	0.414921
0.536375	0.982224			0.999974		0.76204		1	0.274398
0.531885	1			0.863208		0.867314		0.686838	0.74786
1	0.967988			0.992407		0.77279		0.0424605	0.670998
0.972685	0.740676			0.648181		0.897003		1	0.667516
0.860046	0.416758			1		0.302168		0.935938	0.41645
0.496092	1			0.484354		0.609069		0.951752	0.574237
0.492119	0.772594			0.923796		0.990767		1	0.697173
0.802422	0.321788			0.986926		0.75444		0.975307	0.48343
0.698562	0.406766			0.86389		0.75312		1	0.358529
0.412309	0.339389			0.955829		0.750427		0.974549	0.373764
0.784959	0.576431			0.510637		0.527054		0.947917	0.498136
1	0.799919			0.960912		0.70687		1	0.404825
0.654665	0.474725			0.757974		0.749412		1	0.462842
0.681787	0.660993			0.480732		0.575355		0.958183	0.487253
0.594969	0.520641			1		0.40139		1	0.851379
0.789253	0.956922			0.94714		0.967488		1	0.242403
0.721792	0.73362			1		0.966127		1	0.449405
0.831942	0.442726			0.755918		1		0.943584	0.746512
0.658557	0.584556			0.916534		0.786646		0.999366	0.5814
0.899895	0.697048			0.943865		0.67166		0.738691	0.775655
0.812189	0.455638			1		0.71882		0.978794	0.377063
0.725687	0.624611			0.607832		0.679322		0.778495	0.25035
0.79756	0.570368			0.955579		0.999668		1	0.605668
0.602453	0.605258			0.847902		0.60053		1	0.607956
0.957595	0.502305			0.871232		0.647973		0.985995	0.374095
0.748197	0.872487			0.952223		0.883353		0.988744	0.414595
0.783745	0.853429			0.931987		0.883516		0.915809	0.545277
0.98042	0.694694			0.952734		1		0.982478	0.228929
0.735238	0.830541			0.798181		0.798646		0.904706	0.325738
0.736344	0.454185			0.852864		0.905902		0.999778	0.369155
0.658217	0.716			0.930653		0.677701		0.557498	0.411602
0.622616	0.55774			0.787278		0.122732		0.999961	0.372869
0.982117	0.317754			0.834676		0.696442		0.657194	0.667758
0.917876	0.366266			0.996672		0.359538		0.999564	0.389977
0.84615	0.999842			1		0.817008		0.335954	0.280428
0.609204	0.492204			1		0.699622		1	0.45478
0.356482	0.36538			0.596211		0.999925		1	0.767977
0.657242	0.872752			1		0.995512		1	0.543494
0.896373	0.536866			0.879103		0.98683		0.990871	0.477963
0.730875	0.77906			0.999982		0.613651		0.920678	0.512217
0.885353	0.659746			0.72514		0.642004		0.999461	0.328879
0.76359	0.507858			0.776985		0.67345		1	0.472648
0.652557	0.792998			0.735806		1		0.54459	0.734767
0.832025	0.805836			0.721614		0.767453		1	0.526129
1	0.516809			0.918707		0.77739		1	0.590298
0.496008	0.482767			0.996706		0.986048		1	0.394446
0.964985	0.800055			0.936675		0.990525		0.707438	0.0638455
0.713604	0.71329			0.702059		0.937546		0.922555	0.372129
0.833961	0.932586			0.706346		0.818106		0.931483	0.787467
0.609034	0.586573			0.966638				0.816219	0.21329
0.595799	0.63278			1				0.735842	0.199424
1	0.442528			0.907069				0.949041	0.44654
0.815355	0.556151			1				1	0.1045
0.744223	0.823944			0.982096				0.9881	0.600478
0.454999	0.977103			0.986123				1	0.461372
0.70621	0.627188			0.983771				1	0.697676
0.624389	1			0.854256				0.959517	0.300689
0.998528	0.339912			0.94794				0.82976	0.423216
0.884362	0.643704			0.453291				0.962885	0.391807
0.999938	0.7312			0.906137				1	0.446266
0.87857	0.585769			1				0.59634	0.532071
0.887974	0.814149			0.565629				0.999984	0.60122
0.690058	0.414684			1				1	0.582795
0.725861	0.773012			0.512892				0.999864	0.608771
1	0.35398			0.943716				0.953193	0.701336
0.485161	0.975581			0.999678				0.430836	0.311089
0.555935	0.655677			0.953735				1	0.367005
0.399828	0.715409			1				1	0.417197
1	0.817079			0.956168				1	0.544198
0.739485	1			1				1	0.605629
0.815067	0.499942			1				0.838952	0.30088
0.970985	0.409094			0.807462				1	0.510103
1	0.887119			0.805148				0.451148	0.500467
0.815393	0.846581			0.740762				0.989497	0.514226
0.994654	0.536176			1				0.972293	0.429041
1	0.437034			1				0.982463	0.43916
0.966387	0.998004			0.980012				0.651338	0.442487
0.845611	0.93531			0.999991				1	0.514309
0.972367	0.662772			0.926087				0.421428	0.452738
1	0.583631			0.602447				1	0.481447
0.640025	0.667568			0.65468				0.843507	0.355649
0.938667	0.644227			0.845482				1	0.850698
0.880314	0.808777			0.782325				0.999136	0.416097
1	0.503099			0.967677				0.537425	0.168169
0.558084	0.618574			0.715127				0.981223	0.309933
0.977403	0.605748			0.772611				0.959131	0.463556
0.997056	0.879679			0.917482				0.989165	0.418482
1	0.790409			0.769617				1	0.492507
0.997084	0.579088			1				1	0.764543
0.997234	0.844665			0.42265				1	0.327854
0.997724	0.640818			0.998477				0.942345	0.493699
0.950905	0.793995			1				0.83762	0.136476
0.999999	0.317799			1				0.815685	0.529281
0.738843	0.708034			0.885249				0.984687	0.383342
0.914755	0.845507			0.98446				0.87497	0.614016
0.592461	0.944162			0.934554				0.189601	0.429706
0.806024	0.924037			0.839312				1	0.546204
0.808448	0.585556			1				1	0.43792
0.94377	0.484063			0.826247				0.999936	0.50355
1	0.39286			0.94354				1	0.411847
0.514248	0.835713			0.988565				0.999604	0.510748
0.823505	0.853195			1				1	0.357965
0.984501	0.331081			0.584928				1	0.297726
1	0.767392			1				1	0.565476
1	0.979856			1				1	0.145664
0.999666	0.753639			0.618427				0.752092	0.601129
0.546119	0.22868			1				0.71027	0.225498
0.810108	0.444175			0.958267				0.91218	0.29682
1	0.819703			1				1	0.258823
0.964191	0.534816			1				1	0.314167
0.924664	0.703352			1				0.99204	0.634459
0.61454	0.505049			0.997317				0.934771	0.423989
1	1			1				0.454557	0.540337
0.460834	0.838174			0.920592				0.932511	0.146976
0.810836	0.415995			1				1	0.864377
0.923803	0.667904			0.72002				1	0.73086
0.772494	0.241936			0.984112				1	0.272294
0.775777	0.41348			0.707908				0.999813	0.539397
0.761062	0.654785			0.756209				0.946361	0.308183
1	0.517761			0.980199				1	0.615764
0.999707	0.550308			0.992321				0.892714	0.409274
1	0.46918			0.979298				0.705675	0.673408
0.630495	0.331775			0.848766				1	0.382976
0.752088	0.398678			1				1	0.392252
1	0.456211			1				0.607169	0.588603
0.70807	0.583615			1				0.896764	0.367932
0.844518	0.832896			0.829048				1	0.626339
1	1			0.975659				0.972069	0.211412
0.957178	0.802065			1				0.627189	0.379677
0.63231	0.473812			0.950595				0.917584	0.561566
0.681257	0.461712			0.936371				0.60726	0.136919
1	1			0.78245				0.989831	0.102598
0.996988	0.542591			0.629104				1	0.53765
1	0.282551			0.996801				0.270877	0.563421
0.691989	0.56049			0.99567				1	0.501086
0.978403	0.526947			0.72783				1	0.601504
0.602652	0.999843			0.778277				0.31325	0.314907
0.999557	0.470786			0.849234				1	0.239332
1	0.869983			1				1	0.553467
0.953181	0.476575			1				0.824341	0.36203
0.888948	0.83824			0.999994				0.941925	0.306485
0.690163	0.758826			1				0.964755	0.310233
0.914233	0.567114			0.999941				0.544897	0.652707
0.806063	0.749087			0.998571				1	0.391481
0.606214	0.584347			0.87085				0.293686	0.759516
0.622906	0.627842			0.992718				0.754503	0.269016
0.833777	0.445721			0.994064				0.701204	0.45051
0.531197	0.462342			0.705262				1	0.426731
0.97622	0.500683			0.999986				1	0.53632
0.984641	0.821375			0.997067				0.946939	0.599647
1	0.460263			0.713186				0.784478	0.38312
0.932993	0.913584			0.827255				1	0.204694
1	0.828919			1				1	0.584022
1	0.486323			0.499826				0.336699	0.371693
0.804235	0.859462			1				0.983095	0.49778
0.998944	0.367412			0.986092				0.619084	0.406304
0.886739	0.950413			1				1	0.129653
0.802211	0.61415			0.961493				1	0.641905
0.847584	0.999988			0.5634				0.50183	0.45456
0.996943	0.677933			0.686221				1	0.718797
1	0.579662			0.909221				0.882515	0.607859
0.992429	0.687289			0.999994				0.769856	0.462769
0.656189	0.365496			1				1	0.407603
0.998613	0.552813			0.535886				0.948045	0.213632
0.818904	0.322114			1				0.999346	0.388391
1	0.557742			0.800412				0.868576	0.180505
1	0.354654			1				1	0.808789
0.818877	0.921949			1				0.677985	0.23128
1	0.938441			0.856523				1	0.485896
1	0.870308			0.794084				0.631182	0.202859
0.692299	0.755332			0.99787				1	0.48303
1	0.128316			0.611343				1	0.560728
0.516791	0.650349			0.98506				0.956868	0.617637
0.805798	0.908903			0.537053				1	0.323692
0.295768	0.453784			0.988293				1	0.632396
0.966302	0.517358			0.686435				0.999654	0.407203
0.678859	0.803205			1				1	0.583875
0.999646	0.568135			0.899488				0.998492	0.589522
1	0.790474			0.896619				1	0.581331
1	0.431751			0.965686				0.987697	0.249433
0.684602	0.563177			0.0641393				1	0.322033
0.884818	0.857358			0.999975				0.641665	0.379161
1	0.836748			0.978947				0.862759	0.365833
0.955921	1			1				0.979943	0.319356
0.696881	0.768481			0.756256				0.908651	0.520862
0.823338	0.758513			1				0.929256	0.465082
0.818836	0.726024			0.999749				0.710857	0.57993
0.777047	0.994805			1				0.981637	0.754165
0.47723	0.722532			1				0.998645	0.509629
0.990173	0.640391			0.904314				0.543446	0.318339
1	0.516777			0.984699				0.774135	0.554216
1	0.408617			0.89831				1	0.387677
0.942942	0.884284			0.843769				1	0.378902
0.930711	0.889089			1				0.812287	0.335734
0.862905	0.495098			0.646027				0.984306	0.589437
1	0.951245			0.778036				0.926165	0.585762
0.984819	0.730506			0.964996				0.837537	0.399038
0.680343	0.219113			1				0.860592	0.601604
0.914588	0.572524			0.868808				1	0.677702
0.978998	0.767544			1				0.970992	0.360214
0.871384	0.666172			0.670406				1	0.596584
0.588639	0.951674			0.999715				0.932639	0.309068
0.720733	0.702822			0.927232				0.977542	0.247855
1	0.563092			0.751418				0.871963	0.365496
0.944694	0.834823			1				0.882749	0.414658
0.587988	0.471348			1				0.962899	0.644756
0.647163	0.689671			0.816691				0.924653	0.549069
1	0.472461			0.822496				0.994703	0.371924
1	0.494863			1				1	0.396812
0.935826	0.53691			1				1	0.733441
0.991382	0.635039			0.75607				0.794039	0.603156
0.684293	0.809609			0.658413				1	0.479545
0.927262	0.505317			0.750966				0.999719	0.385159
0.999336	0.471597			1				0.999726	0.462909
0.769963	0.554526			0.829372				0.613866	0.442348
0.824091	0.974225			1				1	0.391796
0.999786	0.878341			0.616334				0.973961	0.450595
0.995677	0.592726			0.918909				1	0.324071
0.774585	0.639691			1				1	0.58542
0.873388	0.767058			0.788244				1	0.364542
0.939225	0.338867			0.979525				0.505365	0.536185
0.9996	0.760017			0.984756				1	0.461733
0.940324	0.46938			0.981929				1	0.705248
0.99966	0.623597			0.9542				0.965748	0.676663
0.991038	0.391871			0.585776				0.911063	0.355378
1	0.59076			0.997498				0.826779	0.216218
0.995292	0.7865			0.842248				1	0.509702
0.962857	0.949031			0.999857				0.997867	0.392295
0.999992	0.954972			0.88479				0.690979	0.708979
0.95856	0.578289			0.900303				0.933751	0.249364
0.986601	1			0.827614				1	0.495127
0.984455	0.994552			0.994862				0.590003	0.826212
0.779726	0.831479			1				0.780681	0.776417
1	0.656966			1				0.996924	0.551502
0.987306	0.317184			0.70817				0.846696	0.608488
0.578824	0.478182			1				0.999453	0.367163
0.902183	0.623763			1				1	0.371876
0.714317	0.995528			0.68099				0.450334	0.42193
0.864651	0.747607			0.850736				0.860087	0.689182
0.991502	0.978409			0.842247				0.679182	0.415875
0.824674	1			0.642494				0.637404	0.263059
0.988763	0.491787			0.767391				0.883905	0.449013
0.989775	0.898662			0.623855				0.70766	0.450027
0.812463	0.993178			0.469925				0.406418	0.532232
0.954327	0.447041			1				0.753275	0.424462
0.543666	0.84275			0.605872				0.763046	0.56918
0.436227	0.370564			0.978777				0.844254	0.342513
0.962878	0.754811			0.947249				0.91328	0.371086
0.951475	0.975659			0.929383				0.995402	0.619063
0.502872	0.763389			0.678109				0.999964	0.348742
0.693803	0.703028			1				0.890817	0.231664
0.97583	0.990776			0.829455				0.999836	0.332344
1	0.833139			1				0.879379	0.512326
0.999415	0.15359			0.727365				0.998855	0.086999
0.83031	0.81762			0.924848				0.863584	0.584282
1	0.814541			1				0.895277	0.426144
1	0.193872			1				1	0.237286
0.999999	0.946846			0.994362				1	0.184328
0.888274	1			0.82445				0.946114	0.273308
0.929086	0.999796			0.998515				0.88098	0.312908
0.947787	0.952038			0.999937				0.99777	0.554517
0.982353	0.482012			0.575452				0.999297	0.346236
0.98244	0.58706			0.697046				0.882892	0.423381
0.90961	0.805844			0.339156				0.959582	0.499095
0.978121	0.558366			0.614823				0.919478	0.428011
1	0.607074			0.802817				0.591567	0.239766
0.673195	0.695283			0.749751				0.92102	0.270813
0.443837	0.769432			0.985149				0.823753	0.684775
0.743191	0.936595			0.993532				1	0.373398
0.613277	0.72166			0.995577				0.644198	0.299849
0.995112	1			1				1	0.579791
0.957902	0.701182			0.614832				1	0.556845
0.716205	0.793667			0.630907				0.666218	0.380375
1	0.639573			0.33119				0.967533	0.461789
0.98527	1			0.718245				0.563645	0.373612
1	1			0.710946				1	0.800403
1	0.502794			0.715408				1	0.636734
0.803406	0.425			0.713739				0.99977	0.314279
0.993652	0.900091			0.916387				1	0.465693
1	0.763889			0.882949				1	0.519256
1	0.802776			0.805315				1	0.374182
0.925684	0.559699			0.857952				1	0.487993
1	0.828457			0.832691				1	0.402218
0.999945	0.654449			0.779464				1	0.462551
0.767635	1			0.714178				1	0.603938
0.839798	0.673848			0.895947				1	0.413411
0.980509	0.613465			0.989016				0.997703	0.310816
1	0.662729			0.688445				0.995927	0.59163
0.83327	0.766969			0.963306				0.984774	0.375228
0.88876	0.668984			0.764977				0.990132	0.430669
1	0.296285			0.493586				1	0.569073
0.965463	0.666019			1				1	0.287274
0.982191	0.633682			0.960448				1	0.482035
0.944905	0.442614			0.829359				0.587666	0.383458
0.496582	0.78439			0.608511				0.304384	0.527088
1	0.564484			1				0.958086	0.655375
0.942836	0.85607			1				0.745483	0.556687
0.996454	0.754942			0.929721				1	0.599424
0.998987	0.875376			0.780874				0.898177	0.476259
1	0.67942			0.772663				1	0.412217
0.999952	0.72981			1				0.999997	0.376964
0.907178	0.999209			0.998324				1	0.293378
[truncated: 12,157 more rows]

## Sheet: ExtendedDataFig9e_WT
-11.8001	-21.5472	7		7	WT far
-16.2102	0.105342	7		8	WT near
-30.152	-0.855968	7
-12.1911	0.816916	7
-12.8041	10.0134	7
-14.8454	-2.78965	7
-9.46521	-27.8823	7
20.7504	-12.0422	7
3.98454	-18.7691	7
-12.7212	-21.8167	7
-12.4761	28.6994	7
3.68335	-17.6746	7
21.5083	-22.4789	7
-12.5477	-12.205	7
32.8598	-13.0645	7
24.3393	-10.5769	7
-11.5755	-11.1559	7
-24.078	-0.637896	7
-23.1781	-16.0643	7
-1.66865	-7.8332	7
10.7287	-17.4669	7
15.5557	-15.986	7
2.51669	3.44456	7
8.46315	-16.8991	7
29.112	-20.7272	7
-24.257	-8.48528	7
26.0567	-9.83754	7
28.8314	-11.2434	7
18.9492	-28.9249	7
-8.83938	-8.94313	7
-28.5328	0.84633	7
13.4006	-16.0632	7
-12.4184	-10.6435	7
21.2832	-24.3201	7
20.4985	-13.927	7
21.5614	-16.7488	7
29.1463	-12.8119	7
-9.84311	-2.97837	7
22.1848	-12.3649	7
14.5734	-23.395	7
-26.6551	-6.4188	7
-0.0391699	-30.152	7
-0.869082	2.46857	7
15.5357	-19.0127	7
34.0006	-20.4309	7
-16.6241	25.2816	7
-14.0802	-21.9288	7
6.81835	1.40575	7
14.9905	-21.0259	7
-16.3739	9.68077	7
31.3353	-15.701	7
-23.1505	-6.01173	7
7.33404	-3.50039	7
5.07624	2.42453	7
12.9361	-1.53991	7
18.9585	-17.3878	7
5.95146	-4.36842	7
-8.07387	-31.2447	7
-17.6256	-1.04763	7
1.49579	-8.49803	7
-0.604329	6.72971	7
-5.03371	-31.6213	7
1.18589	9.55718	7
7.6599	-23.3511	7
13.8574	-23.382	7
11.931	-18.0864	7
27.699	-13.1649	7
-19.4289	-8.26812	7
-29.3162	6.65894	7
-4.94245	12.3747	7
6.56114	-17.5872	7
0.420894	-2.12424	7
12.6817	-13.1624	7
22.867	-12.7475	7
-32.096	-2.49596	7
30.1743	-22.9975	7
20.1492	-21.9039	7
2.98864	-0.704817	7
20.6381	-20.1407	7
-1.79997	2.46543	7
5.27508	-11.197	7
-23.2029	-10.8248	7
-22.3168	17.7568	7
9.27272	-0.318286	7
17.9008	-30.0809	7
-22.0606	2.91814	7
23.919	-10.7899	7
16.7539	-19.4127	7
-32.4346	13.8549	7
27.7474	-20.5377	7
24.908	-20.4934	7
-23.1074	19.3904	7
-24.9848	-9.86788	7
13.9002	-31.132	7
-27.6558	6.6511	7
3.46037	-20.5967	7
21.6726	-13.624	7
12.4556	-13.0697	7
-20.5755	14.6422	7
8.11054	18.6272	7
-15.4297	-2.71731	7
-30.1712	13.0701	7
9.21492	3.15322	7
24.2437	-12.8394	7
16.5056	-24.9445	7
-19.1184	1.15508	7
16.8719	-16.7218	7
-10.3411	27.5653	7
7.37733	-19.4578	7
22.8466	-20.642	7
27.87	-5.94118	7
7.04225	-5.45086	7
-28.8872	0.185133	7
6.35721	34.2371	7
3.01464	-9.913	7
11.484	-5.06162	7
21.6114	-18.4836	7
23.2884	-13.3831	7
10.7285	-23.0182	7
15.1643	-6.85295	7
18.272	-26.856	7
34.4614	-5.44456	7
-2.77224	-0.781047	7
29.3956	-14.5537	7
13.6017	-10.8718	7
29.0496	-8.99756	7
4.82642	-15.8296	7
-20.9322	-9.69893	7
23.4252	-19.6387	7
29.4222	-6.14086	7
29.6825	-19.541	7
-9.42844	-27.9047	7
-0.0704335	-8.64012	7
-24.5783	0.996326	7
-28.4819	3.95598	7
11.8004	-7.04851	7
22.2582	-16.3584	7
2.91775	-11.8951	7
-18.3114	3.67281	7
27.3061	-16.728	7
23.8459	-21.9826	7
22.8764	-17.9804	7
15.2928	-17.1691	7
14.794	-0.787893	7
13.4786	-23.56	7
21.7539	-21.503	7
-17.2934	-3.00756	7
-21.2217	-13.1175	7
-34.1723	-5.66664	7
20.1609	-13.6902	7
-4.6425	-20.0478	7
32.5978	-18.9625	7
9.61536	4.06232	7
20.1712	-25.1858	7
25.1295	-18.0183	7
-21.8131	-16.1801	7
19.5532	-10.9165	7
9.54017	-4.59847	7
-7.31022	6.31241	7
-24.4826	4.40398	7
5.73069	-4.96723	7
-8.86888	13.9322	7
-14.7902	12.4116	7
1.96373	-9.564	7
-12.5559	2.17476	7
22.8522	-20.9794	7
-13.9086	-13.6101	7
-3.02595	-24.7353	7
-15.0022	11.6195	7
-15.3991	-18.4737	7
-30.8026	10.5522	7
-7.70808	-20.605	7
17.1333	-31.3543	7
-27.8442	-0.763278	7
-12.2657	-7.39363	7
19.0336	-18.1188	7
30.2759	-18.0397	7
-8.75219	0.0762429	7
-23.32	18.144	7
5.36428	1.27178	7
-2.63092	-15.4747	7
10.3437	-17.4787	7
4.77072	-8.74185	7
5.56417	-9.13156	7
-11.9018	0.827313	7
15.5792	-21.8865	7
-13.6425	5.09462	7
9.64429	-6.29976	7
5.95456	-4.65491	7
4.21602	-20.5473	7
-13.7959	-8.48441	7
-19.3841	-0.346604	7
-29.4215	-7.725	7
-8.52263	-14.7488	7
13.2743	-19.8552	7
17.7793	-24.2158	7
12.3866	-8.19804	7
0.943331	8.8707	7
24.1945	-23.628	7
-19.1515	-3.75042	7
3.56835	-22.3379	7
7.17201	-19.6619	7
4.56516	-8.95862	7
-19.8852	4.47623	7
9.02782	-1.00173	7
5.48063	-0.152196	7
24.4632	-12.6359	7
20.5763	-20.9049	7
28.0402	-9.03605	7
-10.0932	-19.7225	7
-19.3288	-10.8673	7
24.212	-18.5895	7
21.4197	-21.5687	7
0.575337	-2.36113	7
16.9359	-8.3353	7
-1.30496	-30.8273	7
25.0793	-20.8711	7
0.4085	-2.04774	7
24.5995	-16.7358	7
-19.8077	10.4417	7
-25.1074	12.7809	7
26.4132	-15.8635	7
20.5571	-16.1054	7
-21.7915	-7.42772	7
13.8073	-7.68668	7
21.6317	-18.9974	7
-21.0771	2.21986	7
25.529	-5.84357	7
24.6682	-15.5274	7
-7.83098	12.8479	7
-24.1761	-9.88115	7
12.7223	-11.516	7
-0.917596	-24.6224	7
7.11792	24.684	7
-13.4867	10.7987	7
9.01353	-6.33601	7
-19.2044	3.32803	7
2.09394	-2.58475	7
8.52788	-16.8742	7
-24.3262	-0.687655	7
-15.4144	15.1518	7
24.687	-14.6825	7
18.0274	-18.3287	7
19.0081	-11.6558	7
18.7478	-21.1838	7
-14.865	-9.11908	7
-22.251	4.17629	7
26.1404	-21.1277	7
-14.8136	11.5864	7
4.30782	3.15929	7
13.9917	-26.5657	7
7.06437	-4.39503	7
11.4449	-12.6639	7
3.38113	22.9994	7
22.0033	-27.6944	7
-8.72456	3.45904	7
-21.3136	12.1559	7
3.78509	12.725	7
10.0856	-6.52606	7
20.7622	-15.4283	7
-3.1563	4.35296	7
20.5455	-6.82655	7
-15.7139	14.5017	7
20.2565	-21.2338	7
3.55549	15.7951	7
-14.1758	12.8067	7
-1.43962	-30.9079	7
4.77074	24.2427	7
6.37185	-19.0182	7
18.8891	-9.56648	7
7.23746	-10.23	7
-15.7917	9.84298	7
-27.2128	-13.6635	7
7.87272	-2.17222	7
29.29	-17.8424	7
-13.9879	-8.63029	7
24.7527	-14.0707	7
-21.034	-7.28968	7
-13.7472	11.0281	7
-16.1439	-20.0877	7
10.5317	-18.9571	7
4.16437	-23.401	7
-20.4491	1.96599	7
17.5221	-19.4533	7
10.1921	-23.6577	7
5.14095	-22.2622	7
15.4053	-14.5004	7
19.7954	-18.4559	7
-16.5838	-3.44425	7
5.16519	-4.9668	7
-1.59139	3.24415	7
16.6078	-21.8693	7
24.2603	-22.2346	7
21.6897	-8.45546	7
4.17339	-22.8282	7
19.4053	-14.7338	7
3.58961	5.90731	7
17.3644	-19.1187	7
11.3626	26.7424	7
18.5263	-16.4212	7
-10.1614	13.501	7
-13.6425	11.9051	7
16.5945	-20.7864	7
21.6732	-22.5179	7
7.67723	-23.4522	7
28.7192	-24.0353	7
10.3899	-18.2456	7
-10.9075	1.29722	7
-8.2482	26.586	7
36.2299	-12.0087	7
-29.8228	15.2868	7
-22.2705	-7.90583	7
16.5518	-8.31085	7
13.319	-7.29922	7
20.2445	-6.94079	7
18.18	-14.3152	7
23.4902	5.77566	7
31.3055	-29.2513	7
1.08202	9.35223	7
14.7121	-6.63019	7
17.686	-30.6484	7
23.082	-15.7086	7
-21.2482	22.5001	7
-19.4836	2.74756	7
-6.11688	12.6878	7
9.96001	-4.78612	7
-0.248276	2.62783	7
28.1868	-12.2598	7
31.8958	-4.7378	7
24.3942	-6.45236	7
18.3796	-17.7107	7
0.65764	-22.0538	7
9.60373	-17.8175	7
14.0137	-15.1772	7
3.18102	-9.91668	7
29.0332	-21.7131	7
3.59883	-24.7704	7
22.4831	-20.2923	7
27.2515	-19.9904	7
5.4949	0.022376	7
7.82645	-6.38178	7
23.0619	-17.3308	7
16.2835	-21.4099	7
8.95191	1.45733	7
9.21573	-6.08801	7
-9.21177	-12.5521	7
19.6359	-23.7972	7
-24.6469	-4.48083	7
16.906	-21.3537	7
-15.378	-1.06167	7
3.54004	-20.7519	7
-19.8498	1.63303	7
-19.0601	3.33853	7
17.6729	-31.5975	7
16.1857	-6.35615	7
22.0619	-11.2206	7
-2.34002	-28.4008	7
3.03326	-15.8137	7
14.6285	-9.49057	7
10.5903	2.00397	7
-0.801729	-1.2128	7
2.24988	-28.3098	7
17.453	-11.1189	7
6.96688	-11.9781	7
-24.9764	-17.3182	7
13.3184	-16.3574	7
-13.8973	3.63162	7
-15.7499	15.1931	7
-13.8239	-4.84428	7
8.73854	-21.8193	7
-3.79555	-24.4861	7
20.4449	-20.658	7
-7.07432	-13.1748	7
-6.31694	11.7497	7
23.1453	-13.6702	7
30.3675	-23.1367	7
7.47182	-12.6707	7
24.412	-14.7949	7
-17.1263	-22.3933	7
23.9689	-22.1299	7
-22.4737	4.72065	7
13.3286	-21.6796	7
15.5429	-15.4493	7
-8.38243	-8.43104	7
29.0899	-17.8917	7
-8.09438	13.1519	7
4.62805	6.49047	7
15.0418	-19.2021	7
24.1027	-18.537	7
20.2848	-22.2102	7
3.86794	7.29742	7
4.92955	-15.8702	7
21.5253	-18.1892	7
16.3716	-17.3036	7
-26.2431	-5.36181	7
-20.3679	-11.4758	7
-3.72858	-0.0202785	7
0.10746	1.2023	7
33.1568	-9.38581	7
3.8967	-24.4147	7
24.1615	-18.8825	7
25.0298	-19.7154	7
27.0502	-17.2806	7
25.9132	-10.8077	7
2.10255	-23.6133	7
20.1704	-11.8804	7
-13.6899	-21.8997	7
16.0064	-18.8728	7
-7.47965	0.888934	7
21.9271	-13.5784	7
18.3014	-7.40032	7
12.3917	-8.7876	7
14.5339	-13.2424	7
-8.12372	-22.1555	7
-11.9952	-11.6909	7
17.0491	-18.248	7
9.35667	-15.2751	7
-31.8843	16.9155	7
17.5149	-16.251	7
12.5112	-27.7509	7
23.8606	20.2817	7
14.5788	-8.18038	7
25.2004	-17.5508	7
16.4682	-23.4983	7
-24.4874	-10.2781	7
-14.3691	-11.7601	7
5.83327	-23.4954	7
22.3048	-10.5979	7
-14.6936	-14.2729	7
15.5497	-17.2346	7
19.6355	-12.0833	7
-3.61923	3.6583	7
-3.26778	-17.9238	7
10.7573	4.37265	7
-12.5203	0.76945	7
-8.06493	-31.2844	7
18.0651	-3.80217	7
-22.0495	-4.80395	7
21.5569	-20.3383	7
20.2642	-15.1047	7
18.6349	-16.3826	7
17.5715	-20.1106	7
16.6967	-9.39519	7
15.2725	-17.1904	7
-25.728	-6.8927	7
-19.2902	-6.19661	7
12.838	3.19739	7
8.66771	-17.5753	7
-23.8031	-2.20523	7
15.436	-25.7789	7
-18.4101	3.39121	7
4.12713	-6.30702	7
-12.6553	-8.09034	7
-14.2593	-19.2844	7
17.4822	-5.83572	7
25.4586	-6.41704	7
1.92981	-14.7956	7
15.9859	-6.50543	7
-15.3133	-7.86207	7
25.5385	-12.2366	7
-1.05353	23.2711	7
-26.0861	23.5888	7
9.05346	-16.5591	7
25.7891	-6.63738	7
16.5272	-22.1981	7
14.8902	-9.18292	7
-19.3561	-7.29929	7
11.3523	-14.8399	7
19.5453	-20.1061	7
28.4836	-14.3073	7
5.34382	-24.9502	7
5.80624	-5.24659	7
27.2027	-18.8578	7
-20.7789	-7.59601	7
13.7603	-18.5651	7
28.5938	-3.14234	7
5.25433	19.9746	7
5.74976	-2.26657	7
27.1095	-14.1378	7
20.3548	-25.0691	7
21.9279	-8.67862	7
-29.881	2.99998	7
20.1011	-17.5445	7
16.6666	1.7329	7
13.1564	-20.8271	7
-22.1217	-15.9888	7
24.2794	-17.4533	7
22.6082	-27.0805	7
21.2695	-14.9771	7
-11.0757	-5.4904	7
17.7605	-19.1926	7
8.67253	-0.610037	7
15.1545	-19.7334	7
6.32193	-0.230397	7
-27.0556	-16.5942	7
22.7888	-22.1949	7
15.7743	-14.4603	7
20.8178	-31.6773	7
2.88984	-7.50798	7
9.44015	-13.3092	7
-18.6313	0.0145773	7
7.14028	22.553	7
7.42279	4.93985	7
-17.6858	26.161	7
-3.61485	3.33484	7
16.9031	3.25648	7
15.4866	-19.114	7
24.8966	-16.5345	7
-15.1244	10.346	7
23.4149	-23.2646	7
21.9347	-8.98514	7
19.1625	-19.2955	7
21.7257	-10.3086	7
30.6159	-25.8341	7
-19.756	2.38063	7
12.2087	-17.9957	7
18.8582	-12.6517	7
-11.1439	23.3652	7
-1.70893	-13.4414	7
21.7528	-16.1232	7
-5.52173	-21.9422	7
8.57317	-0.19902	7
17.9512	28.7315	7
-8.30412	-9.08975	7
15.8774	-10.3211	7
29.0271	13.4228	7
12.2625	-24.2384	7
17.3705	-11.4287	7
0.579867	8.10594	7
22.435	-7.39228	7
11.9428	4.61193	7
-22.0481	-15.7849	7
-7.71414	-0.213611	7
25.097	-9.17192	7
17.9818	-16.422	7
2.94448	-8.17283	7
1.9601	29.128	7
37.4384	-16.5312	7
-6.861	4.15648	7
-16.264	-2.40776	7
16.2726	8.48889	7
-13.5106	-22.98	7
16.6327	-16.799	7
7.25025	2.90347	7
-13.1279	7.86099	7
8.47018	-14.7615	7
-20.8333	11.3189	7
-11.7192	5.7139	7
4.06941	1.68514	7
-16.3564	8.3444	7
3.16497	-3.28513	7
18.4545	-1.28563	7
21.3322	-15.7334	7
23.9633	-7.73131	7
18.2737	-24.8762	7
-11.2637	-9.17337	7
-23.1058	9.71403	7
27.4026	-10.1822	7
13.5028	-11.3103	7
-13.0294	-0.714208	7
-15.7856	-20.3947	7
-14.9672	5.2063	7
17.1404	-11.4277	7
15.8917	-30.0438	7
-28.279	9.78722	7
-2.16985	2.2846	7
8.04919	0.864743	7
12.1177	-6.66409	7
-14.7831	15.0911	7
18.5224	-12.5812	7
11.1972	-5.13982	7
8.11509	5.79836	7
16.3058	7.31331	7
7.9392	14.6295	7
-3.58332	3.75112	7
28.3032	-13.8771	7
-15.8357	18.9871	7
19.9276	-4.14478	7
-11.6727	8.15746	7
-2.2213	-21.3852	7
-8.44773	23.4052	7
-4.43707	16.2462	7
-28.5788	17.982	7
-30.0938	-13.922	7
20.5134	-17.0936	7
14.2662	1.55355	7
11.8808	16.5631	7
23.6224	-8.79774	7
25.3603	-1.76644	7
-4.7699	2.84642	7
7.989	27.159	7
-8.21702	-14.3964	7
-27.9728	10.7748	7
15.8034	9.72874	7
14.15	-30.6099	7
17.9595	8.15733	7
21.5347	-7.96506	7
-5.521	25.4519	7
-13.1417	5.33739	7
-2.40519	-20.8349	7
-12.461	-18.5717	7
-33.8529	10.0347	7
1.35974	5.17119	7
30.7978	-11.1392	7
15.1625	3.28023	7
-9.30608	22.3079	7
-21.3847	0.828124	7
-11.5648	-21.4822	7
23.812	-4.29722	7
5.2946	5.55893	7
22.9297	6.32813	7
23.5091	12.4716	7
13.7848	5.38234	7
9.28027	22.8026	7
-4.74926	-14.7863	7
-11.6884	16.824	7
22.6061	15.71	7
37.4431	-16.6923	7
-16.4794	24.8786	7
20.2744	12.5224	7
17.3229	-34.7229	7
-31.8189	16.813	7
-24.5901	-13.9267	7
-6.18846	18.0873	7
5.48917	-9.63213	7
3.67945	-17.5819	7
5.86066	12.5925	7
11.703	2.35316	7
-20.8294	-11.8811	7
-0.534877	16.2216	7
-32.8601	8.10711	7
-6.76116	2.3343	7
20.5754	23.1138	7
-3.14513	27.8636	7
-12.3001	14.3553	7
27.6575	-15.3534	7
28.3771	-19.0418	7
14.6105	7.5181	7
-20.5194	0.944271	7
-0.15863	-14.9029	7
-11.316	-0.645771	7
-5.41188	25.5874	7
2.20677	18.9876	7
-17.4352	-6.28909	7
14.9403	13.206	7
-6.90507	8.27858	7
21.3361	-29.0867	7
-7.91684	1.48357	7
16.6135	9.89974	7
-10.9942	6.92834	7
7.88063	-18.4507	7
-10.4983	7.77741	7
12.9231	-28.793	7
-23.7916	9.11512	7
-2.06073	25.8617	7
-27.1151	-8.79512	7
-23.0717	10.3662	7
-10.8091	23.7297	7
-21.2692	7.25325	7
-0.937982	23.8923	7
-4.17992	-10.7967	7
-5.71618	14.8788	7
-23.6453	15.0524	7
16.1024	-0.257749	7
-4.44129	19.8507	7
-7.30912	3.08351	7
-13.3211	0.201175	7
22.3942	14.3752	7
21.5153	22.6721	7
-8.64137	-15.0388	7
6.24189	-3.85402	7
11.0521	20.3097	7
9.01986	1.44704	7
29.0914	-8.80759	7
-14.8775	-5.81108	7
-7.22926	1.04549	7
0.88152	-15.5557	7
-17.6963	9.54084	7
-5.39195	0.454717	7
-23.6756	11.7815	7
1.07742	13.7583	7
-16.9408	-12.8555	7
-15.8889	-10.6233	7
15.7263	9.7986	7
20.1339	14.381	7
-18.3919	9.21416	7
-6.67271	3.60014	7
1.90112	6.27025	7
-13.0092	13.1786	7
-8.75246	33.4054	7
0.863858	2.01284	7
9.48568	10.9333	7
32.5885	4.70578	7
6.93644	24.4323	7
-22.8618	20.8228	7
1.71095	23.3723	7
-10.553	-10.555	7
24.7397	15.1961	7
-18.2152	12.6025	7
-26.052	6.06739	7
-4.52796	19.1895	7
-11.5523	3.5203	7
19.7436	18.4046	7
-21.2479	13.1743	7
-13.8891	13.0094	7
-8.99667	6.73899	7
-6.37689	1.35834	7
15.014	4.36318	7
14.1574	6.71398	7
-17.2666	10.2568	7
12.6965	1.19428	7
15.7999	10.8776	7
-19.975	0.329315	7
-24.1989	9.31849	7
-22.9279	17.8763	7
-8.98001	13.3632	7
-10.2768	-16.5064	7
1.41908	-9.71429	7
27.5652	-6.17275	7
-5.3806	-1.62173	7
18.4724	0.781027	7
-16.9134	1.7956	7
-14.6032	22.869	7
15.0357	3.91449	7
21.0621	16.0403	7
-17.9183	4.75729	7
-10.3894	-0.519233	7
18.9539	5.68221	7
7.83768	-1.35693	7
7.84849	-14.4374	7
13.4919	-11.4682	7
-3.34471	30.4931	7
-14.5256	-4.42563	7
26.382	-9.19298	7
-13.0105	-23.5517	7
10.5835	19.1011	7
-4.1914	15.9429	7
4.98134	-11.5346	7
20.7439	-1.64663	7
22.2497	15.7015	7
-18.0188	5.88577	7
2.89936	10.0225	7
-13.1316	6.37473	7
0.0406743	8.04984	7
-12.794	-8.12025	7
-18.3716	12.8641	7
2.32217	9.64208	7
-21.0734	5.72091	7
-3.96382	-7.75113	7
-13.7374	11.3651	7
30.0627	-2.43888	7
9.85295	6.49077	7
11.553	23.1626	7
-17.2559	-5.88374	7
12.7966	17.1104	7
17.4489	14.0071	7
-9.63499	16.6988	7
-17.9493	2.43859	7
-25.3842	25.7657	7
28.1144	-2.68781	7
1.32563	25.6551	7
-2.04537	14.442	7
15.1249	12.2835	7
-17.7011	-20.1691	7
-1.45001	0.584671	7
13.3849	14.1646	7
-9.75557	0.73671	7
7.91932	12.4676	7
6.84642	-14.0538	7
-1.79682	8.84286	7
-7.7389	20.0649	7
-6.85437	-1.88273	7
-3.40532	1.65705	7
-9.08008	-23.289	7
-0.41054	-6.4532	7
2.4731	19.9405	7
29.9081	-16.5462	7
-2.65159	8.54191	7
18.9818	17.5533	7
16.0082	-11.8376	7
-21.2105	11.3217	7
2.69987	8.86446	7
-17.5528	2.89554	7
-22.2399	4.11805	7
-17.3266	-18.9869	7
-25.8488	13.8425	7
-3.80634	13.1701	7
-3.97933	-1.55836	7
-20.8066	3.6629	7
14.8199	9.35044	7
7.92479	4.08125	7
-6.5689	-26.3968	7
-21.6791	10.0037	7
-1.8022	25.028	7
-5.32905	28.6875	7
-22.024	17.0486	7
-15.7734	16.6262	7
11.1362	17.7264	7
-26.3915	3.44637	7
-1.6223	-3.67327	7
17.9864	0.986572	7
10.9729	19.8906	7
2.13756	13.2839	7
-19.0245	-10.7791	7
0.957024	3.6222	7
-5.49153	-1.846	7
8.1364	20.5956	7
-3.35692	19.8148	7
-23.1674	17.5909	7
-25.4281	10.7116	7
-5.4053	10.7366	7
3.74541	14.8069	7
-22.3434	4.75739	7
2.43492	-21.1869	7
11.7991	3.04339	7
-20.8966	2.77695	7
-17.0635	0.884726	7
-13.7463	-17.9688	7
-2.63725	-11.1705	7
-19.8096	9.17836	7
17.4464	15.5195	7
18.9728	-5.79527	7
7.35525	-2.85037	7
-10.9836	18.2596	7
23.4238	15.039	7
4.39179	-11.373	7
-36.6169	6.36651	7
-8.507	-1.71429	7
20.2406	12.5556	7
-6.36544	-12.4616	7
22.6442	16.1888	7
-25.9504	20.2847	7
16.1916	5.55359	7
1.93379	-13.3829	7
7.56052	12.9992	7
-17.3656	5.59031	7
30.0876	0.198263	7
-14.7665	15.911	7
27.1999	-7.51742	7
-11.4651	6.07385	7
-5.48543	17.1076	7
-26.7811	12.3397	7
9.50537	5.34541	7
4.59883	12.4095	7
-17.855	22.1702	7
-14.6692	7.91216	7
13.8889	-2.52379	7
-20.8813	7.80328	7
-6.29059	7.80984	7
8.55974	-28.5306	7
-8.26667	7.87367	7
18.3174	11.8566	7
-1.01123	12.561	7
-25.139	11.4842	7
17.5305	25.2706	7
5.55145	5.16444	7
22.725	12.2085	7
-7.91675	22.1092	7
-32.5765	4.68011	7
-0.499086	22.3872	7
23.7398	19.6879	7
-12.7646	16.43	7
-7.73545	8.17847	7
17.598	16.1761	7
-4.43208	2.16762	7
-17.4979	26.052	7
-18.1593	-12.402	7
0.144432	9.96603	7
11.4667	14.4224	7
-1.78153	-17.1016	7
19.4819	23.1503	7
5.41886	26.3121	7
4.24495	9.79207	7
-5.24144	0.11171	7
-3.64437	8.11155	7
-17.2222	20.3629	7
3.88108	4.78873	7
0.748921	-21.195	7
21.6826	6.24658	7
-12.1938	10.806	7
28.3754	8.05444	7
11.5554	6.01456	7
1.49063	6.37875	7
-12.7807	-9.80603	7
-2.55755	13.3952	7
5.36941	11.9902	7
15.3527	13.2853	7
-2.5077	28.4723	7
1.59622	-8.65349	7
19.6153	-2.52846	7
13.2993	9.15397	7
-18.6131	3.88265	7
-27.2061	5.01182	7
-14.9535	4.73771	7
-0.115213	17.743	7
-3.12328	-13.6748	7
-10.7933	20.0946	7
6.37336	9.99499	7
11.1159	-10.6154	7
-2.17396	29.6823	7
-19.287	14.5585	7
-26.9475	-6.61018	7
-17.0832	-21.2397	7
13.9303	27.5214	7
1.50658	16.4049	7
7.75652	10.0275	7
-20.7561	-13.2182	7
0.198562	6.86958	7
-19.4087	-1.57189	7
17.4247	25.1664	7
2.55137	-11.6502	7
-7.16104	30.7124	7
-19.3355	-4.05639	7
14.879	13.3862	7
-8.139	1.70819	7
21.0514	1.64201	7
14.7151	10.4842	7
-16.6421	-7.83693	7
12.7157	16.8801	7
-7.37034	30.5694	7
-0.22619	15.6506	7
17.0332	22.4287	7
18.2015	13.9295	7
-2.42027	17.0967	7
8.00983	27.2052	7
3.00383	4.93295	7
17.3693	3.40042	7
13.3871	14.3322	7
8.36376	4.83827	7
-15.6755	-11.4577	7
11.8964	25.5563	7
-19.5144	12.0814	7
12.247	19.2662	7
2.47934	-6.55213	7
1.08518	-6.09311	7
-12.1841	-0.836214	7
2.82159	6.4971	7
-33.1436	3.45734	7
2.60258	5.00865	7
23.8721	1.45276	7
-8.74241	6.66019	7
22.6078	-5.20085	7
0.883063	-3.55762	7
-3.8338	6.15842	7
-9.90565	11.2654	7
19.611	-1.12904	7
2.53128	23.2624	7
-0.574042	-5.8673	7
-9.40142	2.79838	7
7.93217	8.60012	7
-22.6862	11.2975	7
-3.54367	0.0410067	7
4.6379	16.0473	7
-27.2805	5.35042	7
5.25387	-13.7463	7
0.997867	-0.715569	7
5.12856	28.0501	7
23.4741	19.5705	7
17.261	25.1964	7
14.8192	16.9165	7
-8.98829	24.5352	7
2.98817	16.9269	7
-31.7715	4.27251	7
1.38826	8.1865	7
1.17002	14.2448	7
21.695	-0.662072	7
-23.5199	13.077	7
-6.024	15.0696	7
18.9967	2.33625	7
-2.39027	10.5421	7
21.2905	5.26216	7
8.66455	-4.13034	7
-6.57081	27.8885	7
-0.925185	2.57794	7
1.62757	27.1699	7
-10.3144	1.26055	7
-28.6153	20.4878	7
-16.9885	20.6148	7
13.6917	21.9704	7
25.2225	16.6302	7
8.29553	-8.66604	7
-26.2301	0.0672667	7
11.6287	16.4711	7
17.8766	21.4676	7
9.75836	20.0332	7
16.2323	5.42354	7
17.2601	14.7284	7
-16.4277	17.2099	7
23.7521	14.3047	7
1.36767	10.0635	7
-18.6388	17.7526	7
-7.00276	24.3312	7
-5.08526	5.93746	7
12.2512	9.13683	7
-27.8326	14.3843	7
-26.2076	-3.10076	7
17.0928	22.043	7
1.1109	-7.72652	7
7.88817	-26.7336	7
-12.8137	2.38582	7
8.15608	4.45115	7
-4.19441	-12.5037	7
-11.7778	4.3085	7
0.697193	3.35274	7
3.0272	23.0078	7
-11.0071	-0.292141	7
-6.24329	-6.15846	7
-8.4315	21.6807	7
-19.4029	21.713	7
12.6297	14.8993	7
-5.89188	24.8795	7
25.6061	21.1451	7
-20.6062	14.4833	7
-24.1945	14.5812	7
4.00678	14.3228	7
-6.53959	7.43785	7
-19.4905	21.4594	7
5.61779	9.57595	7
4.93582	9.4218	7
-17.9883	2.32028	7
8.84015	-9.59102	7
16.1042	18.4094	7
11.678	12.1803	7
-4.17963	8.02878	7
4.39055	0.267597	7
-27.7066	17.9502	7
10.6562	0.522919	7
14.8808	8.04164	7
-14.4592	9.30156	7
1.68761	13.9945	7
24.9138	18.857	7
9.95569	-14.4846	7
-30.6516	5.68854	7
-11.46	13.488	7
-4.70204	-21.6391	7
-18.7051	10.4692	7
10.381	15.0003	7
-9.90987	20.9641	7
3.18253	7.95789	7
1.75716	16.502	7
25.9939	-8.48659	7
-19.4535	7.73216	7
-15.7544	19.0865	7
-13.5263	6.94631	7
-13.997	7.39173	7
-4.97433	-16.3568	7
-10.2458	18.3639	7
-14.7696	2.77607	7
-25.7413	23.6127	7
-15.0384	14.2338	7
-24.1755	7.23653	7
-27.4026	-0.143516	7
-10.3806	22.1364	7
-15.6922	7.09922	7
-3.48855	-11.7235	7
-18.4916	-13.2592	7
-19.155	1.79844	7
-7.89347	21.4118	7
-21.2325	4.91539	7
-2.77105	10.3897	7
8.48173	20.41	7
3.9716	8.64522	7
15.2417	14.5149	7
-4.61318	1.06607	7
2.91534	-0.621103	7
-24.5717	12.3947	7
-24.4918	-11.0912	7
-17.8493	22.0919	7
-12.8724	12.0698	7
-16.519	-10.667	7
13.0614	10.6516	7
5.23335	5.57936	7
-6.26485	-12.2793	7
-5.22156	-14.1763	7
-20.7481	5.2848	7
4.31859	-3.4208	7
-16.2	4.52582	7
1.67188	35.1518	7
-12.8687	8.42089	7
9.83618	12.7808	7
-25.6404	24.1654	7
-3.83202	6.27067	7
-18.6958	-1.29073	7
-22.072	12.4445	7
-5.12079	8.99876	7
-25.1469	3.47642	7
-7.0777	15.6366	7
-26.8429	4.62223	7
-17.2843	10.2213	7
-7.87243	-1.84694	7
-25.9295	9.27144	7
16.041	10.2468	7
6.03525	3.32232	7
11.9498	-14.9877	7
-9.93256	6.22577	7
-13.2051	17.6474	7
-16.1361	21.5797	7
28.7461	-10.9663	7
-17.7887	-0.146451	7
-11.0497	-5.32552	7
-7.75698	5.10663	7
10.2567	5.40292	7
-3.17541	4.46532	7
13.4682	8.47993	7
-21.7058	5.61207	7
19.5514	15.8311	7
12.5398	19.0156	7
-0.162178	20.7121	7
-22.7483	13.1732	7
15.0131	2.97609	7
-18.4033	-23.2943	7
-23.7565	7.77678	7
-16.6536	8.32472	7
-2.73836	19.7157	7
-6.23777	-26.3802	7
0.197677	-14.5333	7
-7.56412	-1.83516	7
17.5231	15.9153	7
-25.596	7.10549	7
1.74175	-1.14737	7
-27.6817	14.3491	7
-14.4984	-0.202304	7
6.2596	-20.7322	7
-16.084	-3.37777	7
-17.503	19.33	7
-2.85161	-22.1724	7
5.83534	10.8964	7
-26.0262	-3.00817	7
17.2082	12.0616	7
7.31889	-1.86365	7
2.06038	7.54878	7
-5.43215	-14.78	7
-14.1108	14.4524	7
-34.4189	8.23203	7
12.7094	12.7469	7
-19.7262	24.2267	7
-19.5089	7.97415	7
8.68698	10.8354	7
-2.39353	17.145	7
-20.7381	3.85229	7
-15.1445	-1.99372	7
-24.0242	10.5989	7
-21.6857	13.7095	7
2.56884	6.28685	7
8.75735	-9.15352	7
23.1792	-5.58927	7
-6.79429	1.1929	7
-9.90031	-2.71345	7
-16.5821	15.199	7
11.3699	9.1735	7
21.2696	10.7464	7
-21.9122	10.9025	7
14.0437	-2.52621	7
9.61362	14.1987	7
-33.8328	10.8393	7
9.91267	22.4434	7
-24.3481	20.1957	7
-20.9073	10.6455	7
-11.1562	21.4161	7
-9.184	21.0897	7
19.1267	13.4192	7
5.892	-2.21625	7
19.2588	18.1321	7
-28.2293	5.33488	7
-16.4552	14.2155	7
-13.241	18.1821	7
-25.7207	1.08376	7
-27.0377	10.2889	7
-20.8505	15.3362	7
-2.86465	22.1811	7
8.65613	-11.6503	7
17.2774	21.8196	7
-6.98887	15.5685	7
-17.1482	2.77825	7
-9.75718	0.711456	7
1.25873	6.41809	7
-23.8428	14.8303	7
-13.0224	8.49742	7
-11.2607	19.7399	7
16.1004	15.6415	7
-21.8049	9.60492	7
-3.50697	-23.1648	7
-18.1537	17.4853	7
-8.33232	6.86266	7
-3.8497	0.720008	7
-7.10673	6.61516	7
-3.83068	13.3398	7
21.5137	-2.85771	7
-1.57313	1.32586	7
-7.11283	23.7824	7
-17.0712	14.0939	7
8.71994	-9.1722	7
-29.6154	15.2307	7
-29.7848	-3.13354	7
-3.69314	0.168671	7
5.82367	9.75599	7
-12.5777	19.5884	7
9.83121	-14.2899	7
-11.3704	5.02616	7
-14.0792	8.92519	7
-5.04183	14.0225	7
0.50567	12.3047	7
-1.09487	0.0807837	7
-5.50218	24.0847	7
-21.2869	22.3627	7
22.0258	9.60778	7
-19.1039	3.99939	7
-1.65098	8.26692	7
1.06145	11.5472	7
2.85396	2.13305	7
12.174	10.5018	7
8.29729	-6.39955	7
0.721287	-4.37778	7
1.99214	-17.2882	7
-32.3814	1.78065	7
-2.90226	15.4604	7
3.04787	-4.37017	7
22.7425	6.58021	7
-18.4732	9.35451	7
13.3194	12.1463	7
-31.8538	4.02157	7
0.512185	21.7413	7
5.76266	4.83228	7
22.2372	12.0567	7
-26.8344	10.2211	7
4.93781	19.9136	7
-18.5941	10.7453	7
-7.78298	17.1178	7
23.155	-20.5958	7
-17.7817	9.44821	7
-13.9216	-7.98471	7
-33.0377	16.8545	7
9.84674	5.92047	7
0.636977	-4.41101	7
-6.13432	3.39757	7
-15.7324	15.7189	7
10.5829	19.1805	7
-21.1441	11.5045	7
-6.72007	15.331	7
16.492	10.9257	7
-3.22436	24.3981	7
6.22323	8.00062	7
-3.6151	18.8198	7
18.4139	19.4218	7
13.8824	16.6547	7
25.8655	14.9266	7
-12.1984	16.5	7
22.8068	19.227	7
-20.7284	9.56037	7
18.4547	0.283937	7
7.30696	6.87949	7
-0.964584	11.2033	7
18.5682	18.1435	7
16.4725	7.7607	7
6.11656	-11.1947	7
-20.3513	12.1539	7
-21.0323	-11.9788	7
-15.696	16.6747	7
1.7436	21.7354	7
10.0751	-8.61608	7
21.5127	-3.9136	7
11.849	4.92386	7
-15.6787	-14.7403	7
6.3059	6.66643	7
0.305294	-8.65541	7
-11.4864	23.417	7
-15.0263	-9.83075	7
13.833	15.3802	7
14.1406	1.83953	7
-0.52954	13.2474	7
-20.2431	16.5349	7
1.66815	35.1452	7
8.03926	-12.9658	7
-10.1136	7.82167	7
-14.8578	-5.81449	7
22.9038	-5.38003	7
-6.39085	28.086	7
12.3132	15.415	7
14.6465	16.1877	7
21.4799	17.5101	7
17.0793	18.2464	7
-4.86901	7.22137	7
9.50216	17.868	7
-9.03124	5.85343	7
2.06015	25.9321	7
-16.3947	23.8727	7
-31.1107	9.66843	7
-9.0987	16.1719	7
-11.4166	11.4016	7
19.6275	-3.32352	7
-35.8016	-2.83036	7
3.15245	11.2463	7
1.29536	27.7246	7
9.46245	10.7525	7
2.1994	1.90645	7
28.1452	10.7269	7
9.65863	-13.7083	7
-9.36464	12.6643	7
20.1034	14.447	7
20.3643	15.8016	7
-20.6581	-1.0564	7
18.4517	12.0567	7
-13.3955	-21.2604	7
-5.76156	-26.1317	7
-4.06516	-16.0681	7
-26.9345	10.6539	7
-16.6692	-10.767	7
6.12069	8.25964	7
7.0584	11.2429	7
7.4353	-2.26613	7
-2.71375	10.4193	7
14.0219	27.5165	7
5.22776	-19.0504	7
-0.801293	22.8069	7
-8.51861	0.950688	7
-15.596	8.33732	7
-4.33706	32.7044	7
-18.8544	30.2174	7
-21.2856	4.70432	7
19.549	-24.8027	7
5.47268	3.51548	7
18.1482	8.38182	7
10.2068	5.44005	7
9.93866	20.1075	7
-5.47879	1.00319	7
-14.7941	5.82387	7
-8.67552	1.79531	7
10.6646	23.0879	7
-16.0372	8.43706	7
6.78662	-15.9774	7
1.79055	-10.5873	7
12.3101	0.944717	7
23.1318	-7.23381	7
25.5338	10.1572	7
-5.13598	19.4107	7
26.0673	-26.7667	7
-10.757	-25.4063	7
12.95	-15.279	7
-8.26589	4.53923	7
-13.4312	8.73581	7
-30.1218	7.95559	7
8.69349	6.40382	7
-14.6477	23.0995	7
23.4557	-25.3032	7
3.34161	26.5265	7
-2.04684	29.7458	7
-3.2304	24.3527	7
15.2773	12.2989	7
-17.7957	29.4423	7
-5.02979	14.2706	7
-10.6704	-1.21913	7
-24.3575	8.23513	7
20.6833	-3.23241	7
16.0417	18.7111	7
-18.1852	14.0127	7
26.1227	6.17354	7
9.82427	-11.6856	7
4.49627	12.376	7
0.847194	11.7725	7
-4.87349	-23.4324	7
-11.0813	-0.560159	7
11.8755	-2.27761	7
-22.9727	7.72274	7
-7.40837	2.09924	7
14.5918	-0.59218	7
10.2143	19.9184	7
-25.4231	-10.54	7
-2.21644	2.52237	7
17.2045	-7.99878	7
-5.29889	29.3921	7
-8.05111	10.9418	7
-15.6586	1.13895	7
13.0187	1.45372	7
-18.643	-16.0002	7
13.9013	-20.5395	7
13.4596	-7.40816	7
-3.21591	-4.80238	7
13.2186	4.53139	7
-27.7994	2.01156	7
17.7576	-8.13289	7
14.7999	-23.7901	7
6.6123	-7.46713	7
31.9387	-22.0371	7
-17.8305	-20.8615	7
-11.044	25.9813	7
7.40604	0.418131	7
17.1371	-6.24284	7
-20.2994	11.1089	7
23.0977	-31.1385	7
2.32018	3.23194	7
27.0541	-19.3473	7
5.92073	-5.75047	7
21.2471	-16.2289	7
28.4578	-3.0648	7
20.554	-5.2393	7
2.22923	-8.51112	7
11.4732	-29.5591	7
-36.6021	2.71852	7
19.1465	-9.45568	7
-15.493	-4.21977	7
23.6145	-8.76786	7
-27.3733	-10.9314	7
-30.9593	-5.91225	7
-12.8881	-15.8026	7
-27.1505	-0.210332	7
18.4774	-20.0943	7
31.0669	-28.9538	7
34.1163	-20.5937	7
-12.383	12.1274	7
6.2789	-8.95561	7
2.82032	-7.25285	7
12.51	-20.7428	7
-14.3048	18.7753	7
7.93998	7.6051	7
27.3902	15.1103	7
25.6739	-14.2519	7
-0.0234885	27.7234	7
8.43751	-14.9616	7
-31.8691	11.9057	7
12.201	-2.99145	7
0.153906	-22.9936	7
-17.1653	-4.07559	7
-17.8492	-9.70213	7
30.2506	-25.7776	7
26.1379	-2.20245	7
22.1355	1.26573	7
29.625	-21.5603	7
-34.5295	0.252636	7
20.9512	-12.0039	7
-1.07075	-15.4562	7
-1.32171	-2.39901	7
14.0991	1.67095	7
25.5186	-17.1246	7
22.32	-7.01946	7
14.8162	-25.1212	7
-3.92068	-24.4203	7
1.89814	-13.4673	7
-19.2053	-1.94965	7
-22.6563	21.4407	7
20.2862	4.02848	7
13.7652	30.3562	7
6.27802	4.93815	7
-24.8865	3.54418	7
9.24704	3.04679	7
25.6249	-5.46598	7
3.57908	-1.74867	7
-3.27062	18.4611	7
-20.0438	16.6455	7
-1.25811	-13.0756	7
2.85474	-6.80679	7
11.1131	-13.2609	7
-14.2657	-18.9552	7
11.5748	-7.11605	7
-28.5473	7.86172	7
-3.97798	16.871	7
-14.1201	15.6193	7
2.30433	13.0741	7
-19.9773	-17.6711	7
0.821833	-12.3632	7
32.7155	8.11812	7
-11.2915	18.1916	7
-1.57635	-7.63671	7
6.78028	-21.35	7
-4.342	-24.9001	7
18.3708	-6.33843	7
10.5453	-15.7981	7
-6.59461	35.0404	7
-29.2721	10.7583	7
-4.17037	15.6265	7
28.8991	-15.9895	7
4.71218	-3.34421	7
6.40218	-15.676	7
-11.4142	7.51168	7
26.9081	-24.9097	7
-26.0394	-1.74346	7
10.8516	12.1318	7
-28.1326	-5.39245	7
-16.8155	-21.4279	7
27.1804	-6.53617	7
-23.807	22.4183	7
15.3088	9.41758	7
-4.38959	8.09676	7
13.878	-12.0903	7
-9.0807	-23.9889	7
28.0092	-0.0570594	7
25.7282	-18.3352	7
-30.6946	1.192	7
-8.93404	-24.5842	7
-28.4774	2.90194	7
-7.81995	5.80011	7
-8.00446	11.476	7
-22.1849	-4.97774	7
-12.8647	-27.9153	7
7.20864	-0.0192978	7
-31.228	11.2972	7
-16.6722	-13.3495	7
-12.1002	-1.92346	7
7.41689	-19.3263	7
-14.9757	-1.90627	7
2.65282	0.563068	7
8.90041	-4.17161	7
0.733068	-31.3393	7
9.47501	22.6633	7
4.77506	-7.82378	7
-24.1252	10.7818	7
6.44721	-20.7845	7
-6.99043	10.2223	7
7.80943	2.55498	7
-28.8649	3.19128	7
-0.81517	-12.9379	7
-32.2008	-0.494693	7
-23.888	-0.283577	7
34.5257	-5.32485	7
0.192054	27.3187	7
30.8842	0.670931	7
-9.27561	-24.0651	7
4.77657	20.0971	7
-21.4066	19.7535	7
21.1785	-27.5307	7
-5.26674	29.4685	7
-12.8489	-12.3129	7
31.1868	-29.1109	7
-11.4787	17.0269	7
2.16564	7.87739	7
-31.3957	3.31642	7
-8.12779	-0.216139	7
18.8117	-29.2351	7
-3.8788	8.70489	7
-10.5124	-6.74482	7
6.26239	-17.5444	7
20.3425	-9.41583	7
-1.30205	-21.6072	7
-13.5727	-10.6312	7
28.9795	-8.97098	7
-13.686	-18.2582	7
10.5934	1.79375	7
-24.91	15.7936	7
-32.5705	1.41036	7
-3.65913	-1.41712	7
-19.0081	-21.6826	7
20.0473	-18.3983	7
4.35023	-5.9482	7
-27.9402	12.1891	7
-20.1439	25.0206	7
-1.8196	19.5009	7
15.7428	17.8233	7
-28.6096	15.1545	7
-0.953265	-24.7025	7
21.7309	-15.3848	7
5.34602	3.36191	7
27.9594	7.50004	7
-5.89032	7.17284	7
2.03935	-5.04228	7
-14.0735	18.4359	7
-2.81155	-6.93904	7
4.02762	-33.1029	7
-1.73672	-14.0046	7
-28.5605	0.341655	7
7.29925	-15.5832	7
-18.1228	2.27433	7
14.1971	11.2016	7
-24.4112	-11.2772	7
-23.3858	20.7411	7
-24.5058	14.6649	7
-5.20496	-25.7532	7
6.59433	3.31479	7
-8.32298	-3.53527	7
-12.743	-22.0178	7
-19.7861	4.57392	7
-18.1904	0.992739	7
2.53983	2.13525	7
13.6652	-31.831	7
-30.5366	9.73137	7
13.1503	3.05688	7
-0.482286	11.2345	7
-14.7831	0.239358	7
-9.50724	-1.44444	7
-11.9446	21.4214	7
-26.142	14.8338	7
-29.7199	-3.16251	7
-25.06	-17.372	7
-14.6589	-6.16541	7
-31.8667	3.85385	7
-17.6857	18.9729	7
-16.8159	11.1729	7
-5.64708	21.2429	7
-33.6745	2.59938	7
-13.2407	6.15194	7
-2.62423	-21.9277	7
-14.6127	-3.11885	7
-21.3274	19.9237	7
-16.4192	23.7482	7
-2.25269	14.9012	7
-10.3305	10.4561	7
-29.6895	4.40077	7
13.7176	0.10245	7
23.8576	14.0159	7
-16.698	-0.443725	7
-14.9569	-28.1608	7
-13.9087	2.11726	7
-30.4038	7.70248	7
-19.6049	20.8034	7
9.74606	20.7615	7
-5.72584	0.0940561	7
-0.086884	24.585	7
6.78952	16.6264	7
-30.6637	10.0485	7
7.05955	-12.0867	7
-8.76692	3.13659	7
-20.8617	0.0397583	7
-7.97391	30.9636	7
-17.7595	14.8345	7
-16.3066	20.3681	7
-19.4386	6.50968	7
-21.6934	1.8347	7
-11.9793	-1.71514	7
-17.4112	1.16761	7
0.575009	-11.0113	7
-32.84	8.3424	7
10.8699	5.33518	7
-31.2886	11.3283	7
2.75265	3.59838	7
-9.38549	-17.1681	7
-6.05547	3.09309	7
-17.7095	20.4071	7
-36.7192	2.61217	7
3.65396	0.708027	7
-29.445	20.3712	7
-3.64455	-7.66532	7
-3.10728	0.805099	7
-24.0403	-2.1302	7
-25.5981	9.24091	7
5.11463	-3.99857	7
6.37853	-3.48217	7
10.499	-20.4948	7
-26.0872	2.43958	7
-0.595754	1.87946	7
-3.44487	-1.37969	7
-13.117	3.5698	7
-10.6145	30.4542	7
14.6115	1.08779	7
-30.8971	5.96496	7
-25.4169	26.1461	7
7.90311	-35.1569	7
-32.6967	7.83222	7
-30.0688	12.933	7
-26.6476	7.54469	7
-35.514	13.7456	7
-23.0655	2.17039	7
34.2712	-8.80593	7
-4.46444	19.2304	7
23.9256	-14.4756	7
8.32451	-25.2956	8
13.1576	5.10262	8
22.7444	-14.717	8
23.0412	-30.1789	8
10.5535	-34.7972	8
8.83486	-7.06835	8
6.1493	-26.8726	8
-8.31744	-22.9952	8
-18.7211	15.7749	8
18.5537	-30.0456	8
16.1442	-27.2946	8
0.0191355	-17.5297	8
-10.684	-12.3328	8
-21.9682	-1.70585	8
27.1293	-21.6773	8
-10.4718	-17.0885	8
17.2778	-26.0999	8
4.1809	-27.7325	8
-13.3346	4.56103	8
29.3166	-19.9688	8
20.933	-27.3509	8
-23.287	-9.70336	8
-2.10885	-28.2301	8
17.4806	-21.4269	8
-13.6971	25.3717	8
-1.14725	0.830817	8
-1.20855	-27.1291	8
-34.4122	0.204591	8
26.5243	-12.4461	8
15.0943	-13.9876	8
13.7314	-16.339	8
-22.4811	0.806093	8
-11.1065	-8.9115	8
4.72022	-24.5595	8
4.81356	14.3317	8
-24.3879	4.47139	8
-23.4192	23.5317	8
18.653	-9.7699	8
24.8664	-28.5767	8
29.6178	-0.120369	8
12.1746	-24.2489	8
10.2582	14.6279	8
9.97074	-11.9532	8
-15.9338	3.19405	8
31.3943	-7.90198	8
14.3374	-9.68942	8
23.9322	-28.2953	8
-17.1786	5.47269	8
16.8306	-9.11131	8
25.6626	-13.2178	8
-36.8038	6.3055	8
14.2388	-35.9038	8
31.1487	-7.2403	8
-19.9792	17.1075	8
7.89884	-34.7066	8
3.96115	-32.1064	8
26.2024	-22.7251	8
-6.05334	-9.57551	8
26.7805	-23.0106	8
10.4483	-20.5217	8
11.221	-27.7594	8
-27.8173	21.8396	8
-16.1239	2.46373	8
17.9406	-4.63977	8
18.8695	-22.693	8
-25.4189	22.6018	8
1.06011	-28.6233	8
23.7234	-16.6365	8
-4.27565	-9.21009	8
-7.89777	-3.62129	8
27.1931	0.624816	8
-13.2394	16.1234	8
24.8969	-30.7077	8
25.7318	-9.87105	8
4.92059	-32.7776	8
12.0911	-19.4774	8
24.401	-23.7992	8
10.7045	-34.6818	8
7.84083	-19.9636	8
-25.2839	7.95813	8
3.66496	-22.5142	8
14.9713	-17.4915	8
21.2221	-19.6686	8
18.1776	-20.5817	8
15.4119	-15.0038	8
20.6415	-25.2052	8
0.406055	31.2737	8
18.8959	-22.7773	8
2.89399	-4.44691	8
-18.4986	0.231731	8
25.4631	-11.8506	8
25.9853	-15.921	8
-20.6465	-7.37151	8
-1.00871	-11.4983	8
-12.5814	27.1465	8
18.0133	-26.3396	8
-22.034	-1.13988	8
-20.8171	9.6592	8
-15.8545	-9.55052	8
0.444794	-23.0779	8
-0.735493	-18.1958	8
-10.3419	-12.7915	8
-8.13374	-23.0307	8
8.94231	-34.1622	8
13.6301	-18.1324	8
21.3444	-19.6003	8
-25.7691	-6.48454	8
-9.37748	-12.4313	8
31.5169	-13.1439	8
16.9122	-23.4532	8
26.0643	-19.0458	8
-2.24234	-2.06705	8
4.04969	3.60804	8
14.1493	-14.0642	8
8.05052	17.1989	8
-6.23361	13.1285	8
5.03976	-22.3085	8
17.5744	-22.462	8
26.3578	-28.146	8
-1.33241	-4.1697	8
2.28591	-18.9303	8
26.4168	-20.2144	8
-27.1554	-13.5467	8
29.189	-4.48777	8
-11.7823	-7.19757	8
9.80246	-21.1983	8
-21.1419	18.2474	8
-31.4854	7.44269	8
8.25969	-34.2953	8
22.6114	-24.4853	8
-13.8909	-0.992055	8
24.9578	-17.0156	8
-22.6875	15.0378	8
-24.1571	1.19253	8
22.9896	-26.8905	8
22.1886	-25.5288	8
24.8303	-25.4322	8
5.61455	-29.5364	8
26.9516	-28.6054	8
13.4358	-9.82717	8
-20.6359	-3.07801	8
20.684	-10.6364	8
-20.6284	-5.72922	8
-22.219	0.363203	8
-7.8349	-9.90988	8
7.83682	17.3256	8
-10.2041	-13.2102	8
18.3211	-6.33727	8
30.8814	-13.5813	8
-24.2527	-0.697584	8
0.983684	-19.3955	8
7.8003	-33.4033	8
25.7071	-21.4211	8
14.9763	-32.1536	8
5.37637	14.2627	8
-28.6405	0.500493	8
-13.9683	26.6176	8
-14.5861	-4.44048	8
17.948	-33.9918	8
20.5198	-10.7931	8
-27.3494	8.84193	8
2.08018	-28.2226	8
-12.7232	-10.4673	8
19.0525	-22.7584	8
16.2325	-27.9063	8
12.6582	-25.9199	8
16.7312	-20.6844	8
18.1382	-26.5602	8
21.5421	-23.1548	8
7.31475	-26.3819	8
-23.0105	-1.99798	8
-17.1685	10.8131	8
24.2942	-10.9334	8
-0.494556	-20.3715	8
-5.31568	-10.4788	8
-28.8253	7.88939	8
14.1651	-22.2949	8
5.68932	-6.63365	8
17.4666	-15.6218	8
12.9583	-20.6589	8
-7.92068	10.6742	8
5.06474	-13.2948	8
14.6403	-15.3255	8
-2.02167	-11.8317	8
4.18704	8.43331	8
22.2452	-23.4175	8
18.6777	-18.7085	8
31.1911	-20.8609	8
26.0051	-23.8031	8
11.6474	-16.5955	8
13.4887	-26.6707	8
33.5206	-2.08131	8
-0.816643	7.32947	8
3.66585	-27.8711	8
6.37974	1.66527	8
19.1661	-23.5429	8
-14.4809	2.732	8
4.44616	6.47141	8
7.93301	-31.7471	8
-8.72866	-7.27898	8
16.714	-15.7916	8
2.14684	-26.3166	8
16.4009	2.31945	8
16.3399	-27.368	8
15.9393	-27.1018	8
-15.7785	1.51084	8
17.7073	-12.5502	8
23.566	-10.559	8
-2.65909	-9.31632	8
12.5825	-29.7328	8
-9.73898	14.9001	8
28.3423	-21.0623	8
18.4952	-15.3439	8
-37.6473	10.4476	8
13.8612	-4.62961	8
31.4995	-12.939	8
-15.9846	14.728	8
31.2665	-17.5281	8
13.548	-17.3425	8
-22.0541	-19.4037	8
12.0444	-4.03588	8
10.4956	-24.0324	8
33.5547	-10.7214	8
-3.4135	-18.6798	8
-9.88004	-7.63387	8
28.9689	-17.4677	8
12.8482	-28.9757	8
17.8634	-24.4681	8
31.2834	-7.61557	8
9.71671	-18.6967	8
32.5195	-16.5886	8
-20.072	-4.28133	8
10.5846	-31.3885	8
23.4775	-25.4384	8
-13.3264	5.61725	8
-24.5014	0.906002	8
-15.9787	-9.70076	8
18.2184	-20.4761	8
9.50596	-3.31995	8
5.95259	30.2856	8
-9.79566	-17.0798	8
-13.5464	-2.23601	8
33.5018	-11.5904	8
-15.6478	-17.2331	8
11.7789	-13.3919	8
11.8938	-22.5648	8
9.18242	-29.212	8
7.21492	-25.9786	8
8.74888	-21.7935	8
4.55262	7.51174	8
28.6287	-23.5086	8
-16.548	-16.794	8
23.6856	-28.1928	8
-15.7607	-28.3383	8
22.9476	-27.0906	8
18.4616	-9.91986	8
13.9092	-30.6265	8
21.5366	-13.7414	8
-0.0541433	-34.2511	8
19.106	-15.1393	8
28.3112	-27.2998	8
1.02465	14.8849	8
23.4512	-25.7777	8
33.1849	-13.8604	8
33.2973	-14.9641	8
28.468	-24.6361	8
12.8583	-5.35843	8
-0.528174	-5.84725	8
23.0001	-19.1979	8
35.2437	1.54663	8
25.2364	-30.3509	8
15.4248	-11.9276	8
23.816	1.53848	8
-5.58138	-9.13119	8
11.7097	12.1813	8
17.3495	-14.5202	8
27.0299	-28.7225	8
32.9736	-13.3074	8
27.0091	-14.3924	8
14.5147	-11.1505	8
19.9662	-3.18748	8
23.5535	6.66937	8
-8.34207	-18.9749	8
-15.9414	-5.4401	8
30.2163	-26.7399	8
24.8327	-26.5456	8
-3.58594	14.3334	8
1.03306	-20.6868	8
-21.6225	-20.3079	8
6.45788	17.5601	8
1.31921	-19.4725	8
13.0842	22.3567	8
-9.06932	-5.6777	8
-5.10205	-11.8471	8
-12.7469	-5.69069	8
-7.5759	-8.90448	8
5.71413	-29.4963	8
36.3692	-11.9902	8
21.9795	-35.2446	8
31.8011	-25.2007	8
25.8127	-2.86413	8
22.3309	9.50785	8
-11.439	-10.8657	8
21.0287	-22.4869	8
-23.5378	22.7203	8
9.16966	8.83609	8
26.4269	-17.562	8
12.8815	-6.50237	8
10.3826	-31.6297	8
23.9173	0.455891	8
6.98042	-9.99542	8
20.8646	3.86512	8
-13.5309	15.1098	8
-0.155056	-15.4942	8
-3.43667	21.8866	8
27.1782	1.18306	8
26.0722	6.60048	8
5.79385	17.2543	8
-5.5691	5.80999	8
25.1825	-12.0935	8
29.03	13.4333	8
-11.1953	4.26084	8
23.438	-2.42739	8
5.47146	22.7066	8
8.3493	18.8385	8
-6.4582	-17.8537	8
9.37928	-23.952	8
6.89094	6.66963	8
-12.7473	26.1641	8
9.72594	-26.0187	8
10.4427	-31.5677	8
-12.778	25.8805	8
-16.3319	-27.4414	8
-5.95581	-10.5252	8
23.2827	-2.35038	8
4.38739	-7.95159	8
-24.4366	6.00958	8
-10.08	3.02531	8
21.9801	-35.2724	8
0.0771089	-0.161393	8
-6.8485	9.83682	8
-12.7763	-15.7044	8
-4.57774	2.54814	8
-15.1905	5.10633	8
23.646	4.02234	8
10.623	-11.281	8
30.1227	-18.1904	8
10.1735	28.0183	8
[truncated: 719 more rows]

## Sheet: ExtendedDataFig9e_Adenoma
1.93788	-6.4467	1		1	AdenomaG far
14.1646	-5.14292	1		2	AdenomaR far
17.4781	0.97336	1		3	AdenomaY far
-17.3848	2.89919	1		4	AdenomaG near
-23.9774	8.04078	1		5	AdenomaR near
12.5773	-0.113078	1		6	AdenomaY near
18.4255	-8.87943	1
-2.52273	4.45735	1
-8.54989	-6.16468	1
-10.7501	-1.95445	1
-6.76532	-11.0008	1
19.495	-13.2613	1
-22.7954	-9.11623	1
-1.05085	1.53511	1
2.63653	-1.72966	1
-13.58	9.309	1
17.4593	-5.89831	1
3.44485	-1.95151	1
14.69	-9.20226	1
9.10827	0.479495	1
-0.568503	-7.54983	1
6.22954	-6.24756	1
-1.10475	-15.7256	1
19.8811	16.6664	1
-6.77977	12.9734	1
-13.5921	-3.3219	1
-13.3355	-4.61424	1
23.469	-3.36736	1
15.8247	10.327	1
-17.2924	-5.78412	1
-15.3963	0.793324	1
-17.6263	9.11962	1
-1.49692	-15.8526	1
5.69418	-1.00455	1
-7.5301	2.12095	1
6.81716	7.30203	1
18.6007	-2.89785	1
-6.08955	14.6519	1
12.2421	2.61339	1
1.657	-10.5963	1
13.9343	-13.9158	1
-1.63387	-2.71404	1
-2.64773	-2.4447	1
6.27811	-15.2323	1
-15.3288	-15.3742	1
-15.7845	8.63369	1
13.1716	-9.20504	1
5.56887	7.86562	1
18.2675	-1.6968	1
-14.8785	-14.7477	1
-16.363	-18.269	1
-21.0728	-7.09803	1
1.08917	6.06842	1
6.68529	-10.7546	1
-7.91153	-9.30307	1
18.0449	9.23758	1
-17.6795	9.03546	1
-7.66702	15.8926	1
-8.9215	-14.574	1
6.92677	-12.1231	1
-11.9267	-9.04207	1
-10.347	-10.122	1
1.50144	-11.0245	1
-18.4466	-3.73457	1
5.54204	-16.7027	1
11.9838	0.80873	1
2.80576	-13.3269	1
13.8318	-7.84184	1
8.59951	1.99848	1
1.07948	10.0724	1
8.38361	5.63778	1
-3.08002	1.6389	1
-14.4256	-8.22061	1
-8.34819	0.799425	1
6.07805	-9.12702	1
0.308945	-7.86227	1
1.7658	2.54584	1
19.0322	9.14654	1
-3.24013	-2.721	1
1.14837	-1.47814	1
-8.52552	-4.76424	1
-11.1038	-9.78916	1
-18.3555	-2.18987	1
10.4731	-6.05539	1
7.85256	-0.60361	1
17.0223	-4.47939	1
3.09817	-14.792	1
5.79528	13.1577	1
-17.4202	-8.81994	1
20.0927	-15.7921	1
-3.85826	4.86595	1
-12.3441	18.5596	1
-16.6802	-2.18498	1
5.99154	-2.05702	1
-19.2756	0.270238	1
-17.7425	-14.8815	1
-16.837	-0.585936	1
-15.443	4.33627	1
3.85466	8.56505	1
6.49469	-2.54148	1
-5.94451	-15.7975	1
-6.52814	17.7548	1
17.8009	-1.35993	1
-15.9449	8.12392	1
22.5949	-9.37973	1
-9.29349	-8.66778	1
-26.198	8.42005	1
-17.6655	-2.17979	1
-18.3576	-6.42543	1
-23.7032	2.73978	1
13.4116	8.96427	1
-13.7244	8.16939	1
-2.99865	-16.9836	1
14.6092	11.4358	1
-0.0254895	14.8603	1
-15.1174	4.52888	1
-6.59391	-15.9978	1
15.5646	3.00919	1
15.7354	-4.98714	1
-0.669727	18.7647	1
-16.0063	4.40681	1
18.8969	10.4893	1
2.00451	4.7768	1
-16.0819	-3.61232	1
-7.07311	19.4929	1
-1.72915	13.6874	1
1.73784	-8.88989	1
-3.60348	-0.442959	1
5.78243	-4.58992	1
-1.84491	14.3747	1
-3.70589	-0.954197	1
-9.10364	6.60983	1
-21.6315	-3.01237	1
4.55186	15.1752	1
1.80978	-10.3328	1
-2.86606	-12.5037	1
-6.39766	9.34923	1
11.6206	-17.4979	1
-25.7514	-6.10451	1
-3.69728	-7.23947	1
-5.04892	-15.268	1
-25.09	-7.01534	1
-5.26292	-1.5001	1
0.136768	-10.6855	1
-5.07387	7.81443	1
10.0533	9.98453	1
-15.0678	5.41525	1
3.72699	6.08783	1
7.42504	7.01766	1
-0.22383	9.80196	1
-1.85826	-4.40543	1
-16.4278	-0.115493	1
23.8956	-3.46733	1
-1.99568	1.30023	1
-5.3408	10.4184	1
1.43666	-3.96483	1
-15.5925	-13.8158	1
-5.83819	-6.54461	1
-1.67225	-12.2005	1
-25.6832	-3.45357	1
-23.7147	-1.80175	1
-12.0168	-3.48027	1
-14.4505	-3.21427	1
1.23346	1.15843	1
-12.4377	-16.6082	1
-5.53396	10.9629	1
8.5298	-8.59157	1
-4.38241	-1.30087	1
15.7623	14.2463	1
-7.40366	-0.789183	1
14.594	-17.3688	1
-5.42265	14.3328	1
15.2871	11.9555	1
-3.86766	10.4047	1
-25.8134	-1.21436	1
-13.2959	-1.12539	1
-2.15891	0.0899611	1
4.93626	-3.36285	1
17.494	5.01623	1
9.27408	2.00711	1
-11.7592	-5.79112	1
-0.244151	11.8507	1
0.533027	4.57522	1
-0.966545	-3.42069	1
7.44302	-4.5768	1
-2.75183	-14.2454	1
15.1848	8.57168	1
-1.13841	-15.0124	1
7.94271	-0.28667	1
-0.173565	1.92267	1
11.0402	-4.80097	1
-10.9734	-6.60695	1
-1.30195	3.84745	1
-5.55616	2.10371	1
-18.19	-6.44643	1
-5.81208	-14.7434	1
18.7747	5.6994	1
6.55377	-6.75219	1
17.5073	4.76911	1
6.15507	18.8516	1
12.279	-19.8457	1
4.86487	-4.99587	1
-11.3654	-13.108	1
-3.66358	7.13615	1
17.4109	2.31961	1
-2.63703	-7.6246	1
-11.9339	-8.78496	1
18.9998	1.36875	1
19.8762	16.6537	1
17.0569	5.36552	1
4.6468	-1.82984	1
-11.9716	3.41188	1
7.02574	1.1175	1
0.651584	3.97639	1
14.8353	4.77131	1
-12.6475	-5.11267	1
8.06703	0.468306	1
2.2369	-13.3988	1
-12.513	0.159569	1
0.305534	-13.4794	1
19.2713	8.66243	1
16.2246	6.3155	1
17.9415	6.51825	1
21.3455	1.89508	1
-14.0664	-7.69381	1
-17.6952	3.02147	1
2.48047	-4.50249	1
-21.7622	-11.7575	1
-5.9545	-4.99565	1
-8.5101	-12.3575	1
-16.2116	-2.17927	1
-9.97888	-9.8445	1
-12.4185	0.243143	1
11.8323	1.93523	1
19.0714	0.549986	1
8.09744	-13.7106	1
-4.81824	8.96288	1
-4.56935	-13.32	1
-10.216	-6.54653	1
22.0869	-3.59035	1
-2.9351	11.3021	1
4.20798	-11.9074	1
4.58201	13.5973	1
-17.5564	15.134	1
9.69633	-7.37748	1
-11.1706	-12.0343	1
7.41413	2.9424	1
1.60536	1.81961	1
2.48389	-19.164	1
2.05713	-18.3011	1
0.3781	7.42591	1
-13.0958	-11.851	1
11.898	-3.52506	1
14.6255	-17.4471	1
-10.3011	0.416607	1
10.2057	10.8929	1
-5.17074	-9.1823	1
11.4849	-0.630509	1
-17.4374	15.1903	1
18.9205	4.02955	1
-3.14716	-4.1274	1
-17.8583	-3.24813	1
-7.54951	-4.89571	1
-7.74154	8.41957	1
12.4824	-11.5235	1
1.57579	21.2556	1
25.2953	6.80779	1
7.92311	2.71551	1
-6.45113	-4.07158	1
15.807	0.134119	1
-6.25151	1.84839	1
-1.52648	-6.15488	1
12.5961	-12.1592	1
-19.6603	1.94851	1
6.72157	10.1599	1
-0.13297	5.1825	1
-8.05171	8.81423	1
14.0253	-1.43747	1
-2.92488	-14.2998	1
-2.66944	10.5678	1
0.495441	-4.50979	1
-8.89264	4.35394	1
18.5784	-5.64627	1
8.5659	19.2514	1
1.61489	-14.4931	1
-5.74969	-20.641	1
16.3666	7.27966	1
-6.22724	-7.54087	1
15.1377	-13.0758	1
-3.07955	5.00868	1
15.9273	-5.65981	1
21.6423	10.9574	1
20.1963	-1.04644	1
-17.1403	-0.173503	1
17.1977	-0.805234	1
20.508	6.42339	1
15.6737	-7.56237	1
3.61435	8.83482	1
-1.91834	-18.6019	1
5.14851	1.50852	1
-6.00295	0.833625	1
6.05554	4.23812	1
9.49291	-3.63666	1
-16.9524	-5.92347	1
9.83136	-11.9319	1
-21.6032	-4.14499	1
-1.52396	-22.7598	1
-4.32176	1.58653	1
7.36497	1.4985	1
-2.76678	-21.1114	1
-25.8156	0.313408	1
-18.0938	-15.3348	1
3.37915	-0.584359	1
2.22779	-18.0659	1
-1.72272	-12.3341	1
7.94447	15.7212	1
-13.5702	2.05663	1
3.9818	-3.51386	1
-7.44714	-4.66311	1
-7.52858	-11.4624	1
16.004	-10.9163	1
12.9227	-0.682495	1
1.16554	8.39002	1
0.415957	7.24185	1
15.1105	0.973658	1
-6.96135	-5.99867	1
-0.550476	6.84519	1
4.7777	7.06499	1
10.1788	6.22288	1
2.7839	5.43814	1
5.65408	9.83054	1
-14.2713	-2.06603	1
-18.5482	-8.07582	1
15.4405	-9.00408	1
7.76851	-2.0503	1
1.84056	-3.45926	1
-3.33705	1.94401	1
-2.78546	3.28074	1
-0.113547	3.91225	1
4.03542	5.23405	1
5.07776	6.3362	1
15.1405	-0.701106	1
17.4621	0.671624	1
-5.78983	-0.197346	1
3.77192	6.96276	1
15.9648	-4.23988	1
-15.3572	0.621395	1
17.005	12.1477	1
4.56792	6.16751	1
-3.24438	-12.5197	1
7.6927	-9.57089	1
-10.3467	-9.95062	1
8.63133	19.4664	1
2.18077	-12.4971	1
15.4843	-5.51191	1
7.05726	-2.1833	1
4.96282	-5.66662	1
7.9743	2.12049	1
18.5333	7.70388	1
7.85365	-2.99787	1
0.975785	2.15661	1
12.1082	7.91533	1
17.6433	0.37399	1
-12.3478	3.9814	1
17.9455	3.70248	1
-0.380028	-1.38389	1
-14.3287	-2.01579	1
2.23488	16.8219	1
4.83937	1.51225	1
21.0788	8.7728	1
-4.19734	-18.7584	1
0.0494086	-4.68171	1
-1.14309	13.3071	1
1.68939	1.50182	1
17.1332	-5.9174	1
-1.75691	-10.1297	1
-16.203	-18.2563	1
11.2167	-3.07311	1
16.4749	-4.32062	1
-10.6308	9.90986	1
-13.6767	-6.46612	1
-19.4022	-5.83516	1
11.1462	10.4785	1
11.7575	-6.60383	1
5.18801	-0.248854	1
8.60387	2.47203	1
14.1984	-13.3964	1
16.8339	-6.87189	1
18.5055	-2.54364	1
20.2248	-1.31036	1
-4.63633	3.62149	1
9.23426	-2.96147	1
1.16027	10.0349	1
16.6415	-12.8177	1
17.5223	-1.61234	1
9.01414	12.6469	1
19.5308	-9.13569	1
9.94826	0.699955	1
-1.12281	0.336335	1
5.65851	-12.1015	1
-12.2927	-4.82981	1
8.9649	-1.32235	1
15.4675	-0.656696	1
-8.36167	-14.8888	1
22.5921	-11.9376	1
-3.22815	12.2867	1
2.15581	3.54103	1
-15.1841	3.6365	1
-10.0496	-4.7732	1
4.82212	23.8805	1
12.3244	-7.23059	1
7.26533	-1.19684	1
4.27688	0.448268	1
4.97401	-6.15784	1
-5.76272	-14.8001	1
-3.08893	-9.51447	1
11.4498	-3.29847	1
-8.62649	-3.4356	1
14.078	-0.259872	1
11.4832	5.98105	1
-1.75067	-10.8494	1
11.3618	-15.0131	1
10.7398	21.5321	1
2.5462	-10.212	1
19.5221	-13.4479	1
23.1168	-6.66704	1
23.5772	-8.76174	1
-16.1401	4.55224	1
9.81861	9.99149	1
7.86911	-4.52486	1
16.2065	-9.42584	1
2.29113	0.284087	1
15.4151	-6.93702	1
19.5147	-8.25944	1
2.85217	15.3227	1
-8.89995	9.31769	1
8.4527	-3.67462	1
24.7432	-4.00477	1
-25.8906	1.44959	1
-2.04949	7.85437	1
-5.32326	-3.41508	1
20.7813	-2.11065	1
10.9079	-3.29378	1
10.6376	-4.28805	1
-2.03239	-0.207431	1
3.58503	5.80571	1
-3.17361	0.634157	1
11.0675	15.2408	1
-5.16075	8.19989	1
13.6808	-3.05634	1
-5.49586	-4.97981	1
-2.97387	6.82501	1
-1.17655	9.73073	1
2.68094	10.6199	1
13.655	5.46956	1
8.48388	-0.926449	1
-10.7155	-14.9271	1
-11.9877	-1.51954	1
-8.19807	-7.55476	1
-4.81255	-21.408	1
-6.79225	20.2565	1
14.1809	2.46696	1
-15.075	5.22902	1
-0.661415	-1.10181	1
-0.714399	11.1504	1
-15.867	-7.92722	1
4.07735	-8.91956	1
5.98717	1.37009	1
-4.75272	-3.71449	1
8.43975	-2.21344	1
7.30652	22.7897	1
-2.63833	-14.3753	1
16.3117	6.21486	1
-0.474259	-4.74448	1
11.1537	-1.56604	1
-3.32201	2.38965	1
-12.5318	-5.98445	1
1.64928	0.959673	1
9.85363	17.2617	1
6.96435	-8.60862	1
11.4326	3.25544	1
12.9476	-5.14701	1
19.0812	-5.46287	1
-15.104	-5.98716	1
-24.8488	13.6866	1
-6.51726	-1.8672	1
19.5017	-2.70504	1
14.51	-6.17115	1
1.64492	8.65031	1
21.9524	11.1545	1
6.90672	-0.0392802	1
14.4134	-7.91651	1
14.0698	-10.1787	1
-9.35234	-1.18615	1
6.01446	17.5167	1
-5.65983	-0.168349	1
0.365827	-20.999	1
5.36573	-14.2864	1
19.8713	0.349965	1
12.4146	16.6637	1
5.8909	11.7738	1
23.8667	-8.49809	1
5.89701	-10.7367	1
11.5758	-1.34015	1
-15.2837	15.094	1
-5.76614	-14.4539	1
15.2772	9.35154	1
-16.8167	5.80109	1
-3.26736	-9.75169	1
14.9207	-1.01182	1
1.78378	-16.4405	1
11.1669	4.59976	1
21.0685	2.59628	1
-0.800507	7.41472	1
12.6963	3.47292	1
16.6563	-5.61732	1
15.2094	0.985786	1
19.666	-9.33536	1
-12.6007	-6.56967	1
-4.52607	-4.09375	1
25.8887	-1.5086	1
-16.8611	-4.1594	1
-18.4225	-1.178	1
-3.12747	-4.03666	1
-0.561097	-6.35484	1
13.588	17.1073	1
2.89083	-3.45077	1
8.60475	-9.86877	1
16.3568	7.09364	1
-19.676	2.0596	1
19.4156	-5.77568	1
3.23157	7.03527	1
-2.59468	0.84729	1
-3.05081	4.16154	1
16.9936	-2.93166	1
-12.4436	7.67968	1
-10.9872	-1.17053	1
18.3222	5.50832	1
0.8847	15.7838	1
10.6565	-13.5471	1
1.0381	-5.43164	1
19.7649	-12.47	1
12.0448	-5.87117	1
3.89421	1.01276	1
3.0699	-11.9323	1
17.0179	-4.60234	1
19.2146	4.89489	1
-12.3925	-9.68039	1
23.3372	8.44701	1
7.44527	-1.13126	2
10.8007	-1.61943	2
-4.39094	6.01548	2
-5.1414	1.07974	2
10.1386	-0.131355	2
6.20431	13.1633	2
9.86895	-11.6204	2
0.477731	-15.6775	2
-17.0605	5.77728	2
1.20172	-2.62304	2
-2.53043	3.28027	2
-5.55746	-2.84248	2
-12.3339	6.18339	2
-7.50118	-13.3272	2
-10.9613	1.77189	2
-19.3138	-4.10551	2
18.787	-4.56966	2
14.2213	-4.66435	2
-9.22882	-13.4293	2
8.89491	-0.0190399	2
-14.875	1.0642	2
3.5476	-8.05034	2
-6.46517	-4.26162	2
-8.1465	11.6841	2
-3.84871	-7.87181	2
14.4036	-7.79071	2
8.41894	4.43415	2
7.4004	11.112	2
-16.7879	4.03359	2
-5.53546	-3.43693	2
-1.3132	5.08639	2
-2.35312	-3.64176	2
-1.1876	8.96291	2
-2.54762	4.66436	2
22.9195	3.02207	2
-9.96922	-4.60262	2
16.88	9.48184	2
-0.686548	4.10801	2
-5.66923	2.13149	2
-4.52505	16.0709	2
-11.7442	-16.8628	2
-16.7467	-10.3018	2
21.1267	2.65332	2
5.2438	-7.71743	2
14.6881	-2.16992	2
8.63735	5.24343	2
11.0106	9.38986	2
10.0723	11.5276	2
1.12775	-0.20442	2
6.7824	-4.41742	2
13.68	-1.41179	2
11.2634	5.02385	2
-3.23468	-6.16385	2
-7.19989	12.1208	2
-7.07141	12.1673	2
-8.60415	-5.65951	2
-2.53833	14.8086	2
-9.8991	-7.07514	2
-5.73816	-20.8163	2
-5.59434	-11.3483	2
-10.7376	-15.071	2
8.9476	0.210785	2
-6.23521	-9.37552	2
-7.34581	-7.69081	2
-0.534475	-11.0819	2
-7.71033	11.1081	2
10.388	-2.2942	2
11.8089	1.90504	2
6.02969	9.05043	2
4.61319	-0.115414	2
13.1783	-5.92194	2
5.06471	-7.57737	2
9.25226	-10.8804	2
-13.8334	2.0264	2
15.8084	-10.5156	2
5.67815	-10.5748	2
-4.39009	3.43888	2
-13.5943	14.263	2
-0.266059	-2.19232	2
-9.26839	4.15455	2
-2.12971	-8.40123	2
-9.43847	5.48685	2
-1.81743	17.55	2
2.74159	-1.54637	2
-6.07286	-3.72776	2
9.46339	13.4334	2
11.3747	15.8247	2
13.6329	-8.12035	2
2.98354	1.15051	2
17.5753	-10.1188	2
8.68017	13.3299	2
13.1507	-3.98182	2
-10.076	0.650674	2
2.49314	5.59783	2
-2.17855	-1.63972	2
11.6281	8.56163	2
7.52292	1.23592	2
0.200094	-20.6434	2
-5.89259	6.75996	2
7.81725	-2.53056	2
18.915	1.59373	2
9.92236	-0.369561	2
9.98577	-2.93855	2
12.502	5.34717	2
16.1378	15.5898	2
8.90833	0.963893	2
-16.9122	6.30587	2
-1.97394	3.23999	2
-17.3146	12.3317	2
-9.75622	8.795	2
-0.164319	0.423483	3
-3.59377	-5.72356	3
-12.7767	11.8925	3
4.59064	5.5217	3
-11.1045	-11.3451	3
-0.174704	16.8951	3
-10.3865	-5.80269	3
14.2095	-13.8799	3
14.319	-3.90568	3
22.6716	-0.0826828	3
-17.736	-11.8374	3
-13.316	4.89214	3
6.55391	8.39675	3
3.00715	9.26792	3
19.1272	8.37658	3
19.4268	7.48742	3
2.77432	2.08774	3
0.197145	9.46297	3
21.4247	6.93221	3
-7.62621	16.3079	3
-18.038	5.56954	3
19.3372	-11.2579	3
-7.32084	-13.4498	3
13.1249	10.4859	3
-4.42562	-2.39943	3
-18.2932	-2.0917	3
0.983831	18.7755	3
21.5891	1.52033	3
3.28466	14.2308	3
-10.7253	-10.2829	3
-9.5009	-2.15627	3
10.775	14.9049	3
5.65413	16.9674	3
11.1736	19.1638	3
11.4772	-11.5279	3
9.40017	13.2554	3
14.5533	-4.56108	3
-10.4898	4.06656	3
9.37145	-19.1894	3
-0.755595	-3.2047	3
-9.62631	19.1322	3
-23.157	3.96152	3
-7.52492	-3.31171	3
-23.1741	-2.18464	3
-14.5825	-1.00032	3
-15.3199	-6.50446	3
1.24381	-2.92871	3
-0.349108	13.5701	3
-3.02604	10.1913	3
-8.01235	14.3448	3
14.0342	7.66576	3
-10.8204	7.70499	3
-8.09303	-7.69057	3
14.8594	-14.3443	3
4.97349	4.99657	3
0.385123	4.39502	3
15.3667	14.06	3
11.2158	13.2352	3
12.8506	1.20608	3
-2.10599	15.7295	3
-3.80994	4.31872	3
-7.65143	6.56919	3
8.76698	-1.55655	3
-6.75747	0.798526	3
17.5023	-16.1811	3
11.0446	-9.49373	3
-19.6967	6.32208	3
-1.86054	22.2069	3
0.151176	14.8658	3
18.5816	7.61325	3
-3.67824	16.192	3
-21.7603	5.11043	3
-20.2124	8.7884	3
1.87467	-8.46602	3
-16.8532	1.38739	3
-14.2798	8.93111	3
-3.86314	-7.77189	3
7.33144	-5.3595	3
-20.6153	-9.63331	3
-23.2493	8.57239	3
-22.1984	2.27376	3
-9.31596	15.9482	3
-18.4239	15.396	3
-8.28729	13.5113	3
-25.3591	0.899111	3
-26.7345	4.03949	3
-21.8274	5.58721	3
-11.9437	-2.36438	3
-1.90632	22.2423	3
0.775833	-5.05562	3
-8.06366	13.8493	3
22.2613	-1.83971	3
-11.9963	-7.5487	3
-9.37812	0.900859	3
-12.3183	8.78587	3
-17.8013	14.3516	3
-8.35852	0.707778	3
-25.9359	3.14768	3
6.98984	-10.8378	3
2.31584	7.46427	3
-13.3377	6.21896	3
-9.14268	-1.14273	3
-18.5865	-1.0807	3
-25.6142	7.4789	3
-17.7094	9.04832	3
-22.2714	4.74193	3
3.13662	-0.580427	3
-22.7979	2.81821	3
-6.77255	12.9992	3
-9.19039	7.21543	3
-24.7725	-0.651351	3
-19.7442	0.924016	3
0.950053	8.50695	3
-28.524	1.39912	3
3.68665	-7.71749	3
-24.2175	2.69799	3
11.6933	-2.26326	3
-19.9548	-7.53473	3
19.7273	-0.527185	3
2.58131	21.1296	3
-11.1396	15.4283	3
-27.1256	-4.94893	3
-0.512903	5.28652	3
-3.02843	-4.41146	3
-22.3402	0.905628	3
-19.5012	6.69003	3
12.4131	-3.32844	3
-5.26676	16.3837	3
2.65004	5.40474	3
-8.19818	21.8302	3
-21.961	1.06075	3
-23.1528	-4.57676	3
1.31236	11.5333	3
-15.7413	2.06522	3
-15.7229	-9.13786	3
8.56354	-7.03302	3
12.1052	-13.13	3
-23.3285	0.532554	3
14.1757	19.6541	3
-15.0315	14.7275	3
-12.9425	4.51346	3
-6.59453	13.4476	3
4.52538	12.9249	3
-22.1833	2.45241	3
-22.9563	4.46281	3
-24.5687	1.22319	3
-0.594618	6.9849	3
-2.31699	-0.641314	3
-7.106	19.3603	3
5.27796	19.8902	3
7.44527	11.2727	3
-23.355	1.10851	3
-24.2703	2.1522	3
19.5527	-6.54965	3
-21.4538	5.04946	3
7.30156	22.8045	3
-3.28932	15.2756	3
-26.3925	-5.85416	3
22.3694	7.10675	3
-25.4168	6.02235	3
-16.0294	-2.94664	3
-25.0676	-7.49659	3
-19.4572	4.89902	3
1.5087	-1.23642	3
-22.8605	5.46717	3
14.1169	19.6574	3
-11.3602	1.14815	3
-26.0818	5.66039	3
-15.2448	-0.404725	3
-2.50465	18.3513	3
7.52279	5.11428	3
-0.849926	19.7119	3
-10.9393	7.82016	3
-17.8601	1.66709	3
12.3397	-8.55028	3
-21.1167	-2.00861	3
-8.93643	-3.03083	3
-0.147676	5.88097	3
-23.2226	-4.68283	3
-17.2859	-4.90338	3
-21.5846	8.07075	3
-7.72466	18.0782	3
-4.63092	-11.1902	3
-28.1141	6.51484	3
5.62356	10.2821	3
6.02135	6.13632	3
-2.54928	3.97674	3
-18.7046	-3.12188	3
2.39299	7.17069	3
-15.7856	-1.10659	3
-24.8253	0.335698	3
-28.0412	6.49369	3
3.30909	-21.6485	3
4.29486	-12.4947	3
1.09475	9.99867	3
-9.76877	14.7611	3
-25.8479	9.61567	3
12.7221	12.8776	3
2.17529	-10.873	3
-21.1448	1.22051	3
-10.6591	15.6116	3
-4.24803	19.7824	3
-14.6223	10.2179	3
-13.3571	-8.31029	3
-21.8681	7.04035	3
-15.6982	-3.91195	3
-12.0502	6.35213	3
6.65997	6.02484	3
8.46839	8.20824	3
-26.6354	-5.4595	3
-10.665	10.1794	3
-12.2334	-10.7135	3
7.64136	-20.9652	3
-7.024	-16.5044	3
-25.3645	-1.23857	3
20.7173	4.64073	3
0.934514	0.0661635	3
-5.63378	14.6803	3
-12.3162	6.48958	3
7.43474	11.3738	3
-24.1163	-9.73196	3
-21.4702	-0.771939	3
-9.63632	3.51445	3
-23.7822	7.21119	3
-13.557	12.1864	3
-21.0336	16.5075	3
21.9806	3.46009	3
-3.69768	-3.59401	3
-4.26435	17.327	3
6.22729	-2.96288	3
-7.70261	15.7992	3
-18.1878	-7.8797	3
-13.6194	10.2498	3
-28.627	4.52962	3
-15.8644	10.2408	3
-21.5957	11.9726	3
-12.3134	18.5608	3
20.7325	4.77664	3
13.5373	14.632	3
-8.77462	3.26061	3
-26.902	5.60006	3
-26.4229	0.3834	3
17.7822	-3.76656	3
-6.7115	17.9589	3
-25.4558	6.5593	3
-20.9573	8.3872	3
-14.5987	-8.00591	3
5.76784	8.2822	3
-22.4108	4.50083	3
-21.7295	-4.52108	3
8.29458	15.4009	3
-8.67507	-3.14703	3
-24.57	-3.82833	3
-7.19981	-2.52314	3
-20.4489	-4.74796	3
-9.08752	15.5617	3
-19.509	10.7238	3
-9.56397	5.6961	3
-8.58414	11.6208	3
-16.3886	-5.10537	3
-9.66058	14.5626	3
-21.5261	0.312416	3
-14.374	-11.8917	3
-5.34463	12.1427	3
-20.1169	5.50438	3
-0.685525	9.53839	3
-17.4221	-8.99364	3
-20.0598	8.97801	3
-21.3092	4.89703	3
-12.2521	18.5859	3
-8.19432	17.4005	3
-18.4215	-6.0934	3
-17.6753	-7.78471	3
12.3472	16.5635	3
11.1308	-0.343059	3
-7.29461	3.48044	3
5.36081	-7.77375	3
4.09508	11.1046	3
-28.633	4.58494	3
-22.4959	6.63191	3
2.33291	0.455723	3
-28.5351	1.39012	3
-6.07494	22.592	3
-14.0663	8.0818	3
-9.79484	19.3286	3
-1.76362	-9.96177	3
18.1747	-4.7394	3
-4.97838	-9.87523	3
-20.7533	3.85295	3
-25.7296	5.51873	3
-11.8929	-7.53805	3
-8.09411	9.01269	3
-16.6607	-6.68947	3
-24.2216	-9.82786	3
-21.466	0.0916895	3
7.14125	14.0304	3
-17.9876	1.20716	3
-16.0606	-18.2554	3
-1.79792	17.5267	3
-23.8841	-5.22686	3
-16.2188	18.0264	3
-24.7585	2.5865	3
-22.2098	-0.372123	3
-24.6136	3.90465	3
-13.3207	9.1624	3
-7.83453	-18.276	3
-25.4845	-3.60905	3
-26.5557	4.04698	3
20.7365	-6.10652	3
9.99976	10.9198	3
8.0194	-8.78997	3
-16.9499	-6.2738	3
-12.9755	-11.6463	3
7.91594	-6.0649	3
14.2335	12.8199	3
5.29316	0.725854	3
-3.31448	-14.5763	3
-8.38627	-5.53464	3
3.99913	5.24145	3
21.2188	6.63352	3
-11.6128	-0.547322	3
-3.31067	5.93411	3
7.35307	-1.09978	3
-13.3353	-14.6146	3
4.42457	-14.6479	3
4.12842	-2.93998	3
-19.2516	-2.0448	3
-6.99297	-11.4588	3
8.02531	8.23375	3
2.33338	-8.06501	3
15.9055	-2.42881	3
1.55754	-6.01321	3
-13.9218	3.87902	3
5.38797	-20.8776	3
-0.250983	-7.82383	3
5.84582	16.9276	3
0.846159	10.4253	3
1.12611	1.75819	3
4.31193	-11.8587	3
10.0402	-1.05253	3
-9.86404	-6.21806	3
-10.4845	-3.16025	3
11.2637	-8.79404	3
9.59394	-11.2171	3
-13.8102	-9.93145	3
-7.60254	-0.619381	3
-5.93857	-9.49514	3
-9.00297	12.9411	3
-10.0261	5.7844	3
-12.29	11.5341	3
-5.14227	12.2613	3
12.7052	-4.53778	3
9.75649	1.34632	3
16.5173	-8.43583	3
23.0719	5.81251	3
-2.02539	6.52016	3
9.84531	-14.7614	3
1.33114	-6.29427	3
-12.622	12.0869	3
-1.01619	6.59064	3
-15.6129	-10.6153	3
4.14407	2.03416	3
5.00926	3.42204	3
8.80085	-5.24157	3
-15.4841	11.5468	3
6.87467	-0.77313	3
7.18386	13.0114	3
-20.0213	-7.55762	3
6.29089	-5.14952	3
3.84856	-10.7263	3
-7.69111	7.83715	3
-10.3776	2.51913	3
3.49054	-0.667462	3
-4.25346	17.6541	3
0.687746	2.19448	3
19.7426	3.14922	3
2.04847	-8.25284	3
-14.9625	-18.7172	3
11.9814	-0.686577	3
-13.6751	-13.1796	3
9.54283	-4.77625	3
-25.2939	10.006	3
-2.58143	10.598	3
-12.3616	11.5314	3
13.5588	-3.57569	3
3.78977	-5.01097	3
8.50156	7.76796	3
-4.20432	-10.9816	3
20.2702	6.15175	3
-6.60226	-6.64961	3
4.76747	-5.05514	3
5.7278	-14.9351	3
-19.485	3.1284	3
15.8321	3.10499	3
-8.92791	-1.40518	3
23.6216	-2.90857	3
-12.5348	12.5168	3
-1.93003	-7.72128	3
-7.09682	-9.78546	3
21.296	8.90188	3
17.0898	-13.0275	3
9.9458	8.66914	3
-20.9723	6.29073	3
2.77234	21.1582	3
-10.3243	5.61168	3
-7.15407	18.4819	3
1.99676	12.2793	3
6.87329	6.19152	3
10.9757	7.94558	3
-18.0168	4.43375	3
1.09023	-8.79392	3
3.36175	3.60255	3
19.4211	-11.0963	3
10.6636	7.00101	3
13.0682	-2.74981	3
-24.5118	-0.6523	3
2.17482	7.29675	3
2.06197	-8.16333	3
-16.1678	18.0487	3
-4.18625	-16.4996	3
-2.44499	9.99048	3
17.0353	8.82232	3
-14.0866	10.0466	3
10.3433	2.20322	3
-3.42074	-11.5693	3
4.5807	2.53085	3
-0.0615526	3.43504	3
4.79194	-9.13645	3
10.4941	6.05907	3
-3.03728	5.79503	3
15.6268	4.67297	3
-3.45478	-12.7419	3
-13.6139	-6.47861	3
-21.077	2.08975	3
-0.308019	1.97785	3
17.3969	8.30981	3
-1.56459	-18.7564	3
-20.7266	4.2091	3
3.50828	12.2225	3
-7.55313	-3.01049	3
-19.2858	7.18669	3
-1.44574	-9.91906	3
6.4327	-12.6751	3
1.97377	-12.2194	3
24.7753	4.71631	3
8.10175	-11.9372	3
8.14053	6.87712	3
-13.9651	-10.1887	3
3.86146	-14.8283	3
-14.7882	-7.97705	3
-3.97284	18.6492	3
0.662554	4.80416	3
-2.25908	-8.84878	3
7.89269	6.58419	3
-2.30581	-5.84064	3
-21.0266	-12.7234	3
22.6704	3.32657	3
15.3703	-6.1196	3
9.73342	-1.08671	3
10.6556	10.2904	3
14.8746	-3.73091	3
-22.9932	9.90032	3
-10.7868	-7.7252	3
-2.60107	13.8583	3
3.27415	-6.76608	3
-5.05266	7.5968	3
-10.3461	6.82178	3
5.6987	-3.80208	3
-10.8953	-19.058	3
-4.55855	0.713333	3
7.14106	-7.59392	3
4.58895	1.69619	3
-6.36433	11.1465	3
10.8214	-12.1299	3
-10.3145	4.05219	3
1.74698	11.6954	3
3.82699	-16.6136	3
0.092795	-15.4895	3
3.9115	-16.5747	3
13.972	13.8838	3
11.6638	-7.69337	3
-3.5233	11.8996	3
3.62015	0.625699	3
4.37913	3.50034	3
-11.3476	15.5023	3
-24.5556	3.94742	3
-8.36855	4.1348	3
24.0606	1.35593	3
-0.0294518	-9.02929	3
3.45165	-1.11243	3
-12.7985	-3.24093	3
-1.35616	-6.26687	3
11.4025	13.4812	3
-13.0068	-13.0937	3
-0.24776	-17.6727	3
-7.73825	5.69089	3
6.03923	8.72812	3
-10.5147	-4.90664	3
-1.45538	-13.8851	3
4.73719	2.77932	3
-6.69649	5.15618	3
-6.21277	-1.43613	3
9.16783	12.4687	3
-11.0956	-3.9782	3
3.49713	7.02514	3
10.9359	-10.7916	3
3.28515	2.17777	3
-13.324	5.09101	3
10.7667	-7.17864	3
-11.8756	4.41934	3
3.9846	-4.36323	3
6.13476	-4.3651	3
8.79902	6.89453	3
-26.2812	-1.54493	3
-9.31331	-6.74653	3
0.614165	-11.7751	3
17.8477	-8.50595	3
-7.15917	11.0358	3
-3.15756	-1.58943	3
6.85015	-3.91977	3
13.6546	6.53898	3
-6.0435	-11.3336	3
4.72296	-18.7487	3
-3.28838	8.12078	3
-16.0558	7.93173	3
11.155	4.70142	3
-9.24708	6.57861	3
5.03895	-2.98521	3
-15.7187	11.6694	3
-2.59585	2.81774	3
9.74122	6.58604	3
-12.2062	-17.3647	3
6.06204	8.81529	3
-4.38588	-2.25864	3
-4.35988	-9.3142	3
3.97227	-9.58787	3
-0.00628631	5.34684	3
12.9402	13.0288	3
13.9289	13.7468	3
-19.9554	-0.856628	3
-11.8374	3.28595	3
-5.46625	5.20881	3
-4.44933	-8.49692	3
4.00376	10.2591	3
18.0609	5.74754	3
-1.69412	-5.90377	3
-14.2278	-6.14915	3
-19.7013	-8.24279	3
12.3474	-11.2971	3
2.56366	-18.9717	3
-0.699278	2.1758	3
19.9759	5.85663	3
-19.9873	-5.50886	3
13.1541	10.7867	3
-5.9295	-6.83616	3
5.78847	11.6017	3
-2.72436	-0.916977	3
-3.53517	4.28981	3
-19.4732	-3.12955	3
-14.2306	-3.47142	3
-12.8207	-15.6268	3
-17.4355	0.36462	3
-7.42554	1.96375	3
3.89689	-7.15446	3
-0.840778	-1.75254	3
-1.4455	-12.4813	3
-8.67856	-3.01754	3
1.86016	10.172	3
-1.25676	-8.72547	3
5.31474	19.6901	3
8.75313	-5.90487	3
11.1317	-1.82338	3
16.4394	-0.82837	3
-2.6461	-12.1534	3
-4.0129	2.56554	3
-2.77736	13.9843	3
-10.4677	-1.50213	3
-12.1378	-16.7982	3
3.1558	-0.527197	3
-13.8124	2.34708	3
-6.64133	-12.2767	3
-18.0507	-7.96773	3
-19.2591	10.7989	3
18.128	-7.15741	3
6.22054	2.86821	3
3.95004	5.8592	3
-10.3522	2.06804	3
7.42676	-4.68881	3
-9.49973	-0.336028	3
0.104289	-14.7953	3
9.60045	-1.13127	3
7.95827	-13.8539	3
4.47828	2.71031	3
-6.80198	8.97309	3
13.7173	5.52785	3
-25.4937	-3.64567	3
8.82459	10.6479	3
-3.35473	-8.30803	3
-11.538	2.12886	3
5.4821	-13.8278	3
-13.1091	-8.31554	3
-4.54236	-8.02371	3
18.0833	12.8039	3
-24.1173	10.6568	3
-19.4626	15.8979	3
2.04578	0.0534013	3
-3.92532	-8.97766	3
4.9135	1.76105	3
4.86697	17.1359	3
3.99222	-9.40809	3
-10.4745	0.64589	3
-25.2477	-6.74695	3
-15.7997	-2.41595	3
6.88273	-17.4981	3
-10.9345	-7.44468	3
-13.244	-12.854	3
-23.5677	-1.89066	3
-19.5125	15.965	3
-3.45632	-5.46501	3
-4.71333	8.97011	3
-3.28813	-9.82415	3
11.2054	-7.68324	3
14.889	-11.0651	3
18.9359	7.48961	3
-9.33548	2.48246	3
16.9585	3.8522	3
-0.0594391	-1.12006	3
-21.7647	14.1893	3
0.425018	13.1292	3
-21.7144	-4.93682	3
16.4791	-8.516	3
7.69101	-3.24448	3
0.327938	0.58831	3
8.17475	6.81778	3
14.4625	-6.39268	3
3.28506	3.02935	3
21.9829	10.3945	3
-7.4265	-0.510253	3
17.7551	10.4359	3
19.4672	12.294	3
13.2105	10.3844	3
-12.0219	-18.4459	3
-18.6373	-9.73987	3
2.83525	-5.1141	3
-0.755692	19.791	3
13.8175	-4.79786	3
-2.87782	-16.9579	3
12.7364	-1.95899	3
23.5987	-3.28472	3
-1.5534	-6.6058	3
12.0396	8.98198	3
-15.3259	-8.86559	3
-17.5687	-12.1656	3
1.62517	-12.3956	3
16.1121	14.3312	3
1.22494	18.6653	3
13.2488	-6.65068	3
1.80964	-14.9167	3
5.36559	11.1252	3
-1.60992	16.0174	3
19.7659	-5.6348	3
6.90942	-18.1931	3
13.4586	-3.32835	3
6.44453	2.76866	3
2.34247	18.6243	3
-5.70124	-9.88365	3
-3.28486	16.337	3
-9.19653	8.75466	3
-17.5951	6.95876	3
10.8076	21.6055	3
18.5982	-1.61034	3
-19.7362	-3.03268	3
6.87414	-17.8019	3
11.1386	-9.36798	3
-12.1221	2.06526	3
7.29487	3.0509	4
-10.1885	18.0924	4
-0.0217891	14.6101	4
-4.62184	-4.42359	4
7.83277	-13.5909	4
6.19482	4.01681	4
6.94023	-17.3647	4
7.09345	9.42511	4
11.6576	-5.24183	4
10.831	-5.16967	4
-13.0414	-2.43126	4
-4.52119	-6.2724	4
-7.10666	-6.13438	4
-2.06929	15.8089	4
-8.13015	-18.5341	4
4.16022	-14.0293	4
-13.9938	14.5006	4
-9.36364	2.50215	4
-5.19513	1.02419	4
0.541588	-14.4532	4
-21.568	-12.0021	4
-15.9636	-12.5176	4
-10.8518	1.77788	4
7.43285	-4.4646	4
-10.0729	-6.0882	4
19.4902	5.63159	4
7.7803	0.369624	4
-6.28521	-14.3079	4
8.88117	-1.03458	4
-12.4676	9.85107	4
-11.65	-9.8929	4
-14.7049	12.9766	4
-15.1834	-15.2658	4
-14.2987	-0.290722	4
-2.48472	14.2486	4
-6.16739	-5.02558	4
6.77923	15.1684	4
-10.2169	-13.5564	4
-4.23796	5.7653	4
-24.1527	10.6991	4
-17.7724	3.00099	4
-19.9882	0.405322	4
13.2002	1.70527	4
15.9657	10.608	4
2.1224	-15.5104	4
-1.75991	8.9772	4
-14.674	-11.9659	4
10.4604	5.1166	4
-4.0851	13.9641	4
21.6416	5.23468	4
10.6536	0.198919	4
2.00512	13.6839	4
-20.245	12.3364	4
-4.18047	19.8177	4
-13.6198	0.432168	4
-4.90296	-21.5743	4
-10.059	-4.45808	4
-24.0204	2.83231	4
-3.17417	-17.3654	4
-10.111	12.2549	4
-6.49208	-15.9476	4
8.60796	15.4376	4
-15.1874	1.22444	4
9.5715	4.02161	4
-12.5026	-0.641404	4
2.18346	3.63657	4
9.46063	-1.69591	4
15.268	8.70176	4
2.29238	16.9714	4
6.57015	0.588598	4
1.66308	-1.25336	4
9.09782	-6.24236	4
3.25319	-3.57158	4
8.67025	-4.28049	4
-10.8028	-8.61157	4
8.20764	3.55545	4
-23.8039	7.24897	4
14.8659	-6.65555	4
4.96457	9.1243	4
11.3879	-1.79445	4
3.8015	-5.91899	4
-14.2773	-0.324796	4
5.2007	8.47801	4
10.1077	0.154865	4
8.57818	5.59509	4
-15.4056	15.3518	4
10.2754	-6.13807	4
-8.034	4.5936	4
-2.34037	-3.71215	4
1.03729	-6.54251	4
4.86041	17.2433	4
3.00474	16.4999	4
11.5818	-17.6078	4
-13.5054	8.47792	4
2.53833	12.1306	4
14.3065	-5.21675	4
-1.60112	10.9397	4
1.1128	11.1172	4
4.54733	-1.21077	4
11.8365	11.6479	4
-4.24811	-7.26973	4
9.99044	4.5829	4
0.823848	-13.6651	4
19.3465	-1.50346	4
9.25351	5.8676	4
18.8764	6.1212	4
-5.74526	-17.1928	4
0.941063	11.2353	4
-21.9179	14.2735	4
-14.8266	5.9112	4
0.144475	-2.95745	4
21.5718	-0.928377	4
13.7918	17.275	4
-3.41918	12.5482	4
-12.4749	2.20021	4
-1.40394	10.9725	4
-8.85351	4.83134	4
22.1821	14.5583	4
-13.5013	-4.54616	4
20.6693	-0.954998	4
8.63559	10.1101	4
13.235	-0.109562	4
2.64047	18.8444	4
18.3697	7.93898	4
9.5559	0.880127	4
10.3954	2.62112	4
-1.62225	12.1886	4
13.675	9.76387	4
14.4383	7.38464	4
18.8159	16.1679	4
-2.42595	-18.8919	4
20.0414	-4.14976	4
-10.8596	11.0063	4
12.8439	-10.9515	4
12.529	0.876873	4
-8.92795	-21.782	4
13.7523	4.37489	4
-11.7672	4.61957	4
10.2477	4.18447	5
-19.2016	-3.03649	5
7.51807	4.88187	5
1.75503	-1.90287	5
5.62167	-0.959128	5
2.33986	5.97003	5
11.422	2.8349	5
9.61953	0.476384	5
10.8837	0.828323	5
-5.49847	11.7781	5
8.27669	18.1926	5
6.96653	-5.84299	5
7.91453	-9.11321	5
4.84183	-1.74391	5
-19.2046	4.68221	5
-14.464	1.53816	5
8.75234	-6.0888	5
1.98963	6.06426	5
6.44544	-2.87422	5
10.994	7.71243	5
3.40418	-8.22449	5
2.93438	-5.00393	5
-6.11862	3.05561	5
10.1592	2.92506	5
-9.53499	-11.844	5
0.221707	13.1142	5
-1.34412	5.54924	5
9.80939	8.50542	5
11.0112	8.14688	5
5.2773	-10.714	5
-10.868	-19.0965	5
5.93418	7.01987	5
-15.166	-6.90342	5
3.92397	4.88529	5
13.7913	-6.82583	5
9.68744	-9.11457	5
-9.69846	-6.13177	5
6.6036	-4.34331	5
-0.0444134	-4.69762	5
8.59358	-6.63279	5
-8.04957	-2.2734	5
-8.56614	-5.10378	5
-8.47524	-10.7282	5
-8.05599	-9.61392	5
-5.94281	6.58179	5
-2.75047	-16.9237	6
-0.753146	0.137205	6
8.3637	6.96507	6
13.7406	0.697106	6
-6.0617	-6.75342	6
20.282	8.24493	6
0.510715	-6.87826	6
-10.829	-2.53079	6
-20.3629	0.289769	6
-6.72091	-5.67545	6
0.53798	-11.9506	6
17.9376	-1.0208	6
14.9673	-9.13345	6
4.61065	13.4153	6
-5.4401	-3.48607	6
-4.75416	-12.753	6
-6.31809	10.7878	6
8.27325	1.43056	6
-18.9648	10.749	6
-26.0635	8.1472	6
18.8781	10.2674	6
12.0372	-1.93657	6
2.72706	12.437	6
-11.2234	-3.3919	6
16.6131	0.929929	6
-8.83537	11.6092	6
-5.97356	-20.7858	6
-4.23958	-9.73301	6
10.6893	-3.58883	6
-1.158	-9.83128	6
-6.02741	4.21682	6
-17.2589	12.3134	6
21.83	-9.27211	6
16.0693	2.076	6
-3.32196	9.06675	6
6.45114	4.53715	6
7.71481	5.12437	6
-13.5851	-10.2414	6
5.56619	14.6821	6
-18.2263	-15.5407	6
11.0616	-12.3617	6
-10.4762	14.5882	6
-26.7674	-6.24683	6
14.2451	-13.5075	6
7.65266	7.84474	6
-26.2115	2.85135	6
-1.31301	12.2416	6
-13.0034	-2.24186	6
-8.86723	0.929302	6
17.5442	12.387	6
1.84442	14.0114	6
15.8348	-6.03086	6
-11.078	13.5963	6
-23.4174	11.3951	6
-5.87624	15.2236	6
-4.45967	13.5584	6
21.4562	11.1555	6
-22.1005	-7.31879	6
4.16335	2.25491	6
-7.54125	-8.42799	6
17.0401	12.2904	6
0.319976	15.0638	6
-22.6342	9.73309	6
-0.426284	-10.473	6
-5.37185	-6.13928	6
-0.259695	-18.0309	6
-9.87943	13.7881	6
9.77863	-15.0425	6
-14.6405	-1.53338	6
-7.43685	-0.710319	6
-9.51282	-3.54827	6
-13.205	18.8652	6
-8.4231	-18.75	6
-5.47483	2.39961	6
-6.03333	3.86646	6
-5.57764	-13.0748	6
-18.0535	-11.2885	6
2.24838	3.68389	6
11.6875	-4.09105	6
1.89886	18.3323	6
-12.7042	16.546	6
-6.28885	-1.57591	6
-14.2173	0.02962	6
13.9297	3.18516	6
-7.5912	2.51444	6
-9.19137	-13.9213	6
-3.02137	-10.8799	6
9.74914	-12.9055	6
-4.28431	-0.363473	6
-0.900575	2.49901	6
-17.1455	1.22968	6
-4.69311	-5.46704	6
-20.3519	-9.89344	6
15.1409	3.12025	6
0.0536931	-9.87631	6
-9.67328	-7.96419	6
15.6619	-7.03052	6
-14.2038	-4.40119	6
9.27155	2.04867	6
-4.90305	4.74584	6
8.11404	2.08739	6
14.384	1.63969	6
10.9881	1.10915	6
3.83652	-11.7871	6
-9.27413	-16.6841	6
15.3304	-14.698	6
12.7053	-1.37356	6
11.5108	-2.14237	6
4.13392	9.99655	6
-3.585	-0.967893	6
20.7917	11.475	6
9.09665	10.239	6
15.587	6.34093	6
-12.4344	-4.82027	6
-8.07397	-7.73265	6
-1.08073	-9.81174	6
21.0084	-7.72697	6
5.16687	14.4978	6
-24.8405	13.651	6
9.96814	-8.47518	6
12.2494	6.62375	6
0.338602	-13.6882	6
21.8778	-9.27185	6
23.8191	-7.56304	6
1.45299	14.8976	6
-20.2705	-10.0859	6
17.9041	-6.3878	6
-20.9046	-12.9536	6
6.73822	-15.4793	6
-0.656147	-9.11953	6
-13.4002	-10.1163	6
8.80552	6.99191	6
-6.3917	-7.94763	6
5.72684	8.1832	6
-23.2499	10.2263	6
4.88057	-15.5371	6
-9.61537	-10.3044	6
-10.3162	-8.59379	6
5.81035	5.34905	6
4.98618	-16.0809	6
-14.0762	-9.1753	6
15.6873	-2.13636	6
16.6161	-3.50721	6
8.13103	8.88825	6
9.03542	2.89359	6
-13.4962	-3.03705	6
-19.3849	3.03077	6
-1.83558	7.74733	6
10.223	1.10715	6
6.10325	-0.342284	6
-6.57292	6.65025	6
15.5118	4.67526	6
16.6783	-11.1771	6
12.7104	0.861972	6
-20.0319	13.6766	6
1.17921	8.49387	6
-25.1172	5.27189	6
9.09478	-2.2103	6
-14.5558	-4.91398	6
19.7359	9.13562	6
-20.7552	13.9673	6
-14.6013	-8.30933	6
-21.3189	-2.45955	6
-2.58848	5.73768	6
3.35753	9.03724	6
4.0059	10.8338	6
12.4041	6.62706	6
15.6915	-2.22212	6
16.4203	-5.78033	6
17.8332	12.5761	6
-22.0558	-3.11156	6
20.2069	5.89424	6
-5.879	-8.06882	6
11.7271	4.23359	6
22.0158	-4.649	6
-0.93673	-1.9321	6
14.2057	-2.63157	6
0.77611	13.0714	6
14.9043	-7.59087	6
-7.95876	5.20968	6
-1.29649	-3.63388	6
12.425	4.32912	6
6.10026	-9.10837	6
0.144911	-10.5911	6
12.2197	-4.68156	6
9.29181	-16.6814	6
-21.4009	-7.10405	6
-0.101641	-13.3252	6
6.68843	2.19144	6
-5.61028	-16.0874	6
-20.104	13.7444	6
-0.644171	-16.5942	6
-1.60464	-4.67443	6

## Sheet: ExtendedDataFig9e_LUAD
7.60892	-42.5775	9		9	LUAD near
-3.25149	-4.01427	9		10	LUAD far
-23.0677	-15.6925	9
-2.44793	-14.6765	9
-13.0151	-13.893	9
-3.57589	-19.7571	9
-24.4398	-9.38554	9
-12.7448	-4.44999	9
-18.3721	-23.3738	9
-18.8309	-14.8944	9
-17.6549	-10.8773	9
26.7938	-34.2891	9
-14.9119	-6.19347	9
-9.50303	-16.2034	9
-23.2613	-11.978	9
-4.58734	-21.6161	9
14.9083	-14.5924	9
-9.9652	-36.54	9
13.8151	0.627774	9
7.28132	-11.986	9
-17.2724	-27.241	9
8.86717	-30.4453	9
-12.7566	-14.3552	9
-20.6181	-8.22236	9
-15.2125	-11.0461	9
-10.7033	-12.5944	9
-23.1929	-3.28307	9
-19.9431	-8.66552	9
-15.5624	8.68304	9
5.65203	-17.8764	9
-3.61827	-22.5947	9
-3.66827	-38.6397	9
-13.9427	-13.1356	9
-10.127	-15.9107	9
20.478	-25.6508	9
3.37066	-26.0052	9
-14.2332	-11.4392	9
-2.83391	-41.3808	9
1.83348	-32.8997	9
-14.8557	-11.8543	9
-5.7111	-36.4496	9
22.4325	-9.09027	9
5.28923	-32.2711	9
-11.176	-24.8622	9
-16.1025	-15.3189	9
4.5752	-10.8722	9
28.8844	-26.3455	9
-31.0058	-22.1144	9
28.2246	-29.7713	9
-16.2486	-8.4135	9
-15.3218	-24.3876	9
-15.5354	16.6	9
26.866	-33.1712	9
19.1027	-29.6076	9
-23.1586	-9.9731	9
-19.8347	8.74206	9
-2.48138	-16.5546	9
-16.6815	-11.2961	9
-8.0654	-35.1622	9
-14.8298	11.1845	9
-4.62057	-15.5884	9
0.927717	-37.1714	9
-5.98276	36.7531	9
-9.50207	16.7829	9
-25.6497	-0.182262	9
14.116	-39.6047	9
-12.1111	-22.2082	9
-14.9553	-12.9222	9
-17.6719	-11.6724	9
-28.0441	-27.5867	9
-29.6672	25.0606	9
11.7301	-38.4987	9
-19.6699	1.50288	9
-0.163375	-20.7582	9
-15.2396	14.4004	9
-12.3456	-22.562	9
-18.3591	-28.4636	9
-16.5535	8.34234	9
-13.2856	11.0116	9
-9.24241	-12.0382	9
-15.831	8.67058	9
-14.4266	-14.0127	9
-16.2307	-15.7628	9
-8.82838	11.2703	9
-19.6454	-35.5547	9
10.2273	-7.30505	9
23.5609	-23.1259	9
7.16833	-34.6506	9
14.7114	26.6218	9
-21.417	-18.8464	9
16.9113	-31.1876	9
32.8012	-25.1027	9
-32.703	5.29178	9
-23.694	13.6098	9
-20.2029	5.53719	9
-19.4392	-27.6349	9
-7.50363	-0.573821	9
18.8856	-10.7967	9
4.3131	-25.9943	9
-9.99659	0.411078	9
21.7521	-7.2524	9
5.70906	-17.8118	9
4.17334	-20.8658	9
-2.33005	-23.703	9
-22.5624	1.3736	9
-9.54355	-14.8327	9
13.4155	-35.6262	9
-1.95451	34.8678	9
-25.5136	-4.85844	9
-0.86736	-21.7854	9
4.77557	-30.5115	9
-23.6321	-8.81133	9
-15.1422	12.5593	9
34.2599	-16.6869	9
-20.99	-10.0158	9
14.9451	29.0443	9
-5.45122	-26.3142	9
-12.6969	5.21742	9
-6.51537	-31.4059	9
3.25973	-16.507	9
2.81721	-31.6052	9
1.60085	-32.5899	9
20.4115	-6.54596	9
4.66908	-6.90365	9
-8.00624	-18.5312	9
-28.6856	-20.6189	9
-15.7337	-15.5281	9
-5.59034	-5.03644	9
4.77235	-11.6539	9
-4.52448	-2.93785	9
15.4756	-45.0721	9
-24.8952	2.5375	9
-2.6928	20.22	9
-40.3434	-10.0365	9
-8.89971	6.24005	9
0.60463	-30.0387	9
-6.13793	-22.8946	9
-23.7863	13.1737	9
42.4097	-16.9792	9
-8.29148	-29.8631	9
-4.85216	-17.5538	9
-21.7754	-13.5353	9
-14.098	-25.777	9
17.3759	-10.8864	9
-5.17858	-25.8335	9
1.89022	-19.1043	9
7.5458	-13.0352	9
-8.49247	-11.1518	9
-8.22683	-18.3161	9
-12.8475	-15.6519	9
-8.36695	-29.5611	9
23.2452	-20.5516	9
-7.32692	-25.9989	9
-24.8602	4.07399	9
25.8382	18.3318	9
9.08255	-9.11753	9
-10.9577	-22.2809	9
11.8151	-18.5638	9
-13.9736	2.9261	9
-36.65	-3.21855	9
-7.92576	-14.914	9
17.8257	-42.6397	9
-4.41068	-15.1051	9
5.40868	1.93856	9
33.8212	12.9428	9
-17.9597	0.608037	9
-15.199	-22.2913	9
23.1436	-27.4539	9
-2.69691	-29.1814	9
-38.3598	-1.33389	9
-24.5623	9.60109	9
-8.70317	-7.8249	9
-13.9351	-17.895	9
2.8058	-7.23017	9
12.8101	-36.5581	9
-22.8155	8.96275	9
3.38011	-25.2468	9
1.55003	40.0762	9
-17.5886	-12.7915	9
-3.63597	-8.4305	9
23.1262	-20.8976	9
34.0545	-23.4841	9
-3.15372	-17.6566	9
24.852	-19.6395	9
-11.0093	10.7551	9
23.5133	-19.2518	9
-3.7287	-39.9486	9
19.0052	29.0763	9
4.69428	-24.2439	9
6.61025	-26.9861	9
13.8815	-13.2653	9
18.399	-5.39826	9
-3.94165	-26.6958	9
27.7787	-20.2917	9
-0.0983601	-41.2444	9
-5.77016	-5.24172	9
8.65295	8.08428	9
-38.2735	8.11867	9
-7.09073	-37.3645	9
4.3695	-29.5614	9
27.9401	-19.6545	9
-25.7956	-0.674719	9
18.4359	-30.1496	9
28.0018	-35.9878	9
30.0814	-15.9794	9
32.0317	-2.31838	9
-2.56206	-29.0549	9
-13.5065	-23.0077	9
13.5886	-37.7093	9
28.2736	-31.5341	9
-0.701168	-42.9584	9
16.1855	-32.5966	9
21.689	-22.223	9
-4.78424	-26.2296	9
17.5356	-24.956	9
16.6477	-16.7874	9
-22.766	-23.706	9
-10.7941	-12.5615	9
36.2961	-35.25	9
3.65716	18.2738	9
-4.20181	-32.0687	9
-20.5061	-20.4667	9
20.3767	-32.2063	9
9.38133	-21.8629	9
24.0488	-25.9164	9
12.1542	-31.7633	9
6.39482	2.64753	9
-26.9543	16.0265	9
-4.39917	22.2799	9
-37.5996	-10.2302	9
-7.59724	-28.8839	9
4.50521	-38.7372	9
11.1217	-10.2758	9
33.0991	-30.6642	9
37.4422	2.64619	9
2.09832	-34.5034	9
-1.76934	-16.0062	9
31.8912	24.0182	9
17.1141	-31.7837	9
-3.83243	-29.1375	9
2.70303	-31.7002	9
5.56984	-8.26314	9
6.20023	-39.4905	9
24.5921	-38.8511	9
17.3753	-34.8209	9
15.1548	-29.709	9
28.8645	-9.57628	9
21.6508	-26.7629	9
-13.9965	-39.4595	9
26.4609	-35.04	9
0.153737	-23.4609	9
18.2835	-1.77286	9
29.9614	-24.3562	9
-2.8315	-0.518049	9
-23.3516	-6.81857	9
-19.4475	-18.8247	9
-21.4717	4.21747	9
-24.4621	4.03395	9
16.5081	-25.7208	9
8.63462	-25.0968	9
34.1801	-16.4032	9
37.922	-29.3194	9
-5.01981	-24.3685	9
22.5392	28.041	9
16.3579	-20.0212	9
-18.2382	0.3121	9
21.3262	3.78937	9
-28.0201	-1.42432	9
-1.73814	-42.7497	9
2.59681	9.31317	9
2.47108	12.4553	9
-20.032	-11.8356	9
-18.8187	2.36837	9
19.8588	-17.3494	9
-8.3803	-15.2147	9
-8.21699	12.4733	9
4.50688	-1.32676	9
5.78605	1.11111	9
23.3985	-34.5408	9
27.8019	9.41627	9
-26.0378	-20.601	9
-5.61621	-23.5328	9
25.9305	-16.049	9
16.5273	-7.57623	9
-0.504028	-0.732662	9
0.259556	14.3969	9
13.7577	-34.1129	9
5.95773	-7.1585	9
-2.64553	-19.9272	9
9.10576	-24.5491	9
-21.3764	3.92562	9
-29.5533	-28.0467	9
-18.0435	-29.3169	9
-23.7307	-5.76253	9
-29.4047	-6.12562	9
-16.6842	-2.01425	9
-5.43157	-37.4255	9
24.4045	-7.94712	9
-17.4944	-7.75545	9
-22.987	-24.6304	9
-3.43228	-8.59267	9
16.3356	-30.6393	9
-14.9148	26.1639	9
14.4735	-22.1875	9
29.8106	-31.8866	9
-12.9274	-24.2366	9
14.3685	-22.2092	9
-12.3594	-17.0056	9
7.47533	-35.6751	9
12.2015	-31.7397	9
-4.99833	-17.9468	9
0.868079	-47.5387	9
-5.14083	14.8561	9
25.2589	-10.3614	9
-4.17509	-31.9367	9
15.1526	-25.2523	9
2.86462	-31.3233	9
-5.52249	-34.9426	9
10.0662	-37.2318	9
-13.6074	-25.2085	9
-1.07973	-18.2942	9
1.73761	16.49	9
-7.05215	-38.8587	9
-15.5625	0.111293	9
25.6394	-17.5841	9
21.655	-35.8921	9
22.9154	-21.7263	9
-9.4998	20.6456	9
-17.5179	-33.5489	9
21.0451	-18.8023	9
27.1065	-13.6821	9
17.3433	-5.89364	9
13.6915	-33.8524	9
2.77721	-39.4694	9
15.1148	-44.4984	9
17.8614	-32.2764	9
-1.30283	-36.4634	9
-6.1152	25.9817	9
-20.684	-0.12644	9
-19.7285	-7.02229	9
36.8469	-30.3024	9
19.8693	-19.3875	9
13.2549	-36.6865	9
16.1835	-27.2038	9
0.139029	-36.3226	9
-24.7153	-4.73498	9
13.2187	-21.9155	9
-27.0024	-25.3484	9
1.47169	-15.6624	9
-18.2896	-17.4467	9
-10.8081	-21.6792	9
2.30278	-33.848	9
29.5772	-30.2339	9
-11.7478	-5.15093	9
20.4301	-33.0734	9
-18.7783	9.93907	9
5.82608	-10.5509	9
-11.2839	-16.9979	9
16.3681	-37.7721	9
4.1259	-32.6815	9
28.1122	-2.09703	9
-31.185	0.5214	9
30.504	21.9945	9
-25.7262	-6.56259	9
22.8193	-7.26451	9
4.08409	-1.07939	9
37.6621	-24.9455	9
12.5055	-4.55422	9
0.175611	8.64106	9
-10.718	-34.4719	9
20.4918	-39.1208	9
-2.66582	-20.2182	9
2.06875	12.4609	9
-21.2246	-16.7227	9
-18.6235	-19.1918	9
34.545	-16.8027	9
30.5251	-7.85174	9
-21.0026	-16.6988	9
-17.8371	-11.4254	9
-23.7299	-16.6263	9
23.4472	-10.4814	9
19.5489	-33.7295	9
-18.4803	-8.19751	9
-9.10368	21.4896	9
-0.0051999	-19.4925	9
2.70251	-14.3848	9
-12.1761	-22.3691	9
-15.7542	-18.0798	9
-19.7325	-14.6579	9
38.6157	-15.1438	9
6.82588	-13.5752	9
5.06867	-27.1059	9
-10.7445	7.50482	9
20.8546	-24.6154	9
-30.721	-9.88675	9
-18.8104	-9.09679	9
0.0169894	-39.2265	9
8.38599	-20.7068	9
23.0544	11.4754	9
16.1974	-40.8517	9
-16.6117	-33.6406	9
34.8492	16.5406	9
-18.0434	-20.4142	9
1.54713	3.73856	9
22.9947	-19.005	9
2.00057	-26.6876	9
11.6185	11.3535	9
17.6099	-18.4436	9
-4.4807	-2.95858	9
13.0922	24.3949	9
24.6506	27.972	9
-17.6629	-40.8959	9
26.1234	-19.381	9
15.1685	-37.649	9
-8.21028	-26.4357	9
24.6504	-36.0849	9
-5.90608	13.1924	9
11.4766	-29.1328	9
-3.94941	11.7885	9
-7.7662	7.36862	9
-21.8197	-6.69321	9
26.8227	-25.7243	9
24.3999	9.14648	9
-14.2607	4.78219	9
-12.2018	-3.77048	9
-4.0661	-11.555	9
34.269	-22.8699	9
-11.27	-23.2217	9
19.845	-35.9513	9
23.9362	-21.2298	9
-20.7904	8.56072	9
-9.09079	16.6083	9
-16.387	11.398	9
-4.61401	-39.8029	9
1.73947	-36.6357	9
15.3466	-36.5638	9
2.35061	-39.0001	9
-1.1119	-36.0868	9
-14.5637	9.36092	9
-16.8518	-27.1168	9
18.3373	-28.7586	9
-17.8993	-6.05698	9
2.06604	-38.1423	9
-26.0298	-7.58843	9
12.0215	-10.1267	9
-40.4484	0.231049	9
18.7093	2.48233	9
-1.61046	-39.0431	9
-5.02133	-19.4619	9
6.96187	-44.7253	9
-6.78733	-15.2718	9
13.1222	27.5949	9
-26.4304	-20.5339	9
-17.9842	7.39281	9
-2.24935	-7.7617	9
-1.57944	-38.557	9
-12.4073	-37.5361	9
13.1038	-33.4328	9
-11.4286	-40.2509	9
-5.05185	-10.1733	9
19.8539	-5.78606	9
0.735965	-30.8604	9
-17.6908	-6.39366	9
-3.35011	-38.1249	9
25.857	-35.3486	9
-4.32337	-23.0506	9
28.1079	-4.19161	9
-19.5617	-32.6795	9
27.3752	-29.0791	9
-9.09173	-19.3493	9
-21.5325	5.81644	9
-10.9856	-17.4772	9
17.3975	-38.8915	9
22.4118	-30.8469	9
21.2361	-11.2796	9
-12.5887	18.8062	9
29.6418	-38.634	9
8.57086	-10.7719	9
-13.4497	-1.94807	9
-20.2862	-28.5369	9
13.3147	-13.7968	9
23.4135	-27.3403	9
17.4681	-6.03993	9
40.8754	-23.9419	9
16.1767	17.1917	9
-16.687	-30.0352	9
-28.926	-22.2407	9
2.14761	-38.0477	9
-2.58667	26.7129	9
30.8198	-35.717	9
-11.5571	-6.04086	9
-0.344152	21.1411	9
23.8009	-27.8652	9
12.9263	1.53842	9
7.54946	-10.8307	9
-8.85355	-17.6299	9
1.88249	-36.1678	9
-5.05103	-40.1597	9
-30.5688	-25.4759	9
30.7215	5.90744	9
14.0188	-41.6552	9
-12.4112	-10.0201	9
-23.7507	-5.42915	9
0.410598	-11.8777	9
-28.0448	19.6313	9
-23.0756	-16.6943	9
14.661	-22.8522	9
8.52784	-7.43763	9
-22.1355	-22.8582	9
16.8776	-16.4933	9
-0.610771	-39.9745	9
-3.84036	0.609332	9
18.7433	-25.5234	9
-19.5229	-1.84827	9
9.68548	-18.8739	9
20.9812	-26.3183	9
-6.91232	-8.58278	9
-20.9639	-8.00004	9
-15.7172	-27.135	9
-3.6697	-5.77316	9
0.15982	-40.3517	9
6.28911	-18.9211	9
-10.3144	-14.1903	9
-3.4367	-36.3216	9
-22.7528	-30.7567	9
5.06371	-35.5041	9
-29.4694	-0.91592	9
-3.57407	7.17087	9
15.2578	-31.2337	9
20.4974	-12.5003	9
26.998	-33.6751	9
16.8319	11.9474	9
23.5018	-24.8369	9
25.8017	26.15	9
8.50067	-6.18375	9
-19.9807	-0.0525126	9
25.9631	-19.6854	9
1.21055	-28.7953	9
-21.9514	-14.6697	9
15.536	-26.4618	9
13.4002	-37.6051	9
0.350401	-43.8205	9
-7.06033	-33.2627	9
-17.0503	-25.4378	9
25.5984	25.9666	9
29.6597	-38.8793	9
-9.27506	-15.9609	9
-2.72341	-41.3429	9
-24.882	-3.33313	9
-24.4406	-15.176	9
-11.1561	-26.7724	9
-13.1427	6.80983	9
-2.3007	-14.7883	9
-18.5015	-3.02774	9
4.92878	-38.86	9
-20.8811	-12.3548	9
18.2065	28.2028	9
-7.92086	-5.44848	9
-11.3634	0.628734	9
-26.5868	-27.6047	9
-6.08301	-12.056	9
16.5027	29.0968	9
-8.00934	11.1477	9
17.5805	-36.3249	9
13.4715	-7.73699	9
13.7282	-18.4181	9
33.7886	12.9382	9
-22.1816	-22.5973	9
9.05299	-38.991	9
0.307008	-18.4327	9
-6.43856	8.7623	9
-4.85189	-35.6468	9
-9.52504	-30.0453	9
-29.1119	-4.66984	9
-0.362387	-38.1304	9
8.55284	-9.51318	9
-14.6992	-13.7967	9
35.4968	-4.95388	9
-3.03946	-21.0059	9
3.06155	-0.0343981	9
-13.4426	-18.6838	9
0.800629	-39.4111	9
-12.8538	-9.13798	9
-10.5056	-36.1204	9
16.3975	-24.6123	9
14.3607	-39.606	9
-4.47971	-30.2507	9
5.83436	-9.99491	9
11.0675	-33.8435	9
-17.0486	9.83328	9
-41.9799	3.37942	9
-25.7845	-36.296	9
-28.6204	0.0879994	9
-20.9324	22.3002	9
13.1421	-14.7	9
33.799	-19.336	9
-5.71129	-11.3528	9
-8.88613	-17.8579	9
0.91319	-3.26288	9
-3.44137	-18.8699	9
-21.615	25.7021	9
-27.7247	-18.9178	9
-7.67402	11.5726	9
-9.79839	25.1443	9
35.7313	-3.91482	9
1.18201	-16.6865	9
7.33871	9.77326	9
22.106	-30.1371	9
-9.40278	-7.01931	9
-13.7774	-18.3706	9
-11.4621	-3.22052	9
-26.2947	27.571	9
-6.36908	-46.1257	9
8.90608	-39.8781	9
-21.1772	-5.15088	9
-18.6554	-14.9794	9
-20.2377	-12.6312	9
-4.40438	-34.592	9
13.0621	-19.3887	9
-24.4908	24.4776	9
-4.67822	-33.6045	9
25.2859	-25.1772	9
-14.5236	23.9692	9
6.63405	-14.0232	9
-5.75604	0.056315	9
-12.3494	-26.5708	9
-16.3444	-20.6412	9
-9.78338	9.68421	9
-2.27448	0.978109	9
-24.9436	-12.0258	9
17.1534	-26.4615	9
-12.8455	-5.15761	9
-15.721	-17.8937	9
-6.00657	13.097	9
-15.6499	-25.0025	9
16.4428	-4.36682	9
-18.0545	-26.3187	9
0.763307	-30.7829	9
22.0369	-30.2528	9
-21.1608	1.50861	9
-24.6269	-10.0971	9
-25.8065	-22.8931	9
11.6353	-31.235	9
-13.8482	-10.4642	9
23.177	-34.2783	9
-19.8465	-21.8446	9
3.27918	-32.2457	9
-31.0305	37.5851	9
-17.6953	3.6638	9
-24.6624	10.5189	9
-30.7429	-25.4153	9
-10.1289	8.70748	9
-6.93193	-9.07636	9
-10.5129	8.96344	9
19.3007	-35.8515	9
12.6726	-29.6662	9
-2.4963	-22.5073	9
-4.34887	19.4699	9
27.8859	31.3244	9
14.8274	-33.0579	9
-25.129	-2.07537	9
-2.76583	-19.2148	9
-14.4989	-9.66912	9
-2.14963	1.02124	9
-16.3713	2.91125	9
-20.4873	-9.5941	9
15.1499	-28.7377	9
-16.3508	-15.8263	9
20.1409	-21.677	9
10.3836	-9.54955	9
6.68448	-6.95008	9
5.20731	-38.8776	9
-0.146711	-26.4931	9
3.91979	-8.79148	9
15.512	-28.4092	9
-22.8749	-8.81036	9
-4.93589	3.85173	9
2.02657	-31.0479	9
-19.9808	-27.7951	9
-11.0832	6.43509	9
-17.6103	-10.8156	9
13.0345	-37.128	9
4.17484	-30.9752	9
-6.51316	-27.1195	9
19.1949	-36.9429	9
-10.6014	-36.9543	9
13.5411	9.08185	9
5.0854	-37.9842	9
-18.0457	-17.1826	9
-4.8426	-7.98073	9
-19.7515	1.32903	9
-7.0123	-14.1186	9
17.1059	-7.50559	9
-2.19597	-26.5951	9
2.51588	12.296	9
-32.1267	-18.1958	9
-7.67035	-18.47	9
-12.8251	-4.03315	9
10.0343	-5.46752	9
-20.5561	-25.119	9
-6.66708	8.89941	9
-19.8956	-10.378	9
-10.8801	-17.3538	9
-6.37006	-28.0945	9
-0.61978	-39.2497	9
1.98333	-19.1389	9
1.11247	-10.5855	9
-15.0647	-8.97969	9
-5.49903	-19.9836	9
-24.2898	-16.8933	9
-26.3285	-10.9858	9
16.2023	-27.0569	9
-15.6638	-9.18624	9
-10.5453	-14.1239	9
-17.596	-12.72	9
3.55862	-10.5766	9
6.44306	-22.4011	9
-30.909	21.7092	9
2.28708	-26.3971	9
19.7029	-17.5582	9
-23.8192	-25.0405	9
-23.4221	-14.8243	9
-7.93769	-14.8221	9
-23.0947	-4.43258	9
-15.7493	10.8807	9
18.7124	8.03973	9
-24.9305	-23.7602	9
-34.7707	-9.48095	9
-20.1762	13.082	9
0.822798	-38.4631	9
-24.1528	-14.0877	9
33.1467	5.36673	9
-7.68022	11.5478	9
-18.3943	-25.5511	9
-4.77974	-20.2076	9
8.33956	26.5632	9
-39.5475	-0.77746	9
0.499238	-14.8032	9
3.10115	17.9556	9
-8.89132	-19.8982	9
-13.1655	0.792966	9
-13.7238	6.68145	9
-11.1108	-2.29179	9
-18.5585	-11.9529	9
-8.01782	-13.8219	9
-31.2905	-16.021	9
-16.9038	-22.2808	9
-10.4719	-21.7221	9
-26.4168	-7.74853	9
3.58617	-31.0771	9
-16.7198	-16.8691	9
-17.1869	-17.9016	9
-9.81001	5.68046	9
-6.55408	18.9282	9
-14.3316	-2.47441	9
15.9988	-12.1635	9
-30.36	-7.59923	9
-6.62003	11.2382	9
8.91858	-7.12948	9
0.549861	-34.4476	9
-8.89813	-22.3228	9
-9.99254	-13.4033	9
-8.86858	-16.5627	9
-17.4652	-17.1509	9
22.4384	9.63551	9
-7.88089	-19.9457	9
-15.2533	-15.3299	9
0.691206	-47.6804	9
-15.6793	3.45796	9
5.38371	-33.847	9
-16.9323	-27.713	9
13.3619	-26.4269	9
-25.6254	-15.7287	9
-2.98565	-32.9227	9
-8.234	-8.06037	9
-9.50502	-35.2652	9
2.06575	-40.8095	9
-30.9029	21.5474	9
-20.0932	13.0496	9
-21.528	-18.733	9
-26.5158	3.1102	9
-3.09986	-12.0505	9
10.8546	-18.1276	9
3.84345	-37.1141	9
-16.5327	-3.77868	9
27.2312	-24.2087	9
11.5796	-34.1206	9
-7.59288	-24.9145	9
15.064	-10.5608	9
-12.4973	-33.555	9
-16.6515	-14.1813	9
-10.9792	-29.0325	9
2.50814	21.8975	9
-14.2699	33.6076	9
32.9574	-10.1835	9
3.67681	-37.9988	9
11.566	-19.7297	9
35.2707	-4.95604	9
-7.94747	14.8387	9
-9.02816	-19.9657	9
-3.41902	27.6734	9
-1.59329	-13.5517	9
2.70624	-27.8232	9
8.79846	-13.744	9
22.6825	-32.2124	9
-3.17761	-31.013	9
18.2239	2.55111	9
19.4694	-0.567001	9
0.83649	-44.1971	9
-16.8836	-3.35016	9
-3.1868	14.696	9
-11.4145	-8.25682	9
7.88434	12.3416	9
8.62419	-12.2111	9
14.0837	-15.9572	9
-17.9569	4.52052	9
7.90709	5.13868	9
8.60304	-30.7666	9
1.93347	-13.2813	9
-32.1787	-5.53194	9
-6.42294	18.7604	9
21.8861	-31.945	9
35.3955	-4.90037	9
23.3447	-14.4933	9
-3.47454	-37.5002	9
-5.86827	-9.98282	9
-11.923	-30.3145	9
31.8989	-20.0677	9
23.4019	-30.9054	9
-17.9843	-8.92621	9
14.0809	18.3148	9
32.7025	-13.383	9
-10.5155	-7.72658	9
-14.4506	4.34361	9
-15.6247	4.90054	9
27.5816	-29.0394	9
-15.6435	32.6654	9
29.0633	-10.3527	9
8.23386	1.1374	9
-6.37115	2.66288	9
-3.11852	-27.5065	9
-4.81867	-23.1233	9
13.0935	-26.1166	9
15.2715	-30.8228	9
-43.9682	-0.829377	9
3.89791	-34.4972	9
-13.7936	-8.86025	9
10.8092	-40.382	9
-2.26634	-40.4019	9
10.8837	12.0998	9
-3.35824	5.29791	9
-20.8183	3.80369	9
-23.0429	-29.2839	9
-13.5262	-23.0945	9
-19.9976	-7.30815	9
-3.51588	-22.894	9
-17.1241	-14.6292	9
-3.21372	-43.7898	9
37.2315	-21.4923	9
-20.564	-2.96271	9
-30.7913	19.0834	9
-33.2629	27.257	9
5.33572	-34.1817	9
-2.90858	-25.7951	9
4.23249	-20.6612	9
-2.95275	19.8332	9
29.6106	-38.0829	9
-17.2065	17.9744	9
-22.1726	-35.3667	9
28.4331	-33.6391	9
-13.3442	-1.23758	9
27.3089	-9.33375	9
23.4875	-10.6188	9
19.5101	-22.9912	9
-9.12884	19.0147	9
8.39575	-37.31	9
-12.982	-27.2097	9
-8.55687	-22.2338	9
-21.2956	-23.7074	9
-28.3078	6.28938	9
3.85663	-27.0514	9
-16.5408	-7.64525	9
4.22481	9.3978	9
-7.72719	29.9276	9
-29.854	32.959	9
37.0783	10.3682	9
-4.11965	35.6222	9
-4.18129	-9.91355	9
10.3078	9.09771	9
18.1479	-38.4173	9
33.5052	-5.37564	9
20.0807	7.98892	9
-16.0571	-42.7114	9
3.92922	-40.4803	9
-11.4686	21.8657	9
23.5691	-40.5056	9
3.17272	-40.9751	9
-8.72548	-7.92204	9
-1.91291	-30.5698	9
2.24713	-37.2623	9
-20.2411	34.0033	9
14.0806	1.06409	9
-27.244	0.529842	9
-9.81184	9.83824	9
-9.16422	-41.5219	9
-10.639	-37.0922	9
-0.860189	-30.9235	9
-14.0179	-8.44083	9
-9.87166	22.2844	9
3.28927	11.0251	9
24.9083	6.41483	9
10.4053	22.0079	9
-9.80524	-39.6507	9
4.01035	-32.2891	9
6.36955	-36.1181	9
1.81544	-29.279	9
7.81148	3.22367	9
-19.6642	-6.79847	9
-5.16325	-29.1042	9
-17.5705	31.7625	9
-5.78229	-3.14129	9
-0.787979	-5.1927	9
8.01935	0.342475	9
-4.69305	21.205	9
-29.5207	2.56814	9
11.4828	-19.4779	9
-4.97994	-3.92892	9
10.7212	-5.68615	9
-21.7604	-3.6722	9
6.25643	0.252356	9
-7.35665	27.6087	9
21.8691	-3.25642	9
-12.912	-12.1242	9
-20.6258	-24.9024	9
-35.323	8.62725	9
-11.8376	-16.2063	9
8.7152	22.8916	9
21.6746	33.8679	9
-9.33758	-38.0426	9
18.484	-5.4378	9
-3.82406	0.807824	9
12.5452	-37.6105	9
3.18686	5.2835	9
-12.5101	11.3075	9
32.4848	-11.8615	9
-14.3498	-28.9848	9
-14.5849	-39.6757	9
11.388	-3.93143	9
26.0502	9.65283	9
3.36667	-41.4954	9
-10.8916	-45.7744	9
20.396	-34.745	9
0.967611	-10.2049	9
-0.861149	13.9215	9
-27.3667	-12.709	9
-5.86177	39.8924	9
8.90522	-10.7143	9
-23.5687	-10.4839	9
-34.6733	22.5127	9
8.64273	21.6252	9
-31.074	-12.0617	9
-8.59938	18.658	9
15.2211	-19.6773	9
14.0695	-2.5821	9
11.7259	22.5128	9
20.0514	-20.2524	9
1.68388	-38.3418	9
-2.03534	-7.94413	9
36.5002	-21.512	9
-12.4051	0.587567	9
-5.22682	-10.1361	9
23.9476	13.5346	9
-3.47191	3.42572	9
-4.02836	-41.8739	9
-6.45464	-2.06408	9
-11.2337	2.16373	9
13.4283	-37.7317	9
11.1117	-18.7837	9
20.307	16.5165	9
10.2149	-10.6649	9
-3.65174	-37.7308	9
-8.72525	-28.8949	9
-3.60137	-20.0769	9
-3.23338	-10.0113	9
-12.2047	-18.1667	9
-22.451	12.7472	9
-15.0797	-21.7379	9
-8.37238	-32.0501	9
10.79	-40.3788	9
-8.31444	-29.6675	9
2.8795	-30.1487	9
-5.95931	-46.6322	9
-7.99062	8.45896	9
5.70606	-32.0032	9
-23.5551	13.3462	9
-28.6976	17.4957	9
-4.92945	-41.0581	9
22.3591	9.18112	9
-2.71108	-11.3369	9
4.70954	-29.8956	9
0.243574	7.88064	9
-26.519	-20.8301	9
-32.2528	-12.402	9
-22.1782	-5.89114	9
7.66013	-31.189	9
29.6191	4.21574	9
5.9562	-34.8022	9
-22.3584	-27.3783	9
-10.6443	-2.37395	9
-18.8876	36.5046	9
38.0001	-29.1835	9
-1.02645	-12.623	9
17.9304	-33.5198	9
-0.78686	35.7749	9
-3.54088	-2.29691	9
21.4276	-15.0734	9
-9.4427	-13.0472	9
-13.341	8.1016	9
-15.0591	21.9658	9
0.78114	-38.5303	9
27.2737	-35.6219	9
6.01172	-34.8681	9
-2.91256	-41.6325	9
-0.033469	7.44154	9
-8.0979	-21.5818	9
-25.2095	-11.2928	9
2.12358	-22.3663	9
-16.7864	-17.91	9
-18.5556	-43.2073	9
-2.06273	-26.5011	9
5.88927	10.098	9
12.6137	0.264299	9
-2.04567	-16.0064	9
5.86313	-35.7936	9
7.72595	14.263	9
-17.0259	16.6111	9
-13.4309	15.4881	9
-7.80288	3.19009	9
-15.9292	-7.80636	9
-20.0685	-3.46847	9
17.8664	3.30058	9
-0.349086	-14.5077	9
-4.25066	-16.5673	9
21.0622	-34.1191	9
14.5788	5.59366	9
2.81343	-38.9359	9
7.24841	-31.1459	9
-19.2423	22.7354	9
-7.95171	-0.702176	9
-3.30705	-10.4154	9
-14.1191	-3.22936	9
5.15869	-19.6254	9
6.70919	-6.0775	9
22.7889	5.43742	9
-15.1986	-16.3165	9
31.8946	24.0951	9
-4.3636	9.61506	9
-18.4611	-3.15315	9
-25.4585	1.41532	9
-4.58947	-2.87777	9
-4.15551	-0.857655	9
5.09919	20.615	9
-17.6603	-5.16914	9
10.7387	-37.9371	9
-30.4875	15.5069	9
-13.8716	-20.6093	9
-6.00924	5.6736	9
-32.0757	17.3779	9
22.2338	-30.1664	9
19.0421	-38.2813	9
-13.8332	20.0316	9
2.29115	-13.5085	9
-11.92	-42.1313	9
-9.16987	-41.5338	9
19.2382	-4.22901	9
-3.68656	-21.582	9
-5.53024	-21.2325	9
-20.3257	13.0661	9
-21.4888	27.3185	9
-4.54331	-17.5834	9
-29.7795	0.921053	9
-1.01818	-40.2925	9
-9.32485	18.4763	9
5.70449	-5.94996	9
8.83262	15.4533	9
1.55792	1.10439	9
-1.51908	4.5104	9
-12.7852	-1.50779	9
2.3173	3.04883	9
12.0118	24.3896	9
8.88761	-4.81664	9
-22.7182	38.4581	9
2.48863	-36.4905	9
-34.7385	6.19203	9
0.80216	-5.45508	9
14.9351	8.26757	9
17.5146	-28.6641	9
10.567	-41.3563	9
-17.6425	-9.16447	9
-2.01082	-11.304	9
32.0222	-13.4053	9
29.9701	-27.5499	9
-10.7082	-7.38913	9
37.5901	8.41415	9
7.09086	6.49292	9
15.4763	-11.4818	9
24.0364	-8.01246	9
21.1633	-26.3713	9
1.11854	-42.5228	9
5.7437	22.6341	9
25.2236	-21.2791	9
7.1945	-40.8639	9
-29.3815	-3.10902	9
-22.1073	-12.2047	9
-4.00653	4.09765	9
-9.43261	-14.7052	9
7.6944	-48.2401	9
-24.942	25.6669	9
-24.3058	20.7674	9
-43.9737	-0.819511	9
-7.46763	-17.7624	9
4.00965	-1.21846	9
4.7395	0.893077	9
-36.0456	-20.4075	9
-5.0454	-15.9903	9
-18.2231	-28.9287	9
24.27	24.0022	9
-12.0477	-25.6657	9
7.60495	-38.2032	9
-4.16953	1.86977	9
-25.7814	-36.2951	9
-16.873	-28.3568	9
-16.4495	41.7445	9
-20.1674	-37.7307	9
19.5171	-41.6653	9
19.6146	32.7823	9
8.52009	30.6092	9
-29.2405	-5.24072	9
4.50703	9.07642	9
21.8157	-32.091	9
-3.50971	-11.7867	9
-26.9066	-0.504145	9
4.97287	26.8548	9
-36.7009	-5.36265	9
-24.399	6.17523	9
16.0483	-7.62052	9
36.7722	9.47965	9
-12.5059	-6.2004	9
13.4544	28.9806	9
18.8056	9.04599	9
-3.40287	3.72288	9
-9.09401	40.2395	9
-22.0146	-0.478518	9
-5.66211	16.5403	9
2.86526	2.71766	9
-26.717	-6.89487	9
-7.3283	17.9866	9
10.9177	-13.7393	9
-2.46714	-21.8393	9
-4.28733	-24.1993	9
-9.34014	-19.3756	9
-5.03984	-43.3105	9
-15.6137	14.1372	9
-12.6861	-31.0496	9
-29.9048	0.928556	9
-33.6426	-2.17953	9
3.26684	-16.147	9
-20.3239	-1.29014	9
18.656	-21.7111	9
-10.8188	-6.60161	9
-16.2813	-0.624534	9
0.542362	-20.1531	9
2.00722	-41.2439	9
-8.25394	10.8449	9
15.7521	-35.2606	9
-26.0129	3.88528	9
24.717	22.4828	9
-26.3585	6.62062	9
-3.29953	-18.5763	9
-8.79278	-16.7145	9
-12.3614	-1.58154	9
4.29376	-42.4858	9
9.62757	-19.0907	9
-23.0013	3.69245	9
15.5334	-7.74353	9
-17.8315	-2.15089	9
-34.7205	-12.5462	9
35.6201	2.3447	9
-2.80748	-1.31636	9
-18.4383	5.92065	9
2.78508	-43.8337	9
-9.1853	27.9212	9
10.0913	-11.5735	9
11.1984	-42.5107	9
39.2824	-1.31315	9
34.8834	-16.2459	9
-18.4011	36.1903	9
-12.4392	-6.62808	9
4.87734	-27.0556	9
-11.89	19.0964	9
-11.0675	-1.41682	9
-13.3826	0.679842	9
-10.9154	7.37436	9
10.6743	-41.1886	9
-19.1824	-2.8952	9
-13.1354	-32.9897	9
9.72653	-34.6839	9
-14.2769	0.186808	9
-11.0218	-3.0469	9
-12.0631	-10.7707	9
-0.30634	-1.20738	9
-16.9093	-25.4542	9
7.49974	-10.1253	9
-19.1181	-3.01204	9
-0.693286	20.0288	9
-27.4575	2.22341	9
-16.959	16.7134	9
-32.822	11.6294	9
18.2081	-15.1512	9
-6.82937	-10.944	9
9.38863	11.8999	9
6.80194	2.87345	9
25.4241	29.8504	9
10.6849	-21.8872	9
-16.9264	-21.872	9
-11.5553	35.0887	9
-11.2522	-4.56066	9
11.4557	-38.9479	9
24.5741	-36.1692	9
8.08699	16.6617	9
-2.04078	-11.082	9
-21.1283	-8.30938	9
15.3068	-25.3038	9
-22.4807	12.7488	9
-16.2535	-10.5876	9
-13.6965	31.9575	9
24.5819	-8.6413	9
-27.2933	5.01864	9
4.4852	-17.3703	9
-4.41255	-0.804517	9
17.603	-25.4184	9
11.376	-39.0567	9
5.29571	-17.9672	9
3.43922	4.00405	9
-5.76223	-21.6494	9
-3.37491	10.8911	9
-17.0429	6.07106	9
-14.4742	-6.23556	9
8.28357	-23.3146	9
-32.615	-2.62168	9
5.11559	11.0429	9
-0.574542	-0.240307	9
12.6978	1.78221	9
5.40077	1.1847	9
-22.6783	-19.2339	9
2.29533	16.2025	9
-20.4395	16.8124	9
-1.28081	-20.4889	9
-8.12097	-3.75929	9
-8.31851	-2.8433	9
6.0941	3.43656	9
-14.1895	30.4949	9
-32.1095	-12.2819	9
-11.06	27.5171	9
22.5966	-32.2734	9
-16.7244	2.20778	9
-6.76216	30.8244	9
-20.8029	-6.469	9
2.35903	-9.1777	9
-13.8422	-5.50955	9
34.3869	-22.9285	9
-29.2445	-26.9077	9
2.19219	-40.8537	9
0.170807	-41.0385	9
-22.6181	8.60382	9
-11.0779	26.3017	9
8.94247	-27.709	9
3.56235	-37.4884	9
3.23773	-38.44	9
-26.7589	-7.02388	9
-17.055	9.97558	9
-14.6083	37.477	9
-0.135573	-16.177	9
4.88642	43.1371	9
-10.0928	2.23667	9
-21.4382	15.8132	9
-29.0875	8.134	9
1.46048	-8.06418	9
-5.65005	27.0407	9
-20.5246	19.9848	9
-9.15804	-28.4089	9
22.7716	-23.7838	9
0.638042	-21.7216	9
-13.683	-23.1262	9
24.9851	30.0335	9
1.33868	9.52496	9
15.9579	-1.47994	9
14.4599	31.4995	9
-1.52284	-16.2747	9
-19.5884	-3.20621	9
-17.8113	-6.46535	9
23.0982	27.7994	9
-14.5628	11.4213	9
2.5002	13.9192	9
-13.1619	25.5263	9
-5.24493	19.8291	9
-17.9282	27.8182	9
-26.9849	38.9134	9
-26.3383	-3.46141	9
-12.7678	-1.86196	9
-7.34415	17.9817	9
-28.7586	14.2256	9
-2.03808	10.6445	9
-26.3347	-5.0232	9
-13.2451	-38.3715	9
-10.0871	-3.72996	9
-11.3719	38.0281	9
-18.016	47.759	9
-21.9926	2.95233	9
-8.07708	30.8902	9
40.7118	12.1777	9
-13.4658	9.69041	9
-19.525	7.64232	9
-35.6019	-8.91285	9
28.2003	27.5773	9
-30.9891	-19.2732	9
-2.22053	-6.27512	9
-2.29524	-12.432	9
-6.54312	0.320403	9
-33.3223	8.78178	9
-28.1634	-1.46654	9
13.5702	27.5629	9
-7.44605	48.8941	9
-3.76617	35.7669	9
-15.161	28.8598	9
-6.96901	-20.4769	9
-10.8555	19.8991	9
10.4406	-3.65446	9
-23.9947	-19.0325	9
9.50124	6.99589	9
-16.222	19.5939	9
-17.4934	26.0137	9
-16.5037	-11.8245	9
10.5156	-30.8348	9
-5.84029	33.2774	9
-10.7339	13.1637	9
6.10592	43.5551	9
-5.78047	33.1908	9
-23.7316	22.8002	9
-19.2608	14.8026	9
-2.19736	39.2198	9
-16.739	28.3507	9
-26.3587	10.8025	9
-25.1809	17.5118	9
-3.36435	5.3881	9
-2.79964	42.8461	9
-24.481	-1.31659	9
-22.7617	37.5301	9
11.4505	39.4563	9
-27.7843	1.58375	9
-3.65366	8.62567	9
-9.35593	4.77924	9
0.503718	36.4896	9
7.48183	-5.41285	9
-9.64443	-2.86828	9
29.9557	-17.7411	9
-31.2971	0.664016	9
-11.4356	44.6997	9
-11.6993	23.4644	9
-20.4398	30.0181	9
-5.30978	9.89614	9
-12.1456	-21.0086	9
-9.62434	25.8952	9
-18.7195	23.423	9
-10.1919	34.8609	9
-11.4674	36.5285	9
-14.3067	4.56371	9
-13.6148	31.5617	9
-18.3621	15.6469	9
-7.38826	-1.03634	9
7.19613	28.8824	9
-2.09957	48.8759	9
1.4426	3.62038	9
-5.26816	12.0544	9
-0.341554	36.2697	9
7.75808	9.65835	9
-0.30062	-29.3795	9
-6.84725	26.1928	9
-2.34358	34.0668	9
-8.81672	40.1117	9
9.97004	-2.36438	9
-11.4061	-1.2186	9
-8.85046	-5.86143	9
15.8151	-24.8601	9
7.98637	-7.08962	9
-17.4577	-6.72188	9
9.30012	0.306155	9
10.9531	-1.13307	9
-14.6847	32.8591	9
17.1671	-24.6382	9
17.4584	41.6564	9
1.15659	3.82233	9
-5.6517	25.0728	9
6.52749	49.209	9
-18.437	4.45659	9
-18.6567	36.2101	9
-30.9656	-15.7942	9
-18.8585	-8.92458	9
-8.21723	-5.7964	9
-6.26158	-20.3894	9
-8.51821	38.9408	9
-21.79	0.660955	9
-25.6781	2.38816	9
-30.6931	13.2348	9
-15.8459	29.1361	9
-36.2674	-7.66779	9
-10.3029	-18.5312	9
-1.30198	4.64256	9
-6.80978	-12.7264	9
-20.8155	37.2689	9
-20.5979	20.2184	9
3.26719	48.6668	9
-0.0570323	-16.5934	9
-1.19319	20.9348	9
22.5085	28.5244	9
17.0875	-34.3163	9
-5.64508	-34.5597	9
0.52308	5.4447	9
14.7249	39.8926	9
-19.6269	34.5975	9
4.1153	2.958	9
-5.14739	9.70689	9
-33.1364	1.41934	9
-4.06562	-23.5092	9
-2.94042	30.1927	9
-24.8417	2.56789	9
13.1079	35.8117	9
0.566666	38.7353	9
-9.13128	-12.211	9
-20.3161	32.5737	9
-19.8703	5.57342	9
1.37206	6.95931	9
-18.6272	23.9799	9
-17.4664	35.5228	9
-28.9075	30.5781	9
-21.3539	10.115	9
-10.86	38.0725	9
-6.78809	37.8118	9
8.80249	26.9738	9
31.0001	-18.4348	9
-28.2097	-11.6237	9
-19.2788	38.854	9
-6.07876	18.2471	9
-3.49833	3.47138	9
32.7836	-14.4884	9
-31.0507	2.09864	9
-24.768	8.33712	9
-19.5198	21.1858	9
4.22773	4.35278	9
7.70414	16.3284	9
-17.9727	36.1545	9
-10.5504	-10.5686	9
-24.0476	9.17022	9
5.37508	-0.303643	9
-11.0865	22.1002	9
10.3561	-9.17868	9
-26.0123	17.4964	9
-7.12345	12.2621	9
-11.0016	27.4522	9
-28.9281	15.6272	9
-10.0601	-10.5814	9
2.28799	20.7301	9
-7.69334	-12.6603	9
-3.22133	46.0548	9
-28.73	0.117302	9
-23.2717	33.1367	9
-15.3701	6.07334	9
-16.9196	24.1747	9
9.46848	4.05187	9
0.714105	23.9906	9
6.42033	-31.2306	9
-18.4459	2.04753	9
-5.87073	21.3923	9
-19.8285	0.895242	9
-26.25	6.66986	9
-1.3659	7.69203	9
1.39271	22.0372	9
-5.7823	-22.9612	9
0.749235	-30.1992	9
2.96105	-4.2132	9
-8.66879	2.22014	9
0.52299	35.0958	9
-18.8579	9.92712	9
-2.02242	8.67632	9
-10.1699	-4.73025	9
-20.3184	-5.78937	9
-15.2048	23.8545	9
4.54515	2.09493	9
-2.11663	-38.4889	9
-17.4789	-0.331287	9
-18.6346	14.3495	9
-14.4396	-6.48369	9
-8.21837	41.3202	9
-11.8364	13.7557	9
-21.2264	-10.904	9
8.83822	1.35071	9
21.1337	-3.33984	9
-8.37242	29.0205	9
-4.93226	8.37305	9
-18.1055	-2.64565	9
-4.47973	27.7029	9
3.12834	39.8147	9
-24.3207	6.11598	9
-14.1409	-1.25553	9
-2.8844	9.02241	9
10.2941	-2.10706	9
-4.19136	39.8696	9
-25.081	9.23073	9
0.309653	35.1261	9
38.5246	9.67364	9
-4.52201	10.3763	9
-5.50843	40.3372	9
6.16452	44.9303	9
-33.1968	1.47364	9
46.0138	-7.12346	9
-12.699	38.647	9
14.0627	3.00332	9
-11.8718	27.0576	9
-5.4868	20.0333	9
-30.73	3.44501	9
-4.80279	18.3899	9
-19.6344	22.9431	9
-13.1106	51.5194	9
-16.6908	27.5064	9
-9.63338	42.2585	9
-12.6192	18.917	9
-17.5549	35.9535	9
-22.7767	-30.918	9
1.97383	23.9647	9
-16.4693	4.09862	9
-8.16618	-11.2276	9
5.78456	42.3041	9
22.5348	18.1247	9
-17.871	23.4627	9
8.96862	-2.19185	9
-16.6724	-1.63474	9
-29.0444	11.0733	9
2.97847	19.8366	9
-20.618	18.9348	9
-16.599	30.4349	9
-12.9024	32.3192	9
-3.93334	-39.6157	9
40.1819	-5.94048	9
-19.7891	22.124	9
-11.0177	37.9843	9
-23.637	16.3213	9
-36.1783	8.25563	9
-8.22761	24.9632	9
0.146716	10.5789	9
-25.9678	31.8849	9
-0.0457863	-38.7086	9
0.39	-0.156755	9
-15.6122	-24.8777	9
18.0884	31.0823	9
-3.16483	27.2084	9
3.4714	-25.8836	9
-16.6185	-18.6582	9
4.36835	42.7512	9
-28.0019	7.92017	9
-30.1823	9.0876	9
-4.8307	20.6332	9
-19.9539	38.7863	9
-32.8648	20.3641	9
13.8231	23.2189	9
-12.866	29.4985	9
-2.835	40.2044	9
-24.0178	20.8441	9
-13.53	21.6803	9
-18.9398	43.3654	9
-15.0455	11.442	9
9.8053	0.639359	9
-7.79236	41.2072	9
-19.5071	23.3265	9
-16.294	29.1867	9
15.2636	24.2744	9
-8.37068	44.8001	9
8.18292	-14.908	9
-28.7739	15.627	9
-2.27722	-17.7071	9
9.10763	37.9727	9
16.7776	20.1058	9
15.6598	11.3079	9
29.7112	4.87146	9
-13.9966	36.9492	9
-11.6539	34.1616	9
-8.72228	35.0741	9
7.96621	4.70253	9
-20.6925	29.8935	9
-26.8554	-4.00644	9
-25.9975	-17.3648	9
-18.4055	21.7737	9
-15.1521	41.1314	9
-4.46697	35.471	9
-30.888	1.98574	9
-22.575	35.677	9
-17.1169	15.4469	9
-13.6103	15.3974	9
-39.0641	-3.35923	9
-12.1932	22.9311	9
-0.039546	22.5723	9
-14.2466	1.41789	9
-9.20512	11.2788	9
-3.37084	39.0543	9
-15.2652	22.3833	9
-5.30874	23.4035	9
-22.3919	37.8291	9
-21.9692	-40.1249	9
-23.5055	19.9738	9
-14.9487	35.6457	9
-18.7985	25.3207	9
-14.0693	-35.2857	9
-4.46466	-19.4042	9
-17.1011	42.1614	9
-3.49975	20.8892	9
-1.82411	33.9381	9
13.528	31.0475	9
-4.18504	-19.598	9
-19.1838	43.5494	9
-3.89922	-17.0996	9
-13.9477	39.4989	9
-8.17976	38.9024	9
1.09636	-1.71651	9
-10.2625	-4.03016	9
-30.3885	-1.39715	9
-4.65766	27.6381	9
17.8801	3.22266	9
-12.418	-11.1727	9
-23.872	43.9325	9
-23.5364	1.70721	9
-1.61086	28.3385	9
-15.9556	15.5609	9
-31.1911	-21.811	9
4.33579	33.0334	9
-4.0354	31.4836	9
-18.1823	27.8138	9
-28.996	11.0796	9
-16.8823	22.2661	9
-20.9164	6.2999	9
-25.354	27.8562	9
-8.85077	40.0741	9
-19.6648	-5.45121	9
-5.40704	28.6038	9
-17.2973	38.3071	9
-16.6078	22.337	9
6.46781	-4.90308	9
-19.7905	15.5784	9
-18.3739	9.88587	9
6.34385	38.8709	9
-24.3572	19.5767	9
-23.0586	25.0008	9
-18.6025	8.11917	9
-21.2596	27.2407	9
-13.3404	-2.71991	9
13.7164	3.99663	9
-21.2608	31.4541	9
27.1954	14.4048	9
-0.528162	35.3417	9
-14.8005	-4.01654	9
-3.94654	-25.6116	9
-24.342	19.6004	9
-6.80481	26.9395	9
31.553	25.6616	9
11.7379	5.26519	9
-19.3118	-0.158981	9
1.19992	0.273942	9
0.71163	38.8481	9
-3.41698	-10.3153	9
-7.84136	42.8313	9
-10.8213	-0.323183	9
-14.6554	21.4178	9
-18.8007	-13.2546	9
20.4538	28.446	9
-22.8732	7.5843	9
-18.4018	41.2061	9
-24.5257	36.7437	9
-11.231	33.7597	9
-1.42713	43.8684	9
21.8652	-30.304	9
-18.8235	-21.412	9
-21.0522	40.6992	9
-26.5484	1.88785	9
-11.7361	35.4464	9
-5.84797	-7.2668	9
-11.4224	11.5111	9
-12.8769	31.3802	9
-3.6969	-5.06023	9
-7.8479	39.8894	9
-4.24529	41.9842	9
-5.70722	11.428	9
-6.36541	-19.6973	9
4.20198	12.5595	9
5.53235	-3.62864	9
-4.63755	-12.6438	9
-37.6849	2.85128	9
-6.54984	21.2383	9
35.888	-34.0767	9
-5.43473	23.5921	9
-15.0553	2.40413	9
-6.52581	-15.6126	9
-17.2882	38.0832	9
-2.0106	-13.3318	9
-18.0981	20.1421	9
-2.5067	49.9261	9
-5.91459	38.3553	9
-26.4494	10.5972	9
35.9018	-3.25002	9
-13.7942	29.2917	9
-12.2145	30.5053	9
0.377315	4.64278	9
-9.84469	5.92444	9
-13.3976	37.8601	9
-4.34241	-7.43372	9
-14.5575	-7.69635	9
-36.7255	0.324985	9
-25.9165	17.4484	9
-24.5163	19.4671	9
-19.2349	20.6395	9
2.52175	1.81263	9
-21.2416	2.08964	9
-19.163	-9.79204	9
-2.27516	30.423	9
-12.9721	13.9454	9
-3.05476	41.8904	9
-1.86947	1.02063	9
16.1268	21.9803	9
20.4182	23.696	9
-23.0342	-0.417929	9
-2.39027	4.50951	9
-30.2564	5.07554	9
-3.1968	7.44916	9
-11.9239	-35.5712	9
-8.11171	-15.369	9
-13.0257	-4.86395	9
-20.5849	23.1645	9
-6.61863	17.6353	9
9.77834	0.515977	9
-20.6447	30.0114	9
-12.3399	26.3713	9
17.9851	-37.9331	9
-30.7594	2.09755	9
2.36711	14.1381	9
-5.18435	1.59986	9
-18.263	24.4017	9
-6.09663	-0.0945717	9
-23.3886	37.4697	9
-2.25233	27.7298	9
-19.5668	24.1631	9
-19.1623	5.95736	9
8.52998	6.3898	9
-26.2875	8.91747	9
-1.99529	-7.97778	9
-25.7077	-0.078257	9
5.01583	34.4978	9
21.6942	-33.9854	9
-1.96587	-5.8087	9
14.4159	-20.4237	9
16.3086	28.1504	9
-16.2478	43.3413	9
-17.8017	27.3781	9
-13.5025	26.0421	9
-17.9577	7.39673	9
-15.2583	1.0711	9
38.499	9.67607	9
-16.9045	33.6436	9
-1.21517	36.9736	9
-33.8898	-1.67044	9
10.872	2.92204	9
-18.5393	40.822	9
-2.84757	-12.647	9
-34.6626	22.5143	9
2.33147	43.7413	9
-29.63	-4.1246	9
14.9327	4.60047	9
-9.83026	29.4626	9
-1.34964	-46.3075	9
-10.0953	36.5628	9
-13.7459	29.0097	9
-1.5992	29.9186	9
-21.99	35.0108	9
-1.19065	-2.79466	9
-5.10318	-10.2776	9
-15.5261	32.1415	9
1.97662	24.3679	9
-19.684	19.5716	9
-28.9658	-17.1209	9
-4.22184	11.584	9
2.25511	-0.15211	9
16.8632	-32.7567	9
-17.7729	23.1972	9
-6.47561	6.34016	9
-21.6479	9.85961	9
-23.0786	-31.3419	9
-10.5261	34.9594	9
-18.3332	14.5981	9
-22.4837	6.1252	9
-4.12897	24.4337	9
-10.9256	27.762	9
-13.2083	22.374	9
6.53161	49.2286	9
-4.87248	-12.8665	9
31.6797	13.006	9
8.1868	43.0824	9
-24.474	28.7384	9
-29.5043	33.9876	9
-11.0241	9.75858	9
-5.65193	5.83822	9
-19.2123	29.0811	9
-1.00623	-10.6237	9
-22.9437	1.11468	9
-11.6895	-17.6295	9
17.6102	40.9383	9
-5.82693	26.0883	9
-5.84757	-1.14832	9
14.1229	19.9325	9
-8.8447	-13.2793	9
-19.8546	9.48428	9
-7.84645	-6.53052	9
-35.5322	8.49301	9
-17.0446	19.7207	9
-10.9719	-5.34147	9
-9.68851	5.86264	9
-28.4772	12.3886	9
-5.62496	5.13837	9
-19.171	36.0335	9
-11.5927	31.9252	9
-27.5315	34.9817	9
-14.0455	-4.86017	9
-22.8749	9.91852	9
-4.94514	35.6513	9
3.61599	-23.7047	9
7.12733	-32.5408	9
-6.56992	22.1512	9
-29.1617	-4.60449	9
-5.91414	-13.4688	9
-4.08723	25.7791	9
20.8549	-33.9532	9
-4.0523	35.7867	9
-22.6723	8.93706	9
-28.177	-5.54169	9
-16.5773	22.1986	9
14.2751	20.3681	9
-17.1111	42.075	9
-15.3831	27.5015	9
-28.849	30.5467	9
-6.534	-46.0826	9
-41.9779	3.45463	9
-12.2884	8.91111	9
-15.0241	32.7852	9
19.6221	26.0403	9
8.13286	16.5666	9
3.8341	32.7905	9
-1.60816	-34.9511	9
-9.96908	-0.849031	9
-5.6803	3.3017	9
-32.6896	-0.661994	9
-7.47456	23.5634	9
-1.91292	40.6056	9
-17.1692	2.4845	9
6.0476	17.313	9
-5.07584	-43.5116	9
8.15276	17.0164	9
-15.0875	31.1663	9
-15.6698	-2.33117	9
24.7791	-27.9511	9
-16.417	18.1847	9
-7.59809	-2.01365	9
-16.384	40.1338	9
-1.10231	33.935	9
17.5457	-34.9619	9
-2.24768	-26.7748	9
1.03103	15.7565	9
14.1531	43.9378	9
-12.2099	23.2929	9
30.7644	-14.9217	9
-12.9884	-3.49206	9
9.65566	2.32784	9
12.9529	6.6078	9
-19.9853	31.2083	9
-7.07222	-21.8199	9
-1.99768	3.70548	9
-9.38885	34.2274	9
-24.159	9.66121	9
10.7346	41.2057	9
5.91424	11.6284	9
-9.91503	38.778	9
-6.95892	31.9656	9
-6.96813	22.3279	9
-12.0425	20.2383	9
1.93871	5.39568	9
-13.6412	-43.0468	9
0.290693	2.17006	9
-11.5241	9.39656	9
2.89609	-39.9008	9
-17.1538	6.13491	9
-2.85158	9.17785	9
-14.7636	11.2725	9
3.95516	4.2909	9
40.6004	-13.4166	9
-36.9897	5.29222	9
-0.382456	-8.5841	9
25.0816	30.7135	9
25.7237	-37.3455	9
9.65188	-46.3887	9
30.4312	11.0502	9
24.5062	-30.9671	9
20.7349	-0.737935	9
43.4684	0.418042	9
-18.221	19.7655	9
9.42562	-44.5908	9
28.6136	4.7745	9
-0.0631644	22.623	9
30.6752	26.759	9
12.1167	-29.0484	9
-22.1634	32.6686	9
-6.50727	21.8844	9
0.954414	-40.5392	9
-13.7044	25.6417	9
-4.39043	39.1918	9
-5.79461	-0.329169	9
13.1916	-29.3881	9
-26.9651	-11.8378	9
-7.75586	-8.72851	9
-1.94149	25.9435	9
6.51193	-33.079	9
17.0642	-40.6382	9
-7.5888	36.1127	9
-34.2428	-7.22931	9
-33.8576	-1.4288	9
13.88	3.77113	9
-22.7132	28.3588	9
6.24985	44.8545	9
-21.7518	34.0099	9
-29.3248	11.3764	9
-8.53439	25.102	9
-23.0814	0.646719	9
-7.18444	45.4663	9
7.41956	40.2581	9
-9.32461	39.0292	9
-23.8869	43.9361	9
6.35521	40.7003	9
-27.3028	13.491	9
14.6705	-23.044	9
19.8009	-32.205	9
11.9131	3.87433	9
-1.85495	44.5037	9
-7.7969	3.27554	9
3.43578	-3.22675	9
-15.7444	15.5298	9
-17.9276	31.9132	9
-23.0934	25.0313	9
11.7	45.1352	9
-2.09889	36.3683	9
-30.75	11.9411	9
-23.8638	43.9291	9
-6.74323	2.39754	9
-10.3776	-18.8719	9
-13.6866	22.1514	9
-21.5274	12.5995	9
-13.6994	3.83756	9
-23.0402	-29.0474	9
-14.4962	29.7654	9
-26.5818	-15.288	9
-17.7386	20.8463	9
-33.3323	20.5142	9
-18.1423	41.1602	9
24.3509	37.5689	9
11.2462	35.8078	9
20.7984	21.0025	9
-6.2948	-3.45164	9
-9.33244	-7.09332	9
-3.65586	19.9807	9
-10.4568	21.174	9
40.826	5.23745	9
-13.0972	-23.9115	9
-18.3326	20.2758	9
-19.5823	-1.85021	9
-22.8991	5.25925	9
-11.8288	-0.57647	9
-5.9019	-13.578	9
-22.8995	-27.7565	9
16.843	20.109	9
3.81441	-13.0587	9
-20.283	-17.8144	9
35.7388	-3.3224	9
-19.2935	-4.53775	9
-25.3348	17.4287	9
-8.36005	-5.29362	9
-23.1223	11.6829	9
-3.14692	7.00921	9
1.9258	37.9543	9
[truncated: 6,834 more rows]
