# Supplementary material for: Tracing the evolution of single-cell 3D genomes in Kras-driven cancers
Source: Nat Genet. 2025 Aug 18;57(12):3075–87. doi: 10.1038/s41588-025-02297-w (PMC12695640; doi:10.1038/s41588-025-02297-w)
Supplement: Supplementary file 21 — Statistical source data. [file 41588_2025_2297_MOESM21_ESM.xlsx]

## Sheet: ExtendedDataFig10b_left
0.0211971	-0.00888527
0.0114338	-0.017996
-8.66533e-05	-0.0057099
-0.00192	-0.0330987
0.00633171	-0.0188808
0.0118371	-0.0233319
-0.012593	-0.0295912
0.00994752	-0.0332807
-0.0118707	-0.0179352
0.00599056	-0.041688
0.0251315	-0.0227556
-0.00911569	-0.0412863
-0.015146	-0.00752825
0.0147107	-0.0302029
-0.00598541	-0.0297765
-0.0058475	-0.0273027
-0.00908018	-0.0153468
-0.00531132	-0.0162775
-0.0050193	-0.0127971
-0.0122899	-0.0140441
-0.00863023	-0.0206743
0.00397775	-0.0229076
-0.0200213	-0.0127957
-0.00123059	-0.0243798
-0.00669603	-0.0155499
-0.0312674	-0.0121492
-0.042782	-0.00489753
-0.0316588	0.00456406
-0.0394024	-0.00139626
-0.0426182	-0.00218541
-0.0155448	0.0109419
-0.0203643	0.00120723
-0.0223034	0.0066798
-0.0402415	-0.00896754
-0.0363773	-0.0201067
-0.0386025	-0.0306905
-0.0368544	-0.0462547
-0.0357899	-0.0603084
-0.027014	-0.0619028
-0.0309467	-0.0545893
-0.0364207	-0.0710999
-0.0300408	-0.0637303
-0.0296763	-0.0832694
-0.0335849	-0.0822966
-0.0373881	-0.0842697
-0.0396414	-0.0696515
-0.0398192	-0.0798697
-0.0421063	-0.0956619
-0.0373901	-0.0795538
-0.028509	-0.0755609
-0.000672551	-0.0359239
0.00213124	-0.028583
-0.000918577	-0.0288402
0.00358832	-0.0403575
-0.00401866	-0.0309769
-0.00828192	-0.0328371
-0.00206713	-0.0317122
-0.00483428	-0.0186229
-0.00514654	-0.018736
-0.0194197	-0.000282475
-0.000758621	-0.0294412
0.00694329	-0.0187346
-0.015805	-0.0291765
-0.0166365	-0.00899098
-0.0149912	0.000847676
-0.000734647	0.00976089
-0.00981531	0.00207673
-0.0100318	0.000458587
-0.00576746	0.00418576
-0.00572841	0.00021725
-0.0113785	-0.000489915
-0.0148658	0.00114024
-0.00250917	0.00198248
-0.00771471	0.0123412
-0.0182299	-0.00907017
0.00211864	-0.0338591
0.000778883	-0.0115506
-0.00692444	-0.0298432
-0.0143051	-0.0231747
-0.0129157	-0.0339137
-0.00118851	-0.0080479
-0.0237711	-0.0172506
-0.0230273	-0.0251259
-0.0222489	-0.0149237
0.00796648	-0.0120375
-0.010036	-0.010422
-0.0294951	-0.0266448
-0.0265162	-0.00161345
-0.0333252	-0.0183503
-0.0493019	-0.0263932
-0.0238514	-0.0149411
-0.02708	0.00474217
-0.0203308	0.0113758
-0.0370136	-0.00416817
-0.021086	0.00246863
0.00913453	0.0351794
-0.00668716	-0.0235198
-0.0134537	0.0320006
-0.0137334	-0.0170378
0.000510045	0.00481281
0.033384	-0.0241657
0.0147727	0.00761319
0.0224803	0.000466088
0.0133229	-0.0211773
-0.0121141	-0.0246747
-0.00732395	-0.0179799
-0.00775556	-0.0348862
-0.0322051	-0.0375748
-0.0349679	-0.0202526
-0.019329	-0.0296354
-0.017622	-0.0243556
-0.0289033	-0.0521856
-0.0213819	-0.0376852
-0.0184876	-0.0676688
-0.0297105	-0.0455923
-0.0339432	-0.0448557
-0.0324409	-0.0313535
-0.0276444	-0.0338016
-0.0221002	-0.0370744
-0.034576	-0.0441692
-0.0396825	-0.0360199
-0.0228127	-0.0319127
-0.0311279	-0.0381446
-0.0367177	-0.0381734
-0.0275249	-0.0315055
-0.0324018	-0.0335381
-0.0368948	-0.0300318
-0.0408974	-0.0207882
-0.0344622	-0.0324384
-0.0301293	-0.025878
-0.0311307	-0.0148806
-0.0311757	-0.0203557
-0.0248016	-0.0202026
-0.0285575	-0.0218622
-0.0443301	-0.0194301
-0.0415981	-0.0157151
-0.0353451	-0.00826511
-0.0392887	-0.0179345
-0.0395439	-0.0224164
-0.0360241	-0.0256502
-0.033623	-0.0208643
-0.0367761	-0.00847077
-0.0351393	0.0020021
-0.0384243	0.0131901
-0.041655	0.00595528
-0.0305246	0.00398104
-0.037035	0.0139437
-0.036408	0.0212022
-0.0340198	0.0248794
-0.0428097	0.0226303
-0.0374715	0.0260637
-0.0353308	0.0299045
-0.0358744	0.0239059
-0.0346799	0.0172181
-0.0343894	0.0194542
-0.0330087	0.0241935
-0.0367398	0.0203531
-0.0325768	0.0159348
-0.0295676	0.0245809
-0.0292314	0.0323173
-0.0279323	0.0268667
-0.0333695	0.0298437
-0.0328498	0.0360484
-0.0277095	0.0433054
0.024756	-0.0655318
-0.00255671	-0.0554258
-0.0158651	-0.0520435
-0.00415853	-0.0479385
-0.00305278	-0.0402228
-0.016436	-0.0410868
0.00902528	-0.0313748
-0.00524909	-0.0291885
-0.00209151	-0.0459055
-0.00659743	-0.0363023
-0.0105465	-0.0254248
-0.00361092	-0.0151564
-0.00544537	-0.0255219
-0.0146028	-0.0263677
-0.0134114	-0.0221175
-0.00226558	-0.0190702
-0.00786751	-0.0251498
-0.0148824	-0.00193634
-0.00649477	-0.0238179
-0.0189973	-0.0158309
-0.0196386	-0.0182616
-0.00768385	-0.0218935
-0.0243953	-0.0151782
-0.0111443	-0.00423947
-0.00141938	-0.111818
-0.0127256	-0.112166
-0.00890655	-0.103006
-0.00769943	-0.0869804
-0.00285801	-0.081947
-0.00192093	-0.0727003
0.0166338	-0.0787631
-0.00417025	-0.0351374
-0.00482022	-0.0156222
0.00400902	0.00326108
-0.0146546	0.0145745
-0.00440104	0.0608235
-0.00627945	0.0647672
-0.00461678	0.0761524
0.0135329	0.132232
0.000978981	0.103777
0.00543251	0.119473
-0.0113033	0.116144
0.00381727	-0.00792606
-0.00778583	0.00506559
-0.0102056	0.0186642
-0.0169884	0.0105351
-0.00695285	0.0114223
-0.00994606	0.0133831
-0.00322909	0.0239616
-0.0138442	0.011903
-0.0194761	0.0200353
-0.0140156	0.0139083
-0.025936	0.022601
-0.0176756	0.0247628
-0.0180706	0.0421503
-0.00915066	0.0137425
-0.00355879	0.00811184
-0.0100678	0.0108582
0.00378937	0.0116824
-0.00389632	0.0192365
-0.0136139	0.00674966
-0.0125613	0.0193106
-0.0242918	-0.000687778
-0.0288486	-0.00148352
-0.0107733	0.00158995
-0.0181034	0.0224027
-0.0319972	0.00806108
-0.00621974	-6.77486e-05
-0.00871445	-0.0242756
0.00450017	-0.00983131
0.00253436	-0.0123234
-0.00190955	-0.00357416
0.00341426	0.00854737
0.0100159	-0.0110607
-0.000516325	0.00414531
-0.001901	0.000543663
0.00801512	-0.0194719
0.00364424	0.0126341
0.000672361	-0.0267903
0.00246389	-0.0265975
-0.000265232	-0.0345948
0.00422164	-0.00800512
-0.00401979	-0.0313249
-0.00753844	-0.0329787
0.000226073	-0.029791
4.37517e-05	-0.0287817
0.00692083	-0.0235254
-0.000939313	-0.0322035
-0.00641976	-0.0206359
0.0102051	-0.0487747
0.00703388	-0.0342591
-0.00240164	-0.0218809
-0.0281674	0.0173661
-0.015438	0.0244782
-0.00883404	0.00816033
-0.0106529	0.0301147
-0.00401161	0.00107047
-0.0035214	0.026123
-0.0140469	0.000439421
0.00536914	0.00515042
-0.0288416	-0.0140614
-0.0228204	-0.00210081
-0.0237306	-0.01199
-0.0307424	-0.0146278
-0.0311037	-0.0200382
-0.045979	-0.0335428
-0.024297	-0.0262487
-0.0225138	-0.031416
-0.0206547	-0.0309618
-0.0216828	-0.0477355
-0.0186573	-0.0348856
-0.0199981	-0.0280919
-0.0147782	-0.0154224
-0.0174358	-0.0372455
-0.0257745	-0.015945
0.00200757	-0.0454467
0.0134197	-0.0374277
0.0144128	-0.0443126
0.0152786	-0.0392103
0.0164686	-0.0395791
0.0113332	-0.0398073
0.016939	-0.067328
0.0174192	-0.0561045
0.0109349	-0.0350784
0.0163436	-0.0294025
0.0193826	-0.0193828
0.0244749	-0.0398017
0.0211499	-0.00708566
-0.00524113	-0.0139976
0.00474737	-0.0359244
0.00823612	-0.0114932
0.0062361	-0.0215049
-0.00258132	-0.0218036
0.00818012	-0.0207523
0.00548993	-0.0237718
-0.00105321	-0.0246156
0.000200976	-0.0106299
0.00792152	-0.0230326
0.000370542	-0.0140777
0.00932974	-0.00644731
0.0503016	-0.00464585
0.0345242	-0.0101279
0.0431787	0.0134464
0.0364517	0.0213662
0.0342032	0.0289085
0.0201405	0.0147465
0.0285158	0.0149523
0.0352912	0.0123906
0.0233401	0.0211117
0.0352776	0.0224982
0.0286499	0.0254204
0.0224447	0.0291251
0.02686	0.00506772
0.0433751	0.01693
0.0345108	0.00973582
0.0323556	0.02029
0.0355727	0.021375
0.0253692	0.036575
0.0380429	0.0248895
0.0244963	0.0378184
0.0115188	0.0344937
0.0149854	0.0306154
0.0195621	0.0220708
0.0207667	0.0302971
0.0160788	0.0271335
-0.000754411	-0.00100353
0.00471481	-0.0120246
-0.00281065	-0.0044551
0.00740955	-0.00449184
-0.00325056	0.00850317
0.00193494	-0.00603517
0.00593589	-0.0038583
0.00723752	-0.000249506
0.0104224	-0.0107462
0.0107749	-0.00508299
0.00527325	-0.0138367
0.00146573	-0.00386658
-0.00118223	-0.00451894
0.00147785	-0.00151996
0.0026456	-0.00729284
-0.00277859	-0.00388859
0.00749162	-0.00536373
0.00763486	-0.0015036
-0.000720544	-0.00604917
-0.000399895	-0.011161
-0.000581706	-0.0214886
0.0118322	-0.0107152
0.00228489	-0.00926227
0.00760202	-0.0253755
0.0206332	-0.0149372
-0.0144123	-0.00912783
-0.0229948	-0.0147899
-0.0273579	-0.00900136
-0.0280468	-0.00417003
-0.00420738	-0.0163314
-0.014712	-0.0102564
-0.0245889	-0.0356452
-0.0300181	-0.0321491
-0.0177195	-0.0189718
-0.0297466	-0.0233493
-0.0263879	-0.00951432
-0.0232782	-0.0153432
-0.0240166	-0.0197161
-0.0283216	-0.0228171
-0.0328297	-0.0214622
-0.0279857	-0.0295792
-0.0296462	-0.0312158
-0.0353196	-0.0475242
-0.0264826	-0.0231685
-0.0319904	-0.0179974
-0.0306157	-0.0432598
-0.0306372	-0.052443
-0.0319084	-0.0590367
-0.0351713	-0.0418638
-0.0321433	-0.0446865
-0.0163346	-0.0337264
-0.00876981	-0.0298855
-0.00150607	-0.0219895
-0.0161115	-0.0229649
-0.0255058	-0.0307544
-0.0131996	-0.0228218
-0.0254108	-0.00858787
-0.013799	-0.0273782
-0.0128727	0.00146461
-0.0116105	-0.0149848
-0.00967106	-0.0123829
-0.00958754	-0.00569305
-0.0184382	-4.67375e-05
-0.00595732	-0.0072625
-0.00385364	-0.0110739
-0.00723738	-0.0179337
-0.0104678	-0.00243918
-0.00348059	-0.00895105
-0.00834589	-0.0078183
-0.000555439	-0.0144448
0.00424612	-0.000452867
0.0103634	-0.00263412
-0.00301756	-0.000727071
-0.00934397	-0.0109086
-0.0081455	0.00706131
-0.0352352	-0.0681912
-0.0443733	-0.0531058
-0.0327101	-0.0719258
-0.0430611	-0.0477009
-0.0265747	-0.0585182
-0.0244951	-0.0430528
-0.0167954	-0.0273483
-0.0225965	-0.0412004
-0.0282732	-0.0456598
-0.0313914	-0.0354359
-0.0294619	-0.0521313
-0.0382286	-0.0516924
-0.0335836	-0.0646593
-0.0277817	-0.0735624
-0.0364795	-0.0752214
-0.0208257	-0.0529726
-0.0369124	-0.0621438
-0.0364784	-0.0617454
-0.02862	-0.0598508
-0.0299166	-0.0495202
-0.0189093	-0.0576934
-0.0291356	-0.0556883
-0.0406124	-0.0550853
-0.0103292	-0.0502455
-0.0274074	-0.0297061
-0.0319775	0.0254438
-0.0404194	0.0104834
-0.0293844	-0.000638114
-0.0341698	-0.0126305
-0.0211205	-0.0031821
-0.022189	-0.00625199
-0.0343668	0.00856994
-0.0342236	0.00119321
-0.0311735	-0.00211478
-0.027586	-0.00257145
-0.0288996	-0.00319653
-0.0301747	0.0116253
-0.0391751	-0.00413364
-0.0357933	-0.00188427
-0.0323972	0.00309644
-0.0265966	-0.00538359
-0.0299646	-0.00386567
-0.0276918	0.00313364
-0.00554762	0.0108066
-0.021864	-0.0235563
-0.0263401	-0.0221124
-0.0234467	-0.0207133
-0.0209417	-0.0227836
-0.0283503	-0.0187385
-0.0265615	-0.0224115
-0.0268707	-0.0131469
-0.0258761	-0.0147372
-0.0207822	-0.0218307
-0.0240887	-0.00472428
-0.0245426	-0.00735512
-0.0287682	-0.0183576
-0.0342108	-0.0153979
-0.032375	-0.021409
-0.0191576	-0.0275993
-0.0338484	-0.012262
-0.0274357	-0.0138457
-0.0241452	-0.0175581
-0.0304046	-0.0369468
-0.019527	-0.0312532
-0.0275505	-0.0294251
-0.0122036	-0.0197653
-0.027335	-0.0283207
-0.0254739	-0.0190446
-0.0226144	-0.0368311

## Sheet: ExtendedDataFig10b_right
0.0211971	-0.000755204
0.0114338	-0.0060759
-8.66533e-05	0.00496534
-0.00192	-0.0183026
0.00633171	-0.0110039
0.0118371	-0.0225304
-0.012593	-0.0153074
0.00994752	-0.0247675
-0.0118707	-0.00850483
0.00599056	-0.0264424
0.0251315	-0.0123274
-0.00911569	-0.027799
-0.015146	-0.00759253
0.0147107	-0.0212559
-0.00598541	-0.028153
-0.0058475	-0.0183099
-0.00908018	-0.0142815
-0.00531132	-0.01193
-0.0050193	-0.00837733
-0.0122899	-0.0121913
-0.00863023	-0.0192543
0.00397775	-0.0175946
-0.0200213	-0.0145891
-0.00123059	-0.0205918
-0.00669603	-0.0128765
-0.0312674	-0.0311145
-0.042782	-0.00407417
-0.0316588	-0.00870794
-0.0394024	-0.0234365
-0.0426182	-0.0273158
-0.0155448	-0.0207678
-0.0203643	-0.029784
-0.0223034	-0.0364931
-0.0402415	-0.0208241
-0.0363773	-0.0255278
-0.0386025	-0.0184472
-0.0368544	-0.0363194
-0.0357899	-0.0345131
-0.027014	-0.0267514
-0.0309467	-0.0289359
-0.0364207	-0.0250132
-0.0300408	-0.0190252
-0.0296763	-0.0352375
-0.0335849	-0.0300867
-0.0373881	-0.0222158
-0.0396414	-0.0268393
-0.0398192	-0.0273497
-0.0421063	-0.0228449
-0.0373901	-0.0260388
-0.028509	-0.026943
-0.000672551	-0.0190379
0.00213124	-0.0158127
-0.000918577	-0.00694535
0.00358832	-0.022191
-0.00401866	-0.00742628
-0.00828192	-0.0116752
-0.00206713	-0.0107771
-0.00483428	0.00202063
-0.00514654	0.00304525
-0.0194197	0.00472172
-0.000758621	-0.0128959
0.00694329	-8.71306e-05
-0.015805	0.00254654
-0.0166365	0.016923
-0.0149912	0.0227844
-0.000734647	0.0167652
-0.00981531	0.0177842
-0.0100318	0.017075
-0.00576746	0.0269217
-0.00572841	0.0186151
-0.0113785	0.0276135
-0.0148658	0.0261273
-0.00250917	0.0238856
-0.00771471	0.0279885
-0.0182299	0.0142937
0.00211864	-0.0254284
0.000778883	-0.0166454
-0.00692444	-0.0373149
-0.0143051	-0.014511
-0.0129157	-0.0439201
-0.00118851	-0.0194619
-0.0237711	-0.0110606
-0.0230273	-0.0260107
-0.0222489	-0.0273002
0.00796648	-0.0166641
-0.010036	-0.0272855
-0.0294951	-0.0351509
-0.0265162	-0.0155153
-0.0333252	-0.0311514
-0.0493019	-0.0348491
-0.0238514	-0.0314606
-0.02708	-0.0142334
-0.0203308	-0.00185659
-0.0370136	-0.00850556
-0.021086	-0.00551106
0.00913453	0.0573157
-0.00668716	0.00289172
-0.0134537	0.0245201
-0.0137334	0.0154951
0.000510045	0.0391643
0.033384	0.0208674
0.0147727	0.0467723
0.0224803	0.0298307
0.0133229	0.00112681
-0.0121141	0.00800803
-0.00732395	0.0239444
-0.00775556	0.00879645
-0.0322051	-0.00320659
-0.0349679	0.019694
-0.019329	0.0100765
-0.017622	0.0028019
-0.0289033	-0.00847376
-0.0213819	-0.00558932
-0.0184876	-0.0146048
-0.0297105	0.0157585
-0.0339432	0.0146973
-0.0324409	0.0181221
-0.0276444	0.0132662
-0.0221002	0.00473188
-0.034576	0.00289055
-0.0396825	0.00651524
-0.0228127	0.016062
-0.0311279	0.00505731
-0.0367177	-0.00484987
-0.0275249	0.000980209
-0.0324018	-0.00882924
-0.0368948	-0.0048451
-0.0408974	0.00653535
-0.0344622	-0.0146741
-0.0301293	-0.0107285
-0.0311307	-0.00429549
-0.0311757	-0.0106583
-0.0248016	-0.0221992
-0.0285575	-0.0258343
-0.0443301	-0.0214648
-0.0415981	-0.0192486
-0.0353451	-0.0195169
-0.0392887	-0.0114794
-0.0395439	-0.0128061
-0.0360241	-0.0106514
-0.033623	-0.0157656
-0.0367761	-0.0202325
-0.0351393	-0.0224615
-0.0384243	-0.0298749
-0.041655	-0.0282503
-0.0305246	-0.0367856
-0.037035	-0.0209747
-0.036408	-0.0190119
-0.0340198	-0.0216158
-0.0428097	-0.0297011
-0.0374715	-0.0199535
-0.0353308	-0.0234503
-0.0358744	-0.0224682
-0.0346799	-0.0223223
-0.0343894	-0.0221309
-0.0330087	-0.0183243
-0.0367398	-0.0214049
-0.0325768	-0.0211629
-0.0295676	-0.0206978
-0.0292314	-0.0177563
-0.0279323	-0.0204253
-0.0333695	-0.025081
-0.0328498	-0.0244441
-0.0277095	-0.0253714
0.024756	-0.0287315
-0.00255671	-0.0191195
-0.0158651	-0.0193517
-0.00415853	-0.0175401
-0.00305278	-0.00929914
-0.016436	-0.00293936
0.00902528	0.00345354
-0.00524909	0.00099543
-0.00209151	-0.0185939
-0.00659743	-0.0100023
-0.0105465	0.00221333
-0.00361092	-0.0102266
-0.00544537	-0.000556089
-0.0146028	0.00689246
-0.0134114	0.00738078
-0.00226558	0.00203201
-0.00786751	-0.000875804
-0.0148824	0.0209961
-0.00649477	0.00851196
-0.0189973	0.0120375
-0.0196386	0.00357645
-0.00768385	0.00334395
-0.0243953	0.0102896
-0.0111443	0.0221008
-0.00141938	-0.033579
-0.0127256	-0.0320249
-0.00890655	-0.0338179
-0.00769943	-0.0217259
-0.00285801	-0.0191118
-0.00192093	0.0063783
0.0166338	-0.0168376
-0.00417025	0.0137552
-0.00482022	0.0192438
0.00400902	0.024788
-0.0146546	0.0387447
-0.00440104	0.0643876
-0.00627945	0.05984
-0.00461678	0.0464684
0.0135329	0.0844038
0.000978981	0.0690518
0.00543251	0.0718691
-0.0113033	0.0760296
0.00381727	-0.00427474
-0.00778583	0.00633569
-0.0102056	0.020521
-0.0169884	-0.00443613
-0.00695285	0.00746939
-0.00994606	0.0215259
-0.00322909	0.026121
-0.0138442	0.0183357
-0.0194761	0.0306244
-0.0140156	0.0223358
-0.025936	0.0307809
-0.0176756	0.0309726
-0.0180706	0.0416079
-0.00915066	0.021056
-0.00355879	0.0257515
-0.0100678	0.023686
0.00378937	0.0104975
-0.00389632	0.0247633
-0.0136139	0.00511195
-0.0125613	0.0205618
-0.0242918	0.010397
-0.0288486	0.0182872
-0.0107733	0.00774152
-0.0181034	0.0234466
-0.0319972	0.0131647
-0.00621974	0.000441649
-0.00871445	-0.0248196
0.00450017	-0.00451194
0.00253436	-0.0173588
-0.00190955	-0.00924199
0.00341426	0.00442751
0.0100159	-0.00325016
-0.000516325	0.0126035
-0.001901	-0.00747618
0.00801512	-0.00676878
0.00364424	0.0114489
0.000672361	-0.0191367
0.00246389	-0.0184797
-0.000265232	-0.0207168
0.00422164	0.00839738
-0.00401979	-0.0125739
-0.00753844	-0.0163368
0.000226073	-0.0151318
4.37517e-05	-0.0120656
0.00692083	-0.016115
-0.000939313	-0.0148704
-0.00641976	-0.0180049
0.0102051	-0.0279864
0.00703388	-0.0228077
-0.00240164	-0.00715826
-0.0281674	0.0345628
-0.015438	0.0288532
-0.00883404	0.0174968
-0.0106529	0.033996
-0.00401161	0.00468483
-0.0035214	0.0333934
-0.0140469	0.00889954
0.00536914	0.0097232
-0.0288416	-0.0116396
-0.0228204	-0.00720924
-0.0237306	-0.00855075
-0.0307424	-0.014942
-0.0311037	-0.0133953
-0.045979	-0.0462376
-0.024297	-0.0285275
-0.0225138	-0.0259385
-0.0206547	-0.0335076
-0.0216828	-0.030511
-0.0186573	-0.0233593
-0.0199981	-0.0316826
-0.0147782	-0.020604
-0.0174358	-0.0450909
-0.0257745	-0.0134281
0.00200757	-0.00830297
0.0134197	-0.0139924
0.0144128	-0.0127044
0.0152786	-0.00749686
0.0164686	-0.00868479
0.0113332	-0.00875105
0.016939	-0.0329177
0.0174192	-0.0273594
0.0109349	-0.00869422
0.0163436	-0.0101868
0.0193826	0.00110754
0.0244749	-0.0140108
0.0211499	0.0224806
-0.00524113	0.00919599
0.00474737	-0.0100679
0.00823612	0.0103104
0.0062361	0.00230839
-0.00258132	0.00402612
0.00818012	0.000778402
0.00548993	0.00185971
-0.00105321	-0.00440385
0.000200976	0.0132238
0.00792152	-0.00759665
0.000370542	-0.00813019
0.00932974	0.00108189
0.0503016	0.00480077
0.0345242	0.00220461
0.0431787	0.0191934
0.0364517	0.0210614
0.0342032	0.0314851
0.0201405	0.0132557
0.0285158	0.0125818
0.0352912	0.0149814
0.0233401	0.0115219
0.0352776	0.0146778
0.0286499	0.0201626
0.0224447	0.0174038
0.02686	0.0088475
0.0433751	0.0121866
0.0345108	0.0141146
0.0323556	0.0219346
0.0355727	0.0265752
0.0253692	0.0365464
0.0380429	0.0406999
0.0244963	0.0344185
0.0115188	0.0311895
0.0149854	0.0430302
0.0195621	0.0274589
0.0207667	0.0387365
0.0160788	0.0383372
-0.000754411	0.0206079
0.00471481	0.00471206
-0.00281065	0.00896617
0.00740955	0.0151568
-0.00325056	0.028952
0.00193494	0.0175377
0.00593589	0.0194258
0.00723752	0.0190879
0.0104224	0.00531622
0.0107749	0.014796
0.00527325	0.00916267
0.00146573	0.0075579
-0.00118223	0.0115272
0.00147785	0.010722
0.0026456	0.00451916
-0.00277859	0.00366269
0.00749162	0.0102758
0.00763486	0.012065
-0.000720544	0.00445928
-0.000399895	-0.00197233
-0.000581706	-0.010838
0.0118322	-0.00265538
0.00228489	-0.00765603
0.00760202	-0.0285728
0.0206332	-0.0182124
-0.0144123	-0.000683705
-0.0229948	-0.0143141
-0.0273579	-0.00507711
-0.0280468	-0.00183384
-0.00420738	-0.00621115
-0.014712	0.00235309
-0.0245889	-0.0282801
-0.0300181	-0.027602
-0.0177195	-0.0173914
-0.0297466	-0.00573454
-0.0263879	0.00680703
-0.0232782	-0.0234789
-0.0240166	-0.00909304
-0.0283216	-0.0124163
-0.0328297	-0.00929119
-0.0279857	-0.0196513
-0.0296462	-0.0113734
-0.0353196	-0.025341
-0.0264826	-0.00626742
-0.0319904	-0.00146259
-0.0306157	-0.020073
-0.0306372	-0.026907
-0.0319084	-0.0343044
-0.0351713	-0.0193436
-0.0321433	-0.0168315
-0.0163346	0.00687628
-0.00876981	0.00942772
-0.00150607	0.0239998
-0.0161115	0.0151798
-0.0255058	0.00352928
-0.0131996	0.0219002
-0.0254108	0.0319817
-0.013799	0.0144125
-0.0128727	0.0353528
-0.0116105	0.0339605
-0.00967106	0.0334193
-0.00958754	0.0399209
-0.0184382	0.0418822
-0.00595732	0.0300376
-0.00385364	0.0181764
-0.00723738	0.013689
-0.0104678	0.0173779
-0.00348059	0.0237697
-0.00834589	0.0354727
-0.000555439	-0.015356
0.00424612	0.0288385
0.0103634	0.0558789
-0.00301756	0.0485193
-0.00934397	0.0468605
-0.0081455	0.0435084
-0.0352352	-0.0386935
-0.0443733	-0.0319927
-0.0327101	-0.0387303
-0.0430611	-0.0250439
-0.0265747	-0.0388325
-0.0244951	-0.028712
-0.0167954	-0.0210492
-0.0225965	-0.0263957
-0.0282732	-0.0274113
-0.0313914	-0.0234082
-0.0294619	-0.0233854
-0.0382286	-0.0335575
-0.0335836	-0.0357323
-0.0277817	-0.0794934
-0.0364795	-0.0506929
-0.0208257	-0.0538947
-0.0369124	-0.0612814
-0.0364784	-0.0549583
-0.02862	-0.0631198
-0.0299166	-0.0625483
-0.0189093	-0.0638171
-0.0291356	-0.0592005
-0.0406124	-0.0577188
-0.0103292	-0.0570827
-0.0274074	-0.0291025
-0.0319775	-0.0805903
-0.0404194	-0.0703983
-0.0293844	-0.079678
-0.0341698	-0.0993953
-0.0211205	-0.12505
-0.022189	-0.0942449
-0.0343668	-0.0995607
-0.0342236	-0.0729891
-0.0311735	-0.124553
-0.027586	-0.155246
-0.0288996	-0.190088
-0.0301747	-0.148198
-0.0391751	-0.24316
-0.0357933	-0.0983683
-0.0323972	-0.216813
-0.0265966	-0.186483
-0.0299646	-0.233262
-0.0276918	-0.195229
-0.00554762	-0.10761
-0.021864	-0.00657904
-0.0263401	-0.00811358
-0.0234467	-0.00159514
-0.0209417	0.000737781
-0.0283503	-0.00595144
-0.0265615	-0.00556699
-0.0268707	-0.00187447
-0.0258761	-0.00820658
-0.0207822	-0.0118786
-0.0240887	-0.00131801
-0.0245426	-0.00574789
-0.0287682	-0.00777787
-0.0342108	-0.00344668
-0.032375	-0.0144684
-0.0191576	-0.0166855
-0.0338484	-0.00421285
-0.0274357	-0.00261058
-0.0241452	-0.00447565
-0.0304046	-0.0192832
-0.019527	-0.0216017
-0.0275505	-0.0160914
-0.0122036	-0.0110046
-0.027335	-0.0129434
-0.0254739	-0.00869561
-0.0226144	-0.025847

## Sheet: ExtendedDataFig10e
1.12654e+07	1.7853e+06	1.18628e+07	6.83511e+06	1.16108e+07	5.49053e+06	3.37962e+06	7.74792e+06
1.65211e+07	1.43224e+06	9.91169e+06	9.42449e+06	6.16898e+06	8.37724e+06	9.29778e+06	1.05795e+07
1.39469e+07	3.76648e+06	1.59915e+07	9.9158e+06	5.58037e+06	1.0736e+07	5.6329e+06	7.27898e+06
9.0162e+06	1.56215e+06	8.25534e+06	1.19649e+07	1.08639e+07	1.69979e+07	1.40069e+07	8.57465e+06
1.06478e+07	1.58709e+06	1.19835e+07	1.4502e+07	1.42133e+07	9.09238e+06	4.70343e+06	9.66693e+06
1.13709e+07	2.39366e+06	1.53718e+07	1.20931e+07	9.15187e+06	1.33244e+07	9.5121e+06	1.52206e+07
1.2973e+07	1.57001e+06	1.1853e+07	1.1691e+07	1.25128e+07	2.87547e+07	9.34726e+06	9.43235e+06
7.69606e+06	2.72305e+06	1.47457e+07	5.87699e+06	1.45558e+07	1.41211e+07	1.48549e+06	1.3186e+07
1.52777e+07	2.88781e+06	1.12802e+07	1.23412e+07	8.74535e+06	1.50121e+07	1.19954e+07	1.28205e+07
1.5243e+07	3.57953e+06	1.30704e+07	5.3872e+06	9.20074e+06	1.45253e+07	7.89642e+06	1.45223e+07
1.52297e+07	2.71963e+06	1.02474e+07	7.87307e+06	2.02734e+07	1.38452e+07	9.17242e+06	1.67525e+07
1.25894e+07	2.38795e+06	8.67168e+06	1.62431e+07	1.63277e+07	1.25641e+07	5.8997e+06	1.27192e+07
2.15297e+07	3.72076e+06	8.67661e+06	1.30426e+07	6.196e+06	1.74221e+07	1.46952e+07	1.13701e+07
1.14245e+07	3.72769e+06	1.64883e+07	1.00926e+07	1.76183e+07	1.05263e+07	1.55897e+07	1.01821e+07
1.79789e+07	3.75097e+06	1.75673e+07	1.35818e+07	1.4563e+07	1.69538e+07	1.70316e+07	1.30242e+07
1.5689e+07	2.58791e+06	1.30911e+07	10491013	1.01845e+07	1.02909e+07	7.85223e+06	8.11968e+06
1.27045e+07	3.19412e+06	1.16699e+07	1.08278e+07	1.50557e+07	1.80154e+07	9.43338e+06	1.16671e+07
2.43291e+07	2.91278e+06	1.53668e+07	1.10192e+07	1.88398e+07	6.88148e+06	7.26238e+06	1.19747e+07
1.73574e+07	2.87678e+06	1.91964e+07	1.69923e+07	1.14116e+07	1.4043e+07	5.86174e+06	1.27474e+07
1.77939e+07	2.08299e+06	1.02856e+07	1.06812e+07	9.71292e+06	1.29213e+07	1.31011e+07	1.25736e+07
1.02375e+07	3.9462e+06	1.42233e+07	1.42812e+07	8.75575e+06	7.31781e+06	8.22401e+06	1.50853e+07
1.09492e+07	2.95915e+06	9.38755e+06	1.04978e+07	1.24821e+07	1.56839e+07	8.91298e+06	1.38741e+07
1.77794e+07	3.03385e+06	1.8153e+07	9.56121e+06	1.47505e+07	1.63471e+07	1.36782e+07	1.59934e+07
8.65627e+06	2.77935e+06	1.16112e+07	1.34526e+07	9.74652e+06	1.7691e+07	1.2565e+07	1.18466e+07
2.10472e+07	1.93821e+06	1.32761e+07	1.31107e+07	1.21095e+07	1.54707e+07	1.08852e+07	1.5584e+07
1.57761e+07	3.93974e+06	1.9048e+07	1.46287e+07	1.56389e+07	1.4465e+07	1.49153e+07	1.0034e+07
1.43596e+07	3.66236e+06	1.69044e+07	9.42297e+06	1.17958e+07	1.70269e+07	1.19653e+07	1.416e+07
9.23931e+06	3.81548e+06	1.06866e+07	1.06543e+07	1.23521e+07	1.78015e+07	1.46484e+07	1.40866e+07
1.03991e+07	1.80681e+06	1.95286e+07	1.30056e+07	1.12877e+07	1.28224e+07	1.00292e+07	1.05117e+07
1.20491e+07	2.87788e+06	1.29371e+07	1.33506e+07	1.1756e+07	1.41265e+07	8.05743e+06	1.41113e+07
1.72368e+07	3.72139e+06	7.20551e+06	1.13077e+07	1.19343e+07	1.86786e+07	1.17513e+07	1.17307e+07
2.18835e+07	2.51372e+06	1.3637e+07	1.51656e+07	1.65951e+07	1.33423e+07	6.07808e+06	1.19516e+07
1.25972e+07	3.01972e+06	1.03034e+07	1.58497e+07	8.95434e+06	1.59534e+07	1.44567e+07	1.49089e+07
6.97989e+06	3.12981e+06	9.85476e+06	1.09908e+07	1.53928e+07	2.80256e+07	5.81196e+06	1.40388e+07
1.42641e+07	3.66297e+06	1.23668e+07	1.3096e+07	1.28776e+07	1.70773e+07	7.0113e+06	1.43146e+07
1.22021e+07	3.00595e+06	1.46777e+07	1.42579e+07	1.48859e+07	2.25868e+07	1.65669e+07	1.54618e+07
2.08711e+07	4.46586e+06	1.3398e+07	1.21517e+07	6.70479e+06	1.39241e+07	1.49528e+07	1.22977e+07
2.06546e+07	4.0569e+06	9.17578e+06	1.44331e+07	1.25581e+07	2.87735e+07	1.08368e+07	1.44198e+07
1.01511e+07	1.88534e+06	1.92856e+07	1.36843e+07	1.67434e+07	1.92066e+07	1.31139e+07	1.38034e+07
3.19323e+07	2.51897e+06	1.6266e+07	1.57838e+07	1.79896e+07	1.33874e+07	1.12614e+07	1.50726e+07
1.89275e+07	3.18373e+06	2.18674e+07	1.32007e+07	9.84565e+06	2.56097e+07	9.14868e+06	1.36029e+07
1.75309e+07	4.06456e+06	1.79937e+07	1.02742e+07	1.65276e+07	8.26648e+06	7.87875e+06	1.14021e+07
1.95531e+07	2.96348e+06	8.10592e+06	8.10832e+06	1.37226e+07	1.95958e+07	1.523e+07	1.3194e+07
2.80083e+07	2.15354e+06	1.10799e+07	1.30477e+07	1.78266e+07	1.68336e+07	7.27338e+06	1.32655e+07
8.69177e+06	3.11311e+06	5.84533e+06	1.32532e+07	2.02857e+07	1.91903e+07	1.16653e+07	1.16323e+07
2.14127e+07	2.36266e+06	9.84181e+06	1.47109e+07	2.00223e+07	1.86012e+07	1.30883e+07	1.41932e+07
7.88131e+06	3.59191e+06	6.45297e+06	1.36945e+07	2.20757e+07	8.42398e+06	1.39328e+07	1.3321e+07
9.93471e+06	3.52527e+06	9.46413e+06	1.2548e+07	2.30868e+07	1.68503e+07	1.68115e+07	1.94463e+07
1.86583e+07	3.90155e+06	1.89944e+07	1.15089e+07	1.77684e+07	1.86982e+07	7.68144e+06	1.96014e+07
1.58276e+07	3.02599e+06	8.04023e+06	1.32293e+07	2.46084e+07	2.17165e+07	1.74622e+07	1.49497e+07
1.6432e+07	2.73314e+06	1.35204e+07	1.34269e+07	1.2655e+07	1.84104e+07	1.04842e+07	1.06715e+07
1.79756e+07	3.47323e+06	1.27562e+07	1.24234e+07	1.0215e+07	2.00959e+07	1.5796e+07	1.15788e+07
1.75499e+07	2.39388e+06	1.14424e+07	1.22539e+07	2.20137e+07	1.58263e+07	6.59153e+06	1.6699e+07
1.27691e+07	3.40911e+06	2.0213e+07	1.66326e+07	2.02512e+07	2.2727e+07	7.19573e+06	1.3634e+07
2.07684e+07	4.26636e+06	5.46878e+06	1.55737e+07	2.03425e+07	2.21467e+07	1.00729e+07	1.34637e+07
1.83028e+07	4.33724e+06	8.78666e+06	1.61096e+07	1.48262e+07	1.67337e+07	8.63098e+06	1.23341e+07
2.3977e+07	5.05749e+06	1.34689e+07	2.12964e+07	8.37867e+06	2.13268e+07	6.77008e+06	1.73861e+07
2.12283e+07	3.1765e+06	1.08581e+07	1.45194e+07	1.99253e+07	1.95475e+07	1.0431e+07	1.27048e+07
1.55519e+07	1.84878e+06	9.42591e+06	1.46322e+07	1.85913e+07	2.29701e+07	1.15056e+07	1.11116e+07
1.91581e+07	3.55018e+06	1.57853e+07	1.10504e+07	2.09653e+07	1.37452e+07	1.43519e+07	1.17393e+07
1.3607e+07	3.69776e+06	1.21207e+07	9.26323e+06	1.70891e+07	1.40613e+07	1.81361e+07	1.7875e+07
7.51891e+06	3.77037e+06	1.39421e+07	1.37636e+07	1.33706e+07	2.34526e+07	1.50436e+07	1.19587e+07
1.33685e+07	4.16988e+06	1.03787e+07	1.70043e+07	1.32061e+07	2.10905e+07	1.31694e+07	1.84328e+07
1.90648e+07	3.33998e+06	7.66493e+06	1.55313e+07	1.66116e+07	1.95568e+07	9.52298e+06	1.5646e+07
2.03755e+07	2.65135e+06	9.72775e+06	1.34405e+07	6.85719e+06	1.94257e+07	1.14005e+07	1.17199e+07
1.60326e+07	2.96042e+06	1.02584e+07	1.36584e+07	2.36513e+07	2.21184e+07	9.2543e+06	1.49168e+07
2.36657e+07	3.00764e+06	9.57921e+06	1.38169e+07	2.36546e+07	2.19115e+07	1.55077e+07	1.49656e+07
1.14868e+07	4.17022e+06	8.66412e+06	1.49293e+07	1.58285e+07	2.54992e+07	1.89952e+07	1.21526e+07
1.69316e+07	1.86513e+06	1.20667e+07	1.82547e+07	1.08061e+07	1.27551e+07	1.14193e+07	1.67918e+07
1.63989e+07	2.40995e+06	9.54303e+06	1.45688e+07	2.22301e+07	1.1971e+07	6.99877e+06	1.80282e+07
1.54881e+07	2.79627e+06	1.0181e+07	1.83226e+07	1.52668e+07	1.59926e+07	1.23384e+07	2.1923e+07
1.55905e+07	3.92973e+06	1.40856e+07	1.24305e+07	1.0937e+07	1.35258e+07	9.49395e+06	1.36909e+07
1.83866e+07	4.95283e+06	1.06013e+07	1.21519e+07	1.91068e+07	1.65326e+07	1.24353e+07	1.6736e+07
1.38412e+07	3.2747e+06	1.3625e+06	1.50082e+07	1.58756e+07	1.5901e+07	1.25987e+07	1.56937e+07
8.79806e+06	3.24723e+06	9.17984e+06	1.78557e+07	1.73785e+07	1.83665e+07	1.13196e+07	1.34702e+07
1.81788e+07	3.04443e+06	8.4054e+06	1.88241e+07	1.69934e+07	1.39951e+07	8.53805e+06	1.80424e+07
1.02165e+07	4.35317e+06	5.75337e+06	1.48189e+07	1.35138e+07	1.68537e+07	9.51461e+06	1.46812e+07
1.3887e+07	2.46967e+06	7.01891e+06	1.1512e+07	1.1936e+07	2.1514e+07	8.89974e+06	1.46086e+07
1.57563e+07	3.39133e+06	9.95214e+06	1.37503e+07	1.97524e+07	1.5667e+07	8.7105e+06	1.77424e+07
2.52183e+07	2.61748e+06	3.79871e+06	1.51021e+07	1.47355e+07	1.56777e+07	1.22762e+07	1.59139e+07
1.86422e+07	2.36629e+06	6.65606e+06	1.61408e+07	1.72117e+07	1.49451e+07	1.19396e+07	1.62829e+07
2.77828e+07	4.0615e+06	7.50239e+06	1.30203e+07	2.03504e+07	1.74058e+07	1.15598e+07	1.49959e+07
1.60105e+07	2.45663e+06	885329	1.47039e+07	9.86562e+06	1.72039e+07	1.15274e+07	1.35284e+07
1.61797e+07	3.19811e+06	1.44038e+07	2.19969e+07	1.50673e+07	1.49742e+07	8.395e+06	2.0751e+07
2.53217e+07	2.49164e+06	9.59131e+06	1.12931e+07	1.61181e+07	1.99571e+07	1.1654e+07	1.23979e+07
1.41804e+07	3.2178e+06	1.0886e+07	1.39267e+07	9.73809e+06	7.87321e+06	1.17173e+07	1.34558e+07
1.30588e+07	4.63051e+06	1.56966e+07	1.32302e+07	2.11841e+07	1.81838e+07	1.06222e+07	1.45751e+07
1.72071e+07	3.32354e+06	6.4977e+06	1.22402e+07	1.1089e+07	1.75091e+07	1.25296e+07	2.7516e+07
1.56013e+07	4.20741e+06	6.79132e+06	8.15172e+06	1.13188e+07	1.51808e+07	1.07597e+07	1.37596e+07
1.97318e+07	2.6957e+06	915978	1.81014e+07	1.98986e+07	1.62389e+07	1.13977e+07	1.41751e+07
2.01712e+07	2.15576e+06	7.86043e+06	1.45422e+07	1.59546e+07	1.91944e+07	1.07202e+07	2.33672e+07
1.88195e+07	2.90598e+06	1.4757e+07	1.38004e+07	1.3732e+07	1.20876e+07	1.39192e+07	1.9657e+07
1.93401e+07	3.27174e+06	1.58431e+07	1.64217e+07	8.86747e+06	1.00146e+07	1.19771e+07	1.38256e+07
3.47314e+07	3.00883e+06	8.81237e+06	7.52228e+06	1.0026e+07	1.55818e+07	1.27142e+07	1.48866e+07
2.58798e+07	3.36526e+06	1.41841e+07	1.96272e+07	6.95118e+06	1.42124e+07	1.18575e+07	1.77011e+07
2.35042e+07	3.55422e+06	1.94667e+07	1.27182e+07	1.32631e+07	1.28917e+07	1.14739e+07	1.53328e+07
2.10231e+07	3.82753e+06	8.53096e+06	1.10859e+07	1.30175e+07	1.20742e+07	1.19324e+07	1.44449e+07
1.57907e+07	3.02017e+06	1.55269e+07	9.28197e+06	2.00354e+07	1.30986e+07	1.2959e+07	1.70244e+07
1.61477e+07	4.37462e+06	1.39306e+07	1.78548e+07	1.49319e+07	1.40168e+07	7.25853e+06	1.3816e+07
1.40273e+07	3.76181e+06	9.0135e+06	1.09332e+07	1.71238e+07	1.65003e+07	1.47055e+07	1.70122e+07
1.76305e+07	2.17781e+06	1.5611e+07	1.33598e+07	8.18414e+06	1.93675e+07	1.08446e+07	1.79105e+07
1.85161e+07	2.50868e+06	1.3309e+07	1.52723e+07	9.74487e+06	3.328e+06	1.12391e+07	1.44616e+07
2.80542e+07	2.17938e+06	1.87829e+07	1.27372e+07	1.25294e+07	7.22793e+06	1.19966e+07	1.59093e+07
2.36515e+07	4.12781e+06	1.02305e+07	1.06833e+07	1.05578e+07	9.32362e+06	1.19626e+07	1.60364e+07
2.47527e+07	3.15798e+06	1.50824e+07	1.34206e+07	2.06689e+07	1.00375e+07	1.08093e+07	1.30338e+07
1.91958e+07	3.61782e+06	1.17958e+07	1.12083e+07	1.46575e+07	1.15865e+07	1.07951e+07	1.46181e+07
1.8922e+07	3.0069e+06	8.10163e+06	1.39635e+07	1.082e+07	1.14076e+07	1.27579e+07	1.93669e+07
1.90804e+07	3.39374e+06	7.30081e+06	1.47738e+07	1.33537e+07	1.31171e+07	1.31076e+07	1.4791e+07
1.70693e+07	4.18643e+06	9.34351e+06	1.43187e+07	9.33664e+06	1.06244e+07	1.42261e+07	1.33873e+07
2.70996e+07	3.838e+06	1.11743e+06	1.48568e+07	1.51229e+07	6.76004e+06	1.05506e+07	1.75235e+07
1.57573e+07	3.25692e+06	1.68146e+07	1.16496e+07	1.08343e+07	1.65132e+07	9.97886e+06	1.15425e+07
1.86025e+07	2.14352e+06	9.05895e+06	8.96911e+06	1.09988e+07	9.38757e+06	1.16729e+07	1.46869e+07
1.53137e+07	3.54334e+06	1.10306e+07	1.21087e+07	7.81529e+06	1.2193e+07	1.02869e+07	2.0848e+07
1.79703e+07	3.38982e+06	1.07417e+07	1.72393e+07	1.08612e+07	9.99154e+06	9.38707e+06	1.63769e+07
2.49472e+07	1.87395e+06	1.50495e+07	1.22455e+07	1.57339e+07	1.58647e+07	9.11793e+06	1.6573e+07
1.73977e+07	3.36269e+06	1.899e+07	9.28024e+06	1.04644e+07	1.1411e+07	1.14577e+07	1.40409e+07
1.01041e+07	2.73794e+06	1.36526e+07	1.16044e+07	1.52337e+07	9.82254e+06	1.25394e+06	1.48686e+07
2.0146e+07	3.1998e+06	1.08355e+07	1.67231e+07	1.00827e+07	8.35176e+06	1.45903e+07	1.30725e+07
1.31158e+07	3.72655e+06	1.38503e+07	1.26239e+07	5.53581e+06	2.24654e+07	9.56251e+06	1.8288e+07
2.07439e+07	2.46905e+06	1.13327e+07	1.42046e+07	1.21845e+07	1.65068e+07	1.22069e+07	1.68701e+07
2.48907e+07	3.75705e+06	1.26209e+07	1.075e+07	1.05362e+07	1.67757e+07	7.46726e+06	1.45642e+07
2.04014e+07	2.51646e+06	1.45118e+07	8.96318e+06	7.566e+06	1.81742e+07	9.01486e+06	1.69606e+07
1.88546e+07	3.40998e+06	1.16477e+07	1.27553e+07	1.07205e+07	1.60181e+07	1.15172e+06	1.30732e+07
1.70333e+07	1.76839e+06	1.19911e+07	1.35821e+07	2.17018e+07	2.11179e+07	9.98052e+06	1.52603e+07
1.46601e+07	1.77871e+06	1.03779e+07	1.34112e+07	9.81917e+06	1.90329e+07	963023	1.96859e+07
1.69921e+07	2.07453e+06	9.1279e+06	1.41736e+07	2.26352e+07	1.76975e+07	1.12542e+07	2.18403e+07
1.23108e+07	3.34242e+06	1.03319e+07	1.25385e+07	1.59845e+07	2.03093e+07	5.57635e+06	1.45428e+07
1.72743e+07	2.89512e+06	1.09702e+07	8.34821e+06	1.23419e+07	2.41886e+07	7.98534e+06	1.23468e+07
1.09157e+07	3.41406e+06	1.40153e+07	1.18275e+07	1.52134e+07	1.56909e+07	6.58103e+06	1.47519e+07
2.26193e+07	2.8003e+06	8.62424e+06	1.37679e+07	1.03437e+07	1.44678e+07	6.88699e+06	9.52931e+06
1.92671e+07	2.9914e+06	1.41061e+07	1.01904e+07	1.30771e+07	1.74904e+07	9.03157e+06	1.84597e+07
1.72632e+07	1.77099e+06	1.78149e+07	1.36609e+07	8.0723e+06	1.09503e+07	1.32088e+07	1.62961e+07
1.56599e+07	1.60336e+06	1.55301e+07	1.65698e+07	1.35248e+07	1.77445e+07	1.05055e+07	1.4725e+07
1.45871e+07	1.8036e+06	1.01183e+07	1.29085e+07	1.34444e+07	1.60165e+07	6.81366e+06	1.4515e+07
1.64382e+07	3.10284e+06	9.68262e+06	1.56544e+07	1.90501e+07	1.0691e+07	8.32617e+06	1.64238e+07
1.83898e+07	3.31487e+06	1.23102e+07	1.52327e+07	1.21996e+07	9.52698e+06	9.36091e+06	1.44454e+07
1.18957e+07	2.27312e+06	1.0641e+07	1.13354e+07	6.41042e+06	2.06964e+07	1.04557e+07	1.96503e+07
1.71018e+07	3.16088e+06	1.15412e+07	1.2468e+07	1.43851e+07	8.45607e+06	1.00702e+07	1.52165e+07
2.17279e+07	2.85461e+06	1.21025e+07	1.17317e+07	2.0774e+07	1.51648e+07	1.46603e+07	1.49442e+07
1.7689e+07	1.46431e+06	1.26144e+07	1.40792e+07	1.74655e+07	1.32471e+07	1.44565e+07	1.31597e+07
1.54383e+07	2.33378e+06	1.47053e+07	1.44173e+07	1.02477e+07	9.94044e+06	7.98581e+06	1.78509e+07
2.18411e+07	2.12796e+06	5.00235e+06	9.3025e+06	1.31403e+07	1.50671e+07	5.80996e+06	2.19271e+07
2.23289e+07	2.16695e+06	1.3105e+07	1.79076e+07	1.06053e+07	1.40484e+07	1.19119e+07	1.56659e+07
2.08639e+07	2.81195e+06	1.27501e+07	1.15091e+07	1.63897e+07	1.93922e+07	1.05639e+07	1.38802e+07
1.36978e+07	2.56845e+06	1.07408e+07	1.81381e+07	2.25445e+07	1.32621e+07	1.10548e+07	1.62696e+07
1.16538e+07	2.08615e+06	1.53306e+07	1.71853e+07	1.90662e+07	2.25528e+07	8.95467e+06	1.61327e+07
1.11407e+07	2.40416e+06	1.64685e+07	1.82902e+07	9.65872e+06	1.15504e+07	8.83387e+06	1.32367e+07
1.70982e+07	3.95673e+06	1.39353e+07	1.22827e+07	1.78144e+07	1.45846e+07	1.87553e+07	1.64464e+07
1.11232e+07	2.14504e+06	8.26215e+06	1.53195e+07	2.13957e+07	1.19667e+07	1.42753e+07	7.92259e+06
1.24959e+07	2.29253e+06	8.59199e+06	1.3498e+07	2.22303e+07	1.05927e+07	1.135e+07	1.46898e+07
1.67955e+07	3.11715e+06	1.85744e+07	1.49925e+07	1.08573e+07	1.1076e+07	1.37251e+07	1.44305e+07
1.33006e+07	1.92964e+06	1.51112e+07	1.56291e+07	1.43371e+07	1.31391e+07	1.14353e+07	1.29011e+07
1.62462e+07	2.4352e+06	8.99544e+06	1.37991e+07	1.32059e+07	1.32087e+07	8.72864e+06	1.49835e+07
2.11698e+06	2.20793e+06	1.45583e+07	1.40848e+07	1.21781e+07	1.90839e+07	1.10846e+07	1.16433e+07
1.15807e+07	2.53909e+06	1.63565e+07	1.51762e+07	1.01873e+07	1.20316e+07	9.57841e+06	1.28976e+07
1.99976e+07	2.32935e+06	1.36683e+07	1.20151e+07	1.5483e+07	2.33753e+07	1.05393e+07	1.60488e+07
8.93572e+06	2.15477e+06	1.40961e+07	1.2258e+07	1.15645e+07	1.50308e+07	1.44126e+07	1.73689e+07
1.96092e+07	4.16519e+06	1.04328e+07	1.72737e+07	1.76143e+07	1.70692e+07	7.70254e+06	1.73671e+07
1.68608e+07	4.37666e+06	1.03636e+06	1.64045e+07	2.20692e+07	1.37717e+07	6.04102e+06	1.58531e+07
1.06589e+07	2.61648e+06	1.24667e+07	1.61976e+07	1.22785e+07	1.22938e+07	9.75277e+06	2.37595e+07
2.15722e+07	2.51209e+06	1.34169e+07	1.14499e+07	1.28627e+07	2.00153e+07	6.12529e+06	1.38284e+07
1.36784e+07	4.28334e+06	1.15341e+07	6.96791e+06	1.01899e+07	1.57221e+07	1.18116e+07	2.10765e+07
6.73601e+06	2.39849e+06	9.1775e+06	1.33431e+07	1.52045e+07	1.22874e+07	1.24827e+07	1.00877e+07
1.12911e+07	3.67236e+06	7.5254e+06	1.66341e+07	1.32627e+07	2.38921e+07	8.63914e+06	2.16213e+07
2.15918e+07	3.35072e+06	8.56848e+06	1.80256e+07	2.13304e+07	9.99936e+06	1.02444e+07	1.61946e+07
2.23258e+07	5.27047e+06	8.82181e+06	1.83642e+07	2.02066e+07	1.36134e+07	1.30192e+07	1.00841e+07
1.83456e+07	3.62993e+06	1.36942e+07	1.67902e+07	2.40529e+07	7.64212e+06	8.87019e+06	1.22747e+07
8.66287e+06	2.7364e+06	1.18697e+06	1.98327e+07	2.11137e+07	1.05026e+07	1.81334e+07	1.15709e+07
1.99819e+07	1.80408e+06	1.37314e+07	1.0589e+07	1.80885e+07	2.20486e+07	1.10266e+07	1.69413e+07
7.85681e+06	4.55243e+06	1.32905e+07	1.25951e+07	1.37997e+07	2.32469e+07	1.51039e+07	1.16171e+07
1.25784e+07	3.22093e+06	3.17238e+06	1.26538e+07	1.57879e+07	7.42401e+06	1.14327e+07	1.94163e+07
5.10566e+06	5.02162e+06	1.03465e+07	1.49074e+07	2.027e+07	1.94845e+07	9.14964e+06	1.95213e+07
1.06911e+07	5.53138e+06	1.08578e+07	1.14757e+07	2.21346e+07	1.51839e+07	1.34732e+07	1.69698e+07
1.64336e+07	5.12761e+06	8.26561e+06	1.29252e+07	2.92894e+07	1.11703e+07	1.9836e+07	1.17546e+07
1.20154e+07	2.482e+06	9.0769e+06	9.96117e+06	8.12969e+06	1.19176e+07	1.41412e+07	1.91567e+07
8.12165e+06	2.39915e+06	7.83549e+06	1.55763e+07	1.82365e+07	2.33943e+07	9.54473e+06	1.66739e+07
8.55854e+06	2.14683e+06	4.25213e+06	1.91309e+07	1.64449e+07	9.70794e+06	7.75416e+06	1.53524e+07
2.2364e+07	3.99171e+06		1.51917e+07	1.87009e+07	1.3775e+07	1.18946e+07	1.73143e+07
1.98461e+07	2.9164e+06		1.64476e+07	7.80398e+06	1.1087e+07	9.21492e+06	1.63785e+07
1.2262e+07	3.76152e+06		1.39958e+07	4.44445e+06	1.09647e+07	9.45632e+06	1.75579e+07
1.15667e+07	4.68571e+06		1.52639e+07	7.09316e+06	1.89276e+07	1.24643e+07	1.75414e+07
8.81964e+06	3.11525e+06		1.53998e+07	1.77485e+07	1.3609e+07	7.35194e+06	1.57699e+07
8.71796e+06	3.73943e+06		7.50127e+06	1.77047e+07	2.00874e+07	1.18072e+07	2.11799e+07
2.27267e+07	2.93653e+06		7.17589e+06	2.09809e+07	7.18308e+06	1.28022e+07	1.45714e+07
9.97906e+06	3.55089e+06		1.44825e+07	2.08387e+07	2.47865e+06	7.22795e+06	1.53233e+07
6.2048e+06	2.74236e+06		1.26016e+07	2.08554e+07	1.77697e+07	9.19525e+06	1.9606e+07
1.21379e+07	3.27497e+06		1.02939e+07	1.87326e+07	1.9191e+07	9.82888e+06	1.99508e+07
1.66101e+07	3.66862e+06		6.90137e+06	1.48903e+07	1.47655e+07	9.44762e+06	1.48661e+07
1.32323e+07	1.89196e+06		1.19543e+07	1.1145e+07	2.02603e+07	1.2036e+07	1.45182e+07
2.3951e+07	4.03245e+06		1.15574e+07	2.28326e+07	1.65311e+07	1.31439e+07	1.66856e+07
1.19494e+07	3.82195e+06		7.62483e+06	1.6555e+07	2.01756e+07	1.50265e+07	1.17757e+07
1.09471e+07	2.14427e+06		1.79912e+07	9.52495e+06	2.0987e+07	1.25468e+07	1.70603e+07
1.09023e+07	2.51091e+06		1.90567e+07	1.67895e+07	2.30532e+07	1.4829e+07	1.12719e+07
9.34709e+06	2.62634e+06		1.47066e+07	1.6067e+07	1.74251e+07	1.11405e+07	1.73473e+07
2.34137e+07	4.5221e+06		1.82999e+07	1.80856e+07	1.42607e+07	9.4045e+06	6.86214e+06
1.43767e+07	3.72337e+06		1.2481e+07	1.244e+07	1.35933e+07	9.45824e+06	1.80996e+07
1.51623e+07	2.77436e+06		1.61775e+07	9.97676e+06	1.96674e+07	1.27566e+07	1.35885e+07
2.30289e+07	2.57788e+06		1.64173e+07	2.0747e+07	1.67974e+07	1.13998e+07	1.71675e+07
3.19059e+07	4.21475e+06		1.36265e+07	1.09168e+07	1.62583e+07	7.72569e+06	1.6792e+07
1.51361e+07	4.51322e+06		1.03069e+07	6.51531e+06	2.20177e+07	1.23133e+07	1.54091e+07
2.57556e+07	3.76171e+06		1.08028e+07	9.65682e+06	1.73209e+07	1.11483e+07	1.18771e+07
1.15509e+07	3.36681e+06		1.8364e+07	1.64439e+07	8.44497e+06	9.90149e+06	1.1763e+07
2.18224e+07	2.5536e+06		8.19089e+06	8.43784e+06	2.19181e+07	1.07903e+07	1.30019e+07
8.74575e+06	2.83661e+06		1.03568e+07	8.90987e+06	1.97655e+07	1.30945e+07	1.90646e+07
1.00605e+07	2.66475e+06		1.5397e+07	9.88389e+06	8.19672e+06	1.23422e+07	2.01867e+07
8.71253e+06	2.29579e+06		1.48861e+07	6.4139e+06	1.45578e+07	1.4474e+07	1.36261e+07
2.5549e+07	3.26455e+06		1.30454e+07	7.67697e+06	1.21022e+07	9.53139e+06	1.70584e+07
1.97224e+07	2.07476e+06		8.70152e+06	1.13997e+07	2.79797e+07	9.45226e+06	1.65997e+07
1.71211e+07	3.06781e+06		1.31036e+07	1.66005e+07	1.85159e+07	7.96909e+06	1.75634e+07
1.80246e+07	4.47933e+06		1.07077e+07	6.99362e+06	1.70827e+07	1.62723e+07	1.96054e+07
1.77195e+07	4.45358e+06		8.61884e+06	1.94079e+07	9.80197e+06	1.39712e+07	1.06022e+07
2.11866e+07	1.99181e+06		1.23934e+07	1.07756e+07	9.68477e+06	1.32059e+07	1.60504e+07
1.4004e+07	2.9157e+06		1.60364e+07	2.17257e+07	2.00416e+07	1.17929e+07	1.76982e+07
1.44978e+07	2.40499e+06		9.28629e+06	2.89868e+06	1.05447e+07	1.98721e+07	5.92483e+06
1.96714e+07	2.88932e+06		1.23055e+07		1.52317e+07	8.94732e+06	6.36659e+06
1.78022e+07	3.59634e+06		1.15135e+07		2.46299e+07	14909202	1.35609e+07
1.22007e+07	3.60475e+06		9.56601e+06		1.16269e+07	1.52186e+07	1.53594e+07
1.5711e+07	3.917e+06		1.11192e+07		1.14487e+07	1.10483e+07	1.65168e+07
1.89855e+07	3.09603e+06		7.8802e+06		2.62494e+07	6.76466e+06	1.30068e+07
1.84718e+07	2.73456e+06		1.07293e+07		1.74132e+07	9.05961e+06	9.00693e+06
6.90061e+06	4.19853e+06		1.04139e+07		1.0797e+07	1.3569e+07	1.07805e+07
1.34507e+07	3.31978e+06		6.04678e+06		1.53038e+07	7.72268e+06	2.20653e+07
1.8418e+07	4.32209e+06		1.37024e+07		1.09075e+07	9.86283e+06	1.10841e+07
2.10722e+07	4.2448e+06		7.50387e+06		1.89622e+07	1.41017e+07	1.45929e+07
1.34469e+07	2.33183e+06		3.70961e+06		1.52936e+07	1.01627e+07	1.68777e+07
1.21175e+07	3.97433e+06		1.10389e+07		2.23511e+07	7.37468e+06	1.88757e+07
2.6221e+07	3.71128e+06		1.08865e+07		1.36788e+07	1.05918e+07	1.58422e+07
2.52377e+07	2.60306e+06		5.51237e+06		7.04233e+06	7.26375e+06	9.54716e+06
1.69424e+07	2.88375e+06		1.20546e+07		1.58232e+07	8.77747e+06	7.69754e+06
8.86848e+06	3.91645e+06		1.24271e+07		2.37203e+07	1.36573e+07	1.43612e+07
2.21111e+07	4.27776e+06		5.47189e+06		1.30994e+07	1.0338e+07	1.01735e+07
1.97698e+07	4.32659e+06		1.26131e+07		1.64653e+07	1.2578e+07	1.64331e+07
1.52478e+07	2.0281e+06		1.2526e+07		1.44864e+07	1.15666e+07	1.45115e+07
2.38134e+07	2.37368e+06		1.32883e+07		1.1137e+07	1.37583e+07	1.51574e+07
1.37832e+07	2.30468e+06		6.30094e+06		1.60664e+07	1.29893e+07	1.41073e+07
1.52676e+07	2.68726e+06		6.97516e+06		6.36767e+06	1.6039e+07	8.11965e+06
1.44573e+07	2.25011e+06		1.10734e+07		1.63589e+07	9.34172e+06	1.90594e+07
3.10299e+07	3.34759e+06		1.16983e+07		1.54311e+07	1.12905e+07	1.07575e+07
1.96767e+07	2.95245e+06		1.06882e+07		9.68936e+06	9.65577e+06	8.77409e+06
1.98996e+07	5.19149e+06		7.89321e+06		1.44887e+07	1.1004e+07	1.64901e+07
2.14933e+07	2.28745e+06		1.77331e+07		1.1695e+07	6.28442e+06	1.20162e+07
1.83171e+07	1.62997e+06		1.4434e+07		1.00558e+07	7.4557e+06	7.85767e+06
2.41027e+07	1.43135e+06		1.87966e+07		1.669e+07	7.60416e+06	1.31316e+07
2.75706e+07	3.27167e+06		1.72037e+07		1.6103e+07	1.15763e+07	8.73075e+06
9.77427e+06	3.27245e+06		1.66808e+07		9.62175e+06	1.15321e+07	1.24061e+07
1.9156e+07	3.95794e+06		1.47302e+07		2.0579e+07	1.04383e+07	9.83118e+06
2.03385e+07	3.65437e+06		9.67677e+06		2.26893e+07	8.10396e+06	8.86344e+06
1.79055e+07	3.49258e+06		1.43077e+07		9.89267e+06	9.41766e+06	9.34215e+06
1.79925e+07	1.72488e+06		1.11361e+07		1.16574e+07	7.16695e+06	9.3757e+06
1.55267e+07	2.1059e+06		1.34637e+07		1.15386e+07	7.88879e+06	8.2277e+06
1.31423e+07	2.9773e+06		1.47321e+07		1.19506e+07	8.08624e+06	1.15134e+07
1.51553e+07	2.4703e+06		1.25358e+07		1.1887e+07		6.62521e+06
1.51856e+07	2.7828e+06		9.5491e+06		1.84465e+07		1.40299e+07
2.52625e+07	2.23486e+06		1.14003e+07		1.41864e+07		1.2717e+07
1.91467e+07	2.32104e+06		1.4237e+07		2.37057e+07		9.52976e+06
2.13679e+07	3.89608e+06		1.43537e+07		1.9597e+07		9.76496e+06
1.96155e+07	4.00995e+06		1.43091e+07		1.97829e+07		1.13739e+07
1.78524e+07	2.14115e+06		1.25441e+07		1.90697e+07		1.15035e+07
1.66408e+07	2.09338e+06		1.22459e+07		2.64144e+07		1.25747e+07
1.6787e+07	1.94387e+06		7.1927e+06		1.58694e+07		8.16563e+06
2.15544e+07	2.44876e+06		1.10477e+07		1.71854e+07		7.92715e+06
1.78712e+07	3.00055e+06		1.41259e+07		1.5094e+07		1.24685e+07
2.34565e+07	4.17366e+06		1.37174e+07		2.19867e+07		1.25989e+07
2.07457e+07	2.73773e+06		9.05962e+06		2.08481e+07		1.37721e+07
1.75119e+07	3.0071e+06		1.42853e+07		1.72166e+07		1.20458e+07
4.35998e+06	3.42786e+06		1.27188e+07		1.38242e+07		1.13892e+07
1.68389e+07	3.92691e+06		1.59917e+07		1.61566e+07		9.70997e+06
1.48009e+07	3.94303e+06		1.57684e+07		1.90275e+07		1.50888e+07
1.50643e+07	2.96549e+06		1.09535e+07		1.78678e+07		1.32749e+07
2.06201e+07	2.95558e+06		1.84886e+07		1.25774e+07		1.24197e+07
1.30221e+07	2.25643e+06		1.17846e+07		1.65914e+07		1.35041e+07
1.2308e+07	3.8336e+06		9.93783e+06		1.36883e+07		1.18279e+07
1.99243e+07	2.5518e+06		1.42863e+07		1.1156e+07		1.49843e+07
9.83443e+06	3.03778e+06		7.14197e+06		1.00126e+07		9.31917e+06
1.49943e+07	4.60512e+06		1.1744e+07		2.54087e+07		1.30005e+07
1.6204e+07	2.21258e+06		8.35941e+06		2.72374e+07		7.18166e+06
2.32481e+07	2.49913e+06		1.47756e+07		1.76968e+07		1.64377e+07
1.15232e+07	2.03118e+06		1.54025e+07		2.82836e+07		1.14301e+07
1.68186e+07	4.52709e+06		1.89295e+07		2.25844e+07		1.22302e+07
1.48426e+07	3.08103e+06		1.51232e+07		2.23302e+07		1.19515e+07
1.95761e+07	3.15077e+06		1.37029e+07		2.26231e+07		1.52751e+07
1.8945e+07	2.23098e+06		1.58712e+07		1.88168e+07		1.01016e+07
9.38339e+06	3.96362e+06		1.62922e+07		1.62165e+07		1.27018e+07
8.07263e+06	2.07042e+06		11098839		2.08332e+07		1.19223e+07
1.4219e+07	4.06928e+06		1.47787e+07		1.24478e+07		1.13902e+07
1.84317e+07	2.22857e+06		1.21916e+07		1.07748e+07		1.73595e+07
1.11009e+07	2.25769e+06		1.49678e+07		2.76935e+07		1.18024e+07
1.80498e+07	2.76974e+06		1.51011e+07		1.25486e+07		1.84421e+07
2.0078e+07	2.44483e+06		1.80422e+07		1.25968e+07		7.54691e+06
1.63055e+07	4.49681e+06		1.35449e+07		1.98418e+07		9.06127e+06
1.81585e+07	2.5787e+06		1.42657e+07		1.20085e+07		1.51185e+07
2.07369e+07	2.35455e+06		1.46953e+07		2.07414e+07		8.36338e+06
1.59625e+07	3.63878e+06		1.54998e+07		1.38675e+07		9.29599e+06
1.66213e+07	2.83597e+06		1.46986e+07		1.87236e+07		1.38941e+07
1.13774e+07	2.4368e+06		1.44501e+07		1.63486e+07		1.57397e+07
2.29712e+07	3.72568e+06		1.3661e+07		1.47588e+07		1.13436e+07
1.00091e+07	4.47632e+06		1.99414e+07		9.11966e+06		1.30542e+07
7.3411e+06	2.69262e+06		1.74031e+07		1.86046e+07		1.48738e+07
2.45966e+07	4.01143e+06		1.88496e+07		2.02641e+07		1.98325e+07
1.64151e+07	2.56534e+06		1.61952e+07		1.80931e+06		1.6118e+07
1.88211e+07	4.39759e+06		1.66713e+07		1.70447e+07		1.37274e+07
5.34271e+06	2.29952e+06		1.32186e+07		1.83631e+07		1.60739e+07
9.13875e+06	3.84157e+06		1.34116e+07		2.49222e+07		1.45316e+07
1.17508e+07	2.23898e+06		1.77144e+07		1.88222e+07		1.32477e+07
9.80319e+06	2.17958e+06		1.2763e+07		2.20137e+07		1.81701e+07
1.64915e+07	2.92726e+06		2.15828e+07		1.23117e+07		1.53224e+07
1.51464e+07	2.48519e+06		1.48592e+07		2.1079e+07		1.82578e+07
1.12326e+07	3.49277e+06		1.44375e+07		1.79699e+07		1.73293e+07
1.35371e+07	3.72069e+06		1.4741e+07		1.28181e+07		1.40811e+07
8.33354e+06	3.23682e+06		1.36414e+07		1.97183e+07		1.98139e+07
1.39834e+07	3.55191e+06		1.73672e+07		1.94115e+07		1.7365e+07
1.39175e+07	2.65609e+06		1.3479e+07		2.2268e+07		1.27706e+07
1.22039e+07	4.71749e+06		1.28417e+07		1.66428e+07		1.34546e+07
7.66245e+06	3.61645e+06		2.00297e+07		7.8384e+06		1.54637e+07
8.46679e+06	3.56825e+06		1.3838e+07		1.32004e+07		1.37308e+07
1.57252e+07	2.12554e+06		1.96841e+07		1.34014e+07		1.23552e+07
1.00412e+07	2.75677e+06		1.96853e+07		6.7238e+06		1.4571e+07
1.70905e+07	3.05392e+06		1.3035e+07		1.74604e+07		1.6067e+07
1.4093e+07	2.35765e+06		1.38046e+07		7.10117e+06		1.64839e+07
1.36916e+07	2.25878e+06		1.68688e+07		1.1522e+07		1.79831e+07
1.43536e+07	3.38101e+06		8.64335e+06		4.67104e+06		1.7206e+07
1.68567e+07	2.11164e+06		1.88588e+07		1.80329e+07		1.59556e+07
6.74745e+06	3.05729e+06		1.41687e+07		1.13616e+07		1.77167e+07
1.72016e+07	3.33819e+06		2.06268e+07		1.33705e+07		1.47419e+07
1.53039e+07	2.82822e+06		1.79821e+07		1.49985e+07		1.29599e+07
1.2417e+07	1.89173e+06		1.68494e+07		3.92572e+06		1.21372e+07
1.28513e+07	4.22472e+06		1.15767e+07		2.24386e+06		1.66853e+07
1.40179e+07	2.75416e+06		1.02227e+07		2.37914e+07		1.93033e+07
1.23811e+07	2.81731e+06		1.65787e+07		1.14356e+07		1.04881e+07
1.16722e+07	1.7388e+06		1.7339e+07		8.54832e+06		7.81098e+06
7.63287e+06	2.15291e+06		1.90661e+07		2.16926e+07		1.49321e+07
1.27581e+07	3.19143e+06		1.79203e+07		1.65409e+07		1.39893e+07
1.8515e+07	3.36145e+06		1.14509e+07		1.53659e+07		1.83922e+07
1.43538e+07	2.6547e+06		1.63824e+07		1.76164e+07		1.51955e+07
1.9844e+07	3.88384e+06		16746466		2.00619e+07		1.56922e+07
7.25424e+06	1.63839e+06		1.89863e+07		1.4425e+07		1.87759e+07
7.88733e+06	3.10639e+06		1.33232e+07		8.89645e+06		1.04056e+07
8.98108e+06	1.63127e+06		1.35862e+07		7.87187e+06		9.96547e+06
1.288e+07	3.81943e+06		1.23535e+07		1.2494e+07		1.99965e+07
1.24749e+07	2.37936e+06		1.92382e+07		2.57177e+07		1.34607e+07
1.90947e+07	3.05984e+06		1.4098e+07		9.52925e+06		2.15819e+07
2.28468e+07	4.32721e+06		1.98389e+07		2.49903e+07		1.46171e+07
1.44906e+07	2.12544e+06		16580254		1.70228e+07		1.23815e+07
1.23418e+07	2.82176e+06		1.84841e+07		2.42714e+07		1.38091e+07
1.3748e+07	2.32195e+06		2.27041e+07		1.79711e+07		1.34262e+07
7.51951e+06	2.45932e+06		9.8891e+06		1.12665e+07		1.59664e+07
7.99172e+06	3.85063e+06		1.82339e+07		1.74951e+07		1.8643e+07
1.07974e+07	4.34496e+06		1.49007e+07		2.68209e+07		1.74439e+07
1.51914e+07	2.05954e+06		1.7906e+07		1.53474e+07		1.33511e+07
1.13424e+07	2.81571e+06		2.43867e+07		1.16435e+07		1.4982e+07
1.5672e+07	3.48464e+06		1.29908e+07		7.90708e+06		1.39345e+07
1.24624e+07	2.92736e+06		1.7663e+07		1.36813e+07		1.53658e+07
9.81787e+06	3.20349e+06		1.59877e+07		1.78941e+07		1.12371e+07
2.45081e+07	2.19609e+06		9.66709e+06		2.3377e+07		1.60992e+07
2.35028e+07	3.16117e+06		1.56901e+07		1.23956e+07		1.11423e+07
1.19565e+07	2.85238e+06		2.01207e+07		1.75414e+07		1.35289e+07
9.94268e+06	4.36108e+06		1.92112e+07		1.87254e+07		8.2084e+06
1.91547e+07	3.09635e+06		2.31227e+07		2.03988e+07		1.62493e+07
9.61311e+06	4.21393e+06		1.92464e+07		6.17664e+06		1.62838e+07
8.9291e+06	2.77799e+06		1.86646e+07		2.52782e+07		1.40964e+07
1.33586e+07	3.80845e+06		1.56894e+07		2.70227e+07		1.42642e+07
1.69408e+07	3.81875e+06		1.41059e+07		1.2513e+07		1.86095e+07
1.57482e+07	3.05668e+06		1.17985e+07		1.47945e+07		1.806e+07
1.02618e+07	4.53809e+06		2.0316e+07		2.15436e+07		1.94869e+07
1.24135e+07	2.15073e+06		1.34816e+07		1.95198e+07		1.26003e+07
1.39139e+07	2.73248e+06		1.39994e+07		1.16086e+07		1.71109e+07
1.38051e+07	2.69267e+06		2.04823e+07		1.23922e+07		1.66015e+07
7983093	2.58325e+06		2.28671e+07		2.26489e+07		1.34735e+07
1.78531e+07	2.82799e+06		1.26792e+07		1.37735e+07		1.88102e+07
1.06233e+07	4.20692e+06		1.89415e+07		1.74748e+07		1.66307e+07
2.13262e+07	3.77811e+06		1.48637e+07		2.01172e+07		9.83757e+06
1.10521e+07	3.88451e+06		1.16425e+07		1.70005e+07		1.66306e+07
1.66983e+07	3.20794e+06		1.55839e+07		1.51848e+07		1.9557e+07
1.45842e+07	1.79965e+06		1.28143e+07		1.99802e+07		1.8301e+07
1.0809e+07	3.49555e+06		1.23342e+07		1.74546e+07		1.56574e+07
1.56639e+07	3.76817e+06		1.51537e+07		1.9471e+07		1.04166e+07
1.547e+07	3.04306e+06		1.4848e+07		1.35385e+07		2.12669e+07
1.62937e+07	2.02253e+06		1.96353e+07		2.2494e+07		2.33568e+07
9.78589e+06	3.03727e+06		8.9159e+06		1.073e+07		2.37935e+07
1.25635e+07	4.5043e+06		1.61412e+07		9.30619e+06		2.55352e+07
1.90649e+07	3.03165e+06		1.32478e+07		8.40127e+06		8.27661e+06
1.54273e+07	2.02274e+06		1.35572e+07		2.12316e+07		1.8207e+07
1.99993e+07	3.59644e+06		2.04442e+07		1.07713e+07		1.68849e+07
1.65747e+07	3.82203e+06		1.52777e+07		2.12439e+07		8.45957e+06
2.26864e+07	2797476		1.42866e+07		1.62597e+07		1.67162e+07
1.90382e+07	2.1586e+06		1.87302e+07		1.14051e+07		1.67934e+07
1.04969e+07	3.22671e+06		1.54241e+07		1.80233e+07		1.10099e+07
2.0645e+07	3.51418e+06		7.69089e+06		1.30864e+07		1.39123e+07
1.371e+07	3.01866e+06		7.26212e+06		1.99216e+07		1.89896e+07
1.71504e+07	2.24634e+06		8.99098e+06		2.33604e+07		1.15425e+07
1.39266e+07	3.28012e+06		6.58061e+06		1.30625e+07		1.6327e+07
8.91885e+06	2.59133e+06		1.8591e+07		8.48474e+06		9.01638e+06
1.62281e+07	4.3529e+06		1.89615e+07		1.38944e+07		1.56201e+07
2.19904e+07	3.25306e+06		1.77728e+07		1.13178e+07		1.68647e+07
1.58056e+07	2.81012e+06		1.73993e+07		1.37125e+07		1.47088e+07
1.913e+07	3.60477e+06		1.08152e+07		1.48928e+07		1.82537e+07
1.63756e+07	2.92179e+06		1.67077e+07		2.11302e+07		1.51219e+07
1.72717e+07	3.08287e+06		1.48793e+07		16377687		1.55852e+07
1.44387e+07	3.63888e+06		1.4567e+07		1.94327e+07		7.95933e+06
2.27143e+07	3.28843e+06		1.54604e+07		1.63809e+07		1.50859e+07
1.57757e+07	3.16619e+06		1.79684e+07		1.8582e+07		9.89639e+06
1.61458e+07	3.60581e+06		9.80532e+06		1.08562e+07		1.74014e+07
1.76111e+07	2.94284e+06		1.70157e+07		1.76479e+07		1.28391e+07
1.302e+07	2.8158e+06		8.65764e+06		1.70547e+07		1.55879e+07
1.28173e+07	3.62846e+06		1.01343e+07		4.96526e+06		1.89099e+07
1.77876e+07	3.46907e+06		1.25208e+07		2.99066e+07		2.19485e+07
1.70557e+07	2.79322e+06		1.609e+07		7.65229e+06		1.82755e+07
1.33242e+07	3.09216e+06		1.30175e+07		1.5751e+07		1.317e+07
1.55722e+07	2.3493e+06		1.32102e+07		1.46089e+07		1.5184e+07
1.34604e+07	3.24587e+06		8.81611e+06		7.53223e+06		1.59898e+07
1.13146e+07	3.09409e+06		9.73883e+06		1.47934e+07		1.00583e+07
1.51675e+07	3.98739e+06		1.51206e+07		1.10163e+07		1.69214e+07
1.14726e+07	4.66056e+06		6.31312e+06		1.40726e+07		1.44932e+07
1.88768e+07	5.17482e+06		9.37413e+06		7.82748e+06		1.31525e+07
1.37635e+07	3.79733e+06		1.74494e+07		1.74243e+07		1.4492e+07
1.73286e+07	2.71962e+06		1.56204e+07		2.12843e+07		1.41255e+07
1.75186e+07	3.13889e+06		9.4858e+06		2.23784e+07		1.40813e+07
7.85587e+06	2.83255e+06		9.23654e+06		1.08528e+07		2.19951e+07
1.30567e+07	3.01038e+06		9.97336e+06		8.94871e+06		1.47446e+07
1.35865e+07	2.2958e+06		1.15751e+07		2.0218e+07		1.19705e+07
1.46941e+07	3.31785e+06		1.29737e+07		2.02107e+07		1.54922e+07
2.30633e+07	2.49909e+06		1.26252e+07		1.7686e+07		1.41929e+07
7.4657e+06	3.54932e+06		1.12474e+07		1.92505e+07		1.50232e+07
1.224e+07	2.77457e+06		1.11183e+07		2.48593e+07		1.58234e+07
8.5949e+06	3.49566e+06		1.11992e+07		1.22766e+07		2.28797e+07
1.70549e+07	3.77267e+06		9.79176e+06		7.44657e+06		1.38599e+07
1.34619e+07	2.63647e+06		4.63949e+06		2.22699e+07		1.50612e+07
1.26011e+07	2.12081e+06		6.979e+06		1.77907e+07		2.33825e+07
1.42248e+07	2.88129e+06		6.2425e+06		1.77667e+07		1.35882e+07
1.373e+07	3.72915e+06		5.28004e+06		2.34109e+07		1.54623e+07
1.00206e+07	3.68393e+06		8.85197e+06		1.2987e+07		1.38513e+07
7.90934e+06	2.85722e+06		5.10938e+06		1.79117e+07		1.53129e+07
2.26808e+07	3.04875e+06		8.48124e+06		1.35839e+07		1.66815e+07
1.3531e+07	2.95467e+06		8.52053e+06		2.14026e+07		1.54352e+07
1.69172e+07	4.05352e+06		7.73188e+06		1.06007e+07		1.20063e+07
1.03975e+07	4.26452e+06		7.71216e+06		1.51522e+07		1.52327e+07
2.1314e+07	2.65581e+06		9.25867e+06		1.42358e+07		1.69477e+07
9.60823e+06	3.87206e+06		1.35554e+07		2.88772e+07		1.83065e+07
6.84914e+06	2.29678e+06		1.18674e+07		1.23141e+07		1.50264e+07
1.5312e+07	3.29047e+06		1.01512e+07		1.39554e+07		1.29451e+07
1.8319e+07	4.06272e+06		1.09246e+07		1.27169e+07		1.24329e+07
2.293e+07	4.51255e+06		1.17695e+07		2.68212e+07		1.33801e+07
1.85138e+07	3.83946e+06		8.49021e+06		1.36932e+07		2.05796e+07
9.33101e+06	3.48868e+06		9.49089e+06		1.61934e+07		1.17703e+07
1.18346e+07	2.9432e+06		1.33528e+07		9.77096e+06		1.03004e+07
8.10928e+06	3.46205e+06		1.3669e+07		1.05347e+07		1.65057e+07
1.82626e+07	3.26448e+06		1.06122e+07		1.09589e+07		1.34291e+07
1.41214e+07	3.07328e+06		1.23844e+07		1.54002e+07		1.38993e+07
9.37578e+06	3.50344e+06		5.6493e+06		1.14585e+07		1.57221e+07
8.57137e+06	3.33608e+06		9.58927e+06		1.86174e+07		1.53915e+07
1.11755e+07	4.40533e+06		1.52369e+07		1.43212e+07		1.29667e+07
9.2998e+06	3.3689e+06		1.44222e+07		2.10006e+07		1.45519e+07
9.28468e+06	4.232e+06		6.89231e+06		1.01868e+07		9.66792e+06
1.05745e+07	2.82355e+06		6.88714e+06		6.74643e+06		1.25016e+07
6.11833e+06	3.39461e+06		1.39849e+07		1.1331e+07		1.52765e+07
1.33911e+07	3.16975e+06		1.21939e+07		2.1385e+07		1.09002e+07
1.57664e+07	2.94944e+06		1.20138e+07		2.15342e+07		1.28444e+07
1.07822e+07	3.71671e+06		1.15558e+07		2.07261e+07		1.13847e+07
1.64257e+07	3.38814e+06		1.09044e+07		9.36021e+06		1.732e+07
1.15317e+07	3.62825e+06		1.34765e+07		2.31106e+07		1.38959e+07
1.02341e+07	3.26405e+06		1.5824e+07		1.20821e+07		1.92058e+07
	3.3191e+06		1.09952e+07		8.76202e+06		1.15386e+07
	1.87655e+06		9.65092e+06		1.41802e+07		1.6795e+07
	2.40727e+06		1.07084e+07		1.04321e+07		1.35028e+07
	2.65757e+06		1.26142e+07		1.13222e+07		9.90028e+06
	2.32601e+06		1.57748e+07		1.00724e+07		9.9071e+06
	3.44497e+06		1.27255e+07		1.44619e+07		2.4247e+07
	3.52151e+06		8.36327e+06		1.97733e+07		1.24567e+07
	2.75367e+06		7.61646e+06		1.88043e+07		1.42713e+07
	3.08536e+06		1.30007e+07		1.83601e+07		1.66767e+07
	2.57891e+06		1.10848e+07		1.51807e+07		9.92448e+06
	3.16519e+06		1.26144e+07		1.08735e+07		9.61674e+06
	2.19892e+06		5.69906e+06		7.77774e+06		1.25005e+07
	3.77787e+06		1.10558e+07		1.23859e+07		1.37302e+07
	2.33872e+06		5.72279e+06		1.35425e+07		1.33213e+07
	3.61034e+06		1.13592e+07		1.03518e+07		1.0551e+07
	2.11634e+06		7.2009e+06		1.07856e+07		1.11753e+07
	3.26348e+06		9.90984e+06		1.23896e+07		1.04713e+07
	1.22802e+06		1.20226e+07		1.20864e+07		1.36302e+07
	3.99192e+06		1.35162e+07		8.90306e+06		6.1436e+06
	4.93329e+06		5.7025e+06		1.15825e+07		7.68388e+06
	1.88939e+06		8.16611e+06		1.3602e+07		6.6909e+06
	4.7662e+06		1.30963e+07		2.19402e+07		8.46063e+06
	3.65586e+06		6.94582e+06		1.81882e+07		1.58914e+07
	2.29313e+06		9.75285e+06		1.10898e+07		8.45075e+06
	4.01771e+06		1.82148e+07		1.05958e+07		1.46314e+07
	2.51183e+06		1.29066e+07		1.05672e+07		8.88589e+06
	4.73294e+06		1.59288e+07		2.33012e+07		1.33348e+07
	3.06044e+06		1.25191e+07		8.41083e+06		1.36351e+07
	3.30752e+06		1.41378e+07		7.59272e+06		8.64582e+06
	2.9295e+06		1.27047e+07		1.84955e+07		6.63238e+06
	3.96635e+06		6.38901e+06		1.51918e+07		8.22469e+06
	2.73645e+06		7.2067e+06		1.58904e+07		1.23999e+07
	4.07724e+06		1.83059e+07		2.04496e+07		1.30979e+07
	4.14083e+06		1.14151e+07		1.44954e+07		1.4282e+07
	3.48859e+06		6.71593e+06		1.75419e+07		1.26363e+07
	4.0907e+06		1.39498e+07		1.1211e+07		7.23409e+06
	3.6399e+06		1.47319e+07		2.303e+07		1.14565e+07
	2.6757e+06		1.33006e+07		1.60554e+07		1.45328e+07
	4.37668e+06		1.01824e+07		9.51751e+06		1.22997e+07
	2.55902e+06		1.22149e+07		1.2754e+07		1.62197e+07
	3.12017e+06		9.21924e+06		1.25427e+07		1.47086e+07
	4.55552e+06		1.25326e+07		1.23932e+07		1.98287e+07
	2.98799e+06		8.82474e+06		1.47183e+07		1.56068e+07
	3.58755e+06		1.31202e+07		2.36621e+07		1.34776e+07
	2.24319e+06		1.75297e+07		1.27355e+07		1.99975e+07
	3.02819e+06		1.01314e+07		1.15074e+07		1.27768e+07
	4.69684e+06		1.15501e+07		7.49965e+06		1.26598e+07
	3.11355e+06		2.51979e+07		2.04992e+07		1.76244e+07
	4.06052e+06		1.21171e+07		1.86782e+06		1.09061e+07
	3.90697e+06		1.55139e+07		1.04919e+07		1.59102e+07
	1.69068e+06		1.77331e+07		2.50949e+07		1.97261e+07
	3.61365e+06		1.13256e+07		1.00172e+07		1.33264e+07
	2.95934e+06		1.41416e+07		6.48442e+06		1.42354e+07
	4.14829e+06		1.43525e+07		1.59606e+07		1.37499e+07
	3.78804e+06		1.1113e+07		1.86528e+07		1.75894e+07
	1.56863e+06		1.02385e+07		2.40902e+07		1.31435e+07
	2.23151e+06		1.07781e+07		2.31703e+07		1.5683e+07
	3.78064e+06		1.48223e+07		2.39861e+07		1.66407e+07
	1.95723e+06		1.49771e+07		2.0337e+07		1.60244e+07
	3.31007e+06		1.1951e+07		1.4661e+07		1.74256e+07
	2.80578e+06		2.61875e+07		1.33569e+07		1.7634e+07
	2.60649e+06		9.61465e+06		2.01602e+07		1.62922e+07
	3.40663e+06		1.34738e+07		2.03388e+07		1.71749e+07
	3.2871e+06		8.27934e+06		2.14031e+07		1.53172e+07
	2.2264e+06		1.18083e+07		2.03026e+07		1.85585e+07
	3.73179e+06		1.32447e+07		2.18469e+07		1.38727e+07
	3.28944e+06		1.10206e+07		2.45185e+07		1.81401e+07
	2.8202e+06		8.43571e+06		1.53207e+07		1.79006e+07
	1.8881e+06		8.44434e+06		2.19912e+07		1.57021e+07
	2.1318e+06		1.35147e+07		2.457e+07		1.68356e+07
	2.4158e+06		1.19312e+07		2.86122e+07		2.23594e+07
	2.71853e+06		1.78687e+07		2.40984e+07		1.5882e+07
	2.29393e+06		6.4274e+06		2.3966e+07		2.25555e+07
			9.44291e+06		2.14626e+07		8.75356e+06
			7.01511e+06		2.46427e+07		1.32805e+07
			1.01267e+07		1.77996e+07		1.82182e+07
			1.10335e+07		1.77621e+07		1.81406e+07
			1.10474e+07		1.99219e+07		2.10583e+07
			1.27638e+07		1.08523e+07		1.39423e+07
			1.29765e+07		2.83095e+07		1.69586e+07
			1.02263e+07		2.25303e+07		1.10813e+07
			9.34124e+06		2.34448e+07		1.61316e+07
			8.52285e+06		3.29526e+07		1.77018e+07
			1.28338e+07		2.19078e+07		1.94568e+07
			1.22685e+07		1.89061e+07		1.67415e+07
			7.66272e+06		2.4526e+07		1.9589e+07
			1.26707e+07		3.04529e+07		1.59381e+07
			1.06793e+07		2.35656e+07		1.72279e+07
			1.36881e+07		1.23621e+07		1.53723e+07
			9.44233e+06		2.21301e+07		1.67574e+07
			1.69785e+07		4.36444e+06		1.53271e+07
			1.28421e+07		1.18875e+07		1.84587e+07
			1.1049e+07		1.23697e+07		1.62075e+07
			1.54549e+07		1.47568e+07		1.24823e+07
			1.34326e+07		1.59383e+07		1.97679e+07
			1.28052e+07		2.06919e+07		1.47448e+07
			1.21039e+07		2.14791e+07		1.73587e+07
			1.31946e+07		1.49543e+07		1.67682e+07
			1.38287e+07		1.19937e+07		2.03186e+07
			1.13613e+07		2.69508e+07		1.96255e+07
			1.16211e+07		1.55737e+07		1.76092e+07
			1.27405e+07		1.8789e+07		1.46307e+07
			1.48323e+07		1.94722e+07		1.54346e+07
			1.0272e+07		2.44734e+07		1.91706e+07
			1.38712e+07		1.34135e+07		1.78468e+07
			1.25219e+07		2.04921e+07		1.87119e+07
			1.05139e+07		2.80187e+07		2.25683e+07
			1.10558e+07		1.31306e+07		1.18684e+07
			5.93692e+06		2.18979e+07		1.69746e+07
			1.17201e+07		1.924e+07		2.54792e+07
			1.2017e+07		2.41217e+07		1.78384e+07
			1.41458e+07		1.17103e+07		1.24572e+07
			9.68234e+06		9.72567e+06		1.36217e+07
			9.53777e+06		1.90238e+07		1.3977e+07
			1.11658e+07		1.63856e+07		1.89471e+07
			1.10072e+07		1.31808e+07		1.76349e+07
			1.0751e+07		1.26223e+07		1.37281e+07
			1.36013e+07		1.75723e+07		2.18561e+07
			1.22526e+07		1.50791e+07		1.59253e+07
			6.56112e+06		1.04815e+07		2.05585e+07
			1.20281e+07		7.37196e+06		1.57355e+07
			1.41028e+07		2.9271e+07		1.45646e+07
			1.13632e+07		2.39594e+07		1.50769e+07
			1.074e+07		2.42961e+07		1.26936e+07
			4.42821e+06		1.66374e+07		1.40367e+07
			1.02723e+07		1.26622e+07		1.63729e+07
			7.48971e+06		8.42219e+06		1.13982e+07
			9.92472e+06		1.49973e+07		1.1592e+07
			1.12799e+07		1.6306e+07		1.62293e+07
			9.75386e+06		1.68548e+07		1.00796e+07
			1.07116e+07		1.89101e+06		2.06858e+07
			5.40551e+06		1.98106e+07		1.67993e+07
			7.92566e+06		1.43597e+07		2.13565e+07
			8.97096e+06		2.11076e+07		1.59418e+07
			9.59383e+06		1.57687e+07		1.39029e+07
			9.01898e+06		1.15226e+07		1.335e+07
			8.16949e+06		1.08522e+07		1.94374e+07
			1.06187e+07		1.80599e+07		9.98764e+06
			9.33172e+06		1.43532e+07		1.70626e+07
			8.22372e+06		2.14849e+07		1.69668e+07
			6.46641e+06		1.74306e+07		2.21016e+07
			5.21659e+06				1.58696e+07
			6.24549e+06				2.20262e+07
			7.21146e+06				1.68265e+07
			7.356e+06				2.04528e+07
			8.17261e+06				1.99581e+07
			1.20132e+07				1.63921e+07
			6.85476e+06				1.71174e+07
			6.13739e+06				1.93363e+07
			6.02446e+06				1.47949e+07
			8.14295e+06				1.67993e+07
			1.0383e+07				1.43788e+07
			1.20861e+07				1.32811e+07
			1.58544e+07				1.64534e+07
			1.03981e+07				1.87899e+07
			1.01397e+07				2.12311e+07
			1.09785e+07				1.79987e+07
			1.22902e+07				2.04379e+07
			1.2835e+07				1.4163e+07
			1.26482e+07				2.51668e+07
			1.15007e+07				1.44674e+07
			1.01856e+07				1.35128e+07
			9.97027e+06				1.37662e+07
			7.44275e+06				1.64227e+07
			1.23818e+07				1.82255e+07
			7.60481e+06				1.70951e+07
			1.10214e+07				1.06949e+07
			1.48849e+07				1.84987e+07
			1.56938e+07				1.79901e+07
			1.50486e+07				1.91092e+07
			1.32947e+07				1.40729e+07
			1.16626e+07				1.33452e+07
			1.41393e+07				1.94948e+07
			1.55895e+07				1.79251e+07
			1.76007e+07				1.17406e+07
			1.18623e+07				1.33659e+07
			7.24387e+06				1.56139e+07
			1.51576e+07				1.52043e+07
			1.09654e+07				1.71766e+07
			1.41441e+07				1.9302e+07
			1.24569e+07				1.31258e+07
			1.50919e+07				1.78517e+07
			1.48529e+07				2.04629e+07
			1.2917e+07				1.36349e+07
			1.19211e+07				1.53005e+07
			1.25413e+07				1.43891e+07
			1.05044e+07				1.92391e+07
			1.1179e+07				2.57282e+07
			9.4745e+06				1.45436e+07
			1.39577e+07				1.44368e+07
			1.37448e+07				1.34304e+07
			1.30378e+07				1.05509e+07
			8.13037e+06				2.44574e+07
			1.55967e+07				2.12452e+07
			1.63779e+07				1.76967e+07
			1.72386e+07				1.73432e+07
			1.53748e+07				1.37895e+07
			1.35352e+07				1.83496e+07
			1.4972e+07				1.06106e+07
			1.62363e+07				1.40021e+07
			1.56604e+07				1.60401e+07
			1.50386e+07				1.19184e+07
			1.26715e+07				1.4788e+07
			1.66e+07				1.31415e+07
			1.05585e+07				1.8555e+07
			1.00592e+07				1.57132e+07
			1.47877e+07				1.57821e+07
			1.46467e+07				1.72015e+07
			1.6407e+07				1.42846e+07
			1.16148e+07				1.85707e+07
			1.12151e+07				1.15573e+07
			1.46514e+07				1.38542e+07
			1.21433e+07				2.06422e+07
			1.12031e+07				1.35159e+07
			9.16529e+06				1.91222e+07
			2.02262e+07				1.39723e+07
			1.1955e+07				1.44672e+07
			1.17433e+07				1.35912e+07
			9.15397e+06				2.04676e+07
			9.12501e+06				1.60466e+07
			1.46447e+07				1.56315e+07
			6.04908e+06				6.66382e+06
			1.32509e+07				8.38394e+06
			1.31373e+07				1.47915e+07
			1.83467e+07				1.29074e+07
			1.41103e+07				2.22502e+07
			1.53975e+07				2.15444e+07
			1.11245e+07				1.42456e+07
			1.74335e+07				1.01795e+07
			1.67256e+07				9.09392e+06
			1.68543e+07				1.36263e+07
			1.13241e+07				9.21082e+06
			1.46112e+07				1.07526e+07
			1.10006e+07				1.7185e+07
			1.4162e+07				1.62535e+07
			1.83616e+07				2.02914e+07
			1.99008e+07				1.44929e+07
			1.55464e+07				8.54751e+06
			1.07282e+07				1.64913e+07
			5.55163e+06				1.1796e+07
			1.10337e+07				1.21494e+07
			1.59095e+07				1.19003e+07
			10806794				1.47846e+07
			1.43901e+07				1.07275e+07
			1.08582e+07				7.79151e+06
			1.2334e+07				1.24799e+07
			9.48834e+06				9.06821e+06
			1.30355e+07				7.93801e+06
			1.20251e+07				8423783
			8.24646e+06				9.35627e+06
			1.22143e+07				9.08891e+06
			1.29613e+07				6.60965e+06
			1.67444e+07				7.41503e+06
			1.34355e+07				6.91016e+06
			8.14642e+06				1.21648e+07
			1.88122e+07				1.14931e+07
			1.28768e+07				8.35337e+06
			1.76068e+07				1.14251e+07
			1.34473e+07				9.90245e+06
			1.16855e+07				1.41871e+07
			1.85231e+07				1.30804e+07
			1.44237e+07				1.48923e+07
			1.22321e+07				10894135
			1.44732e+07				1.11624e+07
			1.42087e+07				1.44193e+07
			1.36334e+07				1.5246e+07
			1.57849e+07				1.09792e+07
			1.33142e+07				1.46522e+07
			1.20279e+07				1.30306e+07
			1.27113e+07				1.02878e+07
			1.78122e+07				1.21931e+07
			1.4683e+07				1.63307e+07
			1.3641e+07				1.28889e+07
			1.42039e+07				1.57659e+07
			1.40467e+07				1.56864e+07
			1.43157e+07				1.5175e+07
			1.32925e+07				1.21761e+07
			1.94477e+07				8.23488e+06
			1.14105e+07				1.03241e+07
			1.41517e+07				1.80489e+07
			1.59792e+07				1.34403e+07
			1.39939e+07				1.06851e+07
			1.22816e+07				1.23931e+07
			1.2563e+07				1.19498e+07
			1.27991e+07				1.20479e+07
			1.61256e+07				1.56921e+07
			1.27054e+07				1.24299e+07
			1.44316e+07				1.33013e+07
			1.33651e+07				1.10318e+07
			9.2326e+06				1.41263e+07
			1.49345e+07				1.43833e+07
			1.67421e+07				1.04236e+07
			1.4048e+07				1.4112e+07
			1.20631e+07				1.15804e+07
			1.63793e+07				1.37732e+07
			1.2138e+07				1.48858e+07
			1.38339e+07				1.40394e+07
			1.47118e+07				1.29901e+07
			2.45918e+07				1.37881e+07
			8.54042e+06				1.35433e+07
			1.23666e+07				1.14434e+07
			1.54733e+07				1.10256e+07
			1.31963e+07				1.07854e+07
			1.57627e+07				1.57619e+07
			1.77445e+07				1.47761e+07
			1.54203e+07				1.46388e+07
			1.18232e+07				1.59246e+07
			1.16375e+07				1.22953e+07
			1.34299e+07				2.259e+07
			1.40111e+07				1.13904e+07
			1.268e+07				1.6368e+07
			1.41264e+07				2.17106e+07
			1.34882e+07				1.60725e+07
			1.12562e+07				1.59609e+07
			1.44881e+07				1.2043e+07
			1.00297e+07				1.12219e+07
			9.85996e+06				1.56196e+07
			1.42673e+07				2.04404e+07
			6.98615e+06				1.32399e+07
			1.40495e+07				2.1456e+07
			6.01181e+06				1.24168e+07
			9.39219e+06				1.5007e+07
			8.76387e+06				2.27071e+07
			8.72865e+06				1.91955e+07
			1.31943e+07				1.46221e+07
			1.29461e+07				1.25204e+07
			5.90299e+06				1.92008e+07
			1.19828e+07				1.87513e+07
			6.36503e+06				1.82497e+07
			1.24112e+07				1.48805e+07
			1.03752e+07				1.48521e+07
			9.16972e+06				1.87675e+07
			9.85648e+06				1.46131e+07
			7.76614e+06				1.59124e+07
			7.65121e+06				1.46619e+07
			1.21381e+07				8.31762e+06
			1.13177e+07				1.34497e+07
			6.57511e+06				1.52882e+07
			1.57075e+07				1.65421e+07
			1.53497e+07				1.18793e+07
			9577347				1.15732e+07
			9.43795e+06				1.68324e+07
			6.66944e+06				1.38945e+07
			1.2067e+07				1.48735e+07
			8.49514e+06				1.31386e+07
			9.18692e+06				1.61455e+07
			9.48094e+06				1.76063e+07
			1.13483e+07				1.1232e+07
			8.80096e+06				1.50444e+07
			4.9547e+06				1.30638e+07
			1.00538e+07				1.93024e+07
			1.0091e+07				8.38075e+06
			8.8894e+06				1.55616e+07
			1.12151e+07				1.01026e+07
			1.27502e+07				1.89686e+07
			9.64763e+06				1.95425e+07
			9.08952e+06				1.31305e+07
			1.19398e+07				9.25519e+06
			1.098e+07				1.61322e+07
			1.03271e+07				1.19936e+07
			8.81315e+06				1.83782e+07
			5.66011e+06				1.98696e+07
			1.06332e+07				2.21356e+07
			9.3116e+06				17825723
			6.79776e+06				1.10707e+07
			8.55428e+06				1.87256e+07
			8.27577e+06				6.57332e+06
			1.09955e+07				1.91031e+07
			1.03713e+07				1.52932e+07
			1.06088e+07				1.66915e+07
			9.42786e+06				1.55351e+07
			1.12112e+07				2.16182e+07
			8.09838e+06				1.81078e+07
			1.15485e+07				1.30742e+07
			1.34981e+07				2.08429e+07
			1.16759e+07				1.2721e+07
			1.51443e+07				1.4683e+07
			1.14192e+07				1.67517e+07
			1.14471e+07				1.23628e+07
			1.1427e+07				1.69643e+07
			1.20626e+07				1.26516e+07
			1.10682e+07				1.9632e+07
			8.32021e+06				1.75063e+07
			1.34877e+07				1.3163e+07
			1.16113e+07				1.74482e+07
			1.15426e+07				7.69835e+06
			1.14684e+07				1.78932e+07
			1.18879e+07				1.53286e+07
			1.2349e+07				1.59394e+07
			1.25273e+07				1.43181e+07
			9.97006e+06				1.39132e+07
			1.09021e+07				1.79047e+07
			1.29426e+07				1.64116e+07
			1.54209e+07				1.48968e+07
			1.26501e+07				1.54021e+07
			8.62731e+06				1.41447e+07
			1.20113e+07				1.96882e+07
			1.39645e+07				1.55497e+07
			1.39362e+07				1.5374e+07
			1.32249e+07				8.95008e+06
			1.24953e+07				1.69351e+07
			8.91701e+06				1.19925e+07
			1.07679e+07				1.38052e+07
			1.19361e+07				1.8298e+07
			8.98127e+06				1.35341e+07
			1.1569e+07				1.31802e+07
			1.16782e+07				1.59904e+07
			1.11556e+07				1.45325e+07
			1.42254e+07				1.37647e+07
			1.08032e+07				1.38993e+07
			1.29587e+07				9.7606e+06
			1.19716e+07				1.47939e+07
			1.23182e+07				1.35193e+07
			1.25426e+07				1.84014e+07
			1.41486e+07				1.31617e+07
			1.13253e+07				1.31486e+07
			1.23932e+07				1.24149e+07
			7.28506e+06				1.69335e+07
			1.12099e+07				1.44336e+07
			1.24317e+07				1.27578e+07
			1.33924e+07				1.50458e+07
			1.07666e+07				1.17286e+07
			1.05734e+07				1.37153e+07
			1.44544e+07				1.22714e+07
			2.0821e+07				1.49327e+07
			1.1876e+07				1.21451e+07
			7.34399e+06				1.41918e+07
			1.27885e+07				1.43138e+07
			1.19255e+07				1.47514e+07
			1.36812e+07				1.51624e+07
			1.26542e+07				1.51358e+07
			1.11796e+07				1.28427e+07
			9.08064e+06				1.35301e+07
			1.36378e+07				1.60875e+07
			1.88988e+07				1.29317e+07
			1.6823e+07				1.16595e+07
			9.70781e+06				1.30547e+07
			1.3104e+07				1.68668e+07
			9.87921e+06				9.81095e+06
			1.32055e+07				1.57098e+07
			1.5484e+07				1.71448e+07
			1.64026e+07				1.63627e+07
			1.16538e+07				1.44594e+07
			1.59825e+07				9.96342e+06
			1.11668e+07				1.02744e+07
			1.10042e+07				1.65976e+07
			1.09584e+07				8.41256e+06
			1.31746e+07				1.37852e+07
			1.13127e+07				2.25553e+07
			1.25684e+07				1.40039e+07
			1.40272e+07				1.37224e+07
			1.37544e+07				1.17664e+07
			1.26733e+07				1.54869e+07
			1.70167e+07				1.7059e+07
			1.91059e+07				1.22999e+07
			8.01424e+06				1.29863e+07
			1.32998e+07				1.4184e+07
			1.61489e+07				1.87095e+07
			1.5196e+07				1.28562e+07
			1.28329e+07				1.50191e+07
			1.46054e+07				1.40766e+07
			1.49638e+07				1.52341e+07
			1.1179e+07				1.00302e+07
			1.18089e+07				1.24294e+07
			1.38792e+07				9.32024e+06
			1.13688e+07				1.13037e+07
			1.22306e+07				1.44835e+07
			7.83055e+06				9.75782e+06
			1.37519e+07				9.17972e+06
			1.50944e+07				8.11828e+06
			1.27229e+07				7.52072e+06
			1.45504e+07				1.24071e+07
			1.83612e+07				7.7463e+06
			1.17395e+07				1.46448e+07
			1.43983e+07				8.86241e+06
			1.3328e+07				1.35872e+07
			1.44529e+07				8.54931e+06
			1.3513e+07				1.58727e+07
			1.22414e+07				9.29379e+06
			1.08338e+07				2.5389e+07
			1.04742e+07				1.21544e+07
			1.77646e+07				1.44822e+07
			1.30743e+07				8.01944e+06
			1.08343e+07				1.47264e+07
			1.64668e+07				1.66046e+07
			8.63633e+06				1.67252e+07
			7.66116e+06				1.59284e+07
			1.17785e+07				1.4643e+07
			1.49658e+07				2.60699e+07
			1.24605e+07				1.34107e+07
			9.65807e+06				1.01422e+07
			1.12313e+07				1.63933e+07
			1.45644e+07				1.46362e+07
			1.68369e+07				1.40379e+07
			1.13337e+07				1.51915e+07
			1.3597e+07				2.32298e+07
			1.22032e+07				1.02438e+07
			1.03268e+07				1.69331e+07
			1.09623e+07				1.0574e+07
			1.83271e+07				1.49839e+07
			1.29032e+07				1.98985e+07
			1.46127e+07				1.39604e+07
			1.67181e+07				1.93884e+07
			1.13012e+07				1.22991e+07
			9.84492e+06				1.81324e+07
			1.29399e+07				2.65143e+07
			1.64771e+07				1.65662e+07
			1.48584e+07				1.1202e+07
			1.34876e+07				1.13417e+07
			1.06464e+07				1.44604e+07
			1.24296e+07				2.40763e+07
			1.49971e+07				3.18483e+07
			9.77622e+06				1.15091e+07
			1.25432e+07				1.42535e+07
			1.51489e+07				1.37947e+07
			1.99289e+07				1.85557e+07
			1.29932e+07				1.41651e+07
			1.56233e+07				1.41811e+07
			1.52911e+07				1.97674e+07
			1.23487e+07				1.63755e+07
			1.25635e+07				1.69382e+07
			1.47451e+07				1.5915e+07
			1.49353e+07				1.57285e+07
			1.84665e+07				1.21542e+07
			6.31169e+06				2.14775e+07
			6.58575e+06				1.63637e+07
			1.5032e+07				1.31851e+07
			1.29794e+07				1.42592e+07
			9.76821e+06				1.82301e+07
			1.53919e+07				1.70642e+07
			1.31704e+07				1.3364e+07
			9.77605e+06				1.79918e+07
			1.43245e+07				1.71477e+07
			1.45048e+07				1.24961e+07
			1.31971e+07				1.52782e+07
			1.56168e+07				1.60936e+07
			9.84809e+06				1.60904e+07
			13982677				1.77993e+07
			1.36437e+07				1.60135e+07
			7.82584e+06				1.82319e+07
			5.67675e+06				1.68263e+07
			7.10169e+06				1.26898e+07
			9.29967e+06				1.61572e+07
			1.27045e+07				1.58553e+07
			1.02411e+07				1.52355e+07
			1.501e+07				2.0166e+07
			1.10777e+07				1.54819e+07
			9.04044e+06				1.50324e+07
			1.46049e+07				1.35574e+07
			1.14525e+07				1.49741e+07
			9.54722e+06				2.02199e+07
			1.28681e+07				1.36582e+07
			1.25974e+07				3.24094e+07
			6.58232e+06				2.89813e+07
			1.06706e+07				1.91002e+07
			1.24636e+07				1.79467e+07
			1.4147e+07				2.09195e+07
			5.53748e+06				1.81959e+07
			5.25117e+06				1.89926e+07
			1.26366e+07				1.57494e+07
			6.20786e+06				1.40771e+07
			1.1255e+07				1.55472e+07
			4.88919e+06				1.60329e+07
			1.13006e+07				1.74691e+07
			6.1303e+06				1.71557e+07
			8.18962e+06				1.44189e+07
			1.20378e+07				1.40852e+07
			1.26855e+07				1.59105e+07
			7.75153e+06				1.7654e+07
			8.01577e+06				1.7788e+07
			1.0755e+07				1.8297e+07
			1.42067e+07				1.46263e+07
			1.03505e+07				1.58088e+07
			1.12362e+07				2.272e+07
			1.05281e+07				1.86536e+07
			5.2878e+06				1.53894e+07
			1.02495e+07				1.75309e+07
			7.00044e+06				6.3514e+06
			5.00221e+06				1.36385e+07
							1.73937e+07
							1.25885e+07
							1.77391e+07
							1.70054e+07
							1.03048e+07
							1.8702e+07
							1.76934e+07
							1.78266e+07
							2.21382e+07
							1.40423e+07
							1.29921e+07
							2.13994e+07
							1.759e+07
							1.86124e+07
							2.21121e+07
							1.62853e+07
							1.82536e+07
							1.4411e+07
							1.38673e+07
							1.83167e+07
							1.64268e+07
							1.70964e+07
							1.63297e+07
							1.91147e+07
							1.73914e+07
							1.74488e+07
							1.85436e+07
							1.45453e+07
							1.58612e+07
							1.85303e+07
							1.95754e+07
							1.90048e+07
							1.6337e+07
							1.9208e+07
							1.56947e+07
							1.88866e+07
							1.54505e+07
							1.94325e+07
							1.48669e+07
							1.6672e+07
							1.70713e+07
							1.52483e+07
							1.64122e+07
							1.01646e+07
							1.7893e+07
							2.03316e+07
							2.25651e+07
							1.71305e+07
							1.9243e+07
							1.61464e+07
							1.88253e+07
							1.54785e+07
							1.50684e+07
							1.37815e+07
							1.98266e+07
							1.77461e+07
							1.84626e+07
							1.42483e+07
							1.98348e+07
							1.93278e+07
							1.5743e+07
							1.1575e+07
							1.47637e+07
							1.66911e+07
							1.64495e+07
							1.77532e+07
							1.40624e+07
							1.76995e+07
							1.2064e+07
							1.88191e+07
							2.13111e+07
							1.67401e+07
							1.42632e+07
							1.70233e+07
							2.13787e+07
							1.64895e+07
							2.25879e+07
							1.43937e+07
							1.96499e+07
							1.81033e+07
							1.91758e+07
							1.61589e+07
							1.83326e+07
							1.6171e+07
							1.13189e+07
							1.73617e+07
							1.28023e+07
							1.93412e+07
							1.76954e+07
							1.28127e+07
							2.43411e+07
							1.04321e+07
							1.42527e+07
							1.51912e+07
							1.50617e+07
							1.01888e+07
							1.84582e+07
							1.24616e+07
							1.86238e+07
							1.67928e+07
							1.74494e+07
							1.44332e+07
							1.09031e+07
							1.47027e+07
							7.86996e+06
							2.11285e+07
							1.60754e+07
							1.05564e+07
							1.22362e+07
							1.39842e+07
							2.14552e+07
							1.79428e+07
							1.67703e+07
							2.04875e+07
							1.82074e+07
							1.50521e+07
							1.49921e+07
							1.08122e+07
							1.37031e+07
							1.18568e+07
							1.5621e+07
							1.14345e+07
							2.01843e+07
							1.61297e+07
							8.45482e+06
							1.05714e+07
							7.24827e+06
							8.52176e+06

## Sheet: ExtendedDataFig10f_left
0.0211971	-0.148139
0.0114338	-0.0585633
-8.66533e-05	-0.101105
-0.00192	-0.0428833
0.00633171	-0.0575646
0.0118371	-0.0466163
-0.012593	-0.0419803
0.00994752	-0.0462467
-0.0118707	-0.0215656
0.00599056	-0.0161046
0.0251315	-0.0477505
-0.00911569	-0.0527632
-0.015146	-0.0216985
0.0147107	-0.033372
-0.00598541	-0.0259743
-0.0058475	-0.0439281
-0.00908018	-0.0180626
-0.00531132	-0.0131111
-0.0050193	-0.00164425
-0.0122899	-0.019935
-0.00863023	-0.0377193
0.00397775	-0.0291679
-0.0200213	-0.0170912
-0.00123059	-0.01853
-0.00669603	-0.0267427
-0.0312674	0.0161101
-0.042782	0.0559037
-0.0316588	0.077927
-0.0394024	0.0342643
-0.0426182	0.0467783
-0.0155448	0.027852
-0.0203643	0.0299964
-0.0223034	0.0014903
-0.0402415	0.0151528
-0.0363773	0.00554453
-0.0386025	-0.0132777
-0.0368544	-0.02803
-0.0357899	-0.0597839
-0.027014	-0.0502854
-0.0309467	-0.0222908
-0.0364207	-0.1096
-0.0300408	-0.0732099
-0.0296763	-0.129794
-0.0335849	-0.121571
-0.0373881	-0.113992
-0.0396414	-0.086543
-0.0398192	-0.0923541
-0.0421063	-0.124516
-0.0373901	-0.0692766
-0.028509	-0.0830843
-0.000672551	-0.136378
0.00213124	-0.166799
-0.000918577	-0.170524
0.00358832	-0.142623
-0.00401866	-0.127553
-0.00828192	-0.130609
-0.00206713	-0.124925
-0.00483428	-0.100146
-0.00514654	-0.0867149
-0.0194197	-0.0801548
-0.000758621	-0.0820982
0.00694329	-0.116769
-0.015805	-0.0383875
-0.0166365	-0.0145759
-0.0149912	-0.0113975
-0.000734647	-0.00887595
-0.00981531	-0.0233227
-0.0100318	0.00796394
-0.00576746	-0.00547999
-0.00572841	0.0170158
-0.0113785	0.0190411
-0.0148658	0.0257383
-0.00250917	0.0282724
-0.00771471	0.0427672
-0.0182299	0.0676133
0.00211864	-0.0658402
0.000778883	-0.0584032
-0.00692444	-0.115439
-0.0143051	-0.0527208
-0.0129157	-0.115926
-0.00118851	-0.0524988
-0.0237711	-0.00280368
-0.0230273	0.0167359
-0.0222489	-0.0320345
0.00796648	-0.0375372
-0.010036	-0.0395415
-0.0294951	-0.0310681
-0.0265162	0.0118314
-0.0333252	-0.0621651
-0.0493019	-0.0312795
-0.0238514	-0.024259
-0.02708	-0.0540493
-0.0203308	-0.00199596
-0.0370136	-0.00129184
-0.021086	-0.0323708
0.00913453	-0.0521135
-0.00668716	-0.0326881
-0.0134537	-0.0694468
-0.0137334	-0.0502978
0.000510045	-0.0712497
0.033384	-0.0760822
0.0147727	-0.114142
0.0224803	-0.0485695
0.0133229	-0.0328264
-0.0121141	-0.0595534
-0.00732395	-0.0549128
-0.00775556	-0.0480478
-0.0322051	-0.05773
-0.0349679	-0.0954455
-0.019329	-0.0962163
-0.017622	-0.0734232
-0.0289033	-0.0615277
-0.0213819	-0.046828
-0.0184876	-0.154661
-0.0297105	-0.101433
-0.0339432	-0.0991328
-0.0324409	-0.0898148
-0.0276444	-0.0819517
-0.0221002	-0.0802599
-0.034576	-0.0896174
-0.0396825	-0.0627773
-0.0228127	-0.0745294
-0.0311279	-0.0749308
-0.0367177	-0.0745995
-0.0275249	-0.0727888
-0.0324018	-0.0695709
-0.0368948	-0.0892927
-0.0408974	-0.0742595
-0.0344622	-0.0678708
-0.0301293	-0.0520423
-0.0311307	-0.0633384
-0.0311757	-0.0600579
-0.0248016	-0.058803
-0.0285575	-0.0522019
-0.0443301	-0.0544357
-0.0415981	-0.0489659
-0.0353451	-0.0441301
-0.0392887	-0.0383596
-0.0395439	-0.0452276
-0.0360241	-0.0322305
-0.033623	-0.0334042
-0.0367761	-0.0282045
-0.0351393	-0.0352789
-0.0384243	-0.0314711
-0.041655	-0.0285833
-0.0305246	-0.041689
-0.037035	-0.0377392
-0.036408	-0.0400226
-0.0340198	-0.0310808
-0.0428097	-0.042427
-0.0374715	-0.0421449
-0.0353308	-0.0296788
-0.0358744	-0.0401825
-0.0346799	-0.0295391
-0.0343894	-0.0272361
-0.0330087	-0.030405
-0.0367398	-0.0287132
-0.0325768	-0.0241668
-0.0295676	-0.027753
-0.0292314	-0.019992
-0.0279323	-0.0300774
-0.0333695	-0.0295023
-0.0328498	-0.0368437
-0.0277095	-0.0186714
0.024756	-0.134932
-0.00255671	-0.094463
-0.0158651	-0.0884873
-0.00415853	-0.096515
-0.00305278	-0.0799063
-0.016436	-0.0568452
0.00902528	-0.0730392
-0.00524909	-0.0648398
-0.00209151	-0.0494298
-0.00659743	-0.0430348
-0.0105465	-0.0458154
-0.00361092	-0.0417347
-0.00544537	-0.0272456
-0.0146028	-0.0227343
-0.0134114	-0.0292539
-0.00226558	-0.00769117
-0.00786751	-0.00919927
-0.0148824	-0.0133734
-0.00649477	-0.0178642
-0.0189973	-0.011727
-0.0196386	-0.0145693
-0.00768385	-0.0173998
-0.0243953	-0.0100492
-0.0111443	-0.00804542
-0.00141938	-0.088195
-0.0127256	-0.104833
-0.00890655	-0.0963138
-0.00769943	-0.0523126
-0.00285801	-0.0447008
-0.00192093	-0.0394077
0.0166338	-0.0175689
-0.00417025	-0.0367644
-0.00482022	-0.00363371
0.00400902	0.00680742
-0.0146546	0.000147347
-0.00440104	0.0186779
-0.00627945	0.0262171
-0.00461678	0.0356819
0.0135329	0.0386385
0.000978981	0.0284252
0.00543251	0.0633036
-0.0113033	0.0483145
0.00381727	-0.08596
-0.00778583	-0.0812701
-0.0102056	-0.0971731
-0.0169884	-0.0659923
-0.00695285	-0.0747045
-0.00994606	-0.0900665
-0.00322909	-0.0749448
-0.0138442	-0.0862526
-0.0194761	-0.0741499
-0.0140156	-0.0479997
-0.025936	-0.0709989
-0.0176756	-0.0847861
-0.0180706	-0.0814
-0.00915066	-0.103809
-0.00355879	-0.116258
-0.0100678	-0.142833
0.00378937	-0.146795
-0.00389632	-0.14438
-0.0136139	-0.139741
-0.0125613	-0.141953
-0.0242918	-0.159937
-0.0288486	-0.127319
-0.0107733	-0.155913
-0.0181034	-0.165402
-0.0319972	-0.140958
-0.00621974	-0.00684489
-0.00871445	-0.0487851
0.00450017	-0.0353392
0.00253436	-0.0297256
-0.00190955	-0.0401122
0.00341426	-0.0248866
0.0100159	-0.0197447
-0.000516325	-0.0319185
-0.001901	0.011574
0.00801512	-0.02453
0.00364424	-0.0478856
0.000672361	-0.0657434
0.00246389	-0.0922141
-0.000265232	-0.0869408
0.00422164	-0.0880569
-0.00401979	-0.0756139
-0.00753844	-0.0727813
0.000226073	-0.0703182
4.37517e-05	-0.0843765
0.00692083	-0.0903223
-0.000939313	-0.093045
-0.00641976	-0.0907515
0.0102051	-0.0847431
0.00703388	-0.0951578
-0.00240164	-0.0819918
-0.0281674	-0.0854929
-0.015438	-0.0935433
-0.00883404	-0.0778665
-0.0106529	-0.109826
-0.00401161	-0.0847239
-0.0035214	-0.0768343
-0.0140469	-0.102517
0.00536914	-0.0882996
-0.0288416	-0.0933256
-0.0228204	-0.0844049
-0.0237306	-0.0887754
-0.0307424	-0.0635862
-0.0311037	-0.0703878
-0.045979	-0.0751713
-0.024297	-0.0731068
-0.0225138	-0.0539039
-0.0206547	-0.0739207
-0.0216828	-0.0537296
-0.0186573	-0.0436889
-0.0199981	-0.0572929
-0.0147782	-0.0422751
-0.0174358	-0.0695782
-0.0257745	-0.0392523
0.00200757	-0.0925101
0.0134197	-0.0917417
0.0144128	-0.083709
0.0152786	-0.0917078
0.0164686	-0.0803213
0.0113332	-0.0969138
0.016939	-0.111542
0.0174192	-0.0765875
0.0109349	-0.0768828
0.0163436	-0.0760065
0.0193826	-0.0827596
0.0244749	-0.0697743
0.0211499	-0.112028
-0.00524113	-0.0564395
0.00474737	-0.0565685
0.00823612	-0.0464517
0.0062361	-0.0454798
-0.00258132	-0.0459827
0.00818012	-0.0443344
0.00548993	-0.0835856
-0.00105321	-0.0310908
0.000200976	-0.0483046
0.00792152	-0.0565002
0.000370542	-0.0131528
0.00932974	-0.0114873
0.0503016	0.0156585
0.0345242	0.0318659
0.0431787	0.035564
0.0364517	-0.00795894
0.0342032	0.0078131
0.0201405	0.0234154
0.0285158	0.061945
0.0352912	0.0678107
0.0233401	0.0815331
0.0352776	0.0661563
0.0286499	0.0724604
0.0224447	0.0597595
0.02686	0.0782816
0.0433751	0.122428
0.0345108	0.118218
0.0323556	0.0761924
0.0355727	0.0942244
0.0253692	0.0957314
0.0380429	0.0395839
0.0244963	0.0664526
0.0115188	0.0984974
0.0149854	0.0812075
0.0195621	0.0852303
0.0207667	0.0764218
0.0160788	0.0826266
-0.000754411	-0.0851345
0.00471481	-0.0676987
-0.00281065	-0.0577934
0.00740955	-0.0404292
-0.00325056	-0.067564
0.00193494	-0.0432161
0.00593589	-0.0410255
0.00723752	-0.0545378
0.0104224	-0.0547929
0.0107749	-0.045762
0.00527325	-0.0546501
0.00146573	-0.0309122
-0.00118223	-0.0191278
0.00147785	-0.0236557
0.0026456	-0.0566629
-0.00277859	-0.0656934
0.00749162	-0.0245318
0.00763486	-0.0284313
-0.000720544	-0.0026542
-0.000399895	-0.00592804
-0.000581706	-0.0206933
0.0118322	-0.0318513
0.00228489	-0.0130738
0.00760202	0.00361871
0.0206332	-0.00625521
-0.0144123	-0.146881
-0.0229948	-0.106207
-0.0273579	-0.136341
-0.0280468	-0.133678
-0.00420738	-0.171145
-0.014712	-0.11979
-0.0245889	-0.139715
-0.0300181	-0.128928
-0.0177195	-0.183571
-0.0297466	-0.116503
-0.0263879	-0.106963
-0.0232782	-0.132529
-0.0240166	-0.13625
-0.0283216	-0.118022
-0.0328297	-0.109179
-0.0279857	-0.113012
-0.0296462	-0.129351
-0.0353196	-0.136827
-0.0264826	-0.102602
-0.0319904	-0.0907738
-0.0306157	-0.122402
-0.0306372	-0.13816
-0.0319084	-0.155395
-0.0351713	-0.106188
-0.0321433	-0.0879972
-0.0163346	-0.018525
-0.00876981	-0.0154572
-0.00150607	-0.031288
-0.0161115	-0.0058993
-0.0255058	-0.00803371
-0.0131996	-0.0212376
-0.0254108	-0.011539
-0.013799	0.0184458
-0.0128727	-0.0222903
-0.0116105	0.0249059
-0.00967106	0.052417
-0.00958754	0.0475296
-0.0184382	0.0518108
-0.00595732	0.0190353
-0.00385364	-0.0091996
-0.00723738	0.0188708
-0.0104678	-0.0462698
-0.00348059	-0.0100355
-0.00834589	0.0189259
-0.000555439	-0.0644982
0.00424612	0.062604
0.0103634	0.00774511
-0.00301756	0.0488698
-0.00934397	0.0541947
-0.0081455	0.0589524
-0.0352352	-0.0251533
-0.0443733	-0.0179222
-0.0327101	-0.0438503
-0.0430611	-0.0715776
-0.0265747	-0.0448379
-0.0244951	-0.0235966
-0.0167954	-0.00943424
-0.0225965	-0.017355
-0.0282732	-0.0298392
-0.0313914	-0.0254384
-0.0294619	-0.0418387
-0.0382286	-0.0303184
-0.0335836	-0.0470817
-0.0277817	-0.0390975
-0.0364795	-0.0424131
-0.0208257	0.023636
-0.0369124	-0.0394628
-0.0364784	-0.0346752
-0.02862	-0.0214364
-0.0299166	-0.0312106
-0.0189093	-0.0175361
-0.0291356	-0.030053
-0.0406124	-0.0284423
-0.0103292	-0.00834369
-0.0274074	-0.0309229
-0.0319775	-0.0885991
-0.0404194	-0.0759769
-0.0293844	-0.0482136
-0.0341698	-0.0407505
-0.0211205	-0.0761167
-0.022189	-0.0917376
-0.0343668	-0.0584564
-0.0342236	-0.0667978
-0.0311735	-0.0675989
-0.027586	-0.0773134
-0.0288996	-0.0928571
-0.0301747	-0.0575383
-0.0391751	-0.0375147
-0.0357933	-0.0733277
-0.0323972	-0.0446675
-0.0265966	-0.0574347
-0.0299646	-0.0969331
-0.0276918	-0.0682354
-0.00554762	-0.095407
-0.021864	-0.0374537
-0.0263401	-0.0425017
-0.0234467	-0.0612098
-0.0209417	-0.0586616
-0.0283503	-0.0455763
-0.0265615	-0.054843
-0.0268707	-0.0586471
-0.0258761	-0.0442761
-0.0207822	-0.0622263
-0.0240887	-0.0440436
-0.0245426	-0.0416954
-0.0287682	-0.0560667
-0.0342108	-0.0582989
-0.032375	-0.0585686
-0.0191576	-0.0543076
-0.0338484	-0.0623943
-0.0274357	-0.045296
-0.0241452	-0.0477099
-0.0304046	-0.0652739
-0.019527	-0.0507881
-0.0275505	-0.0557682
-0.0122036	-0.0537262
-0.027335	-0.0581686
-0.0254739	-0.0552163
-0.0226144	-0.0883728

## Sheet: ExtendedDataFig10f_right
-0.0211117	-0.148139
-0.0199462	-0.0585633
0.00686223	-0.101105
-0.0255755	-0.0428833
-0.018382	-0.0575646
-0.0169575	-0.0466163
-0.0143974	-0.0419803
-0.0229082	-0.0462467
-0.00243139	-0.0215656
-0.0361746	-0.0161046
-0.0224805	-0.0477505
-0.0511696	-0.0527632
-0.0114818	-0.0216985
-0.0275876	-0.033372
-0.0269495	-0.0259743
-0.02966	-0.0439281
-0.00993288	-0.0180626
-0.00641976	-0.0131111
-0.00838176	-0.00164425
-0.0123786	-0.019935
-0.0194423	-0.0377193
-0.0407429	-0.0291679
-0.0183915	-0.0170912
-0.0373281	-0.01853
-0.0178702	-0.0267427
0.00448131	0.0161101
0.0267033	0.0559037
0.0135822	0.077927
0.0118228	0.0342643
0.0299626	0.0467783
0.0227562	0.027852
0.0177369	0.0299964
0.0160135	0.0014903
0.0279567	0.0151528
0.00690989	0.00554453
0.0162383	-0.0132777
0.00962753	-0.02803
0.00370949	-0.0597839
-0.017233	-0.0502854
0.00627097	-0.0222908
-0.00781119	-0.1096
-0.00919074	-0.0732099
-0.0108161	-0.129794
-0.0265852	-0.121571
-0.0168628	-0.113992
-0.00916151	-0.086543
-0.0185582	-0.0923541
-0.016534	-0.124516
-0.0137039	-0.0692766
-0.0082579	-0.0830843
-0.0284393	-0.136378
-0.00697278	-0.166799
-0.0137798	-0.170524
-0.0148031	-0.142623
-0.0235553	-0.127553
-0.0302261	-0.130609
-0.00622764	-0.124925
-0.00770761	-0.100146
-0.0170277	-0.0867149
-0.0279204	-0.0801548
-0.0182069	-0.0820982
-0.00916844	-0.116769
-0.0150673	-0.0383875
0.00456988	-0.0145759
0.0174538	-0.0113975
0.0242341	-0.00887595
0.0105804	-0.0233227
0.0169864	0.00796394
0.0209414	-0.00547999
0.0159085	0.0170158
0.00820322	0.0190411
0.00918134	0.0257383
-0.00981829	0.0282724
0.0191091	0.0427672
0.0200196	0.0676133
-0.0445903	-0.0658402
-0.0419931	-0.0584032
-0.0369693	-0.115439
-0.0538527	-0.0527208
-0.0613384	-0.115926
-0.0410282	-0.0524988
-0.0282441	-0.00280368
-0.0511587	0.0167359
-0.0405914	-0.0320345
-0.0355774	-0.0375372
-0.0472597	-0.0395415
-0.0313534	-0.0310681
-0.0084245	0.0118314
-0.035799	-0.0621651
-0.0198492	-0.0312795
-0.00812039	-0.024259
-0.00201238	-0.0540493
0.0313633	-0.00199596
-0.0121326	-0.00129184
0.00915339	-0.0323708
0.0534029	-0.0521135
0.0170321	-0.0326881
0.058047	-0.0694468
0.0396494	-0.0502978
0.024456	-0.0712497
-0.0147449	-0.0760822
0.0337629	-0.114142
0.0273077	-0.0485695
0.00190367	-0.0328264
-0.00299223	-0.0595534
0.0154005	-0.0549128
-0.00198931	-0.0480478
0.00899964	-0.05773
-0.0111277	-0.0954455
-0.0232888	-0.0962163
-0.0208201	-0.0734232
-0.0262067	-0.0615277
-0.0323965	-0.046828
-0.0353586	-0.154661
-0.0348405	-0.101433
-0.0466467	-0.0991328
-0.0393142	-0.0898148
-0.0429008	-0.0819517
-0.0424122	-0.0802599
-0.0466048	-0.0896174
-0.041238	-0.0627773
-0.0455736	-0.0745294
-0.0348866	-0.0749308
-0.0532541	-0.0745995
-0.0505353	-0.0727888
-0.0553194	-0.0695709
-0.04266	-0.0892927
-0.0357826	-0.0742595
-0.0471064	-0.0678708
-0.0607004	-0.0520423
-0.0530408	-0.0633384
-0.0558402	-0.0600579
-0.0658802	-0.058803
-0.0670007	-0.0522019
-0.0582098	-0.0544357
-0.0601735	-0.0489659
-0.0463466	-0.0441301
-0.0444394	-0.0383596
-0.0352846	-0.0452276
-0.044572	-0.0322305
-0.0451325	-0.0334042
-0.0506919	-0.0282045
-0.0588512	-0.0352789
-0.0589671	-0.0314711
-0.0576376	-0.0285833
-0.0559577	-0.041689
-0.0551923	-0.0377392
-0.0519745	-0.0400226
-0.0449711	-0.0310808
-0.0549611	-0.042427
-0.0484355	-0.0421449
-0.0604045	-0.0296788
-0.0649897	-0.0401825
-0.0546816	-0.0295391
-0.0560825	-0.0272361
-0.043306	-0.030405
-0.0571502	-0.0287132
-0.056348	-0.0241668
-0.0552567	-0.027753
-0.0573889	-0.019992
-0.0481695	-0.0300774
-0.0568551	-0.0295023
-0.0544854	-0.0368437
-0.0518032	-0.0186714
-0.0809878	-0.134932
-0.029786	-0.094463
-0.0436308	-0.0884873
-0.0538266	-0.096515
-0.052179	-0.0799063
-0.0404431	-0.0568452
-0.0510646	-0.0730392
-0.0113676	-0.0648398
-0.0286337	-0.0494298
-0.0378366	-0.0430348
-0.0155704	-0.0458154
-0.0301788	-0.0417347
-0.0200476	-0.0272456
-0.0102796	-0.0227343
-0.0136551	-0.0292539
-0.0190873	-0.00769117
-0.0205935	-0.00919927
-0.00171312	-0.0133734
-0.00379865	-0.0178642
-0.0145314	-0.011727
-0.0130823	-0.0145693
-0.0165306	-0.0173998
-0.00222196	-0.0100492
0.0108145	-0.00804542
0.0131293	-0.088195
-0.0157273	-0.104833
0.0158681	-0.0963138
0.01518	-0.0523126
0.0356521	-0.0447008
0.0268139	-0.0394077
0.0312576	-0.0175689
0.0560094	-0.0367644
0.0610385	-0.00363371
0.069457	0.00680742
0.0924224	0.000147347
0.122686	0.0186779
0.126347	0.0262171
0.0889085	0.0356819
0.162201	0.0386385
0.123623	0.0284252
0.117278	0.0633036
0.139388	0.0483145
0.0109987	-0.08596
0.00225489	-0.0812701
0.00273337	-0.0971731
-0.00589825	-0.0659923
-0.018919	-0.0747045
-0.00101469	-0.0900665
0.0232713	-0.0749448
0.00840845	-0.0862526
0.0325601	-0.0741499
0.030734	-0.0479997
0.0358388	-0.0709989
0.0209247	-0.0847861
0.0424924	-0.0814
-0.00543012	-0.103809
0.00285924	-0.116258
0.00485338	-0.142833
-0.00894762	-0.146795
0.00477937	-0.14438
0.00178446	-0.139741
-0.00747343	-0.141953
-0.00665972	-0.159937
-0.00164233	-0.127319
0.00126319	-0.155913
0.0186982	-0.165402
-0.00749479	-0.140958
-0.010632	-0.00684489
-0.0184642	-0.0487851
-0.00307583	-0.0353392
-0.00597157	-0.0297256
0.00266784	-0.0401122
0.00416942	-0.0248866
0.00764103	-0.0197447
-0.00166448	-0.0319185
-0.00739116	0.011574
-0.0162927	-0.02453
0.00768521	-0.0478856
-0.0376978	-0.0657434
-0.0295335	-0.0922141
-0.0291056	-0.0869408
-0.0247142	-0.0880569
-0.0317716	-0.0756139
-0.0303947	-0.0727813
-0.0125421	-0.0703182
-0.0213696	-0.0843765
-0.0377601	-0.0903223
-0.0267235	-0.093045
-0.0389436	-0.0907515
-0.0383847	-0.0847431
-0.0323595	-0.0951578
-0.011333	-0.0819918
0.0292159	-0.0854929
0.00691248	-0.0935433
0.0073992	-0.0778665
0.0254185	-0.109826
0.00598736	-0.0847239
0.00468943	-0.0768343
-0.0222962	-0.102517
-0.0228381	-0.0882996
-0.0238844	-0.0933256
-0.0146662	-0.0844049
-0.0179486	-0.0887754
-0.0119363	-0.0635862
-0.0175116	-0.0703878
-0.0395407	-0.0751713
-0.0380165	-0.0731068
-0.00672764	-0.0539039
-0.050608	-0.0739207
-0.0291058	-0.0537296
-0.0183907	-0.0436889
-0.0388701	-0.0572929
-0.0249771	-0.0422751
-0.0508175	-0.0695782
-0.0254305	-0.0392523
-0.045347	-0.0925101
-0.0528192	-0.0917417
-0.048692	-0.083709
-0.0539065	-0.0917078
-0.0582915	-0.0803213
-0.0499671	-0.0969138
-0.0585557	-0.111542
-0.0766672	-0.0765875
-0.0273617	-0.0768828
-0.0285217	-0.0760065
-0.0393236	-0.0827596
-0.048481	-0.0697743
-0.0117181	-0.112028
-0.00597172	-0.0564395
-0.0233904	-0.0565685
-0.00152279	-0.0464517
-0.0149166	-0.0454798
-0.00951347	-0.0459827
-0.0174793	-0.0443344
-0.018895	-0.0835856
-0.0226306	-0.0310908
-0.00227522	-0.0483046
-0.0154811	-0.0565002
-0.0340362	-0.0131528
0.0181577	-0.0114873
0.0170906	0.0156585
0.0269181	0.0318659
0.044506	0.035564
0.0174242	-0.00795894
0.0257676	0.0078131
0.0286103	0.0234154
0.0558513	0.061945
0.063886	0.0678107
0.0715954	0.0815331
0.0844792	0.0661563
0.0953305	0.0724604
0.0978135	0.0597595
0.0819335	0.0782816
0.110585	0.122428
0.0937032	0.118218
0.0785227	0.0761924
0.0899019	0.0942244
0.120823	0.0957314
0.116298	0.0395839
0.118189	0.0664526
0.09448	0.0984974
0.115545	0.0812075
0.0877963	0.0852303
0.0987951	0.0764218
0.0965869	0.0826266
-0.00206534	-0.0851345
-0.0259852	-0.0676987
-0.0132904	-0.0577934
0.0118897	-0.0404292
0.00251069	-0.067564
6.94329e-05	-0.0432161
0.0098078	-0.0410255
-0.00695095	-0.0545378
-0.00716558	-0.0547929
-0.00443177	-0.045762
-0.0123705	-0.0546501
-0.00420572	-0.0309122
0.00318133	-0.0191278
-0.000814924	-0.0236557
-0.000794198	-0.0566629
-0.00330194	-0.0656934
0.00465683	-0.0245318
0.00349017	-0.0284313
0.00371315	-0.0026542
-0.00165149	-0.00592804
-0.00500628	-0.0206933
0.0151349	-0.0318513
0.0159078	-0.0130738
0.00110652	0.00361871
0.0297298	-0.00625521
0.0066405	-0.146881
0.015486	-0.106207
0.0113711	-0.136341
0.0146305	-0.133678
-0.00678981	-0.171145
0.00482576	-0.11979
-0.0115121	-0.139715
0.000893791	-0.128928
0.00175987	-0.183571
0.0161946	-0.116503
0.0270772	-0.106963
0.0239555	-0.132529
0.0121241	-0.13625
0.0179808	-0.118022
0.026443	-0.109179
0.0209518	-0.113012
0.0235175	-0.129351
0.010535	-0.136827
0.0144355	-0.102602
0.0181122	-0.0907738
0.00680098	-0.122402
0.00313595	-0.13816
0.00310249	-0.155395
0.00740967	-0.106188
0.00383159	-0.0879972
-0.0141311	-0.018525
-0.0176177	-0.0154572
-0.015924	-0.031288
-0.00412922	-0.0058993
0.00124881	-0.00803371
0.000874324	-0.0212376
0.0178935	-0.011539
0.00178517	0.0184458
0.0226931	-0.0222903
0.036621	0.0249059
0.0286827	0.052417
0.0469344	0.0475296
0.0465326	0.0518108
0.015954	0.0190353
0.0209914	-0.0091996
0.0137525	0.0188708
0.0236187	-0.0462698
0.021149	-0.0100355
0.0395581	0.0189259
0.00808377	-0.0644982
0.040648	0.062604
0.0469088	0.00774511
0.0580501	0.0488698
0.0449313	0.0541947
0.0631934	0.0589524
-0.0628778	-0.0251533
-0.0545319	-0.0179222
-0.0699103	-0.0438503
-0.0512173	-0.0715776
-0.042254	-0.0448379
-0.0384025	-0.0235966
-0.0255373	-0.00943424
-0.0364549	-0.017355
-0.0320338	-0.0298392
-0.0428552	-0.0254384
-0.0516659	-0.0418387
-0.0385398	-0.0303184
-0.0380907	-0.0470817
-0.0742532	-0.0390975
-0.0690564	-0.0424131
-0.0676479	0.023636
-0.0753583	-0.0394628
-0.0750686	-0.0346752
-0.0677477	-0.0214364
-0.0785379	-0.0312106
-0.054314	-0.0175361
-0.074382	-0.030053
-0.0674656	-0.0284423
-0.0663565	-0.00834369
-0.0459117	-0.0309229
-0.0266018	-0.0885991
-0.0479555	-0.0759769
-0.0475691	-0.0482136
-0.0757369	-0.0407505
-0.063704	-0.0761167
-0.0711556	-0.0917376
-0.0491368	-0.0584564
-0.0554101	-0.0667978
-0.0581848	-0.0675989
-0.0738912	-0.0773134
-0.0693214	-0.0928571
-0.0349654	-0.0575383
-0.0889469	-0.0375147
-0.0640814	-0.0733277
-0.0685526	-0.0446675
-0.0742484	-0.0574347
-0.127361	-0.0969331
-0.0905186	-0.0682354
-0.0931239	-0.095407
-0.0128498	-0.0374537
-0.00967059	-0.0425017
-0.0100765	-0.0612098
-0.0201582	-0.0586616
-0.0329223	-0.0455763
-0.0396704	-0.054843
-0.0172592	-0.0586471
-0.0227433	-0.0442761
-0.0337303	-0.0622263
-0.0217572	-0.0440436
-0.015503	-0.0416954
-0.0397207	-0.0560667
-0.0252073	-0.0582989
-0.0152941	-0.0585686
-0.0303718	-0.0543076
-0.0390215	-0.0623943
-0.0209656	-0.045296
-0.0208743	-0.0477099
-0.0443671	-0.0652739
-0.0355186	-0.0507881
-0.0328752	-0.0557682
-0.0397533	-0.0537262
-0.0403612	-0.0581686
-0.0275267	-0.0552163
-0.0480819	-0.0883728
